# Supplementary material for: A chromosome level genome, as well as transcriptomes and metabolomes, insights into genome evolution and the biosynthesis of kaempferol and kaempferol derivatives in Impatiens balsamina (Balsaminaceae)
Source: Front Plant Sci. 2026 Feb 11;17:1725789. doi: 10.3389/fpls.2026.1725789 (PMC12932442; doi:10.3389/fpls.2026.1725789)
Supplement: Supplementary Data Sheet 1 — Integrated functional annotation for predicting protein-coding genes. [file DataSheet1.zip]

Archive with 35 entries (34 files):
- all supplementary files/
- all supplementary files/Dataset 1 Integrated functional annotation for predicting protein-coding genes.xlsx
- all supplementary files/Dataset 10 Data regarding the differentially expressed genes among roots, flowers, and leaves.xlsx
- all supplementary files/Dataset 11 Data regarding expression correlation between genes and KKDs.xlsx
- all supplementary files/Dataset 12 Four coexpressed gene network modules significantly correlated with one or more KKDs.xlsx
- all supplementary files/Dataset 13 Data concerning structural genes and transcription factor genes encoding glycosyltransferase genes that are correlated with seven metabolites and clustered into coexpression network modules.xlsx
- all supplementary files/Dataset 14 Data regarding the correlation between KKDs and genes encoding transcription factors and glycosyltransferases, which are involved in coexpression network modules.xlsx
- all supplementary files/Dataset 15 Protein-protein interaction information between differentially expressed gene.xlsx
- all supplementary files/Dataset 2 Gene family classification for predicting protein-coding genes.xlsx
- all supplementary files/Dataset 3 Data regarding single-copy genes encoding protein sequences used to construct phylogenetic trees.xlsx
- all supplementary files/Dataset 4 Data regarding duplicated gene pairs.xlsx
- all supplementary files/Dataset 5 Data regarding the Ks values of all collinear genes.xlsx
- all supplementary files/Dataset 6 regarding metabolites in roots, flowers, and leaves.xlsx
- all supplementary files/Dataset 7 Data regarding differentially accumulated metabolites among roots, flowers, and leaves.xlsx
- all supplementary files/Dataset 8 Data regarding the expression of genes in roots, flowers, and leaves.xlsx
- all supplementary files/Dataset 9 Listing of glycosyltransferase genes and transcription factor genes in roots, flowers, and leaves.xlsx
- all supplementary files/Fig. S1 K-mer analysis of the genome of I. balsamina(1).jpg
- all supplementary files/Fig. S1 K-mer analysis of the genome of I. balsamina.gif
- all supplementary files/Fig. S10 Top 50 metabolites in terms of content in roots.gif
- all supplementary files/Fig. S11 Top 50 metabolites in terms of content in leaves.gif
- all supplementary files/Fig. S12 Spearman rank correlation analysis of the transcript profiles of the roots, leaves, and flowers of I. balsamina.gif
- all supplementary files/Fig. S13 Principal component analysis of the transcript profiles of the roots, leaves, and flowers of I. balsamina.gif
- all supplementary files/Fig. S14 Differentially expressed genes in the comparison among the roots, leaves, and flowers of I. balsamina.gif
- all supplementary files/Fig. S15 KEGG pathway enrichment analysis of differentially expressed genes in the comparison between roots and flowers.gif
- all supplementary files/Fig. S16 KEGG pathway enrichment analysis of differentially expressed genes in the comparison between flowers and leaves.gif
- all supplementary files/Fig. S17 KEGG pathway enrichment analysis of differentially expressed genes in the comparison between leaves and roots.gif
- all supplementary files/Fig. S2 Venn diagram for predicting protein-coding genes.gif
- all supplementary files/Fig. S3 Numerical statistics for each gene family in each species.gif
- all supplementary files/Fig. S4 Drawing of the gene families of each species.gif
- all supplementary files/Fig. S5 KEGG enrichment of expanded gene families of I. balsamina.gif
- all supplementary files/Fig. S6 Principal component analysis of the metabolite profiles of the roots, leaves, and flowers of I. balsamina.gif
- all supplementary files/Fig. S7 Spearman rank correlation analysis of the metabolite profiles of the roots, leaves, and flowers of I. balsamina.gif
- all supplementary files/Fig. S8 Top 20 KEGG-annotated metabolic pathways.gif
- all supplementary files/Fig. S9 Top 50 metabolites in terms of content in flowers.gif
- all supplementary files/Supplementary tables.docx
