# Supplementary material for: A chromosome level genome, as well as transcriptomes and metabolomes, insights into genome evolution and the biosynthesis of kaempferol and kaempferol derivatives in Impatiens balsamina (Balsaminaceae)
Source: Front Plant Sci. 2026 Feb 11;17:1725789. doi: 10.3389/fpls.2026.1725789 (PMC12932442; doi:10.3389/fpls.2026.1725789)
Supplement: Supplementary Data Sheet 1 — Integrated functional annotation for predicting protein-coding genes. [file DataSheet1.zip › all supplementary files/Dataset 1 Integrated functional annotation for predicting protein-coding genes.xlsx]

## Sheet: Sheet1
#GeneID	GO_annotation	KEGG_annotation	KOG_class	KOG_class_annotation	Pfam_annotation	Swissprot_annotation	TrEMBL_annotation	eggNOG_class	eggNOG_class_annotation	nr_annotation
Iba01G000020.1	Molecular Function: molecular_function (GO:0003674);; Molecular Function: catalytic activity (GO:0003824);; Molecular Function: fatty-acyl-CoA synthase activity (GO:0004321);; Cellular Component: cellular_component (GO:0005575);; Cellular Component: intracellular (GO:0005622);; Cellular Component: obsolete cell (GO:0005623);; Cellular Component: cytoplasm (GO:0005737);; Cellular Component: peroxi…	K01904|6.3e-35|nnu:104592940|K01904 4-coumarate--CoA ligase [EC:6.2.1.12] | (RefSeq) 4-coumarate--CoA ligase-like 9	[I]	Lipid transport and metabolism	AMP-binding enzyme	4-coumarate--CoA ligase-like 9 OS=Arabidopsis thaliana OX=3702 GN=4CLL9 PE=1 SV=2	Putative 4-coumarate--CoA ligase-like 9 OS=Davidia involucrata OX=16924 GN=Din_021442 PE=4 SV=1	I	Lipid transport and metabolism	hypothetical protein PRUPE_ppa003742mg [Prunus persica]
Iba01G000030.1	Molecular Function: GTP binding (GO:0005525);;	K19788|1.6e-185|vvi:100262744|K19788 obg-like ATPase 1 | (RefSeq) ribosome-binding ATPase YchF	[R]	General function prediction only	Protein of unknown function (DUF933)	Ribosome-binding ATPase YchF OS=Bacillus subtilis (strain 168) OX=224308 GN=ychF PE=2 SV=1	Putative obg-like ATPase 1 isoform X1 (Fragment) OS=Davidia involucrata OX=16924 GN=Din_042462 PE=3 SV=1	J	Translation, ribosomal structure and biogenesis	PREDICTED: obg-like ATPase 1 isoform X1 [Vitis vinifera]
Iba01G000040.1	Molecular Function: calcium ion binding (GO:0005509);; Cellular Component: integral component of membrane (GO:0016021);;	K01859|6.7e-239|sita:101771169|K01859 chalcone isomerase [EC:5.5.1.6] | (RefSeq) vacuolar-sorting receptor 1	--	--	PA domain	Vacuolar-sorting receptor 6 OS=Arabidopsis thaliana OX=3702 GN=VSR6 PE=2 SV=3	EGF_CA domain-containing protein OS=Davidia involucrata OX=16924 GN=Din_035957 PE=3 SV=1	T	Signal transduction mechanisms	PREDICTED: vacuolar-sorting receptor 6-like [Nicotiana tomentosiformis]
Iba01G000050.1	Molecular Function: zinc ion binding (GO:0008270);;	K05849|5.7e-137|tcc:18613571|K05849 solute carrier family 8 (sodium/calcium exchanger) | (RefSeq) uncharacterized LOC18613571	[R]	General function prediction only	PPR repeat family	Pentatricopeptide repeat-containing protein At5g66520 OS=Arabidopsis thaliana OX=3702 GN=PCMP-H61 PE=2 SV=1	DYW_deaminase domain-containing protein (Fragment) OS=Davidia involucrata OX=16924 GN=Din_044224 PE=3 SV=1	S	Function unknown	PREDICTED: pentatricopeptide repeat-containing protein At5g48910-like [Prunus mume]
Iba01G000060.1	Molecular Function: uridine kinase activity (GO:0004849);; Molecular Function: ATP binding (GO:0005524);; Biological Process: nucleoside metabolic process (GO:0009116);; Molecular Function: transferase activity, transferring glycosyl groups (GO:0016757);; Biological Process: UMP salvage (GO:0044206);; Biological Process: CTP salvage (GO:0044211);;	K00876|4.4e-238|vvi:100259975|K00876 uridine kinase [EC:2.7.1.48] | (RefSeq) uridine kinase-like protein 3	[TZ]	--	Uracil phosphoribosyltransferase	Uridine kinase-like protein 4 OS=Arabidopsis thaliana OX=3702 GN=UKL4 PE=2 SV=2	Uridine kinase OS=Actinidia chinensis var. chinensis OX=1590841 GN=CEY00_Acc26008 PE=3 SV=1	F	Nucleotide transport and metabolism	PREDICTED: uridine kinase-like protein 3 [Vitis vinifera]
Iba01G000070.1	Cellular Component: cellular_component (GO:0005575);; Cellular Component: intracellular (GO:0005622);; Cellular Component: obsolete cell (GO:0005623);; Cellular Component: cytoplasm (GO:0005737);; Cellular Component: peroxisome (GO:0005777);; Biological Process: obsolete coenzyme metabolic process (GO:0006732);; Biological Process: vitamin metabolic process (GO:0006766);; Biological Process: biol…	K19222|6.7e-53|lsv:111877815|K19222 1,4-dihydroxy-2-naphthoyl-CoA hydrolase [EC:3.1.2.28] | (RefSeq) 1,4-dihydroxy-2-naphthoyl-CoA thioesterase 1-like	[R]	General function prediction only	Thioesterase superfamily	1,4-dihydroxy-2-naphthoyl-CoA thioesterase 1 OS=Arabidopsis thaliana OX=3702 GN=DHNAT1 PE=1 SV=1	4HBT domain-containing protein OS=Davidia involucrata OX=16924 GN=Din_047577 PE=4 SV=1	Q	Secondary metabolites biosynthesis, transport and catabolism	uncharacterized protein LOC100527403 [Glycine max]
Iba01G000080.1	Molecular Function: ATP binding (GO:0005524);; Cellular Component: integral component of membrane (GO:0016021);; Molecular Function: ATPase activity (GO:0016887);; Molecular Function: ATPase-coupled transmembrane transporter activity (GO:0042626);;	K05658|0.0e+00|nau:109215535|K05658 ATP-binding cassette, subfamily B (MDR/TAP), member 1 [EC:7.6.2.2] | (RefSeq) ABC transporter B family member 11-like	[Q]	Secondary metabolites biosynthesis, transport and catabolism	ABC transporter transmembrane region	ABC transporter B family member 11 OS=Arabidopsis thaliana OX=3702 GN=ABCB11 PE=2 SV=1	ABC transporter B family member 11 like OS=Actinidia chinensis var. chinensis OX=1590841 GN=CEY00_Acc27062 PE=4 SV=1	Q	Secondary metabolites biosynthesis, transport and catabolism	PREDICTED: ABC transporter B family member 11 [Vitis vinifera]
Iba01G000090.1	--	--	[S]	Function unknown	Fcf2 pre-rRNA processing	rRNA-processing protein fcf2 OS=Schizosaccharomyces pombe (strain 972 / ATCC 24843) OX=284812 GN=fcf2 PE=3 SV=1	Fcf2 domain-containing protein OS=Nyssa sinensis OX=561372 GN=F0562_035581 PE=4 SV=1	S	Function unknown	PREDICTED: rRNA-processing protein fcf2 [Solanum lycopersicum]
Iba01G000100.1	Molecular Function: chitinase activity (GO:0004568);; Biological Process: carbohydrate metabolic process (GO:0005975);; Biological Process: chitin catabolic process (GO:0006032);; Biological Process: cell wall macromolecule catabolic process (GO:0016998);;	K20547|1.6e-52|mesc:110613854|K20547 basic endochitinase B [EC:3.2.1.14] | (RefSeq) endochitinase-like	[R]	General function prediction only	Chitinase class I	Chitinase-like protein 2 OS=Arabidopsis thaliana OX=3702 GN=CTL2 PE=2 SV=1	Chitinase-like protein OS=Actinidia chinensis var. chinensis OX=1590841 GN=CEY00_Acc00188 PE=4 SV=1	S	Function unknown	PREDICTED: chitinase-like protein 2 [Vitis vinifera]
Iba01G000110.1	Molecular Function: ubiquitin-protein transferase activity (GO:0004842);; Molecular Function: transferase activity, transferring acyl groups (GO:0016746);; Molecular Function: metal ion binding (GO:0046872);;	K11968|4.9e-201|vvi:100257000|K11968 ariadne-1 [EC:2.3.2.31] | (RefSeq) probable E3 ubiquitin-protein ligase ARI8	[O]	Posttranslational modification, protein turnover, chaperones	IBR domain, a half RING-finger domain	Probable E3 ubiquitin-protein ligase ARI7 OS=Arabidopsis thaliana OX=3702 GN=ARI7 PE=2 SV=1	Putative E3 ubiquitin-protein ligase ARI8 OS=Davidia involucrata OX=16924 GN=Din_035007 PE=3 SV=1	O	Posttranslational modification, protein turnover, chaperones	PREDICTED: probable E3 ubiquitin-protein ligase ARI8 isoform X2 [Vitis vinifera]
Iba01G000120.1	Cellular Component: integral component of membrane (GO:0016021);; Biological Process: protein processing (GO:0016485);; Biological Process: positive regulation of catalytic activity (GO:0043085);;	--	[S]	Function unknown	Aph-1 protein	Gamma-secretase subunit APH1-like OS=Arabidopsis thaliana OX=3702 GN=At2g31440 PE=2 SV=2	Putative gamma-secretase subunit APH1-like OS=Davidia involucrata OX=16924 GN=Din_002373 PE=3 SV=1	S	Function unknown	PREDICTED: gamma-secretase subunit APH1-like [Solanum lycopersicum]
Iba01G000130.1	Cellular Component: cytoplasm (GO:0005737);; Molecular Function: pyrophosphatase activity (GO:0016462);;	K01514|1.2e-157|hbr:110673086|K01514 exopolyphosphatase [EC:3.6.1.11] | (RefSeq) exopolyphosphatase PRUNE1-like isoform X1	[C]	Energy production and conversion	DHHA2 domain	Exopolyphosphatase PRUNE1 OS=Mus musculus OX=10090 GN=Prune1 PE=1 SV=1	Protein prune like OS=Actinidia chinensis var. chinensis OX=1590841 GN=CEY00_Acc20984 PE=4 SV=1	C	Energy production and conversion	Uncharacterized protein TCM_027085 [Theobroma cacao]
Iba01G000140.1	Molecular Function: molecular_function (GO:0003674);; Molecular Function: binding (GO:0005488);; Molecular Function: protein binding (GO:0005515);; Cellular Component: cellular_component (GO:0005575);; Cellular Component: intracellular (GO:0005622);; Cellular Component: obsolete cell (GO:0005623);; Cellular Component: cytoplasm (GO:0005737);; Biological Process: cellular aromatic compound metabol…	--	--	--	GUN4-like	Tetrapyrrole-binding protein, chloroplastic OS=Arabidopsis thaliana OX=3702 GN=GUN4 PE=1 SV=1	GUN4 domain-containing protein OS=Gossypium mustelinum OX=34275 GN=E1A91_D10G145800v1 PE=4 SV=1	S	Function unknown	hypothetical protein CISIN_1g023340mg [Citrus sinensis]
Iba01G000150.1	Molecular Function: calcium ion binding (GO:0005509);;	K13448|6.2e-55|psom:113330059|K13448 calcium-binding protein CML | (RefSeq) calmodulin-like protein 3	[T]	Signal transduction mechanisms	EF hand	Calmodulin-like protein 3 OS=Arabidopsis thaliana OX=3702 GN=CML3 PE=2 SV=1	EF-hand domain OS=Macleaya cordata OX=56857 GN=BVC80_1713g9 PE=4 SV=1	T	Signal transduction mechanisms	PREDICTED: uncharacterized protein LOC105051625 [Elaeis guineensis]
Iba01G000160.1	Biological Process: biosynthetic process (GO:0009058);; Cellular Component: integral component of membrane (GO:0016021);; Molecular Function: strictosidine synthase activity (GO:0016844);;	K01757|6.6e-32|crb:17896456|K01757 strictosidine synthase [EC:4.3.3.2] | (RefSeq) protein STRICTOSIDINE SYNTHASE-LIKE 12	[R]	General function prediction only	Strictosidine synthase	Protein STRICTOSIDINE SYNTHASE-LIKE 13 OS=Arabidopsis thaliana OX=3702 GN=SSL13 PE=1 SV=1	Str_synth domain-containing protein OS=Camellia sinensis var. sinensis OX=542762 GN=TEA_007006 PE=3 SV=1	J	Translation, ribosomal structure and biogenesis	unnamed protein product [Coffea canephora]
Iba01G000170.1	Molecular Function: DNA-binding transcription factor activity (GO:0003700);;	K20557|6.4e-28|jcu:105629124|K20557 transcription factor VIP1 | (RefSeq) DEAD-box ATP-dependent RNA helicase 8	--	--	bZIP transcription factor	Probable transcription factor PosF21 OS=Arabidopsis thaliana OX=3702 GN=POSF21 PE=2 SV=1	Basic-leucine zipper transcription factor OS=Trema orientale OX=63057 GN=TorBZIP11 PE=4 SV=1	K	Transcription	bZIP transcription factor family protein 11 [Camellia sinensis]
Iba01G000180.1	Molecular Function: 3-beta-hydroxy-delta5-steroid dehydrogenase activity (GO:0003854);; Cellular Component: endoplasmic reticulum membrane (GO:0005789);; Biological Process: steroid biosynthetic process (GO:0006694);; Cellular Component: integral component of membrane (GO:0016021);;	K23558|4.9e-193|vvi:100245662|K23558 plant 3beta-hydroxysteroid-4alpha-carboxylate 3-dehydrogenase [EC:1.1.1.418] | (RefSeq) 3beta-hydroxysteroid-dehydrogenase/decarboxylase	[IE]	--	3-beta hydroxysteroid dehydrogenase/isomerase family	3beta-hydroxysteroid-dehydrogenase/decarboxylase isoform 3 OS=Arabidopsis thaliana OX=3702 GN=3BETAHSD/D3 PE=2 SV=2	Reticulon-like protein OS=Davidia involucrata OX=16924 GN=Din_017434 PE=4 SV=1	--	--	PREDICTED: 3beta-hydroxysteroid-dehydrogenase/decarboxylase isoform 3 [Vitis vinifera]
Iba01G000190.1	Molecular Function: molecular_function (GO:0003674);; Molecular Function: DNA-binding transcription factor activity (GO:0003700);; Molecular Function: protein binding (GO:0005515);; Biological Process: regulation of transcription, DNA-templated (GO:0006355);; Biological Process: biological_process (GO:0008150);; Biological Process: regulation of biosynthetic process (GO:0009889);; Biological Proc…	K14494|8.3e-28|pop:18106830|K14494 DELLA protein | (RefSeq) uncharacterized protein LOC18106830	--	--	RWP-RK domain	Protein NLP8 OS=Arabidopsis thaliana OX=3702 GN=NLP8 PE=2 SV=1	Uncharacterized protein OS=Camellia sinensis var. sinensis OX=542762 GN=TEA_026193 PE=4 SV=1	K	Transcription	PREDICTED: protein NLP9 [Sesamum indicum]
Iba01G000200.1	Molecular Function: nucleotide binding (GO:0000166);; Molecular Function: DNA-directed 5'-3' RNA polymerase activity (GO:0003899);; Biological Process: DNA-templated transcription, initiation (GO:0006352);; Cellular Component: RNA polymerase complex (GO:0030880);;	K03012|2.5e-66|ini:109193160|K03012 DNA-directed RNA polymerase II subunit RPB4 | (RefSeq) DNA-directed RNA polymerase II subunit 4	[K]	Transcription	RNA polymerase Rpb4	DNA-directed RNA polymerase II subunit 4 OS=Arabidopsis thaliana OX=3702 GN=NRPB4 PE=1 SV=1	DNA-directed RNA polymerase II subunit like OS=Actinidia chinensis var. chinensis OX=1590841 GN=CEY00_Acc00334 PE=4 SV=1	K	Transcription	unnamed protein product [Coffea canephora]
Iba01G000210.1	Biological Process: defense response (GO:0006952);;	--	--	--	--	--	Autophagy-related protein like OS=Actinidia chinensis var. chinensis OX=1590841 GN=CEY00_Acc00337 PE=4 SV=1	--	--	hypothetical protein MIMGU_mgv1a023666mg [Erythranthe guttata]
Iba01G000220.1	Molecular Function: DNA binding (GO:0003677);; Molecular Function: DNA-directed DNA polymerase activity (GO:0003887);; Biological Process: DNA-dependent DNA replication (GO:0006261);;	K02335|4.6e-30|gsl:Gasu_17190|K02335 DNA polymerase I [EC:2.7.7.7] | (RefSeq) DNA polymerase I	--	--	5'-3' exonuclease, N-terminal resolvase-like domain	DNA polymerase I, thermostable OS=Thermus thermophilus OX=274 GN=polA PE=1 SV=1	DNA-directed DNA polymerase OS=Actinidia chinensis var. chinensis OX=1590841 GN=CEY00_Acc06081 PE=4 SV=1	L	Replication, recombination and repair	PREDICTED: uncharacterized protein LOC100242452 isoform X3 [Vitis vinifera]
Iba01G000230.1	Molecular Function: carbonate dehydratase activity (GO:0004089);; Molecular Function: zinc ion binding (GO:0008270);; Biological Process: carbon utilization (GO:0015976);;	K01673|7.5e-52|pop:7460782|K01673 carbonic anhydrase [EC:4.2.1.1] | (RefSeq) carbonic anhydrase 2 isoform X3	[P]	Inorganic ion transport and metabolism	Carbonic anhydrase	Beta carbonic anhydrase 2, chloroplastic OS=Arabidopsis thaliana OX=3702 GN=BCA2 PE=1 SV=3	Carbonic anhydrase OS=Davidia involucrata OX=16924 GN=Din_023738 PE=3 SV=1	P	Inorganic ion transport and metabolism	hypothetical protein POPTR_0010s05080g [Populus trichocarpa]
Iba01G000240.1	Molecular Function: protein dimerization activity (GO:0046983);;	K05765|1.3e-14|gra:105781290|K05765 cofilin | (RefSeq) uncharacterized LOC105781290	--	--	--	Transcription factor bHLH153 OS=Arabidopsis thaliana OX=3702 GN=BHLH153 PE=1 SV=1	Transcription factor bHLH113 like OS=Actinidia chinensis var. chinensis OX=1590841 GN=CEY00_Acc00344 PE=4 SV=1	K	Transcription	hypothetical protein CICLE_v10022741mg [Citrus clementina]
Iba01G000250.1	Molecular Function: protein binding (GO:0005515);;	--	--	--	Protein of unknown function (DUF4005)	Protein IQ-DOMAIN 14 OS=Arabidopsis thaliana OX=3702 GN=IQD14 PE=1 SV=1	Protein IQ-DOMAIN like OS=Actinidia chinensis var. chinensis OX=1590841 GN=CEY00_Acc00348 PE=4 SV=1	S	Function unknown	unnamed protein product [Coffea canephora]
Iba01G000260.1	Molecular Function: oxidoreductase activity (GO:0016491);;	K00079|2.7e-83|hbr:110658943|K00079 carbonyl reductase 1 [EC:1.1.1.184 1.1.1.189 1.1.1.197] | (RefSeq) (+)-neomenthol dehydrogenase-like	[Q]	Secondary metabolites biosynthesis, transport and catabolism	short chain dehydrogenase	(+)-neomenthol dehydrogenase OS=Arabidopsis thaliana OX=3702 GN=SDR1 PE=1 SV=1	(+)-neomenthol dehydrogenase OS=Gossypium australe OX=47621 GN=EPI10_020555 PE=3 SV=1	Q	Secondary metabolites biosynthesis, transport and catabolism	NAD(P)-binding Rossmann-fold superfamily protein isoform 1 [Theobroma cacao]
Iba01G000270.1	Molecular Function: cysteine synthase activity (GO:0004124);; Biological Process: cysteine biosynthetic process from serine (GO:0006535);;	K01738|3.7e-155|oeu:111380191|K01738 cysteine synthase [EC:2.5.1.47] | (RefSeq) cysteine synthase, chloroplastic/chromoplastic-like isoform X1	[E]	Amino acid transport and metabolism	Pyridoxal-phosphate dependent enzyme	Cysteine synthase, chloroplastic/chromoplastic OS=Capsicum annuum OX=4072 PE=2 SV=1	Cysteine synthase (Fragment) OS=Davidia involucrata OX=16924 GN=Din_033997 PE=3 SV=1	E	Amino acid transport and metabolism	PREDICTED: cysteine synthase, chloroplastic/chromoplastic isoform X2 [Sesamum indicum]
Iba01G000280.1	--	--	--	--	Rhodanese-like domain	Calcium sensing receptor, chloroplastic OS=Arabidopsis thaliana OX=3702 GN=CAS PE=1 SV=1	Calcium sensing receptor like OS=Actinidia chinensis var. chinensis OX=1590841 GN=CEY00_Acc00358 PE=4 SV=1	S	Function unknown	PREDICTED: uncharacterized protein LOC100249037 [Vitis vinifera]
Iba01G000290.1	Biological Process: branched-chain amino acid biosynthetic process (GO:0009082);; Molecular Function: acetolactate synthase regulator activity (GO:1990610);;	K01653|2.3e-199|vvi:100261174|K01653 acetolactate synthase I/III small subunit [EC:2.2.1.6] | (RefSeq) acetolactate synthase small subunit 2, chloroplastic	[E]	Amino acid transport and metabolism	Small subunit of acetolactate synthase	Acetolactate synthase small subunit 2, chloroplastic OS=Arabidopsis thaliana OX=3702 GN=At2g31810 PE=1 SV=1	Acetohydroxy-acid synthase small subunit (Fragment) OS=Davidia involucrata OX=16924 GN=Din_034678 PE=3 SV=1	E	Amino acid transport and metabolism	PREDICTED: acetolactate synthase small subunit 2, chloroplastic isoform X1 [Vitis vinifera]
Iba01G000300.1	Molecular Function: hydrolase activity (GO:0016787);; Biological Process: phosphatidylinositol dephosphorylation (GO:0046856);;	K01099|2.7e-173|nsy:104233283|K01099 inositol polyphosphate 5-phosphatase INPP5B/F [EC:3.1.3.36] | (RefSeq) type II inositol 1,4,5-trisphosphate 5-phosphatase FRA3-like isoform X1	[U]	Intracellular trafficking, secretion, and vesicular transport	Endonuclease/Exonuclease/phosphatase family	Type I inositol polyphosphate 5-phosphatase 12 OS=Arabidopsis thaliana OX=3702 GN=IP5P12 PE=1 SV=2	IPPc domain-containing protein OS=Nyssa sinensis OX=561372 GN=F0562_034680 PE=3 SV=1	T	Signal transduction mechanisms	unnamed protein product [Coffea canephora]
Iba01G000310.1	Molecular Function: S-adenosylmethionine-dependent methyltransferase activity (GO:0008757);; Biological Process: methylation (GO:0032259);;	K21552|3.4e-92|qsu:111984581|K21552 methyl halide transferase [EC:2.1.1.165] | (RefSeq) probable thiol methyltransferase 2	--	--	Thiopurine S-methyltransferase (TPMT)	Thiocyanate methyltransferase 1 OS=Brassica oleracea OX=3712 GN=TMT1 PE=1 SV=1	Thiol methyltransferase OS=Actinidia chinensis var. chinensis OX=1590841 GN=CEY00_Acc08920 PE=4 SV=1	S	Function unknown	hypothetical protein CICLE_v10024361mg [Citrus clementina]
Iba01G000320.1	Cellular Component: transcription factor TFIIIC complex (GO:0000127);; Biological Process: transcription initiation from RNA polymerase III promoter (GO:0006384);;	K15202|6.2e-165|vvi:100247425|K15202 general transcription factor 3C polypeptide 5 (transcription factor C subunit 1) | (RefSeq) uncharacterized LOC100247425	[K]	Transcription	RNA polymerase III transcription factor (TF)IIIC subunit HTH domain	General transcription factor 3C polypeptide 5 OS=Mus musculus OX=10090 GN=Gtf3c5 PE=2 SV=2	General transcription factor 3C polypeptide like OS=Actinidia chinensis var. chinensis OX=1590841 GN=CEY00_Acc00371 PE=4 SV=1	K	Transcription	PREDICTED: uncharacterized protein LOC100247425 [Vitis vinifera]
Iba01G000330.1	--	K08333|4.8e-56|apro:F751_2108|K08333 phosphoinositide-3-kinase, regulatory subunit 4 [EC:2.7.11.1] | (RefSeq) putative serine/threonine-protein kinase vps15	--	--	--	--	Uncharacterized protein OS=Davidia involucrata OX=16924 GN=Din_033547 PE=4 SV=1	--	--	hypothetical protein CICLE_v10012405mg [Citrus clementina]
Iba01G000340.1	Molecular Function: ion channel activity (GO:0005216);; Biological Process: cation transport (GO:0006812);;	--	--	--	--	Outer envelope pore protein 37, chloroplastic OS=Pisum sativum OX=3888 GN=OEP37 PE=1 SV=1	Uncharacterized protein OS=Nyssa sinensis OX=561372 GN=F0562_006678 PE=4 SV=1	S	Function unknown	PREDICTED: outer envelope pore protein 37, chloroplastic-like [Citrus sinensis]
Iba01G000350.1	Biological Process: jasmonic acid biosynthetic process (GO:0009695);; Molecular Function: allene-oxide cyclase activity (GO:0046423);;	K10525|1.1e-30|dcr:108220215|K10525 allene oxide cyclase [EC:5.3.99.6] | (RefSeq) allene oxide cyclase 4, chloroplastic-like	--	--	Allene oxide cyclase	Allene oxide cyclase 4, chloroplastic OS=Arabidopsis thaliana OX=3702 GN=AOC4 PE=2 SV=1	Allene-oxide cyclase OS=Glycine soja OX=3848 GN=D0Y65_003484 PE=3 SV=1	S	Function unknown	allene oxide cyclase 2 [Glycine max]
Iba01G000360.1	Molecular Function: UDP-glycosyltransferase activity (GO:0008194);; Molecular Function: transferase activity, transferring hexosyl groups (GO:0016758);;	K13692|1.9e-87|thj:104820429|K13692 UDP-glucose:(indol-3-yl)acetate beta-D-glucosyltransferase [EC:2.4.1.121] | (RefSeq) UDP-glycosyltransferase 75D1	[GC]	--	UDP-glucoronosyl and UDP-glucosyl transferase	UDP-glycosyltransferase 75C1 OS=Solanum lycopersicum OX=4081 GN=UGT75C1 PE=1 SV=1	Glycosyltransferase OS=Nicotiana attenuata OX=49451 GN=UGT75D1 PE=3 SV=1	--	--	UDP-glucose:glucosyltransferase [Lycium barbarum]
Iba01G000370.1	Molecular Function: hydrolase activity, acting on acid anhydrides (GO:0016817);;	K17675|8.7e-251|nau:109205746|K17675 ATP-dependent RNA helicase SUPV3L1/SUV3 [EC:3.6.4.13] | (RefSeq) ATP-dependent RNA helicase SUV3, mitochondrial	[A]	RNA processing and modification	Mitochondrial degradasome RNA helicase subunit C terminal	ATP-dependent RNA helicase SUV3, mitochondrial OS=Oryza sativa subsp. japonica OX=39947 GN=SUV3 PE=1 SV=1	RNA helicase OS=Nyssa sinensis OX=561372 GN=F0562_000349 PE=4 SV=1	A	RNA processing and modification	PREDICTED: ATP-dependent RNA helicase SUPV3L1, mitochondrial isoform X1 [Nelumbo nucifera]
Iba01G000380.1	Molecular Function: zinc ion binding (GO:0008270);; Biological Process: methionine biosynthetic process (GO:0009086);; Biological Process: methylation (GO:0032259);; Molecular Function: betaine-homocysteine S-methyltransferase activity (GO:0047150);;	K00547|2.4e-123|vvi:100264835|K00547 homocysteine S-methyltransferase [EC:2.1.1.10] | (RefSeq) homocysteine S-methyltransferase 3	[E]	Amino acid transport and metabolism	Homocysteine S-methyltransferase	Homocysteine S-methyltransferase 3 OS=Arabidopsis thaliana OX=3702 GN=HMT3 PE=1 SV=2	Putative homocysteine S-methyltransferase 3 (Fragment) OS=Davidia involucrata OX=16924 GN=Din_043935 PE=4 SV=1	E	Amino acid transport and metabolism	PREDICTED: homocysteine S-methyltransferase 3 isoform X1 [Vitis vinifera]
Iba01G000390.1	Molecular Function: magnesium ion binding (GO:0000287);; Molecular Function: molecular_function (GO:0003674);; Molecular Function: catalytic activity (GO:0003824);; Molecular Function: ATP binding (GO:0005524);; Cellular Component: cellular_component (GO:0005575);; Cellular Component: intracellular (GO:0005622);; Cellular Component: obsolete cell (GO:0005623);; Cellular Component: cytoplasm (GO:0…	K01765|1.2e-133|jre:109005036|K01765 inositol-1,3,4-trisphosphate 5/6-kinase [EC:2.7.1.159] | (RefSeq) inositol 1,3,4-trisphosphate 5/6-kinase 4 isoform X1	--	--	Inositol 1,3,4-trisphosphate 5/6-kinase ATP-grasp domain	Inositol 1,3,4-trisphosphate 5/6-kinase 4 OS=Arabidopsis thaliana OX=3702 GN=ITPK4 PE=1 SV=2	Uncharacterized protein (Fragment) OS=Rhododendron williamsianum OX=262921 GN=C3L33_17603 PE=3 SV=1	S	Function unknown	PREDICTED: inositol-tetrakisphosphate 1-kinase 4 [Vitis vinifera]
Iba01G000400.1	Biological Process: stomatal complex development (GO:0010374);;	--	--	--	Epidermal patterning factor proteins	EPIDERMAL PATTERNING FACTOR-like protein 5 OS=Arabidopsis thaliana OX=3702 GN=EPFL5 PE=1 SV=1	Uncharacterized protein OS=Salvia splendens OX=180675 GN=Saspl_005784 PE=3 SV=1	S	Function unknown	PREDICTED: EPIDERMAL PATTERNING FACTOR-like protein 5 [Eucalyptus grandis]
Iba01G000410.1	Molecular Function: iron ion binding (GO:0005506);; Cellular Component: nucleus (GO:0005634);; Cellular Component: cytoplasm (GO:0005737);; Molecular Function: acireductone dioxygenase [iron(II)-requiring] activity (GO:0010309);; Biological Process: L-methionine salvage from methylthioadenosine (GO:0019509);;	K08967|5.6e-77|ath:AT5G43850|K08967 1,2-dihydroxy-3-keto-5-methylthiopentene dioxygenase [EC:1.13.11.53 1.13.11.54] | (RefSeq) ARD4; RmlC-like cupins superfamily protein	[S]	Function unknown	ARD/ARD' family	1,2-dihydroxy-3-keto-5-methylthiopentene dioxygenase 4 OS=Arabidopsis thaliana OX=3702 GN=ARD4 PE=1 SV=1	1,2-dihydroxy-3-keto-5-methylthiopentene dioxygenase OS=Arabidopsis thaliana OX=3702 GN=AXX17_At5g41930 PE=3 SV=1	E	Amino acid transport and metabolism	ATARD4 [Arabidopsis lyrata subsp. lyrata]
Iba01G000420.1	Molecular Function: iron ion binding (GO:0005506);; Cellular Component: nucleus (GO:0005634);; Cellular Component: cytoplasm (GO:0005737);; Biological Process: methionine metabolic process (GO:0006555);; Molecular Function: acireductone dioxygenase [iron(II)-requiring] activity (GO:0010309);; Biological Process: L-methionine salvage from methylthioadenosine (GO:0019509);;	K08967|1.7e-103|nta:107794012|K08967 1,2-dihydroxy-3-keto-5-methylthiopentene dioxygenase [EC:1.13.11.53 1.13.11.54] | (RefSeq) 1,2-dihydroxy-3-keto-5-methylthiopentene dioxygenase 2-like	[S]	Function unknown	ARD/ARD' family	1,2-dihydroxy-3-keto-5-methylthiopentene dioxygenase 2 OS=Vitis vinifera OX=29760 GN=VIT_05s0020g04080 PE=3 SV=1	1,2-dihydroxy-3-keto-5-methylthiopentene dioxygenase OS=Nicotiana tabacum OX=4097 GN=LOC107794012 PE=3 SV=1	E	Amino acid transport and metabolism	PREDICTED: 1,2-dihydroxy-3-keto-5-methylthiopentene dioxygenase 2 {ECO:0000255|HAMAP-Rule:MF_03154} [Nicotiana tomentosiformis]
Iba01G000430.1	Molecular Function: nucleic acid binding (GO:0003676);; Biological Process: gene silencing by RNA (GO:0031047);;	K11593|0.0e+00|jcu:105632054|K11593 eukaryotic translation initiation factor 2C | (RefSeq) protein argonaute 10	[J]	Translation, ribosomal structure and biogenesis	Piwi domain	Protein argonaute 10 OS=Arabidopsis thaliana OX=3702 GN=AGO10 PE=1 SV=1	Uncharacterized protein OS=Acer yangbiense OX=1000413 GN=EZV62_000715 PE=3 SV=1	J	Translation, ribosomal structure and biogenesis	hypothetical protein JCGZ_02240 [Jatropha curcas]
Iba01G000440.1	Molecular Function: DNA-binding transcription factor activity (GO:0003700);; Cellular Component: nucleus (GO:0005634);; Molecular Function: sequence-specific DNA binding (GO:0043565);;	K13425|7.3e-21|sind:105173039|K13425 WRKY transcription factor 22 | (RefSeq) WRKY transcription factor 22	--	--	WRKY DNA -binding domain	WRKY transcription factor 22 OS=Arabidopsis thaliana OX=3702 GN=WRKY22 PE=2 SV=1	WRKY transcription factor OS=Catalpa bungei OX=265496 PE=2 SV=1	K	Transcription	PREDICTED: WRKY transcription factor 22 [Sesamum indicum]
Iba01G000460.1	Molecular Function: translation initiation factor activity (GO:0003743);; Biological Process: mature ribosome assembly (GO:0042256);; Molecular Function: ribosome binding (GO:0043022);;	K03264|2.3e-69|ccaj:109818504|K03264 translation initiation factor 6 | (RefSeq) eukaryotic translation initiation factor 6-2	[J]	Translation, ribosomal structure and biogenesis	eIF-6 family	Eukaryotic translation initiation factor 6-2 OS=Arabidopsis thaliana OX=3702 GN=EIF6-2 PE=2 SV=1	Eukaryotic translation initiation factor 6-2 (Fragment) OS=Actinidia chinensis var. chinensis OX=1590841 GN=CEY00_Acc10468 PE=3 SV=1	J	Translation, ribosomal structure and biogenesis	hypothetical protein CICLE_v10026354mg [Citrus clementina]
Iba01G000470.1	Biological Process: response to oxidative stress (GO:0006979);; Cellular Component: chloroplast (GO:0009507);; Cellular Component: integral component of membrane (GO:0016021);;	--	--	--	--	Photosynthetic NDH subunit of subcomplex B 5, chloroplastic OS=Arabidopsis thaliana OX=3702 GN=PNSB5 PE=2 SV=1	Uncharacterized protein OS=Jatropha curcas OX=180498 GN=JCGZ_02265 PE=4 SV=1	--	--	hypothetical protein JCGZ_02265 [Jatropha curcas]
Iba01G000480.1	Molecular Function: mannosyl-oligosaccharide 1,2-alpha-mannosidase activity (GO:0004571);; Molecular Function: calcium ion binding (GO:0005509);; Biological Process: metabolic process (GO:0008152);; Cellular Component: membrane (GO:0016020);;	K10085|5.2e-276|vvi:100244189|K10085 ER degradation enhancer, mannosidase alpha-like 2 | (RefSeq) alpha-mannosidase I MNS4	[G]	Carbohydrate transport and metabolism	Glycosyl hydrolase family 47	Alpha-mannosidase I MNS4 OS=Arabidopsis thaliana OX=3702 GN=MNS4 PE=1 SV=1	alpha-1,2-Mannosidase OS=Actinidia chinensis var. chinensis OX=1590841 GN=CEY00_Acc04215 PE=3 SV=1	G	Carbohydrate transport and metabolism	PREDICTED: probable alpha-mannosidase I MNS4 [Vitis vinifera]
Iba01G000490.1	Biological Process: ion transport (GO:0006811);; Cellular Component: integral component of membrane (GO:0016021);;	K16075|1.8e-178|nnu:104609549|K16075 magnesium transporter | (RefSeq) magnesium transporter MRS2-I-like	[P]	Inorganic ion transport and metabolism	CorA-like Mg2+ transporter protein	Magnesium transporter MRS2-I OS=Oryza sativa subsp. japonica OX=39947 GN=MRS2-I PE=2 SV=1	Magnesium transporter OS=Davidia involucrata OX=16924 GN=Din_017127 PE=3 SV=1	P	Inorganic ion transport and metabolism	PREDICTED: magnesium transporter MRS2-I-like isoform X1 [Nelumbo nucifera]
Iba01G000500.1	Molecular Function: ATP binding (GO:0005524);; Cellular Component: integral component of membrane (GO:0016021);; Molecular Function: kinase activity (GO:0016301);;	--	--	--	Zeta toxin	Calmodulin calcium-dependent NAD kinase OS=Arabidopsis thaliana OX=3702 GN=NADKC PE=1 SV=1	Zeta_toxin domain-containing protein OS=Davidia involucrata OX=16924 GN=Din_031080 PE=4 SV=1	S	Function unknown	PREDICTED: uncharacterized protein LOC105171650 [Sesamum indicum]
Iba01G000520.1	Cellular Component: integral component of membrane (GO:0016021);; Molecular Function: cellulose synthase (UDP-forming) activity (GO:0016760);; Biological Process: cellulose biosynthetic process (GO:0030244);; Biological Process: cell wall organization (GO:0071555);;	K20924|0.0e+00|dzi:111279938|K20924 cellulose synthase-like protein [EC:2.4.1.-] | (RefSeq) cellulose synthase-like protein D1	--	--	Cellulose synthase	Cellulose synthase-like protein D1 OS=Arabidopsis thaliana OX=3702 GN=CSLD1 PE=2 SV=1	Cellulose synthase-like protein OS=Actinidia chinensis var. chinensis OX=1590841 GN=CEY00_Acc02000 PE=4 SV=1	G	Carbohydrate transport and metabolism	Cellulose synthase-like D1 [Theobroma cacao]
Iba01G000530.1	Cellular Component: integral component of membrane (GO:0016021);; Biological Process: vesicle-mediated transport (GO:0016192);;	K08511|1.1e-87|oeu:111392601|K08511 vesicle-associated membrane protein 72 | (RefSeq) putative vesicle-associated membrane protein 726	[U]	Intracellular trafficking, secretion, and vesicular transport	Synaptobrevin	Vesicle-associated membrane protein 725 OS=Arabidopsis thaliana OX=3702 GN=VAMP725 PE=2 SV=2	Uncharacterized protein OS=Punica granatum OX=22663 GN=CDL15_Pgr005281 PE=3 SV=1	U	Intracellular trafficking, secretion, and vesicular transport	PREDICTED: vesicle-associated membrane protein 722 [Eucalyptus grandis]
Iba01G000540.1	Molecular Function: protein binding (GO:0005515);;	K21437|4.3e-257|jcu:105650371|K21437 ankyrin repeat domain-containing protein 13 | (RefSeq) ankyrin repeat domain-containing protein 13C	[R]	General function prediction only	GPCR-chaperone	Ankyrin repeat domain-containing protein 13B OS=Mus musculus OX=10090 GN=Ankrd13b PE=2 SV=1	ANK_REP_REGION domain-containing protein OS=Jatropha curcas OX=180498 GN=JCGZ_06412 PE=4 SV=1	--	--	hypothetical protein JCGZ_06412 [Jatropha curcas]
Iba01G000550.1	Cellular Component: integral component of membrane (GO:0016021);; Molecular Function: transferase activity, transferring glycosyl groups (GO:0016757);;	K20891|1.2e-106|ppp:112294455|K20891 beta-glucuronosyltransferase [EC:2.4.1.-] | (RefSeq) beta-glucuronosyltransferase GlcAT14B-like	[G]	Carbohydrate transport and metabolism	Core-2/I-Branching enzyme	Beta-glucuronosyltransferase GlcAT14A OS=Arabidopsis thaliana OX=3702 GN=GLCAT14A PE=2 SV=1	Putative xylosyltransferase 1 OS=Davidia involucrata OX=16924 GN=Din_044776 PE=4 SV=1	G	Carbohydrate transport and metabolism	PREDICTED: xylosyltransferase 1 [Solanum lycopersicum]
Iba01G000560.1	Cellular Component: integral component of membrane (GO:0016021);;	K23544|2.2e-156|nau:109210271|K23544 serine incorporator 1/3 | (RefSeq) probable serine incorporator	[S]	Function unknown	Serine incorporator (Serinc)	Serine incorporator 3 OS=Pongo abelii OX=9601 GN=SERINC3 PE=2 SV=1	Uncharacterized protein OS=Nyssa sinensis OX=561372 GN=F0562_000244 PE=3 SV=1	S	Function unknown	unnamed protein product [Vitis vinifera]
Iba01G000570.1	Biological Process: polysaccharide catabolic process (GO:0000272);; Molecular Function: beta-amylase activity (GO:0016161);; Molecular Function: amylopectin maltohydrolase activity (GO:0102229);;	K01177|4.2e-264|sind:105171828|K01177 beta-amylase [EC:3.2.1.2] | (RefSeq) beta-amylase 1, chloroplastic	--	--	Glycosyl hydrolase family 14	Beta-amylase 1, chloroplastic OS=Arabidopsis thaliana OX=3702 GN=BAM1 PE=1 SV=1	Beta-amylase OS=Nyssa sinensis OX=561372 GN=F0562_035294 PE=3 SV=1	G	Carbohydrate transport and metabolism	PREDICTED: beta-amylase 1, chloroplastic [Sesamum indicum]
Iba01G000580.1	Biological Process: autophagosome assembly (GO:0000045);; Biological Process: autophagy of mitochondrion (GO:0000422);; Biological Process: mitophagy (GO:0000423);; Molecular Function: molecular_function (GO:0003674);; Molecular Function: binding (GO:0005488);; Molecular Function: protein binding (GO:0005515);; Cellular Component: cellular_component (GO:0005575);; Cellular Component: intracellula…	K17985|1.0e-122|pmum:103323811|K17985 activating molecule in BECN1-regulated autophagy protein 1 | (RefSeq) uncharacterized protein LOC103323811	[R]	General function prediction only	--	--	WD_REPEATS_REGION domain-containing protein OS=Nyssa sinensis OX=561372 GN=F0562_000588 PE=4 SV=1	S	Function unknown	Transducin family protein / WD-40 repeat family protein isoform 1 [Theobroma cacao]
Iba01G000590.1	Molecular Function: nucleic acid binding (GO:0003676);; Molecular Function: helicase activity (GO:0004386);; Molecular Function: ATP binding (GO:0005524);;	K14805|9.4e-283|vvi:100261404|K14805 ATP-dependent RNA helicase DDX24/MAK5 [EC:3.6.4.13] | (RefSeq) DEAD-box ATP-dependent RNA helicase 13	[A]	RNA processing and modification	DEAD/DEAH box helicase	DEAD-box ATP-dependent RNA helicase 13 OS=Arabidopsis thaliana OX=3702 GN=RH13 PE=2 SV=3	DEAD-box ATP-dependent RNA helicase OS=Actinidia chinensis var. chinensis OX=1590841 GN=CEY00_Acc08889 PE=4 SV=1	A	RNA processing and modification	PREDICTED: DEAD-box ATP-dependent RNA helicase 13 isoform X2 [Vitis vinifera]
Iba01G000600.1	Molecular Function: hydrolase activity (GO:0016787);;	--	--	--	Haloacid dehalogenase-like hydrolase	Haloacid dehalogenase-like hydrolase domain-containing protein At2g33255 OS=Arabidopsis thaliana OX=3702 GN=At2g33255 PE=1 SV=1	Uncharacterized protein OS=Davidia involucrata OX=16924 GN=Din_035217 PE=4 SV=1	S	Function unknown	PREDICTED: haloacid dehalogenase-like hydrolase domain-containing protein At2g33255 [Prunus mume]
Iba01G000610.1	Cellular Component: integral component of membrane (GO:0016021);;	--	--	--	BT1 family	Probable folate-biopterin transporter 9, chloroplastic OS=Arabidopsis thaliana OX=3702 GN=At2g33280 PE=3 SV=2	Uncharacterized protein (Fragment) OS=Davidia involucrata OX=16924 GN=Din_038379 PE=3 SV=1	S	Function unknown	PREDICTED: probable folate-biopterin transporter 9, chloroplastic [Sesamum indicum]
Iba01G000620.1	Molecular Function: DNA binding (GO:0003677);;	K09422|2.1e-82|hbr:110660110|K09422 transcription factor MYB, plant | (RefSeq) transcription factor MYB2-like	[K]	Transcription	Myb-like DNA-binding domain	Transcription factor MYB2 OS=Oryza sativa subsp. japonica OX=39947 GN=MYB2 PE=2 SV=1	Transcription factor like OS=Actinidia chinensis var. chinensis OX=1590841 GN=CEY00_Acc08887 PE=4 SV=1	--	--	Myb domain protein 79 isoform 1 [Theobroma cacao]
Iba01G000630.1	Cellular Component: nucleus (GO:0005634);; Cellular Component: chromosome (GO:0005694);; Molecular Function: zinc ion binding (GO:0008270);; Molecular Function: histone-lysine N-methyltransferase activity (GO:0018024);;	K11420|1.9e-255|hbr:110657515|K11420 [histone H3]-lysine9 N-trimethyltransferase EHMT [EC:2.1.1.355] | (RefSeq) histone-lysine N-methyltransferase family member SUVH9 isoform X1	--	--	SAD/SRA domain	Histone-lysine N-methyltransferase family member SUVH9 OS=Arabidopsis thaliana OX=3702 GN=SUVH9 PE=1 SV=1	Putative histone H3-K9 methyltransferase, plant OS=Davidia involucrata OX=16924 GN=Din_030297 PE=4 SV=1	B	Chromatin structure and dynamics	hypothetical protein JCGZ_12891 [Jatropha curcas]
Iba01G000640.1	--	K01759|3.9e-27|aip:107644408|K01759 lactoylglutathione lyase [EC:4.4.1.5] | (RefSeq) probable lactoylglutathione lyase, chloroplastic	--	--	C2 domain	--	C2 domain-containing protein OS=Camellia sinensis var. sinensis OX=542762 GN=TEA_008321 PE=4 SV=1	S	Function unknown	PREDICTED: uncharacterized protein LOC104113496 [Nicotiana tomentosiformis]
Iba01G000650.1	Molecular Function: protein binding (GO:0005515);; Biological Process: RNA processing (GO:0006396);;	--	--	--	Tetratricopeptide repeat	--	Uncharacterized protein OS=Nyssa sinensis OX=561372 GN=F0562_035314 PE=4 SV=1	--	--	PREDICTED: uncharacterized protein LOC104602764 isoform X1 [Nelumbo nucifera]
Iba01G000660.1	Molecular Function: RNA binding (GO:0003723);;	K14050|3.0e-10|aly:9318693|K14050 geranylgeranyl transferase type-2 subunit alpha [EC:2.5.1.60] | (RefSeq) geranylgeranyl transferase type-2 subunit alpha 2	[T]	Signal transduction mechanisms	Nuclear transport factor 2 (NTF2) domain	Nuclear transport factor 2 OS=Arabidopsis thaliana OX=3702 GN=NTF2 PE=1 SV=1	Uncharacterized protein OS=Camellia sinensis var. sinensis OX=542762 GN=TEA_008318 PE=4 SV=1	A	RNA processing and modification	PREDICTED: putative G3BP-like protein isoform X1 [Nicotiana sylvestris]
Iba01G000670.1	Molecular Function: structural constituent of ribosome (GO:0003735);; Biological Process: translation (GO:0006412);; Cellular Component: cytosolic large ribosomal subunit (GO:0022625);; Molecular Function: large ribosomal subunit rRNA binding (GO:0070180);;	K02894|3.0e-75|ats:109771914|K02894 large subunit ribosomal protein L23e | (RefSeq) LOC109771914; 60S ribosomal protein L23	[J]	Translation, ribosomal structure and biogenesis	Ribosomal protein L14p/L23e	60S ribosomal protein L23 OS=Arabidopsis thaliana OX=3702 GN=RPL23A PE=2 SV=3	Uncharacterized protein OS=Solanum lycopersicum OX=4081 GN=543752 PE=3 SV=1	J	Translation, ribosomal structure and biogenesis	ribosomal Pr 117, partial [Triticum aestivum]
Iba01G000680.1	Biological Process: response to high light intensity (GO:0009644);; Biological Process: photosynthetic electron transport in photosystem I (GO:0009773);;	--	--	--	--	Protein PROTON GRADIENT REGULATION 5, chloroplastic OS=Arabidopsis thaliana OX=3702 GN=PGR5 PE=1 SV=1	Uncharacterized protein OS=Coffea canephora OX=49390 GN=GSCOC_T00026380001 PE=4 SV=1	S	Function unknown	unnamed protein product [Coffea canephora]
Iba01G000690.1	Biological Process: response to light intensity (GO:0009642);;	--	--	--	--	--	Uncharacterized protein OS=Capsicum baccatum OX=33114 GN=CQW23_22698 PE=4 SV=1	--	--	PREDICTED: uncharacterized protein LOC101261364 [Solanum lycopersicum]
Iba01G000700.1	--	--	--	--	--	--	Uncharacterized protein OS=Hibiscus syriacus OX=106335 GN=F3Y22_tig00008013pilonHSYRG00250 PE=4 SV=1	--	--	BnaC04g11090D [Brassica napus]
Iba01G000710.1	--	--	--	--	Unc-13 homolog	Protein unc-13 homolog OS=Arabidopsis thaliana OX=3702 GN=PATROL1 PE=2 SV=1	Protein transport protein like OS=Actinidia chinensis var. chinensis OX=1590841 GN=CEY00_Acc02092 PE=4 SV=1	S	Function unknown	unnamed protein product [Coffea canephora]
Iba01G000720.1	Molecular Function: protein binding (GO:0005515);; Cellular Component: cellular_component (GO:0005575);; Cellular Component: intracellular (GO:0005622);; Cellular Component: obsolete cell (GO:0005623);; Cellular Component: cytoplasm (GO:0005737);; Cellular Component: cytosol (GO:0005829);; Cellular Component: plasma membrane (GO:0005886);; Biological Process: lipid metabolic process (GO:0006629);…	K21843|6.9e-45|zju:107411929|K21843 tetratricopeptide repeat protein 7 | (RefSeq) protein NPGR2-like isoform X1	[T]	Signal transduction mechanisms	Tetratricopeptide repeat	Protein NPGR2 OS=Arabidopsis thaliana OX=3702 GN=NPGR2 PE=1 SV=1	Putative calmodulin-binding protein OS=Handroanthus impetiginosus OX=429701 GN=CDL12_04801 PE=4 SV=1	T	Signal transduction mechanisms	NO POLLEN GERMINATION RELATED 2 family protein [Populus trichocarpa]
Iba01G000730.1	--	K22069|9.5e-30|sly:101253174|K22069 LYR motif-containing protein 4 | (RefSeq) LYR motif-containing protein 4	[A]	RNA processing and modification	Complex 1 protein (LYR family)	LYR motif-containing protein 4 OS=Mus musculus OX=10090 GN=Lyrm4 PE=1 SV=1	Putative LYR motif-containing protein 4-like OS=Solanum chacoense OX=4108 PE=4 SV=1	A	RNA processing and modification	PREDICTED: LYR motif-containing protein 4 [Solanum lycopersicum]
Iba01G000740.1	Cellular Component: membrane (GO:0016020);; Molecular Function: long-chain-alcohol oxidase activity (GO:0046577);; Molecular Function: flavin adenine dinucleotide binding (GO:0050660);;	K17756|3.8e-294|pavi:110744433|K17756 long-chain-alcohol oxidase [EC:1.1.3.20] | (RefSeq) long-chain-alcohol oxidase FAO1 isoform X1	--	--	GMC oxidoreductase	Long-chain-alcohol oxidase FAO1 OS=Lotus japonicus OX=34305 GN=FAO1 PE=1 SV=1	Long-chain-alcohol oxidase OS=Davidia involucrata OX=16924 GN=Din_013532 PE=3 SV=1	C	Energy production and conversion	hypothetical protein VITISV_019349 [Vitis vinifera]
Iba01G000750.1	Molecular Function: microtubule motor activity (GO:0003777);; Molecular Function: ATP binding (GO:0005524);; Biological Process: microtubule-based movement (GO:0007018);; Molecular Function: microtubule binding (GO:0008017);;	K10398|4.6e-229|ccav:112522138|K10398 kinesin family member 11 | (RefSeq) kinesin-like protein KIN-10A	[Z]	Cytoskeleton	Kinesin motor domain	Kinesin-like protein KIN-10A OS=Arabidopsis thaliana OX=3702 GN=KIN10A PE=1 SV=1	Putative kinesin-like protein KIF11-A OS=Davidia involucrata OX=16924 GN=Din_024988 PE=3 SV=1	Z	Cytoskeleton	PREDICTED: kinesin-like protein KIF11-A [Vitis vinifera]
Iba01G000760.1	Molecular Function: catalytic activity (GO:0003824);; Molecular Function: protein serine/threonine phosphatase activity (GO:0004722);;	K19704|1.3e-58|vvi:100245916|K19704 protein phosphatase PTC1 [EC:3.1.3.16] | (RefSeq) putative protein phosphatase 2C-like protein 44	[T]	Signal transduction mechanisms	Protein phosphatase 2C	Putative protein phosphatase 2C-like protein 44 OS=Arabidopsis thaliana OX=3702 GN=At3g23360 PE=5 SV=1	Protein phosphatase 2C-like protein OS=Actinidia chinensis var. chinensis OX=1590841 GN=CEY00_Acc02053 PE=4 SV=1	T	Signal transduction mechanisms	hypothetical protein VITISV_021550 [Vitis vinifera]
Iba01G000770.1	Molecular Function: metal ion binding (GO:0046872);;	K10615|4.4e-46|ppp:112282946|K10615 E3 ubiquitin-protein ligase HERC4 [EC:2.3.2.26] | (RefSeq) probable E3 ubiquitin-protein ligase HERC4 isoform X1	--	--	Regulator of chromosome condensation (RCC1) repeat	PH, RCC1 and FYVE domains-containing protein 1 OS=Arabidopsis thaliana OX=3702 GN=PRAF1 PE=1 SV=1	E3 ubiquitin-protein ligase HERC1 OS=Actinidia chinensis var. chinensis OX=1590841 GN=CEY00_Acc02080 PE=4 SV=1	--	--	PREDICTED: uncharacterized protein LOC103324088 isoform X1 [Prunus mume]
Iba01G000780.1	Biological Process: carbohydrate metabolic process (GO:0005975);; Biological Process: tricarboxylic acid cycle (GO:0006099);; Biological Process: malate metabolic process (GO:0006108);; Molecular Function: L-malate dehydrogenase activity (GO:0030060);;	K00025|1.6e-175|sind:105158461|K00025 malate dehydrogenase [EC:1.1.1.37] | (RefSeq) malate dehydrogenase	[C]	Energy production and conversion	lactate/malate dehydrogenase, alpha/beta C-terminal domain	Malate dehydrogenase OS=Nicotiana tabacum OX=4097 GN=MD1 PE=1 SV=1	Malate dehydrogenase OS=Handroanthus impetiginosus OX=429701 GN=CDL12_13221 PE=3 SV=1	C	Energy production and conversion	PREDICTED: malate dehydrogenase [Sesamum indicum]
Iba01G000790.1	Molecular Function: inorganic phosphate transmembrane transporter activity (GO:0005315);; Biological Process: phosphate ion transport (GO:0006817);; Cellular Component: integral component of membrane (GO:0016021);;	K08176|1.9e-266|zju:107405539|K08176 MFS transporter, PHS family, inorganic phosphate transporter | (RefSeq) inorganic phosphate transporter 1-4	[P]	Inorganic ion transport and metabolism	Sugar (and other) transporter	Inorganic phosphate transporter 1-4 OS=Arabidopsis thaliana OX=3702 GN=PHT1-4 PE=1 SV=1	Putative phosphate transporter OS=Davidia involucrata OX=16924 GN=Din_017095 PE=3 SV=1	P	Inorganic ion transport and metabolism	PREDICTED: inorganic phosphate transporter 1-4-like [Sesamum indicum]
Iba01G000800.1	--	K12447|6.1e-74|boe:106336398|K12447 UDP-sugar pyrophosphorylase [EC:2.7.7.64] | (RefSeq) uncharacterized protein LOC106336398	[R]	General function prediction only	Reverse transcriptase (RNA-dependent DNA polymerase)	Retrovirus-related Pol polyprotein from transposon RE1 OS=Arabidopsis thaliana OX=3702 GN=RE1 PE=2 SV=1	uncharacterized protein LOC109115039 OS=Nelumbo nucifera OX=4432 GN=LOC109115039 PE=4 SV=1	L	Replication, recombination and repair	PREDICTED: uncharacterized protein LOC104604981 [Nelumbo nucifera]
Iba01G000810.1	--	K23398|4.9e-91|cann:107864595|K23398 activating signal cointegrator 1 | (RefSeq) activating signal cointegrator 1	[K]	Transcription	ASCH domain	Activating signal cointegrator 1 OS=Mus musculus OX=10090 GN=Trip4 PE=1 SV=2	ASCH domain-containing protein OS=Davidia involucrata OX=16924 GN=Din_017972 PE=4 SV=1	K	Transcription	hypothetical protein MIMGU_mgv1a012353mg [Erythranthe guttata]
Iba01G000820.1	Molecular Function: DNA binding (GO:0003677);; Molecular Function: DNA-binding transcription factor activity (GO:0003700);; Cellular Component: nucleus (GO:0005634);;	K13433|6.7e-24|egu:105043213|K13433 pathogenesis-related genes transcriptional activator PTI5 | (RefSeq) ethylene-responsive transcription factor 2	--	--	AP2 domain	Ethylene-responsive transcription factor ERF095 OS=Arabidopsis thaliana OX=3702 GN=ERF095 PE=1 SV=1	PREDICTED: ethylene-responsive mRNAion OS=Prunus dulcis OX=3755 GN=ALMOND_2B006515 PE=4 SV=1	K	Transcription	hypothetical protein PRUPE_ppa013137mg [Prunus persica]
Iba01G000830.1	Molecular Function: metal ion binding (GO:0046872);; Molecular Function: dioxygenase activity (GO:0051213);;	K13229|3.3e-95|sbi:8070754|K13229 2,4-dihydroxy-1,4-benzoxazin-3-one-glucoside dioxygenase [EC:1.14.11.59] | (RefSeq) DIBOA-glucoside dioxygenase BX6	[QR]	--	2OG-Fe(II) oxygenase superfamily	1-aminocyclopropane-1-carboxylate oxidase homolog 3 OS=Arabidopsis thaliana OX=3702 GN=At1g06650 PE=2 SV=1	Fe2OG dioxygenase domain-containing protein OS=Vitis vinifera OX=29760 GN=VIT_05s0049g00280 PE=3 SV=1	Q	Secondary metabolites biosynthesis, transport and catabolism	hypothetical protein VITISV_027452 [Vitis vinifera]
Iba01G000840.1	Molecular Function: oxidoreductase activity (GO:0016491);; Molecular Function: metal ion binding (GO:0046872);;	K13229|2.4e-95|sita:101778204|K13229 2,4-dihydroxy-1,4-benzoxazin-3-one-glucoside dioxygenase [EC:1.14.11.59] | (RefSeq) DIBOA-glucoside dioxygenase BX6	[QR]	--	2OG-Fe(II) oxygenase superfamily	1-aminocyclopropane-1-carboxylate oxidase homolog 3 OS=Arabidopsis thaliana OX=3702 GN=At1g06650 PE=2 SV=1	Fe2OG dioxygenase domain-containing protein OS=Acer yangbiense OX=1000413 GN=EZV62_000851 PE=3 SV=1	Q	Secondary metabolites biosynthesis, transport and catabolism	hypothetical protein VITISV_027452 [Vitis vinifera]
Iba01G000850.1	Molecular Function: isomerase activity (GO:0016853);;	K07517|2.3e-83|vvi:100261285|K07517 Delta3-Delta2-enoyl-CoA isomerase [EC:5.3.3.8] | (RefSeq) enoyl-CoA delta isomerase 2, peroxisomal	--	--	Enoyl-CoA hydratase/isomerase	Enoyl-CoA delta isomerase 2, peroxisomal OS=Arabidopsis thaliana OX=3702 GN=ECI2 PE=1 SV=1	Enoyl-CoA delta isomerase 2, peroxisomal like OS=Actinidia chinensis var. chinensis OX=1590841 GN=CEY00_Acc02105 PE=4 SV=1	I	Lipid transport and metabolism	unnamed protein product [Coffea canephora]
Iba01G000860.1	Molecular Function: catalytic activity (GO:0003824);;	K07517|2.4e-72|cmos:111431760|K07517 Delta3-Delta2-enoyl-CoA isomerase [EC:5.3.3.8] | (RefSeq) enoyl-CoA delta isomerase 2, peroxisomal-like	--	--	Enoyl-CoA hydratase/isomerase	Enoyl-CoA delta isomerase 2, peroxisomal OS=Arabidopsis thaliana OX=3702 GN=ECI2 PE=1 SV=1	Uncharacterized protein OS=Coffea canephora OX=49390 GN=GSCOC_T00026260001 PE=4 SV=1	I	Lipid transport and metabolism	unnamed protein product [Coffea canephora]
Iba01G000870.1	Cellular Component: cellular_component (GO:0005575);; Cellular Component: intracellular (GO:0005622);; Cellular Component: obsolete cell (GO:0005623);; Cellular Component: nucleus (GO:0005634);; Cellular Component: cytoplasm (GO:0005737);; Cellular Component: organelle (GO:0043226);; Cellular Component: membrane-bounded organelle (GO:0043227);; Cellular Component: intracellular organelle (GO:0043…	--	--	--	--	Uncharacterized protein At4g14450, chloroplastic OS=Arabidopsis thaliana OX=3702 GN=At4g14450 PE=2 SV=1	Uncharacterized protein OS=Actinidia chinensis var. chinensis OX=1590841 GN=CEY00_Acc02106 PE=4 SV=1	S	Function unknown	hypothetical protein MIMGU_mgv1a016842mg [Erythranthe guttata]
Iba01G000880.1	Biological Process: positive regulation of growth (GO:0045927);;	K18081|4.5e-45|bna:111208244|K18081 myotubularin-related protein 1/2 [EC:3.1.3.64 3.1.3.95] | (RefSeq) phosphatidylinositol-3-phosphatase myotubularin-2-like	--	--	Protein of unknown function (DUF668)	Protein PSK SIMULATOR 1 OS=Arabidopsis thaliana OX=3702 GN=PSI1 PE=1 SV=2	Uncharacterized protein OS=Corchorus capsularis OX=210143 GN=CCACVL1_27562 PE=4 SV=1	S	Function unknown	PREDICTED: uncharacterized protein LOC102627796 [Citrus sinensis]
Iba01G000890.1	Molecular Function: AT DNA binding (GO:0003680);; Molecular Function: DNA-binding transcription factor activity (GO:0003700);; Cellular Component: nucleus (GO:0005634);;	--	--	--	Plants and Prokaryotes Conserved (PCC) domain	AT-hook motif nuclear-localized protein 19 OS=Arabidopsis thaliana OX=3702 GN=AHL19 PE=2 SV=1	PPC domain-containing protein OS=Hordeum vulgare subsp. vulgare OX=112509 PE=4 SV=1	K	Transcription	DNA-binding protein [Zea mays]
Iba01G000900.1	Biological Process: sucrose metabolic process (GO:0005985);; Molecular Function: sucrose synthase activity (GO:0016157);; Molecular Function: sucrose-phosphate synthase activity (GO:0046524);;	K00696|0.0e+00|nta:107785687|K00696 sucrose-phosphate synthase [EC:2.4.1.14] | (RefSeq) probable sucrose-phosphate synthase 2	[M]	Cell wall/membrane/envelope biogenesis	Glycosyl transferases group 1	Probable sucrose-phosphate synthase 2 OS=Craterostigma plantagineum OX=4153 GN=SPS2 PE=2 SV=1	Sucrose-phosphate synthase OS=Actinidia chinensis var. chinensis OX=1590841 GN=CEY00_Acc06472 PE=3 SV=1	M	Cell wall/membrane/envelope biogenesis	unnamed protein product [Coffea canephora]
Iba01G000910.1	Molecular Function: RNA-directed DNA polymerase activity (GO:0003964);; Molecular Function: aspartic-type endopeptidase activity (GO:0004190);;	K05666|2.3e-09|zju:107414524|K05666 ATP-binding cassette, subfamily C (CFTR/MRP), member 2 | (RefSeq) LOW QUALITY PROTEIN: uncharacterized protein LOC107414524	--	--	gag-polyprotein putative aspartyl protease	--	RNA-directed DNA polymerase-like OS=Vitis vinifera OX=29760 GN=RRPO_53 PE=4 SV=1	L	Replication, recombination and repair	PREDICTED: uncharacterized protein LOC104880190 [Vitis vinifera]
Iba01G000920.1	Biological Process: fucose metabolic process (GO:0006004);; Cellular Component: integral component of membrane (GO:0016021);; Molecular Function: transferase activity, transferring glycosyl groups (GO:0016757);;	K23280|2.5e-79|lsv:111906298|K23280 rhamnogalacturonan I rhamnosyltransferase [EC:2.4.1.351] | (RefSeq) O-fucosyltransferase 3-like	--	--	GDP-fucose protein O-fucosyltransferase	O-fucosyltransferase 1 OS=Arabidopsis thaliana OX=3702 GN=OFUT1 PE=2 SV=1	O-fucosyltransferase family protein OS=Davidia involucrata OX=16924 GN=Din_026335 PE=3 SV=1	G	Carbohydrate transport and metabolism	hypothetical protein F383_09880 [Gossypium arboreum]
Iba01G000930.1	Cellular Component: endoplasmic reticulum membrane (GO:0005789);; Biological Process: protein retention in ER lumen (GO:0006621);; Biological Process: protein transport (GO:0015031);; Cellular Component: integral component of membrane (GO:0016021);; Molecular Function: ER retention sequence binding (GO:0046923);;	K10949|3.4e-102|ccaj:109792656|K10949 ER lumen protein retaining receptor | (RefSeq) ER lumen protein-retaining receptor	[U]	Intracellular trafficking, secretion, and vesicular transport	ER lumen protein retaining receptor	ER lumen protein-retaining receptor OS=Petunia hybrida OX=4102 GN=ERD2 PE=2 SV=1	ER lumen protein-retaining receptor OS=Populus alba OX=43335 GN=D5086_0000058650 PE=3 SV=1	U	Intracellular trafficking, secretion, and vesicular transport	PREDICTED: ER lumen protein-retaining receptor [Populus euphratica]
Iba01G000940.1	Molecular Function: DNA binding (GO:0003677);;	K11111|9.4e-52|dcr:108197305|K11111 telomeric repeat-binding factor 2 | (RefSeq) uncharacterized protein LOC108197305	--	--	Myb-like DNA-binding domain	--	HTH myb-type domain-containing protein OS=Camellia sinensis var. sinensis OX=542762 GN=TEA_020349 PE=4 SV=1	K	Transcription	PREDICTED: uncharacterized protein LOC104235031 isoform X1 [Nicotiana sylvestris]
Iba01G000950.1	Molecular Function: acid phosphatase activity (GO:0003993);; Molecular Function: metal ion binding (GO:0046872);;	K22390|4.2e-250|rcu:8280653|K22390 acid phosphatase type 7 | (RefSeq) purple acid phosphatase 15 isoform X1	[G]	Carbohydrate transport and metabolism	Calcineurin-like phosphoesterase	Purple acid phosphatase 15 OS=Arabidopsis thaliana OX=3702 GN=PAP15 PE=1 SV=1	Purple acid phosphatase OS=Actinidia chinensis var. chinensis OX=1590841 GN=CEY00_Acc08804 PE=3 SV=1	G	Carbohydrate transport and metabolism	acid phosphatase, putative [Ricinus communis]
Iba01G000960.1	--	K23719|5.0e-06|ppp:112274396|K23719 nuclear mRNA export protein SAC3 | (RefSeq) SAC3 family protein C-like	--	--	--	--	Uncharacterized protein (Fragment) OS=Saprolegnia diclina (strain VS20) OX=1156394 GN=SDRG_17356 PE=4 SV=1	--	--	hypothetical protein HMPREF1544_08616 [Mucor circinelloides f. circinelloides 1006PhL]
Iba01G000990.1	Biological Process: regulation of cyclin-dependent protein serine/threonine kinase activity (GO:0000079);; Biological Process: regulation of protein phosphorylation (GO:0001932);; Biological Process: negative regulation of protein phosphorylation (GO:0001933);; Molecular Function: molecular_function (GO:0003674);; Molecular Function: enzyme inhibitor activity (GO:0004857);; Molecular Function: pr…	--	--	--	Cyclin-dependent kinase inhibitor	Cyclin-dependent kinase inhibitor 5 OS=Oryza sativa subsp. japonica OX=39947 GN=KRP5 PE=2 SV=1	Uncharacterized protein OS=Camellia sinensis var. sinensis OX=542762 GN=TEA_014531 PE=3 SV=1	S	Function unknown	PREDICTED: cyclin-dependent kinase inhibitor 5 [Nelumbo nucifera]
Iba01G001000.1	Molecular Function: ATP binding (GO:0005524);; Molecular Function: histone binding (GO:0042393);;	--	--	--	--	--	Uncharacterized protein OS=Gossypium mustelinum OX=34275 GN=E1A91_D10G168200v1 PE=4 SV=1	--	--	--
Iba01G001010.1	--	--	--	--	--	--	Uncharacterized protein OS=Lactuca sativa OX=4236 GN=LSAT_5X148500 PE=4 SV=1	--	--	PREDICTED: uncharacterized protein LOC103930791 [Pyrus x bretschneideri]
Iba01G001020.1	Molecular Function: catalytic activity (GO:0003824);;	K01897|0.0e+00|zju:107423037|K01897 long-chain acyl-CoA synthetase [EC:6.2.1.3] | (RefSeq) long chain acyl-CoA synthetase 6, peroxisomal isoform X1	[I]	Lipid transport and metabolism	AMP-binding enzyme	Long chain acyl-CoA synthetase 6, peroxisomal OS=Arabidopsis thaliana OX=3702 GN=LACS6 PE=1 SV=1	Long-chain acyl-CoA synthetase 6 OS=Prunus sibirica OX=151440 PE=2 SV=1	I	Lipid transport and metabolism	PREDICTED: long chain acyl-CoA synthetase 6, peroxisomal [Vitis vinifera]
Iba01G001030.1	Cellular Component: integral component of membrane (GO:0016021);; Molecular Function: transmembrane transporter activity (GO:0022857);;	K24193|3.1e-202|oeu:111382289|K24193 MFS transporter, SP family, sugar:H+ symporter | (RefSeq) sugar transport protein 8-like	[R]	General function prediction only	Sugar (and other) transporter	Sugar transport protein 8 OS=Arabidopsis thaliana OX=3702 GN=STP8 PE=2 SV=2	MFS domain-containing protein OS=Davidia involucrata OX=16924 GN=Din_039169 PE=3 SV=1	U	Intracellular trafficking, secretion, and vesicular transport	hypothetical protein MIMGU_mgv1a004927mg [Erythranthe guttata]
Iba01G001040.1	Cellular Component: integral component of membrane (GO:0016021);; Molecular Function: transmembrane transporter activity (GO:0022857);;	K24193|9.3e-247|dzi:111279315|K24193 MFS transporter, SP family, sugar:H+ symporter | (RefSeq) LOW QUALITY PROTEIN: sugar transport protein 13-like	[R]	General function prediction only	Sugar (and other) transporter	Sugar transport protein 13 OS=Arabidopsis thaliana OX=3702 GN=STP13 PE=1 SV=2	Sugar/inositol transporter OS=Corchorus olitorius OX=93759 GN=COLO4_10234 PE=3 SV=1	U	Intracellular trafficking, secretion, and vesicular transport	PREDICTED: sugar transport protein 13-like [Eucalyptus grandis]
Iba01G001050.1	Cellular Component: integral component of membrane (GO:0016021);;	--	[R]	General function prediction only	SNARE associated Golgi protein	Vacuole membrane protein KMS1 OS=Arabidopsis thaliana OX=3702 GN=KMS1 PE=1 SV=1	Uncharacterized protein OS=Camellia sinensis var. sinensis OX=542762 GN=TEA_014115 PE=4 SV=1	S	Function unknown	PREDICTED: vacuole membrane protein 1 [Prunus mume]
Iba01G001060.1	--	K10406|2.4e-37|mtr:MTR_5g096570|K10406 kinesin family member C2/C3 | (RefSeq) kinesin heavy chain, putative	--	--	Plant protein of unknown function (DUF868)	--	Uncharacterized protein OS=Actinidia chinensis var. chinensis OX=1590841 GN=CEY00_Acc27323 PE=4 SV=1	S	Function unknown	PREDICTED: uncharacterized protein LOC104239187 [Nicotiana sylvestris]
Iba01G001070.1	Biological Process: flower development (GO:0009908);; Molecular Function: hydrolase activity (GO:0016787);; Biological Process: cell differentiation (GO:0030154);;	K08867|5.4e-142|lang:109354662|K08867 WNK lysine deficient protein kinase [EC:2.7.11.1] | (RefSeq) serine/threonine-protein kinase WNK1-like	--	--	Frigida-like protein	FRIGIDA-like protein 4a OS=Arabidopsis thaliana OX=3702 GN=FRL4A PE=2 SV=1	FRIGIDA-like protein (Fragment) OS=Davidia involucrata OX=16924 GN=Din_047694 PE=3 SV=1	J	Translation, ribosomal structure and biogenesis	PREDICTED: FRIGIDA-like protein 4a [Vitis vinifera]
Iba01G001080.1	Cellular Component: cellular_component (GO:0005575);; Cellular Component: intracellular (GO:0005622);; Cellular Component: obsolete cell (GO:0005623);; Cellular Component: cytoplasm (GO:0005737);; Biological Process: biological_process (GO:0008150);; Biological Process: regulation of GTPase activity (GO:0043087);; Cellular Component: obsolete intracellular part (GO:0044424);; Cellular Component: …	K14800|5.2e-28|cpap:110820433|K14800 pre-rRNA-processing protein TSR2 | (RefSeq) pre-rRNA-processing protein TSR2 homolog	[S]	Function unknown	Pre-rRNA-processing protein TSR2	Pre-rRNA-processing protein TSR2 homolog OS=Homo sapiens OX=9606 GN=TSR2 PE=1 SV=1	Pre-rRNA-processing protein TSR OS=Parasponia andersonii OX=3476 GN=PanWU01x14_005030 PE=3 SV=1	T	Signal transduction mechanisms	PREDICTED: pre-rRNA-processing protein TSR2 homolog isoform X1 [Cicer arietinum]
Iba01G001090.1	--	--	--	--	PHD - plant homeodomain finger protein	--	PHD_Oberon domain-containing protein OS=Davidia involucrata OX=16924 GN=Din_021791 PE=4 SV=1	S	Function unknown	protein binding protein, putative [Ricinus communis]
Iba01G001100.1	--	--	--	--	Protein of unknown function (DUF1677)	--	Uncharacterized protein OS=Fagus sylvatica OX=28930 GN=FSB_LOCUS1998 PE=4 SV=1	S	Function unknown	hypothetical protein POPTR_0010s09600g [Populus trichocarpa]
Iba01G001110.1	--	--	--	--	Probable lipid transfer	--	AAI domain-containing protein OS=Nyssa sinensis OX=561372 GN=F0562_000344 PE=4 SV=1	O	Posttranslational modification, protein turnover, chaperones	PREDICTED: uncharacterized protein LOC100252722 [Vitis vinifera]
Iba01G001130.1	Molecular Function: transferase activity, transferring acyl groups other than amino-acyl groups (GO:0016747);;	K13065|5.1e-26|nnu:104588431|K13065 shikimate O-hydroxycinnamoyltransferase [EC:2.3.1.133] | (RefSeq) shikimate O-hydroxycinnamoyltransferase-like	--	--	Transferase family	Protein ECERIFERUM 26-like OS=Arabidopsis thaliana OX=3702 GN=CER26L PE=2 SV=1	Protein ECERIFERUM 26-like OS=Actinidia chinensis var. chinensis OX=1590841 GN=CEY00_Acc00149 PE=3 SV=1	S	Function unknown	unnamed protein product [Coffea canephora]
Iba01G001140.1	--	--	--	--	--	--	Uncharacterized protein OS=Camellia sinensis var. sinensis OX=542762 GN=TEA_003670 PE=4 SV=1	--	--	PREDICTED: uncharacterized protein LOC104879370 [Vitis vinifera]
Iba01G001150.1	Molecular Function: ATP binding (GO:0005524);; Biological Process: nicotinamide nucleotide metabolic process (GO:0046496);; Molecular Function: ATP-dependent NAD(P)H-hydrate dehydratase activity (GO:0047453);; Molecular Function: ADP-dependent NAD(P)H-hydrate dehydratase activity (GO:0052855);;	K17757|1.9e-142|ini:109192142|K17757 ATP-dependent NAD(P)H-hydrate dehydratase [EC:4.2.1.93] | (RefSeq) ATP-dependent (S)-NAD(P)H-hydrate dehydratase-like	[G]	Carbohydrate transport and metabolism	Carbohydrate kinase	ATP-dependent (S)-NAD(P)H-hydrate dehydratase OS=Vitis vinifera OX=29760 GN=VIT_05s0020g02800 PE=3 SV=1	ATP-dependent (S)-NAD(P)H-hydrate dehydratase OS=Davidia involucrata OX=16924 GN=Din_005833 PE=3 SV=1	G	Carbohydrate transport and metabolism	unnamed protein product [Coffea canephora]
Iba01G001160.1	Molecular Function: molecular_function (GO:0003674);; Molecular Function: catalytic activity (GO:0003824);; Molecular Function: endopeptidase activity (GO:0004175);; Molecular Function: aspartic-type endopeptidase activity (GO:0004190);; Molecular Function: binding (GO:0005488);; Molecular Function: protein binding (GO:0005515);; Biological Process: proteolysis (GO:0006508);; Biological Process: …	K22683|2.0e-15|fve:101314562|K22683 aspartyl protease family protein [EC:3.4.23.-] | (RefSeq) protein ASPARTIC PROTEASE IN GUARD CELL 2	[O]	Posttranslational modification, protein turnover, chaperones	Xylanase inhibitor C-terminal	Probable aspartic proteinase GIP2 OS=Nicotiana benthamiana OX=4100 GN=GIP2 PE=1 SV=1	Putative basic 7S globulin-like OS=Davidia involucrata OX=16924 GN=Din_042636 PE=3 SV=1	O	Posttranslational modification, protein turnover, chaperones	PREDICTED: basic 7S globulin-like [Solanum tuberosum]
Iba01G001170.1	Molecular Function: zinc ion binding (GO:0008270);;	--	--	--	SWIM zinc finger	--	SWIM-type domain-containing protein OS=Dorcoceras hygrometricum OX=472368 GN=F511_28919 PE=4 SV=1	S	Function unknown	PREDICTED: uncharacterized protein LOC105164445 [Sesamum indicum]
Iba01G001180.1	Biological Process: metal ion transport (GO:0030001);; Molecular Function: metal ion binding (GO:0046872);;	--	[P]	Inorganic ion transport and metabolism	Heavy-metal-associated domain	Heavy metal-associated isoprenylated plant protein 32 OS=Arabidopsis thaliana OX=3702 GN=HIPP32 PE=2 SV=1	Putative calpain clp-1-like OS=Davidia involucrata OX=16924 GN=Din_014968 PE=4 SV=1	P	Inorganic ion transport and metabolism	PREDICTED: S-antigen protein-like [Sesamum indicum]
Iba01G001190.1	Biological Process: tRNA processing (GO:0008033);;	K10760|1.6e-38|cqi:110716049|K10760 adenylate dimethylallyltransferase (cytokinin synthase) [EC:2.5.1.27 2.5.1.112] | (RefSeq) adenylate isopentenyltransferase 5, chloroplastic-like	[J]	Translation, ribosomal structure and biogenesis	IPP transferase	Adenylate isopentenyltransferase 5, chloroplastic OS=Arabidopsis thaliana OX=3702 GN=IPT5 PE=1 SV=2	Uncharacterized protein OS=Nyssa sinensis OX=561372 GN=F0562_034735 PE=3 SV=1	J	Translation, ribosomal structure and biogenesis	unnamed protein product [Coffea canephora]
Iba01G001200.1	Biological Process: mitochondrial RNA metabolic process (GO:0000959);; Molecular Function: molecular_function (GO:0003674);; Molecular Function: nucleic acid binding (GO:0003676);; Molecular Function: RNA binding (GO:0003723);; Molecular Function: catalytic activity (GO:0003824);; Molecular Function: nuclease activity (GO:0004518);; Molecular Function: endonuclease activity (GO:0004519);; Molecul…	K15271|6.5e-102|jcu:105641307|K15271 ATP-dependent DNA helicase HFM1/MER3 [EC:3.6.4.12] | (RefSeq) DExH-box ATP-dependent RNA helicase DExH17	[R]	General function prediction only	PPR repeat family	Pentatricopeptide repeat-containing protein At5g19020, mitochondrial OS=Arabidopsis thaliana OX=3702 GN=PCMP-E42 PE=2 SV=1	Pentatricopeptide repeat-containing protein OS=Actinidia chinensis var. chinensis OX=1590841 GN=CEY00_Acc22818 PE=4 SV=1	S	Function unknown	PREDICTED: pentatricopeptide repeat-containing protein At5g19020, mitochondrial [Vitis vinifera]
Iba01G001210.1	Cellular Component: integral component of membrane (GO:0016021);;	--	--	--	--	--	Armadillo-type fold protein OS=Actinidia chinensis var. chinensis OX=1590841 GN=CEY00_Acc33170 PE=4 SV=1	--	--	hypothetical protein CICLE_v10004326mg [Citrus clementina]
Iba01G001220.1	Cellular Component: nucleus (GO:0005634);; Biological Process: regulation of transcription, DNA-templated (GO:0006355);; Molecular Function: zinc ion binding (GO:0008270);;	K13963|9.7e-267|vra:111242705|K13963 serpin B | (RefSeq) uncharacterized protein LOC111242705	--	--	FAR1 DNA-binding domain	Protein FAR1-RELATED SEQUENCE 7 OS=Arabidopsis thaliana OX=3702 GN=FRS7 PE=2 SV=1	Protein FAR1-RELATED SEQUENCE OS=Actinidia chinensis var. chinensis OX=1590841 GN=CEY00_Acc33165 PE=3 SV=1	S	Function unknown	PREDICTED: protein FAR1-RELATED SEQUENCE 7-like isoform X1 [Sesamum indicum]
Iba01G001230.1	Biological Process: protein transport (GO:0015031);; Cellular Component: membrane (GO:0016020);;	K19023|3.7e-197|qsu:112017631|K19023 AP-5 complex subunit mu-1 | (RefSeq) AP-5 complex subunit mu	[U]	Intracellular trafficking, secretion, and vesicular transport	Adaptor complexes medium subunit family	AP-5 complex subunit mu OS=Arabidopsis thaliana OX=3702 GN=AP5M PE=2 SV=1	AP-5 complex subunit mu like OS=Actinidia chinensis var. chinensis OX=1590841 GN=CEY00_Acc04314 PE=4 SV=1	U	Intracellular trafficking, secretion, and vesicular transport	PREDICTED: AP-5 complex subunit mu isoform X2 [Vitis vinifera]
Iba01G001240.1	Molecular Function: adenosylmethionine decarboxylase activity (GO:0004014);; Biological Process: S-adenosylmethioninamine biosynthetic process (GO:0006557);; Biological Process: spermine biosynthetic process (GO:0006597);; Biological Process: spermidine biosynthetic process (GO:0008295);;	K01611|1.3e-132|qsu:112009965|K01611 S-adenosylmethionine decarboxylase [EC:4.1.1.50] | (RefSeq) S-adenosylmethionine decarboxylase proenzyme 4	[T]	Signal transduction mechanisms	Adenosylmethionine decarboxylase	S-adenosylmethionine decarboxylase proenzyme 4 OS=Arabidopsis thaliana OX=3702 GN=SAMDC4 PE=1 SV=1	S-adenosylmethionine decarboxylase proenzyme OS=Camellia sinensis var. sinensis OX=542762 GN=TEA_009805 PE=3 SV=1	T	Signal transduction mechanisms	PREDICTED: S-adenosylmethionine decarboxylase proenzyme 4 [Vitis vinifera]
Iba01G001250.1	Molecular Function: phosphoprotein phosphatase activity (GO:0004721);; Molecular Function: metal ion binding (GO:0046872);;	K17506|7.7e-22|bvg:104906000|K17506 protein phosphatase 1L [EC:3.1.3.16] | (RefSeq) probable protein phosphatase 2C 59	[T]	Signal transduction mechanisms	Protein phosphatase 2C	Probable protein phosphatase 2C 35 OS=Arabidopsis thaliana OX=3702 GN=At3g06270 PE=2 SV=1	Protein-serine/threonine phosphatase OS=Actinidia chinensis var. chinensis OX=1590841 GN=CEY00_Acc04316 PE=3 SV=1	T	Signal transduction mechanisms	PREDICTED: probable protein phosphatase 2C 35 isoform X2 [Vitis vinifera]
Iba01G001260.1	--	--	--	--	Zinc finger, C3HC4 type (RING finger)	Putative E3 ubiquitin-protein ligase RF298 OS=Arabidopsis thaliana OX=3702 GN=RF298 PE=2 SV=1	RING-type domain-containing protein OS=Camellia sinensis var. sinensis OX=542762 GN=TEA_004830 PE=4 SV=1	O	Posttranslational modification, protein turnover, chaperones	PREDICTED: putative E3 ubiquitin-protein ligase RF298 [Vitis vinifera]
Iba01G001270.1	Biological Process: starch metabolic process (GO:0005982);; Biological Process: sucrose metabolic process (GO:0005985);; Biological Process: response to water deprivation (GO:0009414);; Biological Process: seed maturation (GO:0010431);; Biological Process: response to mannitol (GO:0010555);; Molecular Function: sucrose synthase activity (GO:0016157);;	K00695|0.0e+00|zju:107426335|K00695 sucrose synthase [EC:2.4.1.13] | (RefSeq) sucrose synthase 2	[M]	Cell wall/membrane/envelope biogenesis	Sucrose synthase	Sucrose synthase 2 OS=Pisum sativum OX=3888 GN=SUS2 PE=2 SV=1	Sucrose synthase OS=Coffea canephora OX=49390 GN=GSCOC_T00005027001 PE=3 SV=1	M	Cell wall/membrane/envelope biogenesis	unnamed protein product [Coffea canephora]
Iba01G001280.1	Molecular Function: serine-type endopeptidase activity (GO:0004252);;	K15333|2.4e-89|nsy:104224633|K15333 tRNA guanosine-2'-O-methyltransferase [EC:2.1.1.34] | (RefSeq) uncharacterized protein LOC104224633	--	--	Subtilase family	Subtilisin-like protease SBT1.5 OS=Arabidopsis thaliana OX=3702 GN=SBT1.5 PE=2 SV=1	Uncharacterized protein OS=Camellia sinensis var. sinensis OX=542762 GN=TEA_015648 PE=3 SV=1	O	Posttranslational modification, protein turnover, chaperones	hypothetical protein MIMGU_mgv1a001548mg [Erythranthe guttata]
Iba01G001290.1	Molecular Function: RNA binding (GO:0003723);; Molecular Function: structural constituent of ribosome (GO:0003735);; Biological Process: translation (GO:0006412);; Cellular Component: cytosolic large ribosomal subunit (GO:0022625);;	K02885|1.3e-74|pvu:PHAVU_001G204100g|K02885 large subunit ribosomal protein L19e | (RefSeq) hypothetical protein	[J]	Translation, ribosomal structure and biogenesis	Ribosomal protein L19e	60S ribosomal protein L19-1 OS=Arabidopsis thaliana OX=3702 GN=RPL19A PE=2 SV=1	Ribosomal protein L19 OS=Macleaya cordata OX=56857 GN=BVC80_8775g7 PE=3 SV=1	J	Translation, ribosomal structure and biogenesis	60S ribosomal protein [Phaseolus vulgaris]
Iba01G001300.1	Molecular Function: nucleic acid binding (GO:0003676);; Molecular Function: RNA helicase activity (GO:0003724);; Molecular Function: ATP binding (GO:0005524);;	K14780|0.0e+00|sind:105163093|K14780 ATP-dependent RNA helicase DHX37/DHR1 [EC:3.6.4.13] | (RefSeq) ATP-dependent RNA helicase DEAH13	[AJ]	--	Helicase associated domain (HA2)	ATP-dependent RNA helicase DEAH13 OS=Arabidopsis thaliana OX=3702 GN=FAS4 PE=2 SV=1	RNA helicase OS=Davidia involucrata OX=16924 GN=Din_038400 PE=4 SV=1	A	RNA processing and modification	PREDICTED: probable ATP-dependent RNA helicase DHX37 [Sesamum indicum]
Iba01G001310.1	Molecular Function: microtubule motor activity (GO:0003777);; Molecular Function: ATP binding (GO:0005524);; Biological Process: microtubule-based movement (GO:0007018);; Molecular Function: microtubule binding (GO:0008017);;	K10406|0.0e+00|nta:107830900|K10406 kinesin family member C2/C3 | (RefSeq) TBK1; kinesin-4-like	[Z]	Cytoskeleton	Kinesin motor domain	Kinesin-like protein KIN-14I OS=Arabidopsis thaliana OX=3702 GN=KIN14I PE=2 SV=1	Uncharacterized protein OS=Nyssa sinensis OX=561372 GN=F0562_000805 PE=3 SV=1	Z	Cytoskeleton	PREDICTED: kinesin-4-like [Nicotiana tomentosiformis]
Iba01G001320.1	Molecular Function: ATP transmembrane transporter activity (GO:0005347);; Cellular Component: integral component of membrane (GO:0016021);;	K15115|1.3e-134|zju:107426265|K15115 solute carrier family 25 (mitochondrial folate transporter), member 32 | (RefSeq) nicotinamide adenine dinucleotide transporter 1, chloroplastic	[C]	Energy production and conversion	Mitochondrial carrier protein	Nicotinamide adenine dinucleotide transporter 1, chloroplastic OS=Arabidopsis thaliana OX=3702 GN=NDT1 PE=1 SV=2	Uncharacterized protein OS=Camellia sinensis var. sinensis OX=542762 GN=TEA_023444 PE=3 SV=1	C	Energy production and conversion	PREDICTED: nicotinamide adenine dinucleotide transporter 1, chloroplastic [Nicotiana sylvestris]
Iba01G001330.1	--	K03549|3.3e-38|qsu:111987200|K03549 KUP system potassium uptake protein | (RefSeq) LOW QUALITY PROTEIN: probable potassium transporter 17	[R]	General function prediction only	Reverse transcriptase (RNA-dependent DNA polymerase)	Retrovirus-related Pol polyprotein from transposon RE1 OS=Arabidopsis thaliana OX=3702 GN=RE1 PE=2 SV=1	Putative copia-type protein (Fragment) OS=Trifolium pratense OX=57577 GN=L195_g016340 PE=4 SV=1	L	Replication, recombination and repair	PREDICTED: uncharacterized protein LOC104451617 [Eucalyptus grandis]
Iba01G001340.1	--	K03139|4.9e-11|boe:106303269|K03139 transcription initiation factor TFIIF subunit beta [EC:3.6.4.12] | (RefSeq) glutathione S-transferase T3-like	--	--	--	Glutathione S-transferase T3 OS=Arabidopsis thaliana OX=3702 GN=GSTT3 PE=2 SV=1	NAM-associated domain-containing protein OS=Mikania micrantha OX=192012 GN=E3N88_06008 PE=4 SV=1	S	Function unknown	PREDICTED: glutathione S-transferase T3-like [Fragaria vesca subsp. vesca]
Iba01G001350.1	Biological Process: reproduction (GO:0000003);; Biological Process: polysaccharide biosynthetic process (GO:0000271);; Biological Process: developmental process involved in reproduction (GO:0003006);; Molecular Function: molecular_function (GO:0003674);; Molecular Function: catalytic activity (GO:0003824);; Cellular Component: cellular_component (GO:0005575);; Cellular Component: intracellular (G…	K20893|2.1e-117|cic:CICLE_v10025952mg|K20893 probable galacturonosyltransferase-like 1 [EC:2.4.1.-] | (RefSeq) hypothetical protein	--	--	Glycosyl transferase family 8	Probable galacturonosyltransferase-like 7 OS=Arabidopsis thaliana OX=3702 GN=GATL7 PE=2 SV=1	Hexosyltransferase OS=Microthlaspi erraticum OX=1685480 GN=MERR_LOCUS17745 PE=3 SV=1	G	Carbohydrate transport and metabolism	PREDICTED: probable galacturonosyltransferase-like 7-like [Solanum tuberosum]
Iba01G001360.1	--	--	--	--	--	--	Uncharacterized protein OS=Nyssa sinensis OX=561372 GN=F0562_021453 PE=4 SV=1	--	--	PREDICTED: uncharacterized protein LOC105163078 [Sesamum indicum]
Iba01G001370.1	--	K12447|1.1e-42|boe:106336398|K12447 UDP-sugar pyrophosphorylase [EC:2.7.7.64] | (RefSeq) uncharacterized protein LOC106336398	[R]	General function prediction only	Reverse transcriptase (RNA-dependent DNA polymerase)	Retrovirus-related Pol polyprotein from transposon RE1 OS=Arabidopsis thaliana OX=3702 GN=RE1 PE=2 SV=1	Retrovirus-related pol polyprotein from transposon TNT 1-94 (Fragment) OS=Trifolium medium OX=97028 GN=A2U01_0002305 PE=4 SV=1	L	Replication, recombination and repair	Cysteine-rich RLK (RECEPTOR-like protein kinase) 8 [Theobroma cacao]
Iba01G001380.1	Biological Process: biosynthetic process (GO:0009058);; Molecular Function: kynurenine-oxoglutarate transaminase activity (GO:0016212);; Molecular Function: pyridoxal phosphate binding (GO:0030170);; Molecular Function: glutamine-phenylpyruvate transaminase activity (GO:0047316);; Molecular Function: cysteine-S-conjugate beta-lyase activity (GO:0047804);;	K23977|2.5e-157|nta:107768050|K23977 L-glutamine---4-(methylsulfanyl)-2-oxobutanoate aminotransferase [EC:2.6.1.117] | (RefSeq) methionine aminotransferase-like	[E]	Amino acid transport and metabolism	Aminotransferase class I and II	Kynurenine--oxoglutarate transaminase OS=Dictyostelium discoideum OX=44689 GN=ccbl PE=3 SV=1	Putative kynurenine--oxoglutarate transaminase-like isoform X1 OS=Davidia involucrata OX=16924 GN=Din_037718 PE=3 SV=1	E	Amino acid transport and metabolism	PREDICTED: kynurenine--oxoglutarate transaminase-like [Fragaria vesca subsp. vesca]
Iba01G001390.1	--	--	--	--	Domain of unknown function (DUF3511)	--	Cell wall integrity and stress response component 1 like OS=Actinidia chinensis var. chinensis OX=1590841 GN=CEY00_Acc19668 PE=4 SV=1	S	Function unknown	hypothetical protein POPTR_0014s11870g [Populus trichocarpa]
Iba01G001400.1	Molecular Function: CTP synthase activity (GO:0003883);; Molecular Function: ATP binding (GO:0005524);; Biological Process: glutamine metabolic process (GO:0006541);; Biological Process: 'de novo' CTP biosynthetic process (GO:0044210);;	K01937|2.1e-297|oeu:111374315|K01937 CTP synthase [EC:6.3.4.2] | (RefSeq) CTP synthase-like	[F]	Nucleotide transport and metabolism	CTP synthase N-terminus	CTP synthase OS=Dictyostelium discoideum OX=44689 GN=ctps PE=3 SV=1	CTP synthase OS=Nyssa sinensis OX=561372 GN=F0562_000791 PE=3 SV=1	F	Nucleotide transport and metabolism	PREDICTED: CTP synthase [Prunus mume]
Iba01G001410.1	--	--	--	--	--	--	Uncharacterized protein OS=Davidia involucrata OX=16924 GN=Din_027245 PE=4 SV=1	S	Function unknown	Uncharacterized protein TCM_004773 [Theobroma cacao]
Iba01G001420.1	Molecular Function: DNA binding (GO:0003677);; Cellular Component: nucleus (GO:0005634);;	K09422|1.5e-56|fve:101291508|K09422 transcription factor MYB, plant | (RefSeq) myb-related protein 330	[K]	Transcription	Myb-like DNA-binding domain	Transcription factor MYB111 OS=Arabidopsis thaliana OX=3702 GN=MYB111 PE=1 SV=1	R2R3 MYB transcription factor OS=Vitis vinifera OX=29760 GN=mybF1 PE=2 SV=1	--	--	PREDICTED: uncharacterized protein LOC101291508 [Fragaria vesca subsp. vesca]
Iba01G001430.1	Molecular Function: SNAP receptor activity (GO:0005484);; Biological Process: intracellular protein transport (GO:0006886);; Cellular Component: integral component of membrane (GO:0016021);; Biological Process: vesicle-mediated transport (GO:0016192);;	K08488|2.5e-20|nau:109227238|K08488 syntaxin 7 | (RefSeq) syntaxin-22-like	[U]	Intracellular trafficking, secretion, and vesicular transport	Syntaxin-like protein	Syntaxin-23 OS=Arabidopsis thaliana OX=3702 GN=SYP23 PE=1 SV=1	SNARE protein PEP12/VAM3/Syntaxin 7/Syntaxin 17 OS=Handroanthus impetiginosus OX=429701 GN=CDL12_21609 PE=3 SV=1	--	--	PREDICTED: syntaxin-22-like [Cicer arietinum]
Iba01G001440.1	Biological Process: protein folding (GO:0006457);; Molecular Function: unfolded protein binding (GO:0051082);;	K09517|2.2e-167|nau:109244610|K09517 DnaJ homolog subfamily B member 11 | (RefSeq) dnaJ protein ERDJ3B-like	[O]	Posttranslational modification, protein turnover, chaperones	DnaJ C terminal domain	DnaJ protein ERDJ3B OS=Arabidopsis thaliana OX=3702 GN=ERDJ3B PE=1 SV=1	Dnaj protein erdj3b OS=Nicotiana attenuata OX=49451 GN=ERDJ3B_5 PE=4 SV=1	O	Posttranslational modification, protein turnover, chaperones	PREDICTED: dnaJ protein ERDJ3B-like [Nicotiana tomentosiformis]
Iba01G001450.1	Biological Process: lipid metabolic process (GO:0006629);; Molecular Function: phospholipase A1 activity (GO:0008970);; Cellular Component: integral component of membrane (GO:0016021);;	--	--	--	Lipase (class 3)	Phospholipase A1 PLIP2, chloroplastic OS=Arabidopsis thaliana OX=3702 GN=PLIP2 PE=1 SV=1	Lipase_3 domain-containing protein OS=Davidia involucrata OX=16924 GN=Din_033963 PE=4 SV=1	T	Signal transduction mechanisms	PREDICTED: uncharacterized protein LOC104091376 [Nicotiana tomentosiformis]
Iba01G001460.1	Molecular Function: protein binding (GO:0005515);;	K09527|8.1e-25|pda:103711698|K09527 DnaJ homolog subfamily C member 7 | (RefSeq) uncharacterized protein LOC103711698 isoform X1	--	--	Tetratricopeptide repeat	--	TPR_REGION domain-containing protein OS=Davidia involucrata OX=16924 GN=Din_007653 PE=4 SV=1	O	Posttranslational modification, protein turnover, chaperones	DNAJ heat shock N-terminal domain-containing family protein [Populus trichocarpa]
Iba01G001470.1	Molecular Function: zinc ion binding (GO:0008270);; Cellular Component: integral component of membrane (GO:0016021);;	K10658|3.9e-08|gsl:Gasu_09570|K10658 E3 ubiquitin-protein ligase MARCH3 [EC:2.3.2.27] | (RefSeq) E3 ubiquitin-protein ligase MARCH3	[A]	RNA processing and modification	Protein of unknown function (DUF3675)	E3 ubiquitin-protein ligase MARCHF2 OS=Bos taurus OX=9913 GN=MARCHF2 PE=2 SV=1	RING-CH-type domain-containing protein OS=Nyssa sinensis OX=561372 GN=F0562_021469 PE=4 SV=1	A	RNA processing and modification	hypothetical protein MIMGU_mgv1a011798mg [Erythranthe guttata]
Iba01G001480.1	Molecular Function: phosphorelay sensor kinase activity (GO:0000155);; Biological Process: phosphorelay signal transduction system (GO:0000160);; Molecular Function: molecular_function (GO:0003674);; Molecular Function: catalytic activity (GO:0003824);; Molecular Function: protein kinase activity (GO:0004672);; Molecular Function: protein histidine kinase activity (GO:0004673);; Molecular Functio…	K14489|3.0e-37|egu:105056393|K14489 arabidopsis histidine kinase 2/3/4 (cytokinin receptor) [EC:2.7.13.3] | (RefSeq) probable histidine kinase 4	[T]	Signal transduction mechanisms	Histidine kinase-, DNA gyrase B-, and HSP90-like ATPase	Histidine kinase CKI1 OS=Arabidopsis thaliana OX=3702 GN=CKI1 PE=1 SV=1	Histidine kinase OS=Actinidia chinensis var. chinensis OX=1590841 GN=CEY00_Acc19680 PE=4 SV=1	T	Signal transduction mechanisms	unnamed protein product [Coffea canephora]
Iba01G001490.1	--	--	--	--	--	--	Uncharacterized protein OS=Coffea canephora OX=49390 GN=GSCOC_T00023791001 PE=4 SV=1	--	--	unnamed protein product [Coffea canephora]
Iba01G001500.1	Molecular Function: pantoate-beta-alanine ligase activity (GO:0004592);; Biological Process: pantothenate biosynthetic process (GO:0015940);;	K01918|4.7e-129|qsu:111988139|K01918 pantoate--beta-alanine ligase [EC:6.3.2.1] | (RefSeq) pantoate--beta-alanine ligase	[H]	Coenzyme transport and metabolism	Pantoate-beta-alanine ligase	Pantoate--beta-alanine ligase OS=Lotus japonicus OX=34305 GN=PANC PE=1 SV=3	Uncharacterized protein OS=Camellia sinensis var. sinensis OX=542762 GN=TEA_014323 PE=3 SV=1	H	Coenzyme transport and metabolism	PREDICTED: pantoate--beta-alanine ligase [Eucalyptus grandis]
Iba01G001510.1	Molecular Function: DNA binding (GO:0003677);; Molecular Function: DNA helicase activity (GO:0003678);; Molecular Function: ATP binding (GO:0005524);; Cellular Component: nucleus (GO:0005634);; Biological Process: DNA replication initiation (GO:0006270);; Biological Process: cell cycle (GO:0007049);; Cellular Component: MCM complex (GO:0042555);;	K02210|0.0e+00|oeu:111369456|K02210 DNA replication licensing factor MCM7 [EC:3.6.4.12] | (RefSeq) DNA replication licensing factor MCM7	[L]	Replication, recombination and repair	MCM P-loop domain	DNA replication licensing factor MCM7 OS=Oryza sativa subsp. indica OX=39946 GN=MCM7 PE=3 SV=1	DNA replication licensing factor MCM7 (Fragment) OS=Davidia involucrata OX=16924 GN=MCM7 PE=3 SV=1	L	Replication, recombination and repair	unnamed protein product [Coffea canephora]
Iba01G001520.1	Cellular Component: GARP complex (GO:0000938);; Biological Process: regionalization (GO:0003002);; Cellular Component: cellular_component (GO:0005575);; Cellular Component: intracellular (GO:0005622);; Cellular Component: obsolete cell (GO:0005623);; Cellular Component: cytoplasm (GO:0005737);; Cellular Component: endosome (GO:0005768);; Cellular Component: Golgi apparatus (GO:0005794);; Biologic…	K20296|0.0e+00|tcc:18613691|K20296 vacuolar protein sorting-associated protein 51 | (RefSeq) vacuolar protein sorting-associated protein 51 homolog	[S]	Function unknown	Vps51/Vps67	Vacuolar protein sorting-associated protein 51 homolog OS=Arabidopsis thaliana OX=3702 GN=VPS51 PE=1 SV=1	Uncharacterized protein OS=Davidia involucrata OX=16924 GN=Din_029962 PE=3 SV=1	S	Function unknown	Vps51/Vps67 family (components of vesicular transport) protein isoform 1 [Theobroma cacao]
Iba01G001530.1	Molecular Function: protein kinase activity (GO:0004672);; Molecular Function: ATP binding (GO:0005524);; Cellular Component: integral component of membrane (GO:0016021);;	K13435|1.5e-95|spen:107018783|K13435 serine/threonine-protein kinase Pto | (RefSeq) receptor-like protein kinase HERK 1 isoform X2	[T]	Signal transduction mechanisms	Protein tyrosine and serine/threonine kinase	Receptor-like protein kinase ANXUR1 OS=Arabidopsis thaliana OX=3702 GN=ANX1 PE=1 SV=1	Protein kinase domain-containing protein OS=Camellia sinensis var. sinensis OX=542762 GN=TEA_015675 PE=4 SV=1	T	Signal transduction mechanisms	PREDICTED: receptor-like protein kinase ANXUR1 [Vitis vinifera]
Iba01G001540.1	Molecular Function: catalytic activity (GO:0003824);;	K01897|8.8e-279|sind:105163021|K01897 long-chain acyl-CoA synthetase [EC:6.2.1.3] | (RefSeq) long chain acyl-CoA synthetase 1	[I]	Lipid transport and metabolism	AMP-binding enzyme	Long chain acyl-CoA synthetase 1 OS=Arabidopsis thaliana OX=3702 GN=LACS1 PE=2 SV=1	4-coumarate--CoA ligase OS=Actinidia chinensis var. chinensis OX=1590841 GN=CEY00_Acc19701 PE=4 SV=1	I	Lipid transport and metabolism	PREDICTED: long chain acyl-CoA synthetase 1 [Sesamum indicum]
Iba01G001550.1	Molecular Function: DNA binding (GO:0003677);; Biological Process: DNA repair (GO:0006281);; Biological Process: chromatin remodeling (GO:0006338);; Cellular Component: NuA4 histone acetyltransferase complex (GO:0035267);; Biological Process: histone H4 acetylation (GO:0043967);; Biological Process: histone H2A acetylation (GO:0043968);; Biological Process: negative regulation of transcription, D…	K11324|7.6e-168|cpap:110819445|K11324 DNA methyltransferase 1-associated protein 1 | (RefSeq) SWR1-complex protein 4 isoform X1	[BK]	--	SANT/Myb-like domain of DAMP1	SWR1-complex protein 4 OS=Arabidopsis thaliana OX=3702 GN=SWC4 PE=1 SV=1	Putative SWR1-complex protein 4 OS=Davidia involucrata OX=16924 GN=Din_021374 PE=4 SV=1	K	Transcription	Myb-like transcription factor family protein isoform 3 [Theobroma cacao]
Iba01G001560.1	--	--	--	--	Polyketide cyclase / dehydrase and lipid transport	--	uncharacterized protein LOC106772013 OS=Vigna radiata var. radiata OX=3916 GN=LOC106772013 PE=3 SV=1	S	Function unknown	unknown [Glycine max]
Iba01G001570.1	Cellular Component: integral component of membrane (GO:0016021);;	--	--	--	BT1 family	Probable folate-biopterin transporter 7 OS=Arabidopsis thaliana OX=3702 GN=At1g64890 PE=2 SV=1	Uncharacterized protein OS=Camellia sinensis var. sinensis OX=542762 GN=TEA_022662 PE=3 SV=1	S	Function unknown	PREDICTED: probable folate-biopterin transporter 7 isoform X1 [Nicotiana tomentosiformis]
Iba01G001580.1	Molecular Function: DNA binding (GO:0003677);; Cellular Component: nucleus (GO:0005634);;	K08869|6.5e-26|cre:CHLREDRAFT_165812|K08869 aarF domain-containing kinase | (RefSeq) predicted protein	[O]	Posttranslational modification, protein turnover, chaperones	Myb-like DNA-binding domain	Transcription factor SRM1 OS=Arabidopsis thaliana OX=3702 GN=SRM1 PE=1 SV=1	Uncharacterized protein OS=Camellia sinensis var. sinensis OX=542762 GN=TEA_028302 PE=4 SV=1	K	Transcription	PREDICTED: transcription factor DIVARICATA-like [Nicotiana sylvestris]
Iba01G001590.1	Cellular Component: nucleus (GO:0005634);; Biological Process: regulation of transcription, DNA-templated (GO:0006355);; Biological Process: biological_process (GO:0008150);; Biological Process: regulation of biosynthetic process (GO:0009889);; Biological Process: negative regulation of biosynthetic process (GO:0009890);; Biological Process: negative regulation of metabolic process (GO:0009892);;…	K14834|1.8e-15|peq:110018374|K14834 nucleolar complex protein 3 | (RefSeq) nucleolar complex protein 3 homolog isoform X1	--	--	Transcriptional repressor, ovate	Transcription repressor OFP13 OS=Arabidopsis thaliana OX=3702 GN=OFP13 PE=1 SV=1	Transcription repressor OS=Actinidia chinensis var. chinensis OX=1590841 GN=CEY00_Acc27553 PE=4 SV=1	S	Function unknown	PREDICTED: transcription repressor OFP13 [Populus euphratica]
Iba01G001600.1	Molecular Function: urate oxidase activity (GO:0004846);; Cellular Component: peroxisome (GO:0005777);; Biological Process: purine nucleobase metabolic process (GO:0006144);; Biological Process: urate catabolic process (GO:0019628);;	K00365|6.5e-131|nta:107813779|K00365 urate oxidase [EC:1.7.3.3] | (RefSeq) uricase-2 isozyme 1-like	[Q]	Secondary metabolites biosynthesis, transport and catabolism	Uricase	Uricase OS=Arabidopsis thaliana OX=3702 GN=At2g26230 PE=1 SV=2	Uricase OS=Actinidia chinensis var. chinensis OX=1590841 GN=CEY00_Acc20855 PE=3 SV=1	Q	Secondary metabolites biosynthesis, transport and catabolism	urate oxidase [Nicotiana tabacum]
Iba01G001610.1	Cellular Component: protein phosphatase type 2A complex (GO:0000159);; Biological Process: signal transduction (GO:0007165);; Molecular Function: protein phosphatase regulator activity (GO:0019888);;	K11584|1.8e-199|dcr:108223721|K11584 serine/threonine-protein phosphatase 2A regulatory subunit B' | (RefSeq) serine/threonine protein phosphatase 2A 57 kDa regulatory subunit B' beta isoform	[T]	Signal transduction mechanisms	Protein phosphatase 2A regulatory B subunit (B56 family)	Serine/threonine protein phosphatase 2A 57 kDa regulatory subunit B&apos; beta isoform OS=Arabidopsis thaliana OX=3702 GN=B&apos;BETA PE=1 SV=1	Serine/threonine protein phosphatase 2A regulatory subunit OS=Nyssa sinensis OX=561372 GN=F0562_031969 PE=3 SV=1	T	Signal transduction mechanisms	hypothetical protein MIMGU_mgv1a005619mg [Erythranthe guttata]
Iba01G001620.1	Molecular Function: pectate lyase activity (GO:0030570);; Biological Process: pectin catabolic process (GO:0045490);; Molecular Function: metal ion binding (GO:0046872);;	K01728|3.1e-183|sind:105174180|K01728 pectate lyase [EC:4.2.2.2] | (RefSeq) probable pectate lyase 5 isoform X1	--	--	Pectate lyase	Probable pectate lyase 13 OS=Arabidopsis thaliana OX=3702 GN=PMR6 PE=1 SV=1	Pectate lyase OS=Davidia involucrata OX=16924 GN=Din_047138 PE=3 SV=1	G	Carbohydrate transport and metabolism	PREDICTED: probable pectate lyase 5 [Sesamum indicum]
Iba01G001630.1	Molecular Function: DNA binding (GO:0003677);;	--	--	--	--	--	Uncharacterized protein OS=Nyssa sinensis OX=561372 GN=F0562_016320 PE=4 SV=1	--	--	--
Iba01G001640.1	Molecular Function: serine-type carboxypeptidase activity (GO:0004185);;	K16298|1.1e-217|nnu:104587369|K16298 serine carboxypeptidase-like clade IV [EC:3.4.16.-] | (RefSeq) serine carboxypeptidase-like	[OE]	--	Serine carboxypeptidase	Serine carboxypeptidase-like 49 OS=Arabidopsis thaliana OX=3702 GN=SCPL49 PE=2 SV=2	Carboxypeptidase OS=Nyssa sinensis OX=561372 GN=F0562_031957 PE=3 SV=1	O	Posttranslational modification, protein turnover, chaperones	unnamed protein product [Coffea canephora]
Iba01G001650.1	Molecular Function: RNA polymerase II complex binding (GO:0000993);; Molecular Function: single-stranded RNA binding (GO:0003727);; Biological Process: chromatin organization (GO:0006325);; Biological Process: mRNA processing (GO:0006397);; Molecular Function: zinc ion binding (GO:0008270);; Cellular Component: DSIF complex (GO:0032044);; Biological Process: positive regulation of DNA-templated t…	K15171|1.8e-57|pop:7454302|K15171 transcription elongation factor SPT4 | (RefSeq) transcription elongation factor SPT4 homolog 2	[K]	Transcription	Spt4/RpoE2 zinc finger	Transcription elongation factor SPT4 homolog 2 OS=Arabidopsis thaliana OX=3702 GN=At5g63670 PE=1 SV=1	Transcription elongation factor SPT4 homolog OS=Populus trichocarpa OX=3694 GN=POPTR_008G002400 PE=3 SV=1	K	Transcription	hypothetical protein POPTR_0008s00300g [Populus trichocarpa]
Iba01G001660.1	Cellular Component: integral component of membrane (GO:0016021);; Molecular Function: transferase activity (GO:0016740);;	--	[OR]	--	Peptidase family M28	Endoplasmic reticulum metallopeptidase 1 OS=Homo sapiens OX=9606 GN=ERMP1 PE=1 SV=2	Putative endoplasmic reticulum metallopeptidase 1 OS=Davidia involucrata OX=16924 GN=Din_041621 PE=4 SV=1	O	Posttranslational modification, protein turnover, chaperones	PREDICTED: endoplasmic reticulum metallopeptidase 1 [Vitis vinifera]
Iba01G001670.1	Molecular Function: protein tyrosine phosphatase activity (GO:0004725);;	K18081|0.0e+00|dcr:108223796|K18081 myotubularin-related protein 1/2 [EC:3.1.3.64 3.1.3.95] | (RefSeq) phosphatidylinositol-3-phosphatase myotubularin-1	[IU]	--	Myotubularin-like phosphatase domain	Phosphatidylinositol-3-phosphatase myotubularin-1 OS=Arabidopsis thaliana OX=3702 GN=MTM1 PE=1 SV=1	Phosphatidylinositol-3,5-bisphosphate 3-phosphatase OS=Actinidia chinensis var. chinensis OX=1590841 GN=CEY00_Acc24638 PE=3 SV=1	--	--	PREDICTED: phosphatidylinositol-3-phosphatase myotubularin-1 [Vitis vinifera]
Iba01G001680.1	Molecular Function: nucleic acid binding (GO:0003676);; Molecular Function: helicase activity (GO:0004386);; Molecular Function: ATP binding (GO:0005524);;	K12823|1.2e-06|olu:OSTLU_47095|K12823 ATP-dependent RNA helicase DDX5/DBP2 [EC:3.6.4.13] | (RefSeq) predicted protein	[A]	RNA processing and modification	DEAD/DEAH box helicase	Probable ATP-dependent RNA helicase ddx5 OS=Dictyostelium discoideum OX=44689 GN=ddx5 PE=3 SV=1	ATP-dependent RNA helicase OS=Actinidia chinensis var. chinensis OX=1590841 GN=CEY00_Acc20828 PE=4 SV=1	A	RNA processing and modification	unnamed protein product [Vitis vinifera]
Iba01G001690.1	--	K18342|1.2e-44|nnu:104592927|K18342 OTU domain-containing protein 6 [EC:3.4.19.12] | (RefSeq) OTU domain-containing protein At3g57810-like	[TO]	--	OTU-like cysteine protease	OVARIAN TUMOR DOMAIN-containing deubiquitinating enzyme 4 OS=Arabidopsis thaliana OX=3702 GN=OTU4 PE=1 SV=1	OTU domain-containing protein OS=Davidia involucrata OX=16924 GN=Din_048091 PE=4 SV=1	--	--	PREDICTED: uncharacterized protein LOC104098494 [Nicotiana tomentosiformis]
Iba01G001700.1	Biological Process: photosynthesis (GO:0015979);; Cellular Component: chloroplast photosystem I (GO:0030093);;	K02701|2.3e-61|sind:105178077|K02701 photosystem I subunit PsaN | (RefSeq) photosystem I reaction center subunit N, chloroplastic	--	--	Photosystem I reaction centre subunit N (PSAN or PSI-N)	Photosystem I reaction center subunit N, chloroplastic OS=Arabidopsis thaliana OX=3702 GN=PSAN PE=1 SV=2	Uncharacterized protein OS=Erythranthe guttata OX=4155 GN=MIMGU_mgv1a015106mg PE=3 SV=1	S	Function unknown	hypothetical protein MIMGU_mgv1a015106mg [Erythranthe guttata]
Iba01G001710.1	Cellular Component: integral component of membrane (GO:0016021);;	K14003|1.9e-164|ccav:112528727|K14003 prolactin regulatory element-binding protein | (RefSeq) SEC12-like protein 1	[U]	Intracellular trafficking, secretion, and vesicular transport	WD domain, G-beta repeat	SEC12-like protein 1 OS=Arabidopsis thaliana OX=3702 GN=PHF1 PE=1 SV=2	WD_REPEATS_REGION domain-containing protein OS=Nyssa sinensis OX=561372 GN=F0562_032006 PE=4 SV=1	U	Intracellular trafficking, secretion, and vesicular transport	PREDICTED: SEC12-like protein 1-like [Fragaria vesca subsp. vesca]
Iba01G001720.1	Molecular Function: GTPase activity (GO:0003924);; Molecular Function: copper ion binding (GO:0005507);; Molecular Function: GTP binding (GO:0005525);; Molecular Function: oxidoreductase activity (GO:0016491);;	K19791|4.0e-227|dcr:108220484|K19791 iron transport multicopper oxidase | (RefSeq) monocopper oxidase-like protein SKU5 isoform X1	[Q]	Secondary metabolites biosynthesis, transport and catabolism	Multicopper oxidase	Monocopper oxidase-like protein SKS1 OS=Arabidopsis thaliana OX=3702 GN=SKS1 PE=2 SV=1	Uncharacterized protein OS=Nyssa sinensis OX=561372 GN=F0562_025933 PE=3 SV=1	Q	Secondary metabolites biosynthesis, transport and catabolism	PREDICTED: monocopper oxidase-like protein SKU5 [Nicotiana sylvestris]
Iba01G001730.1	--	--	[K]	Transcription	Enhancer of polycomb-like	--	Enhancer of polycomb-like protein (Fragment) OS=Rhododendron williamsianum OX=262921 GN=C3L33_02697 PE=3 SV=1	K	Transcription	PREDICTED: uncharacterized protein LOC105180214 [Sesamum indicum]
Iba01G001740.1	Biological Process: positive regulation of growth (GO:0045927);;	K18081|2.1e-47|bna:106425271|K18081 myotubularin-related protein 1/2 [EC:3.1.3.64 3.1.3.95] | (RefSeq) phosphatidylinositol-3-phosphatase myotubularin-2-like	--	--	Protein of unknown function (DUF668)	Protein PSK SIMULATOR 3 OS=Arabidopsis thaliana OX=3702 GN=PSI3 PE=1 SV=1	Uncharacterized protein OS=Camellia sinensis var. sinensis OX=542762 GN=TEA_015148 PE=4 SV=1	S	Function unknown	hypothetical protein MIMGU_mgv1a027135mg [Erythranthe guttata]
Iba01G001750.1	--	--	--	--	Proline-rich nuclear receptor coactivator motif	--	Uncharacterized protein OS=Davidia involucrata OX=16924 GN=Din_031891 PE=4 SV=1	S	Function unknown	PREDICTED: uncharacterized protein LOC100257948 [Vitis vinifera]
Iba01G001760.1	--	--	--	--	Zinc finger, C3HC4 type (RING finger)	Putative E3 ubiquitin-protein ligase RF4 OS=Arabidopsis thaliana OX=3702 GN=RF4 PE=3 SV=1	RING-type domain-containing protein OS=Camellia sinensis var. sinensis OX=542762 GN=TEA_004830 PE=4 SV=1	O	Posttranslational modification, protein turnover, chaperones	PREDICTED: putative E3 ubiquitin-protein ligase RF298 isoform X1 [Prunus mume]
Iba01G001770.1	Cellular Component: integral component of membrane (GO:0016021);;	K01510|6.0e-26|peq:110028934|K01510 apyrase [EC:3.6.1.5] | (RefSeq) probable apyrase 6 isoform X1	--	--	Protein of unknown function (DUF679)	Protein DMP2 OS=Arabidopsis thaliana OX=3702 GN=DMP2 PE=2 SV=1	Uncharacterized protein OS=Trema orientale OX=63057 GN=TorRG33x02_021350 PE=3 SV=1	S	Function unknown	hypothetical protein JCGZ_02056 [Jatropha curcas]
Iba01G001780.1	Cellular Component: integral component of membrane (GO:0016021);;	K01510|4.9e-22|peq:110028934|K01510 apyrase [EC:3.6.1.5] | (RefSeq) probable apyrase 6 isoform X1	--	--	Protein of unknown function (DUF679)	Protein DMP2 OS=Arabidopsis thaliana OX=3702 GN=DMP2 PE=2 SV=1	Uncharacterized protein OS=Salvia splendens OX=180675 GN=Saspl_022109 PE=3 SV=1	S	Function unknown	PREDICTED: uncharacterized protein LOC102626738 [Citrus sinensis]
Iba01G001790.1	--	--	--	--	Proline-rich nuclear receptor coactivator motif	--	Uncharacterized protein OS=Davidia involucrata OX=16924 GN=Din_031891 PE=4 SV=1	S	Function unknown	unknown [Lotus japonicus]
Iba01G001800.1	Molecular Function: molecular_function (GO:0003674);; Molecular Function: binding (GO:0005488);; Molecular Function: protein binding (GO:0005515);; Cellular Component: cellular_component (GO:0005575);; Cellular Component: intracellular (GO:0005622);; Cellular Component: obsolete cell (GO:0005623);; Cellular Component: cytoplasm (GO:0005737);; Cellular Component: endoplasmic reticulum (GO:0005783)…	K04506|1.4e-21|csat:104734106|K04506 E3 ubiquitin-protein ligase SIAH1 [EC:2.3.2.27] | (RefSeq) E3 ubiquitin-protein ligase SINA-like 7	--	--	Domain of unknown function (DUF3444)	DnaJ homolog subfamily B member 12 OS=Bos taurus OX=9913 GN=DNAJB12 PE=2 SV=1	J domain-containing protein (Fragment) OS=Rhododendron williamsianum OX=262921 GN=C3L33_12824 PE=4 SV=1	O	Posttranslational modification, protein turnover, chaperones	PREDICTED: uncharacterized protein LOC104585627 [Nelumbo nucifera]
Iba01G001820.1	Molecular Function: protein kinase activity (GO:0004672);; Molecular Function: ATP binding (GO:0005524);;	K08819|2.6e-239|cpap:110819923|K08819 cyclin-dependent kinase 12/13 [EC:2.7.11.22 2.7.11.23] | (RefSeq) LOW QUALITY PROTEIN: probable serine/threonine-protein kinase At1g54610	[D]	Cell cycle control, cell division, chromosome partitioning	Protein kinase domain	Probable serine/threonine-protein kinase At1g54610 OS=Arabidopsis thaliana OX=3702 GN=At1g54610 PE=1 SV=1	Protein kinase domain-containing protein OS=Davidia involucrata OX=16924 GN=Din_033607 PE=4 SV=1	T	Signal transduction mechanisms	hypothetical protein JCGZ_02022 [Jatropha curcas]
Iba01G001830.1	Biological Process: SCF-dependent proteasomal ubiquitin-dependent protein catabolic process (GO:0031146);;	--	--	--	F-box domain	--	Putative F-box domain, cyclin-like protein OS=Davidia involucrata OX=16924 GN=Din_034840 PE=4 SV=1	--	--	PREDICTED: uncharacterized protein LOC105171430 [Sesamum indicum]
Iba01G001840.1	Molecular Function: zinc ion binding (GO:0008270);;	K10144|2.2e-143|jcu:105631819|K10144 RING finger and CHY zinc finger domain-containing protein 1 [EC:2.3.2.27] | (RefSeq) E3 ubiquitin-protein ligase MIEL1	[R]	General function prediction only	Zinc-ribbon	E3 ubiquitin-protein ligase MIEL1 OS=Arabidopsis thaliana OX=3702 GN=MIEL1 PE=1 SV=1	Uncharacterized protein OS=Davidia involucrata OX=16924 GN=Din_028212 PE=4 SV=1	O	Posttranslational modification, protein turnover, chaperones	hypothetical protein JCGZ_02015 [Jatropha curcas]
Iba01G001850.1	Biological Process: lipid metabolic process (GO:0006629);;	K16818|1.1e-12|jre:109015008|K16818 phospholipase A1 [EC:3.1.1.32] | (RefSeq) phospholipase A(1) DAD1, chloroplastic-like	[I]	Lipid transport and metabolism	Lipase (class 3)	Lipase OS=Rhizomucor miehei OX=4839 PE=1 SV=2	Lipase_3 domain-containing protein OS=Nyssa sinensis OX=561372 GN=F0562_000224 PE=4 SV=1	G	Carbohydrate transport and metabolism	PREDICTED: lipase-like isoform X2 [Nicotiana tomentosiformis]
Iba01G001860.1	Biological Process: lipid metabolic process (GO:0006629);;	K16818|5.4e-12|jre:109015008|K16818 phospholipase A1 [EC:3.1.1.32] | (RefSeq) phospholipase A(1) DAD1, chloroplastic-like	[I]	Lipid transport and metabolism	Lipase (class 3)	Lipase OS=Rhizomucor miehei OX=4839 PE=1 SV=2	Lipase_3 domain-containing protein OS=Nyssa sinensis OX=561372 GN=F0562_000224 PE=4 SV=1	G	Carbohydrate transport and metabolism	PREDICTED: lipase-like isoform X2 [Nicotiana tomentosiformis]
Iba01G001870.1	Molecular Function: DNA binding (GO:0003677);; Molecular Function: ATP binding (GO:0005524);; Cellular Component: nucleus (GO:0005634);; Molecular Function: hydrolase activity, acting on acid anhydrides, in phosphorus-containing anhydrides (GO:0016818);; Molecular Function: nucleosome binding (GO:0031491);; Biological Process: ATP-dependent chromatin remodeling (GO:0043044);;	K11654|0.0e+00|jre:108995062|K11654 SWI/SNF-related matrix-associated actin-dependent regulator of chromatin subfamily A member 5 [EC:3.6.4.-] | (RefSeq) ISWI chromatin-remodeling complex ATPase CHR11 isoform X1	[K]	Transcription	SNF2 family N-terminal domain	ISWI chromatin-remodeling complex ATPase CHR11 OS=Arabidopsis thaliana OX=3702 GN=CHR11 PE=1 SV=4	ISWI chromatin-remodeling complex ATPase CHR11 OS=Juglans regia OX=51240 GN=LOC108995062 PE=3 SV=1	K	Transcription	PREDICTED: putative chromatin-remodeling complex ATPase chain [Nelumbo nucifera]
Iba01G001880.1	Molecular Function: protein kinase activity (GO:0004672);; Molecular Function: ATP binding (GO:0005524);;	K13430|6.8e-176|dzi:111281877|K13430 serine/threonine-protein kinase PBS1 [EC:2.7.11.1] | (RefSeq) serine/threonine-protein kinase PBS1-like	[T]	Signal transduction mechanisms	Protein kinase domain	Serine/threonine-protein kinase PBL27 OS=Arabidopsis thaliana OX=3702 GN=PBL27 PE=1 SV=1	Serine/threonine-protein kinase OS=Actinidia chinensis var. chinensis OX=1590841 GN=CEY00_Acc27238 PE=4 SV=1	T	Signal transduction mechanisms	PREDICTED: serine/threonine-protein kinase PBS1-like [Cicer arietinum]
Iba01G001890.1	Molecular Function: electron transfer activity (GO:0009055);; Molecular Function: protein disulfide oxidoreductase activity (GO:0015035);;	K03676|8.4e-43|adu:107468098|K03676 glutaredoxin 3 | (RefSeq) monothiol glutaredoxin-S2	[O]	Posttranslational modification, protein turnover, chaperones	Glutaredoxin	Monothiol glutaredoxin-S2 OS=Arabidopsis thaliana OX=3702 GN=GRXS2 PE=3 SV=1	Glutaredoxin domain-containing protein OS=Arachis hypogaea OX=3818 GN=Ahy_A10g051348 PE=3 SV=1	O	Posttranslational modification, protein turnover, chaperones	PREDICTED: monothiol glutaredoxin-S2-like [Glycine max]
Iba01G001910.1	Molecular Function: DNA binding (GO:0003677);; Molecular Function: DNA-binding transcription factor activity (GO:0003700);; Cellular Component: nucleus (GO:0005634);;	K09286|4.6e-28|qsu:111992244|K09286 EREBP-like factor | (RefSeq) ethylene-responsive transcription factor LEP-like	--	--	AP2 domain	Ethylene-responsive transcription factor ERF086 OS=Arabidopsis thaliana OX=3702 GN=ERF086 PE=1 SV=2	Ethylene-responsive transcription factor OS=Actinidia chinensis var. chinensis OX=1590841 GN=CEY00_Acc27231 PE=4 SV=1	K	Transcription	Ethylene-responsive transcription factor [Morus notabilis]
Iba01G001920.1	Molecular Function: DNA binding (GO:0003677);; Cellular Component: nucleus (GO:0005634);; Biological Process: transcription, DNA-templated (GO:0006351);; Cellular Component: transcription repressor complex (GO:0017053);;	K03164|4.4e-23|bna:106383351|K03164 DNA topoisomerase II [EC:5.6.2.2] | (RefSeq) DNA topoisomerase 2-like	[BDT]	--	DIRP	Protein ALWAYS EARLY 3 OS=Arabidopsis thaliana OX=3702 GN=ALY3 PE=1 SV=1	SANT domain-containing protein OS=Nyssa sinensis OX=561372 GN=F0562_034812 PE=4 SV=1	--	--	PREDICTED: protein ALWAYS EARLY 3 [Vitis vinifera]
Iba01G001930.1	Molecular Function: isomerase activity (GO:0016853);;	K00815|4.6e-22|jcu:105637437|K00815 tyrosine aminotransferase [EC:2.6.1.5] | (RefSeq) probable aminotransferase TAT2	--	--	--	--	Ribose-5-phosphate isomerase OS=Actinidia chinensis var. chinensis OX=1590841 GN=CEY00_Acc33126 PE=4 SV=1	--	--	hypothetical protein PRUPE_ppa024882mg [Prunus persica]
Iba01G001940.1	--	K19720|8.1e-11|mng:MNEG_1488|K19720 collagen type III alpha | (RefSeq) SNF1-related protein kinase regulatory subunit beta-2	[C]	Energy production and conversion	Glycogen recognition site of AMP-activated protein kinase	Sucrose nonfermenting 4-like protein OS=Arabidopsis thaliana OX=3702 GN=SNF4 PE=1 SV=1	Putative Cystathionine beta-synthase, core OS=Davidia involucrata OX=16924 GN=Din_001847 PE=4 SV=1	--	--	PREDICTED: sucrose nonfermenting 4-like protein-like isoform X1 [Glycine max]
Iba01G001950.1	Molecular Function: DNA binding (GO:0003677);;	--	--	--	--	--	SANT domain-containing protein OS=Actinidia chinensis var. chinensis OX=1590841 GN=CEY00_Acc27213 PE=4 SV=1	S	Function unknown	PREDICTED: uncharacterized protein LOC101314561 [Fragaria vesca subsp. vesca]
Iba01G001960.1	Molecular Function: lactoylglutathione lyase activity (GO:0004462);;	K22733|2.4e-17|vvi:100244618|K22733 magnesium transporter | (RefSeq) uncharacterized LOC100244618	--	--	C2 domain	Protein SRC2 OS=Glycine max OX=3847 GN=SRC2 PE=2 SV=1	Putative cytokinesis protein sepA-like OS=Davidia involucrata OX=16924 GN=Din_020331 PE=4 SV=1	S	Function unknown	PREDICTED: cytokinesis protein sepA-like [Vitis vinifera]
Iba01G001970.1	Biological Process: regulation of flower development (GO:0009909);;	--	--	--	--	Flowering-promoting factor 1-like protein 3 OS=Oryza sativa subsp. japonica OX=39947 GN=Os02g0460200 PE=2 SV=1	Uncharacterized protein OS=Corchorus capsularis OX=210143 GN=CCACVL1_28454 PE=3 SV=1	S	Function unknown	hypothetical protein JCGZ_18865 [Jatropha curcas]
Iba01G001980.1	Biological Process: regulation of cell growth (GO:0001558);; Molecular Function: molecular_function (GO:0003674);; Molecular Function: signaling receptor binding (GO:0005102);; Molecular Function: hormone activity (GO:0005179);; Molecular Function: binding (GO:0005488);; Molecular Function: protein binding (GO:0005515);; Cellular Component: cellular_component (GO:0005575);; Cellular Component: ex…	--	--	--	Rapid ALkalinization Factor (RALF)	Protein RALF-like 33 OS=Arabidopsis thaliana OX=3702 GN=RALFL33 PE=2 SV=1	Rapid ALkalinization Factor OS=Artemisia annua OX=35608 GN=CTI12_AA532720 PE=3 SV=1	S	Function unknown	protein ralf-like 33 [Arabidopsis thaliana]
Iba01G001990.1	Cellular Component: integral component of membrane (GO:0016021);;	--	--	--	Hypoxia induced protein conserved region	--	HIG1 domain-containing protein OS=Cuscuta campestris OX=132261 GN=CCAM_LOCUS12246 PE=4 SV=1	S	Function unknown	unnamed protein product [Coffea canephora]
Iba01G002000.1	Molecular Function: GTPase activity (GO:0003924);; Molecular Function: GTP binding (GO:0005525);;	K03242|9.4e-259|mcha:111009157|K03242 translation initiation factor 2 subunit 3 | (RefSeq) eukaryotic translation initiation factor 2 subunit gamma-like	[J]	Translation, ribosomal structure and biogenesis	Initiation factor eIF2 gamma, C terminal	Eukaryotic translation initiation factor 2 subunit 3 OS=Homo sapiens OX=9606 GN=EIF2S3 PE=1 SV=3	Protein-synthesizing GTPase OS=Gossypium darwinii OX=34276 GN=ES288_A09G083300v1 PE=4 SV=1	J	Translation, ribosomal structure and biogenesis	Eukaryotic translation initiation factor 2 subunit 3 [Gossypium arboreum]
Iba01G002010.1	Molecular Function: 3-hydroxyacyl-CoA dehydrogenase activity (GO:0003857);; Biological Process: fatty acid metabolic process (GO:0006631);;	K10527|0.0e+00|dcr:108199406|K10527 enoyl-CoA hydratase/3-hydroxyacyl-CoA dehydrogenase [EC:4.2.1.17 1.1.1.35 1.1.1.211] | (RefSeq) glyoxysomal fatty acid beta-oxidation multifunctional protein MFP-a	[I]	Lipid transport and metabolism	3-hydroxyacyl-CoA dehydrogenase, NAD binding domain	Glyoxysomal fatty acid beta-oxidation multifunctional protein MFP-a OS=Cucumis sativus OX=3659 PE=1 SV=1	3-hydroxyacyl-CoA dehydrogenase OS=Actinidia chinensis var. chinensis OX=1590841 GN=CEY00_Acc33093 PE=3 SV=1	I	Lipid transport and metabolism	fatty acid beta-oxidation multifunctional protein [Camellia oleifera]
Iba01G002020.1	Biological Process: DNA repair (GO:0006281);;	K10895|0.0e+00|vvi:100260122|K10895 fanconi anemia group I protein | (RefSeq) Fanconi anemia group I protein	[S]	Function unknown	FANCI solenoid 4	Fanconi anemia group I protein OS=Homo sapiens OX=9606 GN=FANCI PE=1 SV=4	Uncharacterized protein OS=Camellia sinensis var. sinensis OX=542762 GN=TEA_024804 PE=4 SV=1	S	Function unknown	PREDICTED: Fanconi anemia group I protein [Vitis vinifera]
Iba01G002030.1	Molecular Function: catalytic activity (GO:0003824);;	K08726|1.3e-113|ccav:112528667|K08726 soluble epoxide hydrolase / lipid-phosphate phosphatase [EC:3.3.2.10 3.1.3.76] | (RefSeq) uncharacterized protein LOC112528667	[I]	Lipid transport and metabolism	Alpha/beta hydrolase family	Epoxide hydrolase A OS=Mycobacterium tuberculosis (strain ATCC 25618 / H37Rv) OX=83332 GN=ephA PE=1 SV=1	AB hydrolase-1 domain-containing protein OS=Camellia sinensis var. sinensis OX=542762 GN=TEA_024781 PE=4 SV=1	I	Lipid transport and metabolism	unnamed protein product [Coffea canephora]
Iba01G002040.1	Molecular Function: zinc ion binding (GO:0008270);;	--	--	--	GRF zinc finger	--	GRF-type domain-containing protein OS=Punica granatum OX=22663 GN=CDL15_Pgr001142 PE=4 SV=1	S	Function unknown	GRF zinc finger containing protein [Medicago truncatula]
Iba01G002050.1	Molecular Function: hydrolase activity (GO:0016787);;	K08726|1.2e-114|ccav:112528667|K08726 soluble epoxide hydrolase / lipid-phosphate phosphatase [EC:3.3.2.10 3.1.3.76] | (RefSeq) uncharacterized protein LOC112528667	[I]	Lipid transport and metabolism	Alpha/beta hydrolase family	Epoxide hydrolase A OS=Mycobacterium tuberculosis (strain ATCC 25618 / H37Rv) OX=83332 GN=ephA PE=1 SV=1	bifunctional epoxide hydrolase 2-like OS=Nicotiana tabacum OX=4097 GN=LOC107804911 PE=4 SV=1	I	Lipid transport and metabolism	PREDICTED: bifunctional epoxide hydrolase 2-like isoform X1 [Nicotiana tomentosiformis]
Iba01G002060.1	Cellular Component: nucleosome (GO:0000786);; Molecular Function: DNA binding (GO:0003677);; Cellular Component: nucleus (GO:0005634);; Biological Process: nucleosome assembly (GO:0006334);;	--	--	--	linker histone H1 and H5 family	--	--	--	--	--
Iba01G002070.1	Molecular Function: catalytic activity (GO:0003824);;	K08726|4.0e-115|ccav:112528667|K08726 soluble epoxide hydrolase / lipid-phosphate phosphatase [EC:3.3.2.10 3.1.3.76] | (RefSeq) uncharacterized protein LOC112528667	[I]	Lipid transport and metabolism	alpha/beta hydrolase fold	Epoxide hydrolase A OS=Mycobacterium tuberculosis (strain ATCC 25618 / H37Rv) OX=83332 GN=ephA PE=1 SV=1	Lipid-phosphate phosphatase OS=Actinidia chinensis var. chinensis OX=1590841 GN=CEY00_Acc22873 PE=4 SV=1	I	Lipid transport and metabolism	unnamed protein product [Coffea canephora]
Iba01G002080.1	Molecular Function: catalytic activity (GO:0003824);;	K08726|3.0e-118|ccav:112528667|K08726 soluble epoxide hydrolase / lipid-phosphate phosphatase [EC:3.3.2.10 3.1.3.76] | (RefSeq) uncharacterized protein LOC112528667	[I]	Lipid transport and metabolism	alpha/beta hydrolase fold	Epoxide hydrolase A OS=Mycobacterium tuberculosis (strain ATCC 25618 / H37Rv) OX=83332 GN=ephA PE=1 SV=1	AB hydrolase-1 domain-containing protein OS=Camellia sinensis var. sinensis OX=542762 GN=TEA_024815 PE=4 SV=1	I	Lipid transport and metabolism	PREDICTED: bifunctional epoxide hydrolase 2-like isoform X1 [Nicotiana sylvestris]
Iba01G002090.1	Molecular Function: molecular_function (GO:0003674);; Molecular Function: catalytic activity (GO:0003824);; Molecular Function: ubiquitin-protein transferase activity (GO:0004842);; Biological Process: cellular protein modification process (GO:0006464);; Biological Process: proteolysis (GO:0006508);; Biological Process: ubiquitin-dependent protein catabolic process (GO:0006511);; Biological Proce…	K19038|1.8e-24|nnu:104613160|K19038 E3 ubiquitin-protein ligase ATL41 [EC:2.3.2.27] | (RefSeq) E3 ubiquitin-protein ligase ATL41-like	[O]	Posttranslational modification, protein turnover, chaperones	Ring finger domain	RING-H2 finger protein ATL2 OS=Arabidopsis thaliana OX=3702 GN=ATL2 PE=2 SV=2	Putative RING-H2 finger protein ATL2-like OS=Davidia involucrata OX=16924 GN=Din_040090 PE=4 SV=1	O	Posttranslational modification, protein turnover, chaperones	Toxicos en levadura 2, putative [Theobroma cacao]
Iba01G002100.1	Molecular Function: enzyme inhibitor activity (GO:0004857);; Molecular Function: pectinesterase activity (GO:0030599);; Biological Process: cell wall modification (GO:0042545);; Molecular Function: aspartyl esterase activity (GO:0045330);; Biological Process: pectin catabolic process (GO:0045490);;	K01051|4.9e-169|dcr:108192451|K01051 pectinesterase [EC:3.1.1.11] | (RefSeq) pectinesterase-like	--	--	Pectinesterase	Putative pectinesterase/pectinesterase inhibitor 28 OS=Arabidopsis thaliana OX=3702 GN=PME28 PE=2 SV=1	Pectinesterase OS=Nyssa sinensis OX=561372 GN=F0562_034856 PE=3 SV=1	G	Carbohydrate transport and metabolism	PREDICTED: putative pectinesterase/pectinesterase inhibitor 28 [Vitis vinifera]
Iba01G002110.1	Molecular Function: DNA binding (GO:0003677);; Molecular Function: DNA-binding transcription factor activity (GO:0003700);; Cellular Component: nucleus (GO:0005634);;	K09286|6.1e-31|ath:AT3G16770|K09286 EREBP-like factor | (RefSeq) EBP; ethylene-responsive element binding protein	--	--	AP2 domain	Ethylene-responsive transcription factor RAP2-3 OS=Arabidopsis thaliana OX=3702 GN=RAP2-3 PE=1 SV=2	AP2/ERF domain-containing protein OS=Arabidopsis thaliana OX=3702 GN=AN1_LOCUS13066 PE=4 SV=1	K	Transcription	ethylene-responsive transcription factor RAP2-3 [Arabidopsis thaliana]
Iba01G002120.1	Molecular Function: RNA binding (GO:0003723);; Molecular Function: structural constituent of ribosome (GO:0003735);; Biological Process: translation (GO:0006412);; Cellular Component: cytosolic large ribosomal subunit (GO:0022625);;	K02885|6.8e-95|hbr:110646811|K02885 large subunit ribosomal protein L19e | (RefSeq) 60S ribosomal protein L19-3	[J]	Translation, ribosomal structure and biogenesis	Ribosomal protein L19e	60S ribosomal protein L19-3 OS=Arabidopsis thaliana OX=3702 GN=RPL19C PE=2 SV=3	Ribosomal protein L19 OS=Actinidia chinensis var. chinensis OX=1590841 GN=CEY00_Acc33081 PE=3 SV=1	J	Translation, ribosomal structure and biogenesis	hypothetical protein POPTR_0015s05500g [Populus trichocarpa]
Iba01G002130.1	Molecular Function: polygalacturonase activity (GO:0004650);; Biological Process: carbohydrate metabolic process (GO:0005975);; Molecular Function: galacturan 1,4-alpha-galacturonidase activity (GO:0047911);;	K01184|4.8e-24|pxb:103965835|K01184 polygalacturonase [EC:3.2.1.15] | (RefSeq) polygalacturonase At1g48100-like	--	--	Glycosyl hydrolases family 28	Probable polygalacturonase OS=Vitis vinifera OX=29760 GN=GSVIVT00026920001 PE=1 SV=1	Putative galacturan 1,4-alpha-galacturonidase OS=Rosa chinensis OX=74649 GN=RchiOBHm_Chr4g0423821 PE=3 SV=1	G	Carbohydrate transport and metabolism	PREDICTED: probable polygalacturonase [Prunus mume]
Iba01G002140.1	Biological Process: metal ion transport (GO:0030001);; Molecular Function: metal ion binding (GO:0046872);;	--	[P]	Inorganic ion transport and metabolism	Heavy-metal-associated domain	Heavy metal-associated isoprenylated plant protein 23 OS=Arabidopsis thaliana OX=3702 GN=HIPP23 PE=1 SV=1	extensin-like OS=Nelumbo nucifera OX=4432 GN=LOC104598872 PE=4 SV=1	P	Inorganic ion transport and metabolism	PREDICTED: extensin-like [Nelumbo nucifera]
Iba01G002150.1	Biological Process: cellulose microfibril organization (GO:0010215);; Cellular Component: anchored component of membrane (GO:0031225);;	K10956|1.7e-19|obr:102718200|K10956 protein transport protein SEC61 subunit alpha | (RefSeq) preprotein translocase subunit SECY, chloroplastic	--	--	COBRA-like protein	COBRA-like protein 7 OS=Arabidopsis thaliana OX=3702 GN=COBL7 PE=2 SV=2	COBRA-like protein OS=Actinidia chinensis var. chinensis OX=1590841 GN=CEY00_Acc33075 PE=3 SV=1	S	Function unknown	PREDICTED: COBRA-like protein 7 [Vitis vinifera]
Iba01G002160.1	Biological Process: regulation of transcription, DNA-templated (GO:0006355);; Molecular Function: zinc ion binding (GO:0008270);; Molecular Function: sequence-specific DNA binding (GO:0043565);;	K09184|1.0e-06|dcr:108219662|K09184 GATA-binding protein, other eukaryote | (RefSeq) GATA transcription factor 11-like	[K]	Transcription	GATA zinc finger	GATA transcription factor 16 OS=Arabidopsis thaliana OX=3702 GN=GATA16 PE=2 SV=1	GATA-type domain-containing protein OS=Nyssa sinensis OX=561372 GN=F0562_034882 PE=4 SV=1	K	Transcription	GATA transcription factor 15 [Morus notabilis]
Iba01G002170.1	--	--	--	--	--	--	Uncharacterized protein OS=Ricinus communis OX=3988 GN=RCOM_0999790 PE=4 SV=1	--	--	conserved hypothetical protein [Ricinus communis]
Iba01G002180.1	--	--	--	--	cAMP-regulated phosphoprotein/endosulfine conserved region	--	Uncharacterized protein OS=Gossypium tomentosum OX=34277 GN=ES332_D10G215800v1 PE=3 SV=1	S	Function unknown	PREDICTED: uncharacterized protein LOC103452794 isoform X1 [Malus domestica]
Iba01G002190.1	Biological Process: maintenance of transcriptional fidelity during DNA-templated transcription elongation from RNA polymerase II promoter (GO:0001193);; Molecular Function: nucleic acid binding (GO:0003676);; Molecular Function: DNA-directed 5'-3' RNA polymerase activity (GO:0003899);; Cellular Component: RNA polymerase II, core complex (GO:0005665);; Cellular Component: nucleolus (GO:0005730);; …	K03017|1.3e-63|sind:105156851|K03017 DNA-directed RNA polymerase II subunit RPB9 | (RefSeq) DNA-directed RNA polymerases II, IV and V subunit 9A	[K]	Transcription	RNA polymerases M/15 Kd subunit	DNA-directed RNA polymerases II, IV and V subunit 9A OS=Arabidopsis thaliana OX=3702 GN=NRPB9A PE=1 SV=1	DNA-directed RNA polymerase subunit OS=Helianthus annuus OX=4232 GN=NRPB9A PE=3 SV=1	K	Transcription	PREDICTED: DNA-directed RNA polymerases II, IV and V subunit 9A [Sesamum indicum]
Iba01G002200.1	Molecular Function: DNA binding (GO:0003677);; Molecular Function: protein binding (GO:0005515);; Cellular Component: cellular_component (GO:0005575);; Cellular Component: intracellular (GO:0005622);; Cellular Component: obsolete cell (GO:0005623);; Cellular Component: nucleus (GO:0005634);; Cellular Component: nucleoplasm (GO:0005654);; Cellular Component: nucleolus (GO:0005730);; Cellular Compo…	K11797|0.0e+00|vvi:100248159|K11797 PH-interacting protein | (RefSeq) bromodomain and WD repeat-containing protein 3	[R]	General function prediction only	WD domain, G-beta repeat	Bromodomain and WD repeat-containing protein 1 OS=Homo sapiens OX=9606 GN=BRWD1 PE=1 SV=4	Uncharacterized protein OS=Nyssa sinensis OX=561372 GN=F0562_034900 PE=4 SV=1	L	Replication, recombination and repair	PREDICTED: bromodomain and WD repeat-containing protein 3 isoform X1 [Vitis vinifera]
Iba01G002230.1	Biological Process: mitochondrial fission (GO:0000266);; Biological Process: regulation of cell growth (GO:0001558);; Molecular Function: molecular_function (GO:0003674);; Molecular Function: catalytic activity (GO:0003824);; Molecular Function: ubiquitin-protein transferase activity (GO:0004842);; Molecular Function: binding (GO:0005488);; Molecular Function: protein binding (GO:0005515);; Cellu…	K15688|5.7e-69|dcr:108224348|K15688 E3 ubiquitin-protein ligase MUL1 [EC:2.3.2.27] | (RefSeq) mitochondrial ubiquitin ligase activator of NFKB 1	[O]	Posttranslational modification, protein turnover, chaperones	E3 Ubiquitin ligase	E3 ubiquitin-protein ligase SPL2 OS=Arabidopsis thaliana OX=3702 GN=SPL2 PE=2 SV=1	RING-type E3 ubiquitin transferase OS=Daucus carota subsp. sativus OX=79200 GN=DCAR_022693 PE=4 SV=1	O	Posttranslational modification, protein turnover, chaperones	hypothetical protein JCGZ_24698 [Jatropha curcas]
Iba01G002240.1	Molecular Function: hydrolase activity, hydrolyzing O-glycosyl compounds (GO:0004553);; Biological Process: carbohydrate metabolic process (GO:0005975);;	K19892|4.0e-55|mus:103975262|K19892 glucan endo-1,3-beta-glucosidase 4 [EC:3.2.1.39] | (RefSeq) glucan endo-1,3-beta-glucosidase 4 isoform X2	--	--	Glycosyl hydrolases family 17	Lichenase OS=Nicotiana plumbaginifolia OX=4092 GN=GN1 PE=2 SV=3	Lichenase OS=Capsicum baccatum OX=33114 GN=CQW23_11861 PE=3 SV=1	G	Carbohydrate transport and metabolism	PREDICTED: lichenase [Nicotiana tomentosiformis]
Iba01G002250.1	Molecular Function: enzyme inhibitor activity (GO:0004857);;	--	--	--	Plant invertase/pectin methylesterase inhibitor	--	Pectinesterase OS=Actinidia chinensis var. chinensis OX=1590841 GN=CEY00_Acc27120 PE=4 SV=1	S	Function unknown	enzyme inhibitor, putative [Ricinus communis]
Iba01G002260.1	Molecular Function: catalytic activity (GO:0003824);;	K01692|2.0e-120|zju:107418973|K01692 enoyl-CoA hydratase [EC:4.2.1.17] | (RefSeq) probable enoyl-CoA hydratase 1, peroxisomal	[I]	Lipid transport and metabolism	Enoyl-CoA hydratase/isomerase	Probable enoyl-CoA hydratase 1, peroxisomal OS=Arabidopsis thaliana OX=3702 GN=ECHIA PE=1 SV=1	Uncharacterized protein OS=Camellia sinensis var. sinensis OX=542762 GN=TEA_017176 PE=4 SV=1	I	Lipid transport and metabolism	hypothetical protein PRUPE_ppa010027mg [Prunus persica]
Iba01G002270.1	Molecular Function: protein serine/threonine phosphatase activity (GO:0004722);; Molecular Function: metal ion binding (GO:0046872);;	K01102|6.4e-162|gra:105777542|K01102 pyruvate dehydrogenase phosphatase [EC:3.1.3.43] | (RefSeq) probable protein phosphatase 2C 42	[T]	Signal transduction mechanisms	Protein phosphatase 2C	Probable protein phosphatase 2C 42 OS=Arabidopsis thaliana OX=3702 GN=At3g17090 PE=1 SV=1	Protein-serine/threonine phosphatase OS=Nyssa sinensis OX=561372 GN=F0562_034926 PE=3 SV=1	T	Signal transduction mechanisms	PREDICTED: probable protein phosphatase 2C 42 [Vitis vinifera]
Iba01G002280.1	Molecular Function: protein dimerization activity (GO:0046983);;	--	--	--	--	Transcription factor bHLH147 OS=Arabidopsis thaliana OX=3702 GN=BHLH147 PE=1 SV=1	BHLH domain-containing protein OS=Camellia sinensis var. sinensis OX=542762 GN=TEA_025401 PE=4 SV=1	S	Function unknown	PREDICTED: transcription factor bHLH148-like [Glycine max]
Iba01G002290.1	Molecular Function: DNA-binding transcription factor activity (GO:0003700);; Cellular Component: nucleus (GO:0005634);; Molecular Function: transferase activity (GO:0016740);; Molecular Function: sequence-specific DNA binding (GO:0043565);;	K12835|6.1e-37|cmax:111493042|K12835 ATP-dependent RNA helicase DDX42 [EC:3.6.4.13] | (RefSeq) DEAD-box ATP-dependent RNA helicase 24 isoform X1	--	--	WRKY DNA -binding domain	Probable WRKY transcription factor 48 OS=Arabidopsis thaliana OX=3702 GN=WRKY48 PE=2 SV=1	WRKY transcription factor OS=Davidia involucrata OX=16924 GN=Din_001777 PE=3 SV=1	K	Transcription	PREDICTED: probable WRKY transcription factor 48 [Sesamum indicum]
Iba01G002300.1	Cellular Component: integral component of membrane (GO:0016021);;	--	--	--	--	--	Uncharacterized protein OS=Nyssa sinensis OX=561372 GN=F0562_034938 PE=4 SV=1	--	--	Uncharacterized protein isoform 1 [Theobroma cacao]
Iba01G002310.1	Molecular Function: Rab GDP-dissociation inhibitor activity (GO:0005093);; Biological Process: small GTPase mediated signal transduction (GO:0007264);; Biological Process: protein transport (GO:0015031);;	K17255|1.9e-40|qsu:112015348|K17255 Rab GDP dissociation inhibitor | (RefSeq) guanosine nucleotide diphosphate dissociation inhibitor 2	[O]	Posttranslational modification, protein turnover, chaperones	GDP dissociation inhibitor	Guanosine nucleotide diphosphate dissociation inhibitor 2 OS=Arabidopsis thaliana OX=3702 GN=GDI2 PE=2 SV=1	Guanosine nucleotide diphosphate dissociation inhibitor OS=Ananas comosus OX=4615 GN=ACMD2_01291 PE=3 SV=1	O	Posttranslational modification, protein turnover, chaperones	PREDICTED: guanosine nucleotide diphosphate dissociation inhibitor 2 [Sesamum indicum]
Iba01G002320.1	Cellular Component: chloroplast (GO:0009507);; Biological Process: chloroplast rRNA processing (GO:1901259);;	K09568|1.1e-10|apro:F751_6051|K09568 FK506-binding protein 1 [EC:5.2.1.8] | (RefSeq) FK506-binding protein 1	--	--	RAP domain	RAP domain-containing protein, chloroplastic OS=Arabidopsis thaliana OX=3702 GN=RAP PE=1 SV=1	PREDICTED: RAP OS=Prunus dulcis OX=3755 GN=ALMOND_2B028320 PE=4 SV=1	S	Function unknown	hypothetical protein PRUPE_ppa003228mg [Prunus persica]
Iba01G002330.1	Biological Process: protein transport (GO:0015031);;	--	--	--	Tic22-like family	Protein TIC 22-like, chloroplastic OS=Arabidopsis thaliana OX=3702 GN=TIC22L PE=3 SV=1	Uncharacterized protein (Fragment) OS=Davidia involucrata OX=16924 GN=Din_023625 PE=4 SV=1	S	Function unknown	PREDICTED: protein TIC 22-like, chloroplastic [Pyrus x bretschneideri]
Iba01G002340.1	Molecular Function: protease binding (GO:0002020);; Molecular Function: molecular_function (GO:0003674);; Molecular Function: enzyme inhibitor activity (GO:0004857);; Molecular Function: endopeptidase inhibitor activity (GO:0004866);; Molecular Function: cysteine-type endopeptidase inhibitor activity (GO:0004869);; Molecular Function: binding (GO:0005488);; Molecular Function: protein binding (GO…	K13899|9.9e-26|fve:101300433|K13899 cystatin-C | (RefSeq) cysteine proteinase inhibitor B	--	--	Aspartic acid proteinase inhibitor	Cysteine proteinase inhibitor B OS=Helianthus annuus OX=4232 PE=1 SV=1	Cystatin domain-containing protein (Fragment) OS=Rhododendron williamsianum OX=262921 GN=C3L33_17928 PE=4 SV=1	T	Signal transduction mechanisms	PREDICTED: cysteine proteinase inhibitor B-like [Fragaria vesca subsp. vesca]
Iba01G002350.1	Molecular Function: zinc ion binding (GO:0008270);;	--	--	--	--	--	Zinc finger, PMZ-type OS=Parasponia andersonii OX=3476 GN=PanWU01x14_327320 PE=4 SV=1	--	--	PREDICTED: uncharacterized protein LOC104715117 [Camelina sativa]
Iba01G002360.1	Molecular Function: nucleic acid binding (GO:0003676);;	K02945|9.2e-21|cre:CHLREDRAFT_79955|K02945 small subunit ribosomal protein S1 | (RefSeq) PRPS1; plastid ribosomal protein S1	--	--	S1 RNA binding domain	30S ribosomal protein S1 OS=Synechococcus sp. (strain ATCC 27144 / PCC 6301 / SAUG 1402/1) OX=269084 GN=rpsA PE=1 SV=4	Uncharacterized protein OS=Davidia involucrata OX=16924 GN=Din_039070 PE=4 SV=1	J	Translation, ribosomal structure and biogenesis	PREDICTED: uncharacterized protein LOC105166476 [Sesamum indicum]
Iba01G002370.1	Biological Process: reproduction (GO:0000003);; Biological Process: response to acid chemical (GO:0001101);; Biological Process: developmental process involved in reproduction (GO:0003006);; Cellular Component: cellular_component (GO:0005575);; Cellular Component: intracellular (GO:0005622);; Cellular Component: obsolete cell (GO:0005623);; Cellular Component: lipid droplet (GO:0005811);; Biologi…	--	--	--	Protein of unknown function (DUF1264)	Oil body-associated protein 1A OS=Arabidopsis thaliana OX=3702 GN=OBAP1A PE=1 SV=1	Uncharacterized protein OS=Camellia sinensis var. sinensis OX=542762 GN=TEA_014943 PE=3 SV=1	S	Function unknown	hypothetical protein CISIN_1g043281mg [Citrus sinensis]
Iba01G002380.1	Cellular Component: GARP complex (GO:0000938);; Cellular Component: cytosol (GO:0005829);; Biological Process: retrograde transport, endosome to Golgi (GO:0042147);;	K17600|0.0e+00|vvi:100264854|K17600 vacuolar protein sorting-associated protein 54 | (RefSeq) vacuolar protein sorting-associated protein 54, chloroplastic	[U]	Intracellular trafficking, secretion, and vesicular transport	Vps54-like protein	Vacuolar protein sorting-associated protein 54, chloroplastic OS=Arabidopsis thaliana OX=3702 GN=VPS54 PE=1 SV=1	Vps54 domain-containing protein OS=Davidia involucrata OX=16924 GN=Din_046239 PE=3 SV=1	U	Intracellular trafficking, secretion, and vesicular transport	PREDICTED: vacuolar protein sorting-associated protein 54, chloroplastic [Vitis vinifera]
Iba01G002390.1	Molecular Function: GTPase activity (GO:0003924);; Molecular Function: GTP binding (GO:0005525);; Cellular Component: endosome (GO:0005768);; Biological Process: intracellular protein transport (GO:0006886);; Cellular Component: endomembrane system (GO:0012505);; Cellular Component: endocytic vesicle (GO:0030139);; Biological Process: Rab protein signal transduction (GO:0032482);;	K07889|5.5e-86|cmos:111457198|K07889 Ras-related protein Rab-5C | (RefSeq) ras-related protein RABF2b	[U]	Intracellular trafficking, secretion, and vesicular transport	Ras family	Ras-related protein RABF2b OS=Arabidopsis thaliana OX=3702 GN=RABF2B PE=1 SV=1	Uncharacterized protein OS=Citrus sinensis OX=2711 GN=CISIN_1g029029mg PE=4 SV=1	U	Intracellular trafficking, secretion, and vesicular transport	hypothetical protein CICLE_v10016769mg [Citrus clementina]
Iba01G002400.1	Molecular Function: DNA binding (GO:0003677);; Cellular Component: nucleus (GO:0005634);;	K01940|1.2e-15|smo:SELMODRAFT_405683|K01940 argininosuccinate synthase [EC:6.3.4.5] | (RefSeq) hypothetical protein	--	--	MYB-CC type transfactor, LHEQLE motif	Myb family transcription factor PHL7 OS=Arabidopsis thaliana OX=3702 GN=PHL7 PE=2 SV=1	HTH myb-type domain-containing protein OS=Vitis vinifera OX=29760 GN=VITISV_035498 PE=3 SV=1	K	Transcription	hypothetical protein VITISV_035498 [Vitis vinifera]
Iba01G002410.1	--	--	[I]	Lipid transport and metabolism	CRAL/TRIO domain	--	Putative CRAL-TRIO lipid binding domain, CRAL/TRIO domain-containing protein OS=Rosa chinensis OX=74649 GN=RchiOBHm_Chr4g0416361 PE=4 SV=1	I	Lipid transport and metabolism	PREDICTED: uncharacterized protein LOC101307887 [Fragaria vesca subsp. vesca]
Iba01G002420.1	Molecular Function: enzyme inhibitor activity (GO:0004857);;	--	--	--	Plant invertase/pectin methylesterase inhibitor	--	Cell wall / vacuolar inhibitor of fructosidase OS=Actinidia chinensis var. chinensis OX=1590841 GN=CEY00_Acc03135 PE=4 SV=1	S	Function unknown	PREDICTED: cell wall / vacuolar inhibitor of fructosidase 2-like [Sesamum indicum]
Iba01G002430.1	Molecular Function: ATP binding (GO:0005524);; Biological Process: glycogen biosynthetic process (GO:0005978);; Molecular Function: glucose-1-phosphate adenylyltransferase activity (GO:0008878);; Cellular Component: chloroplast (GO:0009507);; Biological Process: starch biosynthetic process (GO:0019252);;	K00975|9.9e-249|sind:105175204|K00975 glucose-1-phosphate adenylyltransferase [EC:2.7.7.27] | (RefSeq) glucose-1-phosphate adenylyltransferase small subunit, chloroplastic/amyloplastic	[M]	Cell wall/membrane/envelope biogenesis	Nucleotidyl transferase	Glucose-1-phosphate adenylyltransferase small subunit, chloroplastic OS=Brassica napus OX=3708 GN=AGPS1 PE=2 SV=1	Glucose-1-phosphate adenylyltransferase OS=Noccaea caerulescens OX=107243 GN=MP_TR23125_c0_g1_i1_g.67204 PE=3 SV=1	M	Cell wall/membrane/envelope biogenesis	ADP glucose pyrophosphorylase small subunit 1-like protein [Malus domestica]
Iba01G002440.1	Cellular Component: Golgi membrane (GO:0000139);; Biological Process: pectin biosynthetic process (GO:0045489);; Molecular Function: polygalacturonate 4-alpha-galacturonosyltransferase activity (GO:0047262);; Biological Process: cell wall organization (GO:0071555);;	K13648|1.1e-257|sind:105168071|K13648 alpha-1,4-galacturonosyltransferase [EC:2.4.1.43] | (RefSeq) probable galacturonosyltransferase 4	--	--	Glycosyl transferase family 8	Probable galacturonosyltransferase 4 OS=Arabidopsis thaliana OX=3702 GN=GAUT4 PE=2 SV=1	Hexosyltransferase OS=Davidia involucrata OX=16924 GN=Din_027884 PE=3 SV=1	G	Carbohydrate transport and metabolism	PREDICTED: probable galacturonosyltransferase 4 [Sesamum indicum]
Iba01G002450.1	Molecular Function: serine-type endopeptidase activity (GO:0004252);;	K15333|2.0e-72|nsy:104224633|K15333 tRNA guanosine-2'-O-methyltransferase [EC:2.1.1.34] | (RefSeq) uncharacterized protein LOC104224633	--	--	Subtilase family	Subtilisin-like protease SBT5.4 OS=Arabidopsis thaliana OX=3702 GN=SBT5.4 PE=1 SV=1	Subtilisin-like protease OS=Actinidia chinensis var. chinensis OX=1590841 GN=CEY00_Acc17545 PE=3 SV=1	G	Carbohydrate transport and metabolism	hypothetical protein JCGZ_16423 [Jatropha curcas]
Iba01G002460.1	Cellular Component: cellular_component (GO:0005575);; Cellular Component: intracellular (GO:0005622);; Cellular Component: obsolete cell (GO:0005623);; Cellular Component: cytoplasm (GO:0005737);; Cellular Component: endoplasmic reticulum (GO:0005783);; Cellular Component: endomembrane system (GO:0012505);; Cellular Component: organelle (GO:0043226);; Cellular Component: membrane-bounded organell…	K12486|1.4e-09|cann:107838962|K12486 stromal membrane-associated protein | (RefSeq) probable ADP-ribosylation factor GTPase-activating protein AGD11	[S]	Function unknown	VAD1 Analog of StAR-related lipid transfer domain	C2 and GRAM domain-containing protein At1g03370 OS=Arabidopsis thaliana OX=3702 GN=At1g03370 PE=2 SV=4	C2 and GRAM domain-containing protein OS=Actinidia chinensis var. chinensis OX=1590841 GN=CEY00_Acc17540 PE=4 SV=1	S	Function unknown	PREDICTED: C2 and GRAM domain-containing protein At1g03370 isoform X1 [Sesamum indicum]
Iba01G002470.1	Cellular Component: integral component of membrane (GO:0016021);; Biological Process: transmembrane transport (GO:0055085);;	--	[T]	Signal transduction mechanisms	OPT oligopeptide transporter protein	Oligopeptide transporter 1 OS=Arabidopsis thaliana OX=3702 GN=OPT1 PE=2 SV=1	Uncharacterized protein OS=Daucus carota subsp. sativus OX=79200 GN=DCAR_030831 PE=3 SV=1	U	Intracellular trafficking, secretion, and vesicular transport	hypothetical protein POPTR_0016s00650g [Populus trichocarpa]
Iba01G002480.1	Molecular Function: protein kinase activity (GO:0004672);; Molecular Function: ATP binding (GO:0005524);;	K08286|2.5e-231|pmum:103324375|K08286 protein-serine/threonine kinase [EC:2.7.11.-] | (RefSeq) serine/threonine-protein kinase D6PKL2	[R]	General function prediction only	Protein kinase domain	Serine/threonine-protein kinase D6PKL2 OS=Arabidopsis thaliana OX=3702 GN=D6PKL2 PE=1 SV=1	serine/threonine-protein kinase D6PKL2 isoform X4 OS=Juglans regia OX=51240 GN=LOC108996569 PE=4 SV=1	T	Signal transduction mechanisms	hypothetical protein PRUPE_ppa002965mg [Prunus persica]
Iba01G002490.1	Cellular Component: integral component of membrane (GO:0016021);; Molecular Function: cellulose synthase (UDP-forming) activity (GO:0016760);; Biological Process: cellulose biosynthetic process (GO:0030244);; Biological Process: cell wall organization (GO:0071555);;	K10999|5.1e-102|nta:107828491|K10999 cellulose synthase A [EC:2.4.1.12] | (RefSeq) cellulose synthase A catalytic subunit 8 [UDP-forming]-like	--	--	Cellulose synthase	Cellulose synthase-like protein E1 OS=Arabidopsis thaliana OX=3702 GN=CSLE1 PE=2 SV=1	Putative cellulose synthase-like protein E6 OS=Davidia involucrata OX=16924 GN=Din_038742 PE=4 SV=1	G	Carbohydrate transport and metabolism	PREDICTED: cellulose synthase-like protein E6 isoform X2 [Vitis vinifera]
Iba01G002500.1	Molecular Function: methyltransferase activity (GO:0008168);; Molecular Function: oxidoreductase activity (GO:0016491);; Biological Process: methylation (GO:0032259);;	K10859|2.6e-103|vvi:100257026|K10859 DNA oxidative demethylase [EC:1.14.11.33] | (RefSeq) DNA oxidative demethylase ALKBH2	--	--	2OG-Fe(II) oxygenase superfamily	DNA oxidative demethylase ALKBH2 OS=Arabidopsis thaliana OX=3702 GN=ALKBH2 PE=2 SV=2	DNA oxidative demethylase OS=Actinidia chinensis var. chinensis OX=1590841 GN=CEY00_Acc17538 PE=4 SV=1	L	Replication, recombination and repair	PREDICTED: alpha-ketoglutarate-dependent dioxygenase alkB homolog 2 [Vitis vinifera]
Iba01G002510.1	Biological Process: mitotic sister chromatid cohesion (GO:0007064);;	K11267|0.0e+00|tcc:18597347|K11267 sister chromatid cohesion protein PDS5 | (RefSeq) sister chromatid cohesion protein PDS5 homolog A	[D]	Cell cycle control, cell division, chromosome partitioning	Thioredoxin	Sister chromatid cohesion protein PDS5 homolog B-B OS=Xenopus laevis OX=8355 GN=pds5b-b PE=2 SV=2	Sister chromatid cohesion protein PDS5 B like OS=Actinidia chinensis var. chinensis OX=1590841 GN=CEY00_Acc17537 PE=4 SV=1	D	Cell cycle control, cell division, chromosome partitioning	Androgen induced inhibitor of proliferation / pds5 isoform 1 [Theobroma cacao]
Iba01G002520.1	Cellular Component: integral component of membrane (GO:0016021);;	--	--	--	Pollen protein Ole e 1 like	--	Uncharacterized protein OS=Camellia sinensis var. sinensis OX=542762 GN=TEA_013669 PE=4 SV=1	S	Function unknown	hypothetical protein L484_010612 [Morus notabilis]
Iba01G002530.1	Biological Process: fatty acid biosynthetic process (GO:0006633);;	K03955|1.5e-33|cmos:111434196|K03955 NADH dehydrogenase (ubiquinone) 1 alpha/beta subcomplex 1, acyl-carrier protein | (RefSeq) acyl carrier protein 3, mitochondrial isoform X1	[CIQ]	--	Phosphopantetheine attachment site	Acyl carrier protein 3, mitochondrial OS=Arabidopsis thaliana OX=3702 GN=MTACP2 PE=1 SV=1	Acyl carrier protein OS=Carpinus fangiana OX=176857 GN=FH972_000042 PE=3 SV=1	--	--	PREDICTED: acyl carrier protein 3, mitochondrial-like [Cucumis sativus]
Iba01G002540.1	Molecular Function: protein binding (GO:0005515);;	K19720|6.4e-53|mng:MNEG_1488|K19720 collagen type III alpha | (RefSeq) SNF1-related protein kinase regulatory subunit beta-2	[G]	Carbohydrate transport and metabolism	Glycogen recognition site of AMP-activated protein kinase	SNF1-related protein kinase regulatory subunit beta-2 OS=Arabidopsis thaliana OX=3702 GN=KINB2 PE=1 SV=1	AMPKBI domain-containing protein OS=Nyssa sinensis OX=561372 GN=F0562_027043 PE=3 SV=1	G	Carbohydrate transport and metabolism	PREDICTED: SNF1-related protein kinase regulatory subunit beta-2 [Sesamum indicum]
Iba01G002550.1	--	--	--	--	--	--	Uncharacterized protein OS=Davidia involucrata OX=16924 GN=Din_047867 PE=4 SV=1	--	--	hypothetical protein VITISV_026334 [Vitis vinifera]
Iba01G002560.1	Molecular Function: molecular_function (GO:0003674);; Molecular Function: nucleic acid binding (GO:0003676);; Molecular Function: DNA binding (GO:0003677);; Molecular Function: DNA-binding transcription factor activity (GO:0003700);; Molecular Function: binding (GO:0005488);; Cellular Component: cellular_component (GO:0005575);; Cellular Component: intracellular (GO:0005622);; Cellular Component:…	K14494|1.7e-54|qsu:111997883|K14494 DELLA protein | (RefSeq) DELLA protein GAI-like	--	--	GRAS domain family	Scarecrow-like protein 13 OS=Arabidopsis thaliana OX=3702 GN=SCL13 PE=2 SV=2	GRAS domain-containing protein OS=Davidia involucrata OX=16924 GN=Din_014829 PE=3 SV=1	K	Transcription	unnamed protein product [Coffea canephora]
Iba01G002570.1	Molecular Function: RNA binding (GO:0003723);;	K14411|1.9e-129|rcu:8277274|K14411 RNA-binding protein Musashi | (RefSeq) heterogeneous nuclear ribonucleoprotein 1	[A]	RNA processing and modification	RNA recognition motif. (a.k.a. RRM, RBD, or RNP domain)	Heterogeneous nuclear ribonucleoprotein 1 OS=Arabidopsis thaliana OX=3702 GN=RNP1 PE=1 SV=1	Uncharacterized protein OS=Davidia involucrata OX=16924 GN=Din_048200 PE=4 SV=1	A	RNA processing and modification	Heterogeneous nuclear ribonucleoprotein 27C, putative [Ricinus communis]
Iba01G002580.1	Molecular Function: protein binding (GO:0005515);; Cellular Component: cellular_component (GO:0005575);; Cellular Component: intracellular (GO:0005622);; Cellular Component: obsolete cell (GO:0005623);; Cellular Component: nucleus (GO:0005634);; Cellular Component: organelle (GO:0043226);; Cellular Component: membrane-bounded organelle (GO:0043227);; Cellular Component: intracellular organelle (G…	K05857|3.3e-64|bna:106388063|K05857 phosphatidylinositol phospholipase C, delta [EC:3.1.4.11] | (RefSeq) phosphoinositide phospholipase C 4	[S]	Function unknown	Armadillo/beta-catenin-like repeat	U-box domain-containing protein 4 OS=Arabidopsis thaliana OX=3702 GN=PUB4 PE=1 SV=3	Putative U-box domain-containing protein 4 OS=Davidia involucrata OX=16924 GN=Din_010963 PE=4 SV=1	S	Function unknown	PREDICTED: U-box domain-containing protein 4 [Vitis vinifera]
Iba01G002590.1	--	K14400|2.3e-14|qsu:111982967|K14400 pre-mRNA cleavage complex 2 protein Pcf11 | (RefSeq) LOW QUALITY PROTEIN: uncharacterized protein LOC111982967	--	--	Plant mobile domain	Serine/threonine-protein phosphatase 7 long form homolog OS=Arabidopsis thaliana OX=3702 GN=MAIL3 PE=2 SV=1	PMD domain-containing protein OS=Coffea canephora OX=49390 GN=GSCOC_T00016492001 PE=4 SV=1	S	Function unknown	PREDICTED: serine/threonine-protein phosphatase 7 long form homolog [Sesamum indicum]
Iba01G002600.1	Molecular Function: ubiquitin-protein transferase activity (GO:0004842);; Molecular Function: transferase activity, transferring acyl groups (GO:0016746);;	K10591|2.0e-84|bdi:100833092|K10591 E3 ubiquitin-protein ligase NEDD4 [EC:2.3.2.26] | (RefSeq) E3 ubiquitin-protein ligase UPL5	[O]	Posttranslational modification, protein turnover, chaperones	HECT-domain (ubiquitin-transferase)	E3 ubiquitin-protein ligase UPL5 OS=Arabidopsis thaliana OX=3702 GN=UPL5 PE=1 SV=1	Putative E3 ubiquitin-protein ligase UPL5 OS=Davidia involucrata OX=16924 GN=Din_020645 PE=4 SV=1	O	Posttranslational modification, protein turnover, chaperones	PREDICTED: E3 ubiquitin-protein ligase UPL5 [Vitis vinifera]
Iba01G002610.1	Biological Process: response to reactive oxygen species (GO:0000302);; Molecular Function: molecular_function (GO:0003674);; Molecular Function: nucleic acid binding (GO:0003676);; Molecular Function: DNA binding (GO:0003677);; Molecular Function: DNA-binding transcription factor activity (GO:0003700);; Molecular Function: binding (GO:0005488);; Cellular Component: cellular_component (GO:0005575)…	K09286|6.5e-35|oeu:111381266|K09286 EREBP-like factor | (RefSeq) ethylene-responsive transcription factor RAP2-12-like	--	--	AP2 domain	Ethylene-responsive transcription factor RAP2-11 OS=Arabidopsis thaliana OX=3702 GN=RAP2-11 PE=2 SV=1	AP2/ERF domain-containing protein OS=Erythranthe guttata OX=4155 GN=MIMGU_mgv1a019394mg PE=4 SV=1	K	Transcription	hypothetical protein MIMGU_mgv1a019394mg [Erythranthe guttata]
Iba01G002620.1	Molecular Function: chaperone binding (GO:0051087);;	--	--	--	BAG domain	BAG family molecular chaperone regulator 5, mitochondrial OS=Arabidopsis thaliana OX=3702 GN=BAG5 PE=1 SV=1	BAG domain-containing protein OS=Nyssa sinensis OX=561372 GN=F0562_014432 PE=4 SV=1	S	Function unknown	PREDICTED: BAG family molecular chaperone regulator 5, mitochondrial [Vitis vinifera]
Iba01G002630.1	Molecular Function: nucleic acid binding (GO:0003676);; Molecular Function: zinc ion binding (GO:0008270);; Biological Process: DNA integration (GO:0015074);;	K19525|1.1e-77|dct:110098611|K19525 vacuolar protein sorting-associated protein 13A/C | (RefSeq) uncharacterized protein LOC110098611	[R]	General function prediction only	Retroviral aspartyl protease	Transposon Ty3-G Gag-Pol polyprotein OS=Saccharomyces cerevisiae (strain ATCC 204508 / S288c) OX=559292 GN=TY3B-G PE=1 SV=3	Endonuclease OS=Fagus sylvatica OX=28930 GN=FSB_LOCUS6080 PE=4 SV=1	L	Replication, recombination and repair	DNA/RNA polymerases superfamily protein [Theobroma cacao]
Iba01G002640.1	Molecular Function: electron transfer activity (GO:0009055);;	--	--	--	Plastocyanin-like domain	Uclacyanin 1 OS=Arabidopsis thaliana OX=3702 GN=UCC1 PE=1 SV=1	Phytocyanin domain-containing protein OS=Camellia sinensis var. sinensis OX=542762 GN=TEA_011009 PE=4 SV=1	S	Function unknown	hypothetical protein JCGZ_03951 [Jatropha curcas]
Iba01G002650.1	Molecular Function: electron transfer activity (GO:0009055);;	--	--	--	Plastocyanin-like domain	Early nodulin-like protein 3 OS=Arabidopsis thaliana OX=3702 GN=At5g25090 PE=2 SV=2	Phytocyanin domain-containing protein OS=Camellia sinensis var. sinensis OX=542762 GN=TEA_011009 PE=4 SV=1	S	Function unknown	PREDICTED: mavicyanin-like [Nelumbo nucifera]
Iba01G002660.1	--	--	--	--	--	--	Uncharacterized protein OS=Camellia sinensis var. sinensis OX=542762 GN=TEA_011008 PE=4 SV=1	--	--	--
Iba01G002670.1	Molecular Function: phosphatidate cytidylyltransferase activity (GO:0004605);; Cellular Component: integral component of membrane (GO:0016021);; Biological Process: CDP-diacylglycerol biosynthetic process (GO:0016024);;	K00981|4.6e-203|nnu:104606527|K00981 phosphatidate cytidylyltransferase [EC:2.7.7.41] | (RefSeq) phosphatidate cytidylyltransferase 1	[I]	Lipid transport and metabolism	Cytidylyltransferase family	Phosphatidate cytidylyltransferase 1 OS=Solanum tuberosum OX=4113 GN=CDS1 PE=1 SV=1	Phosphatidate cytidylyltransferase OS=Davidia involucrata OX=16924 GN=Din_010169 PE=3 SV=1	I	Lipid transport and metabolism	PREDICTED: phosphatidate cytidylyltransferase [Nelumbo nucifera]
Iba01G002680.1	Molecular Function: homoserine kinase activity (GO:0004413);; Molecular Function: ATP binding (GO:0005524);; Biological Process: threonine metabolic process (GO:0006566);;	K00872|3.1e-159|lsv:111910590|K00872 homoserine kinase [EC:2.7.1.39] | (RefSeq) homoserine kinase-like	[E]	Amino acid transport and metabolism	GHMP kinases C terminal	Homoserine kinase OS=Arabidopsis thaliana OX=3702 GN=HSK PE=1 SV=1	Homoserine kinase OS=Nyssa sinensis OX=561372 GN=F0562_020922 PE=3 SV=1	E	Amino acid transport and metabolism	PREDICTED: homoserine kinase-like [Nicotiana tomentosiformis]
Iba01G002690.1	Biological Process: ceramide metabolic process (GO:0006672);; Cellular Component: integral component of membrane (GO:0016021);; Molecular Function: hydrolase activity, acting on carbon-nitrogen (but not peptide) bonds, in linear amides (GO:0016811);;	K04711|2.4e-115|rcu:8277947|K04711 dihydroceramidase [EC:3.5.1.-] | (RefSeq) alkaline ceramidase	[I]	Lipid transport and metabolism	Ceramidase	Alkaline ceramidase OS=Arabidopsis thaliana OX=3702 GN=ACER PE=2 SV=1	Uncharacterized protein OS=Nyssa sinensis OX=561372 GN=F0562_018807 PE=3 SV=1	I	Lipid transport and metabolism	alkaline phytoceramidase, putative [Ricinus communis]
Iba01G002700.1	--	--	--	--	PDDEXK-like family of unknown function	--	Uncharacterized protein OS=Nyssa sinensis OX=561372 GN=F0562_018808 PE=4 SV=1	S	Function unknown	PREDICTED: uncharacterized protein LOC104109739 [Nicotiana tomentosiformis]
Iba01G002710.1	Molecular Function: hydrolase activity (GO:0016787);;	K06130|7.8e-98|sita:101760913|K06130 lysophospholipase II [EC:3.1.1.5] | (RefSeq) probable carboxylesterase Os04g0669500	[I]	Lipid transport and metabolism	Phospholipase/Carboxylesterase	Probable carboxylesterase SOBER1-like OS=Arabidopsis thaliana OX=3702 GN=At4g22300 PE=2 SV=1	Abhydrolase_2 domain-containing protein OS=Davidia involucrata OX=16924 GN=Din_039008 PE=4 SV=1	I	Lipid transport and metabolism	Acyl-protein thioesterase 1 [Morus notabilis]
Iba01G002720.1	--	--	--	--	--	--	Uncharacterized protein (Fragment) OS=Davidia involucrata OX=16924 GN=Din_000878 PE=4 SV=1	--	--	PREDICTED: uncharacterized protein LOC100252669 [Vitis vinifera]
Iba01G002730.1	--	--	--	--	--	--	Uncharacterized protein OS=Fagus sylvatica OX=28930 GN=FSB_LOCUS4737 PE=4 SV=1	S	Function unknown	hypothetical protein L484_016868 [Morus notabilis]
Iba01G002740.1	Molecular Function: protein serine/threonine kinase activity (GO:0004674);; Molecular Function: ATP binding (GO:0005524);; Biological Process: cellular response to carbon dioxide (GO:0071244);;	K01968|8.1e-48|psom:113350054|K01968 3-methylcrotonyl-CoA carboxylase alpha subunit [EC:6.4.1.4] | (RefSeq) LOW QUALITY PROTEIN: methylcrotonoyl-CoA carboxylase subunit alpha, mitochondrial-like	[T]	Signal transduction mechanisms	Protein tyrosine and serine/threonine kinase	Serine/threonine/tyrosine-protein kinase HT1 OS=Arabidopsis thaliana OX=3702 GN=HT1 PE=1 SV=1	Protein kinase domain-containing protein OS=Citrus clementina OX=85681 GN=CICLE_v10015659mg PE=4 SV=1	T	Signal transduction mechanisms	hypothetical protein CICLE_v10015659mg [Citrus clementina]
Iba01G002750.1	Cellular Component: integral component of membrane (GO:0016021);;	--	--	--	--	Uncharacterized membrane protein At1g16860 OS=Arabidopsis thaliana OX=3702 GN=At1g16860 PE=1 SV=1	Uncharacterized protein (Fragment) OS=Davidia involucrata OX=16924 GN=Din_031905 PE=4 SV=1	S	Function unknown	PREDICTED: uncharacterized membrane protein At1g16860-like [Nicotiana sylvestris]
Iba01G002760.1	Molecular Function: alternative oxidase activity (GO:0009916);; Cellular Component: integral component of membrane (GO:0016021);; Molecular Function: metal ion binding (GO:0046872);; Cellular Component: respirasome (GO:0070469);; Molecular Function: ubiquinol:oxygen oxidoreductase activity (GO:0102721);;	K17893|1.5e-142|sot:102605095|K17893 ubiquinol oxidase [EC:1.10.3.11] | (RefSeq) ubiquinol oxidase 4, chloroplastic/chromoplastic	--	--	Alternative oxidase	Ubiquinol oxidase 4, chloroplastic/chromoplastic OS=Arabidopsis thaliana OX=3702 GN=AOX4 PE=1 SV=2	Ubiquinol oxidase OS=Davidia involucrata OX=16924 GN=Din_010982 PE=3 SV=1	Q	Secondary metabolites biosynthesis, transport and catabolism	PREDICTED: ubiquinol oxidase 4, chloroplastic/chromoplastic-like [Solanum tuberosum]
Iba01G002770.1	Molecular Function: oxidoreductase activity (GO:0016491);; Molecular Function: metal ion binding (GO:0046872);;	K05933|1.1e-133|gra:105769639|K05933 aminocyclopropanecarboxylate oxidase [EC:1.14.17.4] | (RefSeq) 1-aminocyclopropane-1-carboxylate oxidase	[QR]	--	2OG-Fe(II) oxygenase superfamily	1-aminocyclopropane-1-carboxylate oxidase OS=Actinidia deliciosa OX=3627 GN=ACO PE=2 SV=1	1-aminocyclopropane-1-carboxylate oxidase OS=Pelargonium hortorum OX=4031 PE=2 SV=1	Q	Secondary metabolites biosynthesis, transport and catabolism	1-aminocyclopropane-1-carboxylate oxidase [Pelargonium x hortorum]
Iba01G002780.1	Molecular Function: endopeptidase inhibitor activity (GO:0004866);;	--	--	--	Trypsin and protease inhibitor	Kunitz trypsin inhibitor 5 OS=Arabidopsis thaliana OX=3702 GN=KTI5 PE=2 SV=1	Kunitz protease inhibitor OS=Camellia sinensis var. sinensis OX=542762 GN=KPI1 PE=2 SV=1	S	Function unknown	PREDICTED: miraculin [Sesamum indicum]
Iba01G002790.1	Biological Process: response to acid chemical (GO:0001101);; Cellular Component: cellular_component (GO:0005575);; Cellular Component: intracellular (GO:0005622);; Cellular Component: obsolete cell (GO:0005623);; Cellular Component: nucleus (GO:0005634);; Cellular Component: cytoplasm (GO:0005737);; Cellular Component: mitochondrion (GO:0005739);; Biological Process: response to stress (GO:000695…	K17637|5.5e-08|obr:102713820|K17637 exocyst complex component 2 | (RefSeq) exocyst complex component SEC5A-like	--	--	PAP_fibrillin	Light-induced protein, chloroplastic OS=Solanum tuberosum OX=4113 PE=1 SV=2	PAP_fibrillin domain-containing protein OS=Nyssa sinensis OX=561372 GN=F0562_014412 PE=4 SV=1	S	Function unknown	light-induced protein, chloroplastic [Solanum tuberosum]
Iba01G002800.1	Molecular Function: ATP binding (GO:0005524);;	K14012|1.3e-15|vvi:100261938|K14012 UBX domain-containing protein 1 | (RefSeq) ATPase family gene 2 protein	[O]	Posttranslational modification, protein turnover, chaperones	--	--	AAA domain-containing protein OS=Eucalyptus grandis OX=71139 GN=EUGRSUZ_E03984 PE=3 SV=1	O	Posttranslational modification, protein turnover, chaperones	PREDICTED: 26S protease regulatory subunit 6B homolog isoform X1 [Eucalyptus grandis]
Iba01G002810.1	Molecular Function: serine-type endopeptidase activity (GO:0004252);; Cellular Component: cellular_component (GO:0005575);; Cellular Component: extracellular region (GO:0005576);; Biological Process: proteolysis (GO:0006508);; Biological Process: biological_process (GO:0008150);; Biological Process: response to inorganic substance (GO:0010035);; Biological Process: response to metal ion (GO:00100…	K15333|1.4e-54|nsy:104224633|K15333 tRNA guanosine-2'-O-methyltransferase [EC:2.1.1.34] | (RefSeq) uncharacterized protein LOC104224633	--	--	Subtilase family	Subtilisin-like protease SBT4.4 OS=Arabidopsis thaliana OX=3702 GN=SBT4.4 PE=2 SV=1	Uncharacterized protein OS=Acer yangbiense OX=1000413 GN=EZV62_002769 PE=3 SV=1	O	Posttranslational modification, protein turnover, chaperones	PREDICTED: cucumisin-like [Citrus sinensis]
Iba01G002820.1	Cellular Component: integral component of membrane (GO:0016021);;	K00895|4.6e-124|hbr:110656716|K00895 diphosphate-dependent phosphofructokinase [EC:2.7.1.90] | (RefSeq) LOW QUALITY PROTEIN: uncharacterized protein LOC110656716	[R]	General function prediction only	Domain of unknown function	Ankyrin repeat-containing protein At5g02620 OS=Arabidopsis thaliana OX=3702 GN=At5g02620 PE=1 SV=1	Uncharacterized protein OS=Camellia sinensis var. sinensis OX=542762 GN=TEA_008169 PE=4 SV=1	L	Replication, recombination and repair	hypothetical protein POPTR_0011s02020g [Populus trichocarpa]
Iba01G002830.1	Molecular Function: ATP binding (GO:0005524);;	K14012|1.4e-84|vvi:100261938|K14012 UBX domain-containing protein 1 | (RefSeq) ATPase family gene 2 protein	[O]	Posttranslational modification, protein turnover, chaperones	ATPase family associated with various cellular activities (AAA)	Cell division control protein 48 OS=Saccharomyces cerevisiae (strain ATCC 204508 / S288c) OX=559292 GN=CDC48 PE=1 SV=3	AAA domain-containing protein OS=Nyssa sinensis OX=561372 GN=F0562_014398 PE=3 SV=1	O	Posttranslational modification, protein turnover, chaperones	PREDICTED: peroxisomal ATPase pex1-like [Citrus sinensis]
Iba01G002840.1	Molecular Function: protein binding (GO:0005515);;	K14012|6.2e-118|mesc:110603839|K14012 UBX domain-containing protein 1 | (RefSeq) plant UBX domain-containing protein 4-like isoform X1	[Y]	Nuclear structure	SEP domain	Plant UBX domain-containing protein 4 OS=Arabidopsis thaliana OX=3702 GN=PUX4 PE=1 SV=1	Uncharacterized protein (Fragment) OS=Rhododendron williamsianum OX=262921 GN=C3L33_06450 PE=4 SV=1	Y	Nuclear structure	PREDICTED: UBA and UBX domain-containing protein At4g15410 [Nelumbo nucifera]
Iba01G002850.1	Molecular Function: chromatin binding (GO:0003682);; Molecular Function: metal ion binding (GO:0046872);;	K03283|8.1e-27|mtr:MTR_5g097190|K03283 heat shock 70kDa protein 1/2/6/8 | (RefSeq) DnaK family protein	[K]	Transcription	BAH domain	Chromatin remodeling protein EBS OS=Arabidopsis thaliana OX=3702 GN=EBS PE=1 SV=1	Chromatin remodeling protein like OS=Actinidia chinensis var. chinensis OX=1590841 GN=CEY00_Acc17487 PE=4 SV=1	K	Transcription	hypothetical protein PHAVU_011G158300g [Phaseolus vulgaris]
Iba01G002860.1	Biological Process: response to acid chemical (GO:0001101);; Molecular Function: molecular_function (GO:0003674);; Molecular Function: binding (GO:0005488);; Molecular Function: protein binding (GO:0005515);; Cellular Component: cellular_component (GO:0005575);; Cellular Component: intracellular (GO:0005622);; Cellular Component: obsolete cell (GO:0005623);; Cellular Component: cytoplasm (GO:0005…	--	--	--	RbcX protein	Chaperonin-like RBCX protein 1, chloroplastic OS=Arabidopsis thaliana OX=3702 GN=RBCX1 PE=1 SV=1	Uncharacterized protein OS=Nyssa sinensis OX=561372 GN=F0562_018841 PE=4 SV=1	S	Function unknown	PREDICTED: uncharacterized protein LOC103484635 [Cucumis melo]
Iba01G002870.1	Cellular Component: integral component of membrane (GO:0016021);; Molecular Function: oxidoreductase activity (GO:0016491);;	K21989|0.0e+00|nnu:104594067|K21989 calcium permeable stress-gated cation channel | (RefSeq) calcium permeable stress-gated cation channel 1	[R]	General function prediction only	Calcium-dependent channel, 7TM region, putative phosphate	Protein OSCA1 OS=Arabidopsis thaliana OX=3702 GN=OSCA1 PE=1 SV=1	Putative calcium permeable stress-gated cation channel 1 OS=Davidia involucrata OX=16924 GN=Din_009068 PE=3 SV=1	S	Function unknown	PREDICTED: calcium permeable stress-gated cation channel 1 [Nelumbo nucifera]
Iba01G002880.1	--	K15601|4.1e-264|hbr:110636361|K15601 [histone H3]-dimethyl-L-lysine9 demethylase [EC:1.14.11.65] | (RefSeq) lysine-specific demethylase JMJ25-like	[K]	Transcription	JmjC domain, hydroxylase	Lysine-specific demethylase JMJ25 OS=Arabidopsis thaliana OX=3702 GN=JMJ25 PE=1 SV=1	Uncharacterized protein OS=Nyssa sinensis OX=561372 GN=F0562_018850 PE=4 SV=1	K	Transcription	unnamed protein product [Coffea canephora]
Iba01G002890.1	Cellular Component: membrane (GO:0016020);;	K09775|5.5e-18|dzi:111283728|K09775 uncharacterized protein | (RefSeq) uncharacterized protein LOC111283728 isoform X1	--	--	Core-2/I-Branching enzyme	Glycosyltransferase BC10 OS=Oryza sativa subsp. japonica OX=39947 GN=BC10 PE=1 SV=1	DNA polymerase epsilon subunit B like OS=Actinidia chinensis var. chinensis OX=1590841 GN=CEY00_Acc20544 PE=4 SV=1	S	Function unknown	PREDICTED: uncharacterized protein LOC100262450 isoform X2 [Vitis vinifera]
Iba01G002900.1	--	K16569|5.7e-29|sbi:8060214|K16569 gamma-tubulin complex component 2 | (RefSeq) gamma-tubulin complex component 2	[V]	Defense mechanisms	Protein of unknown function (DUF1068)	--	Serine/arginine repetitive matrix protein OS=Actinidia chinensis var. chinensis OX=1590841 GN=CEY00_Acc17478 PE=4 SV=1	V	Defense mechanisms	hypothetical protein JCGZ_13718 [Jatropha curcas]
Iba01G002910.1	Cellular Component: integral component of membrane (GO:0016021);;	K01728|2.1e-36|rcu:8277989|K01728 pectate lyase [EC:4.2.2.2] | (RefSeq) probable pectate lyase 16	--	--	Stigma-specific protein, Stig1	Stigma-specific STIG1-like protein 1 OS=Arabidopsis thaliana OX=3702 GN=At4g26880 PE=3 SV=1	Uncharacterized protein (Fragment) OS=Davidia involucrata OX=16924 GN=Din_032107 PE=3 SV=1	S	Function unknown	PREDICTED: uncharacterized protein LOC104594054 [Nelumbo nucifera]
Iba01G002920.1	Molecular Function: pectate lyase activity (GO:0030570);; Biological Process: pectin catabolic process (GO:0045490);; Molecular Function: metal ion binding (GO:0046872);;	K01728|1.5e-177|sind:105175416|K01728 pectate lyase [EC:4.2.2.2] | (RefSeq) putative pectate lyase 2	--	--	Pectate lyase	Putative pectate lyase 2 OS=Arabidopsis thaliana OX=3702 GN=At1g11920 PE=3 SV=2	Pectate lyase OS=Dorcoceras hygrometricum OX=472368 GN=F511_13277 PE=3 SV=1	G	Carbohydrate transport and metabolism	PREDICTED: putative pectate lyase 2 [Sesamum indicum]
Iba01G002930.1	Molecular Function: DNA binding (GO:0003677);; Cellular Component: nucleus (GO:0005634);; Molecular Function: protein dimerization activity (GO:0046983);;	K09264|2.4e-09|bna:106444428|K09264 MADS-box transcription factor, plant | (RefSeq) floral homeotic protein AGAMOUS-like isoform X1	[K]	Transcription	SRF-type transcription factor (DNA-binding and dimerisation domain)	Agamous-like MADS-box protein AGL82 OS=Arabidopsis thaliana OX=3702 GN=AGL82 PE=1 SV=1	MADS-box domain-containing protein OS=Nyssa sinensis OX=561372 GN=F0562_005714 PE=4 SV=1	K	Transcription	unnamed protein product [Coffea canephora]
Iba01G002940.1	Molecular Function: regulatory region nucleic acid binding (GO:0001067);; Molecular Function: molecular_function (GO:0003674);; Molecular Function: nucleic acid binding (GO:0003676);; Molecular Function: DNA binding (GO:0003677);; Molecular Function: DNA-binding transcription factor activity (GO:0003700);; Molecular Function: binding (GO:0005488);; Biological Process: regulation of transcription,…	K18834|5.1e-22|cqi:110701898|K18834 WRKY transcription factor 1 | (RefSeq) probable WRKY transcription factor 58	--	--	WRKY DNA -binding domain	WRKY transcription factor 6 OS=Arabidopsis thaliana OX=3702 GN=WRKY6 PE=1 SV=1	WRKY family protein 9 OS=Cistanche tubulosa OX=161397 PE=2 SV=1	K	Transcription	putative WRKY1a transcription factor [Coffea arabica]
Iba01G002950.1	Molecular Function: aspartic-type endopeptidase activity (GO:0004190);; Biological Process: lipid metabolic process (GO:0006629);;	K08245|1.0e-211|nta:107787679|K08245 phytepsin [EC:3.4.23.40] | (RefSeq) aspartic proteinase-like	[O]	Posttranslational modification, protein turnover, chaperones	Eukaryotic aspartyl protease	Aspartic proteinase A1 OS=Arabidopsis thaliana OX=3702 GN=APA1 PE=1 SV=1	Uncharacterized protein OS=Nyssa sinensis OX=561372 GN=F0562_018861 PE=3 SV=1	O	Posttranslational modification, protein turnover, chaperones	PREDICTED: aspartic proteinase-like [Nicotiana tomentosiformis]
Iba01G002960.1	Molecular Function: aminomethyltransferase activity (GO:0004047);; Cellular Component: mitochondrion (GO:0005739);; Biological Process: glycine catabolic process (GO:0006546);; Molecular Function: transaminase activity (GO:0008483);; Biological Process: methylation (GO:0032259);;	K00605|3.1e-181|vvi:100250401|K00605 aminomethyltransferase [EC:2.1.2.10] | (RefSeq) aminomethyltransferase, mitochondrial	[E]	Amino acid transport and metabolism	Aminomethyltransferase folate-binding domain	Aminomethyltransferase, mitochondrial OS=Solanum tuberosum OX=4113 GN=GDCST PE=2 SV=1	Aminomethyltransferase OS=Vitis vinifera OX=29760 GN=GDCST_0 PE=3 SV=1	E	Amino acid transport and metabolism	PREDICTED: aminomethyltransferase, mitochondrial [Vitis vinifera]
Iba01G002970.1	Molecular Function: ferroxidase activity (GO:0004322);; Molecular Function: copper ion binding (GO:0005507);; Cellular Component: plasma membrane (GO:0005886);; Biological Process: iron ion transport (GO:0006826);; Biological Process: iron ion homeostasis (GO:0055072);;	K19791|6.4e-199|oeu:111379234|K19791 iron transport multicopper oxidase | (RefSeq) L-ascorbate oxidase homolog	[Q]	Secondary metabolites biosynthesis, transport and catabolism	Multicopper oxidase	L-ascorbate oxidase homolog OS=Brassica napus OX=3708 GN=Bp10 PE=2 SV=1	L-ascorbate oxidase homolog OS=Nicotiana tabacum OX=4097 GN=LOC107777935 PE=3 SV=1	Q	Secondary metabolites biosynthesis, transport and catabolism	PREDICTED: L-ascorbate oxidase homolog [Nicotiana tomentosiformis]
Iba01G002980.1	Molecular Function: prephenate dehydratase activity (GO:0004664);; Biological Process: L-phenylalanine biosynthetic process (GO:0009094);; Cellular Component: chloroplast stroma (GO:0009570);; Molecular Function: arogenate dehydratase activity (GO:0047769);;	K05359|1.2e-164|ccav:112503571|K05359 arogenate/prephenate dehydratase [EC:4.2.1.91 4.2.1.51] | (RefSeq) arogenate dehydratase/prephenate dehydratase 1, chloroplastic-like	[E]	Amino acid transport and metabolism	Prephenate dehydratase	Arogenate dehydratase/prephenate dehydratase 1, chloroplastic OS=Arabidopsis thaliana OX=3702 GN=ADT1 PE=1 SV=1	Arogenate dehydratase OS=Actinidia chinensis var. chinensis OX=1590841 GN=CEY00_Acc09744 PE=4 SV=1	E	Amino acid transport and metabolism	hypothetical protein CICLE_v10015131mg [Citrus clementina]
Iba01G002990.1	Molecular Function: molecular_function (GO:0003674);; Molecular Function: signaling receptor binding (GO:0005102);; Molecular Function: binding (GO:0005488);; Molecular Function: protein binding (GO:0005515);; Cellular Component: cellular_component (GO:0005575);; Cellular Component: intracellular (GO:0005622);; Cellular Component: obsolete cell (GO:0005623);; Cellular Component: cytoplasm (GO:000…	K21437|4.6e-218|zju:107419665|K21437 ankyrin repeat domain-containing protein 13 | (RefSeq) ankyrin repeat domain-containing protein 13C-like	[R]	General function prediction only	GPCR-chaperone	Ankyrin repeat domain-containing protein 13C OS=Mus musculus OX=10090 GN=Ankrd13c PE=1 SV=2	ANK_REP_REGION domain-containing protein OS=Nyssa sinensis OX=561372 GN=F0562_014334 PE=4 SV=1	S	Function unknown	PREDICTED: ankyrin repeat domain-containing protein 13C-B-like [Cucumis sativus]
Iba01G003000.1	Cellular Component: cytoplasm (GO:0005737);; Biological Process: autophagy (GO:0006914);;	K08341|2.4e-53|ini:109190624|K08341 GABA(A) receptor-associated protein | (RefSeq) InATG8b; autophagy-related protein 8C	[Z]	Cytoskeleton	Autophagy protein Atg8 ubiquitin like	Autophagy-related protein 8C-like OS=Solanum tuberosum OX=4113 GN=ATG8CL PE=1 SV=1	Autophagy-related protein OS=Oryza punctata OX=4537 PE=3 SV=1	Z	Cytoskeleton	autophagy 8 [Ipomoea nil]
Iba01G003010.1	Molecular Function: peroxidase activity (GO:0004601);; Cellular Component: extracellular region (GO:0005576);; Biological Process: response to oxidative stress (GO:0006979);; Molecular Function: heme binding (GO:0020037);; Biological Process: hydrogen peroxide catabolic process (GO:0042744);; Molecular Function: metal ion binding (GO:0046872);;	K00430|3.7e-164|mesc:110603952|K00430 peroxidase [EC:1.11.1.7] | (RefSeq) peroxidase 42-like	--	--	Peroxidase	Peroxidase 42 OS=Arabidopsis thaliana OX=3702 GN=PER42 PE=1 SV=2	Peroxidase OS=Parasponia andersonii OX=3476 GN=PanWU01x14_270380 PE=3 SV=1	Q	Secondary metabolites biosynthesis, transport and catabolism	peroxidase [Camellia oleifera]
Iba01G003020.1	Biological Process: phosphorelay signal transduction system (GO:0000160);;	K14492|4.8e-31|jre:109011597|K14492 two-component response regulator ARR-A family | (RefSeq) two-component response regulator ARR9	[K]	Transcription	Response regulator receiver domain	Two-component response regulator ARR8 OS=Arabidopsis thaliana OX=3702 GN=ARR8 PE=1 SV=1	Two-component response regulator OS=Morus notabilis OX=981085 GN=L484_001125 PE=4 SV=1	K	Transcription	Two-component response regulator [Morus notabilis]
Iba01G003030.1	--	K20855|6.1e-06|pavi:110763119|K20855 beta-1,3-galactosyltransferase 1/2/3/4/5/7/8 [EC:2.4.1.-] | (RefSeq) probable beta-1,3-galactosyltransferase 2	--	--	Senescence regulator	--	Uncharacterized protein OS=Jatropha curcas OX=180498 GN=JCGZ_21223 PE=4 SV=1	S	Function unknown	hypothetical protein JCGZ_21223 [Jatropha curcas]
Iba01G003040.1	--	--	--	--	--	--	Uncharacterized protein OS=Pyrus ussuriensis x Pyrus communis OX=2448454 GN=D8674_001962 PE=4 SV=1	--	--	PREDICTED: uncharacterized protein LOC103948166 [Pyrus x bretschneideri]
Iba01G003050.1	Biological Process: iron-sulfur cluster assembly (GO:0016226);;	K09015|2.7e-18|csat:104741847|K09015 Fe-S cluster assembly protein SufD | (RefSeq) protein ABCI7, chloroplastic	--	--	SUF system FeS cluster assembly, SufBD	UPF0051 protein ABCI8, chloroplastic OS=Arabidopsis thaliana OX=3702 GN=ABCI8 PE=2 SV=1	Uncharacterized protein OS=Davidia involucrata OX=16924 GN=Din_047392 PE=3 SV=1	O	Posttranslational modification, protein turnover, chaperones	PREDICTED: UPF0051 protein ABCI8, chloroplastic [Vitis vinifera]
Iba01G003060.1	Molecular Function: protein binding (GO:0005515);;	K16743|0.0e+00|vvi:100246947|K16743 abnormal spindle-like microcephaly-associated protein | (RefSeq) abnormal spindle-like microcephaly-associated protein homolog	[Z]	Cytoskeleton	IQ calmodulin-binding motif	Abnormal spindle-like microcephaly-associated protein homolog OS=Colobus guereza OX=33548 GN=ASPM PE=3 SV=1	Abnormal spindle-like microcephaly-associated protein OS=Actinidia chinensis var. chinensis OX=1590841 GN=CEY00_Acc09761 PE=4 SV=1	Z	Cytoskeleton	PREDICTED: abnormal spindle-like microcephaly-associated protein homolog [Vitis vinifera]
Iba01G003070.1	Cellular Component: endoplasmic reticulum membrane (GO:0005789);; Cellular Component: integral component of membrane (GO:0016021);;	K13989|4.7e-124|ini:109167269|K13989 Derlin-2/3 | (RefSeq) derlin-2.2	[S]	Function unknown	Der1-like family	Derlin-2.2 OS=Arabidopsis thaliana OX=3702 GN=DER2.2 PE=2 SV=1	Derlin OS=Coffea canephora OX=49390 GN=GSCOC_T00017751001 PE=3 SV=1	S	Function unknown	unnamed protein product [Coffea canephora]
Iba01G003080.1	Cellular Component: plant-type vacuole membrane (GO:0009705);; Cellular Component: integral component of membrane (GO:0016021);;	--	--	--	Protein of unknown function (DUF1084)	Tobamovirus multiplication protein 1 OS=Arabidopsis thaliana OX=3702 GN=TOM1 PE=1 SV=1	DUF1084 domain-containing protein OS=Prunus persica OX=3760 GN=PRUPE_4G023400 PE=3 SV=1	S	Function unknown	hypothetical protein PRUPE_ppa009482mg [Prunus persica]
Iba01G003090.1	Molecular Function: molecular_function (GO:0003674);; Molecular Function: nucleic acid binding (GO:0003676);; Molecular Function: RNA binding (GO:0003723);; Molecular Function: catalytic activity (GO:0003824);; Molecular Function: nuclease activity (GO:0004518);; Molecular Function: endonuclease activity (GO:0004519);; Molecular Function: binding (GO:0005488);; Molecular Function: protein binding…	K20291|5.5e-42|dcr:108205584|K20291 conserved oligomeric Golgi complex subunit 4 | (RefSeq) pentatricopeptide repeat-containing protein At4g01400, mitochondrial-like	[R]	General function prediction only	PPR repeat family	Pentatricopeptide repeat-containing protein At1g61870, mitochondrial OS=Arabidopsis thaliana OX=3702 GN=PPR336 PE=2 SV=2	Uncharacterized protein OS=Davidia involucrata OX=16924 GN=Din_040433 PE=4 SV=1	S	Function unknown	PREDICTED: pentatricopeptide repeat-containing protein At1g61870, mitochondrial [Nelumbo nucifera]
Iba01G003100.1	Molecular Function: hydrolase activity, hydrolyzing O-glycosyl compounds (GO:0004553);; Biological Process: carbohydrate metabolic process (GO:0005975);;	K05350|6.1e-206|pavi:110763062|K05350 beta-glucosidase [EC:3.2.1.21] | (RefSeq) beta-glucosidase 45-like isoform X1	[G]	Carbohydrate transport and metabolism	Glycosyl hydrolase family 1	Beta-glucosidase 46 OS=Arabidopsis thaliana OX=3702 GN=BGLU46 PE=1 SV=2	Beta-glucosidase 3 OS=Actinidia deliciosa OX=3627 GN=BG3 PE=2 SV=1	G	Carbohydrate transport and metabolism	hypothetical protein PRUPE_ppa004523mg [Prunus persica]
Iba01G003110.1	Molecular Function: hydrolase activity, hydrolyzing O-glycosyl compounds (GO:0004553);; Biological Process: carbohydrate metabolic process (GO:0005975);;	K05350|1.2e-204|pper:18779132|K05350 beta-glucosidase [EC:3.2.1.21] | (RefSeq) beta-glucosidase 45	[G]	Carbohydrate transport and metabolism	Glycosyl hydrolase family 1	Beta-glucosidase 46 OS=Arabidopsis thaliana OX=3702 GN=BGLU46 PE=1 SV=2	Uncharacterized protein OS=Prunus persica OX=3760 GN=PRUPE_ppa004523mg PE=3 SV=1	G	Carbohydrate transport and metabolism	hypothetical protein PRUPE_ppa004523mg [Prunus persica]
Iba01G003120.1	--	K03260|1.8e-31|cann:107844414|K03260 translation initiation factor 4G | (RefSeq) uncharacterized LOC107844414	--	--	gag-polypeptide of LTR copia-type	--	uncharacterized protein LOC104585763 OS=Nelumbo nucifera OX=4432 GN=LOC104585763 PE=4 SV=1	L	Replication, recombination and repair	PREDICTED: uncharacterized protein LOC105156734 [Sesamum indicum]
Iba01G003130.1	Molecular Function: protein binding (GO:0005515);;	K20496|1.5e-101|bdi:100835642|K20496 laurate 7-monooxygenase [EC:1.14.14.130] | (RefSeq) pentatricopeptide repeat-containing protein At1g53600, mitochondrial	[R]	General function prediction only	PPR repeat	Pentatricopeptide repeat-containing protein At4g02750 OS=Arabidopsis thaliana OX=3702 GN=PCMP-H24 PE=3 SV=1	Pentatricopeptide repeat-containing protein OS=Actinidia chinensis var. chinensis OX=1590841 GN=CEY00_Acc08531 PE=4 SV=1	I	Lipid transport and metabolism	PREDICTED: pentatricopeptide repeat-containing protein At4g02750-like isoform X1 [Nelumbo nucifera]
Iba01G003140.1	--	--	--	--	--	--	Uncharacterized protein OS=Populus trichocarpa OX=3694 GN=POPTR_008G174800 PE=4 SV=1	--	--	PREDICTED: uncharacterized protein LOC105129379 isoform X1 [Populus euphratica]
Iba01G003150.1	Molecular Function: RNA polymerase II complex binding (GO:0000993);; Molecular Function: basal transcription machinery binding (GO:0001098);; Molecular Function: basal RNA polymerase II transcription machinery binding (GO:0001099);; Molecular Function: molecular_function (GO:0003674);; Molecular Function: nucleic acid binding (GO:0003676);; Molecular Function: RNA binding (GO:0003723);; Molecular…	K14400|2.2e-198|jcu:105649373|K14400 pre-mRNA cleavage complex 2 protein Pcf11 | (RefSeq) polyadenylation and cleavage factor homolog 4	[A]	RNA processing and modification	CID domain	Polyadenylation and cleavage factor homolog 4 OS=Arabidopsis thaliana OX=3702 GN=PCFS4 PE=1 SV=1	CID domain-containing protein OS=Davidia involucrata OX=16924 GN=Din_000065 PE=4 SV=1	A	RNA processing and modification	hypothetical protein JCGZ_21252 [Jatropha curcas]
Iba01G003160.1	Biological Process: reproduction (GO:0000003);; Biological Process: developmental process involved in reproduction (GO:0003006);; Molecular Function: molecular_function (GO:0003674);; Molecular Function: nucleic acid binding (GO:0003676);; Molecular Function: DNA binding (GO:0003677);; Molecular Function: DNA-binding transcription factor activity (GO:0003700);; Molecular Function: binding (GO:000…	K09338|0.0e+00|lsv:111919961|K09338 homeobox-leucine zipper protein | (RefSeq) homeobox-leucine zipper protein MERISTEM L1-like	--	--	START domain	Homeobox-leucine zipper protein MERISTEM L1 OS=Arabidopsis thaliana OX=3702 GN=ATML1 PE=1 SV=1	Uncharacterized protein (Fragment) OS=Rhododendron williamsianum OX=262921 GN=C3L33_15405 PE=3 SV=1	K	Transcription	PREDICTED: homeobox-leucine zipper protein MERISTEM L1-like [Sesamum indicum]
Iba01G003180.1	Biological Process: cellulose microfibril organization (GO:0010215);; Cellular Component: integral component of membrane (GO:0016021);; Cellular Component: anchored component of membrane (GO:0031225);;	K10956|2.2e-19|obr:102718200|K10956 protein transport protein SEC61 subunit alpha | (RefSeq) preprotein translocase subunit SECY, chloroplastic	--	--	COBRA-like protein	COBRA-like protein 10 OS=Arabidopsis thaliana OX=3702 GN=COBL10 PE=1 SV=1	COBRA-like protein 10 OS=Nicotiana tabacum OX=4097 GN=LOC107766159 PE=3 SV=1	S	Function unknown	PREDICTED: COBRA-like protein 10 [Nicotiana tomentosiformis]
Iba01G003190.1	Biological Process: reproduction (GO:0000003);; Biological Process: cell morphogenesis (GO:0000902);; Biological Process: cell morphogenesis involved in differentiation (GO:0000904);; Biological Process: developmental process involved in reproduction (GO:0003006);; Cellular Component: cellular_component (GO:0005575);; Cellular Component: intracellular (GO:0005622);; Cellular Component: obsolete c…	K23541|5.7e-06|egu:105051209|K23541 Ca2+/H+ antiporter, TMEM165/GDT1 family | (RefSeq) LOW QUALITY PROTEIN: uncharacterized protein LOC105051209	--	--	P21-Rho-binding domain	CRIB domain-containing protein RIC10 OS=Arabidopsis thaliana OX=3702 GN=RIC10 PE=2 SV=1	CRIB domain-containing protein OS=Actinidia chinensis var. chinensis OX=1590841 GN=CEY00_Acc09624 PE=4 SV=1	S	Function unknown	PREDICTED: CRIB domain-containing protein RIC10 [Vitis vinifera]
Iba01G003200.1	Biological Process: response to acid chemical (GO:0001101);; Molecular Function: protein binding (GO:0005515);; Biological Process: cellular protein modification process (GO:0006464);; Biological Process: nitrogen compound metabolic process (GO:0006807);; Biological Process: biological_process (GO:0008150);; Biological Process: metabolic process (GO:0008152);; Biological Process: response to endo…	K08770|5.1e-210|adu:107466949|K08770 ubiquitin C | (RefSeq) polyubiquitin isoform X1	[OR]	--	Ubiquitin family	Polyubiquitin OS=Nicotiana sylvestris OX=4096 GN=UBI11 PE=2 SV=1	polyubiquitin OS=Vigna radiata var. radiata OX=3916 GN=LOC106768555 PE=4 SV=1	O	Posttranslational modification, protein turnover, chaperones	Ubiquitin [Medicago truncatula]
Iba01G003210.1	Cellular Component: cellular_component (GO:0005575);; Cellular Component: intracellular (GO:0005622);; Cellular Component: obsolete cell (GO:0005623);; Cellular Component: cytoplasm (GO:0005737);; Cellular Component: endoplasmic reticulum (GO:0005783);; Cellular Component: endoplasmic reticulum membrane (GO:0005789);; Cellular Component: endomembrane system (GO:0012505);; Cellular Component: memb…	K19371|1.5e-135|sind:105175381|K19371 DnaJ homolog subfamily C member 25 | (RefSeq) chaperone protein dnaJ 50 isoform X1	[O]	Posttranslational modification, protein turnover, chaperones	DnaJ domain	Chaperone protein dnaJ 50 OS=Arabidopsis thaliana OX=3702 GN=C50 PE=2 SV=1	Putative Chaperone DnaJ-domain superfamily protein OS=Davidia involucrata OX=16924 GN=Din_034727 PE=4 SV=1	O	Posttranslational modification, protein turnover, chaperones	PREDICTED: chaperone protein dnaJ 50 isoform X1 [Sesamum indicum]
Iba01G003220.1	Cellular Component: integral component of membrane (GO:0016021);;	--	--	--	--	--	Uncharacterized protein (Fragment) OS=Davidia involucrata OX=16924 GN=Din_035375 PE=4 SV=1	S	Function unknown	PREDICTED: uncharacterized protein LOC104230381 isoform X1 [Nicotiana sylvestris]
Iba01G003230.1	Biological Process: lipid A biosynthetic process (GO:0009245);; Molecular Function: N-acyltransferase activity (GO:0016410);;	K00677|1.7e-12|cmo:103492309|K00677 UDP-N-acetylglucosamine acyltransferase [EC:2.3.1.129] | (RefSeq) probable acyl-[acyl-carrier-protein]--UDP-N-acetylglucosamine O-acyltransferase, mitochondrial	--	--	Bacterial transferase hexapeptide (six repeats)	Probable UDP-3-O-acylglucosamine N-acyltransferase 2, mitochondrial OS=Arabidopsis thaliana OX=3702 GN=LPXD2 PE=3 SV=1	UDP-3-O-acylglucosamine N-acyltransferase OS=Actinidia chinensis var. chinensis OX=1590841 GN=CEY00_Acc09632 PE=4 SV=1	M	Cell wall/membrane/envelope biogenesis	PREDICTED: probable UDP-3-O-acylglucosamine N-acyltransferase 2, mitochondrial-like isoform X2 [Citrus sinensis]
Iba01G003240.1	Molecular Function: protein kinase activity (GO:0004672);; Molecular Function: ATP binding (GO:0005524);; Cellular Component: integral component of membrane (GO:0016021);;	K24104|2.7e-84|thj:104799061|K24104 GPN-loop GTPase | (RefSeq) LOW QUALITY PROTEIN: uncharacterized protein LOC104799061	--	--	Protein tyrosine and serine/threonine kinase	Cysteine-rich receptor-like protein kinase 25 OS=Arabidopsis thaliana OX=3702 GN=CRK25 PE=3 SV=1	Uncharacterized protein OS=Camellia sinensis var. sinensis OX=542762 GN=TEA_012238 PE=4 SV=1	T	Signal transduction mechanisms	PREDICTED: cysteine-rich receptor-like protein kinase 10 [Vitis vinifera]
Iba01G003250.1	Molecular Function: protein kinase activity (GO:0004672);; Molecular Function: ATP binding (GO:0005524);; Cellular Component: integral component of membrane (GO:0016021);;	K24104|4.5e-76|thj:104799061|K24104 GPN-loop GTPase | (RefSeq) LOW QUALITY PROTEIN: uncharacterized protein LOC104799061	--	--	Protein tyrosine and serine/threonine kinase	Cysteine-rich receptor-like protein kinase 25 OS=Arabidopsis thaliana OX=3702 GN=CRK25 PE=3 SV=1	Cysteine-rich receptor-like protein kinase OS=Actinidia chinensis var. chinensis OX=1590841 GN=CEY00_Acc17432 PE=4 SV=1	T	Signal transduction mechanisms	hypothetical protein CICLE_v10017888mg [Citrus clementina]
Iba01G003260.1	Molecular Function: protein tyrosine kinase activity (GO:0004713);; Molecular Function: ATP binding (GO:0005524);; Cellular Component: integral component of membrane (GO:0016021);;	--	--	--	Salt stress response/antifungal	Cysteine-rich repeat secretory protein 38 OS=Arabidopsis thaliana OX=3702 GN=CRRSP38 PE=2 SV=1	Uncharacterized protein (Fragment) OS=Davidia involucrata OX=16924 GN=Din_043151 PE=4 SV=1	T	Signal transduction mechanisms	PREDICTED: putative receptor-like protein kinase At4g00960 [Nicotiana sylvestris]
Iba01G003270.1	Molecular Function: protein kinase activity (GO:0004672);; Molecular Function: ATP binding (GO:0005524);; Cellular Component: integral component of membrane (GO:0016021);;	K24104|4.5e-73|thj:104799061|K24104 GPN-loop GTPase | (RefSeq) LOW QUALITY PROTEIN: uncharacterized protein LOC104799061	--	--	Protein tyrosine and serine/threonine kinase	Cysteine-rich receptor-like protein kinase 29 OS=Arabidopsis thaliana OX=3702 GN=CRK29 PE=2 SV=1	Uncharacterized protein OS=Camellia sinensis var. sinensis OX=542762 GN=TEA_012238 PE=4 SV=1	T	Signal transduction mechanisms	PREDICTED: putative receptor-like protein kinase At4g00960 [Nicotiana tomentosiformis]
Iba01G003280.1	Biological Process: response to acid chemical (GO:0001101);; Molecular Function: molecular_function (GO:0003674);; Molecular Function: catalytic activity (GO:0003824);; Molecular Function: protein kinase activity (GO:0004672);; Molecular Function: protein serine/threonine kinase activity (GO:0004674);; Molecular Function: ATP binding (GO:0005524);; Cellular Component: cellular_component (GO:00055…	K24104|3.4e-60|thj:104799061|K24104 GPN-loop GTPase | (RefSeq) LOW QUALITY PROTEIN: uncharacterized protein LOC104799061	--	--	Salt stress response/antifungal	Cysteine-rich receptor-like protein kinase 10 OS=Arabidopsis thaliana OX=3702 GN=CRK10 PE=1 SV=3	Uncharacterized protein OS=Camellia sinensis var. sinensis OX=542762 GN=TEA_012238 PE=4 SV=1	T	Signal transduction mechanisms	hypothetical protein PRUPE_ppa002309mg [Prunus persica]
Iba01G003290.1	Molecular Function: protein kinase activity (GO:0004672);; Molecular Function: ATP binding (GO:0005524);;	K01183|3.8e-18|nsy:104241083|K01183 chitinase [EC:3.2.1.14] | (RefSeq) chitinase-3-like protein 2	--	--	Protein tyrosine and serine/threonine kinase	Cysteine-rich receptor-like protein kinase 4 OS=Arabidopsis thaliana OX=3702 GN=CRK4 PE=2 SV=1	Protein kinase domain-containing protein OS=Gossypium tomentosum OX=34277 GN=ES332_D06G158300v1 PE=4 SV=1	T	Signal transduction mechanisms	hypothetical protein POPTR_0017s092701g, partial [Populus trichocarpa]
Iba01G003300.1	Molecular Function: catalytic activity (GO:0003824);;	--	--	--	(2R)-phospho-3-sulfolactate synthase (ComA)	Protein HEAT-STRESS-ASSOCIATED 32 OS=Arabidopsis thaliana OX=3702 GN=HSA32 PE=2 SV=1	Uncharacterized protein OS=Davidia involucrata OX=16924 GN=Din_037628 PE=3 SV=1	K	Transcription	hypothetical protein PRUPE_ppa009599mg [Prunus persica]
Iba01G003310.1	Molecular Function: nucleic acid binding (GO:0003676);;	--	--	--	--	--	C2H2-type domain-containing protein OS=Camellia sinensis var. sinensis OX=542762 GN=TEA_008283 PE=4 SV=1	S	Function unknown	hypothetical protein PHAVU_011G142000g [Phaseolus vulgaris]
Iba01G003320.1	Molecular Function: metal ion binding (GO:0046872);;	K00921|2.8e-07|bdi:100844095|K00921 1-phosphatidylinositol-3-phosphate 5-kinase [EC:2.7.1.150] | (RefSeq) 1-phosphatidylinositol-3-phosphate 5-kinase FAB1A	[TU]	--	FYVE zinc finger	Vacuolar protein sorting-associated protein 27 OS=Schizosaccharomyces pombe (strain 972 / ATCC 24843) OX=284812 GN=sst4 PE=3 SV=1	Vacuolar protein sorting-associated protein OS=Actinidia chinensis var. chinensis OX=1590841 GN=CEY00_Acc17424 PE=4 SV=1	--	--	PREDICTED: myosin heavy chain, non-muscle-like [Solanum tuberosum]
Iba01G003330.1	--	--	--	--	Protein of unknown function, DUF538	--	Uncharacterized protein OS=Nyssa sinensis OX=561372 GN=F0562_014156 PE=4 SV=1	S	Function unknown	PREDICTED: uncharacterized protein LOC104093270 [Nicotiana tomentosiformis]
Iba01G003340.1	Biological Process: regulation of glutamine family amino acid metabolic process (GO:0000820);; Molecular Function: transcription regulatory region sequence-specific DNA binding (GO:0000976);; Molecular Function: RNA polymerase II transcription regulatory region sequence-specific DNA binding (GO:0000977);; Molecular Function: RNA polymerase II cis-regulatory region sequence-specific DNA binding (G…	K05765|7.4e-12|gra:105781290|K05765 cofilin | (RefSeq) uncharacterized LOC105781290	--	--	--	Transcription factor bHLH112 OS=Arabidopsis thaliana OX=3702 GN=BHLH112 PE=1 SV=1	BHLH domain-containing protein OS=Hevea brasiliensis OX=3981 GN=GH714_001183 PE=4 SV=1	K	Transcription	hypothetical protein JCGZ_21311 [Jatropha curcas]
Iba01G003350.1	Molecular Function: serine-type carboxypeptidase activity (GO:0004185);;	K16297|3.4e-197|vvi:100265560|K16297 serine carboxypeptidase-like clade II [EC:3.4.16.-] | (RefSeq) serine carboxypeptidase-like 31	[OE]	--	Serine carboxypeptidase	Serine carboxypeptidase-like 32 OS=Arabidopsis thaliana OX=3702 GN=SCPL32 PE=2 SV=1	Carboxypeptidase OS=Actinidia chinensis var. chinensis OX=1590841 GN=CEY00_Acc25085 PE=3 SV=1	O	Posttranslational modification, protein turnover, chaperones	unnamed protein product [Vitis vinifera]
Iba01G003360.1	Molecular Function: ubiquitin-protein transferase activity (GO:0004842);;	K08332|6.3e-27|cmax:111497103|K08332 vacuolar protein 8 | (RefSeq) U-box domain-containing protein 4-like	[S]	Function unknown	U-box domain	U-box domain-containing protein 8 OS=Arabidopsis thaliana OX=3702 GN=PUB8 PE=2 SV=1	RING-type E3 ubiquitin transferase OS=Camellia sinensis var. sinensis OX=542762 GN=TEA_017473 PE=4 SV=1	S	Function unknown	PREDICTED: U-box domain-containing protein 8-like [Vitis vinifera]
Iba01G003370.1	Molecular Function: protein serine/threonine kinase activity (GO:0004674);; Molecular Function: ATP binding (GO:0005524);; Cellular Component: integral component of membrane (GO:0016021);;	K24104|2.3e-77|thj:104799061|K24104 GPN-loop GTPase | (RefSeq) LOW QUALITY PROTEIN: uncharacterized protein LOC104799061	--	--	Protein tyrosine and serine/threonine kinase	G-type lectin S-receptor-like serine/threonine-protein kinase SD1-1 OS=Arabidopsis thaliana OX=3702 GN=SD11 PE=1 SV=1	Protein kinase domain-containing protein OS=Camellia sinensis var. sinensis OX=542762 GN=TEA_009376 PE=3 SV=1	--	--	PREDICTED: LOW QUALITY PROTEIN: G-type lectin S-receptor-like serine/threonine-protein kinase At4g27290 [Vitis vinifera]
Iba01G003380.1	Molecular Function: protein serine/threonine kinase activity (GO:0004674);; Molecular Function: ATP binding (GO:0005524);; Cellular Component: integral component of membrane (GO:0016021);; Biological Process: recognition of pollen (GO:0048544);;	K24104|5.6e-79|thj:104799061|K24104 GPN-loop GTPase | (RefSeq) LOW QUALITY PROTEIN: uncharacterized protein LOC104799061	--	--	Protein tyrosine and serine/threonine kinase	Receptor-like serine/threonine-protein kinase SD1-8 OS=Arabidopsis thaliana OX=3702 GN=SD18 PE=1 SV=1	Non-specific serine/threonine protein kinase OS=Camellia sinensis var. sinensis OX=542762 GN=TEA_009393 PE=4 SV=1	T	Signal transduction mechanisms	PREDICTED: uncharacterized protein LOC105175473 [Sesamum indicum]
Iba01G003390.1	Molecular Function: protein serine/threonine kinase activity (GO:0004674);; Molecular Function: ATP binding (GO:0005524);; Cellular Component: integral component of membrane (GO:0016021);; Biological Process: recognition of pollen (GO:0048544);;	K24104|2.4e-79|thj:104799061|K24104 GPN-loop GTPase | (RefSeq) LOW QUALITY PROTEIN: uncharacterized protein LOC104799061	--	--	Protein tyrosine and serine/threonine kinase	G-type lectin S-receptor-like serine/threonine-protein kinase SD1-13 OS=Arabidopsis thaliana OX=3702 GN=SD113 PE=1 SV=2	Receptor-like serine/threonine-protein kinase OS=Camellia sinensis var. sinensis OX=542762 GN=TEA_007376 PE=3 SV=1	T	Signal transduction mechanisms	PREDICTED: G-type lectin S-receptor-like serine/threonine-protein kinase At1g11330 [Vitis vinifera]
Iba01G003400.1	Molecular Function: calcium ion binding (GO:0005509);;	K24345|2.7e-38|vvi:100249342|K24345 calcium-binding protein KIC and related proteins | (RefSeq) calcium-binding protein PBP1-like	[ZD]	--	EF-hand domain pair	Calcium-binding protein PBP1 OS=Arabidopsis thaliana OX=3702 GN=PBP1 PE=1 SV=1	Calcium-binding protein OS=Actinidia chinensis var. chinensis OX=1590841 GN=CEY00_Acc09656 PE=4 SV=1	--	--	PREDICTED: calcium-binding protein PBP1 [Vitis vinifera]
Iba01G003430.1	--	K15078|2.8e-13|tcc:18614561|K15078 structure-specific endonuclease subunit SLX1 [EC:3.6.1.-] | (RefSeq) putative disease resistance protein RGA3	--	--	--	Disease resistance RPP13-like protein 4 OS=Arabidopsis thaliana OX=3702 GN=RPP13L4 PE=1 SV=2	Uncharacterized protein OS=Camellia sinensis var. sinensis OX=542762 GN=TEA_018332 PE=4 SV=1	S	Function unknown	unnamed protein product [Coffea canephora]
Iba01G003440.1	Molecular Function: nucleoside transmembrane transporter activity (GO:0005337);; Cellular Component: integral component of membrane (GO:0016021);;	K15014|1.4e-176|gra:105774196|K15014 solute carrier family 29 (equilibrative nucleoside transporter), member 1/2/3 | (RefSeq) equilibrative nucleotide transporter 3-like	[F]	Nucleotide transport and metabolism	Nucleoside transporter	Equilibrative nucleotide transporter 3 OS=Arabidopsis thaliana OX=3702 GN=ENT3 PE=1 SV=1	Uncharacterized protein OS=Gossypium raimondii OX=29730 GN=B456_010G149100 PE=3 SV=1	F	Nucleotide transport and metabolism	Major facilitator superfamily protein [Theobroma cacao]
Iba01G003450.1	Molecular Function: methyltransferase activity (GO:0008168);; Biological Process: methylation (GO:0032259);;	K15601|5.1e-219|hbr:110640311|K15601 [histone H3]-dimethyl-L-lysine9 demethylase [EC:1.14.11.65] | (RefSeq) lysine-specific demethylase JMJ25-like	[K]	Transcription	WRC	Lysine-specific demethylase JMJ25 OS=Arabidopsis thaliana OX=3702 GN=JMJ25 PE=1 SV=1	Lysine-specific demethylase OS=Actinidia chinensis var. chinensis OX=1590841 GN=CEY00_Acc09616 PE=4 SV=1	O	Posttranslational modification, protein turnover, chaperones	hypothetical protein JCGZ_21341 [Jatropha curcas]
Iba01G003460.1	Cellular Component: integral component of membrane (GO:0016021);; Molecular Function: transmembrane transporter activity (GO:0022857);;	K24193|3.6e-251|han:110939767|K24193 MFS transporter, SP family, sugar:H+ symporter | (RefSeq) sugar carrier protein C-like	[R]	General function prediction only	Sugar (and other) transporter	Sugar carrier protein C OS=Ricinus communis OX=3988 GN=STC PE=2 SV=1	Sugar carrier protein like OS=Actinidia chinensis var. chinensis OX=1590841 GN=CEY00_Acc09613 PE=3 SV=1	U	Intracellular trafficking, secretion, and vesicular transport	hexose transport protein [Actinidia deliciosa]
Iba01G003490.1	Molecular Function: protein binding (GO:0005515);;	K08332|1.4e-06|mdm:114820878|K08332 vacuolar protein 8 | (RefSeq) U-box domain-containing protein 4-like	[S]	Function unknown	Armadillo/beta-catenin-like repeat	Vacuolar protein 8 OS=Candida glabrata (strain ATCC 2001 / CBS 138 / JCM 3761 / NBRC 0622 / NRRL Y-65) OX=284593 GN=VAC8 PE=3 SV=3	Uncharacterized protein OS=Camellia sinensis var. sinensis OX=542762 GN=TEA_013406 PE=4 SV=1	S	Function unknown	PREDICTED: uncharacterized protein LOC104089871 [Nicotiana tomentosiformis]
Iba01G003500.1	Molecular Function: DNA binding (GO:0003677);; Cellular Component: nucleus (GO:0005634);; Molecular Function: zinc ion binding (GO:0008270);;	K09287|4.3e-15|nau:109207830|K09287 RAV-like factor | (RefSeq) AP2/ERF and B3 domain-containing transcription repressor RAV2-like	--	--	B3 DNA binding domain	B3 domain-containing protein Os07g0563300 OS=Oryza sativa subsp. japonica OX=39947 GN=Os07g0563300 PE=3 SV=2	Uncharacterized protein OS=Davidia involucrata OX=16924 GN=Din_020094 PE=4 SV=1	K	Transcription	unnamed protein product [Coffea canephora]
Iba01G003510.1	Molecular Function: ubiquitin-protein transferase activity (GO:0004842);; Biological Process: organelle organization (GO:0006996);; Cellular Component: integral component of membrane (GO:0016021);;	K15688|2.1e-110|vvi:100242895|K15688 E3 ubiquitin-protein ligase MUL1 [EC:2.3.2.27] | (RefSeq) E3 ubiquitin-protein ligase SPL2	[O]	Posttranslational modification, protein turnover, chaperones	E3 Ubiquitin ligase	E3 ubiquitin-protein ligase SPL2 OS=Arabidopsis thaliana OX=3702 GN=SPL2 PE=2 SV=1	RING-type E3 ubiquitin transferase OS=Actinidia chinensis var. chinensis OX=1590841 GN=CEY00_Acc12808 PE=4 SV=1	O	Posttranslational modification, protein turnover, chaperones	PREDICTED: mitochondrial ubiquitin ligase activator of NFKB 1 [Vitis vinifera]
Iba01G003520.1	Biological Process: signal peptide processing (GO:0006465);; Molecular Function: peptidase activity (GO:0008233);; Cellular Component: membrane (GO:0016020);;	K13280|2.5e-44|nnu:104592418|K13280 signal peptidase I [EC:3.4.21.89] | (RefSeq) signal peptidase complex catalytic subunit SEC11A	[U]	Intracellular trafficking, secretion, and vesicular transport	Peptidase S24-like	Signal peptidase complex catalytic subunit SEC11A OS=Mus musculus OX=10090 GN=Sec11a PE=1 SV=1	Signal peptidase I OS=Hibiscus syriacus OX=106335 GN=F3Y22_tig00110676pilonHSYRG00075 PE=3 SV=1	U	Intracellular trafficking, secretion, and vesicular transport	PREDICTED: signal peptidase complex catalytic subunit SEC11A [Nelumbo nucifera]
Iba01G003530.1	Biological Process: signal peptide processing (GO:0006465);; Molecular Function: peptidase activity (GO:0008233);; Cellular Component: integral component of membrane (GO:0016021);;	K13280|2.3e-69|nnu:104596766|K13280 signal peptidase I [EC:3.4.21.89] | (RefSeq) signal peptidase complex catalytic subunit SEC11A-like	[U]	Intracellular trafficking, secretion, and vesicular transport	Peptidase S24-like	Signal peptidase complex catalytic subunit SEC11C OS=Rattus norvegicus OX=10116 GN=Sec11c PE=2 SV=3	Signal peptidase I OS=Nelumbo nucifera OX=4432 GN=LOC104596766 PE=3 SV=1	U	Intracellular trafficking, secretion, and vesicular transport	PREDICTED: signal peptidase complex catalytic subunit SEC11A-like [Nelumbo nucifera]
Iba01G003540.1	Molecular Function: nucleic acid binding (GO:0003676);; Cellular Component: integral component of membrane (GO:0016021);; Biological Process: gene silencing by RNA (GO:0031047);;	K11593|1.8e-32|hbr:110642531|K11593 eukaryotic translation initiation factor 2C | (RefSeq) protein argonaute 4-like	[J]	Translation, ribosomal structure and biogenesis	Piwi domain	Protein argonaute 4 OS=Arabidopsis thaliana OX=3702 GN=AGO4 PE=1 SV=2	Protein argonaute 4 isoform B OS=Glycine soja OX=3848 GN=D0Y65_037644 PE=3 SV=1	J	Translation, ribosomal structure and biogenesis	hypothetical protein MIMGU_mgv1a000944mg [Erythranthe guttata]
Iba01G003550.1	--	--	--	--	Root cap	--	BMP-binding endothelial regulator protein OS=Actinidia chinensis var. chinensis OX=1590841 GN=CEY00_Acc17371 PE=4 SV=1	S	Function unknown	PREDICTED: uncharacterized protein LOC104222636 [Nicotiana sylvestris]
Iba01G003560.1	Molecular Function: oxidoreductase activity (GO:0016491);;	K17871|2.3e-232|nsy:104222631|K17871 NADH:ubiquinone reductase (non-electrogenic) [EC:1.6.5.9] | (RefSeq) internal alternative NAD(P)H-ubiquinone oxidoreductase A2, mitochondrial-like	[C]	Energy production and conversion	Pyridine nucleotide-disulphide oxidoreductase	Internal alternative NAD(P)H-ubiquinone oxidoreductase A1, mitochondrial OS=Arabidopsis thaliana OX=3702 GN=NDA1 PE=2 SV=1	Internal alternative NAD(P)H-ubiquinone oxidoreductase OS=Actinidia chinensis var. chinensis OX=1590841 GN=CEY00_Acc25077 PE=4 SV=1	C	Energy production and conversion	unnamed protein product [Coffea canephora]
Iba01G003570.1	--	--	--	--	Glycine rich protein family	--	Putative glycine-rich cell wall structural protein 1.0 OS=Davidia involucrata OX=16924 GN=Din_028070 PE=4 SV=1	S	Function unknown	PREDICTED: glycine-rich cell wall structural protein 1.0 [Nelumbo nucifera]
Iba01G003580.1	Cellular Component: plasma membrane (GO:0005886);; Biological Process: protein transport (GO:0015031);; Cellular Component: integral component of membrane (GO:0016021);; Cellular Component: transport vesicle membrane (GO:0030658);;	K19995|1.7e-136|hbr:110670777|K19995 secretory carrier-associated membrane protein | (RefSeq) secretory carrier-associated membrane protein 3-like	[U]	Intracellular trafficking, secretion, and vesicular transport	SCAMP family	Secretory carrier-associated membrane protein 1 OS=Oryza sativa subsp. japonica OX=39947 GN=SCAMP1 PE=2 SV=1	Secretory carrier-associated membrane protein OS=Nelumbo nucifera OX=4432 GN=LOC104612581 PE=3 SV=1	U	Intracellular trafficking, secretion, and vesicular transport	PREDICTED: secretory carrier-associated membrane protein 3-like [Nelumbo nucifera]
Iba01G003590.1	Cellular Component: integral component of membrane (GO:0016021);;	K09122|9.3e-78|sbi:8057957|K09122 uncharacterized protein | (RefSeq) uncharacterized protein LOC8057957	--	--	Protein of unknown function (DUF707)	--	Sine oculis-binding protein OS=Actinidia chinensis var. chinensis OX=1590841 GN=CEY00_Acc25079 PE=4 SV=1	S	Function unknown	PREDICTED: uncharacterized protein LOC104120968 [Nicotiana tomentosiformis]
Iba01G003600.1	Molecular Function: protein kinase activity (GO:0004672);; Molecular Function: ATP binding (GO:0005524);; Cellular Component: integral component of membrane (GO:0016021);;	K13436|4.0e-62|nnu:104589714|K13436 pto-interacting protein 1 [EC:2.7.11.1] | (RefSeq) PTI1-like tyrosine-protein kinase 3	--	--	Protein tyrosine and serine/threonine kinase	Protein STRUBBELIG-RECEPTOR FAMILY 3 OS=Arabidopsis thaliana OX=3702 GN=SRF3 PE=1 SV=1	Protein STRUBBELIG-RECEPTOR FAMILY 3 like OS=Actinidia chinensis var. chinensis OX=1590841 GN=CEY00_Acc09586 PE=4 SV=1	T	Signal transduction mechanisms	PREDICTED: protein STRUBBELIG-RECEPTOR FAMILY 3 isoform X3 [Nicotiana tomentosiformis]
Iba01G003610.1	--	--	--	--	--	--	Uncharacterized protein OS=Camellia sinensis var. sinensis OX=542762 GN=TEA_025449 PE=4 SV=1	--	--	PREDICTED: serine/arginine repetitive matrix protein 1-like isoform X1 [Vitis vinifera]
Iba01G003620.1	--	K01054|3.1e-130|pmum:103324672|K01054 acylglycerol lipase [EC:3.1.1.23] | (RefSeq) caffeoylshikimate esterase	[I]	Lipid transport and metabolism	Serine aminopeptidase, S33	Caffeoylshikimate esterase OS=Arabidopsis thaliana OX=3702 GN=CSE PE=1 SV=1	Hydrolase_4 domain-containing protein OS=Camellia sinensis var. sinensis OX=542762 GN=TEA_029128 PE=4 SV=1	I	Lipid transport and metabolism	hypothetical protein PRUPE_ppa008252mg [Prunus persica]
Iba01G003630.1	Molecular Function: serine-type carboxypeptidase activity (GO:0004185);;	K16297|2.7e-224|ccav:112520293|K16297 serine carboxypeptidase-like clade II [EC:3.4.16.-] | (RefSeq) serine carboxypeptidase-like 31	[OE]	--	Serine carboxypeptidase	Serine carboxypeptidase-like 31 OS=Arabidopsis thaliana OX=3702 GN=SCPL31 PE=2 SV=2	Carboxypeptidase OS=Actinidia chinensis var. chinensis OX=1590841 GN=CEY00_Acc25085 PE=3 SV=1	O	Posttranslational modification, protein turnover, chaperones	unnamed protein product [Vitis vinifera]
Iba01G003640.1	Cellular Component: exosome (RNase complex) (GO:0000178);; Molecular Function: RNA binding (GO:0003723);;	K03679|7.5e-138|cmo:103486036|K03679 exosome complex component RRP4 | (RefSeq) exosome complex component RRP4 homolog	[A]	RNA processing and modification	KH domain	Exosome complex component RRP4 homolog OS=Arabidopsis thaliana OX=3702 GN=RRP4 PE=1 SV=1	S1 domain-containing protein OS=Davidia involucrata OX=16924 GN=Din_040018 PE=4 SV=1	A	RNA processing and modification	PREDICTED: exosome complex component RRP4 isoform X1 [Cucumis melo]
Iba01G003650.1	Biological Process: signal transduction (GO:0007165);;	K00695|6.4e-15|mtr:MTR_6g478030|K00695 sucrose synthase [EC:2.4.1.13] | (RefSeq) sucrose synthase	--	--	TIR domain	TIR-only protein OS=Brachypodium distachyon OX=15368 GN=BRADI_1g24377v3 PE=1 SV=1	Phloem protein 2-like OS=Pyrus ussuriensis x Pyrus communis OX=2448454 GN=D8674_002165 PE=4 SV=1	S	Function unknown	PREDICTED: protein PHLOEM PROTEIN 2-LIKE A6-like [Malus domestica]
Iba01G003660.1	Cellular Component: cellular_component (GO:0005575);; Cellular Component: intracellular (GO:0005622);; Cellular Component: obsolete cell (GO:0005623);; Cellular Component: cytoplasm (GO:0005737);; Biological Process: organelle organization (GO:0006996);; Biological Process: biological_process (GO:0008150);; Cellular Component: chloroplast (GO:0009507);; Cellular Component: plastid envelope (GO:00…	--	--	--	--	Uncharacterized protein At4g04980 OS=Arabidopsis thaliana OX=3702 GN=At4g04980 PE=2 SV=1	Uncharacterized protein OS=Actinidia chinensis var. chinensis OX=1590841 GN=CEY00_Acc09577 PE=4 SV=1	S	Function unknown	PREDICTED: uncharacterized protein LOC105175508 [Sesamum indicum]
Iba01G003670.1	Molecular Function: RNA binding (GO:0003723);;	K11094|5.2e-06|lsv:111876502|K11094 U2 small nuclear ribonucleoprotein B'' | (RefSeq) U2 small nuclear ribonucleoprotein B''	[R]	General function prediction only	RNA recognition motif. (a.k.a. RRM, RBD, or RNP domain)	Cell wall integrity protein scw1 OS=Schizosaccharomyces pombe (strain 972 / ATCC 24843) OX=284812 GN=scw1 PE=1 SV=1	Cell wall integrity protein like OS=Actinidia chinensis var. chinensis OX=1590841 GN=CEY00_Acc17600 PE=4 SV=1	A	RNA processing and modification	RNA-binding family protein [Theobroma cacao]
Iba01G003680.1	Biological Process: microtubule cytoskeleton organization (GO:0000226);; Biological Process: mitotic cell cycle (GO:0000278);; Biological Process: nuclear division (GO:0000280);; Biological Process: mitotic cytokinesis (GO:0000281);; Cellular Component: chromosome, centromeric region (GO:0000775);; Cellular Component: kinetochore (GO:0000776);; Biological Process: cytokinesis (GO:0000910);; Biolo…	K16803|0.0e+00|vvi:100258505|K16803 cytoskeleton-associated protein 5 | (RefSeq) protein MOR1	[Z]	Cytoskeleton	CLASP N terminal	Protein MOR1 OS=Arabidopsis thaliana OX=3702 GN=MOR1 PE=1 SV=1	Uncharacterized protein OS=Davidia involucrata OX=16924 GN=Din_026265 PE=4 SV=1	Z	Cytoskeleton	PREDICTED: protein MOR1-like [Vitis vinifera]
Iba01G003690.1	Biological Process: microtubule cytoskeleton organization (GO:0000226);; Cellular Component: chromosome, centromeric region (GO:0000775);; Cellular Component: kinetochore (GO:0000776);; Cellular Component: spindle pole (GO:0000922);; Molecular Function: molecular_function (GO:0003674);; Molecular Function: binding (GO:0005488);; Molecular Function: protein binding (GO:0005515);; Cellular Componen…	K16803|7.8e-87|pda:103705896|K16803 cytoskeleton-associated protein 5 | (RefSeq) protein MOR1-like isoform X1	[Z]	Cytoskeleton	--	Protein MOR1 OS=Oryza sativa subsp. japonica OX=39947 GN=MOR1 PE=2 SV=1	Uncharacterized protein OS=Davidia involucrata OX=16924 GN=Din_026265 PE=4 SV=1	Z	Cytoskeleton	PREDICTED: protein MOR1-like isoform X1 [Phoenix dactylifera]
Iba01G003700.1	Molecular Function: DNA binding (GO:0003677);; Cellular Component: nucleus (GO:0005634);; Biological Process: regulation of transcription, DNA-templated (GO:0006355);;	K20043|4.1e-19|aip:107640400|K20043 clathrin coat assembly protein AP180 | (RefSeq) putative clathrin assembly protein At5g35200	--	--	Dof domain, zinc finger	Dof zinc finger protein DOF1.4 OS=Arabidopsis thaliana OX=3702 GN=DOF1.4 PE=2 SV=1	Zinc finger, Dof-type OS=Corchorus capsularis OX=210143 GN=CCACVL1_15633 PE=4 SV=1	K	Transcription	hypothetical protein PRUPE_ppa020903mg [Prunus persica]
Iba01G003720.1	Molecular Function: DNA binding (GO:0003677);;	K15178|9.8e-222|qsu:112035486|K15178 RNA polymerase-associated protein RTF1 | (RefSeq) protein RTF1 homolog	[K]	Transcription	Plus-3 domain	Protein RTF1 homolog OS=Arabidopsis thaliana OX=3702 GN=VIP5 PE=1 SV=1	Plus3 domain-containing protein OS=Actinidia chinensis var. chinensis OX=1590841 GN=CEY00_Acc09571 PE=4 SV=1	K	Transcription	PREDICTED: RNA polymerase-associated protein RTF1 homolog [Sesamum indicum]
Iba01G003730.1	--	--	[D]	Cell cycle control, cell division, chromosome partitioning	Wings apart-like protein regulation of heterochromatin	Wings apart-like protein 1 OS=Arabidopsis thaliana OX=3702 GN=WAPL1 PE=2 SV=1	WAPL domain-containing protein OS=Nyssa sinensis OX=561372 GN=F0562_014087 PE=3 SV=1	D	Cell cycle control, cell division, chromosome partitioning	PREDICTED: uncharacterized protein LOC100249879 [Vitis vinifera]
Iba01G003740.1	Molecular Function: RNA binding (GO:0003723);; Molecular Function: RNA polymerase II CTD heptapeptide repeat phosphatase activity (GO:0008420);; Biological Process: dephosphorylation of RNA polymerase II C-terminal domain (GO:0070940);;	K18998|4.9e-304|qsu:112027476|K18998 RNA polymerase II C-terminal domain phosphatase-like 1/2 [EC:3.1.3.16] | (RefSeq) RNA polymerase II C-terminal domain phosphatase-like 1	[K]	Transcription	NLI interacting factor-like phosphatase	RNA polymerase II C-terminal domain phosphatase-like 1 OS=Arabidopsis thaliana OX=3702 GN=CPL1 PE=1 SV=1	Protein-serine/threonine phosphatase OS=Camellia sinensis var. sinensis OX=542762 GN=TEA_016758 PE=4 SV=1	K	Transcription	PREDICTED: RNA polymerase II C-terminal domain phosphatase-like 1 [Nicotiana sylvestris]
Iba01G003750.1	Molecular Function: structural molecule activity (GO:0005198);; Biological Process: intracellular protein transport (GO:0006886);; Biological Process: vesicle-mediated transport (GO:0016192);; Cellular Component: clathrin coat of trans-Golgi network vesicle (GO:0030130);; Cellular Component: clathrin coat of coated pit (GO:0030132);;	K04645|1.3e-43|bna:106370661|K04645 clathrin light chain B | (RefSeq) clathrin light chain 2	--	--	Clathrin light chain	Clathrin light chain 1 OS=Arabidopsis thaliana OX=3702 GN=At2g20760 PE=2 SV=1	Clathrin light chain OS=Davidia involucrata OX=16924 GN=Din_037669 PE=3 SV=1	U	Intracellular trafficking, secretion, and vesicular transport	PREDICTED: clathrin light chain 1 [Vitis vinifera]
Iba01G003760.1	Molecular Function: protein binding (GO:0005515);; Cellular Component: integral component of membrane (GO:0016021);;	--	--	--	--	--	Uncharacterized protein OS=Camellia sinensis var. sinensis OX=542762 GN=TEA_001941 PE=4 SV=1	--	--	PREDICTED: uncharacterized protein LOC100248155 [Vitis vinifera]
Iba01G003770.1	Cellular Component: 1,3-beta-D-glucan synthase complex (GO:0000148);; Molecular Function: 1,3-beta-D-glucan synthase activity (GO:0003843);; Biological Process: (1->3)-beta-D-glucan biosynthetic process (GO:0006075);; Cellular Component: integral component of membrane (GO:0016021);;	K11000|0.0e+00|sind:105175539|K11000 callose synthase [EC:2.4.1.-] | (RefSeq) callose synthase 11	[M]	Cell wall/membrane/envelope biogenesis	1,3-beta-glucan synthase component	Callose synthase 11 OS=Arabidopsis thaliana OX=3702 GN=CALS11 PE=2 SV=1	1,3-beta-glucan synthase OS=Nyssa sinensis OX=561372 GN=F0562_018514 PE=3 SV=1	M	Cell wall/membrane/envelope biogenesis	PREDICTED: callose synthase 11-like [Sesamum indicum]
Iba01G003780.1	Molecular Function: molecular_function (GO:0003674);; Molecular Function: catalytic activity (GO:0003824);; Molecular Function: ubiquitin-protein transferase activity (GO:0004842);; Biological Process: cellular protein modification process (GO:0006464);; Biological Process: nitrogen compound metabolic process (GO:0006807);; Biological Process: biological_process (GO:0008150);; Biological Process:…	--	[O]	Posttranslational modification, protein turnover, chaperones	Zinc finger, C3HC4 type (RING finger)	E3 ubiquitin-protein ligase AIRP2 OS=Arabidopsis thaliana OX=3702 GN=AIRP2 PE=1 SV=1	RING-type domain-containing protein OS=Nyssa sinensis OX=561372 GN=F0562_018495 PE=4 SV=1	O	Posttranslational modification, protein turnover, chaperones	RING/U-box superfamily protein [Theobroma cacao]
Iba01G003790.1	Cellular Component: endoplasmic reticulum membrane (GO:0005789);; Cellular Component: integral component of membrane (GO:0016021);; Biological Process: sphingolipid biosynthetic process (GO:0030148);; Molecular Function: sphingolipid delta-4 desaturase activity (GO:0042284);;	K04712|1.7e-169|nau:109212085|K04712 sphingolipid 4-desaturase/C4-monooxygenase [EC:1.14.19.17 1.14.18.5] | (RefSeq) sphingolipid delta(4)-desaturase DES1-like	[I]	Lipid transport and metabolism	Fatty acid desaturase	Sphingolipid delta(4)-desaturase DES1-like OS=Oryza sativa subsp. japonica OX=39947 GN=Os02g0639600 PE=2 SV=1	Sphingolipid delta(4)-desaturase DES1-like OS=Actinidia chinensis var. chinensis OX=1590841 GN=CEY00_Acc17342 PE=3 SV=1	I	Lipid transport and metabolism	hypothetical protein MIMGU_mgv1a009682mg [Erythranthe guttata]
Iba01G003800.1	Molecular Function: endonuclease activity (GO:0004519);; Molecular Function: ATP binding (GO:0005524);; Biological Process: mismatch repair (GO:0006298);; Molecular Function: ATPase activity (GO:0016887);; Molecular Function: mismatched DNA binding (GO:0030983);; Biological Process: negative regulation of DNA recombination (GO:0045910);;	K07456|6.2e-291|zju:107424019|K07456 DNA mismatch repair protein MutS2 | (RefSeq) uncharacterized protein LOC107424019	--	--	MutS domain V	Endonuclease MutS2 OS=Synechocystis sp. (strain PCC 6803 / Kazusa) OX=1111708 GN=mutS2 PE=3 SV=1	Smr domain-containing protein OS=Nyssa sinensis OX=561372 GN=F0562_018501 PE=4 SV=1	L	Replication, recombination and repair	PREDICTED: uncharacterized protein LOC104586426 isoform X1 [Nelumbo nucifera]
Iba01G003810.1	Molecular Function: protein binding (GO:0005515);;	--	[R]	General function prediction only	PPR repeat	Pentatricopeptide repeat-containing protein At2g20710, mitochondrial OS=Arabidopsis thaliana OX=3702 GN=At2g20710 PE=2 SV=1	Uncharacterized protein OS=Nyssa sinensis OX=561372 GN=F0562_018507 PE=4 SV=1	S	Function unknown	PREDICTED: pentatricopeptide repeat-containing protein At2g20710, mitochondrial-like [Nicotiana tomentosiformis]
Iba01G003820.1	Molecular Function: protein binding (GO:0005515);;	K17710|5.5e-12|gab:108483952|K17710 pentatricopeptide repeat domain-containing protein 1 | (RefSeq) pentatricopeptide repeat-containing protein At2g01740	[R]	General function prediction only	PPR repeat	Pentatricopeptide repeat-containing protein At2g20710, mitochondrial OS=Arabidopsis thaliana OX=3702 GN=At2g20710 PE=2 SV=1	Pentatricopeptide repeat-containing protein OS=Actinidia chinensis var. chinensis OX=1590841 GN=CEY00_Acc17334 PE=4 SV=1	S	Function unknown	PREDICTED: pentatricopeptide repeat-containing protein At2g20710, mitochondrial-like [Vitis vinifera]
Iba01G003840.1	Molecular Function: endonuclease activity (GO:0004519);; Molecular Function: ATP binding (GO:0005524);; Biological Process: mismatch repair (GO:0006298);; Molecular Function: ATPase activity (GO:0016887);; Molecular Function: mismatched DNA binding (GO:0030983);; Biological Process: negative regulation of DNA recombination (GO:0045910);;	K07456|1.9e-281|zju:107424019|K07456 DNA mismatch repair protein MutS2 | (RefSeq) uncharacterized protein LOC107424019	--	--	MutS domain V	Endonuclease MutS2 OS=Synechocystis sp. (strain PCC 6803 / Kazusa) OX=1111708 GN=mutS2 PE=3 SV=1	Smr domain-containing protein OS=Nyssa sinensis OX=561372 GN=F0562_018501 PE=4 SV=1	L	Replication, recombination and repair	PREDICTED: DNA mismatch repair protein MSH2 [Nicotiana sylvestris]
Iba01G003850.1	Molecular Function: molecular_function (GO:0003674);; Molecular Function: nucleic acid binding (GO:0003676);; Molecular Function: RNA binding (GO:0003723);; Molecular Function: catalytic activity (GO:0003824);; Molecular Function: nuclease activity (GO:0004518);; Molecular Function: endonuclease activity (GO:0004519);; Molecular Function: binding (GO:0005488);; Molecular Function: protein binding…	K17710|2.2e-13|pda:103701530|K17710 pentatricopeptide repeat domain-containing protein 1 | (RefSeq) pentatricopeptide repeat-containing protein At2g18940, chloroplastic	[R]	General function prediction only	PPR repeat	Pentatricopeptide repeat-containing protein At2g20710, mitochondrial OS=Arabidopsis thaliana OX=3702 GN=At2g20710 PE=2 SV=1	Uncharacterized protein OS=Nyssa sinensis OX=561372 GN=F0562_018507 PE=4 SV=1	S	Function unknown	PREDICTED: pentatricopeptide repeat-containing protein At2g20710, mitochondrial-like [Vitis vinifera]
Iba01G003860.1	Biological Process: cell morphogenesis (GO:0000902);; Molecular Function: molecular_function (GO:0003674);; Molecular Function: catalytic activity (GO:0003824);; Molecular Function: binding (GO:0005488);; Cellular Component: plasma membrane (GO:0005886);; Biological Process: biological_process (GO:0008150);; Biological Process: anatomical structure morphogenesis (GO:0009653);; Biological Process:…	--	--	--	Domain of unknown function (DUF588)	CASP-like protein 1C1 OS=Vitis vinifera OX=29760 GN=GSVIVT00013434001 PE=3 SV=1	CASP-like protein OS=Actinidia chinensis var. chinensis OX=1590841 GN=CEY00_Acc20641 PE=3 SV=1	S	Function unknown	hypothetical protein MIMGU_mgv1a026498mg [Erythranthe guttata]
Iba01G003870.1	Molecular Function: zinc ion binding (GO:0008270);;	K23541|2.0e-117|pda:103710599|K23541 Ca2+/H+ antiporter, TMEM165/GDT1 family | (RefSeq) pentatricopeptide repeat-containing protein At5g04780, mitochondrial-like	[R]	General function prediction only	PPR repeat	Pentatricopeptide repeat-containing protein At2g33760 OS=Arabidopsis thaliana OX=3702 GN=PCMP-H6 PE=3 SV=1	DYW_deaminase domain-containing protein (Fragment) OS=Davidia involucrata OX=16924 GN=Din_038486 PE=3 SV=1	G	Carbohydrate transport and metabolism	PREDICTED: pentatricopeptide repeat-containing protein At2g33760 [Vitis vinifera]
Iba01G003880.1	Molecular Function: molecular_function (GO:0003674);; Molecular Function: catalytic activity (GO:0003824);; Molecular Function: ubiquitin-protein transferase activity (GO:0004842);; Molecular Function: binding (GO:0005488);; Molecular Function: protein binding (GO:0005515);; Cellular Component: cellular_component (GO:0005575);; Cellular Component: intracellular (GO:0005622);; Cellular Component: …	K10581|5.5e-249|vvi:100266813|K10581 ubiquitin-conjugating enzyme E2 O [EC:2.3.2.24] | (RefSeq) probable ubiquitin-conjugating enzyme E2 24	[O]	Posttranslational modification, protein turnover, chaperones	Ubiquitin-conjugating enzyme	Probable ubiquitin-conjugating enzyme E2 24 OS=Arabidopsis thaliana OX=3702 GN=UBC24 PE=1 SV=1	UBC core domain-containing protein OS=Nyssa sinensis OX=561372 GN=F0562_014114 PE=4 SV=1	O	Posttranslational modification, protein turnover, chaperones	PREDICTED: probable ubiquitin-conjugating enzyme E2 24 [Vitis vinifera]
Iba01G003900.1	Cellular Component: integral component of membrane (GO:0016021);;	--	--	--	--	--	Uncharacterized protein OS=Davidia involucrata OX=16924 GN=Din_042714 PE=4 SV=1	--	--	PREDICTED: uncharacterized protein LOC103484518 [Cucumis melo]
Iba01G003910.1	Molecular Function: protein kinase activity (GO:0004672);; Molecular Function: ATP binding (GO:0005524);; Cellular Component: integral component of membrane (GO:0016021);; Molecular Function: carbohydrate binding (GO:0030246);;	K01176|2.9e-62|sbi:8065370|K01176 alpha-amylase [EC:3.2.1.1] | (RefSeq) alpha-amylase isozyme 2A	--	--	Legume lectin domain	L-type lectin-domain containing receptor kinase VII.1 OS=Arabidopsis thaliana OX=3702 GN=LECRK71 PE=2 SV=1	Protein kinase domain-containing protein (Fragment) OS=Davidia involucrata OX=16924 GN=Din_043456 PE=3 SV=1	T	Signal transduction mechanisms	PREDICTED: L-type lectin-domain containing receptor kinase VII.1 [Prunus mume]
Iba01G003920.1	--	--	--	--	PDDEXK-like family of unknown function	--	DNA mismatch repair protein like OS=Actinidia chinensis var. chinensis OX=1590841 GN=CEY00_Acc25103 PE=4 SV=1	S	Function unknown	hypothetical protein POPTR_0004s04420g [Populus trichocarpa]
Iba01G003930.1	Molecular Function: protein kinase activity (GO:0004672);; Molecular Function: ATP binding (GO:0005524);;	K01968|1.5e-47|tcc:18613295|K01968 3-methylcrotonyl-CoA carboxylase alpha subunit [EC:6.4.1.4] | (RefSeq) methylcrotonoyl-CoA carboxylase subunit alpha, mitochondrial	[T]	Signal transduction mechanisms	Protein tyrosine and serine/threonine kinase	Serine/threonine/tyrosine-protein kinase HT1 OS=Arabidopsis thaliana OX=3702 GN=HT1 PE=1 SV=1	Protein kinase domain-containing protein OS=Nyssa sinensis OX=561372 GN=F0562_018526 PE=4 SV=1	T	Signal transduction mechanisms	protein-tyrosine kinase, putative [Ricinus communis]
Iba01G003940.1	Biological Process: response to acid chemical (GO:0001101);; Cellular Component: cellular_component (GO:0005575);; Cellular Component: cell wall (GO:0005618);; Cellular Component: obsolete cell (GO:0005623);; Cellular Component: plasma membrane (GO:0005886);; Cellular Component: cell-cell junction (GO:0005911);; Biological Process: biological_process (GO:0008150);; Cellular Component: plant-type …	--	--	--	Pollen protein Ole e 1 like	Non-classical arabinogalactan protein 31 OS=Arabidopsis thaliana OX=3702 GN=AGP31 PE=1 SV=1	Pistil-specific extensin-like protein OS=Gossypium arboreum OX=29729 GN=F383_32100 PE=4 SV=1	S	Function unknown	PREDICTED: uncharacterized protein LOC101210454 [Cucumis sativus]
Iba01G003950.1	Biological Process: regulation of transcription, DNA-templated (GO:0006355);; Biological Process: biological_process (GO:0008150);; Biological Process: regulation of biosynthetic process (GO:0009889);; Biological Process: regulation of cellular defense response (GO:0010185);; Biological Process: regulation of gene expression (GO:0010468);; Biological Process: regulation of macromolecule biosynthe…	--	--	--	VQ motif	VQ motif-containing protein 4 OS=Arabidopsis thaliana OX=3702 GN=VQ4 PE=1 SV=1	VQ domain-containing protein OS=Camellia sinensis var. sinensis OX=542762 GN=TEA_012376 PE=4 SV=1	S	Function unknown	PREDICTED: leucine-rich repeat extensin-like protein 5 [Nicotiana sylvestris]
Iba01G003960.1	Cellular Component: nucleus (GO:0005634);; Biological Process: regulation of transcription, DNA-templated (GO:0006355);; Molecular Function: zinc ion binding (GO:0008270);;	K17604|1.4e-104|pmum:103344202|K17604 zinc finger SWIM domain-containing protein 3 | (RefSeq) protein FAR1-RELATED SEQUENCE 5-like	--	--	SWIM zinc finger	Protein FAR1-RELATED SEQUENCE 5 OS=Arabidopsis thaliana OX=3702 GN=FRS5 PE=1 SV=1	Protein FAR1-RELATED SEQUENCE OS=Actinidia chinensis var. chinensis OX=1590841 GN=CEY00_Acc26454 PE=3 SV=1	S	Function unknown	PREDICTED: protein FAR1-RELATED SEQUENCE 5-like [Prunus mume]
Iba01G003970.1	Cellular Component: nucleus (GO:0005634);; Biological Process: regulation of transcription, DNA-templated (GO:0006355);; Molecular Function: zinc ion binding (GO:0008270);;	K17604|7.5e-57|pmum:103344202|K17604 zinc finger SWIM domain-containing protein 3 | (RefSeq) protein FAR1-RELATED SEQUENCE 5-like	--	--	FAR1 DNA-binding domain	Protein FAR1-RELATED SEQUENCE 5 OS=Arabidopsis thaliana OX=3702 GN=FRS5 PE=1 SV=1	Protein FAR1-RELATED SEQUENCE OS=Rosa chinensis OX=74649 GN=RchiOBHm_Chr6g0276821 PE=3 SV=1	S	Function unknown	PREDICTED: protein FAR1-RELATED SEQUENCE 5-like [Prunus mume]
Iba01G003980.1	Cellular Component: integral component of membrane (GO:0016021);;	--	--	--	--	--	uncharacterized protein LOC107770484 OS=Nicotiana tabacum OX=4097 GN=LOC107770484 PE=4 SV=1	--	--	PREDICTED: uncharacterized protein LOC104236722 [Nicotiana sylvestris]
Iba01G003990.1	Molecular Function: protein binding (GO:0005515);;	K14963|6.2e-73|pxb:108868606|K14963 COMPASS component SWD3 | (RefSeq) transcriptional corepressor LEUNIG-like	[R]	General function prediction only	WD domain, G-beta repeat	Transcriptional corepressor LEUNIG_HOMOLOG OS=Arabidopsis thaliana OX=3702 GN=LUH PE=1 SV=1	Uncharacterized protein OS=Nyssa sinensis OX=561372 GN=F0562_014027 PE=4 SV=1	S	Function unknown	WD-repeat protein, putative [Ricinus communis]
Iba01G004000.1	--	--	[S]	Function unknown	Late embryogenesis abundant protein	--	Uncharacterized protein OS=Citrus sinensis OX=2711 GN=CISIN_1g035996mg PE=4 SV=1	--	--	PREDICTED: desiccation-related protein PCC3-06 isoform X2 [Sesamum indicum]
Iba01G004010.1	Biological Process: reproduction (GO:0000003);; Molecular Function: regulatory region nucleic acid binding (GO:0001067);; Biological Process: developmental process involved in reproduction (GO:0003006);; Molecular Function: molecular_function (GO:0003674);; Molecular Function: nucleic acid binding (GO:0003676);; Molecular Function: DNA binding (GO:0003677);; Molecular Function: DNA-binding transc…	K20043|3.7e-22|aip:107640400|K20043 clathrin coat assembly protein AP180 | (RefSeq) putative clathrin assembly protein At5g35200	--	--	Dof domain, zinc finger	Dof zinc finger protein DOF1.4 OS=Arabidopsis thaliana OX=3702 GN=DOF1.4 PE=2 SV=1	F-box family protein, putative OS=Theobroma cacao OX=3641 GN=TCM_029836 PE=4 SV=1	K	Transcription	F-box family protein, putative [Theobroma cacao]
Iba01G004020.1	Molecular Function: DNA binding (GO:0003677);; Cellular Component: nucleus (GO:0005634);; Biological Process: regulation of transcription, DNA-templated (GO:0006355);;	K20043|3.1e-28|aip:107640400|K20043 clathrin coat assembly protein AP180 | (RefSeq) putative clathrin assembly protein At5g35200	--	--	Dof domain, zinc finger	Dof zinc finger protein DOF1.4 OS=Arabidopsis thaliana OX=3702 GN=DOF1.4 PE=2 SV=1	Dof-type domain-containing protein OS=Prunus persica OX=3760 GN=PRUPE_4G050300 PE=4 SV=1	K	Transcription	hypothetical protein PRUPE_ppa007258mg [Prunus persica]
Iba01G004030.1	Molecular Function: DNA binding (GO:0003677);; Molecular Function: DNA-binding transcription factor activity (GO:0003700);; Cellular Component: nucleus (GO:0005634);; Biological Process: flower development (GO:0009908);; Molecular Function: transferase activity (GO:0016740);; Cellular Component: host cell nucleus (GO:0042025);; Molecular Function: metal ion binding (GO:0046872);;	K13415|3.3e-18|mdm:103413440|K13415 protein brassinosteroid insensitive 1 [EC:2.7.10.1 2.7.11.1] | (RefSeq) uncharacterized protein LOC103413440 isoform X1	--	--	SBP domain	Squamosa promoter-binding protein 1 OS=Antirrhinum majus OX=4151 GN=SBP1 PE=2 SV=1	Squamosa promoter-binding-like protein OS=Davidia involucrata OX=16924 GN=Din_018785 PE=4 SV=1	K	Transcription	SPL3-like protein [Eucalyptus globulus]
Iba01G004040.1	Cellular Component: integral component of membrane (GO:0016021);;	K15109|2.8e-131|jcu:105649566|K15109 solute carrier family 25 (mitochondrial carnitine/acylcarnitine transporter), member 20/29 | (RefSeq) mitochondrial arginine transporter BAC1 isoform X1	[C]	Energy production and conversion	Mitochondrial carrier protein	Mitochondrial arginine transporter BAC1 OS=Arabidopsis thaliana OX=3702 GN=BAC1 PE=1 SV=1	Uncharacterized protein OS=Davidia involucrata OX=16924 GN=Din_009202 PE=3 SV=1	C	Energy production and conversion	PREDICTED: mitochondrial arginine transporter BAC1 isoform X1 [Eucalyptus grandis]
Iba01G004050.1	Molecular Function: serine-type endopeptidase activity (GO:0004252);; Cellular Component: peroxisome (GO:0005777);; Biological Process: protein processing (GO:0016485);;	K23012|3.3e-221|vvi:100257181|K23012 peroxisomal leader peptide-processing protease [EC:3.4.21.-] | (RefSeq) glyoxysomal processing protease, glyoxysomal	[O]	Posttranslational modification, protein turnover, chaperones	Trypsin-like peptidase domain	Glyoxysomal processing protease, glyoxysomal OS=Arabidopsis thaliana OX=3702 GN=DEG15 PE=1 SV=2	Glyoxysomal processing protease, glyoxysomal like OS=Actinidia chinensis var. chinensis OX=1590841 GN=CEY00_Acc25111 PE=4 SV=1	O	Posttranslational modification, protein turnover, chaperones	unnamed protein product [Vitis vinifera]
Iba01G004060.1	Biological Process: tricarboxylic acid cycle (GO:0006099);; Molecular Function: transferase activity, transferring acyl groups, acyl groups converted into alkyl on transfer (GO:0046912);;	K01647|4.3e-45|oeu:111380935|K01647 citrate synthase [EC:2.3.3.1] | (RefSeq) citrate synthase, glyoxysomal-like	[C]	Energy production and conversion	Citrate synthase, C-terminal domain	Citrate synthase 2, peroxisomal OS=Arabidopsis thaliana OX=3702 GN=CSY2 PE=2 SV=1	Citrate synthase OS=Nyssa sinensis OX=561372 GN=F0562_011339 PE=3 SV=1	C	Energy production and conversion	hypothetical protein VITISV_042488 [Vitis vinifera]
Iba01G004070.1	--	--	--	--	Dormancy/auxin associated protein	Dormancy-associated protein 1 OS=Arabidopsis thaliana OX=3702 GN=DRM1 PE=1 SV=1	auxin-repressed 12.5 kDa protein OS=Phoenix dactylifera OX=42345 GN=LOC103696418 PE=3 SV=1	S	Function unknown	PREDICTED: auxin-repressed 12.5 kDa protein [Phoenix dactylifera]
Iba01G004080.1	Cellular Component: endosome (GO:0005768);; Cellular Component: trans-Golgi network (GO:0005802);; Cellular Component: integral component of membrane (GO:0016021);; Molecular Function: kinase activity (GO:0016301);;	K16224|1.1e-25|eus:EUTSA_v10023115mg|K16224 senescence-induced receptor-like serine/threonine-protein kinase | (RefSeq) hypothetical protein	[R]	General function prediction only	Malectin-like domain	Receptor-like protein 4 OS=Arabidopsis thaliana OX=3702 GN=RLP4 PE=2 SV=1	Leucine-rich repeat receptor-like serine/threonine-protein kinase OS=Actinidia chinensis var. chinensis OX=1590841 GN=CEY00_Acc09541 PE=4 SV=1	S	Function unknown	unnamed protein product [Coffea canephora]
Iba01G004090.1	Molecular Function: DNA binding (GO:0003677);; Molecular Function: DNA-binding transcription factor activity (GO:0003700);; Cellular Component: nucleus (GO:0005634);;	K09286|4.7e-27|pda:103717044|K09286 EREBP-like factor | (RefSeq) ethylene-responsive transcription factor 3-like	--	--	AP2 domain	Ethylene-responsive transcription factor 12 OS=Arabidopsis thaliana OX=3702 GN=ERF12 PE=1 SV=1	AP2/ERF domain-containing protein OS=Handroanthus impetiginosus OX=429701 GN=CDL12_20884 PE=4 SV=1	K	Transcription	unnamed protein product [Coffea canephora]
Iba01G004100.1	Molecular Function: DNA binding (GO:0003677);; Molecular Function: DNA-binding transcription factor activity (GO:0003700);; Cellular Component: nucleus (GO:0005634);; Biological Process: regulation of transcription, DNA-templated (GO:0006355);;	K09286|1.9e-27|gra:105772819|K09286 EREBP-like factor | (RefSeq) ethylene-responsive transcription factor 4-like	--	--	AP2 domain	Ethylene-responsive transcription factor 11 OS=Arabidopsis thaliana OX=3702 GN=ERF11 PE=1 SV=1	AP2/ERF domain-containing protein OS=Musa acuminata subsp. malaccensis OX=214687 PE=4 SV=1	K	Transcription	ethylene-responsive transcription factor 11 [Arabidopsis thaliana]
Iba01G004110.1	Biological Process: immune system process (GO:0002376);; Biological Process: response to stress (GO:0006950);; Biological Process: defense response (GO:0006952);; Biological Process: immune response (GO:0006955);; Biological Process: response to osmotic stress (GO:0006970);; Biological Process: biological_process (GO:0008150);; Biological Process: cell death (GO:0008219);; Biological Process: pla…	--	--	--	MAC/Perforin domain	MACPF domain-containing protein NSL1 OS=Arabidopsis thaliana OX=3702 GN=NSL1 PE=2 SV=1	MACPF domain-containing protein OS=Actinidia chinensis var. chinensis OX=1590841 GN=CEY00_Acc17314 PE=4 SV=1	S	Function unknown	PREDICTED: MACPF domain-containing protein NSL1 [Sesamum indicum]
Iba01G004120.1	Cellular Component: integral component of membrane (GO:0016021);;	--	--	--	--	--	Uncharacterized protein OS=Camellia sinensis var. sinensis OX=542762 GN=TEA_015812 PE=4 SV=1	--	--	PREDICTED: uncharacterized protein LOC104106596 [Nicotiana tomentosiformis]
Iba01G004130.1	Cellular Component: integral component of membrane (GO:0016021);;	--	--	--	--	--	Uncharacterized protein OS=Davidia involucrata OX=16924 GN=Din_039025 PE=4 SV=1	S	Function unknown	Epidermal growth factor receptor substrate 15-like 1, putative [Theobroma cacao]
Iba01G004140.1	Biological Process: carbohydrate metabolic process (GO:0005975);; Molecular Function: glycogen phosphorylase activity (GO:0008184);; Molecular Function: pyridoxal phosphate binding (GO:0030170);; Molecular Function: linear malto-oligosaccharide phosphorylase activity (GO:0102250);; Molecular Function: SHG alpha-glucan phosphorylase activity (GO:0102499);;	K00688|0.0e+00|ccaj:109811532|K00688 glycogen phosphorylase [EC:2.4.1.1] | (RefSeq) glycogen phosphorylase 1-like	[G]	Carbohydrate transport and metabolism	Carbohydrate phosphorylase	Glycogen phosphorylase 1 OS=Dictyostelium discoideum OX=44689 GN=glpV PE=1 SV=3	Alpha-1,4 glucan phosphorylase OS=Davidia involucrata OX=16924 GN=Din_047684 PE=3 SV=1	G	Carbohydrate transport and metabolism	hypothetical protein PHAVU_006G182300g [Phaseolus vulgaris]
Iba01G004150.1	Biological Process: microtubule cytoskeleton organization (GO:0000226);; Biological Process: microtubule bundle formation (GO:0001578);; Cellular Component: cellular_component (GO:0005575);; Cellular Component: intracellular (GO:0005622);; Cellular Component: obsolete cell (GO:0005623);; Cellular Component: cytoplasm (GO:0005737);; Cellular Component: cytoskeleton (GO:0005856);; Cellular Componen…	K09510|3.1e-166|ghi:107918117|K09510 DnaJ homolog subfamily B member 4 | (RefSeq) dnaJ homolog subfamily B member 13-like	[O]	Posttranslational modification, protein turnover, chaperones	DnaJ C terminal domain	DnaJ homolog subfamily B member 1 OS=Bos taurus OX=9913 GN=DNAJB1 PE=2 SV=3	Putative WRKY transcription factor 28 OS=Hibiscus syriacus OX=106335 GN=F3Y22_tig00110383pilonHSYRG00190 PE=4 SV=1	O	Posttranslational modification, protein turnover, chaperones	DnaJ subfamily B member 13 [Gossypium arboreum]
Iba01G004160.1	Molecular Function: protein serine/threonine kinase activity (GO:0004674);; Molecular Function: ATP binding (GO:0005524);; Cellular Component: integral component of membrane (GO:0016021);;	K00924|0.0e+00|nta:107786509|K00924 kinase [EC:2.7.1.-] | (RefSeq) receptor-like protein kinase HSL1	--	--	Protein kinase domain	Receptor-like protein kinase HSL1 OS=Arabidopsis thaliana OX=3702 GN=HSL1 PE=2 SV=1	Protein kinase domain-containing protein OS=Camellia sinensis var. sinensis OX=542762 GN=TEA_015814 PE=3 SV=1	T	Signal transduction mechanisms	unnamed protein product [Coffea canephora]
Iba01G004170.1	Molecular Function: electron transfer activity (GO:0009055);; Molecular Function: protein disulfide oxidoreductase activity (GO:0015035);;	K03676|8.6e-30|rcu:8288062|K03676 glutaredoxin 3 | (RefSeq) glutaredoxin-C9	[O]	Posttranslational modification, protein turnover, chaperones	Glutaredoxin	Glutaredoxin-C9 OS=Arabidopsis thaliana OX=3702 GN=GRXC9 PE=1 SV=1	Putative glutaredoxin-C9 OS=Davidia involucrata OX=16924 GN=Din_027829 PE=3 SV=1	O	Posttranslational modification, protein turnover, chaperones	PREDICTED: glutaredoxin-C9 [Vitis vinifera]
Iba01G004180.1	Molecular Function: DNA binding (GO:0003677);; Cellular Component: nucleus (GO:0005634);; Biological Process: regulation of transcription, DNA-templated (GO:0006355);; Biological Process: auxin-activated signaling pathway (GO:0009734);;	K14486|7.8e-182|vvi:100245251|K14486 auxin response factor | (RefSeq) auxin response factor 3	--	--	Auxin response factor	Auxin response factor 3 OS=Arabidopsis thaliana OX=3702 GN=ARF3 PE=1 SV=2	Auxin response factor (Fragment) OS=Davidia involucrata OX=16924 GN=Din_018547 PE=3 SV=1	K	Transcription	auxin response factor 28 [Camellia sinensis]
Iba01G004190.1	Molecular Function: nucleic acid binding (GO:0003676);;	--	--	--	--	--	Uncharacterized protein OS=Camellia sinensis var. sinensis OX=542762 GN=TEA_003838 PE=4 SV=1	--	--	PREDICTED: uncharacterized protein LOC102587683 [Solanum tuberosum]
Iba01G004200.1	Cellular Component: nucleus (GO:0005634);; Biological Process: regulation of transcription, DNA-templated (GO:0006355);; Molecular Function: zinc ion binding (GO:0008270);;	K17604|7.3e-65|lang:109334042|K17604 zinc finger SWIM domain-containing protein 3 | (RefSeq) protein FAR1-RELATED SEQUENCE 4-like	--	--	SWIM zinc finger	Protein FAR-RED IMPAIRED RESPONSE 1 OS=Arabidopsis thaliana OX=3702 GN=FAR1 PE=1 SV=1	Protein FAR1-RELATED SEQUENCE (Fragment) OS=Davidia involucrata OX=16924 GN=Din_041136 PE=3 SV=1	S	Function unknown	PREDICTED: protein FAR1-RELATED SEQUENCE 6-like isoform X1 [Musa acuminata subsp. malaccensis]
Iba01G004210.1	Biological Process: regulation of transcription, DNA-templated (GO:0006355);; Biological Process: positive regulation of long-day photoperiodism, flowering (GO:0048578);;	--	--	--	--	Transcription factor VOZ1 OS=Arabidopsis thaliana OX=3702 GN=VOZ1 PE=1 SV=1	Uncharacterized protein OS=Camellia sinensis var. sinensis OX=542762 GN=TEA_028467 PE=4 SV=1	S	Function unknown	PREDICTED: transcription factor VOZ1-like isoform X1 [Sesamum indicum]
Iba01G004220.1	Molecular Function: GTPase activity (GO:0003924);; Molecular Function: GTP binding (GO:0005525);; Cellular Component: endosome (GO:0005768);; Biological Process: intracellular protein transport (GO:0006886);; Cellular Component: endomembrane system (GO:0012505);; Biological Process: Rab protein signal transduction (GO:0032482);;	K07904|4.5e-94|nau:109219907|K07904 Ras-related protein Rab-11A | (RefSeq) ras-related protein RABA1f-like	[U]	Intracellular trafficking, secretion, and vesicular transport	Ras family	Ras-related protein RABA1g OS=Arabidopsis thaliana OX=3702 GN=RABA1G PE=2 SV=1	ras-related protein RABA1f OS=Nicotiana tabacum OX=4097 GN=LOC107799657 PE=4 SV=1	U	Intracellular trafficking, secretion, and vesicular transport	PREDICTED: ras-related protein RABA1f-like [Nicotiana tomentosiformis]
Iba01G004230.1	Biological Process: reproduction (GO:0000003);; Molecular Function: regulatory region nucleic acid binding (GO:0001067);; Biological Process: developmental process involved in reproduction (GO:0003006);; Molecular Function: molecular_function (GO:0003674);; Molecular Function: nucleic acid binding (GO:0003676);; Molecular Function: DNA binding (GO:0003677);; Molecular Function: DNA-binding transc…	K14292|2.1e-12|cann:107850838|K14292 trimethylguanosine synthase [EC:2.1.1.-] | (RefSeq) uncharacterized LOC107850838	--	--	Homeodomain	WUSCHEL-related homeobox 9 OS=Arabidopsis thaliana OX=3702 GN=WOX9 PE=2 SV=1	WUSCHEL-related homeobox 9-like protein OS=Gossypium arboreum OX=29729 GN=F383_14254 PE=4 SV=1	K	Transcription	WUSCHEL-related homeobox 9 -like protein [Gossypium arboreum]
Iba01G004240.1	Molecular Function: nucleic acid binding (GO:0003676);; Molecular Function: zinc ion binding (GO:0008270);;	K17604|8.5e-10|lang:109335301|K17604 zinc finger SWIM domain-containing protein 3 | (RefSeq) uncharacterized LOC109335301	--	--	--	--	CCHC-type domain-containing protein OS=Punica granatum OX=22663 GN=CRG98_050109 PE=4 SV=1	--	--	PREDICTED: uncharacterized protein LOC103436680 isoform X1 [Malus domestica]
Iba01G004250.1	--	K10691|5.7e-31|ats:109762802|K10691 E3 ubiquitin-protein ligase UBR4 [EC:2.3.2.27] | (RefSeq) LOC109762802; auxin transport protein BIG	--	--	GDSL-like Lipase/Acylhydrolase	GDSL esterase/lipase At5g45960 OS=Arabidopsis thaliana OX=3702 GN=At5g45960 PE=2 SV=1	Uncharacterized protein OS=Camellia sinensis var. sinensis OX=542762 GN=TEA_023210 PE=3 SV=1	I	Lipid transport and metabolism	PREDICTED: GDSL esterase/lipase At5g45960-like [Solanum tuberosum]
Iba01G004260.1	Molecular Function: hydrolase activity, acting on ester bonds (GO:0016788);;	K00679|8.2e-69|cic:CICLE_v10027727mg|K00679 phospholipid:diacylglycerol acyltransferase [EC:2.3.1.158] | (RefSeq) hypothetical protein	--	--	GDSL-like Lipase/Acylhydrolase	GDSL esterase/lipase At5g45960 OS=Arabidopsis thaliana OX=3702 GN=At5g45960 PE=2 SV=1	Lipase_GDSL domain-containing protein OS=Camellia sinensis var. sinensis OX=542762 GN=TEA_001092 PE=3 SV=1	I	Lipid transport and metabolism	PREDICTED: GDSL esterase/lipase At5g45960-like [Cucumis sativus]
Iba01G004270.1	Molecular Function: hydrolase activity, acting on ester bonds (GO:0016788);;	K00679|5.5e-58|cic:CICLE_v10027727mg|K00679 phospholipid:diacylglycerol acyltransferase [EC:2.3.1.158] | (RefSeq) hypothetical protein	--	--	GDSL-like Lipase/Acylhydrolase	GDSL esterase/lipase At5g45960 OS=Arabidopsis thaliana OX=3702 GN=At5g45960 PE=2 SV=1	GDSL esterase/lipase At5g45960-like OS=Nicotiana tabacum OX=4097 GN=LOC107807368 PE=3 SV=1	I	Lipid transport and metabolism	PREDICTED: GDSL esterase/lipase At5g45960-like [Nicotiana sylvestris]
Iba01G004280.1	Cellular Component: nucleus (GO:0005634);; Biological Process: cellular response to DNA damage stimulus (GO:0006974);; Cellular Component: Smc5-Smc6 complex (GO:0030915);; Biological Process: negative regulation of defense response (GO:0031348);; Biological Process: negative regulation of transcription, DNA-templated (GO:0045892);;	--	--	--	--	Negative regulator of systemic acquired resistance SNI1 OS=Arabidopsis thaliana OX=3702 GN=SNI1 PE=1 SV=1	Uncharacterized protein OS=Nyssa sinensis OX=561372 GN=F0562_018365 PE=4 SV=1	S	Function unknown	PREDICTED: uncharacterized protein LOC100245146 isoform X1 [Vitis vinifera]
Iba01G004290.1	Molecular Function: peroxidase activity (GO:0004601);; Cellular Component: extracellular region (GO:0005576);; Biological Process: response to oxidative stress (GO:0006979);; Molecular Function: heme binding (GO:0020037);; Biological Process: hydrogen peroxide catabolic process (GO:0042744);; Molecular Function: metal ion binding (GO:0046872);;	K00430|2.6e-149|vvi:100250264|K00430 peroxidase [EC:1.11.1.7] | (RefSeq) peroxidase 19	--	--	Peroxidase	Peroxidase 19 OS=Arabidopsis thaliana OX=3702 GN=PER19 PE=2 SV=1	Peroxidase OS=Nyssa sinensis OX=561372 GN=F0562_013974 PE=3 SV=1	Q	Secondary metabolites biosynthesis, transport and catabolism	PREDICTED: peroxidase 19 [Vitis vinifera]
Iba01G004300.1	Molecular Function: ligand-gated ion channel activity (GO:0015276);; Cellular Component: integral component of membrane (GO:0016021);;	K05387|2.9e-176|pper:18780840|K05387 glutamate receptor, ionotropic, plant | (RefSeq) glutamate receptor 2.7 isoform X1	[PET]	--	Receptor family ligand binding region	Glutamate receptor 2.7 OS=Arabidopsis thaliana OX=3702 GN=GLR2.7 PE=2 SV=3	Glutamate receptor OS=Camellia sinensis var. sinensis OX=542762 GN=TEA_009028 PE=3 SV=1	--	--	Glutamate-gated kainate-type ion channel receptor subunit GluR5, putative [Theobroma cacao]
Iba01G004310.1	Molecular Function: ATP binding (GO:0005524);; Cellular Component: chloroplast (GO:0009507);; Biological Process: photosynthesis (GO:0015979);; Biological Process: chlorophyll biosynthetic process (GO:0015995);; Molecular Function: magnesium chelatase activity (GO:0016851);;	K03405|5.9e-196|jre:109019438|K03405 magnesium chelatase subunit I [EC:6.6.1.1] | (RefSeq) magnesium-chelatase subunit ChlI, chloroplastic	--	--	AAA lid domain	Magnesium-chelatase subunit ChlI, chloroplastic OS=Nicotiana tabacum OX=4097 GN=CHLI PE=2 SV=1	Mg-protoporphyrin IX chelatase OS=Nyssa sinensis OX=561372 GN=F0562_018340 PE=3 SV=1	F	Nucleotide transport and metabolism	hypothetical protein JCGZ_21530 [Jatropha curcas]
Iba01G004320.1	--	--	--	--	--	Uncharacterized protein At4g18490 OS=Arabidopsis thaliana OX=3702 GN=At4g18490 PE=4 SV=3	Uncharacterized protein OS=Nyssa sinensis OX=561372 GN=F0562_013858 PE=4 SV=1	S	Function unknown	PREDICTED: uncharacterized protein At4g18490 [Vitis vinifera]
Iba01G004340.1	--	--	--	--	--	--	--	--	--	PREDICTED: CLAVATA3/ESR (CLE)-related protein 5-like [Tarenaya hassleriana]
Iba01G004350.1	Molecular Function: hydrolase activity, acting on ester bonds (GO:0016788);;	K23978|1.2e-75|oeu:111376198|K23978 isoamyl acetate esterase [EC:3.1.1.112] | (RefSeq) GDSL esterase/lipase At5g45920-like	[I]	Lipid transport and metabolism	GDSL-like Lipase/Acylhydrolase family	GDSL esterase/lipase At5g45920 OS=Arabidopsis thaliana OX=3702 GN=At5g45920 PE=2 SV=1	Lipase_GDSL domain-containing protein OS=Erythranthe guttata OX=4155 GN=MIMGU_mgv1a012742mg PE=3 SV=1	I	Lipid transport and metabolism	hypothetical protein MIMGU_mgv1a012742mg [Erythranthe guttata]
Iba01G004360.1	Cellular Component: integral component of membrane (GO:0016021);;	--	--	--	Phospholipid-translocating P-type ATPase C-terminal	Adenylate-forming reductase 06235 OS=Coprinopsis cinerea (strain Okayama-7 / 130 / ATCC MYA-4618 / FGSC 9003) OX=240176 GN=CC1G_06235 PE=2 SV=3	Uncharacterized protein OS=Manihot esculenta OX=3983 GN=MANES_17G053900 PE=4 SV=1	--	--	unnamed protein product [Coffea canephora]
Iba01G004370.1	Cellular Component: integral component of membrane (GO:0016021);;	--	--	--	--	Adenylate-forming reductase 06235 OS=Coprinopsis cinerea (strain Okayama-7 / 130 / ATCC MYA-4618 / FGSC 9003) OX=240176 GN=CC1G_06235 PE=2 SV=3	Uncharacterized protein OS=Manihot esculenta OX=3983 GN=MANES_17G053900 PE=4 SV=1	--	--	hypothetical protein JCGZ_21540 [Jatropha curcas]
Iba01G004380.1	Molecular Function: protein kinase activity (GO:0004672);; Molecular Function: ATP binding (GO:0005524);; Cellular Component: integral component of membrane (GO:0016021);;	K24104|7.7e-73|thj:104799061|K24104 GPN-loop GTPase | (RefSeq) LOW QUALITY PROTEIN: uncharacterized protein LOC104799061	--	--	Protein tyrosine and serine/threonine kinase	Cysteine-rich receptor-like protein kinase 25 OS=Arabidopsis thaliana OX=3702 GN=CRK25 PE=3 SV=1	Uncharacterized protein OS=Camellia sinensis var. sinensis OX=542762 GN=TEA_012238 PE=4 SV=1	T	Signal transduction mechanisms	PREDICTED: putative receptor-like protein kinase At4g00960 [Sesamum indicum]
Iba01G004390.1	Biological Process: lipid metabolic process (GO:0006629);; Molecular Function: phospholipase A1 activity (GO:0008970);;	K16818|2.2e-43|nau:109239689|K16818 phospholipase A1 [EC:3.1.1.32] | (RefSeq) phospholipase A(1) DAD1, chloroplastic-like	[I]	Lipid transport and metabolism	Lipase (class 3)	Phospholipase A1-II 1 OS=Oryza sativa subsp. indica OX=39946 GN=OsI_03083 PE=3 SV=2	Putative phospholipase A1-IIgamma OS=Helianthus annuus OX=4232 GN=HannXRQ_Chr01g0003891 PE=3 SV=1	I	Lipid transport and metabolism	PREDICTED: phospholipase A1-II 1-like [Sesamum indicum]
Iba01G004400.1	Molecular Function: molecular_function (GO:0003674);; Molecular Function: catalytic activity (GO:0003824);; Molecular Function: phospholipase activity (GO:0004620);; Cellular Component: cellular_component (GO:0005575);; Cellular Component: intracellular (GO:0005622);; Cellular Component: obsolete cell (GO:0005623);; Cellular Component: cytoplasm (GO:0005737);; Biological Process: lipid metabolic …	K16818|1.7e-09|ccaj:109788807|K16818 phospholipase A1 [EC:3.1.1.32] | (RefSeq) phospholipase A(1) DAD1, chloroplastic-like	[I]	Lipid transport and metabolism	--	Phospholipase A1-IIgamma OS=Arabidopsis thaliana OX=3702 GN=DSEL PE=1 SV=1	Lipase_3 domain-containing protein (Fragment) OS=Rhododendron williamsianum OX=262921 GN=C3L33_06169 PE=3 SV=1	I	Lipid transport and metabolism	PREDICTED: phospholipase A1-IIgamma isoform X1 [Vitis vinifera]
Iba01G004410.1	--	--	--	--	--	Protein CHUP1, chloroplastic OS=Arabidopsis thaliana OX=3702 GN=CHUP1 PE=1 SV=1	Uncharacterized protein OS=Nyssa sinensis OX=561372 GN=F0562_018325 PE=4 SV=1	S	Function unknown	PREDICTED: protein CHUP1, chloroplastic [Vitis vinifera]
Iba01G004420.1	--	--	--	--	Conserved hypothetical protein (Lin0512_fam)	--	Uncharacterized protein OS=Davidia involucrata OX=16924 GN=Din_047560 PE=4 SV=1	S	Function unknown	PREDICTED: uncharacterized protein LOC101245381 [Solanum lycopersicum]
Iba01G004430.1	Molecular Function: molecular_function (GO:0003674);; Molecular Function: catalytic activity (GO:0003824);; Cellular Component: cellular_component (GO:0005575);; Cellular Component: intracellular (GO:0005622);; Cellular Component: obsolete cell (GO:0005623);; Cellular Component: cytoplasm (GO:0005737);; Cellular Component: Golgi apparatus (GO:0005794);; Biological Process: biological_process (GO:…	K23877|1.1e-10|cpap:110825055|K23877 xyloglucan O-acetyltransferase | (RefSeq) protein ALTERED XYLOGLUCAN 4	--	--	GDSL/SGNH-like Acyl-Esterase family found in Pmr5 and Cas1p	Protein trichome birefringence-like 38 OS=Arabidopsis thaliana OX=3702 GN=TBL38 PE=2 SV=1	PMR5N domain-containing protein OS=Nyssa sinensis OX=561372 GN=F0562_018323 PE=3 SV=1	S	Function unknown	PREDICTED: protein trichome birefringence-like 38 [Nicotiana sylvestris]
Iba01G004440.1	Molecular Function: protein binding (GO:0005515);;	K08332|1.0e-14|atr:18447577|K08332 vacuolar protein 8 | (RefSeq) U-box domain-containing protein 3	[S]	Function unknown	Armadillo/beta-catenin-like repeat	U-box domain-containing protein 45 OS=Arabidopsis thaliana OX=3702 GN=PUB45 PE=1 SV=1	Putative U-box domain-containing protein 7-like (Fragment) OS=Davidia involucrata OX=16924 GN=Din_047698 PE=4 SV=1	S	Function unknown	PREDICTED: U-box domain-containing protein 7 [Vitis vinifera]
Iba01G004450.1	Cellular Component: cytoplasm (GO:0005737);; Biological Process: autophagy (GO:0006914);; Molecular Function: ubiquitin-like modifier activating enzyme activity (GO:0008641);;	K08337|0.0e+00|crb:17875573|K08337 ubiquitin-like modifier-activating enzyme ATG7 | (RefSeq) ubiquitin-like modifier-activating enzyme atg7 isoform X1	[H]	Coenzyme transport and metabolism	Ubiquitin-like modifier-activating enzyme ATG7 N-terminus	Ubiquitin-like modifier-activating enzyme atg7 OS=Arabidopsis thaliana OX=3702 GN=ATG7 PE=1 SV=1	ATG12-activating enzyme E1 ATG7 OS=Capsella rubella OX=81985 GN=CARUB_v10025802mg PE=3 SV=1	H	Coenzyme transport and metabolism	hypothetical protein CARUB_v10025802mg [Capsella rubella]
Iba01G004460.1	Molecular Function: protein dimerization activity (GO:0046983);;	K22484|2.6e-26|gab:108472703|K22484 transcriptional regulator CBF1 | (RefSeq) transcription factor bHLH106	--	--	Helix-loop-helix DNA-binding domain	Transcription factor bHLH30 OS=Arabidopsis thaliana OX=3702 GN=BHLH30 PE=1 SV=1	Transcription factor bHLH30 like OS=Actinidia chinensis var. chinensis OX=1590841 GN=CEY00_Acc25144 PE=4 SV=1	K	Transcription	PREDICTED: transcription factor bHLH30-like [Prunus mume]
Iba01G004470.1	--	K01805|1.6e-32|ini:109191713|K01805 xylose isomerase [EC:5.3.1.5] | (RefSeq) xylose isomerase	[R]	General function prediction only	Putative serine esterase (DUF676)	Putative lipase C4A8.10 OS=Schizosaccharomyces pombe (strain 972 / ATCC 24843) OX=284812 GN=SPAC4A8.10 PE=3 SV=2	DUF676 domain-containing protein OS=Davidia involucrata OX=16924 GN=Din_026781 PE=4 SV=1	S	Function unknown	PREDICTED: putative lipase YDR444W isoform X1 [Vitis vinifera]
Iba01G004480.1	Molecular Function: protein domain specific binding (GO:0019904);;	K06630|1.1e-112|han:110909112|K06630 14-3-3 protein epsilon | (RefSeq) 14-3-3 protein 9 isoform X1	[O]	Posttranslational modification, protein turnover, chaperones	14-3-3 protein	14-3-3 protein 9 OS=Solanum lycopersicum OX=4081 GN=TFT9 PE=2 SV=2	14_3_3 domain-containing protein OS=Citrus sinensis OX=2711 GN=CISIN_1g024539mg PE=3 SV=1	O	Posttranslational modification, protein turnover, chaperones	hypothetical protein CISIN_1g024539mg [Citrus sinensis]
Iba01G004490.1	Molecular Function: DNA binding (GO:0003677);; Cellular Component: nucleus (GO:0005634);; Biological Process: regulation of transcription, DNA-templated (GO:0006355);;	K16222|3.4e-26|boe:106331877|K16222 Dof zinc finger protein DOF5.5 | (RefSeq) cyclic dof factor 1	--	--	Dof domain, zinc finger	Dof zinc finger protein DOF1.5 OS=Arabidopsis thaliana OX=3702 GN=DOF1.5 PE=1 SV=1	Dof zinc finger protein like OS=Actinidia chinensis var. chinensis OX=1590841 GN=CEY00_Acc21392 PE=4 SV=1	K	Transcription	Dof-domain transcription factor protein [Platycodon grandiflorus]
Iba01G004500.1	Molecular Function: molecular_function (GO:0003674);; Molecular Function: actin binding (GO:0003779);; Molecular Function: actin monomer binding (GO:0003785);; Molecular Function: binding (GO:0005488);; Molecular Function: protein binding (GO:0005515);; Cellular Component: cellular_component (GO:0005575);; Cellular Component: intracellular (GO:0005622);; Cellular Component: obsolete cell (GO:0005…	K01595|7.1e-86|pda:103701209|K01595 phosphoenolpyruvate carboxylase [EC:4.1.1.31] | (RefSeq) SCAR-like protein 2	--	--	--	Protein SCAR3 OS=Arabidopsis thaliana OX=3702 GN=SCAR3 PE=1 SV=1	Protein SCAR OS=Camellia sinensis var. sinensis OX=542762 GN=TEA_026993 PE=3 SV=1	S	Function unknown	PREDICTED: protein SCAR3 isoform X3 [Vitis vinifera]
Iba01G004510.1	Biological Process: recognition of pollen (GO:0048544);;	K13420|7.6e-16|mesc:110601988|K13420 LRR receptor-like serine/threonine-protein kinase FLS2 [EC:2.7.11.1] | (RefSeq) LRR receptor-like serine/threonine-protein kinase FLS2	--	--	D-mannose binding lectin	EP1-like glycoprotein 2 OS=Arabidopsis thaliana OX=3702 GN=At1g78830 PE=1 SV=1	Epidermis-specific secreted glycoprotein OS=Actinidia chinensis var. chinensis OX=1590841 GN=CEY00_Acc06557 PE=4 SV=1	S	Function unknown	PREDICTED: epidermis-specific secreted glycoprotein EP1-like [Solanum lycopersicum]
Iba01G004520.1	Cellular Component: cellular_component (GO:0005575);; Cellular Component: intracellular (GO:0005622);; Cellular Component: obsolete cell (GO:0005623);; Cellular Component: nucleus (GO:0005634);; Biological Process: nucleobase-containing compound metabolic process (GO:0006139);; Biological Process: transcription, DNA-templated (GO:0006351);; Biological Process: cellular aromatic compound metabolic…	K13413|2.1e-47|sbi:110435403|K13413 mitogen-activated protein kinase kinase 4/5 [EC:2.7.12.2] | (RefSeq) mitogen-activated protein kinase kinase 5-like	--	--	Protein of unknown function (DUF640)	Protein LIGHT-DEPENDENT SHORT HYPOCOTYLS 10 OS=Arabidopsis thaliana OX=3702 GN=LSH10 PE=1 SV=1	ALOG domain-containing protein OS=Davidia involucrata OX=16924 GN=Din_003944 PE=3 SV=1	K	Transcription	hypothetical protein EUTSA_v10017308mg [Eutrema salsugineum]
Iba01G004530.1	--	K12501|2.5e-07|smo:SELMODRAFT_438363|K12501 homogentisate solanesyltransferase [EC:2.5.1.117] | (RefSeq) hypothetical protein	[K]	Transcription	Myb/SANT-like DNA-binding domain	Trihelix transcription factor ASIL2 OS=Arabidopsis thaliana OX=3702 GN=ASIL2 PE=1 SV=1	Uncharacterized protein OS=Nyssa sinensis OX=561372 GN=F0562_013902 PE=4 SV=1	K	Transcription	hypothetical protein VITISV_011968 [Vitis vinifera]
Iba01G004540.1	--	--	--	--	Protein of unknown function (DUF688)	--	Enolase OS=Actinidia chinensis var. chinensis OX=1590841 GN=CEY00_Acc25153 PE=4 SV=1	S	Function unknown	PREDICTED: uncharacterized protein LOC102610214 isoform X1 [Citrus sinensis]
Iba01G004550.1	Molecular Function: RNA binding (GO:0003723);;	--	--	--	RNA recognition motif. (a.k.a. RRM, RBD, or RNP domain)	--	RRM domain-containing protein OS=Davidia involucrata OX=16924 GN=Din_047776 PE=4 SV=1	--	--	PREDICTED: uncharacterized protein LOC100255901 [Vitis vinifera]
Iba01G004560.1	Molecular Function: protein kinase activity (GO:0004672);; Molecular Function: ATP binding (GO:0005524);; Cellular Component: integral component of membrane (GO:0016021);;	K13420|2.4e-32|ppp:112289974|K13420 LRR receptor-like serine/threonine-protein kinase FLS2 [EC:2.7.11.1] | (RefSeq) LRR receptor-like serine/threonine-protein kinase FLS2	--	--	Protein tyrosine and serine/threonine kinase	Protein MALE DISCOVERER 2 OS=Arabidopsis thaliana OX=3702 GN=MDIS2 PE=1 SV=1	Putative LRR receptor-like serine/threonine-protein kinase MRH1 OS=Davidia involucrata OX=16924 GN=Din_012804 PE=4 SV=1	T	Signal transduction mechanisms	PREDICTED: probable LRR receptor-like serine/threonine-protein kinase MRH1 [Vitis vinifera]
Iba01G004570.1	Molecular Function: protein serine/threonine kinase activity (GO:0004674);; Molecular Function: ATP binding (GO:0005524);; Biological Process: signal transduction (GO:0007165);; Cellular Component: integral component of membrane (GO:0016021);;	K07198|3.0e-142|vvi:100258329|K07198 5'-AMP-activated protein kinase, catalytic alpha subunit [EC:2.7.11.11] | (RefSeq) CIPK16; CBL-interacting protein kinase 16	[T]	Signal transduction mechanisms	Protein kinase domain	CBL-interacting serine/threonine-protein kinase 12 OS=Arabidopsis thaliana OX=3702 GN=CIPK12 PE=1 SV=1	Non-specific serine/threonine protein kinase (Fragment) OS=Capsella rubella OX=81985 GN=CARUB_v10007488mg PE=3 SV=1	T	Signal transduction mechanisms	PREDICTED: CBL-interacting serine/threonine-protein kinase 12-like [Camelina sativa]
Iba01G004580.1	Cellular Component: integral component of membrane (GO:0016021);;	K09510|4.7e-07|mis:MICPUN_64560|K09510 DnaJ homolog subfamily B member 4 | (RefSeq) predicted protein	--	--	DnaJ domain	Chaperone protein DnaJ OS=Thermoplasma acidophilum (strain ATCC 25905 / DSM 1728 / JCM 9062 / NBRC 15155 / AMRC-C165) OX=273075 GN=dnaJ PE=3 SV=1	uncharacterized protein LOC109013468 isoform X2 OS=Juglans regia OX=51240 GN=LOC109013468 PE=4 SV=1	O	Posttranslational modification, protein turnover, chaperones	PREDICTED: uncharacterized protein LOC105162195 isoform X1 [Sesamum indicum]
Iba01G004590.1	Cellular Component: ubiquitin ligase complex (GO:0000151);; Molecular Function: molecular_function (GO:0003674);; Molecular Function: binding (GO:0005488);; Molecular Function: protein binding (GO:0005515);; Cellular Component: cellular_component (GO:0005575);; Cellular Component: intracellular (GO:0005622);; Cellular Component: obsolete cell (GO:0005623);; Cellular Component: nucleus (GO:0005634…	--	--	--	BTB/POZ domain	BTB/POZ domain-containing protein POB1 OS=Arabidopsis thaliana OX=3702 GN=POB1 PE=1 SV=2	Putative BTB/POZ domain-containing protein POB1-like isoform X1 OS=Davidia involucrata OX=16924 GN=Din_013682 PE=4 SV=1	S	Function unknown	PREDICTED: BTB/POZ domain-containing protein POB1 isoform X1 [Nelumbo nucifera]
Iba01G004600.1	Cellular Component: ubiquitin ligase complex (GO:0000151);; Molecular Function: molecular_function (GO:0003674);; Molecular Function: binding (GO:0005488);; Molecular Function: protein binding (GO:0005515);; Cellular Component: cellular_component (GO:0005575);; Cellular Component: intracellular (GO:0005622);; Cellular Component: obsolete cell (GO:0005623);; Cellular Component: nucleus (GO:0005634…	--	--	--	BTB/POZ domain	BTB/POZ domain-containing protein POB1 OS=Arabidopsis thaliana OX=3702 GN=POB1 PE=1 SV=2	Kelch-like protein 19 OS=Vigna unguiculata OX=3917 GN=DEO72_LG8g652 PE=4 SV=1	S	Function unknown	PREDICTED: BTB/POZ domain-containing protein POB1-like [Glycine max]
Iba01G004610.1	Molecular Function: DNA binding (GO:0003677);;	K15397|1.5e-09|cpep:111776416|K15397 3-ketoacyl-CoA synthase [EC:2.3.1.199] | (RefSeq) 3-ketoacyl-CoA synthase 17-like	[O]	Posttranslational modification, protein turnover, chaperones	Myb-like DNA-binding domain	Protein RADIALIS-like 6 OS=Arabidopsis thaliana OX=3702 GN=RL6 PE=2 SV=1	Protein RADIALIS-like 3 OS=Hibiscus syriacus OX=106335 GN=F3Y22_tig00111008pilonHSYRG00117 PE=4 SV=1	K	Transcription	Transcription factor [Morus notabilis]
Iba01G004620.1	Molecular Function: oxygen carrier activity (GO:0005344);; Molecular Function: oxygen binding (GO:0019825);; Molecular Function: heme binding (GO:0020037);; Molecular Function: metal ion binding (GO:0046872);;	K11968|1.9e-54|dzi:111298175|K11968 ariadne-1 [EC:2.3.2.31] | (RefSeq) probable E3 ubiquitin-protein ligase ARI2 isoform X1	[C]	Energy production and conversion	Globin	Hemoglobin-2 OS=Casuarina glauca OX=3522 GN=HBII PE=3 SV=1	Class 1 hemoglobin OS=Ceanothus thyrsiflorus OX=48245 PE=2 SV=1	C	Energy production and conversion	Hemoglobin 1, GLB1,NSHB1,ATGLB1,HB1 [Theobroma cacao]
Iba01G004630.1	Cellular Component: integral component of membrane (GO:0016021);;	K03143|2.8e-45|egu:105041337|K03143 transcription initiation factor TFIIH subunit 3 | (RefSeq) RNA polymerase II transcription factor B subunit 4	--	--	--	--	Uncharacterized protein OS=Davidia involucrata OX=16924 GN=Din_000729 PE=4 SV=1	--	--	PREDICTED: uncharacterized protein LOC102624967 [Citrus sinensis]
Iba01G004640.1	--	--	--	--	Histone chaperone domain CHZ	--	CHZ domain-containing protein OS=Jatropha curcas OX=180498 GN=JCGZ_12079 PE=4 SV=1	S	Function unknown	hypothetical protein JCGZ_12079 [Jatropha curcas]
Iba01G004650.1	Molecular Function: ubiquitin protein ligase activity (GO:0061630);;	K11982|1.9e-35|nta:107763522|K11982 E3 ubiquitin-protein ligase RNF115/126 [EC:2.3.2.27] | (RefSeq) E3 ubiquitin-protein ligase RING1-like	[O]	Posttranslational modification, protein turnover, chaperones	Ring finger domain	Probable E3 ubiquitin-protein ligase RHC1A OS=Arabidopsis thaliana OX=3702 GN=RHC1A PE=2 SV=1	RING-type E3 ubiquitin transferase OS=Camellia sinensis var. sinensis OX=542762 GN=TEA_003694 PE=4 SV=1	O	Posttranslational modification, protein turnover, chaperones	PREDICTED: uncharacterized protein LOC104101517 [Nicotiana tomentosiformis]
Iba01G004660.1	Molecular Function: ubiquitin protein ligase activity (GO:0061630);;	K11982|4.1e-38|cann:107879856|K11982 E3 ubiquitin-protein ligase RNF115/126 [EC:2.3.2.27] | (RefSeq) E3 ubiquitin-protein ligase RING1-like	[O]	Posttranslational modification, protein turnover, chaperones	Ring finger domain	E3 ubiquitin-protein ligase RZF1 OS=Arabidopsis thaliana OX=3702 GN=RZF1 PE=1 SV=1	RING-type E3 ubiquitin transferase OS=Camellia sinensis var. sinensis OX=542762 GN=TEA_003694 PE=4 SV=1	O	Posttranslational modification, protein turnover, chaperones	zinc finger protein, putative [Ricinus communis]
Iba01G004670.1	Molecular Function: ubiquitin protein ligase activity (GO:0061630);;	K11982|5.7e-84|sind:105155383|K11982 E3 ubiquitin-protein ligase RNF115/126 [EC:2.3.2.27] | (RefSeq) E3 ubiquitin-protein ligase RING1 isoform X1	[O]	Posttranslational modification, protein turnover, chaperones	zinc-ribbon	E3 ubiquitin-protein ligase RZF1 OS=Arabidopsis thaliana OX=3702 GN=RZF1 PE=1 SV=1	RING-type E3 ubiquitin transferase OS=Actinidia chinensis var. chinensis OX=1590841 GN=CEY00_Acc24374 PE=4 SV=1	O	Posttranslational modification, protein turnover, chaperones	PREDICTED: E3 ubiquitin-protein ligase RING1 isoform X1 [Sesamum indicum]
Iba01G004680.1	Molecular Function: molecular_function (GO:0003674);; Molecular Function: nucleic acid binding (GO:0003676);; Molecular Function: RNA binding (GO:0003723);; Molecular Function: catalytic activity (GO:0003824);; Molecular Function: nuclease activity (GO:0004518);; Molecular Function: endonuclease activity (GO:0004519);; Molecular Function: binding (GO:0005488);; Molecular Function: protein binding…	K15382|1.4e-107|spen:107015960|K15382 solute carrier family 50 (sugar transporter) | (RefSeq) bidirectional sugar transporter SWEET1-like isoform X1	[R]	General function prediction only	PPR repeat	Pentatricopeptide repeat-containing protein At4g22760 OS=Arabidopsis thaliana OX=3702 GN=PCMP-E6 PE=2 SV=1	Uncharacterized protein OS=Camellia sinensis var. sinensis OX=542762 GN=TEA_004599 PE=4 SV=1	S	Function unknown	PREDICTED: pentatricopeptide repeat-containing protein At4g22760 [Vitis vinifera]
Iba01G004690.1	Molecular Function: hydrolase activity (GO:0016787);; Molecular Function: carboxy-lyase activity (GO:0016831);;	--	--	--	Amidohydrolase	4-sulfomuconolactone hydrolase OS=Hydrogenophaga intermedia OX=65786 PE=1 SV=1	Amidohydro-rel domain-containing protein (Fragment) OS=Davidia involucrata OX=16924 GN=Din_042972 PE=3 SV=1	S	Function unknown	PREDICTED: uncharacterized protein LOC101308150 [Fragaria vesca subsp. vesca]
Iba01G004700.1	Cellular Component: integral component of membrane (GO:0016021);;	--	--	--	--	--	Uncharacterized protein OS=Davidia involucrata OX=16924 GN=Din_038988 PE=4 SV=1	S	Function unknown	PREDICTED: dentin sialophosphoprotein-like [Cicer arietinum]
Iba01G004710.1	--	--	--	--	--	--	Uncharacterized protein OS=Hevea brasiliensis OX=3981 GN=GH714_006157 PE=4 SV=1	--	--	PREDICTED: uncharacterized protein LOC105168950 isoform X1 [Sesamum indicum]
Iba01G004720.1	Molecular Function: DNA binding (GO:0003677);;	--	--	--	--	--	Homeobox protein OS=Actinidia chinensis var. chinensis OX=1590841 GN=CEY00_Acc21454 PE=4 SV=1	--	--	PREDICTED: uncharacterized protein LOC105168950 isoform X2 [Sesamum indicum]
Iba01G004730.1	Biological Process: protein glycosylation (GO:0006486);; Molecular Function: transferase activity, transferring glycosyl groups (GO:0016757);; Biological Process: dolichol metabolic process (GO:0019348);; Cellular Component: integral component of endoplasmic reticulum membrane (GO:0030176);; Molecular Function: enzyme regulator activity (GO:0030234);;	K09658|7.7e-31|cmax:111498550|K09658 dolichol phosphate-mannose biosynthesis regulatory protein | (RefSeq) dolichol-phosphate mannose synthase subunit 2	[O]	Posttranslational modification, protein turnover, chaperones	Dolichol phosphate-mannose biosynthesis regulatory protein (DPM2)	Dolichol-phosphate mannose synthase subunit 2 OS=Arabidopsis thaliana OX=3702 GN=DPMS2 PE=1 SV=1	Dolichol phosphate-mannose biosynthesis regulatory protein OS=Vigna unguiculata OX=3917 GN=DEO72_LG2g2230 PE=3 SV=1	O	Posttranslational modification, protein turnover, chaperones	PREDICTED: dolichol phosphate-mannose biosynthesis regulatory protein-like [Cucumis sativus]
Iba01G004740.1	Biological Process: angiogenesis (GO:0001525);; Biological Process: blood vessel development (GO:0001568);; Biological Process: vasculature development (GO:0001944);; Biological Process: system process (GO:0003008);; Biological Process: circulatory system process (GO:0003013);; Biological Process: regulation of systemic arterial blood pressure (GO:0003073);; Biological Process: negative regulatio…	K01285|2.2e-221|oeu:111367274|K01285 lysosomal Pro-X carboxypeptidase [EC:3.4.16.2] | (RefSeq) lysosomal Pro-X carboxypeptidase	[OR]	--	Serine carboxypeptidase S28	Lysosomal Pro-X carboxypeptidase OS=Pongo abelii OX=9601 GN=PRCP PE=2 SV=1	Uncharacterized protein (Fragment) OS=Rhododendron williamsianum OX=262921 GN=C3L33_18547 PE=3 SV=1	O	Posttranslational modification, protein turnover, chaperones	PREDICTED: lysosomal Pro-X carboxypeptidase-like [Citrus sinensis]
Iba01G004750.1	Molecular Function: catalytic activity (GO:0003824);; Biological Process: biosynthetic process (GO:0009058);; Molecular Function: pyridoxal phosphate binding (GO:0030170);;	K01762|7.8e-206|jcu:105639890|K01762 1-aminocyclopropane-1-carboxylate synthase [EC:4.4.1.14] | (RefSeq) 1-aminocyclopropane-1-carboxylate synthase 8	[T]	Signal transduction mechanisms	Aminotransferase class I and II	1-aminocyclopropane-1-carboxylate synthase 3 OS=Solanum lycopersicum OX=4081 GN=ACS3 PE=1 SV=1	Aminotran_1_2 domain-containing protein OS=Nyssa sinensis OX=561372 GN=F0562_006237 PE=3 SV=1	T	Signal transduction mechanisms	1-aminocyclopropane-1-carboxylate synthase [Actinidia deliciosa]
Iba01G004760.1	Cellular Component: integral component of membrane (GO:0016021);;	K23871|1.1e-99|vvi:100255908|K23871 putative pectin methylesterase [EC:2.1.1.-] | (RefSeq) uncharacterized protein At3g49720	--	--	--	Probable pectin methylesterase CGR2 OS=Arabidopsis thaliana OX=3702 GN=CGR2 PE=2 SV=1	Uncharacterized protein OS=Nyssa sinensis OX=561372 GN=F0562_006124 PE=4 SV=1	S	Function unknown	PREDICTED: uncharacterized protein At3g49720-like [Vitis vinifera]
Iba01G004770.1	--	K15111|1.5e-51|spen:107015750|K15111 solute carrier family 25 (mitochondrial S-adenosylmethionine transporter), member 26 | (RefSeq) LOW QUALITY PROTEIN: protein MITOFERRINLIKE 1, chloroplastic	--	--	Plant organelle RNA recognition domain	Protein WHAT&apos;S THIS FACTOR 1 homolog, chloroplastic OS=Arabidopsis thaliana OX=3702 GN=At4g01037 PE=3 SV=1	Putative Plant organelle RNA recognition domain-containing protein OS=Davidia involucrata OX=16924 GN=Din_038541 PE=4 SV=1	S	Function unknown	PREDICTED: protein ROOT PRIMORDIUM DEFECTIVE 1 [Vitis vinifera]
Iba01G004780.1	Molecular Function: squalene monooxygenase activity (GO:0004506);; Cellular Component: integral component of membrane (GO:0016021);; Biological Process: sterol biosynthetic process (GO:0016126);; Molecular Function: flavin adenine dinucleotide binding (GO:0050660);;	K00511|2.7e-246|rcu:8267674|K00511 squalene monooxygenase [EC:1.14.14.17] | (RefSeq) squalene epoxidase 3 isoform X1	[I]	Lipid transport and metabolism	Squalene epoxidase	Squalene monooxygenase SE1 OS=Panax ginseng OX=4054 GN=SQE1 PE=2 SV=1	Squalene monooxygenase OS=Davidia involucrata OX=16924 GN=Din_039536 PE=3 SV=1	I	Lipid transport and metabolism	squalene epoxidase [Camellia oleifera]
Iba01G004790.1	Biological Process: reproduction (GO:0000003);; Biological Process: response to acid chemical (GO:0001101);; Biological Process: developmental process involved in reproduction (GO:0003006);; Molecular Function: molecular_function (GO:0003674);; Molecular Function: DNA-binding transcription factor activity (GO:0003700);; Cellular Component: cellular_component (GO:0005575);; Cellular Component: int…	--	--	--	bZIP transcription factor	Basic leucine zipper 43 OS=Arabidopsis thaliana OX=3702 GN=BZIP43 PE=1 SV=1	Putative bZIP transcription factor 14 (Fragment) OS=Davidia involucrata OX=16924 GN=Din_000046 PE=4 SV=1	K	Transcription	PREDICTED: basic leucine zipper 63-like [Solanum tuberosum]
Iba01G004800.1	Cellular Component: integral component of membrane (GO:0016021);;	--	--	--	--	--	Uncharacterized protein OS=Rosa chinensis OX=74649 GN=RchiOBHm_Chr7g0213231 PE=4 SV=1	--	--	hypothetical protein POPTR_0001s06030g [Populus trichocarpa]
Iba01G004810.1	Molecular Function: GTP binding (GO:0005525);; Molecular Function: hydrolase activity (GO:0016787);;	K24104|2.1e-158|nnu:104608524|K24104 GPN-loop GTPase | (RefSeq) GPN-loop GTPase 2	[R]	General function prediction only	Conserved hypothetical ATP binding protein	GPN-loop GTPase QQT1 OS=Arabidopsis thaliana OX=3702 GN=QQT1 PE=1 SV=1	GPN-loop GTPase 2 OS=Nelumbo nucifera OX=4432 GN=LOC104608524 PE=3 SV=1	S	Function unknown	PREDICTED: GPN-loop GTPase 2 [Nelumbo nucifera]
Iba01G004820.1	Molecular Function: molecular_function (GO:0003674);; Molecular Function: nucleic acid binding (GO:0003676);; Molecular Function: RNA binding (GO:0003723);; Molecular Function: catalytic activity (GO:0003824);; Molecular Function: nuclease activity (GO:0004518);; Molecular Function: endonuclease activity (GO:0004519);; Molecular Function: binding (GO:0005488);; Molecular Function: protein binding…	K17710|8.1e-51|mcha:111015641|K17710 pentatricopeptide repeat domain-containing protein 1 | (RefSeq) putative pentatricopeptide repeat-containing protein At2g02150	[R]	General function prediction only	PPR repeat family	Pentatricopeptide repeat-containing protein At3g49730 OS=Arabidopsis thaliana OX=3702 GN=At3g49730 PE=2 SV=1	Squalene monooxygenase (Fragment) OS=Rhododendron williamsianum OX=262921 GN=C3L33_01334 PE=3 SV=1	S	Function unknown	PREDICTED: putative pentatricopeptide repeat-containing protein At5g65820 [Vitis vinifera]
Iba01G004830.1	Molecular Function: squalene monooxygenase activity (GO:0004506);; Cellular Component: integral component of membrane (GO:0016021);; Biological Process: sterol biosynthetic process (GO:0016126);; Molecular Function: flavin adenine dinucleotide binding (GO:0050660);;	K00511|3.5e-67|jre:108987866|K00511 squalene monooxygenase [EC:1.14.14.17] | (RefSeq) squalene epoxidase 3-like	[I]	Lipid transport and metabolism	Squalene epoxidase	Squalene epoxidase 1 OS=Arabidopsis thaliana OX=3702 GN=SQE1 PE=1 SV=1	Squalene monooxygenase OS=Juglans regia OX=51240 GN=LOC108987866 PE=3 SV=1	I	Lipid transport and metabolism	PREDICTED: squalene epoxidase 3-like [Populus euphratica]
Iba01G004840.1	Molecular Function: G protein-coupled receptor binding (GO:0001664);; Molecular Function: molecular_function (GO:0003674);; Molecular Function: catalytic activity (GO:0003824);; Molecular Function: ubiquitin-protein transferase activity (GO:0004842);; Molecular Function: signaling receptor binding (GO:0005102);; Molecular Function: frizzled binding (GO:0005109);; Molecular Function: binding (GO:0…	--	--	--	--	--	RING-type domain-containing protein OS=Solanum lycopersicum OX=4081 GN=101250706 PE=4 SV=1	O	Posttranslational modification, protein turnover, chaperones	PREDICTED: RING-H2 finger protein ATL30 [Solanum lycopersicum]
Iba01G004850.1	Cellular Component: chloroplast (GO:0009507);; Biological Process: chloroplast organization (GO:0009658);; Biological Process: plastid transcription (GO:0042793);;	K17710|1.1e-23|cann:107870233|K17710 pentatricopeptide repeat domain-containing protein 1 | (RefSeq) putative pentatricopeptide repeat-containing protein At2g02150	[R]	General function prediction only	PPR repeat	Pentatricopeptide repeat-containing protein At5g67570, chloroplastic OS=Arabidopsis thaliana OX=3702 GN=DG1 PE=1 SV=2	Pentatricopeptide repeat-containing protein OS=Actinidia chinensis var. chinensis OX=1590841 GN=CEY00_Acc05974 PE=4 SV=1	S	Function unknown	Tetratricopeptide repeat-like superfamily protein, putative isoform 1 [Theobroma cacao]
Iba01G004860.1	Molecular Function: GTP binding (GO:0005525);;	K07955|2.0e-95|thj:104821205|K07955 ADP-ribosylation factor-like protein 8 | (RefSeq) ADP-ribosylation factor-like protein 8A	[R]	General function prediction only	ADP-ribosylation factor family	ADP-ribosylation factor-like protein 8b OS=Arabidopsis thaliana OX=3702 GN=ARL8B PE=2 SV=1	Arf domain-containing protein OS=Cephalotus follicularis OX=3775 GN=CFOL_v3_26966 PE=3 SV=1	U	Intracellular trafficking, secretion, and vesicular transport	PREDICTED: ADP-ribosylation factor-like protein 8A [Tarenaya hassleriana]
Iba01G004870.1	Molecular Function: translation elongation factor activity (GO:0003746);; Molecular Function: hydrolase activity (GO:0016787);;	K17616|3.6e-33|oeu:111404463|K17616 CTD small phosphatase-like protein 2 [EC:3.1.3.-] | (RefSeq) uncharacterized protein LOC111404463	--	--	Rubber elongation factor protein (REF)	REF/SRPP-like protein At3g05500 OS=Arabidopsis thaliana OX=3702 GN=At3g05500 PE=1 SV=1	Putative rubber elongation factor family protein OS=Davidia involucrata OX=16924 GN=Din_014822 PE=3 SV=1	S	Function unknown	hypothetical protein F383_12676 [Gossypium arboreum]
Iba01G004880.1	Molecular Function: hydrolase activity, hydrolyzing O-glycosyl compounds (GO:0004553);; Biological Process: carbohydrate metabolic process (GO:0005975);;	--	--	--	Glycosyl hydrolases family 43	--	Uncharacterized protein OS=Davidia involucrata OX=16924 GN=Din_013126 PE=3 SV=1	G	Carbohydrate transport and metabolism	PREDICTED: uncharacterized protein LOC105177822 isoform X2 [Sesamum indicum]
Iba01G004890.1	Biological Process: sulfate assimilation (GO:0000103);; Molecular Function: adenylylsulfate kinase activity (GO:0004020);; Molecular Function: ATP binding (GO:0005524);; Biological Process: hydrogen sulfide biosynthetic process (GO:0070814);;	K00860|2.3e-101|qsu:112000419|K00860 adenylylsulfate kinase [EC:2.7.1.25] | (RefSeq) adenylyl-sulfate kinase 3-like isoform X1	[P]	Inorganic ion transport and metabolism	Adenylylsulphate kinase	Adenylyl-sulfate kinase, chloroplastic OS=Catharanthus roseus OX=4058 GN=AKN PE=2 SV=1	Adenylyl-sulfate kinase OS=Davidia involucrata OX=16924 GN=Din_011611 PE=3 SV=1	F	Nucleotide transport and metabolism	unnamed protein product [Coffea canephora]
Iba01G004900.1	Molecular Function: ATP binding (GO:0005524);; Molecular Function: transferase activity (GO:0016740);;	K10573|7.8e-33|cic:CICLE_v10022673mg|K10573 ubiquitin-conjugating enzyme E2 A [EC:2.3.2.23] | (RefSeq) hypothetical protein	[O]	Posttranslational modification, protein turnover, chaperones	Ubiquitin-conjugating enzyme	Ubiquitin-conjugating enzyme E2 2 OS=Triticum aestivum OX=4565 GN=UBC2 PE=1 SV=1	Ubiquitin-conjugating enzyme, active site-containing protein OS=Cynara cardunculus var. scolymus OX=59895 GN=Ccrd_016091 PE=3 SV=1	O	Posttranslational modification, protein turnover, chaperones	hypothetical protein CICLE_v10022673mg [Citrus clementina]
Iba01G004910.1	Molecular Function: structural constituent of ribosome (GO:0003735);; Biological Process: translation (GO:0006412);; Cellular Component: large ribosomal subunit (GO:0015934);;	K02898|3.6e-71|mdm:103455047|K02898 large subunit ribosomal protein L26e | (RefSeq) 60S ribosomal protein L26-1	[J]	Translation, ribosomal structure and biogenesis	Ribosomal proteins L26 eukaryotic, L24P archaeal	60S ribosomal protein L26-1 OS=Arabidopsis thaliana OX=3702 GN=RPL26A PE=2 SV=2	60S ribosomal protein L26-1 OS=Pyrus ussuriensis x Pyrus communis OX=2448454 GN=D8674_012382 PE=3 SV=1	J	Translation, ribosomal structure and biogenesis	Translation protein SH3-like family protein [Theobroma cacao]
Iba01G004920.1	--	K00384|5.3e-10|boe:106319281|K00384 thioredoxin reductase (NADPH) [EC:1.8.1.9] | (RefSeq) thioredoxin reductase 2-like	--	--	Myb-like DNA-binding domain	Glutathione S-transferase T3 OS=Arabidopsis thaliana OX=3702 GN=GSTT3 PE=2 SV=1	Uncharacterized protein OS=Asparagus officinalis OX=4686 GN=A4U43_C10F5320 PE=4 SV=1	--	--	hypothetical protein MTR_2g022120 [Medicago truncatula]
Iba01G004930.1	Molecular Function: N-acetyltransferase activity (GO:0008080);;	--	--	--	Acetyltransferase (GNAT) family	Probable N-acetyltransferase HLS1 OS=Arabidopsis thaliana OX=3702 GN=HLS1 PE=1 SV=1	N-acetyltransferase domain-containing protein OS=Nyssa sinensis OX=561372 GN=F0562_013034 PE=4 SV=1	S	Function unknown	N-acetyltransferase, putative [Ricinus communis]
Iba01G004940.1	Molecular Function: hydrolase activity, acting on carbon-nitrogen (but not peptide) bonds, in linear amides (GO:0016811);;	K01455|5.1e-244|soe:110778348|K01455 formamidase [EC:3.5.1.49] | (RefSeq) uncharacterized protein LOC110778348	--	--	Acetamidase/Formamidase family	Formamidase OS=Methylophilus methylotrophus OX=17 GN=fmdA PE=1 SV=1	Uncharacterized protein OS=Spinacia oleracea OX=3562 GN=SOVF_124700 PE=4 SV=1	C	Energy production and conversion	PREDICTED: putative formamidase C869.04 isoform X2 [Pyrus x bretschneideri]
Iba01G004950.1	Molecular Function: ribonuclease III activity (GO:0004525);; Biological Process: RNA processing (GO:0006396);;	--	--	--	Ribonuclease-III-like	Ribonuclease III domain-containing protein RNC1, chloroplastic OS=Arabidopsis thaliana OX=3702 GN=RNC1 PE=2 SV=1	Ribonuclease III OS=Handroanthus impetiginosus OX=429701 GN=CDL12_09910 PE=4 SV=1	S	Function unknown	PREDICTED: uncharacterized protein LOC105177775 [Sesamum indicum]
Iba01G004960.1	Cellular Component: integral component of membrane (GO:0016021);;	--	--	--	Conserved in the green lineage and diatoms 27	Protein CONSERVED IN THE GREEN LINEAGE AND DIATOMS 27, chloroplastic OS=Arabidopsis thaliana OX=3702 GN=CGLD27 PE=2 SV=1	Uncharacterized protein OS=Nyssa sinensis OX=561372 GN=F0562_006308 PE=4 SV=1	S	Function unknown	PREDICTED: uncharacterized protein ycf36 [Vitis vinifera]
Iba01G005000.1	Cellular Component: cellular_component (GO:0005575);; Cellular Component: intracellular (GO:0005622);; Cellular Component: obsolete cell (GO:0005623);; Cellular Component: nucleus (GO:0005634);; Cellular Component: cytoplasm (GO:0005737);; Biological Process: multicellular organism development (GO:0007275);; Biological Process: biological_process (GO:0008150);; Biological Process: response to rad…	--	--	--	Alpha/beta hydrolase family	Probable esterase KAI2 OS=Arabidopsis thaliana OX=3702 GN=KAI2 PE=1 SV=1	AB hydrolase-1 domain-containing protein OS=Coffea canephora OX=49390 GN=GSCOC_T00039992001 PE=4 SV=1	S	Function unknown	unnamed protein product [Coffea canephora]
Iba01G005010.1	Cellular Component: integral component of membrane (GO:0016021);; Molecular Function: metal ion transmembrane transporter activity (GO:0046873);;	K21398|2.9e-221|jcu:105639794|K21398 natural resistance-associated macrophage protein 2 | (RefSeq) metal transporter Nramp3	[P]	Inorganic ion transport and metabolism	Natural resistance-associated macrophage protein	Metal transporter Nramp3 OS=Arabidopsis thaliana OX=3702 GN=NRAMP3 PE=1 SV=2	Metal transporter Nramp3 like OS=Actinidia chinensis var. chinensis OX=1590841 GN=CEY00_Acc10292 PE=3 SV=1	P	Inorganic ion transport and metabolism	hypothetical protein JCGZ_12485 [Jatropha curcas]
Iba01G005020.1	Molecular Function: regulatory region nucleic acid binding (GO:0001067);; Molecular Function: molecular_function (GO:0003674);; Molecular Function: nucleic acid binding (GO:0003676);; Molecular Function: DNA binding (GO:0003677);; Molecular Function: DNA-binding transcription factor activity (GO:0003700);; Molecular Function: binding (GO:0005488);; Molecular Function: protein binding (GO:0005515)…	--	--	--	--	Zinc finger protein 1 OS=Arabidopsis thaliana OX=3702 GN=ZFP1 PE=2 SV=1	C2H2-type domain-containing protein OS=Nyssa sinensis OX=561372 GN=F0562_006328 PE=4 SV=1	S	Function unknown	Zinc finger protein 7 [Morus notabilis]
Iba01G005030.1	Biological Process: protein glycosylation (GO:0006486);; Cellular Component: integral component of membrane (GO:0016021);; Molecular Function: transferase activity, transferring glycosyl groups (GO:0016757);;	K20888|2.6e-94|aof:109846594|K20888 xyloglucan galactosyltransferase MUR3 [EC:2.4.1.-] | (RefSeq) xyloglucan galactosyltransferase KATAMARI1 homolog	[GMW]	--	Exostosin family	Xyloglucan galactosyltransferase XLT2 OS=Arabidopsis thaliana OX=3702 GN=XLT2 PE=1 SV=1	Exostosin domain-containing protein OS=Camellia sinensis var. sinensis OX=542762 GN=TEA_027063 PE=3 SV=1	--	--	PREDICTED: xyloglucan galactosyltransferase KATAMARI1 homolog [Nelumbo nucifera]
Iba01G005040.1	Molecular Function: oxidoreductase activity (GO:0016491);;	K00306|2.3e-06|zma:100273204|K00306 sarcosine oxidase / L-pipecolate oxidase [EC:1.5.3.1 1.5.3.7] | (RefSeq) uncharacterized protein LOC100273204	[R]	General function prediction only	FAD dependent oxidoreductase	Putative oxidoreductase C1F5.03c OS=Schizosaccharomyces pombe (strain 972 / ATCC 24843) OX=284812 GN=SPAC1F5.03c PE=3 SV=1	Oxidoreductase OS=Actinidia chinensis var. chinensis OX=1590841 GN=CEY00_Acc06008 PE=4 SV=1	E	Amino acid transport and metabolism	hypothetical protein JCGZ_12457 [Jatropha curcas]
Iba01G005050.1	Molecular Function: flavin adenine dinucleotide binding (GO:0050660);; Molecular Function: tRNA-dihydrouridine17 synthase activity (GO:0102263);;	K05542|1.6e-154|pper:18772516|K05542 tRNA-dihydrouridine synthase 1 [EC:1.3.1.88] | (RefSeq) tRNA-dihydrouridine(16/17) synthase [NAD(P)(+)]-like	[J]	Translation, ribosomal structure and biogenesis	Dihydrouridine synthase (Dus)	tRNA-dihydrouridine(16/17) synthase [NAD(P)(+)]-like OS=Homo sapiens OX=9606 GN=DUS1L PE=1 SV=1	Putative tRNA-dihydrouridine(16/17) synthase [NAD(P)(+)]-like OS=Davidia involucrata OX=16924 GN=Din_028562 PE=4 SV=1	J	Translation, ribosomal structure and biogenesis	hypothetical protein PRUPE_ppa006605mg [Prunus persica]
Iba01G005060.1	Molecular Function: nucleic acid binding (GO:0003676);; Molecular Function: alanine-tRNA ligase activity (GO:0004813);; Molecular Function: ATP binding (GO:0005524);; Biological Process: alanyl-tRNA aminoacylation (GO:0006419);; Molecular Function: oxidoreductase activity (GO:0016491);; Molecular Function: metal ion binding (GO:0046872);;	K24028|2.8e-39|nnu:104593270|K24028 salicylic acid 3-hydroxylase [EC:1.14.11.-] | (RefSeq) protein DMR6-LIKE OXYGENASE 2-like	[QR]	--	non-haem dioxygenase in morphine synthesis N-terminal	Probable 2-oxoglutarate-dependent dioxygenase At3g50210 OS=Arabidopsis thaliana OX=3702 GN=At3g50210 PE=2 SV=1	Uncharacterized protein OS=Camellia sinensis var. sinensis OX=542762 GN=TEA_001643 PE=3 SV=1	Q	Secondary metabolites biosynthesis, transport and catabolism	hypothetical protein CICLE_v10026055mg [Citrus clementina]
Iba01G005070.1	Cellular Component: cellular_component (GO:0005575);; Cellular Component: intracellular (GO:0005622);; Cellular Component: obsolete cell (GO:0005623);; Cellular Component: cytoplasm (GO:0005737);; Biological Process: biological_process (GO:0008150);; Cellular Component: chloroplast (GO:0009507);; Cellular Component: plastid (GO:0009536);; Biological Process: cellular process (GO:0009987);; Biolog…	K14595|1.6e-61|mtr:MTR_4g485640|K14595 abscisate beta-glucosyltransferase [EC:2.4.1.263] | (RefSeq) UDP-glucosyltransferase 73B2	--	--	CBS domain	CBS domain-containing protein CBSX1, chloroplastic OS=Arabidopsis thaliana OX=3702 GN=CBSX1 PE=1 SV=2	Uncharacterized protein OS=Nyssa sinensis OX=561372 GN=F0562_003546 PE=4 SV=1	S	Function unknown	PREDICTED: CBS domain-containing protein CBSX1, chloroplastic-like [Nelumbo nucifera]
Iba01G005080.1	--	K15340|2.6e-07|nnu:104606745|K15340 DNA cross-link repair 1A protein | (RefSeq) protein artemis	[L]	Replication, recombination and repair	--	--	Uncharacterized protein OS=Vitis vinifera OX=29760 GN=CK203_036025 PE=4 SV=1	--	--	PREDICTED: protein artemis [Nelumbo nucifera]
Iba01G005090.1	Molecular Function: DNA binding (GO:0003677);; Molecular Function: DNA-binding transcription factor activity (GO:0003700);; Cellular Component: nucleus (GO:0005634);;	K09284|2.5e-126|mesc:110628919|K09284 AP2-like factor, euAP2 lineage | (RefSeq) floral homeotic protein APETALA 2 isoform X1	--	--	AP2 domain	Floral homeotic protein APETALA 2 OS=Arabidopsis thaliana OX=3702 GN=AP2 PE=1 SV=1	Apetala 2 OS=Paeonia suffruticosa OX=45171 GN=AP2 PE=2 SV=1	K	Transcription	apetala 2 [Paeonia suffruticosa]
Iba01G005100.1	--	--	--	--	Filament-like plant protein, long coiled-coil	Filament-like plant protein 7 OS=Arabidopsis thaliana OX=3702 GN=FPP7 PE=3 SV=2	Uncharacterized protein OS=Davidia involucrata OX=16924 GN=Din_031809 PE=3 SV=1	S	Function unknown	PREDICTED: filament-like plant protein 7 isoform X2 [Vitis vinifera]
Iba01G005110.1	Molecular Function: protein binding (GO:0005515);;	K03875|7.9e-12|csat:104715865|K03875 F-box and leucine-rich repeat protein 1 (S-phase kinase-associated protein 2) | (RefSeq) F-box protein SKP2B-like	[R]	General function prediction only	Leucine Rich repeats (2 copies)	F-box protein At5g67140 OS=Arabidopsis thaliana OX=3702 GN=At5g67140 PE=2 SV=1	F-box domain-containing protein OS=Davidia involucrata OX=16924 GN=Din_041567 PE=4 SV=1	S	Function unknown	PREDICTED: F-box protein At5g67140 [Tarenaya hassleriana]
Iba01G005120.1	Molecular Function: protein binding (GO:0005515);;	K21596|4.6e-10|nta:107794376|K21596 calmodulin-binding transcription activator | (RefSeq) uncharacterized LOC107794376	--	--	F-box associated domain	F-box/kelch-repeat protein At3g06240 OS=Arabidopsis thaliana OX=3702 GN=At3g06240 PE=2 SV=1	Class S F-box protein OS=Nicotiana alata OX=4087 GN=DD7 PE=2 SV=1	S	Function unknown	class S F-box protein [Nicotiana alata]
Iba01G005130.1	Molecular Function: protein binding (GO:0005515);;	K21596|6.2e-07|nta:107794376|K21596 calmodulin-binding transcription activator | (RefSeq) uncharacterized LOC107794376	--	--	F-box associated domain	F-box/kelch-repeat protein At3g06240 OS=Arabidopsis thaliana OX=3702 GN=At3g06240 PE=2 SV=1	S19-locus linked F-box protein type-11 OS=Petunia axillaris subsp. axillaris OX=55889 GN=SLF11 PE=4 SV=1	S	Function unknown	unnamed protein product [Coffea canephora]
Iba01G005140.1	Biological Process: spliceosomal complex assembly (GO:0000245);; Molecular Function: mRNA binding (GO:0003729);;	K12828|0.0e+00|nnu:104598042|K12828 splicing factor 3B subunit 1 | (RefSeq) splicing factor 3B subunit 1	[A]	RNA processing and modification	Splicing factor 3B subunit 1	Splicing factor 3B subunit 1 OS=Xenopus laevis OX=8355 GN=sf3b1 PE=2 SV=1	TOG domain-containing protein OS=Nyssa sinensis OX=561372 GN=F0562_019637 PE=3 SV=1	A	RNA processing and modification	PREDICTED: splicing factor 3B subunit 1 [Nelumbo nucifera]
Iba01G005150.1	Molecular Function: protein binding (GO:0005515);;	--	[L]	Replication, recombination and repair	F-box-like	Putative F-box protein At1g67623 OS=Arabidopsis thaliana OX=3702 GN=At1g67623 PE=4 SV=1	Uncharacterized protein OS=Coffea canephora OX=49390 GN=GSCOC_T00037809001 PE=4 SV=1	L	Replication, recombination and repair	unnamed protein product [Coffea canephora]
Iba01G005160.1	Molecular Function: DNA binding (GO:0003677);; Cellular Component: nucleus (GO:0005634);;	K09422|3.4e-46|mesc:110628915|K09422 transcription factor MYB, plant | (RefSeq) transcription factor MYB30-like	[K]	Transcription	Myb-like DNA-binding domain	Transcription factor MYB58 OS=Arabidopsis thaliana OX=3702 GN=MYB58 PE=2 SV=1	Uncharacterized protein OS=Camellia sinensis var. sinensis OX=542762 GN=TEA_006211 PE=4 SV=1	--	--	hypothetical protein PHAVU_011G109800g [Phaseolus vulgaris]
Iba01G005180.1	Molecular Function: DNA binding (GO:0003677);;	K09422|1.9e-47|mtr:MTR_1g043080|K09422 transcription factor MYB, plant | (RefSeq) myb-related transcription factor LBM1	[K]	Transcription	Myb-like DNA-binding domain	Transcription factor MYB13 OS=Arabidopsis thaliana OX=3702 GN=MYB13 PE=1 SV=1	Putative transcription factor MYB-HB-like family OS=Lupinus albus OX=3870 GN=Lal_00047456 PE=4 SV=1	--	--	Myb-related protein P [Medicago truncatula]
Iba01G005190.1	Molecular Function: RNA binding (GO:0003723);; Molecular Function: structural constituent of ribosome (GO:0003735);; Biological Process: translation (GO:0006412);; Cellular Component: large ribosomal subunit (GO:0015934);;	K02938|7.4e-144|mcha:111010376|K02938 large subunit ribosomal protein L8e | (RefSeq) 60S ribosomal protein L8-like	[J]	Translation, ribosomal structure and biogenesis	Ribosomal Proteins L2, C-terminal domain	60S ribosomal protein L8 OS=Solanum lycopersicum OX=4081 GN=RPL8 PE=2 SV=1	Ribosomal_L2_C domain-containing protein OS=Manihot esculenta OX=3983 GN=MANES_S063000 PE=3 SV=1	J	Translation, ribosomal structure and biogenesis	hypothetical protein JCGZ_03170 [Jatropha curcas]
Iba01G005200.1	--	--	--	--	--	--	Uncharacterized protein (Fragment) OS=Davidia involucrata OX=16924 GN=Din_003223 PE=4 SV=1	--	--	--
Iba01G005210.1	Molecular Function: histone-lysine N-methyltransferase activity (GO:0018024);;	K22748|0.0e+00|pper:18783386|K22748 [histone H3]-lysine4 N-trimethyltransferase ATXR3 [EC:2.1.1.354] | (RefSeq) histone-lysine N-methyltransferase ATXR3	[BK]	--	SET domain	Histone-lysine N-methyltransferase ATXR3 OS=Arabidopsis thaliana OX=3702 GN=ATXR3 PE=2 SV=2	Putative histone-lysine N-methyltransferase ATXR3 OS=Davidia involucrata OX=16924 GN=Din_015502 PE=4 SV=1	--	--	PREDICTED: probable histone-lysine N-methyltransferase ATXR3 [Prunus mume]
Iba01G005220.1	Biological Process: peroxisome organization (GO:0007031);;	--	--	--	--	Peroxisome biogenesis protein 22 OS=Arabidopsis thaliana OX=3702 GN=PEX22 PE=1 SV=1	Peroxisome biogenesis protein 22 OS=Prunus yedoensis var. nudiflora OX=2094558 GN=Pyn_01492 PE=4 SV=1	S	Function unknown	hypothetical protein PRUPE_ppa009899mg [Prunus persica]
Iba01G005230.1	Molecular Function: protein binding (GO:0005515);;	K08770|8.2e-10|qsu:111993471|K08770 ubiquitin C | (RefSeq) polyubiquitin	[OR]	--	Ubiquitin family	Polyubiquitin OS=Neurospora crassa (strain ATCC 24698 / 74-OR23-1A / CBS 708.71 / DSM 1257 / FGSC 987) OX=367110 GN=ubi PE=1 SV=1	Ubiquitin like OS=Actinidia chinensis var. chinensis OX=1590841 GN=CEY00_Acc26464 PE=4 SV=1	O	Posttranslational modification, protein turnover, chaperones	PREDICTED: polyubiquitin-like [Glycine max]
Iba01G005240.1	Molecular Function: glutamate 5-kinase activity (GO:0004349);; Molecular Function: glutamate-5-semialdehyde dehydrogenase activity (GO:0004350);; Molecular Function: ATP binding (GO:0005524);; Cellular Component: cytoplasm (GO:0005737);; Biological Process: L-proline biosynthetic process (GO:0055129);;	K12657|0.0e+00|nnu:104601951|K12657 delta-1-pyrroline-5-carboxylate synthetase [EC:2.7.2.11 1.2.1.41] | (RefSeq) delta-1-pyrroline-5-carboxylate synthase	[E]	Amino acid transport and metabolism	Amino acid kinase family	Delta-1-pyrroline-5-carboxylate synthase OS=Actinidia deliciosa OX=3627 PE=2 SV=1	Delta-1-pyrroline-5-carboxylate synthase OS=Davidia involucrata OX=16924 GN=Din_033689 PE=3 SV=1	E	Amino acid transport and metabolism	delta 1-pyrroline-5-carboxylate synthetase 1 [Chrysanthemum lavandulifolium]
Iba01G005250.1	Cellular Component: chromatin (GO:0000785);; Molecular Function: molecular_function (GO:0003674);; Molecular Function: nucleic acid binding (GO:0003676);; Molecular Function: DNA binding (GO:0003677);; Molecular Function: chromatin binding (GO:0003682);; Molecular Function: DNA-binding transcription factor activity (GO:0003700);; Molecular Function: structural molecule activity (GO:0005198);; Mol…	K11296|3.5e-19|lsv:111893378|K11296 high mobility group protein B3 | (RefSeq) high mobility group B protein 3-like	[R]	General function prediction only	HMG (high mobility group) box	High mobility group B protein 3 OS=Arabidopsis thaliana OX=3702 GN=HMGB3 PE=1 SV=1	Putative high mobility group B protein 3-like OS=Davidia involucrata OX=16924 GN=Din_036010 PE=4 SV=1	K	Transcription	PREDICTED: high mobility group B protein 3-like [Citrus sinensis]
Iba01G005260.1	--	--	[L]	Replication, recombination and repair	--	--	Uncharacterized protein (Fragment) OS=Rhododendron williamsianum OX=262921 GN=C3L33_11912 PE=4 SV=1	--	--	PREDICTED: uncharacterized protein LOC100795374 isoformX2 [Glycine max]
Iba01G005270.1	Molecular Function: monooxygenase activity (GO:0004497);; Molecular Function: iron ion binding (GO:0005506);; Molecular Function: oxidoreductase activity, acting on paired donors, with incorporation or reduction of molecular oxygen (GO:0016705);; Molecular Function: lyase activity (GO:0016829);; Molecular Function: heme binding (GO:0020037);;	K10528|1.5e-185|nto:104111680|K10528 hydroperoxide lyase [EC:4.1.2.-] | (RefSeq) fatty acid hydroperoxide lyase, chloroplastic	--	--	Cytochrome P450	Fatty acid hydroperoxide lyase, chloroplastic OS=Solanum lycopersicum OX=4081 GN=HPL PE=1 SV=1	Putative CYP74B24 OS=Davidia involucrata OX=16924 GN=Din_012162 PE=4 SV=1	Q	Secondary metabolites biosynthesis, transport and catabolism	fatty acid hydroperoxide lyase [Camellia oleifera]
Iba01G005280.1	Molecular Function: protein serine/threonine kinase activity (GO:0004674);; Molecular Function: ATP binding (GO:0005524);; Cellular Component: integral component of membrane (GO:0016021);;	K13420|3.1e-287|qsu:112038753|K13420 LRR receptor-like serine/threonine-protein kinase FLS2 [EC:2.7.11.1] | (RefSeq) putative receptor-like protein kinase At3g47110	--	--	Leucine rich repeat	Probable LRR receptor-like serine/threonine-protein kinase At3g47570 OS=Arabidopsis thaliana OX=3702 GN=At3g47570 PE=2 SV=1	Protein kinase domain-containing protein OS=Vitis vinifera OX=29760 GN=VIT_09s0002g08640 PE=3 SV=1	T	Signal transduction mechanisms	PREDICTED: probable LRR receptor-like serine/threonine-protein kinase At3g47570 [Vitis vinifera]
Iba01G005290.1	--	K12864|4.9e-24|psom:113303216|K12864 beta-catenin-like protein 1 | (RefSeq) beta-catenin-like protein 1	[S]	Function unknown	Catenin-beta-like, Arm-motif containing nuclear	Beta-catenin-like protein 1 OS=Bos taurus OX=9913 GN=CTNNBL1 PE=2 SV=3	DUF1716 domain-containing protein OS=Aquilegia coerulea OX=218851 GN=AQUCO_00201404v1 PE=4 SV=1	S	Function unknown	PREDICTED: beta-catenin-like protein 1 [Nelumbo nucifera]
Iba01G005300.1	Molecular Function: peroxidase activity (GO:0004601);; Cellular Component: integral component of membrane (GO:0016021);;	K09775|4.0e-66|tcc:18612315|K09775 uncharacterized protein | (RefSeq) uncharacterized membrane protein YuiD	--	--	Divergent PAP2 family	Uncharacterized membrane protein YuiD OS=Bacillus subtilis (strain 168) OX=224308 GN=yuiD PE=4 SV=1	Acid phosphatase/vanadium-dependent haloperoxidase-related protein OS=Actinidia chinensis var. chinensis OX=1590841 GN=CEY00_Acc13630 PE=4 SV=1	S	Function unknown	Acid phosphatase/vanadium-dependent haloperoxidase-related protein [Theobroma cacao]
Iba01G005310.1	Cellular Component: integral component of membrane (GO:0016021);;	K21989|0.0e+00|mesc:110627326|K21989 calcium permeable stress-gated cation channel | (RefSeq) CSC1-like protein At3g21620 isoform X1	[R]	General function prediction only	Calcium-dependent channel, 7TM region, putative phosphate	CSC1-like protein At3g21620 OS=Arabidopsis thaliana OX=3702 GN=At3g21620 PE=2 SV=1	Uncharacterized protein OS=Manihot esculenta OX=3983 GN=MANES_12G071900 PE=3 SV=1	S	Function unknown	PREDICTED: CSC1-like protein At3g21620 [Nicotiana sylvestris]
Iba01G005320.1	Molecular Function: ribonuclease III activity (GO:0004525);; Biological Process: RNA processing (GO:0006396);;	K11592|8.3e-41|han:110884494|K11592 endoribonuclease Dicer [EC:3.1.26.-] | (RefSeq) LOW QUALITY PROTEIN: endoribonuclease Dicer homolog 1-like	[A]	RNA processing and modification	Ribonuclease III domain	Ribonuclease 3-like protein 3 OS=Oryza sativa subsp. japonica OX=39947 GN=Os06g0358800 PE=2 SV=1	Ribonuclease 3-like protein OS=Actinidia chinensis var. chinensis OX=1590841 GN=CEY00_Acc13632 PE=4 SV=1	A	RNA processing and modification	PREDICTED: ribonuclease 3-like protein 3 isoform X1 [Nicotiana tomentosiformis]
Iba01G005330.1	Molecular Function: protein kinase activity (GO:0004672);; Molecular Function: ATP binding (GO:0005524);; Cellular Component: integral component of membrane (GO:0016021);;	K13429|8.5e-228|vvi:100255092|K13429 chitin elicitor receptor kinase 1 | (RefSeq) lysM domain receptor-like kinase 3	--	--	Protein tyrosine and serine/threonine kinase	Chitin elicitor receptor kinase 1 OS=Oryza sativa subsp. japonica OX=39947 GN=CERK1 PE=1 SV=1	Putative chitin elicitor receptor kinase 1-like OS=Davidia involucrata OX=16924 GN=Din_041639 PE=4 SV=1	T	Signal transduction mechanisms	PREDICTED: chitin elicitor receptor kinase 1-like isoform X1 [Populus euphratica]
Iba01G005340.1	--	--	--	--	Lycopene cyclase protein	--	Uncharacterized protein OS=Camellia sinensis var. sinensis OX=542762 GN=TEA_013478 PE=4 SV=1	--	--	PREDICTED: uncharacterized protein LOC100241486 [Vitis vinifera]
Iba01G005350.1	Molecular Function: chromatin binding (GO:0003682);; Molecular Function: metal ion binding (GO:0046872);;	K03283|4.1e-23|mtr:MTR_5g097190|K03283 heat shock 70kDa protein 1/2/6/8 | (RefSeq) DnaK family protein	[K]	Transcription	BAH domain	Chromatin remodeling protein EBS OS=Arabidopsis thaliana OX=3702 GN=EBS PE=1 SV=1	PHD domain-containing protein/BAH domain-containing protein OS=Cephalotus follicularis OX=3775 GN=CFOL_v3_15652 PE=4 SV=1	K	Transcription	PREDICTED: BAH and coiled-coil domain-containing protein 1-like [Nelumbo nucifera]
Iba01G005360.1	--	K12169|2.0e-07|sind:105171252|K12169 Kip1 ubiquitination-promoting complex protein 1 [EC:2.3.2.27] | (RefSeq) E3 ubiquitin-protein ligase RKP	--	--	Zinc finger, C3HC4 type (RING finger)	--	RING-type domain-containing protein (Fragment) OS=Rhododendron williamsianum OX=262921 GN=C3L33_11885 PE=4 SV=1	O	Posttranslational modification, protein turnover, chaperones	hypothetical protein MTR_4g132760 [Medicago truncatula]
Iba01G005370.1	Molecular Function: mRNA binding (GO:0003729);; Molecular Function: metal ion binding (GO:0046872);;	K13832|1.8e-37|boe:106335320|K13832 3-dehydroquinate dehydratase / shikimate dehydrogenase [EC:4.2.1.10 1.1.1.25] | (RefSeq) bifunctional 3-dehydroquinate dehydratase/shikimate dehydrogenase, chloroplastic-like isoform X1	[R]	General function prediction only	Zinc finger C-x8-C-x5-C-x3-H type (and similar)	Zinc finger CCCH domain-containing protein 3 OS=Arabidopsis thaliana OX=3702 GN=At1g04990 PE=2 SV=1	Uncharacterized protein OS=Vitis vinifera OX=29760 GN=VIT_12s0059g01450 PE=4 SV=1	S	Function unknown	PREDICTED: zinc finger CCCH domain-containing protein 3 [Vitis vinifera]
Iba01G005380.1	Molecular Function: sterol esterase activity (GO:0004771);; Biological Process: lipid metabolic process (GO:0006629);;	K01052|1.5e-148|jre:108995819|K01052 lysosomal acid lipase/cholesteryl ester hydrolase [EC:3.1.1.13] | (RefSeq) triacylglycerol lipase 2-like	[I]	Lipid transport and metabolism	Partial alpha/beta-hydrolase lipase region	Triacylglycerol lipase 2 OS=Arabidopsis thaliana OX=3702 GN=LIP2 PE=2 SV=1	Putative triacylglycerol lipase 2-like (Fragment) OS=Davidia involucrata OX=16924 GN=Din_034735 PE=4 SV=1	I	Lipid transport and metabolism	PREDICTED: triacylglycerol lipase 2-like [Populus euphratica]
Iba01G005390.1	Molecular Function: protein binding (GO:0005515);;	K21596|1.6e-08|nta:107794376|K21596 calmodulin-binding transcription activator | (RefSeq) uncharacterized LOC107794376	--	--	F-box associated domain	Putative F-box protein At3g10240 OS=Arabidopsis thaliana OX=3702 GN=At3g10240 PE=4 SV=1	Putative F-box domain-containing protein OS=Rosa chinensis OX=74649 GN=RchiOBHm_Chr2g0154531 PE=4 SV=1	--	--	PREDICTED: putative F-box/kelch-repeat protein At3g17570-like [Citrus sinensis]
Iba01G005400.1	Molecular Function: protein binding (GO:0005515);;	--	--	--	F-box associated domain	Putative F-box protein At3g10240 OS=Arabidopsis thaliana OX=3702 GN=At3g10240 PE=4 SV=1	Class S F-box protein OS=Nicotiana alata OX=4087 GN=DD7 PE=2 SV=1	S	Function unknown	class S F-box protein [Nicotiana alata]
Iba01G005410.1	Biological Process: fatty acid biosynthetic process (GO:0006633);; Molecular Function: transferase activity, transferring acyl groups other than amino-acyl groups (GO:0016747);;	K09458|7.5e-15|cic:CICLE_v10015116mg|K09458 3-oxoacyl-[acyl-carrier-protein] synthase II [EC:2.3.1.179] | (RefSeq) hypothetical protein	[IQ]	--	Beta-ketoacyl synthase, C-terminal domain	3-oxoacyl-[acyl-carrier-protein] synthase, mitochondrial OS=Arabidopsis thaliana OX=3702 GN=KAS PE=1 SV=1	Beta-ketoacyl-[acyl-carrier-protein] synthase I OS=Actinidia chinensis var. chinensis OX=1590841 GN=CEY00_Acc13610 PE=3 SV=1	--	--	hypothetical protein CICLE_v10015116mg [Citrus clementina]
Iba01G005420.1	Molecular Function: protein binding (GO:0005515);;	K21596|6.3e-12|nta:107794376|K21596 calmodulin-binding transcription activator | (RefSeq) uncharacterized LOC107794376	--	--	F-box associated domain	Putative F-box protein At3g10240 OS=Arabidopsis thaliana OX=3702 GN=At3g10240 PE=4 SV=1	S7-locus linked F-box protein type-11 OS=Petunia hybrida OX=4102 GN=SLF11 PE=4 SV=1	S	Function unknown	S locus F-box protein with the low allelic sequence polymorphism 1-S2, putative [Theobroma cacao]
Iba01G005440.1	Biological Process: fatty acid biosynthetic process (GO:0006633);; Molecular Function: transferase activity, transferring acyl groups other than amino-acyl groups (GO:0016747);;	K09458|4.4e-211|mdm:103442680|K09458 3-oxoacyl-[acyl-carrier-protein] synthase II [EC:2.3.1.179] | (RefSeq) 3-oxoacyl-[acyl-carrier-protein] synthase, mitochondrial	[IQ]	--	Beta-ketoacyl synthase, N-terminal domain	3-oxoacyl-[acyl-carrier-protein] synthase, mitochondrial OS=Arabidopsis thaliana OX=3702 GN=KAS PE=1 SV=1	Beta-ketoacyl-[acyl-carrier-protein] synthase I OS=Davidia involucrata OX=16924 GN=Din_035746 PE=3 SV=1	--	--	PREDICTED: 3-oxoacyl-[acyl-carrier-protein] synthase, mitochondrial [Eucalyptus grandis]
Iba01G005450.1	Cellular Component: extracellular space (GO:0005615);; Molecular Function: lipid binding (GO:0008289);;	K05399|2.5e-152|vvi:100265388|K05399 lipopolysaccharide-binding protein | (RefSeq) putative BPI/LBP family protein At1g04970	[V]	Defense mechanisms	LBP / BPI / CETP family, N-terminal domain	Putative BPI/LBP family protein At1g04970 OS=Arabidopsis thaliana OX=3702 GN=At1g04970 PE=2 SV=1	Uncharacterized protein OS=Nyssa sinensis OX=561372 GN=F0562_011198 PE=4 SV=1	V	Defense mechanisms	PREDICTED: putative BPI/LBP family protein At1g04970 [Vitis vinifera]
Iba01G005460.1	Molecular Function: actin filament binding (GO:0051015);; Biological Process: actin filament bundle assembly (GO:0051017);;	K17275|1.3e-277|nta:107771691|K17275 plastin-1 | (RefSeq) fimbrin-5-like	[Z]	Cytoskeleton	Calponin homology (CH) domain	Fimbrin-5 OS=Arabidopsis thaliana OX=3702 GN=FIM5 PE=1 SV=1	Uncharacterized protein OS=Camellia sinensis var. sinensis OX=542762 GN=TEA_014923 PE=4 SV=1	Z	Cytoskeleton	PREDICTED: fimbrin-like protein 2 [Nicotiana tomentosiformis]
Iba01G005470.1	Molecular Function: RNA binding (GO:0003723);;	K14411|7.5e-148|ccav:112507064|K14411 RNA-binding protein Musashi | (RefSeq) heterogeneous nuclear ribonucleoprotein 1-like	[A]	RNA processing and modification	RNA recognition motif. (a.k.a. RRM, RBD, or RNP domain)	Heterogeneous nuclear ribonucleoprotein 1 OS=Arabidopsis thaliana OX=3702 GN=RNP1 PE=1 SV=1	Uncharacterized protein OS=Davidia involucrata OX=16924 GN=Din_006897 PE=4 SV=1	A	RNA processing and modification	hypothetical protein JCGZ_18462 [Jatropha curcas]
Iba01G005480.1	Molecular Function: protein binding (GO:0005515);;	--	--	--	NPH3 family	BTB/POZ domain-containing protein At5g48130 OS=Arabidopsis thaliana OX=3702 GN=At5g48130 PE=2 SV=1	Uncharacterized protein OS=Vitis vinifera OX=29760 GN=VIT_12s0057g00510 PE=3 SV=1	S	Function unknown	PREDICTED: BTB/POZ domain-containing protein At5g48130 [Vitis vinifera]
Iba01G005490.1	--	K13118|2.6e-201|vvi:100251152|K13118 protein DGCR14 | (RefSeq) protein DGCR14	[R]	General function prediction only	Nuclear protein Es2	Splicing factor ESS-2 homolog OS=Drosophila melanogaster OX=7227 GN=Es2 PE=1 SV=2	Uncharacterized protein OS=Nyssa sinensis OX=561372 GN=F0562_011243 PE=3 SV=1	S	Function unknown	PREDICTED: protein DGCR14 [Vitis vinifera]
Iba01G005500.1	--	K04506|2.3e-23|csat:104734106|K04506 E3 ubiquitin-protein ligase SIAH1 [EC:2.3.2.27] | (RefSeq) E3 ubiquitin-protein ligase SINA-like 7	--	--	DnaJ domain	Chaperone protein DnaJ OS=Staphylococcus aureus (strain Mu3 / ATCC 700698) OX=418127 GN=dnaJ PE=3 SV=1	J domain-containing protein OS=Camellia sinensis var. sinensis OX=542762 GN=TEA_028583 PE=4 SV=1	O	Posttranslational modification, protein turnover, chaperones	hypothetical protein JCGZ_18486 [Jatropha curcas]
Iba01G005510.1	Biological Process: reproduction (GO:0000003);; Biological Process: developmental process involved in reproduction (GO:0003006);; Molecular Function: molecular_function (GO:0003674);; Molecular Function: DNA-binding transcription factor activity (GO:0003700);; Molecular Function: protein binding (GO:0005515);; Cellular Component: cellular_component (GO:0005575);; Cellular Component: intracellular…	--	--	--	--	Transcriptional regulator STERILE APETALA OS=Arabidopsis thaliana OX=3702 GN=SAP PE=1 SV=1	Uncharacterized protein OS=Camellia sinensis var. sinensis OX=542762 GN=TEA_022080 PE=4 SV=1	S	Function unknown	PREDICTED: transcriptional regulator STERILE APETALA-like [Nicotiana tomentosiformis]
Iba01G005520.1	Cellular Component: nucleus (GO:0005634);; Biological Process: regulation of transcription, DNA-templated (GO:0006355);; Molecular Function: zinc ion binding (GO:0008270);;	K17604|2.5e-61|bna:106433259|K17604 zinc finger SWIM domain-containing protein 3 | (RefSeq) protein FAR1-RELATED SEQUENCE 5-like	--	--	FAR1 DNA-binding domain	Putative protein FAR1-RELATED SEQUENCE 10 OS=Arabidopsis thaliana OX=3702 GN=FRS10 PE=2 SV=2	Protein FAR1-RELATED SEQUENCE OS=Davidia involucrata OX=16924 GN=Din_039603 PE=3 SV=1	S	Function unknown	PREDICTED: putative protein FAR1-RELATED SEQUENCE 10 [Vitis vinifera]
Iba01G005530.1	Cellular Component: nucleus (GO:0005634);; Biological Process: regulation of transcription, DNA-templated (GO:0006355);; Molecular Function: sequence-specific DNA binding (GO:0043565);; Molecular Function: protein heterodimerization activity (GO:0046982);;	K08065|5.3e-68|cmos:111451370|K08065 nuclear transcription Y subunit beta | (RefSeq) nuclear transcription factor Y subunit B-3-like	[K]	Transcription	Histone-like transcription factor (CBF/NF-Y) and archaeal histone	Nuclear transcription factor Y subunit B-3 OS=Arabidopsis thaliana OX=3702 GN=NFYB3 PE=1 SV=1	CBFD_NFYB_HMF domain-containing protein OS=Jatropha curcas OX=180498 GN=JCGZ_18501 PE=3 SV=1	B	Chromatin structure and dynamics	hypothetical protein JCGZ_18501 [Jatropha curcas]
Iba01G005540.1	Biological Process: defense response (GO:0006952);; Molecular Function: ADP binding (GO:0043531);;	K13457|1.7e-304|hbr:110641499|K13457 disease resistance protein RPM1 | (RefSeq) disease resistance protein RPM1-like	[T]	Signal transduction mechanisms	NB-ARC domain	Disease resistance protein RPM1 OS=Arabidopsis thaliana OX=3702 GN=RPM1 PE=1 SV=1	Uncharacterized protein OS=Camellia sinensis var. sinensis OX=542762 GN=TEA_003309 PE=4 SV=1	T	Signal transduction mechanisms	PREDICTED: disease resistance protein RPM1-like [Vitis vinifera]
Iba01G005550.1	Cellular Component: integral component of membrane (GO:0016021);; Molecular Function: transmembrane transporter activity (GO:0022857);;	K14638|2.4e-155|sind:105174545|K14638 solute carrier family 15 (peptide/histidine transporter), member 3/4 | (RefSeq) protein NRT1/ PTR FAMILY 5.5 isoform X1	[E]	Amino acid transport and metabolism	POT family	Protein NRT1/ PTR FAMILY 5.5 OS=Arabidopsis thaliana OX=3702 GN=NPF5.5 PE=2 SV=1	Uncharacterized protein OS=Camellia sinensis var. sinensis OX=542762 GN=TEA_020086 PE=3 SV=1	E	Amino acid transport and metabolism	PREDICTED: putative peptide/nitrate transporter At2g38100-like [Citrus sinensis]
Iba01G005560.1	Molecular Function: acylglycerol lipase activity (GO:0047372);;	K18368|7.9e-150|dcr:108196356|K18368 caffeoylshikimate esterase [EC:3.1.1.-] | (RefSeq) caffeoylshikimate esterase-like	[I]	Lipid transport and metabolism	Serine aminopeptidase, S33	Caffeoylshikimate esterase OS=Arabidopsis thaliana OX=3702 GN=CSE PE=1 SV=1	Putative caffeoylshikimate esterase OS=Davidia involucrata OX=16924 GN=Din_026702 PE=4 SV=1	I	Lipid transport and metabolism	PREDICTED: caffeoylshikimate esterase [Sesamum indicum]
Iba01G005580.1	--	K03549|3.3e-17|jre:108997955|K03549 KUP system potassium uptake protein | (RefSeq) potassium transporter 19-like	--	--	Transposase family tnp2	--	uncharacterized protein LOC107829176 OS=Nicotiana tabacum OX=4097 GN=LOC107829176 PE=4 SV=1	S	Function unknown	PREDICTED: uncharacterized protein LOC104094764 [Nicotiana tomentosiformis]
Iba01G005590.1	Molecular Function: manganese ion transmembrane transporter activity (GO:0005384);; Cellular Component: integral component of membrane (GO:0016021);; Biological Process: cellular manganese ion homeostasis (GO:0030026);;	K22736|2.8e-69|ini:109165672|K22736 vacuolar iron transporter family protein | (RefSeq) vacuolar iron transporter homolog 4-like	[S]	Function unknown	VIT family	Vacuolar iron transporter homolog 2 OS=Arabidopsis thaliana OX=3702 GN=VTL2 PE=2 SV=1	Putative membrane protein OS=Handroanthus impetiginosus OX=429701 GN=CDL12_26942 PE=3 SV=1	S	Function unknown	PREDICTED: vacuolar iron transporter homolog 4-like [Malus domestica]
Iba01G005600.1	Biological Process: response to light stimulus (GO:0009416);; Cellular Component: photosystem I (GO:0009522);; Cellular Component: photosystem II (GO:0009523);; Cellular Component: chloroplast thylakoid membrane (GO:0009535);; Biological Process: photosynthesis, light harvesting in photosystem I (GO:0009768);; Cellular Component: plastoglobule (GO:0010287);; Cellular Component: integral component…	K08909|2.0e-139|ccav:112506906|K08909 light-harvesting complex I chlorophyll a/b binding protein 3 | (RefSeq) chlorophyll a-b binding protein 8, chloroplastic	--	--	Chlorophyll A-B binding protein	Chlorophyll a-b binding protein 8, chloroplastic OS=Solanum lycopersicum OX=4081 GN=CAB8 PE=3 SV=1	Chlorophyll a-b binding protein, chloroplastic OS=Nicotiana tabacum OX=4097 GN=LOC107817323 PE=3 SV=1	C	Energy production and conversion	PREDICTED: chlorophyll a-b binding protein 8, chloroplastic [Nicotiana tomentosiformis]
Iba01G005610.1	Biological Process: ubiquitin-dependent protein catabolic process (GO:0006511);; Biological Process: protein deubiquitination (GO:0016579);; Molecular Function: thiol-dependent ubiquitinyl hydrolase activity (GO:0036459);;	K11855|1.2e-195|zju:107423322|K11855 ubiquitin carboxyl-terminal hydrolase 36/42 [EC:3.4.19.12] | (RefSeq) ubiquitin carboxyl-terminal hydrolase 25	[O]	Posttranslational modification, protein turnover, chaperones	Ubiquitin carboxyl-terminal hydrolase	Ubiquitin carboxyl-terminal hydrolase 25 OS=Arabidopsis thaliana OX=3702 GN=UBP25 PE=2 SV=1	Ubiquitin carboxyl-terminal hydrolase OS=Davidia involucrata OX=16924 GN=Din_020047 PE=3 SV=1	O	Posttranslational modification, protein turnover, chaperones	PREDICTED: ubiquitin carboxyl-terminal hydrolase 25 [Vitis vinifera]
Iba01G005620.1	Cellular Component: integral component of membrane (GO:0016021);;	K15280|9.4e-22|mus:103987831|K15280 solute carrier family 35, member C2 | (RefSeq) probable sugar phosphate/phosphate translocator At1g06470	[GE]	--	Triose-phosphate Transporter family	Probable sugar phosphate/phosphate translocator At3g14410 OS=Arabidopsis thaliana OX=3702 GN=At3g14410 PE=2 SV=1	probable sugar phosphate/phosphate translocator At3g14410 OS=Nelumbo nucifera OX=4432 GN=LOC104588751 PE=4 SV=1	--	--	PREDICTED: probable sugar phosphate/phosphate translocator At3g14410 [Tarenaya hassleriana]
Iba01G005630.1	Molecular Function: metal ion binding (GO:0046872);; Molecular Function: dioxygenase activity (GO:0051213);;	K23947|6.8e-101|sind:105176872|K23947 2-oxoglutarate-dependent dioxygenase [EC:1.14.11.-] | (RefSeq) 2-oxoglutarate-dependent dioxygenase DAO	[QR]	--	2OG-Fe(II) oxygenase superfamily	2-oxoglutarate-dependent dioxygenase DAO OS=Oryza sativa subsp. indica OX=39946 GN=DAO PE=3 SV=1	2-oxoglutarate-dependent dioxygenase OS=Actinidia chinensis var. chinensis OX=1590841 GN=CEY00_Acc19207 PE=3 SV=1	Q	Secondary metabolites biosynthesis, transport and catabolism	PREDICTED: 2-oxoglutarate-dependent dioxygenase DAO-like [Sesamum indicum]
Iba01G005640.1	Molecular Function: metal ion binding (GO:0046872);; Molecular Function: dioxygenase activity (GO:0051213);;	K23947|3.4e-92|zju:107424257|K23947 2-oxoglutarate-dependent dioxygenase [EC:1.14.11.-] | (RefSeq) 2-oxoglutarate-dependent dioxygenase DAO-like	[QR]	--	non-haem dioxygenase in morphine synthesis N-terminal	2-oxoglutarate-dependent dioxygenase DAO OS=Oryza sativa subsp. indica OX=39946 GN=DAO PE=3 SV=1	2-oxoglutarate-dependent dioxygenase OS=Actinidia chinensis var. chinensis OX=1590841 GN=CEY00_Acc19208 PE=3 SV=1	Q	Secondary metabolites biosynthesis, transport and catabolism	hypothetical protein JCGZ_24284 [Jatropha curcas]
Iba01G005650.1	Molecular Function: manganese ion transmembrane transporter activity (GO:0005384);; Cellular Component: integral component of membrane (GO:0016021);; Biological Process: cellular manganese ion homeostasis (GO:0030026);;	K22736|5.3e-68|ini:109165672|K22736 vacuolar iron transporter family protein | (RefSeq) vacuolar iron transporter homolog 4-like	[S]	Function unknown	VIT family	Vacuolar iron transporter homolog 2 OS=Arabidopsis thaliana OX=3702 GN=VTL2 PE=2 SV=1	Putative membrane protein OS=Handroanthus impetiginosus OX=429701 GN=CDL12_26942 PE=3 SV=1	S	Function unknown	PREDICTED: vacuolar iron transporter homolog 4-like [Malus domestica]
Iba01G005660.1	Cellular Component: ribosome (GO:0005840);; Cellular Component: integral component of membrane (GO:0016021);;	K02882|7.2e-43|vvi:100260572|K02882 large subunit ribosomal protein L18Ae | (RefSeq) 60S ribosomal protein L18a-like	--	--	--	60S ribosomal protein L18a-like protein OS=Arabidopsis thaliana OX=3702 GN=At1g29970 PE=2 SV=2	60S ribosomal protein L18a-like protein OS=Actinidia chinensis var. chinensis OX=1590841 GN=CEY00_Acc19216 PE=4 SV=1	S	Function unknown	hypothetical protein JCGZ_20159 [Jatropha curcas]
Iba01G005670.1	Molecular Function: MAP kinase activity (GO:0004707);; Molecular Function: ATP binding (GO:0005524);;	K04371|2.5e-215|sind:105165483|K04371 mitogen-activated protein kinase 1/3 [EC:2.7.11.24] | (RefSeq) mitogen-activated protein kinase 19 isoform X1	[T]	Signal transduction mechanisms	Protein kinase domain	Mitogen-activated protein kinase 19 OS=Arabidopsis thaliana OX=3702 GN=MPK19 PE=1 SV=2	Mitogen-activated protein kinase OS=Camellia sinensis OX=4442 PE=2 SV=1	T	Signal transduction mechanisms	PREDICTED: mitogen-activated protein kinase 19 [Populus euphratica]
Iba01G005680.1	Molecular Function: protein kinase activity (GO:0004672);; Molecular Function: ATP binding (GO:0005524);; Cellular Component: integral component of membrane (GO:0016021);;	K00924|1.4e-78|jcu:105638229|K00924 kinase [EC:2.7.1.-] | (RefSeq) receptor-like protein kinase HSL1	--	--	Protein tyrosine and serine/threonine kinase	Probable leucine-rich repeat receptor-like serine/threonine-protein kinase At3g14840 OS=Arabidopsis thaliana OX=3702 GN=LRR-RLK PE=1 SV=1	Non-specific serine/threonine protein kinase OS=Nyssa sinensis OX=561372 GN=F0562_009029 PE=4 SV=1	T	Signal transduction mechanisms	Leucine-rich repeat transmembrane protein kinase [Theobroma cacao]
Iba01G005690.1	--	K23877|1.9e-36|cann:107879593|K23877 xyloglucan O-acetyltransferase | (RefSeq) protein ALTERED XYLOGLUCAN 4	--	--	GDSL/SGNH-like Acyl-Esterase family found in Pmr5 and Cas1p	Protein trichome birefringence-like 38 OS=Arabidopsis thaliana OX=3702 GN=TBL38 PE=2 SV=1	PMR5N domain-containing protein OS=Davidia involucrata OX=16924 GN=Din_047481 PE=3 SV=1	S	Function unknown	PREDICTED: protein trichome birefringence-like 41 isoform X2 [Nicotiana tomentosiformis]
Iba01G005700.1	Molecular Function: protein serine/threonine kinase activity (GO:0004674);; Molecular Function: ATP binding (GO:0005524);; Cellular Component: plasma membrane (GO:0005886);; Cellular Component: integral component of membrane (GO:0016021);; Biological Process: protein autophosphorylation (GO:0046777);;	K20718|3.1e-81|smo:SELMODRAFT_107124|K20718 LRR receptor-like serine/threonine-protein kinase ERECTA [EC:2.7.11.1] | (RefSeq) ERb-2; hypothetical protein	--	--	Protein tyrosine and serine/threonine kinase	Probable leucine-rich repeat receptor-like serine/threonine-protein kinase At3g14840 OS=Arabidopsis thaliana OX=3702 GN=LRR-RLK PE=1 SV=1	Non-specific serine/threonine protein kinase OS=Vitis vinifera OX=29760 GN=VIT_19s0014g00470 PE=4 SV=1	T	Signal transduction mechanisms	PREDICTED: probable leucine-rich repeat receptor-like serine/threonine-protein kinase At3g14840 [Vitis vinifera]
Iba01G005710.1	Molecular Function: protein serine/threonine kinase activity (GO:0004674);; Molecular Function: ATP binding (GO:0005524);; Cellular Component: plasma membrane (GO:0005886);; Cellular Component: integral component of membrane (GO:0016021);; Biological Process: protein autophosphorylation (GO:0046777);;	K20718|6.9e-81|ppp:112272826|K20718 LRR receptor-like serine/threonine-protein kinase ERECTA [EC:2.7.11.1] | (RefSeq) LRR receptor-like serine/threonine-protein kinase ERL1	--	--	Protein tyrosine and serine/threonine kinase	Probable leucine-rich repeat receptor-like serine/threonine-protein kinase At3g14840 OS=Arabidopsis thaliana OX=3702 GN=LRR-RLK PE=1 SV=1	Non-specific serine/threonine protein kinase OS=Theobroma cacao OX=3641 GN=TCM_032041 PE=4 SV=1	T	Signal transduction mechanisms	Leucine-rich repeat transmembrane protein kinase [Theobroma cacao]
Iba01G005720.1	Molecular Function: protein serine/threonine kinase activity (GO:0004674);; Molecular Function: ATP binding (GO:0005524);; Cellular Component: plasma membrane (GO:0005886);; Cellular Component: integral component of membrane (GO:0016021);; Biological Process: protein autophosphorylation (GO:0046777);;	K13415|1.6e-82|cam:101496225|K13415 protein brassinosteroid insensitive 1 [EC:2.7.10.1 2.7.11.1] | (RefSeq) brassinosteroid LRR receptor kinase	--	--	Protein tyrosine and serine/threonine kinase	Probable leucine-rich repeat receptor-like serine/threonine-protein kinase At3g14840 OS=Arabidopsis thaliana OX=3702 GN=LRR-RLK PE=1 SV=1	Non-specific serine/threonine protein kinase OS=Theobroma cacao OX=3641 GN=TCM_032041 PE=4 SV=1	T	Signal transduction mechanisms	Leucine-rich repeat transmembrane protein kinase [Theobroma cacao]
Iba01G005730.1	Molecular Function: protein kinase activity (GO:0004672);; Molecular Function: ATP binding (GO:0005524);; Cellular Component: integral component of membrane (GO:0016021);;	K13430|4.9e-26|peq:110033478|K13430 serine/threonine-protein kinase PBS1 [EC:2.7.11.1] | (RefSeq) probable serine/threonine-protein kinase PBL7 isoform X1	--	--	Protein tyrosine and serine/threonine kinase	Probable leucine-rich repeat receptor-like serine/threonine-protein kinase At3g14840 OS=Arabidopsis thaliana OX=3702 GN=LRR-RLK PE=1 SV=1	Serine/threonine-protein kinase PBS1 OS=Vigna unguiculata OX=3917 GN=DEO72_LG10g1384 PE=4 SV=1	T	Signal transduction mechanisms	hypothetical protein PHAVU_005G078500g [Phaseolus vulgaris]
Iba01G005740.1	--	K15255|2.8e-16|nsy:104244763|K15255 ATP-dependent DNA helicase PIF1 [EC:3.6.4.12] | (RefSeq) ATP-dependent DNA helicase PIF1-like	--	--	--	--	Uncharacterized protein OS=Davidia involucrata OX=16924 GN=Din_010535 PE=4 SV=1	--	--	PREDICTED: uncharacterized protein LOC105176924 [Sesamum indicum]
Iba01G005750.1	Cellular Component: integral component of membrane (GO:0016021);;	--	--	--	--	--	Uncharacterized protein OS=Brassica campestris OX=3711 GN=BRAA09T41440Z PE=4 SV=1	--	--	PREDICTED: uncharacterized protein LOC104775797 [Camelina sativa]
Iba01G005760.1	--	--	--	--	--	--	Uncharacterized protein OS=Malus domestica OX=3750 GN=DVH24_010962 PE=4 SV=1	--	--	PREDICTED: uncharacterized protein LOC104808152 [Tarenaya hassleriana]
Iba01G005770.1	Biological Process: regulation of GTPase activity (GO:0043087);;	K19937|1.3e-188|vvi:100241866|K19937 Rab3 GTPase-activating protein non-catalytic subunit | (RefSeq) rab3 GTPase-activating protein non-catalytic subunit	[U]	Intracellular trafficking, secretion, and vesicular transport	Rab3 GTPase-activating protein regulatory subunit N-terminus	Rab3 GTPase-activating protein non-catalytic subunit OS=Homo sapiens OX=9606 GN=RAB3GAP2 PE=1 SV=1	Rab3 GTPase-activating protein non-catalytic subunit like OS=Actinidia chinensis var. chinensis OX=1590841 GN=CEY00_Acc19141 PE=4 SV=1	U	Intracellular trafficking, secretion, and vesicular transport	PREDICTED: rab3 GTPase-activating protein non-catalytic subunit isoform X2 [Vitis vinifera]
Iba01G005780.1	Molecular Function: molecular_function (GO:0003674);; Molecular Function: catalytic activity (GO:0003824);; Molecular Function: uroporphyrinogen decarboxylase activity (GO:0004853);; Cellular Component: cellular_component (GO:0005575);; Cellular Component: intracellular (GO:0005622);; Cellular Component: obsolete cell (GO:0005623);; Cellular Component: cytoplasm (GO:0005737);; Cellular Component:…	K03549|6.1e-13|cann:107865483|K03549 KUP system potassium uptake protein | (RefSeq) potassium transporter 5-like	--	--	Peptide N-acetyl-beta-D-glucosaminyl asparaginase amidase A	Peptide-N4-(N-acetyl-beta-glucosaminyl)asparagine amidase A OS=Prunus dulcis OX=3755 PE=1 SV=2	Uncharacterized protein (Fragment) OS=Davidia involucrata OX=16924 GN=Din_001594 PE=4 SV=1	H	Coenzyme transport and metabolism	PREDICTED: peptide-N4-(N-acetyl-beta-glucosaminyl)asparagine amidase A-like [Vitis vinifera]
Iba01G005790.1	--	K13484|1.3e-09|pda:103704686|K13484 5-hydroxyisourate hydrolase / 2-oxo-4-hydroxy-4-carboxy-5-ureidoimidazoline decarboxylase [EC:3.5.2.17 4.1.1.97] | (RefSeq) L10-interacting MYB domain-containing protein-like	--	--	Myb/SANT-like DNA-binding domain	--	uncharacterized protein At2g29880-like isoform X2 OS=Nelumbo nucifera OX=4432 GN=LOC104610981 PE=4 SV=1	S	Function unknown	PREDICTED: uncharacterized protein At2g29880-like isoform X2 [Nelumbo nucifera]
Iba01G005800.1	--	K02218|2.0e-49|sbi:8069780|K02218 casein kinase 1 [EC:2.7.11.1] | (RefSeq) uncharacterized protein LOC8069780	[L]	Replication, recombination and repair	DDE superfamily endonuclease	--	putative nuclease HARBI1 isoform X1 OS=Nelumbo nucifera OX=4432 GN=LOC104610981 PE=3 SV=1	L	Replication, recombination and repair	PREDICTED: uncharacterized protein LOC104880679 [Vitis vinifera]
Iba01G005810.1	Biological Process: response to acid chemical (GO:0001101);; Molecular Function: protein binding (GO:0005515);; Biological Process: response to stress (GO:0006950);; Biological Process: response to osmotic stress (GO:0006970);; Biological Process: biological_process (GO:0008150);; Biological Process: response to abiotic stimulus (GO:0009628);; Biological Process: response to salt stress (GO:00096…	K09527|1.8e-109|lang:109355943|K09527 DnaJ homolog subfamily C member 7 | (RefSeq) inactive TPR repeat-containing thioredoxin TTL3-like	[R]	General function prediction only	Tetratricopeptide repeat	TPR repeat-containing thioredoxin TTL1 OS=Arabidopsis thaliana OX=3702 GN=TTL1 PE=1 SV=1	Putative Tetratricopetide-repeat thioredoxin-like 1 isoform 1 OS=Davidia involucrata OX=16924 GN=Din_028594 PE=4 SV=1	O	Posttranslational modification, protein turnover, chaperones	hypothetical protein PRUPE_ppa002367mg [Prunus persica]
Iba01G005820.1	Molecular Function: structural constituent of ribosome (GO:0003735);; Cellular Component: ribosome (GO:0005840);; Biological Process: translation (GO:0006412);;	K02923|4.3e-27|egu:109505430|K02923 large subunit ribosomal protein L38e | (RefSeq) 60S ribosomal protein L38-like	[J]	Translation, ribosomal structure and biogenesis	Ribosomal L38e protein family	60S ribosomal protein L38 OS=Arabidopsis thaliana OX=3702 GN=RPL38A PE=3 SV=1	60S ribosomal protein L38-like protein OS=Cinnamomum micranthum f. kanehirae OX=337451 GN=CKAN_00012300 PE=3 SV=1	J	Translation, ribosomal structure and biogenesis	PREDICTED: 60S ribosomal protein L38 [Phoenix dactylifera]
Iba01G005830.1	Biological Process: carbohydrate metabolic process (GO:0005975);; Biological Process: tricarboxylic acid cycle (GO:0006099);; Biological Process: malate metabolic process (GO:0006108);; Molecular Function: hydrolase activity (GO:0016787);; Molecular Function: L-malate dehydrogenase activity (GO:0030060);;	K00026|2.0e-168|ccav:112516541|K00026 malate dehydrogenase [EC:1.1.1.37] | (RefSeq) malate dehydrogenase, mitochondrial	[C]	Energy production and conversion	lactate/malate dehydrogenase, NAD binding domain	Malate dehydrogenase, mitochondrial OS=Citrullus lanatus OX=3654 GN=MMDH PE=1 SV=1	Malate dehydrogenase OS=Cynara cardunculus var. scolymus OX=59895 GN=Ccrd_004847 PE=3 SV=1	C	Energy production and conversion	PREDICTED: malate dehydrogenase, mitochondrial-like [Nelumbo nucifera]
Iba01G005840.1	Molecular Function: protein binding (GO:0005515);; Biological Process: multicellular organism development (GO:0007275);; Biological Process: regulation of mitotic cell cycle (GO:0007346);; Biological Process: biological_process (GO:0008150);; Biological Process: genetic transfer (GO:0009292);; Biological Process: DNA mediated transformation (GO:0009294);; Biological Process: cellular process (GO:…	K11684|2.5e-117|adu:107479554|K11684 bromodomain-containing factor 1 | (RefSeq) transcription factor GTE4 isoform X1	[K]	Transcription	Bromodomain extra-terminal - transcription regulation	Transcription factor GTE4 OS=Arabidopsis thaliana OX=3702 GN=GTE4 PE=2 SV=1	Putative transcription factor GTE4 OS=Davidia involucrata OX=16924 GN=Din_007191 PE=4 SV=1	K	Transcription	PREDICTED: transcription factor GTE4 [Nelumbo nucifera]
Iba01G005850.1	--	K07466|5.3e-56|dzi:111287381|K07466 replication factor A1 | (RefSeq) uncharacterized protein At4g28440-like	--	--	--	Uncharacterized protein At4g28440 OS=Arabidopsis thaliana OX=3702 GN=At4g28440 PE=1 SV=1	Nucleic acid-binding, OB-fold containing protein OS=Parasponia andersonii OX=3476 GN=PanWU01x14_308280 PE=4 SV=1	S	Function unknown	PREDICTED: uncharacterized protein At4g28440-like [Fragaria vesca subsp. vesca]
Iba01G005860.1	Molecular Function: protein kinase activity (GO:0004672);; Molecular Function: ATP binding (GO:0005524);;	K08838|5.8e-249|sot:102595112|K08838 serine/threonine-protein kinase 24/25/MST4 [EC:2.7.11.1] | (RefSeq) serine/threonine-protein kinase sid1	[T]	Signal transduction mechanisms	Protein kinase domain	Serine/threonine-protein kinase 24 OS=Mus musculus OX=10090 GN=Stk24 PE=1 SV=1	Protein kinase domain-containing protein OS=Nyssa sinensis OX=561372 GN=F0562_008957 PE=4 SV=1	T	Signal transduction mechanisms	PREDICTED: serine/threonine-protein kinase cst-1 isoform X2 [Vitis vinifera]
Iba01G005870.1	--	--	--	--	bHLH-MYC and R2R3-MYB transcription factors N-terminal	Protein RICE SALT SENSITIVE 3 OS=Oryza sativa subsp. japonica OX=39947 GN=RSS3 PE=1 SV=1	bHLH-MYC_N domain-containing protein OS=Nyssa sinensis OX=561372 GN=F0562_008956 PE=4 SV=1	S	Function unknown	PREDICTED: uncharacterized protein LOC101214651 [Cucumis sativus]
Iba01G005880.1	Molecular Function: magnesium ion binding (GO:0000287);; Cellular Component: cytoplasm (GO:0005737);; Biological Process: L-methionine salvage from methylthioadenosine (GO:0019509);; Molecular Function: acireductone synthase activity (GO:0043874);;	K16054|1.2e-112|ghi:107920116|K16054 methylthioribulose 1-phosphate dehydratase / enolase-phosphatase E1 [EC:4.2.1.109 3.1.3.77] | (RefSeq) probable bifunctional methylthioribulose-1-phosphate dehydratase/enolase-phosphatase E1 isoform X1	[E]	Amino acid transport and metabolism	Haloacid dehalogenase-like hydrolase	Probable bifunctional methylthioribulose-1-phosphate dehydratase/enolase-phosphatase E1 1 OS=Vitis vinifera OX=29760 GN=VIT_19s0014g02480 PE=3 SV=2	Aldolase_II domain-containing protein OS=Camellia sinensis var. sinensis OX=542762 GN=TEA_022340 PE=4 SV=1	E	Amino acid transport and metabolism	putative bifunctional methylthioribulose-1-phosphate dehydratase/enolase-phosphatase E1 [Gossypium arboreum]
Iba01G005890.1	Cellular Component: integral component of membrane (GO:0016021);;	--	--	--	Protein of unknown function (DUF616)	--	Uncharacterized protein OS=Davidia involucrata OX=16924 GN=Din_035282 PE=4 SV=1	S	Function unknown	PREDICTED: uncharacterized protein LOC104087164 [Nicotiana tomentosiformis]
Iba01G005900.1	Molecular Function: ATP binding (GO:0005524);; Cellular Component: Golgi stack (GO:0005795);; Biological Process: intra-Golgi vesicle-mediated transport (GO:0006891);; Molecular Function: ATPase activity (GO:0016887);; Biological Process: SNARE complex disassembly (GO:0035494);; Biological Process: Golgi to plasma membrane protein transport (GO:0043001);; Molecular Function: metal ion binding (GO…	K06027|0.0e+00|nta:107817451|K06027 vesicle-fusing ATPase [EC:3.6.4.6] | (RefSeq) vesicle-fusing ATPase-like	[O]	Posttranslational modification, protein turnover, chaperones	ATPase family associated with various cellular activities (AAA)	Vesicle-fusing ATPase OS=Arabidopsis thaliana OX=3702 GN=NSF PE=2 SV=2	Vesicle-fusing ATPase OS=Nicotiana tabacum OX=4097 GN=LOC107817451 PE=3 SV=1	O	Posttranslational modification, protein turnover, chaperones	PREDICTED: vesicle-fusing ATPase [Nicotiana tomentosiformis]
Iba01G005910.1	Biological Process: glycerol ether metabolic process (GO:0006662);; Molecular Function: protein disulfide oxidoreductase activity (GO:0015035);; Biological Process: cell redox homeostasis (GO:0045454);;	K03671|9.9e-58|vvi:100245250|K03671 thioredoxin 1 | (RefSeq) thioredoxin-1	[O]	Posttranslational modification, protein turnover, chaperones	Thioredoxin	Thioredoxin M4, chloroplastic OS=Arabidopsis thaliana OX=3702 GN=At3g15360 PE=2 SV=2	Thioredoxin domain-containing protein OS=Davidia involucrata OX=16924 GN=Din_031341 PE=4 SV=1	O	Posttranslational modification, protein turnover, chaperones	PREDICTED: thioredoxin M4, chloroplastic [Vitis vinifera]
Iba01G005920.1	Cellular Component: chloroplast (GO:0009507);; Biological Process: photosynthesis (GO:0015979);; Biological Process: chlorophyll biosynthetic process (GO:0015995);; Molecular Function: protochlorophyllide reductase activity (GO:0016630);;	K00218|2.2e-180|nau:109205667|K00218 protochlorophyllide reductase [EC:1.3.1.33] | (RefSeq) protochlorophyllide reductase-like	[Q]	Secondary metabolites biosynthesis, transport and catabolism	short chain dehydrogenase	Protochlorophyllide reductase, chloroplastic OS=Daucus carota OX=4039 GN=POR1 PE=2 SV=1	NADPH-protochlorophyllide oxidoreductase OS=Davidia involucrata OX=16924 GN=Din_024127 PE=3 SV=1	Q	Secondary metabolites biosynthesis, transport and catabolism	PREDICTED: protochlorophyllide reductase, chloroplastic-like [Nicotiana sylvestris]
Iba01G005930.1	Molecular Function: protein binding (GO:0005515);; Cellular Component: cellular_component (GO:0005575);; Cellular Component: intracellular (GO:0005622);; Cellular Component: obsolete cell (GO:0005623);; Cellular Component: cytoplasm (GO:0005737);; Cellular Component: endosome (GO:0005768);; Cellular Component: Golgi apparatus (GO:0005794);; Cellular Component: trans-Golgi network (GO:0005802);; C…	K20241|7.0e-311|zju:107432447|K20241 WD repeat-containing protein 44 | (RefSeq) WD repeat-containing protein 44 isoform X2	[S]	Function unknown	WD domain, G-beta repeat	WD repeat-containing protein 44 OS=Mus musculus OX=10090 GN=Wdr44 PE=1 SV=1	Putative WD repeat-containing protein 44-like isoform X2 OS=Davidia involucrata OX=16924 GN=Din_031376 PE=4 SV=1	S	Function unknown	unnamed protein product [Coffea canephora]
Iba01G005940.1	Cellular Component: integral component of membrane (GO:0016021);;	--	--	--	Protein of unknown function (DUF1218)	--	Proline-rich protein OS=Actinidia chinensis var. chinensis OX=1590841 GN=CEY00_Acc19481 PE=4 SV=1	S	Function unknown	conserved hypothetical protein [Ricinus communis]
Iba01G005950.1	--	K04122|2.4e-21|qsu:112002318|K04122 ent-kaurene oxidase [EC:1.14.14.86] | (RefSeq) ent-kaurene oxidase, chloroplastic-like	[R]	General function prediction only	gag-polypeptide of LTR copia-type	--	uncharacterized protein LOC104585763 OS=Nelumbo nucifera OX=4432 GN=LOC104585763 PE=4 SV=1	L	Replication, recombination and repair	PREDICTED: uncharacterized protein LOC104599359 [Nelumbo nucifera]
Iba01G005960.1	Biological Process: stomatal complex development (GO:0010374);;	K20729|2.7e-16|ccav:112528533|K20729 protein EPIDERMAL PATTERNING FACTOR 1/2 | (RefSeq) protein EPIDERMAL PATTERNING FACTOR 1	--	--	Epidermal patterning factor proteins	Protein EPIDERMAL PATTERNING FACTOR 1 OS=Arabidopsis thaliana OX=3702 GN=EPF1 PE=1 SV=1	Uncharacterized protein OS=Eucalyptus grandis OX=71139 GN=EUGRSUZ_F03339 PE=3 SV=1	--	--	hypothetical protein EUGRSUZ_F03339 [Eucalyptus grandis]
Iba01G005970.1	Biological Process: response to acid chemical (GO:0001101);; Molecular Function: molecular_function (GO:0003674);; Molecular Function: nucleic acid binding (GO:0003676);; Molecular Function: DNA binding (GO:0003677);; Molecular Function: binding (GO:0005488);; Cellular Component: cellular_component (GO:0005575);; Cellular Component: intracellular (GO:0005622);; Cellular Component: obsolete cell (…	K22376|5.4e-53|dcr:108196719|K22376 E3 ubiquitin-protein ligase KCMF1 [EC:2.3.2.27] | (RefSeq) protein DEHYDRATION-INDUCED 19 homolog 4-like	--	--	Stress-induced protein Di19, C-terminal	Protein DEHYDRATION-INDUCED 19 homolog 3 OS=Arabidopsis thaliana OX=3702 GN=DI19-3 PE=1 SV=1	Uncharacterized protein OS=Populus trichocarpa OX=3694 GN=POPTR_013G011200 PE=3 SV=1	S	Function unknown	PREDICTED: protein DEHYDRATION-INDUCED 19 homolog 3-like [Populus euphratica]
Iba01G005980.1	Cellular Component: nuclear chromosome (GO:0000228);; Cellular Component: chromatin (GO:0000785);; Cellular Component: nuclear chromatin (GO:0000790);; Molecular Function: molecular_function (GO:0003674);; Molecular Function: binding (GO:0005488);; Molecular Function: protein binding (GO:0005515);; Cellular Component: cellular_component (GO:0005575);; Cellular Component: intracellular (GO:0005622…	K22768|4.3e-08|egu:105050679|K22768 methyl-CpG-binding domain-containing protein 9 [EC:2.3.1.48] | (RefSeq) methyl-CpG-binding domain-containing protein 9-like	[K]	Transcription	PHD-finger	Lysine-specific demethylase rbr-2 OS=Caenorhabditis briggsae OX=6238 GN=rbr-2 PE=3 SV=2	Uncharacterized protein OS=Nyssa sinensis OX=561372 GN=F0562_029260 PE=4 SV=1	O	Posttranslational modification, protein turnover, chaperones	PREDICTED: uncharacterized protein LOC104212288 isoform X3 [Nicotiana sylvestris]
Iba01G005990.1	Molecular Function: microtubule motor activity (GO:0003777);; Molecular Function: ATP binding (GO:0005524);; Biological Process: microtubule-based movement (GO:0007018);; Molecular Function: microtubule binding (GO:0008017);;	K10406|1.7e-284|vvi:100257908|K10406 kinesin family member C2/C3 | (RefSeq) kinesin-like protein KIN-14I	[Z]	Cytoskeleton	Kinesin motor domain	Kinesin-like protein KIN-14I OS=Arabidopsis thaliana OX=3702 GN=KIN14I PE=2 SV=1	Putative kinesin-4-like OS=Davidia involucrata OX=16924 GN=Din_001677 PE=3 SV=1	Z	Cytoskeleton	PREDICTED: kinesin-4-like [Vitis vinifera]
Iba01G006000.1	--	--	--	--	--	--	Uncharacterized protein (Fragment) OS=Davidia involucrata OX=16924 GN=Din_036143 PE=4 SV=1	--	--	PREDICTED: zinc finger Ran-binding domain-containing protein 2 isoform X2 [Eucalyptus grandis]
Iba01G006010.1	Molecular Function: enzyme inhibitor activity (GO:0004857);; Cellular Component: cellular_component (GO:0005575);; Cellular Component: extracellular region (GO:0005576);; Cellular Component: ribosome (GO:0005840);;	--	--	--	Plant invertase/pectin methylesterase inhibitor	--	40S ribosomal protein S11 OS=Camellia sinensis OX=4442 PE=2 SV=1	S	Function unknown	--
Iba01G006020.1	Molecular Function: protein serine/threonine kinase activity (GO:0004674);;	K00109|7.4e-47|obr:102718692|K00109 2-hydroxyglutarate dehydrogenase [EC:1.1.99.2] | (RefSeq) L-2-hydroxyglutarate dehydrogenase, mitochondrial	[R]	General function prediction only	Leucine rich repeat N-terminal domain	Leucine-rich repeat protein 1 OS=Oryza sativa subsp. indica OX=39946 GN=LRR1 PE=3 SV=1	Non-specific serine/threonine protein kinase OS=Handroanthus impetiginosus OX=429701 GN=CDL12_06389 PE=4 SV=1	S	Function unknown	unknown [Lotus japonicus]
Iba01G006030.1	Molecular Function: molecular_function (GO:0003674);; Molecular Function: catalytic activity (GO:0003824);; Molecular Function: protein kinase activity (GO:0004672);; Molecular Function: protein serine/threonine kinase activity (GO:0004674);; Molecular Function: transmembrane receptor protein serine/threonine kinase activity (GO:0004675);; Molecular Function: transmembrane signaling receptor acti…	K00109|4.0e-49|obr:102718692|K00109 2-hydroxyglutarate dehydrogenase [EC:1.1.99.2] | (RefSeq) L-2-hydroxyglutarate dehydrogenase, mitochondrial	[R]	General function prediction only	Leucine rich repeat N-terminal domain	Leucine-rich repeat protein 1 OS=Arabidopsis thaliana OX=3702 GN=LRR1 PE=1 SV=1	LRRNT_2 domain-containing protein OS=Phaseolus vulgaris OX=3885 GN=PHAVU_008G206700g PE=4 SV=1	S	Function unknown	hypothetical protein PHAVU_008G206700g [Phaseolus vulgaris]
Iba01G006040.1	Molecular Function: phosphoprotein phosphatase activity (GO:0004721);; Molecular Function: metal ion binding (GO:0046872);;	K06269|2.9e-166|cpap:110815386|K06269 serine/threonine-protein phosphatase PP1 catalytic subunit [EC:3.1.3.16] | (RefSeq) serine/threonine-protein phosphatase PP1	[TR]	--	Calcineurin-like phosphoesterase	Serine/threonine-protein phosphatase PP1 isozyme 9 OS=Arabidopsis thaliana OX=3702 GN=TOPP9 PE=1 SV=1	Serine/threonine-protein phosphatase OS=Handroanthus impetiginosus OX=429701 GN=CDL12_05737 PE=3 SV=1	T	Signal transduction mechanisms	hypothetical protein MIMGU_mgv1a010265mg [Erythranthe guttata]
Iba01G006050.1	Cellular Component: integral component of membrane (GO:0016021);;	--	--	--	Folate receptor family	--	Folate_rec domain-containing protein OS=Davidia involucrata OX=16924 GN=Din_023488 PE=4 SV=1	S	Function unknown	PREDICTED: uncharacterized protein LOC100263144 [Vitis vinifera]
Iba01G006060.1	--	--	--	--	Dormancy/auxin associated protein	Dormancy-associated protein homolog 3 OS=Arabidopsis thaliana OX=3702 GN=At1g56220 PE=1 SV=1	Dormancy-associated protein OS=Actinidia chinensis var. chinensis OX=1590841 GN=CEY00_Acc07809 PE=3 SV=1	S	Function unknown	Auxin-repressed 12.5 kDa [Gossypium arboreum]
Iba01G006070.1	--	--	--	--	Ring finger domain	E3 ubiquitin-protein ligase RFI2 OS=Arabidopsis thaliana OX=3702 GN=RFI2 PE=1 SV=2	RING-H2 finger protein OS=Actinidia chinensis var. chinensis OX=1590841 GN=CEY00_Acc06575 PE=4 SV=1	O	Posttranslational modification, protein turnover, chaperones	PREDICTED: uncharacterized protein LOC103433908 [Malus domestica]
Iba01G006080.1	Molecular Function: ATP binding (GO:0005524);; Cellular Component: cytoplasm (GO:0005737);; Molecular Function: hydrolase activity (GO:0016787);; Biological Process: protein catabolic process (GO:0030163);;	K03065|2.4e-221|lang:109329622|K03065 26S proteasome regulatory subunit T5 | (RefSeq) 26S protease regulatory subunit 6A homolog	[O]	Posttranslational modification, protein turnover, chaperones	ATPase family associated with various cellular activities (AAA)	26S proteasome regulatory subunit 6A homolog OS=Solanum lycopersicum OX=4081 GN=TBP1 PE=2 SV=1	AAA domain-containing protein OS=Lupinus angustifolius OX=3871 GN=TanjilG_21486 PE=3 SV=1	O	Posttranslational modification, protein turnover, chaperones	PREDICTED: 26S protease regulatory subunit 6A homolog [Cicer arietinum]
Iba01G006090.1	Molecular Function: actin binding (GO:0003779);; Cellular Component: F-actin capping protein complex (GO:0008290);; Biological Process: barbed-end actin filament capping (GO:0051016);;	K10364|1.6e-134|vvi:100247800|K10364 capping protein (actin filament) muscle Z-line, alpha | (RefSeq) F-actin-capping protein subunit alpha	[Z]	Cytoskeleton	F-actin capping protein alpha subunit	F-actin-capping protein subunit alpha OS=Arabidopsis thaliana OX=3702 GN=At3g05520 PE=2 SV=2	F-actin-capping protein subunit alpha OS=Actinidia chinensis var. chinensis OX=1590841 GN=CEY00_Acc06572 PE=3 SV=1	Z	Cytoskeleton	hypothetical protein VITISV_026036 [Vitis vinifera]
Iba01G006100.1	Molecular Function: serine-type endopeptidase activity (GO:0004252);;	K01358|3.6e-45|ccp:CHC_T00008800001|K01358 ATP-dependent Clp protease, protease subunit [EC:3.4.21.92] | (RefSeq) ATP-dependent Clp protease proteolytic subunit	[O]	Posttranslational modification, protein turnover, chaperones	Clp protease	ATP-dependent Clp protease proteolytic subunit-related protein 3, chloroplastic OS=Arabidopsis thaliana OX=3702 GN=CLPR3 PE=1 SV=1	ATP-dependent Clp protease proteolytic subunit OS=Davidia involucrata OX=16924 GN=Din_003555 PE=3 SV=1	O	Posttranslational modification, protein turnover, chaperones	PREDICTED: ATP-dependent Clp protease proteolytic subunit-related protein 3, chloroplastic [Nicotiana sylvestris]
Iba01G006110.1	Cellular Component: cellular_component (GO:0005575);; Cellular Component: intracellular (GO:0005622);; Cellular Component: obsolete cell (GO:0005623);; Cellular Component: cytoplasm (GO:0005737);; Cellular Component: vacuole (GO:0005773);; Cellular Component: lipid droplet (GO:0005811);; Biological Process: organelle organization (GO:0006996);; Biological Process: biological_process (GO:0008150);…	K17616|1.7e-33|oeu:111404463|K17616 CTD small phosphatase-like protein 2 [EC:3.1.3.-] | (RefSeq) uncharacterized protein LOC111404463	--	--	Rubber elongation factor protein (REF)	REF/SRPP-like protein At3g05500 OS=Arabidopsis thaliana OX=3702 GN=At3g05500 PE=1 SV=1	Uncharacterized protein OS=Camellia sinensis var. sinensis OX=542762 GN=TEA_019944 PE=3 SV=1	S	Function unknown	hypothetical protein F383_12676 [Gossypium arboreum]
Iba01G006120.1	Cellular Component: integral component of membrane (GO:0016021);;	--	--	--	Rapid ALkalinization Factor (RALF)	Protein RALF-like 33 OS=Arabidopsis thaliana OX=3702 GN=RALFL33 PE=2 SV=1	Putative Rapid alkalinization factor 1 (Fragment) OS=Davidia involucrata OX=16924 GN=Din_026810 PE=3 SV=1	S	Function unknown	hypothetical protein JCGZ_23313 [Jatropha curcas]
Iba01G006130.1	--	--	--	--	Organ specific protein	--	Ankyrin repeat domain-containing protein OS=Actinidia chinensis var. chinensis OX=1590841 GN=CEY00_Acc07337 PE=4 SV=1	--	--	--
Iba01G006140.1	Biological Process: signal transduction (GO:0007165);;	K04536|2.1e-192|cic:CICLE_v10028655mg|K04536 guanine nucleotide-binding protein G(I)/G(S)/G(T) subunit beta-1 | (RefSeq) hypothetical protein	[R]	General function prediction only	WD domain, G-beta repeat	Guanine nucleotide-binding protein subunit beta OS=Solanum tuberosum OX=4113 GN=GB1 PE=2 SV=1	WD_REPEATS_REGION domain-containing protein OS=Citrus sinensis OX=2711 GN=CISIN_1g016458mg PE=3 SV=1	S	Function unknown	hypothetical protein CICLE_v10028655mg [Citrus clementina]
Iba01G006150.1	Cellular Component: membrane (GO:0016020);; Molecular Function: oxidoreductase activity, acting on NAD(P)H (GO:0016651);; Molecular Function: 4 iron, 4 sulfur cluster binding (GO:0051539);;	K03941|3.3e-108|oeu:111388278|K03941 NADH dehydrogenase (ubiquinone) Fe-S protein 8 [EC:7.1.1.2] | (RefSeq) NADH dehydrogenase [ubiquinone] iron-sulfur protein 8, mitochondrial-like	[C]	Energy production and conversion	4Fe-4S binding domain	NADH dehydrogenase [ubiquinone] iron-sulfur protein 8, mitochondrial OS=Nicotiana tabacum OX=4097 PE=2 SV=1	Uncharacterized protein (Fragment) OS=Davidia involucrata OX=16924 GN=Din_021660 PE=3 SV=1	C	Energy production and conversion	unnamed protein product [Coffea canephora]
Iba01G006160.1	Molecular Function: protein kinase activity (GO:0004672);; Molecular Function: ATP binding (GO:0005524);; Cellular Component: integral component of membrane (GO:0016021);;	K13420|6.5e-75|ppp:112280767|K13420 LRR receptor-like serine/threonine-protein kinase FLS2 [EC:2.7.11.1] | (RefSeq) LRR receptor-like serine/threonine-protein kinase FLS2 isoform X1	--	--	Leucine rich repeat	Probable LRR receptor-like serine/threonine-protein kinase At2g16250 OS=Arabidopsis thaliana OX=3702 GN=At2g16250 PE=1 SV=1	Protein kinase domain-containing protein OS=Camellia sinensis var. sinensis OX=542762 GN=TEA_025533 PE=4 SV=1	T	Signal transduction mechanisms	PREDICTED: probable LRR receptor-like serine/threonine-protein kinase At2g16250 isoform X2 [Vitis vinifera]
Iba01G006170.1	Molecular Function: DNA binding (GO:0003677);; Cellular Component: nucleus (GO:0005634);;	K15397|8.8e-18|cpep:111776416|K15397 3-ketoacyl-CoA synthase [EC:2.3.1.199] | (RefSeq) 3-ketoacyl-CoA synthase 17-like	[O]	Posttranslational modification, protein turnover, chaperones	Myb-like DNA-binding domain	Transcription factor RADIALIS OS=Antirrhinum majus OX=4151 GN=RAD PE=1 SV=1	DNA binding protein, putative OS=Ricinus communis OX=3988 GN=RCOM_1675480 PE=4 SV=1	K	Transcription	DNA binding protein, putative [Ricinus communis]
Iba01G006180.1	Biological Process: regulation of transcription, DNA-templated (GO:0006355);; Molecular Function: protein dimerization activity (GO:0046983);;	K18878|8.1e-33|cann:107866053|K18878 BHLH transcription factor Upa20 | (RefSeq) Upa20; transcription factor bHLH137-like	--	--	Helix-loop-helix DNA-binding domain	Transcription factor bHLH49 OS=Arabidopsis thaliana OX=3702 GN=BHLH49 PE=1 SV=1	Transcription factor bHLH63 like OS=Actinidia chinensis var. chinensis OX=1590841 GN=CEY00_Acc21038 PE=4 SV=1	K	Transcription	PREDICTED: transcription factor bHLH63 [Vitis vinifera]
Iba01G006190.1	Biological Process: isoprenoid biosynthetic process (GO:0008299);; Molecular Function: 1-deoxy-D-xylulose-5-phosphate reductoisomerase activity (GO:0030604);; Molecular Function: metal ion binding (GO:0046872);; Molecular Function: NADPH binding (GO:0070402);;	K00099|9.9e-42|aof:109828986|K00099 1-deoxy-D-xylulose-5-phosphate reductoisomerase [EC:1.1.1.267] | (RefSeq) LOW QUALITY PROTEIN: 1-deoxy-D-xylulose 5-phosphate reductoisomerase, chloroplastic	--	--	1-deoxy-D-xylulose 5-phosphate reductoisomerase	1-deoxy-D-xylulose 5-phosphate reductoisomerase, chloroplastic OS=Oryza sativa subsp. japonica OX=39947 GN=DXR PE=2 SV=2	1-deoxy-D-xylulose-5-phosphate reductoisomerase OS=Asparagus officinalis OX=4686 GN=A4U43_C01F27740 PE=3 SV=1	I	Lipid transport and metabolism	BnaA06g22280D [Brassica napus]
Iba01G006200.1	Molecular Function: calcium ion binding (GO:0005509);; Cellular Component: endoplasmic reticulum lumen (GO:0005788);; Biological Process: protein folding (GO:0006457);; Molecular Function: unfolded protein binding (GO:0051082);;	K08057|1.4e-59|cmos:111444222|K08057 calreticulin | (RefSeq) calreticulin	[O]	Posttranslational modification, protein turnover, chaperones	Calreticulin family	Calreticulin OS=Nicotiana plumbaginifolia OX=4092 GN=CAL1 PE=2 SV=1	Calreticulin OS=Nelumbo nucifera OX=4432 GN=LOC104605095 PE=3 SV=1	O	Posttranslational modification, protein turnover, chaperones	PREDICTED: calreticulin [Nelumbo nucifera]
Iba01G006220.1	Cellular Component: integral component of membrane (GO:0016021);; Molecular Function: pectinesterase activity (GO:0030599);; Biological Process: cell wall modification (GO:0042545);; Molecular Function: aspartyl esterase activity (GO:0045330);;	K01051|6.1e-119|qsu:112038609|K01051 pectinesterase [EC:3.1.1.11] | (RefSeq) putative pectinesterase 11	--	--	Pectinesterase	Putative pectinesterase 11 OS=Arabidopsis thaliana OX=3702 GN=PME11 PE=3 SV=1	Pectinesterase OS=Fagus sylvatica OX=28930 GN=FSB_LOCUS49880 PE=4 SV=1	G	Carbohydrate transport and metabolism	PREDICTED: putative pectinesterase 11 [Vitis vinifera]
Iba01G006230.1	Molecular Function: ATP binding (GO:0005524);; Biological Process: glycogen biosynthetic process (GO:0005978);; Molecular Function: glucose-1-phosphate adenylyltransferase activity (GO:0008878);; Cellular Component: chloroplast (GO:0009507);; Biological Process: starch biosynthetic process (GO:0019252);;	K00975|2.8e-227|nto:104113035|K00975 glucose-1-phosphate adenylyltransferase [EC:2.7.7.27] | (RefSeq) glucose-1-phosphate adenylyltransferase large subunit 1	[M]	Cell wall/membrane/envelope biogenesis	Nucleotidyl transferase	Glucose-1-phosphate adenylyltransferase large subunit 1 (Fragment) OS=Solanum tuberosum OX=4113 GN=AGPS1 PE=1 SV=1	Glucose-1-phosphate adenylyltransferase OS=Nicotiana tabacum OX=4097 GN=LOC107826565 PE=3 SV=1	H	Coenzyme transport and metabolism	PREDICTED: glucose-1-phosphate adenylyltransferase large subunit 1 [Nicotiana tomentosiformis]
Iba01G006240.1	--	K02433|3.5e-54|apro:F751_6020|K02433 aspartyl-tRNA(Asn)/glutamyl-tRNA(Gln) amidotransferase subunit A [EC:6.3.5.6 6.3.5.7] | (RefSeq) Glutamyl-tRNA(Gln) amidotransferase subunit A	[I]	Lipid transport and metabolism	CRAL/TRIO domain	Phosphatidylinositol/phosphatidylcholine transfer protein SFH3 OS=Arabidopsis thaliana OX=3702 GN=SFH3 PE=2 SV=1	CRAL-TRIO domain-containing protein OS=Davidia involucrata OX=16924 GN=Din_020040 PE=4 SV=1	I	Lipid transport and metabolism	unnamed protein product [Coffea canephora]
Iba01G006250.1	Molecular Function: DNA-binding transcription factor activity (GO:0003700);;	--	--	--	bZIP transcription factor	bZIP transcription factor 11 OS=Arabidopsis thaliana OX=3702 GN=BZIP11 PE=1 SV=1	BZIP domain-containing protein OS=Corchorus capsularis OX=210143 GN=CCACVL1_16802 PE=4 SV=1	K	Transcription	PREDICTED: ocs element-binding factor 1-like [Nicotiana tomentosiformis]
Iba01G006260.1	Molecular Function: DNA binding (GO:0003677);; Cellular Component: nucleus (GO:0005634);; Biological Process: regulation of transcription, DNA-templated (GO:0006355);;	--	[K]	Transcription	Associated with HOX	BEL1-like homeodomain protein 7 OS=Arabidopsis thaliana OX=3702 GN=BLH7 PE=1 SV=1	BEL1-like homeodomain protein 7 OS=Noccaea caerulescens OX=107243 GN=LC_TR9792_c1_g1_i1_g.34558 PE=3 SV=1	K	Transcription	unnamed protein product [Vitis vinifera]
Iba01G006270.1	Molecular Function: chromatin binding (GO:0003682);; Cellular Component: integral component of membrane (GO:0016021);; Molecular Function: metal ion binding (GO:0046872);;	K03283|1.1e-23|mtr:MTR_5g097190|K03283 heat shock 70kDa protein 1/2/6/8 | (RefSeq) DnaK family protein	[K]	Transcription	BAH domain	Chromatin remodeling protein SHL OS=Arabidopsis thaliana OX=3702 GN=SHL PE=1 SV=1	Putative chromatin structure-remodeling complex subunit RSC1-like isoform X1 (Fragment) OS=Davidia involucrata OX=16924 GN=Din_033205 PE=4 SV=1	K	Transcription	PREDICTED: chromatin structure-remodeling complex subunit RSC1-like isoform X1 [Nicotiana tomentosiformis]
Iba01G006280.1	Cellular Component: Golgi membrane (GO:0000139);; Molecular Function: structural molecule activity (GO:0005198);; Biological Process: intracellular protein transport (GO:0006886);; Biological Process: vesicle-mediated transport (GO:0016192);; Cellular Component: COPI vesicle coat (GO:0030126);;	K05236|0.0e+00|jre:108986960|K05236 coatomer subunit alpha | (RefSeq) coatomer subunit alpha-1	[U]	Intracellular trafficking, secretion, and vesicular transport	Coatomer (COPI) alpha subunit C-terminus	Coatomer subunit alpha-2 OS=Arabidopsis thaliana OX=3702 GN=At2g21390 PE=2 SV=1	Coatomer subunit alpha OS=Davidia involucrata OX=16924 GN=Din_025815 PE=4 SV=1	U	Intracellular trafficking, secretion, and vesicular transport	hypothetical protein JCGZ_26756 [Jatropha curcas]
Iba01G006290.1	Cellular Component: Golgi membrane (GO:0000139);; Molecular Function: structural molecule activity (GO:0005198);; Biological Process: intracellular protein transport (GO:0006886);; Biological Process: vesicle-mediated transport (GO:0016192);; Cellular Component: COPI vesicle coat (GO:0030126);;	K05236|0.0e+00|jre:108986960|K05236 coatomer subunit alpha | (RefSeq) coatomer subunit alpha-1	[U]	Intracellular trafficking, secretion, and vesicular transport	Coatomer (COPI) alpha subunit C-terminus	Coatomer subunit alpha-1 OS=Arabidopsis thaliana OX=3702 GN=At1g62020 PE=2 SV=2	Coatomer subunit alpha OS=Juglans regia OX=51240 GN=LOC108986960 PE=4 SV=1	U	Intracellular trafficking, secretion, and vesicular transport	hypothetical protein JCGZ_26756 [Jatropha curcas]
Iba01G006300.1	Molecular Function: fructose-bisphosphate aldolase activity (GO:0004332);; Biological Process: glycolytic process (GO:0006096);;	K01623|5.2e-197|jcu:105643837|K01623 fructose-bisphosphate aldolase, class I [EC:4.1.2.13] | (RefSeq) fructose-bisphosphate aldolase 1, chloroplastic	[G]	Carbohydrate transport and metabolism	Fructose-bisphosphate aldolase class-I	Fructose-bisphosphate aldolase 1, chloroplastic OS=Arabidopsis thaliana OX=3702 GN=FBA1 PE=1 SV=2	Fructose-bisphosphate aldolase OS=Camellia oleifera OX=385388 PE=2 SV=1	G	Carbohydrate transport and metabolism	fructose-bisphosphate aldolase 3 [Camellia oleifera]
Iba01G006310.1	Cellular Component: integral component of membrane (GO:0016021);;	--	--	--	--	--	Uncharacterized protein OS=Vitis vinifera OX=29760 GN=CK203_072820 PE=4 SV=1	--	--	PREDICTED: uncharacterized protein LOC104904251 [Beta vulgaris subsp. vulgaris]
Iba01G006320.1	Cellular Component: ribosome (GO:0005840);; Cellular Component: plastid (GO:0009536);; Biological Process: plastid translation (GO:0032544);;	K19033|2.1e-29|dzi:111308811|K19033 30S ribosomal protein S31 | (RefSeq) 30S ribosomal protein S31, mitochondrial-like	--	--	Ribosomal protein S31e	30S ribosomal protein S31, mitochondrial OS=Arabidopsis thaliana OX=3702 GN=At2g21290 PE=1 SV=1	30S ribosomal protein S31, mitochondrial OS=Nicotiana tabacum OX=4097 GN=LOC107774985 PE=3 SV=1	J	Translation, ribosomal structure and biogenesis	PREDICTED: 30S ribosomal protein S31, mitochondrial [Nicotiana sylvestris]
Iba01G006330.1	Cellular Component: photosystem I (GO:0009522);; Cellular Component: photosystem II (GO:0009523);; Cellular Component: chloroplast thylakoid membrane (GO:0009535);; Biological Process: photosynthesis, light harvesting (GO:0009765);; Cellular Component: integral component of membrane (GO:0016021);; Molecular Function: chlorophyll binding (GO:0016168);; Biological Process: protein-chromophore linka…	K08916|2.3e-146|vvi:100246457|K08916 light-harvesting complex II chlorophyll a/b binding protein 5 | (RefSeq) chlorophyll a-b binding protein CP26, chloroplastic	--	--	Chlorophyll A-B binding protein	Chlorophyll a-b binding protein CP26, chloroplastic OS=Arabidopsis thaliana OX=3702 GN=LHCB5 PE=1 SV=1	Chlorophyll a-b binding protein, chloroplastic OS=Vitis vinifera OX=29760 GN=VITISV_023565 PE=3 SV=1	C	Energy production and conversion	PREDICTED: chlorophyll a-b binding protein CP26, chloroplastic [Vitis vinifera]
Iba01G006340.1	Biological Process: response to auxin (GO:0009733);;	K14488|9.7e-35|vvi:100252169|K14488 SAUR family protein | (RefSeq) auxin-induced protein 6B	--	--	Auxin responsive protein	Auxin-responsive protein SAUR50 OS=Arabidopsis thaliana OX=3702 GN=SAUR50 PE=1 SV=1	Putative SAUR-like auxin-responsive protein family (Fragment) OS=Davidia involucrata OX=16924 GN=Din_005969 PE=3 SV=1	S	Function unknown	SAUR-like auxin-responsive protein family [Theobroma cacao]
Iba01G006350.1	Molecular Function: amidophosphoribosyltransferase activity (GO:0004044);; Biological Process: 'de novo' IMP biosynthetic process (GO:0006189);; Biological Process: purine nucleobase biosynthetic process (GO:0009113);; Biological Process: nucleoside metabolic process (GO:0009116);; Molecular Function: metal ion binding (GO:0046872);; Molecular Function: iron-sulfur cluster binding (GO:0051536);;	K00764|3.9e-219|pop:7494291|K00764 amidophosphoribosyltransferase [EC:2.4.2.14] | (RefSeq) amidophosphoribosyltransferase, chloroplastic	[F]	Nucleotide transport and metabolism	Glutamine amidotransferase domain	Amidophosphoribosyltransferase 2, chloroplastic OS=Arabidopsis thaliana OX=3702 GN=ASE2 PE=1 SV=1	Amidophosphoribosyltransferase OS=Populus alba OX=43335 GN=D5086_0000135410 PE=3 SV=1	F	Nucleotide transport and metabolism	hypothetical protein POPTR_0009s12850g [Populus trichocarpa]
Iba01G006360.1	Molecular Function: DNA-binding transcription factor activity (GO:0003700);;	K20557|4.0e-40|nau:109227173|K20557 transcription factor VIP1 | (RefSeq) transcription factor VIP1-like	--	--	bZIP transcription factor	Probable transcription factor PosF21 OS=Arabidopsis thaliana OX=3702 GN=POSF21 PE=2 SV=1	Transcription factor PosF21 OS=Actinidia chinensis var. chinensis OX=1590841 GN=CEY00_Acc16238 PE=4 SV=1	K	Transcription	PREDICTED: uncharacterized protein LOC105169746 [Sesamum indicum]
Iba01G006370.1	Molecular Function: molecular_function (GO:0003674);; Molecular Function: nucleic acid binding (GO:0003676);; Molecular Function: DNA binding (GO:0003677);; Molecular Function: binding (GO:0005488);; Molecular Function: protein binding (GO:0005515);; Cellular Component: cellular_component (GO:0005575);; Cellular Component: intracellular (GO:0005622);; Cellular Component: obsolete cell (GO:0005623…	K08835|9.6e-31|ppp:112289801|K08835 serine/threonine-protein kinase OSR1/STK39 [EC:2.7.11.1] | (RefSeq) serine/threonine-protein kinase 24-like	--	--	GAGA binding protein-like family	Protein BASIC PENTACYSTEINE4 OS=Arabidopsis thaliana OX=3702 GN=BPC4 PE=1 SV=1	Protein BASIC like OS=Actinidia chinensis var. chinensis OX=1590841 GN=CEY00_Acc10761 PE=3 SV=1	K	Transcription	GAGA-binding transcriptional activator [Helianthus annuus]
Iba01G006380.1	Biological Process: response to auxin (GO:0009733);;	K14488|3.3e-08|dzi:111297525|K14488 SAUR family protein | (RefSeq) auxin-induced protein X15-like	--	--	Auxin responsive protein	--	Uncharacterized protein OS=Acer yangbiense OX=1000413 GN=EZV62_008620 PE=3 SV=1	S	Function unknown	SAUR-like auxin-responsive protein family, putative [Theobroma cacao]
Iba01G006390.1	Biological Process: response to auxin (GO:0009733);;	K14488|8.6e-28|vvi:100252008|K14488 SAUR family protein | (RefSeq) auxin-responsive protein SAUR21	--	--	Auxin responsive protein	Auxin-induced protein X15 OS=Glycine max OX=3847 PE=2 SV=1	Auxin-responsive protein SAUR20 OS=Vitis vinifera OX=29760 GN=SAUR20_18 PE=3 SV=1	S	Function unknown	PREDICTED: auxin-induced protein X15 [Vitis vinifera]
Iba01G006400.1	Biological Process: response to auxin (GO:0009733);;	K14488|1.7e-29|mesc:110614084|K14488 SAUR family protein | (RefSeq) auxin-induced protein 15A-like	--	--	Auxin responsive protein	Auxin-responsive protein SAUR23 OS=Arabidopsis thaliana OX=3702 GN=SAUR23 PE=2 SV=1	Uncharacterized protein (Fragment) OS=Rhododendron williamsianum OX=262921 GN=C3L33_19883 PE=3 SV=1	S	Function unknown	PREDICTED: auxin-induced protein X15 [Vitis vinifera]
Iba01G006410.1	Biological Process: telomere maintenance (GO:0000723);; Molecular Function: DNA helicase activity (GO:0003678);; Molecular Function: ATP binding (GO:0005524);; Biological Process: DNA repair (GO:0006281);; Biological Process: DNA recombination (GO:0006310);;	K15255|2.5e-43|boe:106344436|K15255 ATP-dependent DNA helicase PIF1 [EC:3.6.4.12] | (RefSeq) uncharacterized protein LOC106344436	[D]	Cell cycle control, cell division, chromosome partitioning	Helitron helicase-like domain at N-terminus	--	ATP-dependent DNA helicase OS=Fagus sylvatica OX=28930 GN=FSB_LOCUS41783 PE=3 SV=1	D	Cell cycle control, cell division, chromosome partitioning	ATP-dependent DNA helicase PIF1 [Medicago truncatula]
Iba01G006420.1	Cellular Component: integral component of membrane (GO:0016021);; Molecular Function: transferase activity, transferring glycosyl groups (GO:0016757);;	K08238|2.5e-66|vvi:100263916|K08238 xyloglucan 6-xylosyltransferase [EC:2.4.2.39] | (RefSeq) probable xyloglucan 6-xylosyltransferase 5	[GM]	--	N terminus of Rad21 / Rec8 like protein	Probable xyloglucan 6-xylosyltransferase 3 OS=Arabidopsis thaliana OX=3702 GN=XXT3 PE=2 SV=1	Glycosyltransferase OS=Parasponia andersonii OX=3476 GN=PanWU01x14_197200 PE=3 SV=1	--	--	hypothetical protein VITISV_027037 [Vitis vinifera]
Iba01G006430.1	Molecular Function: protein binding (GO:0005515);; Cellular Component: cytosol (GO:0005829);; Biological Process: protein ubiquitination (GO:0016567);; Biological Process: positive regulation of protein catabolic process (GO:0045732);;	K15503|5.9e-09|gmx:106795379|K15503 serine/threonine-protein phosphatase 6 regulatory ankyrin repeat subunit B | (RefSeq) protein ACCELERATED CELL DEATH 6	[M]	Cell wall/membrane/envelope biogenesis	Ankyrin repeats (3 copies)	Ankyrin-2 OS=Mus musculus OX=10090 GN=Ank2 PE=1 SV=2	ANK_REP_REGION domain-containing protein OS=Musa acuminata subsp. malaccensis OX=214687 GN=103976648 PE=4 SV=1	S	Function unknown	hypothetical protein FOTG_19105 [Fusarium oxysporum f. sp. vasinfectum 25433]
Iba01G006440.1	Biological Process: response to auxin (GO:0009733);;	K14488|5.3e-31|cmax:111468489|K14488 SAUR family protein | (RefSeq) auxin-induced protein 15A-like	--	--	Auxin responsive protein	Indole-3-acetic acid-induced protein ARG7 OS=Vigna radiata var. radiata OX=3916 GN=ARG7 PE=2 SV=1	Indole-3-acetic acid-induced protein ARG7 OS=Glycine soja OX=3848 GN=D0Y65_024905 PE=3 SV=1	S	Function unknown	uncharacterized protein LOC100500377 [Glycine max]
Iba01G006450.1	Biological Process: response to auxin (GO:0009733);;	K14488|1.2e-30|vvi:100250384|K14488 SAUR family protein | (RefSeq) auxin-induced protein X15	--	--	Auxin responsive protein	Auxin-responsive protein SAUR21 OS=Arabidopsis thaliana OX=3702 GN=SAUR21 PE=2 SV=1	Uncharacterized protein (Fragment) OS=Rhododendron williamsianum OX=262921 GN=C3L33_19883 PE=3 SV=1	S	Function unknown	PREDICTED: auxin-induced protein X15 [Vitis vinifera]
Iba01G006460.1	Biological Process: response to auxin (GO:0009733);;	K14488|3.7e-32|vvi:100253710|K14488 SAUR family protein | (RefSeq) auxin-responsive protein SAUR24-like	--	--	Auxin responsive protein	Indole-3-acetic acid-induced protein ARG7 OS=Vigna radiata var. radiata OX=3916 GN=ARG7 PE=2 SV=1	Auxin-responsive protein SAUR24 OS=Vitis vinifera OX=29760 GN=SAUR24_5 PE=3 SV=1	S	Function unknown	PREDICTED: auxin-induced protein 15A-like [Vitis vinifera]
Iba01G006470.1	Biological Process: lipid metabolic process (GO:0006629);; Cellular Component: integral component of membrane (GO:0016021);;	--	--	--	C2 domain	--	Calcium-dependent lipid-binding family protein OS=Striga asiatica OX=4170 GN=STAS_07388 PE=4 SV=1	I	Lipid transport and metabolism	PREDICTED: uncharacterized protein LOC100249309 isoform X1 [Vitis vinifera]
Iba01G006490.1	Molecular Function: calcium ion binding (GO:0005509);;	K12309|5.0e-16|brp:103872148|K12309 beta-galactosidase [EC:3.2.1.23] | (RefSeq) beta-galactosidase 2	--	--	Glycosyl hydrolases family 35	Beta-galactosidase 7 OS=Oryza sativa subsp. japonica OX=39947 GN=Os05g0428100 PE=3 SV=1	Calcium-binding EF-hand family protein OS=Theobroma cacao OX=3641 GN=TCM_006708 PE=4 SV=1	U	Intracellular trafficking, secretion, and vesicular transport	Calcium-binding EF-hand family protein [Theobroma cacao]
Iba01G006500.1	Cellular Component: integral component of membrane (GO:0016021);;	--	--	--	--	--	Uncharacterized protein OS=Camellia sinensis var. sinensis OX=542762 GN=TEA_010648 PE=4 SV=1	--	--	PREDICTED: uncharacterized protein LOC101250258 [Solanum lycopersicum]
Iba01G006510.1	Cellular Component: endoplasmic reticulum membrane (GO:0005789);; Cellular Component: integral component of membrane (GO:0016021);;	K13249|8.3e-92|vvi:100250330|K13249 translocon-associated protein subunit alpha | (RefSeq) translocon-associated protein subunit alpha	[U]	Intracellular trafficking, secretion, and vesicular transport	Translocon-associated protein (TRAP), alpha subunit	Translocon-associated protein subunit alpha OS=Arabidopsis thaliana OX=3702 GN=At2g21160 PE=2 SV=3	Signal sequence receptor subunit alpha OS=Nyssa sinensis OX=561372 GN=F0562_028493 PE=3 SV=1	U	Intracellular trafficking, secretion, and vesicular transport	PREDICTED: translocon-associated protein subunit alpha [Vitis vinifera]
Iba01G006520.1	Cellular Component: cellular_component (GO:0005575);; Cellular Component: cell wall (GO:0005618);; Cellular Component: obsolete cell (GO:0005623);; Biological Process: biological_process (GO:0008150);; Biological Process: plant-type cell wall organization (GO:0009664);; Biological Process: cellular process (GO:0009987);; Biological Process: cellular component organization (GO:0016043);; Cellular …	K23612|3.2e-12|cpep:111797634|K23612 neural Wiskott-Aldrich syndrome protein | (RefSeq) extensin-1-like	--	--	Pollen protein Ole e 1 like	Proline-rich protein 4 OS=Arabidopsis thaliana OX=3702 GN=PRP4 PE=2 SV=1	Uncharacterized protein OS=Salix brachista OX=2182728 GN=DKX38_006377 PE=4 SV=1	S	Function unknown	PREDICTED: proline-rich protein 4 isoform X1 [Populus euphratica]
Iba01G006530.1	Molecular Function: peptidyl-prolyl cis-trans isomerase activity (GO:0003755);; Biological Process: protein folding (GO:0006457);;	K01802|1.6e-89|var:108331615|K01802 peptidylprolyl isomerase [EC:5.2.1.8] | (RefSeq) peptidyl-prolyl cis-trans isomerase 1	[O]	Posttranslational modification, protein turnover, chaperones	Cyclophilin type peptidyl-prolyl cis-trans isomerase/CLD	Peptidyl-prolyl cis-trans isomerase OS=Solanum lycopersicum OX=4081 GN=CYP PE=2 SV=1	Peptidyl-prolyl cis-trans isomerase OS=Vigna radiata var. radiata OX=3916 GN=LOC106762447 PE=3 SV=1	O	Posttranslational modification, protein turnover, chaperones	cyclophilin [Citrus tamurana]
Iba01G006540.1	Cellular Component: apoplast (GO:0048046);;	K01870|7.8e-24|csat:104723377|K01870 isoleucyl-tRNA synthetase [EC:6.1.1.5] | (RefSeq) isoleucine--tRNA ligase, chloroplastic/mitochondrial-like	--	--	Dirigent-like protein	Dirigent protein 1 OS=Arabidopsis thaliana OX=3702 GN=DIR1 PE=2 SV=1	Dirigent protein OS=Actinidia chinensis var. chinensis OX=1590841 GN=CEY00_Acc10784 PE=3 SV=1	S	Function unknown	PREDICTED: dirigent protein 21-like [Nicotiana sylvestris]
Iba01G006550.1	Cellular Component: apoplast (GO:0048046);;	K01870|3.2e-27|csat:104723377|K01870 isoleucyl-tRNA synthetase [EC:6.1.1.5] | (RefSeq) isoleucine--tRNA ligase, chloroplastic/mitochondrial-like	--	--	Dirigent-like protein	Dirigent protein 1 OS=Arabidopsis thaliana OX=3702 GN=DIR1 PE=2 SV=1	Dirigent protein OS=Actinidia chinensis var. chinensis OX=1590841 GN=CEY00_Acc10784 PE=3 SV=1	S	Function unknown	PREDICTED: dirigent protein 21-like [Nicotiana sylvestris]
Iba01G006560.1	Cellular Component: apoplast (GO:0048046);;	K01870|3.6e-26|eus:EUTSA_v10003524mg|K01870 isoleucyl-tRNA synthetase [EC:6.1.1.5] | (RefSeq) hypothetical protein	--	--	Dirigent-like protein	Dirigent protein 21 OS=Arabidopsis thaliana OX=3702 GN=DIR21 PE=3 SV=1	Dirigent protein OS=Actinidia chinensis var. chinensis OX=1590841 GN=CEY00_Acc10783 PE=3 SV=1	S	Function unknown	PREDICTED: dirigent protein 21-like [Solanum tuberosum]
Iba01G006570.1	Molecular Function: nucleic acid binding (GO:0003676);; Molecular Function: zinc ion binding (GO:0008270);;	K09250|6.9e-30|zma:100857032|K09250 cellular nucleic acid-binding protein | (RefSeq) uncharacterized protein LOC100857032	[J]	Translation, ribosomal structure and biogenesis	'Cold-shock' DNA-binding domain	Glycine-rich protein 2 OS=Nicotiana sylvestris OX=4096 GN=GRP-2 PE=2 SV=1	Uncharacterized protein OS=Nyssa sinensis OX=561372 GN=F0562_020458 PE=4 SV=1	J	Translation, ribosomal structure and biogenesis	PREDICTED: glycine-rich protein 2 [Nicotiana sylvestris]
Iba01G006580.1	Molecular Function: hydrolase activity, hydrolyzing O-glycosyl compounds (GO:0004553);; Biological Process: carbohydrate metabolic process (GO:0005975);; Cellular Component: integral component of membrane (GO:0016021);;	--	--	--	Nodulin-like	Protein NUCLEAR FUSION DEFECTIVE 4 OS=Arabidopsis thaliana OX=3702 GN=NFD4 PE=3 SV=1	GH10 domain-containing protein OS=Camellia sinensis var. sinensis OX=542762 GN=TEA_000475 PE=3 SV=1	S	Function unknown	PREDICTED: uncharacterized protein LOC104217799 [Nicotiana sylvestris]
Iba01G006590.1	Molecular Function: serine-type endopeptidase activity (GO:0004252);;	K15333|1.2e-82|nsy:104224633|K15333 tRNA guanosine-2'-O-methyltransferase [EC:2.1.1.34] | (RefSeq) uncharacterized protein LOC104224633	--	--	Subtilase family	Subtilisin-like protease SBT1.6 OS=Arabidopsis thaliana OX=3702 GN=SBT1.6 PE=2 SV=1	Putative subtilisin-like protease OS=Davidia involucrata OX=16924 GN=Din_033267 PE=3 SV=1	G	Carbohydrate transport and metabolism	PREDICTED: subtilisin-like protease [Nicotiana tomentosiformis]
Iba01G006600.1	Molecular Function: DNA binding (GO:0003677);; Cellular Component: nucleus (GO:0005634);;	K09422|9.4e-102|sind:105173041|K09422 transcription factor MYB, plant | (RefSeq) myb-related protein 308-like	[K]	Transcription	Myb-like DNA-binding domain	Myb-related protein 308 OS=Antirrhinum majus OX=4151 GN=MYB308 PE=2 SV=1	Transcription factor, Myb superfamily OS=Handroanthus impetiginosus OX=429701 GN=CDL12_08163 PE=4 SV=1	K	Transcription	PREDICTED: myb-related protein 308-like [Sesamum indicum]
Iba01G006610.1	Molecular Function: beta-galactosidase activity (GO:0004565);; Biological Process: carbohydrate metabolic process (GO:0005975);; Molecular Function: carbohydrate binding (GO:0030246);;	K12309|1.9e-188|csat:104791541|K12309 beta-galactosidase [EC:3.2.1.23] | (RefSeq) beta-galactosidase 2 isoform X1	[G]	Carbohydrate transport and metabolism	Glycosyl hydrolases family 35	Beta-galactosidase 13 OS=Arabidopsis thaliana OX=3702 GN=BGAL13 PE=2 SV=1	Beta-galactosidase OS=Davidia involucrata OX=16924 GN=Din_031107 PE=3 SV=1	G	Carbohydrate transport and metabolism	PREDICTED: beta-galactosidase 13-like [Nicotiana sylvestris]
Iba01G006620.1	Molecular Function: ATP binding (GO:0005524);; Molecular Function: transferase activity (GO:0016740);;	K06689|1.6e-65|lja:Lj3g3v3453420.1|K06689 ubiquitin-conjugating enzyme E2 D [EC:2.3.2.23] | (RefSeq) Lj3g3v3453420.1; -	[O]	Posttranslational modification, protein turnover, chaperones	Ubiquitin-conjugating enzyme	SUMO-conjugating enzyme UBC9 OS=Arabidopsis thaliana OX=3702 GN=UBC9 PE=1 SV=1	ubiquitin-conjugating enzyme E2 28-like OS=Cicer arietinum OX=3827 GN=LOC101507735 PE=3 SV=1	O	Posttranslational modification, protein turnover, chaperones	PREDICTED: ubiquitin-conjugating enzyme E2 28-like [Cicer arietinum]
Iba01G006630.1	Cellular Component: nucleus (GO:0005634);;	K10752|4.6e-177|lsv:111899630|K10752 histone-binding protein RBBP4 | (RefSeq) WD-40 repeat-containing protein MSI3	[B]	Chromatin structure and dynamics	Histone-binding protein RBBP4 or subunit C of CAF1 complex	WD-40 repeat-containing protein MSI2 OS=Arabidopsis thaliana OX=3702 GN=MSI2 PE=2 SV=1	WD_REPEATS_REGION domain-containing protein (Fragment) OS=Davidia involucrata OX=16924 GN=Din_038914 PE=3 SV=1	B	Chromatin structure and dynamics	PREDICTED: WD-40 repeat-containing protein MSI2-like [Solanum tuberosum]
Iba01G006640.1	Biological Process: metal ion transport (GO:0030001);; Molecular Function: metal ion binding (GO:0046872);;	K10752|2.4e-62|zju:107427343|K10752 histone-binding protein RBBP4 | (RefSeq) LOW QUALITY PROTEIN: WD-40 repeat-containing protein MSI3	[P]	Inorganic ion transport and metabolism	Heavy-metal-associated domain	Heavy metal-associated isoprenylated plant protein 26 OS=Arabidopsis thaliana OX=3702 GN=HIPP26 PE=1 SV=1	Heavy metal-associated isoprenylated plant protein OS=Actinidia chinensis var. chinensis OX=1590841 GN=CEY00_Acc07251 PE=4 SV=1	P	Inorganic ion transport and metabolism	metal ion binding [Reaumuria trigyna]
Iba01G006650.1	--	K19042|1.7e-38|nto:104102401|K19042 E3 ubiquitin-protein ligase BOI and related proteins [EC:2.3.2.27] | (RefSeq) probable BOI-related E3 ubiquitin-protein ligase 3	[O]	Posttranslational modification, protein turnover, chaperones	Zinc finger, C3HC4 type (RING finger)	Probable BOI-related E3 ubiquitin-protein ligase 3 OS=Arabidopsis thaliana OX=3702 GN=BRG3 PE=1 SV=1	Uncharacterized protein OS=Nyssa sinensis OX=561372 GN=F0562_020435 PE=4 SV=1	O	Posttranslational modification, protein turnover, chaperones	hypothetical protein MIMGU_mgv1a019506mg [Erythranthe guttata]
Iba01G006660.1	Cellular Component: integral component of membrane (GO:0016021);; Molecular Function: transferase activity (GO:0016740);;	K10532|2.9e-153|qsu:112035073|K10532 heparan-alpha-glucosaminide N-acetyltransferase [EC:2.3.1.78] | (RefSeq) heparan-alpha-glucosaminide N-acetyltransferase-like	[S]	Function unknown	Protein of unknown function (DUF1624)	Heparan-alpha-glucosaminide N-acetyltransferase OS=Mus musculus OX=10090 GN=Hgsnat PE=1 SV=2	Heparan-alpha-glucosaminide N-acetyltransferase OS=Actinidia chinensis var. chinensis OX=1590841 GN=CEY00_Acc10807 PE=4 SV=1	S	Function unknown	PREDICTED: heparan-alpha-glucosaminide N-acetyltransferase-like [Populus euphratica]
Iba01G006670.1	Cellular Component: vacuole (GO:0005773);; Cellular Component: plasma membrane (GO:0005886);; Cellular Component: plasmodesma (GO:0009506);; Molecular Function: water channel activity (GO:0015250);; Cellular Component: integral component of membrane (GO:0016021);;	K09872|9.8e-142|gab:108467071|K09872 aquaporin PIP | (RefSeq) probable aquaporin PIP2-8	[G]	Carbohydrate transport and metabolism	Major intrinsic protein	Aquaporin PIP2-7 OS=Arabidopsis thaliana OX=3702 GN=PIP2-7 PE=1 SV=2	Aquaporin PIP24 OS=Gossypium hirsutum OX=3635 GN=PIP2;4 PE=2 SV=1	G	Carbohydrate transport and metabolism	aquaporin PIP2;4 [Gossypium hirsutum]
Iba01G006680.1	Molecular Function: molecular_function (GO:0003674);; Molecular Function: nucleic acid binding (GO:0003676);; Molecular Function: RNA binding (GO:0003723);; Molecular Function: translation initiation factor activity (GO:0003743);; Molecular Function: binding (GO:0005488);; Cellular Component: cellular_component (GO:0005575);; Cellular Component: intracellular (GO:0005622);; Cellular Component: ob…	K02520|1.1e-59|nnu:104599414|K02520 translation initiation factor IF-3 | (RefSeq) uncharacterized LOC104599414	--	--	Translation initiation factor IF-3, N-terminal domain	Translation initiation factor IF3-1, mitochondrial OS=Arabidopsis thaliana OX=3702 GN=IF3-1 PE=2 SV=1	uncharacterized protein LOC104599414 isoform X1 OS=Nelumbo nucifera OX=4432 GN=LOC104599414 PE=3 SV=1	J	Translation, ribosomal structure and biogenesis	PREDICTED: uncharacterized protein LOC104599414 isoform X1 [Nelumbo nucifera]
Iba01G006690.1	Molecular Function: protein serine/threonine phosphatase activity (GO:0004722);; Molecular Function: metal ion binding (GO:0046872);;	K01102|2.6e-185|nnu:104603663|K01102 pyruvate dehydrogenase phosphatase [EC:3.1.3.43] | (RefSeq) probable protein phosphatase 2C 60	[T]	Signal transduction mechanisms	Protein phosphatase 2C	Probable protein phosphatase 2C 60 OS=Oryza sativa subsp. japonica OX=39947 GN=Os06g0717800 PE=2 SV=1	Protein-serine/threonine phosphatase OS=Nyssa sinensis OX=561372 GN=F0562_020426 PE=3 SV=1	T	Signal transduction mechanisms	PREDICTED: probable protein phosphatase 2C 46 isoform X1 [Nicotiana tomentosiformis]
Iba01G006700.1	Cellular Component: integral component of membrane (GO:0016021);;	K00380|5.0e-08|apro:F751_6820|K00380 sulfite reductase (NADPH) flavoprotein alpha-component [EC:1.8.1.2] | (RefSeq) NADPH oxidoreductase A	--	--	Protein CHAPERONE-LIKE PROTEIN OF POR1-like	--	Protein CHAPERONE-LIKE PROTEIN OF like OS=Actinidia chinensis var. chinensis OX=1590841 GN=CEY00_Acc16333 PE=4 SV=1	L	Replication, recombination and repair	PREDICTED: uncharacterized protein LOC105169808 [Sesamum indicum]
Iba01G006710.1	Molecular Function: oxidoreductase activity (GO:0016491);;	K00514|2.4e-16|smo:SELMODRAFT_108745|K00514 zeta-carotene desaturase [EC:1.3.5.6] | (RefSeq) hypothetical protein	[Q]	Secondary metabolites biosynthesis, transport and catabolism	Flavin containing amine oxidoreductase	15-cis-phytoene desaturase OS=Synechococcus elongatus (strain PCC 7942 / FACHB-805) OX=1140 GN=pds PE=1 SV=1	Zeta-carotene desaturase OS=Actinidia chinensis var. chinensis OX=1590841 GN=CEY00_Acc07147 PE=4 SV=1	Q	Secondary metabolites biosynthesis, transport and catabolism	PREDICTED: uncharacterized protein LOC100260621 [Vitis vinifera]
Iba01G006720.1	Molecular Function: ATP binding (GO:0005524);; Cellular Component: proton-transporting V-type ATPase, V1 domain (GO:0033180);; Biological Process: ATP metabolic process (GO:0046034);; Biological Process: proton transmembrane transport (GO:1902600);;	K02147|6.6e-271|gab:108457222|K02147 V-type H+-transporting ATPase subunit B | (RefSeq) V-type proton ATPase subunit B 2	[C]	Energy production and conversion	ATP synthase alpha/beta family, nucleotide-binding domain	V-type proton ATPase subunit B 1 OS=Gossypium hirsutum OX=3635 PE=2 SV=1	Vacuolar proton pump subunit B OS=Gossypium darwinii OX=34276 GN=ES288_A11G003900v1 PE=3 SV=1	C	Energy production and conversion	PREDICTED: V-type proton ATPase subunit B 2 [Nicotiana tomentosiformis]
Iba01G006730.1	Cellular Component: integral component of membrane (GO:0016021);;	--	--	--	Protein of unknown function (DUF616)	--	Circadian locomoter output cycles protein like OS=Actinidia chinensis var. chinensis OX=1590841 GN=CEY00_Acc08472 PE=4 SV=1	S	Function unknown	PREDICTED: uncharacterized protein LOC100255620 isoform X1 [Vitis vinifera]
Iba01G006740.1	Cellular Component: nucleus (GO:0005634);; Biological Process: protein import into nucleus (GO:0006606);; Molecular Function: Ran GTPase binding (GO:0008536);;	K18752|0.0e+00|qsu:111999964|K18752 transportin-1 | (RefSeq) transportin-1	[YU]	--	HEAT-like repeat	Transportin-1 OS=Oryza sativa subsp. indica OX=39946 GN=OsI_18044 PE=2 SV=1	Putative transportin-1 OS=Davidia involucrata OX=16924 GN=Din_008226 PE=4 SV=1	--	--	PREDICTED: transportin-1-like [Sesamum indicum]
Iba01G006750.1	--	--	--	--	--	--	Uncharacterized protein OS=Davidia involucrata OX=16924 GN=Din_047963 PE=4 SV=1	--	--	PREDICTED: uncharacterized protein LOC102619920 [Citrus sinensis]
Iba01G006760.1	--	--	--	--	Domain of unknown function (DUF4228)	--	Uncharacterized protein OS=Vitis vinifera OX=29760 GN=VIT_03s0038g02880 PE=4 SV=1	--	--	--
Iba01G006770.1	Cellular Component: ubiquitin ligase complex (GO:0000151);; Molecular Function: protein binding (GO:0005515);; Cellular Component: cellular_component (GO:0005575);; Cellular Component: intracellular (GO:0005622);; Cellular Component: obsolete cell (GO:0005623);; Cellular Component: nucleus (GO:0005634);; Cellular Component: nucleoplasm (GO:0005654);; Cellular Component: cytoplasm (GO:0005737);; C…	K11804|3.6e-158|hbr:110635384|K11804 DDB1- and CUL4-associated factor 8 | (RefSeq) DDB1- and CUL4-associated factor 8-like	[R]	General function prediction only	WD domain, G-beta repeat	DDB1- and CUL4-associated factor 8 OS=Xenopus laevis OX=8355 GN=dcaf8 PE=2 SV=1	DDB1-and CUL4-associated factor 8 isoform X1 OS=Prunus yedoensis var. nudiflora OX=2094558 GN=Pyn_10644 PE=4 SV=1	S	Function unknown	hypothetical protein PRUPE_ppa004717mg [Prunus persica]
Iba01G006780.1	Molecular Function: protein serine/threonine kinase activity (GO:0004674);; Molecular Function: ATP binding (GO:0005524);;	K06640|0.0e+00|vvi:100245131|K06640 serine/threonine-protein kinase ATR [EC:2.7.11.1] | (RefSeq) serine/threonine-protein kinase ATR	[TBLD]	--	FAT domain	Serine/threonine-protein kinase ATR OS=Arabidopsis thaliana OX=3702 GN=ATR PE=2 SV=2	Non-specific serine/threonine protein kinase OS=Actinidia chinensis var. chinensis OX=1590841 GN=CEY00_Acc07156 PE=3 SV=1	--	--	PREDICTED: serine/threonine-protein kinase ATR isoform X2 [Vitis vinifera]
Iba01G006790.1	Molecular Function: protein kinase activity (GO:0004672);; Molecular Function: ATP binding (GO:0005524);;	K04424|3.8e-60|cann:107838888|K04424 sterile alpha motif and leucine zipper containing kinase AZK [EC:2.7.11.25] | (RefSeq) serine/threonine-protein kinase EDR1	[T]	Signal transduction mechanisms	Protein tyrosine and serine/threonine kinase	Serine/threonine-protein kinase STY46 OS=Arabidopsis thaliana OX=3702 GN=STY46 PE=1 SV=1	Serine/threonine-protein kinase OS=Actinidia chinensis var. chinensis OX=1590841 GN=CEY00_Acc10830 PE=4 SV=1	T	Signal transduction mechanisms	ACT-like protein tyrosine kinase family protein isoform 1 [Theobroma cacao]
Iba01G006800.1	Molecular Function: molecular_function (GO:0003674);; Molecular Function: catalytic activity (GO:0003824);; Cellular Component: cellular_component (GO:0005575);; Cellular Component: intracellular (GO:0005622);; Cellular Component: obsolete cell (GO:0005623);; Cellular Component: cytoplasm (GO:0005737);; Biological Process: cellular aromatic compound metabolic process (GO:0006725);; Biological Pro…	K22588|2.7e-60|bna:106421710|K22588 acetylserotonin O-methyltransferase, plant [EC:2.1.1.4] | (RefSeq) xanthohumol 4'-O-methyltransferase-like	[R]	General function prediction only	O-methyltransferase domain	Acetylserotonin O-methyltransferase OS=Arabidopsis thaliana OX=3702 GN=ASMT PE=1 SV=1	O-methyltransferase, family 2 OS=Corchorus olitorius OX=93759 GN=COLO4_38170 PE=3 SV=1	S	Function unknown	unnamed protein product [Vitis vinifera]
Iba01G006810.1	Molecular Function: O-methyltransferase activity (GO:0008171);; Biological Process: methylation (GO:0032259);; Molecular Function: protein dimerization activity (GO:0046983);;	K22588|4.4e-94|boe:106329225|K22588 acetylserotonin O-methyltransferase, plant [EC:2.1.1.4] | (RefSeq) (R,S)-reticuline 7-O-methyltransferase-like isoform X1	[R]	General function prediction only	O-methyltransferase domain	Acetylserotonin O-methyltransferase OS=Arabidopsis thaliana OX=3702 GN=ASMT PE=1 SV=1	Uncharacterized protein OS=Camellia sinensis var. sinensis OX=542762 GN=TEA_017222 PE=3 SV=1	S	Function unknown	RS-norcoclaurine 6-O-methyltransferase [Theobroma cacao]
Iba01G006820.1	Biological Process: methylation (GO:0032259);; Molecular Function: isoflavone 7-O-methyltransferase activity (GO:0033800);; Molecular Function: protein dimerization activity (GO:0046983);;	K22588|1.9e-107|bna:106421710|K22588 acetylserotonin O-methyltransferase, plant [EC:2.1.1.4] | (RefSeq) xanthohumol 4'-O-methyltransferase-like	[R]	General function prediction only	O-methyltransferase domain	Acetylserotonin O-methyltransferase OS=Arabidopsis thaliana OX=3702 GN=ASMT PE=1 SV=1	Putative RS-norcoclaurine 6-O-methyltransferase OS=Davidia involucrata OX=16924 GN=Din_027953 PE=3 SV=1	S	Function unknown	hypothetical protein PRUPE_ppa021776mg [Prunus persica]
Iba01G006830.1	Molecular Function: Rho guanyl-nucleotide exchange factor activity (GO:0005089);; Molecular Function: hydrolase activity (GO:0016787);;	--	--	--	PRONE (Plant-specific Rop nucleotide exchanger)	Rop guanine nucleotide exchange factor 1 OS=Arabidopsis thaliana OX=3702 GN=ROPGEF1 PE=1 SV=2	Putative rop guanine nucleotide exchange factor 1 OS=Davidia involucrata OX=16924 GN=Din_022541 PE=4 SV=1	G	Carbohydrate transport and metabolism	PREDICTED: rop guanine nucleotide exchange factor 1 [Vitis vinifera]
Iba01G006840.1	Cellular Component: integral component of membrane (GO:0016021);;	K19476|8.7e-91|cic:CICLE_v10026997mg|K19476 vacuolar protein sorting-associated protein IST1 | (RefSeq) hypothetical protein	[E]	Amino acid transport and metabolism	Transmembrane amino acid transporter protein	Lysine histidine transporter-like 8 OS=Arabidopsis thaliana OX=3702 GN=AATL1 PE=1 SV=1	Lysine histidine transporter 7 OS=Camellia sinensis OX=4442 GN=LHT7 PE=2 SV=1	E	Amino acid transport and metabolism	Transmembrane amino acid transporter family protein [Theobroma cacao]
Iba01G006850.1	Molecular Function: tRNA binding (GO:0000049);; Molecular Function: alanine-tRNA ligase activity (GO:0004813);; Molecular Function: ATP binding (GO:0005524);; Cellular Component: mitochondrion (GO:0005739);; Biological Process: alanyl-tRNA aminoacylation (GO:0006419);; Molecular Function: zinc ion binding (GO:0008270);; Cellular Component: chloroplast (GO:0009507);;	K01872|0.0e+00|vvi:100255425|K01872 alanyl-tRNA synthetase [EC:6.1.1.7] | (RefSeq) alanine--tRNA ligase, chloroplastic/mitochondrial	[J]	Translation, ribosomal structure and biogenesis	tRNA synthetases class II (A)	Alanine--tRNA ligase, chloroplastic/mitochondrial OS=Populus trichocarpa OX=3694 GN=POPTRDRAFT_821063 PE=3 SV=1	Probable alanine--tRNA ligase, chloroplastic OS=Actinidia chinensis var. chinensis OX=1590841 GN=CEY00_Acc10848 PE=3 SV=1	J	Translation, ribosomal structure and biogenesis	PREDICTED: probable alanine--tRNA ligase, chloroplastic [Vitis vinifera]
Iba01G006860.1	Molecular Function: DNA binding (GO:0003677);; Cellular Component: nucleus (GO:0005634);; Biological Process: regulation of transcription, DNA-templated (GO:0006355);;	K00521|3.4e-40|cpep:111802683|K00521 ferric-chelate reductase [EC:1.16.1.7] | (RefSeq) ferric reduction oxidase 7, chloroplastic-like	--	--	No apical meristem (NAM) protein	NAC domain-containing protein 22 OS=Oryza sativa subsp. japonica OX=39947 GN=NAC022 PE=2 SV=1	NAC domain-containing protein 22-like OS=Phoenix dactylifera OX=42345 GN=LOC103724157 PE=4 SV=1	K	Transcription	PREDICTED: protein FEZ-like [Phoenix dactylifera]
Iba01G006870.1	--	--	--	--	Arabidopsis protein of unknown function	--	Uncharacterized protein OS=Camellia sinensis var. sinensis OX=542762 GN=TEA_019434 PE=4 SV=1	S	Function unknown	PREDICTED: uncharacterized protein LOC104219176 [Nicotiana sylvestris]
Iba01G006880.1	--	--	--	--	Arabidopsis protein of unknown function	--	Uncharacterized protein OS=Camellia sinensis var. sinensis OX=542762 GN=TEA_019467 PE=4 SV=1	S	Function unknown	PREDICTED: uncharacterized protein LOC104219176 [Nicotiana sylvestris]
Iba01G006890.1	--	--	--	--	Arabidopsis protein of unknown function	--	Uncharacterized protein OS=Camellia sinensis var. sinensis OX=542762 GN=TEA_019467 PE=4 SV=1	S	Function unknown	PREDICTED: uncharacterized protein LOC104219176 [Nicotiana sylvestris]
Iba01G006900.1	--	--	--	--	Arabidopsis protein of unknown function	--	Uncharacterized protein OS=Camellia sinensis var. sinensis OX=542762 GN=TEA_019467 PE=4 SV=1	S	Function unknown	PREDICTED: uncharacterized protein LOC104219176 [Nicotiana sylvestris]
Iba01G006910.1	--	--	--	--	Arabidopsis protein of unknown function	--	Uncharacterized protein OS=Camellia sinensis var. sinensis OX=542762 GN=TEA_019467 PE=4 SV=1	S	Function unknown	hypothetical protein PRUPE_ppa018498mg [Prunus persica]
Iba01G006920.1	--	--	--	--	Arabidopsis protein of unknown function	--	Uncharacterized protein OS=Camellia sinensis var. sinensis OX=542762 GN=TEA_019434 PE=4 SV=1	S	Function unknown	PREDICTED: uncharacterized protein LOC104219176 [Nicotiana sylvestris]
Iba01G006930.1	--	--	--	--	Arabidopsis protein of unknown function	--	Uncharacterized protein OS=Camellia sinensis var. sinensis OX=542762 GN=TEA_019467 PE=4 SV=1	S	Function unknown	PREDICTED: uncharacterized protein LOC104219176 [Nicotiana sylvestris]
Iba01G006940.1	--	--	--	--	Arabidopsis protein of unknown function	--	Uncharacterized protein OS=Camellia sinensis var. sinensis OX=542762 GN=TEA_019467 PE=4 SV=1	S	Function unknown	PREDICTED: uncharacterized protein LOC104219176 [Nicotiana sylvestris]
Iba01G006950.1	--	K03029|1.1e-15|lang:109332961|K03029 26S proteasome regulatory subunit N10 | (RefSeq) 26S proteasome non-ATPase regulatory subunit 4 homolog	--	--	Protein of unknown function (DUF632)	Protein ALTERED PHOSPHATE STARVATION RESPONSE 1 OS=Arabidopsis thaliana OX=3702 GN=APSR1 PE=2 SV=1	Histone chaperone like OS=Actinidia chinensis var. chinensis OX=1590841 GN=CEY00_Acc16349 PE=4 SV=1	S	Function unknown	PREDICTED: uncharacterized protein LOC105169840 [Sesamum indicum]
Iba01G006960.1	Biological Process: fucose metabolic process (GO:0006004);; Cellular Component: integral component of membrane (GO:0016021);; Molecular Function: transferase activity, transferring glycosyl groups (GO:0016757);;	K23280|8.9e-89|nau:109214571|K23280 rhamnogalacturonan I rhamnosyltransferase [EC:2.4.1.351] | (RefSeq) uncharacterized protein At1g04910	--	--	GDP-fucose protein O-fucosyltransferase	O-fucosyltransferase 6 OS=Arabidopsis thaliana OX=3702 GN=OFUT6 PE=2 SV=1	O-fucosyltransferase family protein OS=Nyssa sinensis OX=561372 GN=F0562_028416 PE=3 SV=1	G	Carbohydrate transport and metabolism	PREDICTED: uncharacterized protein At1g04910-like [Vitis vinifera]
Iba01G006970.1	--	K10268|1.2e-49|cann:107844737|K10268 F-box and leucine-rich repeat protein 2/20 | (RefSeq) F-box protein At5g51380-like	[R]	General function prediction only	--	F-box protein At5g51380 OS=Arabidopsis thaliana OX=3702 GN=At5g51380 PE=2 SV=1	F-box protein OS=Actinidia chinensis var. chinensis OX=1590841 GN=CEY00_Acc00459 PE=4 SV=1	S	Function unknown	hypothetical protein MIMGU_mgv1a019754mg [Erythranthe guttata]
Iba01G006980.1	Biological Process: reproduction (GO:0000003);; Biological Process: cell morphogenesis (GO:0000902);; Biological Process: cell morphogenesis involved in differentiation (GO:0000904);; Biological Process: developmental process involved in reproduction (GO:0003006);; Molecular Function: molecular_function (GO:0003674);; Molecular Function: actin binding (GO:0003779);; Molecular Function: binding (G…	K17275|4.4e-24|ini:109188238|K17275 plastin-1 | (RefSeq) fimbrin-5-like	[Z]	Cytoskeleton	Calponin homology (CH) domain	Fimbrin-5 OS=Arabidopsis thaliana OX=3702 GN=FIM5 PE=1 SV=1	Uncharacterized protein (Fragment) OS=Rhododendron williamsianum OX=262921 GN=C3L33_11867 PE=3 SV=1	Z	Cytoskeleton	Fimbrin-like protein 2 [Theobroma cacao]
Iba01G006990.1	Cellular Component: integral component of membrane (GO:0016021);; Molecular Function: transferase activity, transferring acyl groups (GO:0016746);;	K13506|1.8e-199|tcc:18607419|K13506 glycerol-3-phosphate O-acyltransferase 3/4 [EC:2.3.1.15] | (RefSeq) glycerol-3-phosphate acyltransferase 3	[I]	Lipid transport and metabolism	Acyltransferase	Glycerol-3-phosphate acyltransferase 9 OS=Arabidopsis thaliana OX=3702 GN=GPAT9 PE=1 SV=1	Phospholipid/glycerol acyltransferase OS=Corchorus capsularis OX=210143 GN=CCACVL1_01659 PE=4 SV=1	I	Lipid transport and metabolism	Glycerol-3-phosphate acyltransferase 9 isoform 1 [Theobroma cacao]
Iba01G007000.1	Molecular Function: isocitrate dehydrogenase (NAD+) activity (GO:0004449);; Biological Process: tricarboxylic acid cycle (GO:0006099);;	K00030|1.1e-185|nnu:104599192|K00030 isocitrate dehydrogenase (NAD+) [EC:1.1.1.41] | (RefSeq) isocitrate dehydrogenase [NAD] regulatory subunit 1, mitochondrial-like	[E]	Amino acid transport and metabolism	Isocitrate/isopropylmalate dehydrogenase	Isocitrate dehydrogenase [NAD] regulatory subunit 1, mitochondrial OS=Arabidopsis thaliana OX=3702 GN=IDH1 PE=1 SV=2	Isocitrate dehydrogenase [NAD] regulatory subunit 1 like OS=Actinidia chinensis var. chinensis OX=1590841 GN=CEY00_Acc07211 PE=3 SV=1	E	Amino acid transport and metabolism	PREDICTED: isocitrate dehydrogenase [NAD] regulatory subunit 1, mitochondrial-like [Nelumbo nucifera]
Iba01G007010.1	Biological Process: spliceosomal snRNP assembly (GO:0000387);; Cellular Component: spliceosomal complex (GO:0005681);; Cellular Component: cytosol (GO:0005829);;	K11088|6.9e-61|aof:109837287|K11088 small nuclear ribonucleoprotein D3 | (RefSeq) small nuclear ribonucleoprotein SmD3b-like	[A]	RNA processing and modification	LSM domain	Small nuclear ribonucleoprotein SmD3b OS=Arabidopsis thaliana OX=3702 GN=SMD3B PE=2 SV=1	Small nuclear ribonucleoprotein Sm D3 OS=Striga asiatica OX=4170 GN=STAS_01497 PE=3 SV=1	A	RNA processing and modification	unnamed protein product [Coffea canephora]
Iba01G007020.1	Molecular Function: calcium ion binding (GO:0005509);;	K13412|4.6e-12|sind:105174573|K13412 calcium-dependent protein kinase [EC:2.7.11.1] | (RefSeq) calcium-dependent protein kinase 13 isoform X2	[T]	Signal transduction mechanisms	EF-hand domain pair	Sorcin OS=Schistosoma japonicum OX=6182 PE=2 SV=1	Uncharacterized protein OS=Nyssa sinensis OX=561372 GN=F0562_028408 PE=4 SV=1	T	Signal transduction mechanisms	PREDICTED: sorcin-like [Cucumis sativus]
Iba01G007030.1	Molecular Function: molecular_function (GO:0003674);; Molecular Function: DNA-binding transcription factor activity (GO:0003700);; Molecular Function: protein binding (GO:0005515);; Biological Process: regulation of transcription, DNA-templated (GO:0006355);; Biological Process: biological_process (GO:0008150);; Biological Process: regulation of biosynthetic process (GO:0009889);; Biological Proc…	K14494|1.1e-17|pop:18106830|K14494 DELLA protein | (RefSeq) uncharacterized protein LOC18106830	--	--	RWP-RK domain	Protein NLP2 OS=Arabidopsis thaliana OX=3702 GN=NLP2 PE=2 SV=3	Uncharacterized protein OS=Handroanthus impetiginosus OX=429701 GN=CDL12_12594 PE=4 SV=1	K	Transcription	PREDICTED: LOW QUALITY PROTEIN: protein NLP2-like [Sesamum indicum]
Iba01G007040.1	Cellular Component: integral component of membrane (GO:0016021);;	K14209|3.1e-128|sind:105172994|K14209 solute carrier family 36 (proton-coupled amino acid transporter) | (RefSeq) amino acid transporter ANTL1-like isoform X1	[E]	Amino acid transport and metabolism	Transmembrane amino acid transporter protein	Amino acid transporter AVT3C OS=Arabidopsis thaliana OX=3702 GN=AVT3C PE=1 SV=1	Aa_trans domain-containing protein OS=Nyssa sinensis OX=561372 GN=F0562_028397 PE=4 SV=1	E	Amino acid transport and metabolism	PREDICTED: proton-coupled amino acid transporter 3-like [Sesamum indicum]
Iba01G007050.1	Molecular Function: oxidoreductase activity (GO:0016491);; Molecular Function: oxidoreductase activity, acting on the CH-OH group of donors, NAD or NADP as acceptor (GO:0016616);; Molecular Function: dihydrokaempferol 4-reductase activity (GO:0045552);; Biological Process: sporopollenin biosynthetic process (GO:0080110);;	K13082|2.1e-68|atr:18422620|K13082 bifunctional dihydroflavonol 4-reductase/flavanone 4-reductase [EC:1.1.1.219 1.1.1.234] | (RefSeq) dihydroflavonol 4-reductase	[V]	Defense mechanisms	NAD dependent epimerase/dehydratase family	Tetraketide alpha-pyrone reductase 1 OS=Arabidopsis thaliana OX=3702 GN=TKPR1 PE=1 SV=1	Cinnamoyl-CoA reductase, putative OS=Ricinus communis OX=3988 GN=RCOM_1408620 PE=4 SV=1	V	Defense mechanisms	cinnamoyl-CoA reductase, putative [Ricinus communis]
Iba01G007060.1	Cellular Component: integral component of membrane (GO:0016021);; Molecular Function: transmembrane transporter activity (GO:0022857);;	K08150|5.8e-37|cmo:103487832|K08150 MFS transporter, SP family, solute carrier family 2 (myo-inositol transporter), member 13 | (RefSeq) probable inositol transporter 2	[R]	General function prediction only	Sugar (and other) transporter	Monosaccharide-sensing protein 2 OS=Arabidopsis thaliana OX=3702 GN=MSSP2 PE=1 SV=2	Tonoplast monosaccharide transporters 2 OS=Camellia sinensis OX=4442 PE=2 SV=1	U	Intracellular trafficking, secretion, and vesicular transport	sugar transporter, putative [Ricinus communis]
Iba01G007070.1	Biological Process: carbohydrate metabolic process (GO:0005975);; Molecular Function: arabinose-5-phosphate isomerase activity (GO:0019146);; Molecular Function: carbohydrate derivative binding (GO:0097367);; Biological Process: carbohydrate derivative metabolic process (GO:1901135);;	K06041|4.8e-151|nnu:104600887|K06041 arabinose-5-phosphate isomerase [EC:5.3.1.13] | (RefSeq) probable arabinose 5-phosphate isomerase	--	--	SIS domain	Probable arabinose 5-phosphate isomerase OS=Arabidopsis thaliana OX=3702 GN=SETH3 PE=2 SV=1	Putative arabinose 5-phosphate isomerase (Fragment) OS=Davidia involucrata OX=16924 GN=Din_034841 PE=3 SV=1	M	Cell wall/membrane/envelope biogenesis	PREDICTED: probable arabinose 5-phosphate isomerase [Populus euphratica]
Iba01G007080.1	Molecular Function: metal ion binding (GO:0046872);;	K15455|4.5e-34|vvi:104877347|K15455 diphthamide biosynthesis protein 3 | (RefSeq) diphthamide biosynthesis protein 3-like	[S]	Function unknown	CSL zinc finger	DPH3 homolog OS=Drosophila melanogaster OX=7227 GN=CG14701 PE=3 SV=1	Zinc finger protein OS=Macleaya cordata OX=56857 GN=BVC80_1769g68 PE=4 SV=1	S	Function unknown	PREDICTED: diphthamide biosynthesis protein 3-like [Vitis vinifera]
Iba01G007090.1	Molecular Function: ARF guanyl-nucleotide exchange factor activity (GO:0005086);; Biological Process: regulation of ARF protein signal transduction (GO:0032012);;	K18442|0.0e+00|ini:109161342|K18442 brefeldin A-inhibited guanine nucleotide-exchange protein | (RefSeq) brefeldin A-inhibited guanine nucleotide-exchange protein 1	[U]	Intracellular trafficking, secretion, and vesicular transport	Sec7 domain	Brefeldin A-inhibited guanine nucleotide-exchange protein 1 OS=Arabidopsis thaliana OX=3702 GN=BIG1 PE=2 SV=1	SEC7 domain-containing protein OS=Coffea canephora OX=49390 GN=GSCOC_T00040988001 PE=4 SV=1	L	Replication, recombination and repair	unnamed protein product [Coffea canephora]
Iba01G007100.1	Molecular Function: microtubule motor activity (GO:0003777);; Molecular Function: ATP binding (GO:0005524);; Cellular Component: microtubule (GO:0005874);; Biological Process: microtubule-based movement (GO:0007018);; Molecular Function: microtubule binding (GO:0008017);;	K11498|0.0e+00|jcu:105638030|K11498 centromeric protein E | (RefSeq) kinesin-like protein KIN-7B	[Z]	Cytoskeleton	Kinesin motor domain	Kinesin-like protein NACK2 OS=Nicotiana tabacum OX=4097 GN=NACK2 PE=1 SV=1	Kinesin-like protein OS=Davidia involucrata OX=16924 GN=Din_047215 PE=3 SV=1	Z	Cytoskeleton	hypothetical protein JCGZ_07548 [Jatropha curcas]
Iba01G007110.1	Biological Process: sucrose metabolic process (GO:0005985);; Molecular Function: sucrose synthase activity (GO:0016157);;	K00695|0.0e+00|ini:109187875|K00695 sucrose synthase [EC:2.4.1.13] | (RefSeq) sucrose synthase	[M]	Cell wall/membrane/envelope biogenesis	Sucrose synthase	Sucrose synthase OS=Solanum lycopersicum OX=4081 PE=2 SV=1	Sucrose synthase OS=Camellia fraterna OX=542725 GN=SS PE=2 SV=1	M	Cell wall/membrane/envelope biogenesis	sucrose synthase 1 [Camellia sinensis]
Iba01G007120.1	Molecular Function: cysteine-type endopeptidase activity (GO:0004197);; Cellular Component: integral component of membrane (GO:0016021);; Biological Process: CAAX-box protein processing (GO:0071586);;	K07052|0.0e+00|vvi:100249222|K07052 uncharacterized protein | (RefSeq) uncharacterized LOC100249222	--	--	CPBP intramembrane metalloprotease	Embryogenesis-associated protein EMB8 OS=Picea glauca OX=3330 GN=EMB8 PE=2 SV=1	Uncharacterized protein OS=Vitis vinifera OX=29760 GN=VIT_11s0016g00490 PE=4 SV=1	S	Function unknown	PREDICTED: uncharacterized protein LOC100249222 isoform X1 [Vitis vinifera]
[truncated: 30,253 more rows]
