# Supplementary material for: A chromosome level genome, as well as transcriptomes and metabolomes, insights into genome evolution and the biosynthesis of kaempferol and kaempferol derivatives in Impatiens balsamina (Balsaminaceae)
Source: Front Plant Sci. 2026 Feb 11;17:1725789. doi: 10.3389/fpls.2026.1725789 (PMC12932442; doi:10.3389/fpls.2026.1725789)
Supplement: Supplementary Data Sheet 1 — Integrated functional annotation for predicting protein-coding genes. [file DataSheet1.zip › all supplementary files/Dataset 10 Data regarding the differentially expressed genes among roots, flowers, and leaves.xlsx]

## Sheet: flower vs root
#ID	A2_Count	A3_Count	A1_Count	B1_Count	B2_Count	B3_Count	A2_FPKM	A3_FPKM	A1_FPKM	B1_FPKM	B2_FPKM	B3_FPKM	FDR	log2FC	regulated	COG_class	COG_class_annotation	GO_annotation	KEGG_annotation	KEGG_pathway_annotation	KOG_class	KOG_class_annotation	Pfam_annotation	Swiss-Prot_annotation	eggNOG_class	eggNOG_class_annotation	NR_annotation
Iba07G020200	60	44	69	5130	5648	5492	1.52881	1.12299	1.75423	143.347	147.096	144.022	0	6.61246	up	[I]	Lipid transport and metabolism	Molecular Function: acylglycerol lipase activity (GO:0047372);;	K18368|7.8e-128|nau:109226043|K18368 caffeoylshikimate esterase [EC:3.1.1.-] | (RefSeq) caffeoylshikimate esterase	Phenylpropanoid biosynthesis (ko00940)	[I]	Lipid transport and metabolism	Serine aminopeptidase, S33	Caffeoylshikimate esterase OS=Arabidopsis thaliana OX=3702 GN=CSE PE=1 SV=1	I	Lipid transport and metabolism	caffeoylshikimate esterase-like [Camellia sinensis]
Iba04G003180	0	0	0	248	268	207	0	0	0	6.75791	6.80498	5.29185	1.03205e-17	10.4147	up	[M]	Cell wall/membrane/envelope biogenesis	Molecular Function: protein binding (GO:0005515);;	--	--	[R]	General function prediction only	Kelch motif	F-box/kelch-repeat protein At1g16250 OS=Arabidopsis thaliana OX=3702 GN=At1g16250 PE=2 SV=1	S	Function unknown	kelch-like protein 1 [Vitis riparia]
Iba03G035800	790	855	878	344	339	306	21.1301	23.0077	23.3171	10.004	9.18576	8.34653	8.15946e-31	-1.29203	down	--	--	--	--	--	--	--	--	--	--	--	hypothetical protein CK203_004131 [Vitis vinifera]
Iba05G037920	70	76	59	117	165	192	0.586771	0.641767	0.491603	1.07594	1.41433	1.65205	1.15705e-06	1.26074	up	[L]	Replication, recombination and repair	Molecular Function: DNA binding (GO:0003677);; Molecular Function: chromatin binding (GO:0003682);; Molecular Function: ATP binding (GO:0005524);; Cellular Component: nucleus (GO:0005634);; Biological Process: DNA replication (GO:0006260);; Molecular Function: metal ion binding (GO:0046872);;	K02603|0.0e+00|tcc:18589827|K02603 origin recognition complex subunit 1 | (RefSeq) origin of replication complex subunit 1B	--	[L]	Replication, recombination and repair	ATPase family associated with various cellular activities (AAA)	Origin of replication complex subunit 1B OS=Arabidopsis thaliana OX=3702 GN=ORC1B PE=1 SV=1	L	Replication, recombination and repair	hypothetical protein F0562_035037 [Nyssa sinensis]
Iba03G003250	368	280	291	115	128	98	14.3504	10.9771	11.2398	4.87115	5.05047	3.89216	2.97055e-13	-1.40253	down	[TK]	Signal transduction mechanisms;; Transcription	Biological Process: phosphorelay signal transduction system (GO:0000160);; Molecular Function: molecular_function (GO:0003674);; Molecular Function: nucleic acid binding (GO:0003676);; Molecular Function: DNA binding (GO:0003677);; Molecular Function: DNA-binding transcription factor activity (GO:0003700);; Molecular Function: binding (GO:0005488);; Cellular Component: cellular_component (GO:0005…	K12127|4.0e-32|hbr:110635669|K12127 pseudo-response regulator 1 | (RefSeq) two-component response regulator-like APRR1	Circadian rhythm - plant (ko04712)	--	--	Response regulator receiver domain	Two-component response regulator-like PRR1 OS=Oryza sativa subsp. japonica OX=39947 GN=PRR1 PE=1 SV=2	K	Transcription	two-component response regulator-like APRR1 [Hevea brasiliensis]
Iba01G048510	135	72	75	0	2	0	3.82771	2.05091	2.09587	0	0.057369	0	1.80238e-10	-7.08309	down	--	--	Cellular Component: integral component of membrane (GO:0016021);;	--	--	--	--	Protein of unknown function (DUF1635)	--	S	Function unknown	unnamed protein product [Coffea canephora]
Iba05G035570	2936	3086	3117	620	691	677	43.8965	46.4046	46.2306	10.0602	10.4542	10.3095	1.91949e-239	-2.1438	down	--	--	Biological Process: protein glycosylation (GO:0006486);; Cellular Component: integral component of membrane (GO:0016021);; Molecular Function: transferase activity, transferring glycosyl groups (GO:0016757);;	K20888|4.3e-92|cqi:110728025|K20888 xyloglucan galactosyltransferase MUR3 [EC:2.4.1.-] | (RefSeq) xyloglucan galactosyltransferase MUR3-like	--	[GMW]	Carbohydrate transport and metabolism;; Cell wall/membrane/envelope biogenesis;; Extracellular structures	Exostosin family	Xyloglucan galactosyltransferase XLT2 OS=Arabidopsis thaliana OX=3702 GN=XLT2 PE=1 SV=1	--	--	Xyloglucan galactosyltransferase [Actinidia chinensis var. chinensis]
Iba04G026490	3106	3142	3006	97	88	76	70.1839	71.3902	67.3606	2.35676	2.00268	1.73342	0	-5.08974	down	--	--	Molecular Function: DNA binding (GO:0003677);;	K09422|7.4e-61|vvi:100260318|K09422 transcription factor MYB, plant | (RefSeq) transcription factor MYB59	--	[K]	Transcription	Myb-like DNA-binding domain	Transcription factor MYB48 OS=Arabidopsis thaliana OX=3702 GN=MYB48 PE=2 SV=1	--	--	transcription factor MYB59 [Vitis riparia]
Iba02G002270	437	352	495	923	1029	971	3.76834	3.05282	4.22942	8.64164	8.98186	8.53574	1.02013e-27	1.24449	up	--	--	Molecular Function: protein binding (GO:0005515);;	K11684|3.6e-13|sbi:110435814|K11684 bromodomain-containing factor 1 | (RefSeq) bromodomain testis-specific protein-like isoform X1	--	[K]	Transcription	Bromodomain	Transcription factor GTE6 OS=Arabidopsis thaliana OX=3702 GN=GTE6 PE=2 SV=1	K	Transcription	bromodomain-containing protein 3-like [Camellia sinensis]
Iba01G010910	101	99	91	48	48	36	1.72258	1.69109	1.53614	0.870767	0.821743	0.612103	0.00045133	-1.08057	down	--	--	Molecular Function: DNA binding (GO:0003677);; Molecular Function: DNA-binding transcription factor activity (GO:0003700);; Cellular Component: nucleus (GO:0005634);;	K09285|8.6e-163|vvi:100854470|K09285 AP2-like factor, ANT lineage | (RefSeq) AP2-like ethylene-responsive transcription factor AIL6	--	--	--	AP2 domain	AP2-like ethylene-responsive transcription factor AIL6 OS=Arabidopsis thaliana OX=3702 GN=AIL6 PE=2 SV=1	K	Transcription	AP2-like ethylene-responsive transcription factor AIL6 [Camellia sinensis]
Iba01G011480	4288	4074	4005	1879	2083	1868	56.5077	53.9777	52.3417	26.8852	27.7816	25.0878	7.05513e-83	-1.02735	down	--	--	Molecular Function: calmodulin binding (GO:0005516);; Biological Process: defense response (GO:0006952);; Biological Process: response to biotic stimulus (GO:0009607);; Cellular Component: integral component of membrane (GO:0016021);;	K08472|1.5e-215|sly:101264283|K08472 mlo protein | (RefSeq) MLO-like protein 8 isoform X1	--	--	--	Mlo family	MLO-like protein 10 OS=Arabidopsis thaliana OX=3702 GN=MLO10 PE=2 SV=1	G	Carbohydrate transport and metabolism	hypothetical protein F0562_004038 [Nyssa sinensis]
Iba07G029430	8	0	5	6356	6983	6922	0.090668	0	0.049332	78.596	80.4869	80.3345	1.31265e-153	10.663	up	[T]	Signal transduction mechanisms	Molecular Function: protein kinase activity (GO:0004672);; Molecular Function: ATP binding (GO:0005524);;	K17609|1.4e-159|cic:CICLE_v10010213mg|K17609 nucleoredoxin [EC:1.8.1.8] | (RefSeq) hypothetical protein	--	[T]	Signal transduction mechanisms	Protein tyrosine and serine/threonine kinase	U-box domain-containing protein 34 OS=Arabidopsis thaliana OX=3702 GN=PUB34 PE=3 SV=1	T	Signal transduction mechanisms	Serine/threonine-protein kinase [Actinidia chinensis var. chinensis]
Iba02G010790	107	130	165	18	24	9	1.93537	2.37643	2.97948	0.351019	0.439761	0.157774	2.22737e-15	-2.92025	down	--	--	--	--	--	--	--	--	--	--	--	embryonic protein DC-8-like isoform X2 [Sesamum indicum]
Iba05G025520	6	0	2	148	122	128	0.056228	0	0.01859	1.49821	1.15561	1.21717	1.30926e-21	5.69925	up	[C]	Energy production and conversion	Biological Process: nitric oxide biosynthetic process (GO:0006809);; Molecular Function: heme binding (GO:0020037);; Molecular Function: molybdenum ion binding (GO:0030151);; Biological Process: nitrate assimilation (GO:0042128);; Molecular Function: molybdopterin cofactor binding (GO:0043546);; Molecular Function: nitrate reductase (NADPH) activity (GO:0050464);;	K10534|0.0e+00|vvi:100264320|K10534 nitrate reductase (NAD(P)H) [EC:1.7.1.1 1.7.1.2 1.7.1.3] | (RefSeq) nitrate reductase [NADH]-like	Nitrogen metabolism (ko00910)	[C]	Energy production and conversion	Oxidoreductase molybdopterin binding domain	Nitrate reductase [NADH] OS=Petunia hybrida OX=4102 GN=NIA PE=2 SV=1	C	Energy production and conversion	nitrate reductase [NAD(P)H]-like [Pistacia vera]
Iba03G017360	810	611	587	125	149	165	7.17136	5.43582	5.15349	1.20112	1.33262	1.48247	4.84616e-42	-2.13762	down	[T]	Signal transduction mechanisms	Molecular Function: voltage-gated potassium channel activity (GO:0005249);; Cellular Component: integral component of membrane (GO:0016021);; Biological Process: regulation of ion transmembrane transport (GO:0034765);;	K21867|0.0e+00|vvi:100261806|K21867 potassium channel | (RefSeq) potassium channel AKT2/3	--	[PT]	Inorganic ion transport and metabolism;; Signal transduction mechanisms	Ion transport protein	Potassium channel AKT2/3 OS=Arabidopsis thaliana OX=3702 GN=AKT2 PE=1 SV=1	--	--	hypothetical protein HYC85_009938 [Camellia sinensis]
Iba05G033260	14	0	4	100	80	95	0.380448	0	0.107917	2.94662	2.18676	2.60745	0.000387823	3.99956	up	--	--	Cellular Component: integral component of membrane (GO:0016021);;	--	--	--	--	--	--	S	Function unknown	uncharacterized protein LOC104105539 isoform X4 [Nicotiana tomentosiformis]
Iba01G034070	131	127	138	373	365	335	1.266	1.22734	1.31472	3.9157	3.56666	3.29409	1.04981e-19	1.49774	up	--	--	Cellular Component: integral component of membrane (GO:0016021);;	K21989|7.4e-242|oeu:111371767|K21989 calcium permeable stress-gated cation channel | (RefSeq) CSC1-like protein RXW8 isoform X1	--	[R]	General function prediction only	Calcium-dependent channel, 7TM region, putative phosphate	CSC1-like protein RXW8 OS=Arabidopsis thaliana OX=3702 GN=RXW8 PE=2 SV=1	S	Function unknown	CSC1-like protein [Actinidia chinensis var. chinensis]
Iba01G001280	306	265	327	102	133	138	2.32028	2.01958	2.46174	0.833118	1.01865	1.06119	4.75842e-11	-1.2126	down	[O]	Posttranslational modification, protein turnover, chaperones	Molecular Function: serine-type endopeptidase activity (GO:0004252);;	K15333|5.4e-89|nsy:104224633|K15333 tRNA guanosine-2'-O-methyltransferase [EC:2.1.1.34] | (RefSeq) uncharacterized protein LOC104224633	--	--	--	Subtilase family	Subtilisin-like protease SBT1.5 OS=Arabidopsis thaliana OX=3702 GN=SBT1.5 PE=2 SV=1	O	Posttranslational modification, protein turnover, chaperones	subtilisin-like protease SBT1.5 [Camellia sinensis]
Iba02G013840	404	579	470	53	59	80	9.6352	13.8827	11.1232	1.36954	1.41822	1.93889	1.452e-46	-2.86532	down	--	--	Biological Process: reproduction (GO:0000003);; Biological Process: developmental process involved in reproduction (GO:0003006);; Molecular Function: molecular_function (GO:0003674);; Molecular Function: catalytic activity (GO:0003824);; Molecular Function: heme oxygenase (decyclizing) activity (GO:0004392);; Molecular Function: monooxygenase activity (GO:0004497);; Molecular Function: binding (G…	K17991|1.2e-103|sind:105171741|K17991 peroxygenase [EC:1.11.2.3] | (RefSeq) peroxygenase	Cutin, suberine and wax biosynthesis (ko00073)	--	--	Caleosin related protein	Peroxygenase OS=Sesamum indicum OX=4182 GN=SOP1 PE=1 SV=1	S	Function unknown	Peroxygenase [Actinidia chinensis var. chinensis]
Iba01G005470	955	1115	1094	2086	2282	2312	9.20054	10.7989	10.4553	21.8353	22.2572	22.7084	3.99637e-57	1.13473	up	[J]	Translation, ribosomal structure and biogenesis	Molecular Function: RNA binding (GO:0003723);;	K14411|2.2e-139|ccav:112507064|K14411 RNA-binding protein Musashi | (RefSeq) heterogeneous nuclear ribonucleoprotein 1-like	mRNA surveillance pathway (ko03015)	[A]	RNA processing and modification	RNA recognition motif. (a.k.a. RRM, RBD, or RNP domain)	Heterogeneous nuclear ribonucleoprotein 1 OS=Arabidopsis thaliana OX=3702 GN=RNP1 PE=1 SV=1	A	RNA processing and modification	heterogeneous nuclear ribonucleoprotein 1-like [Camellia sinensis]
Iba02G005710	8	10	2	126	124	140	0.593305	0.729259	0.11183	10.889	9.98982	11.4177	3.601e-23	4.34273	up	--	--	--	--	--	--	--	--	AUGMIN subunit 6 OS=Arabidopsis thaliana OX=3702 GN=AUG6 PE=1 SV=1	--	--	--
Iba03G033420	1735	1709	1736	817	777	739	17.5782	17.4095	17.4442	8.98936	7.96951	7.62624	1.60253e-44	-1.09125	down	--	--	Molecular Function: molecular_function (GO:0003674);; Molecular Function: nucleic acid binding (GO:0003676);; Molecular Function: DNA binding (GO:0003677);; Molecular Function: DNA-binding transcription factor activity (GO:0003700);; Molecular Function: binding (GO:0005488);; Cellular Component: cellular_component (GO:0005575);; Cellular Component: intracellular (GO:0005622);; Cellular Component:…	K14494|1.2e-38|ccaj:109793468|K14494 DELLA protein | (RefSeq) DELLA protein GAI-like	Plant hormone signal transduction (ko04075)	--	--	GRAS domain family	Scarecrow-like protein 14 OS=Arabidopsis thaliana OX=3702 GN=SCL14 PE=1 SV=2	K	Transcription	scarecrow-like protein 14 [Camellia sinensis]
Iba01G013170	433	425	399	1320	1438	1423	31.8499	31.4417	29.1244	105.573	107.254	106.866	3.16497e-96	1.79097	up	--	--	Cellular Component: plasma membrane (GO:0005886);;	--	--	--	--	Ubiquitin-2 like Rad60 SUMO-like	Membrane-anchored ubiquitin-fold protein 2 OS=Arabidopsis thaliana OX=3702 GN=MUB2 PE=1 SV=1	S	Function unknown	membrane-anchored ubiquitin-fold protein 1 isoform X2 [Citrus clementina]
Iba02G004770	262	217	188	103	72	68	3.9943	3.32256	2.84195	1.6979	1.10206	1.0569	7.17165e-09	-1.3921	down	--	--	Molecular Function: actin binding (GO:0003779);; Cellular Component: cellular_component (GO:0005575);; Cellular Component: intracellular (GO:0005622);; Cellular Component: obsolete cell (GO:0005623);; Cellular Component: cytoplasm (GO:0005737);; Cellular Component: vacuole (GO:0005773);; Cellular Component: vacuolar membrane (GO:0005774);; Cellular Component: membrane (GO:0016020);; Molecular Fun…	--	--	--	--	KIP1-like protein	Protein NETWORKED 4B OS=Arabidopsis thaliana OX=3702 GN=NET4B PE=2 SV=1	S	Function unknown	protein NETWORKED 4A-like [Camellia sinensis]
Iba05G032360	661	757	689	72	61	93	7.90954	9.09892	8.16813	0.93243	0.730646	1.12699	4.49373e-84	-3.16347	down	--	--	Molecular Function: protein binding (GO:0005515);; Cellular Component: cellular_component (GO:0005575);; Cellular Component: intracellular (GO:0005622);; Cellular Component: obsolete cell (GO:0005623);; Cellular Component: nucleus (GO:0005634);; Cellular Component: organelle (GO:0043226);; Cellular Component: membrane-bounded organelle (GO:0043227);; Cellular Component: intracellular organelle (G…	--	--	[S]	Function unknown	Armadillo/beta-catenin-like repeat	--	S	Function unknown	protein CELLULOSE SYNTHASE INTERACTIVE 3, partial [Camellia sinensis]
Iba05G001840	615	674	753	175	188	213	16.4169	18.0773	19.9307	5.0568	5.06338	5.78814	1.72373e-39	-1.76925	down	--	--	Cellular Component: integral component of membrane (GO:0016021);;	--	--	--	--	SNARE associated Golgi protein	--	S	Function unknown	TVP38/TMEM64 family membrane protein like [Actinidia chinensis var. chinensis]
Iba04G026280	1668	1730	1888	294	390	373	23.0019	23.9805	25.8152	4.39691	5.44111	5.23979	1.55057e-126	-2.26719	down	[T]	Signal transduction mechanisms	Molecular Function: protein kinase activity (GO:0004672);; Molecular Function: ATP binding (GO:0005524);; Cellular Component: integral component of membrane (GO:0016021);;	K24104|1.1e-77|thj:104799061|K24104 GPN-loop GTPase | (RefSeq) LOW QUALITY PROTEIN: uncharacterized protein LOC104799061	--	--	--	Protein tyrosine and serine/threonine kinase	Cysteine-rich receptor-like protein kinase 10 OS=Arabidopsis thaliana OX=3702 GN=CRK10 PE=1 SV=3	T	Signal transduction mechanisms	cysteine-rich receptor-like protein kinase 10 isoform X1 [Camellia sinensis]
Iba05G015340	0	0	0	81	74	66	0	0	0	0.870317	0.746734	0.662293	4.87663e-12	8.70683	up	[P]	Inorganic ion transport and metabolism	Cellular Component: cellular_component (GO:0005575);; Cellular Component: obsolete cell (GO:0005623);; Biological Process: transport (GO:0006810);; Biological Process: ion transport (GO:0006811);; Biological Process: cation transport (GO:0006812);; Biological Process: regulation of pH (GO:0006885);; Biological Process: biological_process (GO:0008150);; Cellular Component: endomembrane system (GO:…	--	--	[P]	Inorganic ion transport and metabolism	Sodium/hydrogen exchanger family	Cation/H(+) antiporter 15 OS=Arabidopsis thaliana OX=3702 GN=CHX15 PE=2 SV=1	P	Inorganic ion transport and metabolism	Cation/H(+) antiporter like [Actinidia chinensis var. chinensis]
NewGene_786	46	52	51	20	13	13	0.756031	0.842772	0.793505	0.342903	0.19626	0.202793	0.00045396	-1.63175	down	--	--	--	K19619|1.88e-23|hbr:110670593|K19619 tyrosyl-DNA phosphodiesterase 2 [EC:3.1.4.-] | (RefSeq) uncharacterized protein LOC110670593	--	--	--	--	--	L	Replication, recombination and repair	PREDICTED: uncharacterized protein LOC104595553 isoform X2 [Nelumbo nucifera]
Iba02G038020	585	589	553	188	190	235	6.17333	6.25002	5.79184	2.1554	2.02295	2.52703	2.75618e-26	-1.43754	down	[O]	Posttranslational modification, protein turnover, chaperones	Molecular Function: serine-type endopeptidase activity (GO:0004252);;	K15333|2.3e-79|nsy:104224633|K15333 tRNA guanosine-2'-O-methyltransferase [EC:2.1.1.34] | (RefSeq) uncharacterized protein LOC104224633	--	--	--	Subtilase family	Subtilisin-like protease SBT5.6 OS=Arabidopsis thaliana OX=3702 GN=SBT5.6 PE=2 SV=1	O	Posttranslational modification, protein turnover, chaperones	subtilisin-like protease SBT5.6 isoform X1 [Camellia sinensis]
Iba04G033580	105	126	122	957	1066	909	3.18745	3.82742	3.66424	31.5603	32.7704	28.128	1.99288e-125	3.11179	up	[T]	Signal transduction mechanisms	Molecular Function: nucleotide binding (GO:0000166);; Molecular Function: molecular_function (GO:0003674);; Molecular Function: binding (GO:0005488);; Cellular Component: cellular_component (GO:0005575);; Cellular Component: obsolete cell (GO:0005623);; Cellular Component: plasma membrane (GO:0005886);; Molecular Function: drug binding (GO:0008144);; Cellular Component: membrane (GO:0016020);; Mo…	--	--	--	--	Universal stress protein family	Universal stress protein PHOS34 OS=Arabidopsis thaliana OX=3702 GN=PHOS34 PE=1 SV=1	T	Signal transduction mechanisms	hypothetical protein F0562_015891 [Nyssa sinensis]
Iba03G012500	953	1007	869	164	124	119	23.0904	24.5417	20.8768	4.31161	3.04156	2.92428	5.74622e-84	-2.73558	down	--	--	Biological Process: response to acid chemical (GO:0001101);; Biological Process: activation of innate immune response (GO:0002218);; Biological Process: immune effector process (GO:0002252);; Biological Process: activation of immune response (GO:0002253);; Biological Process: immune system process (GO:0002376);; Biological Process: regulation of immune system process (GO:0002682);; Biological Pro…	K13459|7.1e-12|bvg:104889681|K13459 disease resistance protein RPS2 | (RefSeq) disease resistance protein At4g27190	Plant-pathogen interaction (ko04626)	--	--	WRKY DNA -binding domain	WRKY DNA-binding transcription factor 70 OS=Solanum lycopersicum OX=4081 GN=WRKY70 PE=2 SV=1	K	Transcription	PREDICTED: probable WRKY transcription factor 70 [Vitis vinifera]
Iba01G027690	36	60	17	242	287	271	1.86468	3.16756	0.885505	13.8284	15.2762	14.5375	1.98488e-23	2.87788	up	--	--	Biological Process: response to auxin (GO:0009733);;	K14488|4.4e-60|nau:109225564|K14488 SAUR family protein | (RefSeq) uncharacterized protein LOC109225564	Plant hormone signal transduction (ko04075)	--	--	Auxin responsive protein	Auxin-induced protein 15A OS=Glycine max OX=3847 PE=2 SV=1	S	Function unknown	protein SMALL AUXIN UP-REGULATED RNA 10-like [Camellia sinensis]
Iba05G029750	512	486	406	154	192	157	8.4598	8.07962	6.65874	2.75898	3.20676	2.6329	1.05564e-19	-1.42466	down	--	--	--	--	--	--	--	Hemerythrin HHE cation binding domain	--	S	Function unknown	uncharacterized protein LOC114322662 [Camellia sinensis]
Iba04G019230	4	16	20	1012	1006	1047	0.031683	0.124362	0.153252	8.70423	8.06315	8.44872	4.61271e-46	6.31749	up	[T]	Signal transduction mechanisms	Molecular Function: protein serine/threonine kinase activity (GO:0004674);; Molecular Function: ATP binding (GO:0005524);; Cellular Component: integral component of membrane (GO:0016021);;	K20181|1.2e-91|mtr:MTR_5g026090|K20181 vacuolar protein sorting-associated protein 18 | (RefSeq) vacuolar sorting-associated-like protein	--	--	--	Protein tyrosine and serine/threonine kinase	Putative receptor-like protein kinase At3g47110 OS=Arabidopsis thaliana OX=3702 GN=At3g47110 PE=3 SV=1	T	Signal transduction mechanisms	hypothetical protein PRUPE_7G044300 [Prunus persica]
Iba05G018210	40	35	56	127	156	157	1.54101	1.35143	2.17858	5.3803	6.19397	6.25481	7.83556e-11	1.80345	up	--	--	Molecular Function: molecular_function (GO:0003674);; Molecular Function: catalytic activity (GO:0003824);; Molecular Function: ubiquitin-protein transferase activity (GO:0004842);; Biological Process: cellular protein modification process (GO:0006464);; Biological Process: proteolysis (GO:0006508);; Biological Process: ubiquitin-dependent protein catabolic process (GO:0006511);; Biological Proce…	K15706|3.5e-13|atr:18434094|K15706 E3 ubiquitin-protein ligase RNF167 [EC:2.3.2.27] | (RefSeq) RING-H2 finger protein ATL74	--	[O]	Posttranslational modification, protein turnover, chaperones	Ring finger domain	Probable E3 ubiquitin-protein ligase ATL44 OS=Arabidopsis thaliana OX=3702 GN=ATL44 PE=1 SV=1	O	Posttranslational modification, protein turnover, chaperones	hypothetical protein C3L33_05602, partial [Rhododendron williamsianum]
Iba03G014510	306	292	314	848	755	826	6.2501	6.00414	6.361	18.8376	15.6223	17.2083	6.41064e-38	1.47331	up	--	--	Cellular Component: integral component of membrane (GO:0016021);;	K11654|1.0e-29|smo:SELMODRAFT_440203|K11654 SWI/SNF-related matrix-associated actin-dependent regulator of chromatin subfamily A member 5 [EC:3.6.4.-] | (RefSeq) CHR11-1; hypothetical protein	--	--	--	--	--	--	--	uncharacterized protein LOC110614728 [Manihot esculenta]
Iba02G051210	149	197	197	1032	1115	1142	2.58392	3.43444	3.38787	19.5024	19.6461	20.2684	1.41161e-112	2.65535	up	[QV]	Secondary metabolites biosynthesis, transport and catabolism;; Defense mechanisms	Molecular Function: monooxygenase activity (GO:0004497);; Molecular Function: iron ion binding (GO:0005506);; Cellular Component: integral component of membrane (GO:0016021);; Molecular Function: oxidoreductase activity, acting on paired donors, with incorporation or reduction of molecular oxygen (GO:0016705);; Molecular Function: heme binding (GO:0020037);;	K20770|1.6e-145|gab:108483715|K20770 (+)-delta-cadinene 8-hydroxylase [EC:1.14.-.-] | (RefSeq) flavonoid 3'-monooxygenase-like	--	[Q]	Secondary metabolites biosynthesis, transport and catabolism	Cytochrome P450	Flavonoid 3'-monooxygenase CYP75B137 OS=Crocosmia x crocosmiiflora OX=1053288 GN=CYP75B137 PE=1 SV=1	Q	Secondary metabolites biosynthesis, transport and catabolism	hypothetical protein HYC85_007262 [Camellia sinensis]
Iba01G056800	814	762	813	3252	3131	3340	17.3934	16.3654	17.2306	75.4665	67.726	72.7531	6.10182e-228	2.0839	up	[M]	Cell wall/membrane/envelope biogenesis	Molecular Function: protein serine/threonine kinase activity (GO:0004674);; Molecular Function: ATP binding (GO:0005524);;	K02218|1.3e-190|dcr:108209847|K02218 casein kinase 1 [EC:2.7.11.1] | (RefSeq) casein kinase I	--	[T]	Signal transduction mechanisms	Protein kinase domain	Casein kinase 1-like protein 12 OS=Arabidopsis thaliana OX=3702 GN=CKL12 PE=2 SV=1	T	Signal transduction mechanisms	Casein kinase 1-like protein [Actinidia chinensis var. chinensis]
Iba01G036800	188	184	159	304	392	376	4.4358	4.37055	3.72406	7.81754	9.37653	9.06032	3.58924e-11	1.06799	up	[P]	Inorganic ion transport and metabolism	Biological Process: sulfate assimilation (GO:0000103);; Molecular Function: adenylylsulfate kinase activity (GO:0004020);; Molecular Function: ATP binding (GO:0005524);; Biological Process: hydrogen sulfide biosynthetic process (GO:0070814);;	K00860|2.3e-108|oeu:111399477|K00860 adenylylsulfate kinase [EC:2.7.1.25] | (RefSeq) adenylyl-sulfate kinase 3	Purine metabolism (ko00230);; Sulfur metabolism (ko00920)	[P]	Inorganic ion transport and metabolism	Adenylylsulphate kinase	Adenylyl-sulfate kinase 3 OS=Arabidopsis thaliana OX=3702 GN=APK3 PE=1 SV=1	F	Nucleotide transport and metabolism	adenylyl-sulfate kinase 3 [Olea europaea var. sylvestris]
Iba04G012080	888	831	1014	382	335	425	10.5817	9.9645	11.9925	4.93717	4.03591	5.15943	4.6044e-24	-1.19982	down	--	--	Biological Process: carbohydrate metabolic process (GO:0005975);; Molecular Function: glucan endo-1,3-beta-D-glucosidase activity (GO:0042973);;	K19892|3.6e-192|vvi:100255211|K19892 glucan endo-1,3-beta-glucosidase 4 [EC:3.2.1.39] | (RefSeq) glucan endo-1,3-beta-glucosidase 4	Starch and sucrose metabolism (ko00500)	--	--	Glycosyl hydrolases family 17	Glucan endo-1,3-beta-glucosidase 4 OS=Arabidopsis thaliana OX=3702 GN=At3g13560 PE=2 SV=1	G	Carbohydrate transport and metabolism	Glucan endo-1,3-beta-glucosidase [Actinidia chinensis var. chinensis]
Iba01G014210	488	454	568	932	976	1041	7.87756	7.37365	9.09615	16.3553	15.9651	17.151	1.05539e-23	1.02324	up	--	--	Molecular Function: protein binding (GO:0005515);;	K10268|2.2e-122|spen:107010292|K10268 F-box and leucine-rich repeat protein 2/20 | (RefSeq) F-box/LRR-repeat protein 4	--	[R]	General function prediction only	F-box domain	--	S	Function unknown	F-box/LRR-repeat protein 4-like [Camellia sinensis]
Iba07G009750	36	24	16	91	90	86	0.509367	0.333794	0.221085	1.40654	1.28798	1.2368	3.42303e-07	1.8722	up	--	--	Cellular Component: histone deacetylase complex (GO:0000118);; Biological Process: negative regulation of transcription by RNA polymerase II (GO:0000122);; Cellular Component: nuclear chromosome (GO:0000228);; Cellular Component: chromatin (GO:0000785);; Cellular Component: nuclear chromatin (GO:0000790);; Molecular Function: RNA polymerase II transcription factor binding (GO:0001085);; Molecular…	--	--	--	--	Tify domain binding domain	--	S	Function unknown	uncharacterized protein LOC114312234 isoform X4 [Camellia sinensis]
Iba02G008600	68	66	85	16	22	17	1.50022	1.4627	1.8542	0.361784	0.480293	0.372272	1.02526e-06	-1.93744	down	--	--	Cellular Component: endoplasmic reticulum membrane (GO:0005789);; Cellular Component: integral component of membrane (GO:0016021);;	K20720|2.1e-31|lsv:111893578|K20720 reticulon-4 | (RefSeq) reticulon-like protein B21	--	--	--	Reticulon	Reticulon-like protein B17 OS=Arabidopsis thaliana OX=3702 GN=RTNLB17 PE=2 SV=1	S	Function unknown	hypothetical protein HYC85_014244 [Camellia sinensis]
Iba07G015680	878	869	821	409	336	342	28.5597	28.4372	26.4793	14.4528	11.0402	11.3343	9.90828e-24	-1.17895	down	--	--	Biological Process: intracellular sterol transport (GO:0032366);;	--	--	[R]	General function prediction only	ML domain	--	S	Function unknown	putative phosphatidylglycerol/phosphatidylinositol transfer protein DDB_G0282179 isoform X2 [Camellia sinensis]
Iba06G014000	208	224	209	572	568	658	13.2542	14.3744	13.211	39.7105	36.7503	42.851	1.84553e-32	1.54536	up	--	--	--	--	--	--	--	--	--	--	--	uncharacterized protein LOC114287009 [Camellia sinensis]
Iba01G037620	6999	6794	6886	1803	1983	1818	186.694	182.24	182.192	52.2091	53.532	49.4244	0	-1.82609	down	--	--	--	--	--	--	--	--	--	S	Function unknown	protein BPS1, chloroplastic-like [Camellia sinensis]
Iba03G017660	351	275	317	1505	1598	1759	8.27002	6.51421	7.41993	38.5704	38.1629	42.3112	1.42407e-137	2.42335	up	--	--	Cellular Component: nucleus (GO:0005634);; Biological Process: regulation of transcription, DNA-templated (GO:0006355);; Molecular Function: sequence-specific DNA binding (GO:0043565);;	K09338|2.3e-67|tcc:18599131|K09338 homeobox-leucine zipper protein | (RefSeq) homeobox-leucine zipper protein HOX11	--	[K]	Transcription	Homeodomain	Homeobox-leucine zipper protein HAT14 OS=Arabidopsis thaliana OX=3702 GN=HAT14 PE=2 SV=3	K	Transcription	hypothetical protein F0562_014552 [Nyssa sinensis]
Iba06G027170	24835	24844	25187	7528	7851	7881	317.596	319.484	319.471	104.543	101.628	102.724	0	-1.62872	down	--	--	Cellular Component: integral component of membrane (GO:0016021);; Molecular Function: xyloglucan 6-xylosyltransferase activity (GO:0033843);;	K08238|2.4e-214|lang:109328382|K08238 xyloglucan 6-xylosyltransferase [EC:2.4.2.39] | (RefSeq) probable xyloglucan 6-xylosyltransferase 5	--	[GM]	Carbohydrate transport and metabolism;; Cell wall/membrane/envelope biogenesis	galactosyl transferase GMA12/MNN10 family	Probable xyloglucan 6-xylosyltransferase 5 OS=Arabidopsis thaliana OX=3702 GN=XXT5 PE=1 SV=1	--	--	hypothetical protein F0562_023395 [Nyssa sinensis]
Iba01G060910	27	14	15	973	1093	1117	0.740738	0.381177	0.400716	29.9363	31.357	32.2544	2.75695e-158	5.88532	up	[R]	General function prediction only	--	K22684|6.3e-76|gmx:100779288|K22684 metacaspase-1 [EC:3.4.22.-] | (RefSeq) metacaspase-3	--	[DO]	Cell cycle control, cell division, chromosome partitioning;; Posttranslational modification, protein turnover, chaperones	Caspase domain	Metacaspase-3 OS=Arabidopsis thaliana OX=3702 GN=AMC3 PE=2 SV=1	--	--	Metacaspase-1 like [Actinidia chinensis var. chinensis]
Iba04G008750	3	2	0	265	357	344	0.158921	0.081863	0	16.7793	21.0814	20.4419	2.38725e-29	7.64756	up	--	--	Biological Process: response to auxin (GO:0009733);;	K14488|9.4e-35|vvi:100244862|K14488 SAUR family protein | (RefSeq) auxin-responsive protein SAUR50	Plant hormone signal transduction (ko04075)	--	--	Auxin responsive protein	Auxin-induced protein X10A OS=Glycine max OX=3847 PE=2 SV=1	S	Function unknown	PREDICTED: auxin-responsive protein SAUR50 [Vitis vinifera]
Iba02G043880	9932	10418	10312	23718	26029	25569	140.973	148.686	145.168	365.618	373.979	369.92	0	1.35344	up	--	--	Cellular Component: integral component of membrane (GO:0016021);;	--	--	--	--	Stress up-regulated Nod 19	--	S	Function unknown	hypothetical protein F0562_024481 [Nyssa sinensis]
Iba04G002570	33	18	16	457	413	562	0.815071	0.434171	0.392123	12.2636	10.3091	14.1502	9.97225e-73	4.47593	up	--	--	Molecular Function: molecular_function (GO:0003674);; Molecular Function: enzyme inhibitor activity (GO:0004857);; Molecular Function: protein binding (GO:0005515);; Cellular Component: cellular_component (GO:0005575);; Cellular Component: cell wall (GO:0005618);; Cellular Component: intracellular (GO:0005622);; Cellular Component: obsolete cell (GO:0005623);; Cellular Component: cytoplasm (GO:00…	K01188|5.5e-27|sita:101778196|K01188 beta-glucosidase [EC:3.2.1.21] | (RefSeq) beta-glucosidase 12	Cyanoamino acid metabolism (ko00460);; Starch and sucrose metabolism (ko00500);; Phenylpropanoid biosynthesis (ko00940)	--	--	Leucine rich repeat	Polygalacturonase inhibitor OS=Vitis vinifera OX=29760 GN=pgip PE=1 SV=1	S	Function unknown	hypothetical protein CISIN_1g020203mg [Citrus sinensis]
Iba04G029910	431	406	335	1307	1251	1179	8.97446	8.50285	6.91331	29.58	26.3801	25.0362	1.39574e-58	1.73274	up	--	--	Cellular Component: cellular_component (GO:0005575);; Cellular Component: intracellular (GO:0005622);; Cellular Component: obsolete cell (GO:0005623);; Cellular Component: cytoplasm (GO:0005737);; Cellular Component: chloroplast (GO:0009507);; Cellular Component: plastid (GO:0009536);; Cellular Component: organelle (GO:0043226);; Cellular Component: membrane-bounded organelle (GO:0043227);; Cellu…	K12897|1.0e-68|csv:101217009|K12897 transformer-2 protein | (RefSeq) serine/arginine-rich splicing factor SR45a	Spliceosome (ko03040)	[R]	General function prediction only	Ankyrin repeats (3 copies)	Ankyrin repeat domain-containing protein, chloroplastic OS=Arabidopsis thaliana OX=3702 GN=AKRP PE=1 SV=2	S	Function unknown	hypothetical protein F0562_003985 [Nyssa sinensis]
Iba01G035500	109	72	69	19	32	26	2.52887	1.67462	1.59458	0.476608	0.732784	0.598775	1.30579e-05	-1.64553	down	--	--	--	--	--	--	--	--	--	--	--	Proteoglycan 4 C-terminal part like [Actinidia chinensis var. chinensis]
Iba02G034390	8	0	3	99131	102323	105930	0.072012	0	0.018304	993.086	955.425	995.962	8.93193e-253	14.8281	up	[T]	Signal transduction mechanisms	Molecular Function: protein kinase activity (GO:0004672);; Molecular Function: ATP binding (GO:0005524);;	K17609|5.6e-211|cic:CICLE_v10010213mg|K17609 nucleoredoxin [EC:1.8.1.8] | (RefSeq) hypothetical protein	--	--	--	Protein kinase domain	U-box domain-containing protein 52 OS=Arabidopsis thaliana OX=3702 GN=PUB52 PE=2 SV=1	T	Signal transduction mechanisms	Serine/threonine-protein kinase, partial [Actinidia chinensis var. chinensis]
Iba05G020260	113	87	99	1358	1176	1267	2.51864	1.96122	2.18886	33.1525	26.7631	29.039	2.58702e-173	3.7292	up	--	--	Cellular Component: mitochondrial outer membrane (GO:0005741);; Molecular Function: voltage-gated anion channel activity (GO:0008308);;	K15040|2.0e-123|egr:104453979|K15040 voltage-dependent anion channel protein 2 | (RefSeq) mitochondrial outer membrane protein porin of 36 kDa	--	[P]	Inorganic ion transport and metabolism	Eukaryotic porin	Mitochondrial outer membrane protein porin of 36 kDa OS=Solanum tuberosum OX=4113 PE=1 SV=2	P	Inorganic ion transport and metabolism	mitochondrial outer membrane protein porin of 36 kDa [Rhodamnia argentea]
Iba02G029020	445	394	391	23	33	41	6.6231	5.89674	5.76478	0.371937	0.491768	0.619934	5.04859e-60	-3.6096	down	--	--	Molecular Function: DNA binding (GO:0003677);; Molecular Function: DNA-binding transcription factor activity (GO:0003700);; Cellular Component: CCAAT-binding factor complex (GO:0016602);;	K08064|2.6e-74|pper:18770097|K08064 nuclear transcription factor Y, alpha | (RefSeq) nuclear transcription factor Y subunit A-10	--	[K]	Transcription	CCAAT-binding transcription factor (CBF-B/NF-YA) subunit B	Nuclear transcription factor Y subunit A-2 OS=Arabidopsis thaliana OX=3702 GN=NFYA2 PE=2 SV=1	K	Transcription	hypothetical protein F0562_015920 [Nyssa sinensis]
Iba01G038690	411	379	370	2643	2660	2863	6.9726	6.46209	6.21507	48.6879	45.6661	49.4942	0	2.87346	up	--	--	--	K03100|1.8e-22|pop:18104955|K03100 signal peptidase I [EC:3.4.21.89] | (RefSeq) uncharacterized protein LOC18104955	Protein export (ko03060)	--	--	--	--	--	--	hypothetical protein F0562_028802 [Nyssa sinensis]
Iba02G025970	140	97	83	1410	1514	1572	1.61114	1.12519	0.942666	17.6921	17.7123	18.5145	2.95729e-200	3.86975	up	[O]	Posttranslational modification, protein turnover, chaperones	Molecular Function: serine-type endopeptidase activity (GO:0004252);; Cellular Component: integral component of membrane (GO:0016021);;	K15333|5.7e-83|nsy:104224633|K15333 tRNA guanosine-2'-O-methyltransferase [EC:2.1.1.34] | (RefSeq) uncharacterized protein LOC104224633	--	--	--	Subtilase family	Subtilisin-like protease SBT3 OS=Solanum lycopersicum OX=4081 GN=sbt3 PE=1 SV=1	O	Posttranslational modification, protein turnover, chaperones	Subtilisin-like protease [Actinidia chinensis var. chinensis]
Iba03G031640	70	63	78	32	8	19	0.57377	0.516728	0.637042	0.28593	0.062593	0.151824	0.000116361	-1.76572	down	--	--	Molecular Function: microtubule motor activity (GO:0003777);; Molecular Function: ATP binding (GO:0005524);; Cellular Component: microtubule (GO:0005874);; Biological Process: microtubule-based movement (GO:0007018);; Molecular Function: microtubule binding (GO:0008017);;	K11498|0.0e+00|sind:105158017|K11498 centromeric protein E | (RefSeq) kinesin-like protein NACK1	--	[Z]	Cytoskeleton	Kinesin motor domain	Kinesin-like protein NACK1 OS=Nicotiana tabacum OX=4097 GN=NACK1 PE=1 SV=1	Z	Cytoskeleton	Kinesin-like protein [Actinidia chinensis var. chinensis]
Iba05G040180	1251	1308	1218	348	413	413	26.551	27.8992	25.6365	8.00903	8.8554	8.9312	4.63698e-68	-1.62992	down	--	--	Cellular Component: nucleus (GO:0005634);; Biological Process: regulation of transcription, DNA-templated (GO:0006355);; Molecular Function: sequence-specific DNA binding (GO:0043565);;	K09338|1.5e-84|mesc:110619195|K09338 homeobox-leucine zipper protein | (RefSeq) homeobox-leucine zipper protein ATHB-13-like	--	[K]	Transcription	Homeobox associated leucine zipper	Homeobox-leucine zipper protein ATHB-13 OS=Arabidopsis thaliana OX=3702 GN=ATHB-13 PE=2 SV=2	K	Transcription	homeobox-leucine zipper protein ATHB-13-like [Manihot esculenta]
Iba04G008920	1977	2011	2163	484	453	513	16.514	16.8864	17.9151	4.3887	3.82307	4.36194	5.87821e-137	-2.02633	down	--	--	Molecular Function: DNA binding (GO:0003677);; Cellular Component: nucleus (GO:0005634);; Molecular Function: lipid binding (GO:0008289);;	K09338|0.0e+00|vvi:100243208|K09338 homeobox-leucine zipper protein | (RefSeq) homeobox-leucine zipper protein REVOLUTA	--	--	--	MEKHLA domain	Homeobox-leucine zipper protein REVOLUTA OS=Arabidopsis thaliana OX=3702 GN=REV PE=1 SV=2	K	Transcription	hypothetical protein F0562_021771 [Nyssa sinensis]
NewGene_569	58	74	47	277	300	316	0.67559	1.29963	0.585521	2.96841	3.09047	3.26945	2.49025e-29	2.37484	up	--	--	--	K24260|2.41e-31|lsv:111878257|K24260 WD repeat-containing protein 11 | (RefSeq) WD repeat-containing protein 11-like	--	[R]	General function prediction only	--	--	S	Function unknown	WD repeat-containing protein [Actinidia chinensis var. chinensis]
Iba07G016190	422	405	349	904	1045	1020	2.95201	2.84718	2.42171	6.86148	7.39832	7.26888	3.21432e-41	1.39222	up	--	--	Molecular Function: molecular_function (GO:0003674);; Molecular Function: DNA binding (GO:0003677);; Cellular Component: cellular_component (GO:0005575);; Cellular Component: intracellular (GO:0005622);; Cellular Component: obsolete cell (GO:0005623);; Cellular Component: cytoplasm (GO:0005737);; Biological Process: generation of precursor metabolites and energy (GO:0006091);; Biological Process:…	--	--	--	--	--	--	C	Energy production and conversion	hypothetical protein F0562_023155 [Nyssa sinensis]
Iba01G034120	325	289	191	544	495	557	3.91503	3.50495	2.28633	7.13096	6.04913	6.84735	3.90238e-10	1.04662	up	--	--	Molecular Function: ATP binding (GO:0005524);; Cellular Component: nucleus (GO:0005634);; Biological Process: transcription, DNA-templated (GO:0006351);; Biological Process: regulation of transcription, DNA-templated (GO:0006355);; Biological Process: developmental process (GO:0032502);;	K22382|7.1e-11|oeu:111408549|K22382 WD repeat-containing protein 26 | (RefSeq) WD repeat-containing protein 26 homolog	--	--	--	WRC	Growth-regulating factor 6 OS=Oryza sativa subsp. japonica OX=39947 GN=GRF6 PE=2 SV=2	K	Transcription	hypothetical protein F0562_035794 [Nyssa sinensis]
Iba03G028660	317	236	244	712	674	751	10.0287	7.52836	7.65053	24.5136	21.6411	24.2695	1.94996e-29	1.48209	up	[U]	Intracellular trafficking, secretion, and vesicular transport	Cellular Component: integral component of membrane (GO:0016021);; Biological Process: protein transport by the Tat complex (GO:0043953);;	K03116|2.4e-30|qsu:112019354|K03116 sec-independent protein translocase protein TatA | (RefSeq) sec-independent protein translocase protein TATA, chloroplastic	Protein export (ko03060)	--	--	mttA/Hcf106 family	Sec-independent protein translocase protein TATA, chloroplastic OS=Pisum sativum OX=3888 GN=TATA PE=1 SV=1	U	Intracellular trafficking, secretion, and vesicular transport	hypothetical protein F0562_029502 [Nyssa sinensis]
Iba06G025530	2492	2265	2528	0	0	0	76.5151	69.9183	76.9662	0	0	0	2.96476e-30	-13.6301	down	--	--	Cellular Component: cell wall (GO:0005618);; Molecular Function: manganese ion binding (GO:0030145);; Molecular Function: nutrient reservoir activity (GO:0045735);; Cellular Component: apoplast (GO:0048046);;	--	--	--	--	Cupin	Germin-like protein subfamily 2 member 1 OS=Arabidopsis thaliana OX=3702 GN=GLP4 PE=2 SV=2	O	Posttranslational modification, protein turnover, chaperones	germin-like protein subfamily 2 member 1 [Prunus yedoensis var. nudiflora]
Iba01G042420	176	171	161	57	41	56	4.59502	4.47113	4.16347	1.59562	1.07704	1.47162	6.98722e-11	-1.66125	down	--	--	Cellular Component: plasma membrane (GO:0005886);;	--	--	--	--	Domain of unknown function (DUF4228)	Uncharacterized protein At1g66480 OS=Arabidopsis thaliana OX=3702 GN=At1g66480 PE=2 SV=1	S	Function unknown	PREDICTED: uncharacterized protein At1g66480 [Vitis vinifera]
Iba07G023170	916	837	862	218	259	210	13.9729	12.8363	13.036	3.60043	3.98989	3.25187	2.60731e-57	-1.87114	down	--	--	--	K02218|1.2e-07|sbi:8069780|K02218 casein kinase 1 [EC:2.7.11.1] | (RefSeq) uncharacterized protein LOC8069780	--	[L]	Replication, recombination and repair	DDE superfamily endonuclease	Protein ALP1-like OS=Arabidopsis thaliana OX=3702 GN=At3g55350 PE=2 SV=1	L	Replication, recombination and repair	protein ALP1-like isoform X2 [Camellia sinensis]
Iba06G002490	146	166	163	485	438	557	2.21108	2.51601	2.43967	7.97067	6.71339	8.60095	1.74173e-28	1.69783	up	--	--	Molecular Function: aspartic-type endopeptidase activity (GO:0004190);; Biological Process: lipid metabolic process (GO:0006629);;	K08245|4.3e-169|nta:107787679|K08245 phytepsin [EC:3.4.23.40] | (RefSeq) aspartic proteinase-like	--	[O]	Posttranslational modification, protein turnover, chaperones	Eukaryotic aspartyl protease	Aspartic proteinase oryzasin-1 OS=Oryza sativa subsp. japonica OX=39947 GN=Os05g0567100 PE=2 SV=2	O	Posttranslational modification, protein turnover, chaperones	Aspartic peptidase [Trema orientale]
Iba02G051540	51	68	63	439	584	422	1.75922	2.37998	2.14403	16.5833	20.5992	14.9854	5.34416e-56	3.04442	up	--	--	--	--	--	--	--	--	--	--	--	Nipped-B-like protein [Actinidia chinensis var. chinensis]
Iba06G018000	16319	16631	17152	5803	5887	6324	307.84	315.479	320.914	118.883	112.396	121.583	0	-1.41802	down	[T]	Signal transduction mechanisms	Molecular Function: protein serine/threonine phosphatase activity (GO:0004722);; Molecular Function: metal ion binding (GO:0046872);;	K14497|8.9e-133|sind:105171935|K14497 protein phosphatase 2C [EC:3.1.3.16] | (RefSeq) protein phosphatase 2C 37-like	MAPK signaling pathway - plant (ko04016);; Plant hormone signal transduction (ko04075)	[T]	Signal transduction mechanisms	Protein phosphatase 2C	Protein phosphatase 2C 37 OS=Arabidopsis thaliana OX=3702 GN=PP2CA PE=1 SV=1	T	Signal transduction mechanisms	Protein phosphatase [Actinidia chinensis var. chinensis]
Iba01G049520	277	252	280	53	49	57	3.09772	2.8277	3.10621	0.640049	0.553228	0.64921	9.85304e-27	-2.28862	down	--	--	Cellular Component: cellular_component (GO:0005575);; Cellular Component: intracellular (GO:0005622);; Cellular Component: obsolete cell (GO:0005623);; Cellular Component: nucleus (GO:0005634);; Cellular Component: nucleolar ribonuclease P complex (GO:0005655);; Cellular Component: nucleolus (GO:0005730);; Biological Process: nucleobase-containing compound metabolic process (GO:0006139);; Biologi…	K17046|6.2e-68|ini:109192967|K17046 protein DEK | (RefSeq) factor of DNA methylation 4-like	--	--	--	XH domain	Factor of DNA methylation 4 OS=Arabidopsis thaliana OX=3702 GN=FDM4 PE=4 SV=1	S	Function unknown	factor of DNA methylation 3-like [Camellia sinensis]
Iba06G006910	78	38	68	119	159	129	1.03685	0.51081	0.893145	1.7257	2.14071	1.75309	3.91154e-05	1.20168	up	--	--	Cellular Component: integral component of membrane (GO:0016021);;	K09122|6.4e-54|sbi:8057957|K09122 uncharacterized protein | (RefSeq) uncharacterized protein LOC8057957	--	--	--	Protein of unknown function (DUF707)	--	S	Function unknown	hypothetical protein F0562_033252 [Nyssa sinensis]
Iba01G035440	38131	37419	38017	16457	17950	16493	1133.1	1118.15	1120.51	531.108	539.931	499.535	0	-1.1001	down	--	--	Cellular Component: extracellular space (GO:0005615);;	--	--	--	--	Pollen protein Ole e 1 like	Pollen-specific protein C13 OS=Zea mays OX=4577 GN=MGS1 PE=2 SV=1	S	Function unknown	pollen-specific protein C13-like [Vitis riparia]
Iba05G000640	540	448	497	140	145	197	6.60656	5.50914	6.02204	1.84787	1.78635	2.45434	8.01612e-23	-1.56705	down	--	--	Biological Process: regulation of transcription, DNA-templated (GO:0006355);; Molecular Function: zinc ion binding (GO:0008270);; Molecular Function: sequence-specific DNA binding (GO:0043565);;	K09184|9.3e-07|sita:101764676|K09184 GATA-binding protein, other eukaryote | (RefSeq) ras-associated and pleckstrin homology domains-containing protein 1 isoform X1	--	[K]	Transcription	GATA zinc finger	GATA transcription factor 26 OS=Arabidopsis thaliana OX=3702 GN=GATA26 PE=2 SV=1	K	Transcription	hypothetical protein F0562_012843 [Nyssa sinensis]
Iba03G020440	871	947	858	1761	1825	1768	16.8248	18.3861	16.4434	36.9512	35.6932	34.8088	1.04794e-47	1.05848	up	[QR]	Secondary metabolites biosynthesis, transport and catabolism;; General function prediction only	Molecular Function: O-methyltransferase activity (GO:0008171);; Molecular Function: quercetin 3-O-methyltransferase activity (GO:0030755);; Biological Process: methylation (GO:0032259);; Molecular Function: protein dimerization activity (GO:0046983);;	K13066|6.4e-122|pavi:110764015|K13066 caffeic acid 3-O-methyltransferase [EC:2.1.1.68] | (RefSeq) caffeic acid 3-O-methyltransferase-like	Phenylpropanoid biosynthesis (ko00940)	[R]	General function prediction only	O-methyltransferase domain	Caffeic acid 3-O-methyltransferase OS=Prunus dulcis OX=3755 GN=COMT1 PE=2 SV=1	--	--	caffeic acid 3-O-methyltransferase-like [Prunus avium]
Iba04G033570	288	259	318	0	0	10	3.42139	3.09131	3.74204	0	0	0.117117	0.000219106	-6.39906	down	[O]	Posttranslational modification, protein turnover, chaperones	--	K01301|6.4e-259|nnu:104590457|K01301 N-acetylated-alpha-linked acidic dipeptidase [EC:3.4.17.21] | (RefSeq) probable glutamate carboxypeptidase 2	--	[OPR]	Posttranslational modification, protein turnover, chaperones;; Inorganic ion transport and metabolism;; General function prediction only	Transferrin receptor-like dimerisation domain	Probable glutamate carboxypeptidase AMP1 OS=Arabidopsis thaliana OX=3702 GN=AMP1 PE=1 SV=3	--	--	probable glutamate carboxypeptidase AMP1 isoform X1 [Camellia sinensis]
Iba05G033200	438	466	429	101	116	75	6.7724	7.23988	6.57741	1.68487	1.80776	1.17617	2.56931e-33	-2.13228	down	--	--	Molecular Function: molecular_function (GO:0003674);; Molecular Function: nucleic acid binding (GO:0003676);; Molecular Function: DNA binding (GO:0003677);; Molecular Function: DNA-binding transcription factor activity (GO:0003700);; Molecular Function: binding (GO:0005488);; Cellular Component: cellular_component (GO:0005575);; Cellular Component: intracellular (GO:0005622);; Cellular Component:…	K18878|3.4e-32|cann:107866053|K18878 BHLH transcription factor Upa20 | (RefSeq) Upa20; transcription factor bHLH137-like	Plant-pathogen interaction (ko04626)	--	--	Helix-loop-helix DNA-binding domain	Transcription factor bHLH63 OS=Arabidopsis thaliana OX=3702 GN=BHLH63 PE=1 SV=1	K	Transcription	transcription factor BHLH055, partial [Vaccinium corymbosum]
Iba05G032890	41	39	43	9	7	6	0.528846	0.50092	0.550794	0.119679	0.083092	0.078643	1.63453e-05	-2.42139	down	[V]	Defense mechanisms	Molecular Function: antiporter activity (GO:0015297);; Cellular Component: integral component of membrane (GO:0016021);; Molecular Function: xenobiotic transmembrane transporter activity (GO:0042910);;	K03327|4.2e-167|dcr:108218795|K03327 multidrug resistance protein, MATE family | (RefSeq) protein DETOXIFICATION 19-like	--	[R]	General function prediction only	MatE	Protein DETOXIFICATION 18 OS=Arabidopsis thaliana OX=3702 GN=DTX18 PE=2 SV=1	V	Defense mechanisms	Protein DETOXIFICATION like [Actinidia chinensis var. chinensis]
Iba02G012130	567	611	708	8	24	32	13.6362	14.7578	16.868	0.196086	0.563228	0.780584	4.05185e-28	-4.83614	down	--	--	Cellular Component: plasma membrane (GO:0005886);; Biological Process: carbohydrate transport (GO:0008643);; Cellular Component: integral component of membrane (GO:0016021);;	K15382|2.5e-71|tcc:18603529|K15382 solute carrier family 50 (sugar transporter) | (RefSeq) bidirectional sugar transporter SWEET17	--	[R]	General function prediction only	Sugar efflux transporter for intercellular exchange	Bidirectional sugar transporter SWEET17 OS=Arabidopsis thaliana OX=3702 GN=SWEET17 PE=1 SV=2	L	Replication, recombination and repair	hypothetical protein F0562_034846 [Nyssa sinensis]
Iba04G032110	2	11	6	89	114	146	0.052284	0.342162	0.179447	2.99754	3.58337	4.60025	1.8429e-19	4.25034	up	--	--	Molecular Function: molecular_function (GO:0003674);; Molecular Function: nucleic acid binding (GO:0003676);; Molecular Function: DNA binding (GO:0003677);; Molecular Function: DNA-binding transcription factor activity (GO:0003700);; Molecular Function: binding (GO:0005488);; Cellular Component: cellular_component (GO:0005575);; Cellular Component: intracellular (GO:0005622);; Cellular Component:…	K20043|1.5e-23|aip:107640400|K20043 clathrin coat assembly protein AP180 | (RefSeq) putative clathrin assembly protein At5g35200	--	--	--	Dof domain, zinc finger	Dof zinc finger protein DOF5.7 OS=Arabidopsis thaliana OX=3702 GN=DOF5.7 PE=2 SV=1	K	Transcription	dof zinc finger protein DOF3.7-like [Hevea brasiliensis]
Iba01G015530	70	69	100	15	11	9	1.30581	1.28442	1.84474	0.303465	0.207824	0.159999	5.10571e-10	-2.7088	down	--	--	Biological Process: cellulose microfibril organization (GO:0010215);; Cellular Component: anchored component of membrane (GO:0031225);;	--	--	--	--	COBRA-like protein	COBRA-like protein 4 OS=Arabidopsis thaliana OX=3702 GN=COBL4 PE=2 SV=2	S	Function unknown	COBRA-like protein 4 [Camellia sinensis]
Iba01G042680	739	728	666	146	130	111	10.4993	10.3953	9.37263	2.25059	1.85549	1.60052	1.61602e-62	-2.40218	down	--	--	Molecular Function: hydrolase activity, hydrolyzing O-glycosyl compounds (GO:0004553);; Biological Process: carbohydrate metabolic process (GO:0005975);;	K19891|3.1e-223|pmum:103321425|K19891 glucan endo-1,3-beta-glucosidase 1/2/3 [EC:3.2.1.39] | (RefSeq) glucan endo-1,3-beta-glucosidase 3 isoform X1	Starch and sucrose metabolism (ko00500)	--	--	Glycosyl hydrolases family 17	Glucan endo-1,3-beta-glucosidase 3 OS=Arabidopsis thaliana OX=3702 GN=At2g01630 PE=2 SV=2	G	Carbohydrate transport and metabolism	glucan endo-1,3-beta-glucosidase 3 [Camellia sinensis]
Iba04G000510	3307	3019	3248	930	1078	958	33.7817	31.0066	32.9116	10.3163	11.1447	9.9687	6.63511e-145	-1.63344	down	--	--	--	K08835|3.0e-21|ppp:112289801|K08835 serine/threonine-protein kinase OSR1/STK39 [EC:2.7.11.1] | (RefSeq) serine/threonine-protein kinase 24-like	--	--	--	GAGA binding protein-like family	Protein BASIC PENTACYSTEINE6 OS=Arabidopsis thaliana OX=3702 GN=BPC6 PE=1 SV=1	S	Function unknown	hypothetical protein HYC85_002151 [Camellia sinensis]
Iba02G000770	0	0	0	147	120	145	0	0	0	5.58092	4.2407	5.19018	5.94176e-15	9.60501	up	--	--	Biological Process: peroxisome organization (GO:0007031);; Cellular Component: integral component of membrane (GO:0016021);;	--	--	--	--	--	Peroxisome biogenesis protein 22 OS=Arabidopsis thaliana OX=3702 GN=PEX22 PE=1 SV=1	S	Function unknown	peroxisome biogenesis protein 22-like isoform X1 [Camellia sinensis]
Iba04G015840	464	619	590	198	245	226	11.4184	15.331	14.4137	5.27228	6.09909	5.65851	9.7179e-18	-1.26716	down	--	--	Cellular Component: nucleus (GO:0005634);; Biological Process: regulation of transcription, DNA-templated (GO:0006355);; Biological Process: auxin-activated signaling pathway (GO:0009734);;	K14484|2.9e-67|hbr:110673200|K14484 auxin-responsive protein IAA | (RefSeq) auxin-induced protein 22D-like	Plant hormone signal transduction (ko04075)	--	--	AUX/IAA family	Auxin-induced protein 22B OS=Vigna radiata var. radiata OX=3916 GN=AUX22B PE=2 SV=1	K	Transcription	auxin-induced protein 22D-like [Hevea brasiliensis]
Iba05G008230	263	352	350	2069	2291	2410	5.87757	7.93946	7.76852	50.3964	52.0096	55.0872	5.51562e-202	2.86656	up	[O]	Posttranslational modification, protein turnover, chaperones	Molecular Function: cysteine-type peptidase activity (GO:0008234);;	K01373|5.5e-153|pop:7493938|K01373 cathepsin F [EC:3.4.22.41] | (RefSeq) cysteine proteinase 15A	Plant-pathogen interaction (ko04626)	[O]	Posttranslational modification, protein turnover, chaperones	Papain family cysteine protease	Cysteine proteinase 15A OS=Pisum sativum OX=3888 PE=2 SV=1	O	Posttranslational modification, protein turnover, chaperones	Cysteine protease [Actinidia chinensis var. chinensis]
Iba06G028710	10711	9951	10361	3105	2902	3135	287.361	268.469	275.73	90.4614	78.792	85.711	0	-1.70355	down	--	--	--	--	--	--	--	PLAC8 family	Cell number regulator 8 OS=Zea mays OX=4577 GN=CNR8 PE=2 SV=1	S	Function unknown	Cell number regulator like [Actinidia chinensis var. chinensis]
Iba05G021720	201	214	212	485	518	515	7.69329	8.24598	8.03764	20.2026	20.0956	20.1307	5.07457e-24	1.33299	up	--	--	--	K17822|1.9e-69|jre:108985971|K17822 DCN1-like protein 1/2 | (RefSeq) DCN1-like protein 3	--	[S]	Function unknown	Cullin binding	--	S	Function unknown	uncharacterized protein LOC114314439 isoform X3 [Camellia sinensis]
Iba01G019660	714	652	599	4003	4401	4443	10.5331	9.66463	8.77088	64.1744	65.7576	66.8475	0	2.76567	up	[R]	General function prediction only	Biological Process: response to acid chemical (GO:0001101);; Molecular Function: molecular_function (GO:0003674);; Molecular Function: catalytic activity (GO:0003824);; Molecular Function: protein kinase activity (GO:0004672);; Molecular Function: protein serine/threonine kinase activity (GO:0004674);; Molecular Function: ubiquitin-protein transferase activity (GO:0004842);; Molecular Function: b…	K16279|6.5e-37|cann:107856815|K16279 E3 ubiquitin-protein ligase KEG [EC:2.7.11.1 2.3.2.27] | (RefSeq) E3 ubiquitin-protein ligase KEG	--	[T]	Signal transduction mechanisms	Protein tyrosine and serine/threonine kinase	MAP3K epsilon protein kinase 2 OS=Arabidopsis thaliana OX=3702 GN=MAP3KE2 PE=2 SV=1	T	Signal transduction mechanisms	hypothetical protein HYC85_028483 [Camellia sinensis]
Iba07G021460	391	318	382	58	33	29	8.62285	7.05635	8.36773	1.38031	0.717674	0.646903	1.11821e-38	-3.11869	down	--	--	Cellular Component: cellular_component (GO:0005575);; Cellular Component: intracellular (GO:0005622);; Cellular Component: obsolete cell (GO:0005623);; Cellular Component: nucleus (GO:0005634);; Biological Process: nucleobase-containing compound metabolic process (GO:0006139);; Biological Process: transcription, DNA-templated (GO:0006351);; Biological Process: cellular aromatic compound metabolic…	K13413|6.9e-49|sbi:110435403|K13413 mitogen-activated protein kinase kinase 4/5 [EC:2.7.12.2] | (RefSeq) mitogen-activated protein kinase kinase 5-like	MAPK signaling pathway - plant (ko04016);; Plant hormone signal transduction (ko04075);; Plant-pathogen interaction (ko04626)	--	--	Protein of unknown function (DUF640)	Protein LIGHT-DEPENDENT SHORT HYPOCOTYLS 4 OS=Arabidopsis thaliana OX=3702 GN=LSH4 PE=1 SV=1	S	Function unknown	hypothetical protein Saspl_012490 [Salvia splendens]
Iba03G010040	79	79	101	121	222	174	2.51358	2.50906	3.19875	4.17158	7.18169	5.64754	4.20971e-05	1.04761	up	[R]	General function prediction only	Molecular Function: O-methyltransferase activity (GO:0008171);;	K18883|7.8e-46|obr:102700170|K18883 tricin synthase [EC:2.1.1.175] | (RefSeq) tricin synthase 1	--	[Q]	Secondary metabolites biosynthesis, transport and catabolism	O-methyltransferase	Tricin synthase 1 OS=Oryza sativa subsp. japonica OX=39947 GN=ROMT-15 PE=1 SV=1	Q	Secondary metabolites biosynthesis, transport and catabolism	uncharacterized protein LOC116109005 isoform X2 [Pistacia vera]
Iba01G005380	197	168	194	580	551	555	3.71365	3.19604	3.64052	11.9136	10.5628	10.7056	1.02035e-33	1.6524	up	[I]	Lipid transport and metabolism	Molecular Function: sterol esterase activity (GO:0004771);; Biological Process: lipid metabolic process (GO:0006629);;	K01052|1.0e-147|jre:108995819|K01052 lysosomal acid lipase/cholesteryl ester hydrolase [EC:3.1.1.13] | (RefSeq) triacylglycerol lipase 2-like	Steroid biosynthesis (ko00100)	[I]	Lipid transport and metabolism	Partial alpha/beta-hydrolase lipase region	Triacylglycerol lipase 2 OS=Arabidopsis thaliana OX=3702 GN=LIP2 PE=2 SV=1	I	Lipid transport and metabolism	hypothetical protein TEA_023100 [Camellia sinensis var. sinensis]
Iba07G031360	755	737	695	231	215	228	36.9727	36.2889	33.7421	12.257	10.6261	11.3767	7.50763e-42	-1.63931	down	--	--	--	--	--	[YU]	Nuclear structure;; Intracellular trafficking, secretion, and vesicular transport	Protein of unknown function (DUF3593)	--	--	--	uncharacterized protein LOC114313292 isoform X1 [Camellia sinensis]
Iba02G014250	768	756	720	5376	5878	5816	14.0995	13.9439	13.1065	107.203	109.258	108.838	0	2.98437	up	--	--	Biological Process: microtubule cytoskeleton organization (GO:0000226);; Biological Process: cell morphogenesis (GO:0000902);; Biological Process: regulation of cell growth (GO:0001558);; Molecular Function: molecular_function (GO:0003674);; Molecular Function: binding (GO:0005488);; Molecular Function: protein binding (GO:0005515);; Cellular Component: cellular_component (GO:0005575);; Cellular …	K21596|8.2e-34|sind:105176456|K21596 calmodulin-binding transcription activator | (RefSeq) protein WVD2-like 2 isoform X1	--	--	--	Targeting protein for Xklp2 (TPX2) domain	Protein WVD2-like 3 OS=Arabidopsis thaliana OX=3702 GN=WDL3 PE=1 SV=1	S	Function unknown	protein WVD2-like 3 isoform X3 [Camellia sinensis]
Iba05G021040	446	499	443	94	80	71	8.52395	9.5891	8.38771	1.93408	1.53358	1.36506	8.60834e-44	-2.44186	down	[V]	Defense mechanisms	Molecular Function: antiporter activity (GO:0015297);; Cellular Component: integral component of membrane (GO:0016021);; Molecular Function: xenobiotic transmembrane transporter activity (GO:0042910);;	K03327|1.7e-194|jcu:105636903|K03327 multidrug resistance protein, MATE family | (RefSeq) protein DETOXIFICATION 12	--	[R]	General function prediction only	MatE	Protein DETOXIFICATION 12 OS=Arabidopsis thaliana OX=3702 GN=DTX12 PE=2 SV=1	V	Defense mechanisms	protein DETOXIFICATION 12-like isoform X1 [Camellia sinensis]
Iba01G042200	70	52	95	11	27	13	1.00096	0.755735	1.36078	0.165275	0.387658	0.191334	5.69171e-06	-2.03753	down	--		Molecular Function: protein kinase activity (GO:0004672);; Molecular Function: ATP binding (GO:0005524);; Cellular Component: integral component of membrane (GO:0016021);; Molecular Function: polysaccharide binding (GO:0030247);;	K13416|3.0e-50|lsv:111899013|K13416 brassinosteroid insensitive 1-associated receptor kinase 1 [EC:2.7.10.1 2.7.11.1] | (RefSeq) BRASSINOSTEROID INSENSITIVE 1-associated receptor kinase 1-like	MAPK signaling pathway - plant (ko04016);; Plant hormone signal transduction (ko04075);; Plant-pathogen interaction (ko04626)	[T]	Signal transduction mechanisms	Protein kinase domain	LEAF RUST 10 DISEASE-RESISTANCE LOCUS RECEPTOR-LIKE PROTEIN KINASE-like 2.1 OS=Arabidopsis thaliana OX=3702 GN=LRK10L-2.1 PE=3 SV=1	T	Signal transduction mechanisms	Leaf rust 10 disease resistance locus receptor-like protein kinase-like 2.1 [Vitis vinifera]
Iba01G018670	174	133	159	19	31	37	3.28664	2.51858	2.96855	0.384411	0.575345	0.705601	4.39568e-15	-2.36828	down	--	--	--	K14494|4.5e-62|eus:EUTSA_v10018436mg|K14494 DELLA protein | (RefSeq) hypothetical protein	Plant hormone signal transduction (ko04075)	--	--	GRAS domain family	GRAS family protein RAD1 OS=Lotus japonicus OX=34305 GN=RAD1 PE=1 SV=1	K	Transcription	DELLA protein RGL1-like [Camellia sinensis]
Iba05G029060	343	343	272	636	665	645	7.99336	8.02485	6.27638	16.0889	15.6846	15.3265	3.10624e-18	1.08019	up	--	--	Cellular Component: Golgi apparatus (GO:0005794);; Biological Process: protein glycosylation (GO:0006486);; Molecular Function: sialyltransferase activity (GO:0008373);; Cellular Component: integral component of membrane (GO:0016021);;	K00786|5.0e-152|zju:107409742|K00786 beta-1,6-galactosyltransferase [EC:2.4.1.-] | (RefSeq) beta-1,6-galactosyltransferase GALT29A	--	[G]	Carbohydrate transport and metabolism	Glycosyltransferase family 29 (sialyltransferase)	Beta-1,6-galactosyltransferase GALT29A OS=Arabidopsis thaliana OX=3702 GN=GALT29A PE=1 SV=1	G	Carbohydrate transport and metabolism	Beta-1,6-galactosyltransferase [Actinidia chinensis var. chinensis]
Iba06G003100	794	786	831	346	291	384	28.8936	28.7537	29.9809	13.6629	10.7219	14.2454	6.91005e-23	-1.18051	down	--	--	Cellular Component: photosystem I (GO:0009522);; Cellular Component: photosystem II (GO:0009523);; Cellular Component: chloroplast thylakoid membrane (GO:0009535);; Biological Process: photosynthesis, light harvesting (GO:0009765);; Cellular Component: integral component of membrane (GO:0016021);; Molecular Function: chlorophyll binding (GO:0016168);; Biological Process: protein-chromophore linka…	K08912|2.8e-132|nau:109220954|K08912 light-harvesting complex II chlorophyll a/b binding protein 1 | (RefSeq) chlorophyll a-b binding protein 40, chloroplastic-like	Photosynthesis - antenna proteins (ko00196)	--	--	Chlorophyll A-B binding protein	Chlorophyll a-b binding protein 40, chloroplastic OS=Nicotiana tabacum OX=4097 GN=CAB40 PE=2 SV=1	C	Energy production and conversion	Chlorophyll A-B binding protein [Trema orientale]
Iba07G002720	429	362	404	11683	12225	12444	3.31435	2.80611	3.09084	98.0239	95.6061	97.9939	0	4.98471	up	[S]	Function unknown	Biological Process: lipid metabolic process (GO:0006629);; Molecular Function: phosphoric diester hydrolase activity (GO:0008081);;	K01126|8.9e-20|cic:CICLE_v10020540mg|K01126 glycerophosphoryl diester phosphodiesterase [EC:3.1.4.46] | (RefSeq) hypothetical protein	Glycerophospholipid metabolism (ko00564)	[C]	Energy production and conversion	Glycerophosphoryl diester phosphodiesterase family	Glycerophosphodiester phosphodiesterase GDPDL7 OS=Arabidopsis thaliana OX=3702 GN=GDPDL7 PE=2 SV=1	C	Energy production and conversion	hypothetical protein F0562_030317 [Nyssa sinensis]
Iba02G031470	283	323	282	81	113	55	6.3716	7.30465	6.30095	1.96745	2.56671	1.25802	6.61499e-15	-1.77771	down	--	--	--	K20855|9.8e-14|pavi:110763119|K20855 beta-1,3-galactosyltransferase 1/2/3/4/5/7/8 [EC:2.4.1.-] | (RefSeq) probable beta-1,3-galactosyltransferase 2	--	--	--	Senescence regulator	--	S	Function unknown	hypothetical protein HS088_TW09G00207 [Tripterygium wilfordii]
Iba03G019260	207	200	248	3647	4015	4218	3.68946	3.57632	4.37666	70.7469	72.5879	76.792	0	4.23747	up	[IQR]	Lipid transport and metabolism;; Secondary metabolites biosynthesis, transport and catabolism;; General function prediction only	--	K15095|5.7e-101|sind:105174340|K15095 (+)-neomenthol dehydrogenase [EC:1.1.1.208] | (RefSeq) uncharacterized protein LOC105174340	Monoterpenoid biosynthesis (ko00902)	[Q]	Secondary metabolites biosynthesis, transport and catabolism	short chain dehydrogenase	(+)-neomenthol dehydrogenase OS=Capsicum annuum OX=4072 GN=MNR1 PE=1 SV=1	Q	Secondary metabolites biosynthesis, transport and catabolism	uncharacterized protein LOC105174340 [Sesamum indicum]
Iba02G031680	185	206	229	744	868	911	4.54458	5.09636	5.59197	19.8836	21.6389	22.8489	3.142e-64	2.08027	up	--	--	Molecular Function: kinase activity (GO:0016301);;	--	--	--	--	--	--	S	Function unknown	U-box domain-containing protein 36 [Camellia sinensis]
Iba03G017170	545	449	484	1327	1386	1488	8.90564	7.36907	7.84976	23.5631	22.9382	24.7904	5.88821e-67	1.56465	up	[R]	General function prediction only	Biological Process: lipid catabolic process (GO:0016042);; Molecular Function: hydrolase activity (GO:0016787);;	K16816|8.1e-10|olu:OSTLU_31875|K16816 patatin-like phospholipase domain-containing protein 2 [EC:3.1.1.3] | (RefSeq) predicted protein	Glycerolipid metabolism (ko00561)	[U]	Intracellular trafficking, secretion, and vesicular transport	Patatin-like phospholipase	--	U	Intracellular trafficking, secretion, and vesicular transport	Patatin-like phospholipase domain-containing protein [Actinidia chinensis var. chinensis]
Iba02G018240	39	8	19	10824	11227	11374	0.512907	0.103525	0.243276	154.625	149.479	152.493	2.05135e-54	9.04491	up	--	--	--	--	--	--	--	Transglycosylase SLT domain	--	S	Function unknown	uncharacterized protein LOC114266053 isoform X1 [Camellia sinensis]
Iba04G002060	78	81	98	251	203	288	1.43896	1.50306	1.77686	5.02835	3.78771	5.40944	2.38337e-13	1.58918	up	--	--	Molecular Function: double-stranded DNA binding (GO:0003690);; Biological Process: regulation of transcription, DNA-templated (GO:0006355);;	K15032|1.7e-93|fve:101293573|K15032 mTERF domain-containing protein, mitochondrial | (RefSeq) uncharacterized LOC101293573	--	[KR]	Transcription;; General function prediction only	mTERF	Transcription termination factor MTERF9, chloroplastic OS=Arabidopsis thaliana OX=3702 GN=MTERF9 PE=2 SV=1	K	Transcription	uncharacterized protein Pyn_27776 [Prunus yedoensis var. nudiflora]
Iba01G049000	1074	1106	1072	312	366	446	24.4716	25.3552	24.2414	7.71853	8.42689	10.3481	3.93559e-41	-1.47794	down	--	--	Cellular Component: nucleus (GO:0005634);; Cellular Component: nuclear pore (GO:0005643);; Cellular Component: cytoplasm (GO:0005737);; Molecular Function: Ran GTPase binding (GO:0008536);; Biological Process: positive regulation of GTPase activity (GO:0043547);; Biological Process: intracellular transport (GO:0046907);;	K20827|1.2e-62|dzi:111302816|K20827 RNA polymerase II-associated protein 2 [EC:3.1.3.16] | (RefSeq) putative RNA polymerase II subunit B1 CTD phosphatase RPAP2 homolog isoform X1	--	[U]	Intracellular trafficking, secretion, and vesicular transport	RanBP1 domain	Ran-binding protein 1 homolog b OS=Arabidopsis thaliana OX=3702 GN=RANBP1B PE=1 SV=2	U	Intracellular trafficking, secretion, and vesicular transport	ran-binding protein 1 homolog a [Cucumis sativus]
Iba05G027190	12	11	11	5291	5983	5643	0.329426	0.288237	0.291161	161.044	169.722	161.212	8.30772e-279	9.01554	up	--	--	Biological Process: reproduction (GO:0000003);; Biological Process: cell morphogenesis (GO:0000902);; Biological Process: cell morphogenesis involved in differentiation (GO:0000904);; Biological Process: developmental process involved in reproduction (GO:0003006);; Cellular Component: cellular_component (GO:0005575);; Cellular Component: intracellular (GO:0005622);; Cellular Component: obsolete c…	--	--	--	--	P21-Rho-binding domain	CRIB domain-containing protein RIC1 OS=Arabidopsis thaliana OX=3702 GN=RIC1 PE=1 SV=1	S	Function unknown	putative CRIB domain-containing protein [Rosa chinensis]
Iba03G021590	30	27	34	146	98	135	0.471851	0.424679	0.531558	2.49497	1.55734	2.16721	1.81139e-11	2.1217	up	--	--	Cellular Component: integral component of membrane (GO:0016021);;	--	--	[R]	General function prediction only	Glycosyl transferase family 90	--	S	Function unknown	protein O-glucosyltransferase 1-like [Olea europaea var. sylvestris]
Iba07G002440	178	131	152	495	474	566	1.93575	1.43166	1.63827	5.85192	5.22581	6.28397	3.32786e-31	1.79382	up	--	--	Biological Process: ubiquitin-dependent protein catabolic process (GO:0006511);; Molecular Function: zinc ion binding (GO:0008270);; Biological Process: protein deubiquitination (GO:0016579);; Molecular Function: thiol-dependent ubiquitinyl hydrolase activity (GO:0036459);;	K11366|1.4e-251|nnu:104592528|K11366 ubiquitin carboxyl-terminal hydrolase 22/27/51 [EC:3.4.19.12] | (RefSeq) ubiquitin carboxyl-terminal hydrolase 22-like	--	[O]	Posttranslational modification, protein turnover, chaperones	Ubiquitin carboxyl-terminal hydrolase	Ubiquitin C-terminal hydrolase 22 OS=Arabidopsis thaliana OX=3702 GN=UBP22 PE=1 SV=1	O	Posttranslational modification, protein turnover, chaperones	ubiquitin carboxyl-terminal hydrolase 22-like [Camellia sinensis]
Iba04G016300	727	622	645	21387	22879	22831	12.3042	10.5812	10.8179	393.321	392.176	394.054	0	5.13	up	[T]	Signal transduction mechanisms	Molecular Function: acid phosphatase activity (GO:0003993);; Molecular Function: metal ion binding (GO:0046872);;	K22390|1.4e-261|psom:113296771|K22390 acid phosphatase type 7 | (RefSeq) purple acid phosphatase 15-like	--	[G]	Carbohydrate transport and metabolism	Calcineurin-like phosphoesterase	Purple acid phosphatase 15 OS=Arabidopsis thaliana OX=3702 GN=PAP15 PE=1 SV=1	G	Carbohydrate transport and metabolism	Purple acid phosphatase [Actinidia chinensis var. chinensis]
Iba01G031910	2184	2301	2123	221	290	308	35.5316	37.6476	34.2681	3.894	4.76779	5.10631	3.54149e-222	-2.95746	down	--	--	--	--	--	--	--	--	--	--	--	hypothetical protein CEY00_Acc29010 [Actinidia chinensis var. chinensis]
Iba01G013590	33	18	26	482	429	408	0.743423	0.415577	0.572951	12.0758	10.0189	9.58496	1.70633e-70	4.16019	up	--	--	Molecular Function: DNA binding (GO:0003677);; Molecular Function: DNA-binding transcription factor activity (GO:0003700);; Cellular Component: nucleus (GO:0005634);;	K09285|8.2e-86|smo:SELMODRAFT_85823|K09285 AP2-like factor, ANT lineage | (RefSeq) hypothetical protein	--	--	--	AP2 domain	AP2-like ethylene-responsive transcription factor At1g16060 OS=Arabidopsis thaliana OX=3702 GN=At1g16060 PE=2 SV=1	K	Transcription	hypothetical protein F0562_004438 [Nyssa sinensis]
Iba05G001190	53	38	38	11596	12648	12838	2.4771	1.8113	1.76868	597.982	607.923	621.32	0	8.22413	up	--	--	--	--	--	--	--	Hydrophobic seed protein	14 kDa proline-rich protein DC2.15 OS=Daucus carota OX=4039 PE=2 SV=1	S	Function unknown	PREDICTED: 14 kDa proline-rich protein DC2.15-like [Populus euphratica]
Iba02G030440	0	0	10	738	720	800	0	0	0.157221	13.521	12.3007	13.7505	5.44222e-06	7.8806	up	[QV]	Secondary metabolites biosynthesis, transport and catabolism;; Defense mechanisms	Molecular Function: monooxygenase activity (GO:0004497);; Molecular Function: iron ion binding (GO:0005506);; Cellular Component: integral component of membrane (GO:0016021);; Molecular Function: oxidoreductase activity, acting on paired donors, with incorporation or reduction of molecular oxygen (GO:0016705);; Molecular Function: heme binding (GO:0020037);;	K07437|5.8e-134|qsu:112027775|K07437 cytochrome P450 family 26 subfamily A | (RefSeq) cytochrome P450 87A3-like	--	[QI]	Secondary metabolites biosynthesis, transport and catabolism;; Lipid transport and metabolism	Cytochrome P450	Cytochrome P450 87A3 OS=Oryza sativa subsp. japonica OX=39947 GN=CYP87A3 PE=2 SV=3	Q	Secondary metabolites biosynthesis, transport and catabolism	Cytochrome P450 87A3 like [Actinidia chinensis var. chinensis]
Iba05G034350	1034	1030	1096	142	179	187	11.3552	11.3681	11.9307	1.69004	1.98025	2.08817	2.30435e-108	-2.58142	down	--	--	Cellular Component: integral component of membrane (GO:0016021);;	--	--	--	--	--	--	S	Function unknown	Zinc finger protein [Actinidia chinensis var. chinensis]
Iba03G022660	2790	2647	2756	1153	1192	1252	22.0843	21.0715	21.6348	9.90672	9.54854	10.0972	8.47999e-82	-1.12992	down	--	--	Biological Process: response to starvation (GO:0042594);;	--	--	[R]	General function prediction only	Breast carcinoma amplified sequence 3	Autophagy-related protein 18h OS=Arabidopsis thaliana OX=3702 GN=ATG18H PE=2 SV=1	S	Function unknown	Autophagy-related protein like [Actinidia chinensis var. chinensis]
Iba02G000320	1893	1888	1929	122	123	143	80.3561	80.59	81.1946	5.58565	5.26779	6.1573	1.06678e-294	-3.822	down	--	--	Cellular Component: plasma membrane (GO:0005886);; Cellular Component: integral component of membrane (GO:0016021);;	K20855|3.6e-35|dzi:111275668|K20855 beta-1,3-galactosyltransferase 1/2/3/4/5/7/8 [EC:2.4.1.-] | (RefSeq) probable beta-1,3-galactosyltransferase 4 isoform X1	--	--	--	Domain of unknown function (DUF588)	CASP-like protein 2D1 OS=Ricinus communis OX=3988 GN=RCOM_1302390 PE=2 SV=1	S	Function unknown	CASP-like protein [Actinidia chinensis var. chinensis]
Iba01G026840	2137	2132	2338	855	853	785	21.9558	22.0303	23.8239	9.54187	8.86508	8.21859	5.18496e-73	-1.34706	down	--	--	Cellular Component: integral component of membrane (GO:0016021);;	--	--	--	--	Protein of unknown function (DUF3522)	--	S	Function unknown	uncharacterized protein LOC114296201 isoform X3 [Camellia sinensis]
Iba04G004710	579	590	474	27	20	17	14.5015	14.8612	11.7575	0.722179	0.498287	0.427851	1.54301e-84	-4.62264	down	--	--	Molecular Function: protein phosphatase inhibitor activity (GO:0004864);; Biological Process: defense response (GO:0006952);; Biological Process: response to biotic stimulus (GO:0009607);; Biological Process: abscisic acid-activated signaling pathway (GO:0009738);; Molecular Function: abscisic acid binding (GO:0010427);; Molecular Function: signaling receptor activity (GO:0038023);;	K05387|9.0e-12|peq:110030824|K05387 glutamate receptor, ionotropic, plant | (RefSeq) LOW QUALITY PROTEIN: glutamate receptor 2.3-like	--	--	--	Pathogenesis-related protein Bet v 1 family	Major allergen Pru av 1 OS=Prunus avium OX=42229 GN=PRUA1 PE=1 SV=1	S	Function unknown	hypothetical protein F0562_000675 [Nyssa sinensis]
Iba03G021500	131	131	111	331	316	289	2.61964	2.63199	2.19023	7.183	6.39806	5.88326	6.74351e-15	1.38723	up	--	--	Cellular Component: cellular_component (GO:0005575);; Cellular Component: intracellular (GO:0005622);; Cellular Component: obsolete cell (GO:0005623);; Cellular Component: cytoplasm (GO:0005737);; Biological Process: biological_process (GO:0008150);; Biological Process: metabolic process (GO:0008152);; Cellular Component: chloroplast (GO:0009507);; Cellular Component: plastid (GO:0009536);; Biolo…	--	--	[H]	Coenzyme transport and metabolism	Ferredoxin thioredoxin reductase variable alpha chain	Ferredoxin-thioredoxin reductase, variable chain OS=Zea mays OX=4577 PE=1 SV=1	H	Coenzyme transport and metabolism	hypothetical protein C3L33_08294, partial [Rhododendron williamsianum]
Iba07G017320	2937	2568	2630	6319	6510	6456	51.2013	45.023	45.4664	119.64	114.884	114.721	2.4336e-160	1.30362	up	[T]	Signal transduction mechanisms	Molecular Function: protein serine/threonine phosphatase activity (GO:0004722);; Molecular Function: metal ion binding (GO:0046872);;	K14497|1.3e-128|ccav:112509717|K14497 protein phosphatase 2C [EC:3.1.3.16] | (RefSeq) protein phosphatase 2C 37-like	MAPK signaling pathway - plant (ko04016);; Plant hormone signal transduction (ko04075)	[T]	Signal transduction mechanisms	Protein phosphatase 2C	Protein phosphatase 2C 37 OS=Arabidopsis thaliana OX=3702 GN=PP2CA PE=1 SV=1	T	Signal transduction mechanisms	hypothetical protein TEA_017902 [Camellia sinensis var. sinensis]
Iba05G038990	538	515	604	42	71	62	8.21798	7.91773	9.155	0.689855	1.08581	0.95548	1.06313e-68	-3.18892	down	--	--	Biological Process: reproduction (GO:0000003);; Cellular Component: ubiquitin ligase complex (GO:0000151);; Biological Process: response to acid chemical (GO:0001101);; Biological Process: activation of innate immune response (GO:0002218);; Biological Process: immune effector process (GO:0002252);; Biological Process: activation of immune response (GO:0002253);; Biological Process: immune system …	K14508|3.7e-168|sind:105159880|K14508 regulatory protein NPR1 | (RefSeq) regulatory protein NPR5-like	Plant hormone signal transduction (ko04075)	[R]	General function prediction only	BTB/POZ domain	Regulatory protein NPR5 OS=Arabidopsis thaliana OX=3702 GN=NPR5 PE=1 SV=1	S	Function unknown	regulatory protein NPR5-like [Sesamum indicum]
Iba07G018470	2608	2685	2653	310	313	327	22.8941	23.7078	23.101	2.94914	2.78204	2.92386	0	-3.00656	down	[T]	Signal transduction mechanisms	Molecular Function: protein kinase activity (GO:0004672);; Molecular Function: ATP binding (GO:0005524);;	K14510|1.6e-181|atr:18441414|K14510 serine/threonine-protein kinase CTR1 [EC:2.7.11.1] | (RefSeq) serine/threonine-protein kinase CTR1 isoform X1	MAPK signaling pathway - plant (ko04016);; Plant hormone signal transduction (ko04075)	[T]	Signal transduction mechanisms	Ethylene-responsive protein kinase Le-CTR1	Serine/threonine-protein kinase CTR1 OS=Arabidopsis thaliana OX=3702 GN=CTR1 PE=1 SV=1	T	Signal transduction mechanisms	hypothetical protein F0562_027800 [Nyssa sinensis]
Iba02G048550	187	134	140	933	1116	1117	1.52925	1.09675	1.13642	8.29818	9.25441	9.3237	9.26519e-109	2.83557	up	--	--	Molecular Function: microtubule motor activity (GO:0003777);; Molecular Function: ATP binding (GO:0005524);; Biological Process: microtubule-based movement (GO:0007018);; Molecular Function: microtubule binding (GO:0008017);;	K11498|3.4e-212|nnu:104607510|K11498 centromeric protein E | (RefSeq) kinesin-like protein KIN-7E	--	[Z]	Cytoskeleton	Kinesin motor domain	Kinesin-like protein KIN-7G OS=Arabidopsis thaliana OX=3702 GN=KIN7G PE=2 SV=1	Z	Cytoskeleton	kinesin-like protein KIN-7E [Camellia sinensis]
Iba04G010160	3692	3685	3864	1433	1354	1387	33.3722	33.4922	34.644	14.0627	12.3837	12.7715	1.92928e-124	-1.37013	down	--	--	Molecular Function: ubiquitin-protein transferase activity (GO:0004842);;	K08332|1.1e-17|gmx:102664566|K08332 vacuolar protein 8 | (RefSeq) U-box domain-containing protein 44 isoform X1	--	[S]	Function unknown	Armadillo/beta-catenin-like repeat	U-box domain-containing protein 43 OS=Arabidopsis thaliana OX=3702 GN=PUB43 PE=2 SV=1	S	Function unknown	hypothetical protein F0562_035444 [Nyssa sinensis]
Iba05G027760	742	827	760	0	4	2	17.9513	20.1039	18.2372	0	0.097658	0.046537	4.9385e-45	-8.54405	down	--	--	Molecular Function: peroxidase activity (GO:0004601);; Cellular Component: extracellular region (GO:0005576);; Biological Process: response to oxidative stress (GO:0006979);; Molecular Function: heme binding (GO:0020037);; Biological Process: hydrogen peroxide catabolic process (GO:0042744);; Molecular Function: metal ion binding (GO:0046872);;	K00430|1.2e-111|egu:105057368|K00430 peroxidase [EC:1.11.1.7] | (RefSeq) peroxidase P7-like	Phenylpropanoid biosynthesis (ko00940)	--	--	Peroxidase	Peroxidase 4 OS=Vitis vinifera OX=29760 GN=GSVIVT00023967001 PE=1 SV=1	Q	Secondary metabolites biosynthesis, transport and catabolism	Plant peroxidase [Macleaya cordata]
Iba01G015490	61	34	23	177	141	199	1.21953	0.688641	0.454651	3.85763	2.87039	4.07977	3.33957e-12	2.19186	up	--	--	Molecular Function: UDP-glycosyltransferase activity (GO:0008194);;	K23452|3.5e-64|crb:17897707|K23452 UDP-glucosyltransferase 85A [EC:2.4.1.-] | (RefSeq) UDP-glycosyltransferase 85A1	Zeatin biosynthesis (ko00908)	[GC]	Carbohydrate transport and metabolism;; Energy production and conversion	UDP-glucoronosyl and UDP-glucosyl transferase	UDP-glycosyltransferase 83A1 OS=Arabidopsis thaliana OX=3702 GN=UGT83A1 PE=2 SV=1	--	--	hypothetical protein F0562_004348 [Nyssa sinensis]
Iba04G014670	394	419	365	0	0	0	16.1419	17.2894	14.8441	0	0	0	7.33279e-20	-11.002	down	--	--	Molecular Function: molecular_function (GO:0003674);; Molecular Function: transporter activity (GO:0005215);; Molecular Function: nucleoside transmembrane transporter activity (GO:0005337);; Molecular Function: purine nucleobase transmembrane transporter activity (GO:0005345);; Cellular Component: cellular_component (GO:0005575);; Cellular Component: obsolete cell (GO:0005623);; Cellular Componen…	--	--	--	--	Purine nucleobase transmembrane transport	--	S	Function unknown	purine permease 1-like [Vigna unguiculata]
Iba06G021410	54	79	55	133	187	147	1.41086	2.07027	1.42342	3.79201	4.97091	3.92106	2.09555e-07	1.36615	up	--	--	--	--	--	--	--	--	--	--	--	Bromodomain-containing protein [Actinidia chinensis var. chinensis]
Iba05G040250	148	131	117	406	415	382	2.03233	1.80533	1.59112	6.06719	5.77939	5.34826	1.17383e-24	1.66191	up	--	--	Biological Process: polysaccharide biosynthetic process (GO:0000271);; Molecular Function: obsolete pattern binding (GO:0001871);; Molecular Function: molecular_function (GO:0003674);; Molecular Function: binding (GO:0005488);; Cellular Component: cellular_component (GO:0005575);; Cellular Component: intracellular (GO:0005622);; Cellular Component: obsolete cell (GO:0005623);; Cellular Component:…	--	--	[G]	Carbohydrate transport and metabolism	--	Protein PTST homolog 2, chloroplastic OS=Arabidopsis thaliana OX=3702 GN=PTST2 PE=1 SV=1	G	Carbohydrate transport and metabolism	hypothetical protein F0562_032859 [Nyssa sinensis]
Iba04G026040	81	64	116	0	0	0	2.29415	1.81368	3.27291	0	0	0	2.49397e-12	-8.82651	down	[Q]	Secondary metabolites biosynthesis, transport and catabolism	Molecular Function: oxidoreductase activity (GO:0016491);; Molecular Function: metal ion binding (GO:0046872);;	K23947|6.5e-25|ccaj:109793873|K23947 2-oxoglutarate-dependent dioxygenase [EC:1.14.11.-] | (RefSeq) 2-oxoglutarate-dependent dioxygenase DAO-like	Tryptophan metabolism (ko00380)	[QR]	Secondary metabolites biosynthesis, transport and catabolism;; General function prediction only	2OG-Fe(II) oxygenase superfamily	Probable 2-oxoglutarate-dependent dioxygenase AOP1.2 OS=Arabidopsis thaliana OX=3702 GN=AOP1.2 PE=2 SV=1	Q	Secondary metabolites biosynthesis, transport and catabolism	hypothetical protein HYC85_027000 [Camellia sinensis]
Iba01G022880	54	52	50	21161	22238	22492	0.950338	0.906136	0.870345	405.046	396.738	404.056	0	8.78002	up	[E]	Amino acid transport and metabolism	Biological Process: cellular amino acid metabolic process (GO:0006520);; Molecular Function: transaminase activity (GO:0008483);; Biological Process: biosynthetic process (GO:0009058);; Molecular Function: pyridoxal phosphate binding (GO:0030170);;	K00815|7.2e-173|oeu:111395464|K00815 tyrosine aminotransferase [EC:2.6.1.5] | (RefSeq) tyrosine aminotransferase-like	Ubiquinone and other terpenoid-quinone biosynthesis (ko00130);; Cysteine and methionine metabolism (ko00270);; Tyrosine metabolism (ko00350);; Phenylalanine metabolism (ko00360);; Phenylalanine, tyrosine and tryptophan biosynthesis (ko00400);; Isoquinoline alkaloid biosynthesis (ko00950);; Tropane, piperidine and pyridine alkaloid biosynthesis (ko00960)	[E]	Amino acid transport and metabolism	Aminotransferase class I and II	Tyrosine aminotransferase OS=Arabidopsis thaliana OX=3702 GN=TAT PE=2 SV=1	E	Amino acid transport and metabolism	probable aminotransferase TAT2 [Camellia sinensis]
Iba02G002240	163	128	143	59	44	50	6.39826	5.06505	5.58216	2.51482	1.73959	1.98331	9.47479e-08	-1.44205	down	--	--	--	--	--	--	--	--	--	S	Function unknown	WEB family protein At1g75720 [Sesamum indicum]
Iba04G010120	812	856	700	1521	1765	1649	14.4044	15.2741	12.3313	29.333	31.729	29.8458	1.87299e-39	1.11552	up	--	--	Biological Process: rRNA processing (GO:0006364);;	--	--	[S]	Function unknown	rRNA-processing protein Efg1	--	A	RNA processing and modification	hypothetical protein TEA_010434 [Camellia sinensis var. sinensis]
Iba02G001410	21	39	18	519	496	513	0.384415	0.718885	0.327546	10.3481	9.22074	9.60746	8.05202e-82	4.35051	up	[QV]	Secondary metabolites biosynthesis, transport and catabolism;; Defense mechanisms	Molecular Function: monooxygenase activity (GO:0004497);; Molecular Function: iron ion binding (GO:0005506);; Cellular Component: integral component of membrane (GO:0016021);; Molecular Function: oxidoreductase activity, acting on paired donors, with incorporation or reduction of molecular oxygen (GO:0016705);; Molecular Function: heme binding (GO:0020037);;	K12639|3.2e-204|vvi:100257922|K12639 cytochrome P450 family 724 subfamily B polypeptide 1 [EC:1.14.13.-] | (RefSeq) cytochrome P450 724B1	Brassinosteroid biosynthesis (ko00905)	[QI]	Secondary metabolites biosynthesis, transport and catabolism;; Lipid transport and metabolism	Cytochrome P450	Cytochrome P450 724B1 OS=Oryza sativa subsp. japonica OX=39947 GN=CYP724B1 PE=1 SV=1	Q	Secondary metabolites biosynthesis, transport and catabolism	Cytochrome P450 724B1 like [Actinidia chinensis var. chinensis]
Iba07G023970	0	0	2	3142	3402	3433	0	0	0.021021	72.3107	72.9689	74.1516	5.72828e-33	12.3415	up	--	--	--	--	--	--	--	--	--	--	--	hypothetical protein CMV_023736 [Castanea mollissima]
Iba03G005340	0	0	0	180	172	201	0	0	0	4.15744	3.70294	4.34423	2.08635e-16	10.027	up	--	--	--	--	--	--	--	Senescence regulator	--	S	Function unknown	hypothetical protein CDL12_10232 [Handroanthus impetiginosus]
Iba05G024760	242	301	306	859	938	848	5.27077	6.59524	6.60953	20.3523	20.7087	18.8639	1.0203e-47	1.69693	up	--	--	Cellular Component: chloroplast (GO:0009507);; Biological Process: chloroplast organization (GO:0009658);; Biological Process: chloroplast mRNA processing (GO:0010239);; Biological Process: leaf development (GO:0048366);;	--	--	--	--	--	Protein PALE CRESS, chloroplastic OS=Arabidopsis thaliana OX=3702 GN=PAC PE=2 SV=1	S	Function unknown	hypothetical protein STAS_00338 [Striga asiatica]
Iba04G004740	0	0	0	166	168	201	0	0	0	3.66656	3.4569	4.1718	3.10982e-16	9.97803	up	--	--	Molecular Function: sulfotransferase activity (GO:0008146);;	K22312|2.4e-78|gab:108485901|K22312 hydroxyjasmonate sulfotransferase [EC:2.8.2.39] | (RefSeq) flavonol sulfotransferase-like	--	[R]	General function prediction only	Sulfotransferase domain	Flavonol sulfotransferase-like OS=Flaveria bidentis OX=4224 PE=2 SV=1	S	Function unknown	hypothetical protein C3L33_17108, partial [Rhododendron williamsianum]
Iba05G024790	515	497	414	147	200	175	7.85824	7.63379	6.26932	2.43759	3.08727	2.71586	4.21396e-19	-1.39518	down	[G]	Carbohydrate transport and metabolism	Molecular Function: beta-N-acetylhexosaminidase activity (GO:0004563);; Biological Process: carbohydrate metabolic process (GO:0005975);; Molecular Function: N-acetyl-beta-D-galactosaminidase activity (GO:0102148);;	K12373|3.8e-257|vvi:100240836|K12373 hexosaminidase [EC:3.2.1.52] | (RefSeq) beta-hexosaminidase 2	Other glycan degradation (ko00511);; Various types of N-glycan biosynthesis (ko00513);; Amino sugar and nucleotide sugar metabolism (ko00520);; Glycosaminoglycan degradation (ko00531);; Glycosphingolipid biosynthesis - globo and isoglobo series (ko00603);; Glycosphingolipid biosynthesis - ganglio series (ko00604)	[G]	Carbohydrate transport and metabolism	Glycosyl hydrolase family 20, catalytic domain	Beta-hexosaminidase 2 OS=Arabidopsis thaliana OX=3702 GN=HEXO2 PE=1 SV=1	G	Carbohydrate transport and metabolism	beta-hexosaminidase 2 [Camellia sinensis]
Iba04G002640	234	260	329	558	560	582	8.61283	9.62085	12.0114	22.2994	20.8588	21.8275	2.2792e-15	1.10488	up	--	--	Molecular Function: nucleic acid binding (GO:0003676);;	--	--	[A]	RNA processing and modification	Domain of unknown function (DUF4187)	--	A	RNA processing and modification	G patch domain-containing protein 11-like [Camellia sinensis]
Iba07G031810	252	289	317	77	67	70	6.10466	7.02994	7.60513	2.00899	1.62527	1.73002	2.98959e-21	-1.94374	down	--	--	--	--	--	--	--	--	Protein LITTLE ZIPPER 2 OS=Arabidopsis thaliana OX=3702 GN=ZPR2 PE=1 SV=1	--	--	hypothetical protein BC332_00480 [Capsicum chinense]
Iba01G045590	1098	1077	996	349	421	326	18.4172	18.1603	16.571	6.344	7.13642	5.5692	2.91801e-42	-1.47565	down	[T]	Signal transduction mechanisms	Molecular Function: acid phosphatase activity (GO:0003993);; Molecular Function: metal ion binding (GO:0046872);;	K22390|8.2e-201|sind:105176699|K22390 acid phosphatase type 7 | (RefSeq) purple acid phosphatase 18	--	[G]	Carbohydrate transport and metabolism	Calcineurin-like phosphoesterase	Purple acid phosphatase 18 OS=Arabidopsis thaliana OX=3702 GN=PAP18 PE=2 SV=1	G	Carbohydrate transport and metabolism	purple acid phosphatase 18 [Sesamum indicum]
Iba01G030420	140	139	113	422	436	503	2.35466	2.35557	1.89166	7.7371	7.44761	8.65896	2.02295e-31	1.85246	up	--	--	--	--	--	[S]	Function unknown	Armadillo/beta-catenin-like repeat	--	S	Function unknown	hypothetical protein F0562_018312 [Nyssa sinensis]
Iba03G031380	3047	3078	3172	8651	8984	8717	90.8208	92.2526	93.7716	280.078	271.092	264.876	0	1.56123	up	--	--	--	--	--	--	--	--	--	--	--	hypothetical protein F0562_023795 [Nyssa sinensis]
Iba07G025030	417	313	337	1377	1535	1525	6.38065	4.81349	5.11186	22.8754	23.7724	23.7851	1.71451e-99	2.11312	up	--	--	Biological Process: positive regulation of growth (GO:0045927);;	K18081|2.2e-50|bna:106425271|K18081 myotubularin-related protein 1/2 [EC:3.1.3.64 3.1.3.95] | (RefSeq) phosphatidylinositol-3-phosphatase myotubularin-2-like	Inositol phosphate metabolism (ko00562);; Phosphatidylinositol signaling system (ko04070)	--	--	Protein of unknown function (DUF668)	--	S	Function unknown	PREDICTED: uncharacterized protein LOC100256698 [Vitis vinifera]
Iba02G008940	307	399	326	1018	1226	1128	8.9399	11.6755	9.41284	32.2195	36.1734	33.5047	3.57752e-57	1.76347	up	[E]	Amino acid transport and metabolism	Cellular Component: cytoplasm (GO:0005737);; Biological Process: cysteine biosynthetic process from serine (GO:0006535);; Molecular Function: serine O-acetyltransferase activity (GO:0009001);;	K00640|5.1e-115|sind:105176611|K00640 serine O-acetyltransferase [EC:2.3.1.30] | (RefSeq) serine acetyltransferase 1, chloroplastic-like	Cysteine and methionine metabolism (ko00270);; Sulfur metabolism (ko00920);; Carbon metabolism (ko01200);; Biosynthesis of amino acids (ko01230)	[E]	Amino acid transport and metabolism	Serine acetyltransferase, N-terminal	Serine acetyltransferase 3, mitochondrial OS=Arabidopsis thaliana OX=3702 GN=SAT3 PE=1 SV=3	E	Amino acid transport and metabolism	hypothetical protein F0562_008724 [Nyssa sinensis]
Iba02G001450	217	222	223	3831	3731	3800	6.42664	6.59392	6.55609	123.359	111.988	114.833	0	4.1602	up	--	--	Cellular Component: plasma membrane (GO:0005886);; Cellular Component: integral component of membrane (GO:0016021);;	K20855|4.2e-28|dzi:111275668|K20855 beta-1,3-galactosyltransferase 1/2/3/4/5/7/8 [EC:2.4.1.-] | (RefSeq) probable beta-1,3-galactosyltransferase 4 isoform X1	--	--	--	Domain of unknown function (DUF588)	CASP-like protein 2A1 OS=Vitis vinifera OX=29760 GN=VIT_01s0010g01870 PE=2 SV=1	S	Function unknown	PREDICTED: CASP-like protein 2A1 [Solanum tuberosum]
Iba07G015510	93	151	102	24	33	42	2.4082	3.9619	2.64631	0.668487	0.852134	1.10879	1.87751e-07	-1.75368	down	[I]	Lipid transport and metabolism	--	K02952|5.0e-10|aip:107648613|K02952 small subunit ribosomal protein S13 | (RefSeq) 30S ribosomal protein S13, chloroplastic-like	Ribosome (ko03010)	--	--	Serine aminopeptidase, S33	--	S	Function unknown	uncharacterized protein LOC114273440 [Camellia sinensis]
Iba01G033710	400	373	403	869	995	943	23.877	22.3898	23.8733	56.4006	60.1937	57.4865	2.31403e-40	1.3119	up	--	--	Molecular Function: helicase activity (GO:0004386);;	--	--	--	--	--	--	--	--	DNA helicase [Actinidia chinensis var. chinensis]
Iba02G027550	169	230	162	3476	3962	3735	3.11686	4.27834	2.97568	69.9601	74.3196	70.5574	0	4.37212	up	--	--	Cellular Component: nucleus (GO:0005634);; Molecular Function: zinc ion binding (GO:0008270);;	K12135|1.9e-26|thj:104802991|K12135 zinc finger protein CONSTANS | (RefSeq) zinc finger protein CONSTANS-LIKE 2-like	Circadian rhythm - plant (ko04712)	[K]	Transcription	CCT motif	Zinc finger protein CONSTANS-LIKE 5 OS=Arabidopsis thaliana OX=3702 GN=COL5 PE=2 SV=2	K	Transcription	zinc finger protein CONSTANS-LIKE 5-like [Sesamum indicum]
Iba01G040770	0	0	0	211	271	159	0	0	0	3.55663	4.26292	2.50699	5.61961e-17	10.2395	up	--	--	Molecular Function: catalytic activity (GO:0003824);;	K14497|2.2e-26|cam:101506371|K14497 protein phosphatase 2C [EC:3.1.3.16] | (RefSeq) probable protein phosphatase 2C 8	MAPK signaling pathway - plant (ko04016);; Plant hormone signal transduction (ko04075)	[T]	Signal transduction mechanisms	Protein phosphatase 2C	Probable protein phosphatase 2C 65 OS=Arabidopsis thaliana OX=3702 GN=At5g01700 PE=2 SV=1	T	Signal transduction mechanisms	hypothetical protein C3L33_20531, partial [Rhododendron williamsianum]
Iba07G022620	906	783	873	352	363	345	11.4956	9.99512	10.9837	4.85245	4.66389	4.45217	1.8142e-29	-1.21466	down	--	--	Molecular Function: molecular_function (GO:0003674);; Molecular Function: catalytic activity (GO:0003824);; Molecular Function: protein kinase activity (GO:0004672);; Molecular Function: protein serine/threonine kinase activity (GO:0004674);; Molecular Function: cyclin-dependent protein serine/threonine kinase activity (GO:0004693);; Molecular Function: ATP binding (GO:0005524);; Cellular Compone…	--	--	--	--	--	--	G	Carbohydrate transport and metabolism	probable plastid-lipid-associated protein 14, chloroplastic isoform X1 [Camellia sinensis]
NewGene_2906	147	117	147	299	296	323	1.01393	0.810992	0.894145	1.98987	1.97526	2.01996	2.73476e-12	1.21788	up	--	--	--	K12447|8.49e-37|csat:109127935|K12447 UDP-sugar pyrophosphorylase [EC:2.7.7.64] | (RefSeq) uncharacterized protein LOC109127935	Pentose and glucuronate interconversions (ko00040);; Galactose metabolism (ko00052);; Ascorbate and aldarate metabolism (ko00053);; Amino sugar and nucleotide sugar metabolism (ko00520)	[R]	General function prediction only	gag-polypeptide of LTR copia-type	--	L	Replication, recombination and repair	uncharacterized protein LOC105156734 isoform X2 [Sesamum indicum]
Iba05G037230	407	419	425	106	124	105	7.21971	7.48424	7.48963	2.04235	2.22682	1.90037	3.36773e-30	-1.84377	down	--	--	Molecular Function: transferase activity, transferring acyl groups other than amino-acyl groups (GO:0016747);;	K13065|3.5e-87|dzi:111287656|K13065 shikimate O-hydroxycinnamoyltransferase [EC:2.3.1.133] | (RefSeq) vinorine synthase-like	Phenylpropanoid biosynthesis (ko00940);; Flavonoid biosynthesis (ko00941);; Stilbenoid, diarylheptanoid and gingerol biosynthesis (ko00945)	--	--	Transferase family	Stemmadenine O-acetyltransferase OS=Catharanthus roseus OX=4058 GN=SAT PE=1 SV=1	S	Function unknown	stemmadenine O-acetyltransferase-like [Juglans regia]
Iba05G021930	289	246	316	91	68	76	7.77636	6.64638	8.41618	2.64775	1.84482	2.07009	1.10093e-17	-1.79437	down	--	--	Biological Process: cellulose microfibril organization (GO:0010215);; Cellular Component: anchored component of membrane (GO:0031225);;	--	--	--	--	COBRA-like protein	Protein COBRA OS=Arabidopsis thaliana OX=3702 GN=COB PE=2 SV=1	S	Function unknown	PREDICTED: protein COBRA-like isoform X1 [Nelumbo nucifera]
Iba05G001400	143	95	105	262	260	243	2.93508	1.95731	2.12775	5.8351	5.40872	5.07693	1.78703e-09	1.21711	up	--	--	Molecular Function: protein binding (GO:0005515);;	--	--	--	--	F-box domain	Putative F-box/FBD/LRR-repeat protein At4g03220 OS=Arabidopsis thaliana OX=3702 GN=At4g03220 PE=4 SV=1	S	Function unknown	putative F-box/FBD/LRR-repeat protein At4g03220 [Jatropha curcas]
Iba07G013730	184	155	141	26	32	30	4.80545	4.07009	3.64682	0.717706	0.848717	0.778629	7.1741e-17	-2.39106	down	--	--	--	--	--	--	--	Domain of unknown function (DUF4228)	--	--	--	hypothetical protein C3L33_02506, partial [Rhododendron williamsianum]
Iba03G036840	1031	1021	999	223	256	239	24.9277	24.8322	23.9768	5.84248	6.27023	5.88138	2.80532e-82	-2.03034	down	--	--	Molecular Function: asparagine synthase (glutamine-hydrolyzing) activity (GO:0004066);;	--	--	--	--	Aluminium induced protein	Stem-specific protein TSJT1 OS=Nicotiana tabacum OX=4097 GN=TSJT1 PE=2 SV=1	S	Function unknown	PREDICTED: stem-specific protein TSJT1-like [Gossypium hirsutum]
Iba05G021440	125	205	149	843	702	810	2.32811	3.84441	2.74876	17.0923	13.2622	15.4258	1.1261e-49	2.3576	up	--	--	Molecular Function: 3-beta-hydroxy-delta5-steroid dehydrogenase activity (GO:0003854);; Biological Process: steroid biosynthetic process (GO:0006694);;	K09753|5.7e-33|ppp:112293893|K09753 cinnamoyl-CoA reductase [EC:1.2.1.44] | (RefSeq) cinnamoyl-CoA reductase 1-like	Phenylpropanoid biosynthesis (ko00940)	[V]	Defense mechanisms	3-beta hydroxysteroid dehydrogenase/isomerase family	Cinnamoyl-CoA reductase-like SNL6 OS=Oryza sativa subsp. japonica OX=39947 GN=SNL6 PE=3 SV=1	V	Defense mechanisms	cinnamoyl-CoA reductase-like SNL6 isoform X2 [Camellia sinensis]
Iba03G025850	209	230	257	79	70	65	5.73963	6.34442	6.97681	2.33228	1.91911	1.815	5.27342e-14	-1.64118	down	--	--	Cellular Component: integral component of membrane (GO:0016021);;	--	--	--	--	Late embryogenesis abundant protein	--	S	Function unknown	uncharacterized protein LOC107005477 [Solanum pennellii]
Iba04G011270	2579	2891	2691	420	445	450	79.3619	89.4414	82.132	14.0179	13.8549	14.107	4.68084e-250	-2.57654	down	--	--	--	--	--	--	--	Domain of unknown function (DUF4228)	--	S	Function unknown	hypothetical protein ES332_D07G140300v1 [Gossypium tomentosum]
Iba05G013930	28	77	50	102	110	89	0.896985	2.55281	1.62457	3.65663	3.64507	2.96697	0.00397103	1.01431	up	--	--	Molecular Function: protein binding (GO:0005515);;	--	--	[R]	General function prediction only	Kelch motif	F-box/kelch-repeat protein At1g22040 OS=Arabidopsis thaliana OX=3702 GN=At1g22040 PE=2 SV=1	S	Function unknown	PREDICTED: F-box/kelch-repeat protein At1g22040 [Vitis vinifera]
Iba01G039370	62	68	70	19	24	40	1.65725	1.84013	1.87658	0.553494	0.632408	1.10609	0.00211713	-1.21678	down	--	--	Molecular Function: peroxidase activity (GO:0004601);; Cellular Component: extracellular region (GO:0005576);; Biological Process: response to oxidative stress (GO:0006979);; Cellular Component: plant-type cell wall (GO:0009505);; Cellular Component: plasmodesma (GO:0009506);; Molecular Function: heme binding (GO:0020037);; Biological Process: hydrogen peroxide catabolic process (GO:0042744);; Mo…	K00430|9.1e-107|nsy:104240517|K00430 peroxidase [EC:1.11.1.7] | (RefSeq) peroxidase 43-like	Phenylpropanoid biosynthesis (ko00940)	--	--	Peroxidase	Peroxidase 43 OS=Arabidopsis thaliana OX=3702 GN=PER43 PE=3 SV=2	Q	Secondary metabolites biosynthesis, transport and catabolism	PREDICTED: peroxidase 43-like [Nicotiana sylvestris]
Iba01G036540	1280	1249	1191	2341	2379	2523	30.4632	29.8813	28.0975	60.5029	57.3173	61.193	3.27301e-60	1.01908	up	--	--	Cellular Component: integral component of membrane (GO:0016021);;	--	--	--	--	Domain of unknown function (DUF4793)	E3 ubiquitin-protein ligase APD2 OS=Arabidopsis thaliana OX=3702 GN=APD2 PE=1 SV=1	O	Posttranslational modification, protein turnover, chaperones	PREDICTED: uncharacterized protein LOC100248821 isoform X1 [Vitis vinifera]
Iba05G039670	762	821	830	253	226	211	26.2592	28.4791	28.385	9.46724	7.87506	7.40943	1.80203e-45	-1.74603	down	--	--	Molecular Function: molecular_function (GO:0003674);; Molecular Function: SNAP receptor activity (GO:0005484);; Molecular Function: binding (GO:0005488);; Molecular Function: protein binding (GO:0005515);; Cellular Component: cellular_component (GO:0005575);; Cellular Component: obsolete cell (GO:0005623);; Cellular Component: plasma membrane (GO:0005886);; Biological Process: transport (GO:00068…	K18211|1.9e-83|gra:105784595|K18211 synaptosomal-associated protein 25 | (RefSeq) putative SNAP25 homologous protein SNAP30	--	[U]	Intracellular trafficking, secretion, and vesicular transport	Snare region anchored in the vesicle membrane C-terminus	Putative SNAP25 homologous protein SNAP30 OS=Arabidopsis thaliana OX=3702 GN=SNAP30 PE=3 SV=1	U	Intracellular trafficking, secretion, and vesicular transport	SNAP25ous protein SNAP30 [Actinidia chinensis var. chinensis]
Iba04G014190	19	46	35	208	214	233	0.217021	0.540035	0.408234	2.66415	2.55111	2.79772	8.38113e-24	2.76781	up	--	--	Molecular Function: protein binding (GO:0005515);;	--	--	--	--	PB1 domain	--	S	Function unknown	hypothetical protein VITISV_004539 [Vitis vinifera]
Iba01G005600	1245	1211	1272	473	525	468	41.6939	40.7697	42.2615	17.1928	17.7828	15.9757	3.02452e-48	-1.2889	down	--	--	Biological Process: response to light stimulus (GO:0009416);; Cellular Component: photosystem I (GO:0009522);; Cellular Component: photosystem II (GO:0009523);; Cellular Component: chloroplast thylakoid membrane (GO:0009535);; Biological Process: photosynthesis, light harvesting in photosystem I (GO:0009768);; Cellular Component: plastoglobule (GO:0010287);; Cellular Component: integral component…	K08909|7.5e-139|ccav:112506906|K08909 light-harvesting complex I chlorophyll a/b binding protein 3 | (RefSeq) chlorophyll a-b binding protein 8, chloroplastic	Photosynthesis - antenna proteins (ko00196)	--	--	Chlorophyll A-B binding protein	Chlorophyll a-b binding protein 8, chloroplastic OS=Solanum lycopersicum OX=4081 GN=CAB8 PE=3 SV=1	C	Energy production and conversion	chlorophyll a-b binding protein 8, chloroplastic [Nicotiana tomentosiformis]
Iba04G005210	22	24	38	58	83	65	0.7672	0.833707	1.28887	2.17182	2.89755	2.30021	0.000482787	1.34866	up	--	--	Molecular Function: zinc ion binding (GO:0008270);; Cellular Component: integral component of membrane (GO:0016021);;	K10661|8.6e-07|thj:104827264|K10661 E3 ubiquitin-protein ligase MARCH6 [EC:2.3.2.27] | (RefSeq) probable E3 ubiquitin ligase SUD1 isoform X3	Protein processing in endoplasmic reticulum (ko04141)	[A]	RNA processing and modification	RING-variant domain	--	A	RNA processing and modification	uncharacterized protein LOC114718637 [Prosopis alba]
Iba02G015240	2	0	0	614	676	586	0.093226	0	0	31.6051	32.4177	28.3072	1.56027e-21	9.93142	up	--	--	Molecular Function: calcium ion binding (GO:0005509);;	K13448|2.1e-28|egr:108960498|K13448 calcium-binding protein CML | (RefSeq) polcalcin Bet v 4	Plant-pathogen interaction (ko04626)	[T]	Signal transduction mechanisms	EF hand	Polcalcin Bet v 4 OS=Betula pendula OX=3505 GN=BETV4 PE=1 SV=1	T	Signal transduction mechanisms	polcalcin Bet v 4 [Syzygium oleosum]
Iba07G019210	40	25	44	62	72	96	0.712215	0.448839	0.777758	1.21912	1.31641	1.77184	0.00181168	1.13223	up	[S]	Function unknown	Cellular Component: plasma membrane (GO:0005886);; Cellular Component: integral component of membrane (GO:0016021);; Molecular Function: oxidoreductase activity (GO:0016491);; Biological Process: oxidation-reduction process (GO:0055114);;	K00521|2.8e-127|eus:EUTSA_v10003544mg|K00521 ferric-chelate reductase [EC:1.16.1.7] | (RefSeq) hypothetical protein	--	--	--	Protein of unknown function (DUF819)	--	--	--	uncharacterized protein LOC115716415 isoform X1 [Cannabis sativa]
Iba01G035790	48	68	70	13	0	8	2.52198	3.61112	3.69262	0.696643	0	0.425074	2.2791e-07	-3.07402	down	--	--	--	--	--	--	--	--	--	--	--	hypothetical protein E2542_SST20726 [Spatholobus suberectus]
Iba05G003350	684	944	932	181	184	209	14.8933	20.682	20.1449	4.27229	4.05628	4.63843	9.99906e-49	-2.10027	down	[R]	General function prediction only	Molecular Function: protein serine/threonine kinase activity (GO:0004674);; Molecular Function: ATP binding (GO:0005524);;	K07760|2.6e-148|ccav:112524591|K07760 cyclin-dependent kinase [EC:2.7.11.22] | (RefSeq) cyclin-dependent kinase B2-2	--	[R]	General function prediction only	Protein kinase domain	Cyclin-dependent kinase B2-2 OS=Arabidopsis thaliana OX=3702 GN=CDKB2-2 PE=1 SV=2	T	Signal transduction mechanisms	cell division control protein 2 homolog D-like [Coffea arabica]
Iba04G022190	2927	2926	2965	6176	6322	6667	32.4057	32.5706	32.5563	74.2533	70.8488	75.2321	7.69784e-182	1.1777	up	[F]	Nucleotide transport and metabolism	Cellular Component: integral component of membrane (GO:0016021);; Molecular Function: transmembrane transporter activity (GO:0022857);;	K14611|4.1e-258|nau:109231653|K14611 solute carrier family 23 (nucleobase transporter), member 1 | (RefSeq) nucleobase-ascorbate transporter 6	--	[F]	Nucleotide transport and metabolism	Permease family	Nucleobase-ascorbate transporter 6 OS=Arabidopsis thaliana OX=3702 GN=NAT6 PE=2 SV=2	F	Nucleotide transport and metabolism	nucleobase-ascorbate transporter 6 [Camellia sinensis]
Iba01G011890	350	443	326	157	183	130	9.36727	11.9281	8.66552	4.55998	4.96074	3.5367	7.99579e-11	-1.19417	down	--	--	Molecular Function: DNA-binding transcription factor activity (GO:0003700);; Biological Process: positive regulation of transcription, DNA-templated (GO:0045893);;	K14432|7.3e-12|oeu:111392268|K14432 ABA responsive element binding factor | (RefSeq) ABSCISIC ACID-INSENSITIVE 5-like protein 2 isoform X1	Plant hormone signal transduction (ko04075)	--	--	bZIP transcription factor	Protein FD OS=Arabidopsis thaliana OX=3702 GN=FD PE=1 SV=1	K	Transcription	bZIP transcription factor 27-like [Ziziphus jujuba]
Iba07G018240	0	0	0	224	289	300	0	0	0	3.53756	4.24945	4.44039	2.6558e-18	10.5786	up	[W]	Extracellular structures	Molecular Function: transmembrane receptor protein serine/threonine kinase activity (GO:0004675);; Molecular Function: protein tyrosine kinase activity (GO:0004713);; Molecular Function: ATP binding (GO:0005524);; Cellular Component: plasma membrane (GO:0005886);; Biological Process: protein phosphorylation (GO:0006468);;	K13436|2.5e-137|atr:18448519|K13436 pto-interacting protein 1 [EC:2.7.11.1] | (RefSeq) PTI1-like tyrosine-protein kinase 1 isoform X1	--	[T]	Signal transduction mechanisms	Protein tyrosine and serine/threonine kinase	Probable protein kinase At2g41970 OS=Arabidopsis thaliana OX=3702 GN=At2g41970 PE=2 SV=1	T	Signal transduction mechanisms	PREDICTED: probable protein kinase At2g41970 [Theobroma cacao]
NewGene_4639	10	13	9	311	447	335	0.164251	0.200441	0.141817	5.55619	7.44671	5.6202	3.50251e-59	5.14798	up	--	--	--	--	--	--	--	--	BTB/POZ domain-containing protein At2g13690 OS=Arabidopsis thaliana OX=3702 GN=PRL1-IFG PE=2 SV=2	S	Function unknown	hypothetical protein F0562_005777 [Nyssa sinensis]
Iba01G001780	0	0	0	412	446	478	0	0	0	22.8812	23.0971	24.9018	6.11904e-21	11.298	up	--	--	Cellular Component: integral component of membrane (GO:0016021);;	--	--	--	--	Protein of unknown function (DUF679)	Protein DMP2 OS=Arabidopsis thaliana OX=3702 GN=DMP2 PE=2 SV=1	S	Function unknown	hypothetical protein HS088_TW01G00154 [Tripterygium wilfordii]
Iba07G027300	627	741	894	102	134	122	11.1155	13.2072	15.7251	1.96444	2.39527	2.18841	4.9797e-61	-2.60422	down	[T]	Signal transduction mechanisms	Molecular Function: catalytic activity (GO:0003824);; Molecular Function: protein serine/threonine phosphatase activity (GO:0004722);; Cellular Component: integral component of membrane (GO:0016021);;	K17506|6.5e-88|rcu:8277160|K17506 protein phosphatase 1L [EC:3.1.3.16] | (RefSeq) probable protein phosphatase 2C 74	--	[T]	Signal transduction mechanisms	Protein phosphatase 2C	Probable protein phosphatase 2C 74 OS=Oryza sativa subsp. japonica OX=39947 GN=Os11g0242200 PE=3 SV=1	T	Signal transduction mechanisms	hypothetical protein HYC85_024307 [Camellia sinensis]
Iba04G011180	232	302	229	623	632	657	3.45873	4.54068	3.38584	10.1228	9.56829	10.0178	5.15884e-25	1.38269	up	--	--	Cellular Component: ubiquitin ligase complex (GO:0000151);; Molecular Function: protein binding (GO:0005515);; Cellular Component: cellular_component (GO:0005575);; Cellular Component: intracellular (GO:0005622);; Cellular Component: obsolete cell (GO:0005623);; Cellular Component: cullin-RING ubiquitin ligase complex (GO:0031461);; Cellular Component: Cul3-RING ubiquitin ligase complex (GO:00314…	--	--	[R]	General function prediction only	Kelch motif	F-box/kelch-repeat protein At5g26960 OS=Arabidopsis thaliana OX=3702 GN=At5g26960 PE=2 SV=1	O	Posttranslational modification, protein turnover, chaperones	hypothetical protein F0562_022539 [Nyssa sinensis]
Iba05G018590	18979	19640	19517	3073	3455	3064	492.481	512.472	502.322	86.6002	90.7301	81.0237	0	-2.54224	down	--	--	Molecular Function: molecular_function (GO:0003674);; Molecular Function: DNA-binding transcription factor activity (GO:0003700);; Biological Process: regulation of transcription, DNA-templated (GO:0006355);; Biological Process: biological_process (GO:0008150);; Biological Process: regulation of biosynthetic process (GO:0009889);; Biological Process: regulation of gene expression (GO:0010468);; B…	K13422|1.9e-14|fve:101308180|K13422 transcription factor MYC2 | (RefSeq) transcription factor MYC2-like	MAPK signaling pathway - plant (ko04016);; Plant hormone signal transduction (ko04075)	--	--	Helix-loop-helix DNA-binding domain	Transcription factor bHLH35 OS=Arabidopsis thaliana OX=3702 GN=BHLH35 PE=2 SV=1	K	Transcription	hypothetical protein C3L33_03862, partial [Rhododendron williamsianum]
Iba01G037170	22	28	26	13425	14411	15023	0.383803	0.486881	0.452549	259.781	259.921	272.824	0	9.19635	up	[R]	General function prediction only	Molecular Function: zinc ion binding (GO:0008270);; Molecular Function: oxidoreductase activity (GO:0016491);;	K00001|3.7e-171|sind:105164416|K00001 alcohol dehydrogenase [EC:1.1.1.1] | (RefSeq) alcohol dehydrogenase-like 3	Glycolysis / Gluconeogenesis (ko00010);; Fatty acid degradation (ko00071);; Tyrosine metabolism (ko00350)	[Q]	Secondary metabolites biosynthesis, transport and catabolism	Alcohol dehydrogenase GroES-like domain	Alcohol dehydrogenase-like 3 OS=Arabidopsis thaliana OX=3702 GN=At1g32780 PE=2 SV=1	Q	Secondary metabolites biosynthesis, transport and catabolism	PREDICTED: alcohol dehydrogenase-like 4 isoform X1 [Nicotiana attenuata]
Iba07G033940	0	0	0	161	145	200	0	0	0	2.30033	1.93586	2.69172	6.41898e-16	9.89847	up	[P]	Inorganic ion transport and metabolism	Molecular Function: secondary active sulfate transmembrane transporter activity (GO:0008271);; Cellular Component: integral component of membrane (GO:0016021);;	K17470|1.5e-300|oeu:111393836|K17470 sulfate transporter 1, high-affinity | (RefSeq) sulfate transporter 1.3	--	[P]	Inorganic ion transport and metabolism	Sulfate permease family	Sulfate transporter 1.2 OS=Arabidopsis thaliana OX=3702 GN=SULTR1;2 PE=1 SV=1	P	Inorganic ion transport and metabolism	sulfate transporter 1.3 [Coffea arabica]
Iba04G000840	21874	22466	22097	8412	8858	8681	248.862	257.03	249.352	103.938	102.007	100.67	0	-1.29851	down	[R]	General function prediction only	Molecular Function: protein kinase activity (GO:0004672);; Molecular Function: ATP binding (GO:0005524);;	K04421|1.8e-191|cpap:110816131|K04421 mitogen-activated protein kinase kinase kinase 3 [EC:2.7.11.25] | (RefSeq) mitogen-activated protein kinase kinase kinase 3	--	[T]	Signal transduction mechanisms	Protein kinase domain	Mitogen-activated protein kinase kinase kinase 3 OS=Arabidopsis thaliana OX=3702 GN=MAPKKK3 PE=1 SV=1	T	Signal transduction mechanisms	hypothetical protein F0562_005781 [Nyssa sinensis]
Iba07G027130	499	448	487	167	174	175	14.3358	12.9427	13.8791	5.19613	5.05719	5.10222	1.58697e-23	-1.41666	down	--	--	Molecular Function: DNA binding (GO:0003677);; Cellular Component: nucleus (GO:0005634);;	K14292|6.2e-38|cann:107850838|K14292 trimethylguanosine synthase [EC:2.1.1.-] | (RefSeq) uncharacterized LOC107850838	RNA transport (ko03013)	--	--	Homeodomain	WUSCHEL-related homeobox 4 OS=Arabidopsis thaliana OX=3702 GN=WOX4 PE=1 SV=1	K	Transcription	hypothetical protein DEO72_LG11g3531 [Vigna unguiculata]
Iba02G052440	18	0	8	724	801	730	0.273849	0	0.120344	12.5948	12.9825	11.9125	1.2694e-08	6.50051	up	--	--	Biological Process: reproduction (GO:0000003);; Biological Process: cell morphogenesis (GO:0000902);; Biological Process: cell morphogenesis involved in differentiation (GO:0000904);; Biological Process: developmental process involved in reproduction (GO:0003006);; Molecular Function: molecular_function (GO:0003674);; Molecular Function: structural molecule activity (GO:0005198);; Molecular Funct…	--	--	--	--	Leucine rich repeat	Pollen-specific leucine-rich repeat extensin-like protein 3 OS=Arabidopsis thaliana OX=3702 GN=PEX3 PE=2 SV=1	S	Function unknown	LRR domain containing protein [Parasponia andersonii]
Iba03G036870	69	57	51	176	173	182	1.01865	0.839366	0.747608	2.81983	2.58389	2.73314	6.22873e-12	1.64357	up	--	--	Cellular Component: integral component of membrane (GO:0016021);; Molecular Function: transmembrane transporter activity (GO:0022857);;	K15289|3.9e-139|nta:107759333|K15289 solute carrier family 35, member F5 | (RefSeq) thiamine-repressible mitochondrial transport protein THI74-like	--	[S]	Function unknown	EamA-like transporter family	--	--	--	hypothetical protein F0562_021032 [Nyssa sinensis]
Iba04G008630	2619	2653	2693	160	249	214	51.5121	52.4685	52.5336	3.39942	4.95063	4.28582	0	-3.62164	down	--	--	--	--	--	--	--	Protein of unknown function (DUF1635)	--	S	Function unknown	hypothetical protein F0562_001998 [Nyssa sinensis]
Iba07G011990	137	119	143	0	0	0	1.85236	1.61231	1.91913	0	0	0	1.84338e-14	-9.43945	down	[T]	Signal transduction mechanisms	Biological Process: defense response to oomycetes (GO:0002229);; Molecular Function: transmembrane receptor protein serine/threonine kinase activity (GO:0004675);; Molecular Function: ATP binding (GO:0005524);; Cellular Component: plasma membrane (GO:0005886);; Biological Process: defense response (GO:0006952);; Cellular Component: integral component of membrane (GO:0016021);; Molecular Function:…	K22133|8.8e-72|egr:104443801|K22133 oxalate---CoA ligase [EC:6.2.1.8] | (RefSeq) uncharacterized protein LOC104443801	Glyoxylate and dicarboxylate metabolism (ko00630)	--	--	Legume lectin domain	L-type lectin-domain containing receptor kinase IV.1 OS=Arabidopsis thaliana OX=3702 GN=LECRK41 PE=2 SV=1	T	Signal transduction mechanisms	PREDICTED: L-type lectin-domain containing receptor kinase IV.1 [Theobroma cacao]
Iba01G018210	344	244	254	1906	1900	1827	9.32401	6.65182	6.83192	56.1889	52.2034	50.5267	3.64236e-157	2.8015	up	[E]	Amino acid transport and metabolism	Molecular Function: hydrolase activity, acting on ester bonds (GO:0016788);;	K23978|1.3e-113|hbr:110642814|K23978 isoamyl acetate esterase [EC:3.1.1.112] | (RefSeq) GDSL esterase/lipase At5g62930-like isoform X1	--	[I]	Lipid transport and metabolism	GDSL-like Lipase/Acylhydrolase	GDSL esterase/lipase At5g62930 OS=Arabidopsis thaliana OX=3702 GN=At5g62930 PE=2 SV=3	I	Lipid transport and metabolism	GDSL esterase/lipase At5g62930-like isoform X1 [Hevea brasiliensis]
Iba03G038930	97	93	147	215	315	287	2.59194	2.51025	3.92579	6.29438	8.58219	7.88193	8.92785e-10	1.33075	up	--	--	Cellular Component: integral component of membrane (GO:0016021);;	K10268|4.8e-06|psom:113295315|K10268 F-box and leucine-rich repeat protein 2/20 | (RefSeq) protein AUXIN SIGNALING F-BOX 2-like	--	--	--	--	--	L	Replication, recombination and repair	hypothetical protein F0562_016476 [Nyssa sinensis]
Iba04G003000	67	60	54	11	2	10	3.45087	3.09717	2.76095	0.595028	0.08836	0.510975	5.1065e-08	-2.91078	down	--	--	Cellular Component: integral component of membrane (GO:0016021);;	--	--	--	--	Protein of unknown function (DUF1218)	--	S	Function unknown	hypothetical protein FNV43_RR13451 [Rhamnella rubrinervis]
Iba01G022500	1604	1628	1568	498	462	492	22.6186	23.0864	21.9319	7.62522	6.58746	7.07246	2.27582e-87	-1.66616	down	--	--	Molecular Function: lipopolysaccharide binding (GO:0001530);; Molecular Function: molecular_function (GO:0003674);; Molecular Function: binding (GO:0005488);; Cellular Component: cellular_component (GO:0005575);; Cellular Component: intracellular (GO:0005622);; Cellular Component: obsolete cell (GO:0005623);; Cellular Component: cytoplasm (GO:0005737);; Cellular Component: vacuole (GO:0005773);; …	K05399|6.6e-131|nnu:104606538|K05399 lipopolysaccharide-binding protein | (RefSeq) putative BPI/LBP family protein At1g04970	--	[V]	Defense mechanisms	LBP / BPI / CETP family, N-terminal domain	Putative BPI/LBP family protein At1g04970 OS=Arabidopsis thaliana OX=3702 GN=At1g04970 PE=2 SV=1	V	Defense mechanisms	hypothetical protein C3L33_09799, partial [Rhododendron williamsianum]
Iba02G005610	1574	1648	1711	257	273	321	19.8399	20.8816	21.3951	3.51885	3.47804	4.11668	4.47455e-150	-2.47861	down	[P]	Inorganic ion transport and metabolism	Cellular Component: membrane (GO:0016020);;	--	--	--	--	Nodulin-like	--	S	Function unknown	protein NUCLEAR FUSION DEFECTIVE 4-like [Camellia sinensis]
Iba01G042170	4221	4140	3839	1520	1444	1611	24.8789	24.5371	22.4464	9.72739	8.61414	9.67505	3.38508e-113	-1.35662	down	--	--	Molecular Function: zinc ion binding (GO:0008270);;	K16276|0.0e+00|vvi:100255880|K16276 zinc finger protein-like protein | (RefSeq) zinc finger protein BRUTUS	--	[R]	General function prediction only	Hemerythrin HHE cation binding domain	Zinc finger protein BRUTUS OS=Arabidopsis thaliana OX=3702 GN=BTS PE=1 SV=1	O	Posttranslational modification, protein turnover, chaperones	Zinc finger protein like [Actinidia chinensis var. chinensis]
Iba04G001860	27	10	7	217	236	236	0.961322	0.330427	0.242083	8.37263	8.47678	8.56072	2.78122e-34	4.02673	up	--	--	Molecular Function: electron transfer activity (GO:0009055);;	--	--	--	--	Plastocyanin-like domain	Early nodulin-like protein 3 OS=Arabidopsis thaliana OX=3702 GN=At5g25090 PE=2 SV=2	S	Function unknown	unnamed protein product [Coffea canephora]
Iba05G022090	424	505	459	1486	1329	1421	3.33388	3.98606	3.57757	12.6867	10.5768	11.389	8.77182e-65	1.6695	up	[O]	Posttranslational modification, protein turnover, chaperones	Molecular Function: ATP binding (GO:0005524);; Cellular Component: mitochondrion (GO:0005739);; Biological Process: mitochondrion organization (GO:0007005);;	K17681|2.3e-239|vvi:100263248|K17681 ATPase family AAA domain-containing protein 3A/B | (RefSeq) ATPase family AAA domain-containing protein 3	--	[O]	Posttranslational modification, protein turnover, chaperones	Domain of unknown function (DUF3523)	Cell division control protein 48 homolog E OS=Arabidopsis thaliana OX=3702 GN=CDC48E PE=2 SV=2	O	Posttranslational modification, protein turnover, chaperones	ATPase family AAA domain-containing protein 3-A-like [Camellia sinensis]
Iba01G003180	0	4	0	87	135	103	0	0.047729	0	1.11713	1.62155	1.24455	2.11269e-15	6.39613	up	--	--	Biological Process: cellulose microfibril organization (GO:0010215);; Cellular Component: integral component of membrane (GO:0016021);; Cellular Component: anchored component of membrane (GO:0031225);;	K10956|8.3e-19|obr:102718200|K10956 protein transport protein SEC61 subunit alpha | (RefSeq) preprotein translocase subunit SECY, chloroplastic	Protein export (ko03060);; Protein processing in endoplasmic reticulum (ko04141);; Phagosome (ko04145)	--	--	COBRA-like protein	COBRA-like protein 10 OS=Arabidopsis thaliana OX=3702 GN=COBL10 PE=1 SV=1	S	Function unknown	COBRA-like protein 10 [Nicotiana tomentosiformis]
Iba06G002250	117	120	107	283	376	311	4.83753	4.95759	4.36032	12.7067	15.7148	13.1121	5.72232e-18	1.55044	up	--	--	--	K00128|2.1e-51|ccav:112512809|K00128 aldehyde dehydrogenase (NAD+) [EC:1.2.1.3] | (RefSeq) aldehyde dehydrogenase 5, mitochondrial-like	Glycolysis / Gluconeogenesis (ko00010);; Ascorbate and aldarate metabolism (ko00053);; Fatty acid degradation (ko00071);; Valine, leucine and isoleucine degradation (ko00280);; Lysine degradation (ko00310);; Arginine and proline metabolism (ko00330);; Histidine metabolism (ko00340);; Tryptophan metabolism (ko00380);; beta-Alanine metabolism (ko00410);; Glycerolipid metabolism (ko00561);; Pyruvate…	[DZ]	Cell cycle control, cell division, chromosome partitioning;; Cytoskeleton	Translationally controlled tumour protein	Translationally-controlled tumor protein homolog OS=Oryza sativa subsp. japonica OX=39947 GN=TCTP PE=1 SV=1	--	--	Translationally-controlled tumor protein [Actinidia chinensis var. chinensis]
Iba04G017720	31720	32868	32877	9573	10454	10321	350.641	365.359	360.465	114.927	116.969	116.28	0	-1.62623	down	--	--	Molecular Function: protein binding (GO:0005515);; Cellular Component: cellular_component (GO:0005575);; Cellular Component: intracellular (GO:0005622);; Cellular Component: obsolete cell (GO:0005623);; Cellular Component: nucleus (GO:0005634);; Cellular Component: organelle (GO:0043226);; Cellular Component: membrane-bounded organelle (GO:0043227);; Cellular Component: intracellular organelle (G…	K08332|5.5e-09|cmos:111463552|K08332 vacuolar protein 8 | (RefSeq) U-box domain-containing protein 4-like	--	[S]	Function unknown	Armadillo/beta-catenin-like repeat	Protein spotted leaf 11 OS=Oryza sativa subsp. indica OX=39946 GN=SPL11 PE=1 SV=2	S	Function unknown	U-box domain-containing protein [Actinidia chinensis var. chinensis]
Iba06G001840	312	365	457	1250	1483	1406	10.0613	11.8468	14.6314	43.8179	48.4653	46.2364	4.137e-65	1.92377	up	--	--	Molecular Function: cysteine-type endopeptidase inhibitor activity (GO:0004869);;	K13899|1.3e-09|cmax:111498186|K13899 cystatin-C | (RefSeq) cysteine proteinase inhibitor B-like	--	--	--	Aspartic acid proteinase inhibitor	Cysteine proteinase inhibitor 6 OS=Arabidopsis thaliana OX=3702 GN=CYS6 PE=1 SV=2	G	Carbohydrate transport and metabolism	cysteine protease inhibitor [Knorringia sibirica]
Iba07G002060	57	69	51	583	710	652	1.27256	1.55296	1.12906	14.2458	16.1687	14.9547	2.35502e-97	3.51335	up	--	--	Molecular Function: nucleoside transmembrane transporter activity (GO:0005337);; Cellular Component: plasma membrane (GO:0005886);; Cellular Component: integral component of membrane (GO:0016021);;	K15014|1.7e-155|nta:107807706|K15014 solute carrier family 29 (equilibrative nucleoside transporter), member 1/2/3 | (RefSeq) equilibrative nucleotide transporter 8-like	--	[F]	Nucleotide transport and metabolism	Nucleoside transporter	Equilibrative nucleotide transporter 8 OS=Arabidopsis thaliana OX=3702 GN=ETN8 PE=2 SV=1	F	Nucleotide transport and metabolism	equilibrative nucleotide transporter 8 [Camellia sinensis]
Iba05G015660	1448	1445	1408	107	104	148	25.85	25.9493	24.9364	2.06532	1.8645	2.68807	6.1171e-190	-3.52582	down	--	--	Molecular Function: UDP-glycosyltransferase activity (GO:0008194);;	K23260|7.2e-100|qsu:112025895|K23260 scopoletin glucosyltransferase [EC:2.4.1.128] | (RefSeq) scopoletin glucosyltransferase-like	Phenylpropanoid biosynthesis (ko00940)	[GC]	Carbohydrate transport and metabolism;; Energy production and conversion	UDP-glucoronosyl and UDP-glucosyl transferase	Scopoletin glucosyltransferase OS=Nicotiana tabacum OX=4097 GN=TOGT1 PE=1 SV=1	--	--	hypothetical protein TEA_012722 [Camellia sinensis var. sinensis]
Iba05G030100	4946	4914	4894	2198	2285	2265	120.528	120.409	118.277	58.1517	56.3504	56.2541	8.59259e-132	-1.07073	down	[Z]	Cytoskeleton	Molecular Function: ATP binding (GO:0005524);; Cellular Component: cytoplasm (GO:0005737);; Cellular Component: cytoskeleton (GO:0005856);;	K10355|1.0e-215|qsu:112027658|K10355 actin, other eukaryote | (RefSeq) actin	--	[Z]	Cytoskeleton	Actin	Actin OS=Nicotiana tabacum OX=4097 PE=3 SV=1	Z	Cytoskeleton	hypothetical protein F0562_026145 [Nyssa sinensis]
Iba05G011990	393	392	363	92	56	56	8.44745	8.4848	7.74672	2.13629	1.20897	1.22145	5.69714e-31	-2.42769	down	--	--	Biological Process: response to acid chemical (GO:0001101);; Cellular Component: cellular_component (GO:0005575);; Cellular Component: intracellular (GO:0005622);; Cellular Component: obsolete cell (GO:0005623);; Cellular Component: nucleus (GO:0005634);; Cellular Component: plasma membrane (GO:0005886);; Biological Process: cell communication (GO:0007154);; Biological Process: signal transductio…	--	--	--	--	Transcription factor regulating root and shoot growth via Pin3	Protein Brevis radix-like 1 OS=Arabidopsis thaliana OX=3702 GN=BRXL1 PE=2 SV=2	S	Function unknown	unnamed protein product, partial [Vitis vinifera]
Iba01G004620	2066	1891	1998	434	531	521	70.7342	65.0875	67.8614	16.1365	18.4002	18.1677	2.82289e-129	-1.94666	down	--	--	Molecular Function: oxygen carrier activity (GO:0005344);; Molecular Function: oxygen binding (GO:0019825);; Molecular Function: heme binding (GO:0020037);; Molecular Function: metal ion binding (GO:0046872);;	K11968|3.3e-54|dzi:111298175|K11968 ariadne-1 [EC:2.3.2.31] | (RefSeq) probable E3 ubiquitin-protein ligase ARI2 isoform X1	--	[C]	Energy production and conversion	Globin	Hemoglobin-2 OS=Casuarina glauca OX=3522 GN=HBII PE=3 SV=1	C	Energy production and conversion	class 1 hemoglobin [Ceanothus thyrsiflorus]
Iba02G031770	8	5	11	11398	11591	11862	0.181136	0.098547	0.249323	303.26	287.453	296.201	3.0694e-276	10.5621	up	--	--	Molecular Function: enzyme inhibitor activity (GO:0004857);;	--	--	--	--	Plant invertase/pectin methylesterase inhibitor	--	S	Function unknown	pectinesterase inhibitor 10-like [Camellia sinensis]
Iba07G024820	1444	1275	1359	0	0	0	38.1378	33.8526	35.6064	0	0	0	9.52016e-27	-12.793	down	--	--	Cellular Component: extracellular region (GO:0005576);; Biological Process: sexual reproduction (GO:0019953);;	K20628|2.9e-66|pvu:PHAVU_007G235300g|K20628 expansin | (RefSeq) hypothetical protein	--	--	--	Expansin C-terminal domain	Expansin-B15 OS=Oryza sativa subsp. japonica OX=39947 GN=EXPB15 PE=3 SV=2	S	Function unknown	PREDICTED: expansin-B15-like [Nicotiana attenuata]
Iba06G020650	290	229	259	2143	2225	2471	7.14373	5.67086	6.32117	57.4247	55.5551	62.128	2.49869e-269	3.19332	up	[T]	Signal transduction mechanisms	Molecular Function: calcium ion binding (GO:0005509);;	K13448|5.4e-62|nta:107775463|K13448 calcium-binding protein CML | (RefSeq) probable calcium-binding protein CML25	Plant-pathogen interaction (ko04626)	[T]	Signal transduction mechanisms	EF hand	Probable calcium-binding protein CML25 OS=Arabidopsis thaliana OX=3702 GN=CML25 PE=2 SV=1	T	Signal transduction mechanisms	Calcium-binding protein [Actinidia chinensis var. chinensis]
Iba07G001780	3156	3226	3179	29928	31138	31791	32.1356	33.026	32.1027	330.969	320.948	329.95	0	3.33747	up	[I]	Lipid transport and metabolism	Biological Process: fatty acid biosynthetic process (GO:0006633);; Cellular Component: chloroplast (GO:0009507);; Molecular Function: thiolester hydrolase activity (GO:0016790);;	K10781|9.6e-178|sind:105162096|K10781 fatty acyl-ACP thioesterase B [EC:3.1.2.14 3.1.2.21] | (RefSeq) palmitoyl-acyl carrier protein thioesterase, chloroplastic	Fatty acid biosynthesis (ko00061);; Fatty acid metabolism (ko01212)	--	--	Acyl-ACP thioesterase	Palmitoyl-acyl carrier protein thioesterase, chloroplastic OS=Cuphea hookeriana OX=36775 GN=FATB1 PE=2 SV=1	I	Lipid transport and metabolism	acyl acyl-carrier-protein thioesterase type B, partial [Camellia oleifera]
Iba02G047510	18	14	19	73	84	77	0.895725	0.696159	0.985688	4.09997	4.40449	4.06703	5.17142e-09	2.25513	up	--	--	Biological Process: reproduction (GO:0000003);; Biological Process: response to acid chemical (GO:0001101);; Biological Process: developmental process involved in reproduction (GO:0003006);; Molecular Function: molecular_function (GO:0003674);; Molecular Function: transcription coregulator activity (GO:0003712);; Molecular Function: transcription corepressor activity (GO:0003714);; Cellular Compo…	K13464|1.2e-20|mcha:111016866|K13464 jasmonate ZIM domain-containing protein | (RefSeq) protein TIFY 11B-like	Plant hormone signal transduction (ko04075)	--	--	Jas motif	Protein TIFY 11c OS=Oryza sativa subsp. indica OX=39946 GN=TIFY11C PE=3 SV=1	S	Function unknown	protein TIFY 11B-like [Momordica charantia]
Iba02G025550	22	17	24	183	196	183	0.307591	0.24549	0.34229	2.8744	2.87476	2.69659	6.72415e-29	3.21537	up	--		Molecular Function: protein kinase activity (GO:0004672);; Molecular Function: ATP binding (GO:0005524);; Cellular Component: integral component of membrane (GO:0016021);; Molecular Function: polysaccharide binding (GO:0030247);;	K03283|2.8e-48|qsu:112017276|K03283 heat shock 70kDa protein 1/2/6/8 | (RefSeq) heat shock cognate 70 kDa protein 2-like	Spliceosome (ko03040);; Protein processing in endoplasmic reticulum (ko04141);; Endocytosis (ko04144)	--	--	Protein kinase domain	Rust resistance kinase Lr10 OS=Triticum aestivum OX=4565 GN=LRK10 PE=2 SV=1	T	Signal transduction mechanisms	Rust resistance kinase [Actinidia chinensis var. chinensis]
Iba06G029650	23	28	22	71	51	49	0.256236	0.324938	0.250396	0.88812	0.595934	0.576208	0.00174336	1.29242	up	--	--	Molecular Function: zinc ion binding (GO:0008270);;	K22262|3.3e-110|qsu:112034235|K22262 WD repeat and FYVE domain-containing protein 3 | (RefSeq) protein SPIRRIG	--	[R]	General function prediction only	PPR repeat family	Pentatricopeptide repeat-containing protein At1g25360 OS=Arabidopsis thaliana OX=3702 GN=PCMP-H74 PE=2 SV=1	S	Function unknown	hypothetical protein HYC85_008601 [Camellia sinensis]
Iba02G030370	35	31	30	234	280	206	1.67482	1.47727	1.45484	12.3979	13.8151	10.2591	1.00202e-31	2.9645	up	--	--	--	--	--	--	--	--	--	--	--	hypothetical protein HS088_TW14G00490 [Tripterygium wilfordii]
Iba01G050070	10035	10108	10387	2763	3146	3069	129.648	131.323	133.101	38.765	41.1395	40.4038	0	-1.70911	down	[L]	Replication, recombination and repair	Molecular Function: ubiquitin-protein transferase activity (GO:0004842);;	K10260|2.9e-18|cre:CHLREDRAFT_205525|K10260 F-box and WD-40 domain protein 7 | (RefSeq) predicted protein	Ubiquitin mediated proteolysis (ko04120)	[S]	Function unknown	U-box domain	U-box domain-containing protein 9 OS=Arabidopsis thaliana OX=3702 GN=PUB9 PE=1 SV=1	S	Function unknown	U-box domain-containing protein 9-like isoform X1 [Camellia sinensis]
Iba04G025530	482	497	491	1909	2113	2167	5.94637	6.16538	5.99876	25.5785	26.3886	27.2392	1.51267e-176	2.13044	up	[C]	Energy production and conversion	Molecular Function: electron-transferring-flavoprotein dehydrogenase activity (GO:0004174);; Cellular Component: mitochondrion (GO:0005739);; Biological Process: leucine catabolic process (GO:0006552);; Biological Process: response to absence of light (GO:0009646);; Molecular Function: metal ion binding (GO:0046872);; Molecular Function: 4 iron, 4 sulfur cluster binding (GO:0051539);;	K00311|1.7e-282|gra:105777129|K00311 electron-transferring-flavoprotein dehydrogenase [EC:1.5.5.1] | (RefSeq) electron transfer flavoprotein-ubiquinone oxidoreductase, mitochondrial	--	[C]	Energy production and conversion	Electron transfer flavoprotein-ubiquinone oxidoreductase, 4Fe-4S	Electron transfer flavoprotein-ubiquinone oxidoreductase, mitochondrial OS=Arabidopsis thaliana OX=3702 GN=ETFQO PE=2 SV=1	C	Energy production and conversion	electron transfer flavoprotein-ubiquinone oxidoreductase, mitochondrial isoform X1 [Cannabis sativa]
NewGene_5129	6	31	33	162	143	217	0.078597	0.408118	0.421734	2.30652	1.89555	2.89564	7.77478e-06	2.95414	up	--	--	Molecular Function: protein serine/threonine phosphatase activity (GO:0004722);; Cellular Component: nucleus (GO:0005634);; Biological Process: brassinosteroid mediated signaling pathway (GO:0009742);; Molecular Function: metal ion binding (GO:0046872);;	--	--	[R]	General function prediction only	--	Serine/threonine-protein phosphatase BSL3 OS=Arabidopsis thaliana OX=3702 GN=BSL3 PE=1 SV=2	T	Signal transduction mechanisms	PREDICTED: serine/threonine-protein phosphatase BSL3-like isoform X2 [Nicotiana tabacum]
Iba04G029890	433	402	390	4203	4481	4224	9.36664	8.72944	8.35367	98.7644	98.1458	93.1686	0	3.45535	up	--	--	Cellular Component: integral component of membrane (GO:0016021);;	K15014|1.4e-35|qsu:112035105|K15014 solute carrier family 29 (equilibrative nucleoside transporter), member 1/2/3 | (RefSeq) equilibrative nucleotide transporter 3-like	--	[O]	Posttranslational modification, protein turnover, chaperones	Ring finger domain	NEP1-interacting protein 1 OS=Arabidopsis thaliana OX=3702 GN=NIP1 PE=1 SV=2	O	Posttranslational modification, protein turnover, chaperones	NEP1-interacting protein-like 1 [Camellia sinensis]
Iba03G026140	6256	6859	7002	0	3	0	129.392	142.656	143.647	0	0.04206	0	3.5001e-51	-12.654	down	--	--	Molecular Function: AT DNA binding (GO:0003680);; Molecular Function: DNA-binding transcription factor activity (GO:0003700);; Cellular Component: nucleus (GO:0005634);;	--	--	--	--	Plants and Prokaryotes Conserved (PCC) domain	AT-hook motif nuclear-localized protein 22 OS=Arabidopsis thaliana OX=3702 GN=AHL22 PE=1 SV=1	K	Transcription	AT-hook motif nuclear-localized protein 22-like [Camellia sinensis]
Iba01G025830	30	32	30	226	174	129	1.30371	1.40019	1.27398	10.7054	7.66352	5.71592	1.03164e-17	2.58957	up	--	--	--	--	--	--	--	Protein of unknown function (DUF1218)	--	S	Function unknown	uncharacterized protein LOC114295351 [Camellia sinensis]
Iba04G035160	639	653	617	1152	1248	1476	9.03793	9.2875	8.64754	17.6906	17.8723	21.2755	1.13965e-30	1.07751	up	[M]	Cell wall/membrane/envelope biogenesis	Molecular Function: phospho-N-acetylmuramoyl-pentapeptide-transferase activity (GO:0008963);; Cellular Component: integral component of membrane (GO:0016021);;	K01000|1.0e-125|pop:7497064|K01000 phospho-N-acetylmuramoyl-pentapeptide-transferase [EC:2.7.8.13] | (RefSeq) phospho-N-acetylmuramoyl-pentapeptide- transferase homolog isoform X1	--	--	--	Glycosyl transferase family 4	Phospho-N-acetylmuramoyl-pentapeptide-transferase homolog OS=Arabidopsis thaliana OX=3702 GN=TRANS11 PE=2 SV=3	M	Cell wall/membrane/envelope biogenesis	phospho-N-acetylmuramoyl-pentapeptide-transferase homolog isoform X1 [Camellia sinensis]
Iba03G001250	24	21	11	46	65	100	0.285076	0.259096	0.127455	0.604363	0.80606	1.24404	1.01165e-05	1.96315	up	--	--	Molecular Function: DNA binding (GO:0003677);; Molecular Function: protein dimerization activity (GO:0046983);;	--	--	[L]	Replication, recombination and repair	hAT family C-terminal dimerisation region	Zinc finger BED domain-containing protein DAYSLEEPER OS=Arabidopsis thaliana OX=3702 GN=HAT PE=1 SV=1	L	Replication, recombination and repair	Zinc finger BED domain-containing protein [Actinidia chinensis var. chinensis]
Iba02G032370	0	0	0	180	119	138	0	0	0	5.77972	3.53428	4.14327	3.74672e-15	9.69463	up	--	--	--	--	--	--	--	Universal stress protein family	--	S	Function unknown	hypothetical protein C3L33_12568, partial [Rhododendron williamsianum]
Iba07G024070	51	67	34	160	184	135	2.99862	3.97456	1.934	10.2487	10.9837	8.11675	1.73066e-09	1.7132	up	--	--	Cellular Component: integral component of membrane (GO:0016021);; Molecular Function: histone-lysine N-methyltransferase activity (GO:0018024);;	--	--	--	--	Ubiquitin-binding WIYLD domain	--	S	Function unknown	hypothetical protein F0562_026311 [Nyssa sinensis]
NewGene_3087	701	635	660	5245	5357	5501	8.95944	8.16326	8.35576	72.8626	69.3614	71.6899	0	3.07027	up	--	--	Molecular Function: protein binding (GO:0005515);; Cellular Component: cellular_component (GO:0005575);; Cellular Component: intracellular (GO:0005622);; Cellular Component: obsolete cell (GO:0005623);; Cellular Component: nucleus (GO:0005634);; Cellular Component: organelle (GO:0043226);; Cellular Component: membrane-bounded organelle (GO:0043227);; Cellular Component: intracellular organelle (G…	K05857|4.01e-20|bna:106388063|K05857 phosphatidylinositol phospholipase C, delta [EC:3.1.4.11] | (RefSeq) phosphoinositide phospholipase C 4	Inositol phosphate metabolism (ko00562);; Phosphatidylinositol signaling system (ko04070)	[S]	Function unknown	Armadillo/beta-catenin-like repeat	--	P	Inorganic ion transport and metabolism	hypothetical protein F0562_027568 [Nyssa sinensis]
Iba01G026050	80	51	78	0	3	0	1.99525	1.2616	1.91769	0	0.050725	0	1.6574e-10	-6.06742	down	--	--	Molecular Function: DNA binding (GO:0003677);; Cellular Component: nucleus (GO:0005634);;	K09422|2.0e-87|han:110924219|K09422 transcription factor MYB, plant | (RefSeq) transcription factor MYB41-like	--	[K]	Transcription	Myb-like DNA-binding domain	Transcription factor MYB41 OS=Arabidopsis thaliana OX=3702 GN=MYB41 PE=1 SV=1	--	--	hypothetical protein HYC85_012115 [Camellia sinensis]
Iba03G014950	11	16	12	162	212	182	0.236113	0.354648	0.260951	3.91837	4.79516	4.13308	5.81921e-32	3.88812	up	[GM]	Carbohydrate transport and metabolism;; Cell wall/membrane/envelope biogenesis	Biological Process: carbohydrate metabolic process (GO:0005975);; Molecular Function: arabinose-5-phosphate isomerase activity (GO:0019146);; Molecular Function: carbohydrate derivative binding (GO:0097367);; Biological Process: carbohydrate derivative metabolic process (GO:1901135);;	K06041|3.9e-153|nnu:104600887|K06041 arabinose-5-phosphate isomerase [EC:5.3.1.13] | (RefSeq) probable arabinose 5-phosphate isomerase	--	--	--	SIS domain	Probable arabinose 5-phosphate isomerase OS=Arabidopsis thaliana OX=3702 GN=SETH3 PE=2 SV=1	M	Cell wall/membrane/envelope biogenesis	probable arabinose 5-phosphate isomerase [Camellia sinensis]
Iba05G040790	10894	11286	11124	2558	2896	2982	153.906	160.335	155.886	39.2451	41.4129	42.9346	0	-1.92477	down	--		Molecular Function: protein kinase activity (GO:0004672);; Molecular Function: ATP binding (GO:0005524);; Cellular Component: integral component of membrane (GO:0016021);;	K24104|6.9e-58|thj:104799061|K24104 GPN-loop GTPase | (RefSeq) LOW QUALITY PROTEIN: uncharacterized protein LOC104799061	--	--	--	Protein kinase domain	Cysteine-rich receptor-like protein kinase 2 OS=Arabidopsis thaliana OX=3702 GN=CRK2 PE=1 SV=1	T	Signal transduction mechanisms	unnamed protein product [Coffea canephora]
Iba01G044510	2295	2418	2311	7709	7811	7656	41.2289	43.6809	41.1716	150.431	142.071	140.218	0	1.78068	up	[M]	Cell wall/membrane/envelope biogenesis	Molecular Function: catalytic activity (GO:0003824);; Cellular Component: integral component of membrane (GO:0016021);;	K13082|3.3e-155|sind:105165774|K13082 bifunctional dihydroflavonol 4-reductase/flavanone 4-reductase [EC:1.1.1.219 1.1.1.234] | (RefSeq) LOW QUALITY PROTEIN: dihydroflavonol 4-reductase	Flavonoid biosynthesis (ko00941)	[V]	Defense mechanisms	NAD dependent epimerase/dehydratase family	Dihydroflavonol 4-reductase OS=Callistephus chinensis OX=13379 GN=F PE=2 SV=1	V	Defense mechanisms	hypothetical protein HYC85_005523 [Camellia sinensis]
Iba05G002520	2	0	0	891	973	1004	0.01361	0	0	6.58145	6.69692	6.96321	3.02614e-24	10.5426	up	--	--	Biological Process: reproduction (GO:0000003);; Biological Process: cell morphogenesis (GO:0000902);; Biological Process: cell morphogenesis involved in differentiation (GO:0000904);; Biological Process: developmental process involved in reproduction (GO:0003006);; Molecular Function: molecular_function (GO:0003674);; Molecular Function: structural molecule activity (GO:0005198);; Molecular Funct…	--	--	--	--	Leucine rich repeat	Pollen-specific leucine-rich repeat extensin-like protein 3 OS=Arabidopsis thaliana OX=3702 GN=PEX3 PE=2 SV=1	S	Function unknown	pollen-specific leucine-rich repeat extensin-like protein 3 [Syzygium oleosum]
Iba03G024090	1582	1654	1363	594	615	604	31.8998	33.5404	27.2518	13.0032	12.5554	12.4089	1.387e-45	-1.28526	down	--	--	Cellular Component: integral component of membrane (GO:0016021);;	--	--	--	--	--	--	--	--	PREDICTED: uncharacterized protein LOC108197575 [Daucus carota subsp. sativus]
Iba05G017390	1893	1841	1980	6043	6041	6465	29.3759	28.7378	30.4845	101.891	94.9328	102.299	4.64589e-300	1.75694	up	[G]	Carbohydrate transport and metabolism	Cellular Component: integral component of plasma membrane (GO:0005887);; Molecular Function: sucrose transmembrane transporter activity (GO:0008515);;	K15378|5.0e-170|soe:110788812|K15378 solute carrier family 45, member 1/2/4 | (RefSeq) sucrose transport protein	--	[G]	Carbohydrate transport and metabolism	MFS/sugar transport protein	Sucrose transport protein OS=Spinacia oleracea OX=3562 PE=2 SV=1	G	Carbohydrate transport and metabolism	Sucrose transport protein [Actinidia chinensis var. chinensis]
Iba01G013660	383	383	351	129	127	192	5.56612	5.59777	5.05627	2.03085	1.8698	2.84309	1.96077e-12	-1.26242	down	[MDT]	Cell wall/membrane/envelope biogenesis;; Cell cycle control, cell division, chromosome partitioning;; Signal transduction mechanisms	Molecular Function: ATP binding (GO:0005524);; Cellular Component: integral component of membrane (GO:0016021);;	K08900|3.9e-109|zju:107415588|K08900 mitochondrial chaperone BCS1 | (RefSeq) AAA-ATPase ASD, mitochondrial-like	--	[O]	Posttranslational modification, protein turnover, chaperones	Domain associated at C-terminal with AAA	AAA-ATPase At3g28580 OS=Arabidopsis thaliana OX=3702 GN=At3g28580 PE=2 SV=1	O	Posttranslational modification, protein turnover, chaperones	AAA-ATPase At3g28510-like [Camellia sinensis]
Iba04G014890	141	108	174	225	292	302	2.32995	1.78637	2.85646	4.03103	4.89542	5.08924	6.54361e-07	1.00787	up	--	--	Cellular Component: cellular_component (GO:0005575);; Cellular Component: obsolete cell (GO:0005623);; Cellular Component: plasma membrane (GO:0005886);; Cellular Component: membrane (GO:0016020);; Cellular Component: obsolete cell part (GO:0044464);; Cellular Component: cell periphery (GO:0071944);;	--	--	--	--	--	Uncharacterized protein At2g33490 OS=Arabidopsis thaliana OX=3702 GN=At2g33490 PE=4 SV=2	S	Function unknown	hypothetical protein F0562_034570 [Nyssa sinensis]
Iba01G058350	10	10	19	309	364	382	0.181637	0.196259	0.358769	6.53116	7.1815	7.59056	1.14094e-60	4.81313	up	--	--	Molecular Function: transcription regulatory region sequence-specific DNA binding (GO:0000976);; Molecular Function: DNA-binding transcription factor activity, RNA polymerase II-specific (GO:0000981);; Molecular Function: obsolete transcription factor activity, protein binding (GO:0000988);; Molecular Function: obsolete transcription factor activity, transcription factor binding (GO:0000989);; Mo…	K09422|1.5e-76|nta:107818868|K09422 transcription factor MYB, plant | (RefSeq) myb-related protein 306-like	--	[K]	Transcription	Myb-like DNA-binding domain	Myb-related protein 306 OS=Antirrhinum majus OX=4151 GN=MYB306 PE=2 SV=1	K	Transcription	PREDICTED: myb-related protein 306-like [Nicotiana tabacum]
Iba06G006990	87	132	81	276	300	357	2.58435	3.97995	2.38455	8.97108	9.08596	10.8899	5.89251e-16	1.69154	up	--	--	Molecular Function: double-stranded DNA binding (GO:0003690);; Biological Process: regulation of transcription, DNA-templated (GO:0006355);;	K15032|4.1e-101|pper:18791486|K15032 mTERF domain-containing protein, mitochondrial | (RefSeq) transcription termination factor MTEF1, chloroplastic	--	[KR]	Transcription;; General function prediction only	mTERF	Transcription termination factor MTEF1, chloroplastic OS=Arabidopsis thaliana OX=3702 GN=MTERF1 PE=2 SV=2	K	Transcription	transcription termination factor MTEF1 chloroplastic [Prunus yedoensis var. nudiflora]
Iba07G018890	5590	5704	5804	1802	1901	1954	165.196	169.526	170.151	57.8231	56.8756	58.8636	6.76183e-262	-1.53833	down	--	--	Biological Process: response to auxin (GO:0009733);;	K14488|2.4e-34|pavi:110749542|K14488 SAUR family protein | (RefSeq) auxin-responsive protein SAUR32	Plant hormone signal transduction (ko04075)	--	--	Auxin responsive protein	Auxin-responsive protein SAUR32 OS=Arabidopsis thaliana OX=3702 GN=SAUR32 PE=2 SV=1	S	Function unknown	auxin-responsive protein SAUR32-like [Manihot esculenta]
Iba05G002330	483	338	401	88	82	75	16.66	11.7052	13.6907	3.27565	2.8487	2.62697	6.35265e-32	-2.25801	down	--	--	Molecular Function: ubiquitin-protein transferase activity (GO:0004842);; Cellular Component: integral component of membrane (GO:0016021);; Molecular Function: transferase activity, transferring acyl groups (GO:0016746);; Molecular Function: metal ion binding (GO:0046872);;	K11975|7.4e-67|nta:107771754|K11975 E3 ubiquitin-protein ligase RNF144 [EC:2.3.2.31] | (RefSeq) probable E3 ubiquitin-protein ligase RNF217	--	[O]	Posttranslational modification, protein turnover, chaperones	IBR domain, a half RING-finger domain	--	O	Posttranslational modification, protein turnover, chaperones	hypothetical protein F0562_027940 [Nyssa sinensis]
Iba05G000520	0	0	0	2509	2625	2506	0	0	0	112.547	109.733	105.488	4.59602e-31	13.8152	up	--	--	Molecular Function: metal ion binding (GO:0046872);;	K09377|6.6e-69|qsu:112038234|K09377 cysteine and glycine-rich protein | (RefSeq) LIM domain-containing protein WLIM2b-like	--	[TZ]	Signal transduction mechanisms;; Cytoskeleton	LIM domain	LIM domain-containing protein WLIM2b OS=Arabidopsis thaliana OX=3702 GN=WLIM2B PE=1 SV=1	--	--	LIM domain-containing protein WLIM2b-like [Pistacia vera]
Iba01G033220	511	516	573	157	178	158	12.2925	12.4999	13.6698	4.10737	4.3293	3.87633	2.47629e-31	-1.64105	down	--	--	--	--	--	--	--	--	--	S	Function unknown	hypothetical protein F0562_012300 [Nyssa sinensis]
Iba05G021940	12	3	13	4968	5168	5310	0.215535	0.055103	0.228757	98.5381	95.5401	98.8511	6.63008e-239	9.16532	up	--	--	Molecular Function: RNA polymerase II transcription regulatory region sequence-specific DNA binding (GO:0000977);; Molecular Function: DNA-binding transcription factor activity (GO:0003700);; Cellular Component: nucleus (GO:0005634);; Biological Process: positive regulation of transcription by RNA polymerase II (GO:0045944);; Molecular Function: protein dimerization activity (GO:0046983);;	K09264|3.9e-91|nau:109208373|K09264 MADS-box transcription factor, plant | (RefSeq) developmental protein SEPALLATA 1-like isoform X1	--	[K]	Transcription	K-box region	Agamous-like MADS-box protein MADS2 OS=Vitis vinifera OX=29760 GN=MADS2 PE=2 SV=2	K	Transcription	developmental protein SEPALLATA 1-like isoform X1 [Coffea arabica]
Iba05G020230	20	32	31	157	116	78	0.547094	0.900942	0.850584	4.82061	3.32398	2.22858	2.88951e-09	2.14744	up	[M]	Cell wall/membrane/envelope biogenesis	Cellular Component: integral component of membrane (GO:0016021);;	--	--	--	--	MlaD protein	Protein TRIGALACTOSYLDIACYLGLYCEROL 2, chloroplastic OS=Arabidopsis thaliana OX=3702 GN=TGD2 PE=1 SV=1	Q	Secondary metabolites biosynthesis, transport and catabolism	hypothetical protein FH972_015201 [Carpinus fangiana]
Iba02G023090	531	463	498	7	4	2	8.36822	7.34195	7.78507	0.107188	0.063586	0.030244	7.13829e-56	-6.78364	down	[QV]	Secondary metabolites biosynthesis, transport and catabolism;; Defense mechanisms	Molecular Function: steroid 17-alpha-monooxygenase activity (GO:0004508);; Molecular Function: iron ion binding (GO:0005506);; Cellular Component: integral component of membrane (GO:0016021);; Molecular Function: heme binding (GO:0020037);;	K20770|1.6e-121|gab:108483715|K20770 (+)-delta-cadinene 8-hydroxylase [EC:1.14.-.-] | (RefSeq) flavonoid 3'-monooxygenase-like	--	[Q]	Secondary metabolites biosynthesis, transport and catabolism	Cytochrome P450	Flavonoid 3'-monooxygenase OS=Petunia hybrida OX=4102 GN=CYP75B2 PE=2 SV=1	Q	Secondary metabolites biosynthesis, transport and catabolism	Flavonoid 3',5'-hydroxylase [Actinidia chinensis var. chinensis]
Iba01G046440	0	2	2	295	349	343	0	0.03306	0.032718	5.29583	5.83449	5.76969	1.87908e-26	8.00256	up	[G]	Carbohydrate transport and metabolism	Molecular Function: UDP-glycosyltransferase activity (GO:0008194);;	K13495|1.9e-129|jre:109018092|K13495 cis-zeatin O-glucosyltransferase [EC:2.4.1.215] | (RefSeq) zeatin O-glucosyltransferase-like	Zeatin biosynthesis (ko00908)	[GC]	Carbohydrate transport and metabolism;; Energy production and conversion	UDP-glucoronosyl and UDP-glucosyl transferase	Zeatin O-glucosyltransferase OS=Phaseolus lunatus OX=3884 GN=ZOG1 PE=2 SV=1	--	--	hypothetical protein FH972_016790 [Carpinus fangiana]
Iba05G010330	704	732	694	2010	2128	1942	17.4122	18.1888	17.0261	53.9841	53.2892	48.9729	3.70102e-101	1.57135	up	--	--	Molecular Function: RNA polymerase II transcription regulatory region sequence-specific DNA binding (GO:0000977);; Molecular Function: DNA-binding transcription factor activity (GO:0003700);; Cellular Component: nucleus (GO:0005634);; Biological Process: positive regulation of transcription by RNA polymerase II (GO:0045944);; Molecular Function: protein dimerization activity (GO:0046983);;	K09264|9.3e-64|cmax:111480452|K09264 MADS-box transcription factor, plant | (RefSeq) floral homeotic protein DEFICIENS-like	--	[K]	Transcription	SRF-type transcription factor (DNA-binding and dimerisation domain)	Agamous-like MADS-box protein AP3 OS=Vitis vinifera OX=29760 GN=AP3 PE=2 SV=1	K	Transcription	MADS-domain protein [Impatiens hawkeri]
Iba03G036790	1182	1327	1390	307	409	440	79.4243	89.6919	92.6496	22.4061	27.8345	30.0891	3.06157e-53	-1.70029	down	--	--	Cellular Component: nucleosome (GO:0000786);; Molecular Function: DNA binding (GO:0003677);; Cellular Component: nucleus (GO:0005634);; Molecular Function: protein heterodimerization activity (GO:0046982);;	K11253|1.4e-66|adu:107470357|K11253 histone H3 | (RefSeq) histone H3.2	--	[B]	Chromatin structure and dynamics	Core histone H2A/H2B/H3/H4	Histone H3.2 OS=Arabidopsis thaliana OX=3702 GN=HTR2 PE=1 SV=2	B	Chromatin structure and dynamics	Histone superfamily protein [Theobroma cacao]
Iba06G019830	416	416	428	825	1003	921	36.7664	37.04	37.5372	79.358	89.8706	83.1217	5.15466e-32	1.18133	up	--	--	Cellular Component: nucleosome (GO:0000786);; Molecular Function: DNA binding (GO:0003677);; Cellular Component: nucleus (GO:0005634);; Biological Process: nucleosome assembly (GO:0006334);; Cellular Component: host cell nucleus (GO:0042025);; Molecular Function: protein heterodimerization activity (GO:0046982);;	K11254|7.1e-50|adu:107458448|K11254 histone H4 | (RefSeq) histone H4	--	[B]	Chromatin structure and dynamics	Centromere kinetochore component CENP-T histone fold	Histone H4 variant TH011 OS=Triticum aestivum OX=4565 PE=3 SV=2	B	Chromatin structure and dynamics	PREDICTED: uncharacterized protein LOC107825453 [Nicotiana tabacum]
Iba02G014770	30	18	26	982	1085	1046	1.10768	0.676053	0.953318	39.9285	41.11	39.9059	2.87722e-169	5.45192	up	--	--	Biological Process: hydrotropism (GO:0010274);;	--	--	--	--	Protein of unknown function, DUF617	Protein MIZU-KUSSEI 1 OS=Arabidopsis thaliana OX=3702 GN=MIZ1 PE=1 SV=1	S	Function unknown	protein MIZU-KUSSEI 1 [Camellia sinensis]
Iba02G009820	889	821	964	1763	1907	1729	6.70118	6.22246	7.20688	14.4353	14.551	13.2882	1.34665e-43	1.07185	up	--	--	Molecular Function: microtubule motor activity (GO:0003777);; Molecular Function: ATP binding (GO:0005524);; Cellular Component: kinesin complex (GO:0005871);; Cellular Component: microtubule (GO:0005874);; Biological Process: microtubule-based movement (GO:0007018);; Molecular Function: microtubule binding (GO:0008017);; Molecular Function: ATPase activity (GO:0016887);;	K11498|0.0e+00|pop:7455631|K11498 centromeric protein E | (RefSeq) kinesin-like protein KIN-7K, chloroplastic isoform X1	--	[Z]	Cytoskeleton	Kinesin motor domain	Kinesin-like protein KIN-7K, chloroplastic OS=Arabidopsis thaliana OX=3702 GN=KIN7K PE=2 SV=1	Z	Cytoskeleton	kinesin-like protein KIN-7K, chloroplastic isoform X1 [Vitis riparia]
Iba02G001280	21	55	36	520	704	523	0.30489	0.81158	0.517518	8.36613	10.5586	7.90588	2.84201e-26	4.01644	up	--	--	Molecular Function: protein binding (GO:0005515);;	--	--	[G]	Carbohydrate transport and metabolism	Glycogen recognition site of AMP-activated protein kinase	SNF1-related protein kinase regulatory subunit beta-2 OS=Arabidopsis thaliana OX=3702 GN=KINB2 PE=1 SV=1	G	Carbohydrate transport and metabolism	hypothetical protein F0562_011292 [Nyssa sinensis]
Iba02G020160	7577	7616	7257	1379	1524	1511	56.6655	57.2802	53.8352	11.195	11.535	11.5184	0	-2.2896	down	[P]	Inorganic ion transport and metabolism	Molecular Function: ATP binding (GO:0005524);; Cellular Component: integral component of membrane (GO:0016021);;	K01537|0.0e+00|vvi:100253574|K01537 P-type Ca2+ transporter type 2C [EC:7.2.2.10] | (RefSeq) calcium-transporting ATPase, endoplasmic reticulum-type	--	[P]	Inorganic ion transport and metabolism	E1-E2 ATPase	Calcium-transporting ATPase, endoplasmic reticulum-type OS=Solanum lycopersicum OX=4081 GN=LCA1 PE=2 SV=1	P	Inorganic ion transport and metabolism	Calcium-transporting ATPase, endoplasmic reticulum-type like [Actinidia chinensis var. chinensis]
Iba02G003010	18	21	43	265	183	191	0.363002	0.426786	0.895928	6.0427	3.8832	4.09478	3.77884e-22	3.02828	up	--	--	Molecular Function: DNA binding (GO:0003677);; Cellular Component: nucleus (GO:0005634);;	K09422|7.2e-61|nau:109239631|K09422 transcription factor MYB, plant | (RefSeq) transcription factor MYB57-like	--	[K]	Transcription	Myb-like DNA-binding domain	Transcription factor DUO1 OS=Arabidopsis thaliana OX=3702 GN=DUO1 PE=1 SV=1	--	--	hypothetical protein F0562_019054 [Nyssa sinensis]
Iba06G018800	373	378	448	671	833	820	9.08319	9.2594	10.8158	17.7518	20.555	20.3806	2.1538e-18	1.00988	up	[J]	Translation, ribosomal structure and biogenesis	Molecular Function: aminoacyl-tRNA hydrolase activity (GO:0004045);;	K01056|9.9e-97|pavi:110754048|K01056 peptidyl-tRNA hydrolase, PTH1 family [EC:3.1.1.29] | (RefSeq) peptidyl-tRNA hydrolase, chloroplastic	--	[J]	Translation, ribosomal structure and biogenesis	Peptidyl-tRNA hydrolase	Peptidyl-tRNA hydrolase, chloroplastic OS=Arabidopsis thaliana OX=3702 GN=At1g18440 PE=2 SV=2	J	Translation, ribosomal structure and biogenesis	hypothetical protein F0562_023818 [Nyssa sinensis]
Iba01G010810	250	212	221	644	628	637	10.8591	9.23952	9.5042	30.3717	27.6105	28.1885	1.95759e-34	1.54198	up	--	--	Cellular Component: cellular_component (GO:0005575);; Cellular Component: intracellular (GO:0005622);; Cellular Component: obsolete cell (GO:0005623);; Cellular Component: cytoplasm (GO:0005737);; Cellular Component: chloroplast (GO:0009507);; Cellular Component: chloroplast thylakoid (GO:0009534);; Cellular Component: chloroplast thylakoid membrane (GO:0009535);; Cellular Component: plastid (GO:…	K01092|1.4e-12|boe:106307850|K01092 myo-inositol-1(or 4)-monophosphatase [EC:3.1.3.25] | (RefSeq) phosphatase IMPL1, chloroplastic-like isoform X1	Inositol phosphate metabolism (ko00562);; Phosphatidylinositol signaling system (ko04070)	--	--	CAAD domains of cyanobacterial aminoacyl-tRNA synthetase	Protein CURVATURE THYLAKOID 1D, chloroplastic OS=Arabidopsis thaliana OX=3702 GN=CURT1D PE=1 SV=1	S	Function unknown	hypothetical protein HYC85_017410 [Camellia sinensis]
Iba02G023190	3300	3122	3188	294	332	286	40.7297	38.7412	39.021	3.9331	4.14436	3.589	0	-3.33988	down	[DPM]	Cell cycle control, cell division, chromosome partitioning;; Inorganic ion transport and metabolism;; Cell wall/membrane/envelope biogenesis	Molecular Function: copper ion binding (GO:0005507);; Molecular Function: oxidoreductase activity (GO:0016491);;	K19791|1.1e-163|pvu:PHAVU_002G021900g|K19791 iron transport multicopper oxidase | (RefSeq) hypothetical protein	--	[Q]	Secondary metabolites biosynthesis, transport and catabolism	Multicopper oxidase	Monocopper oxidase-like protein SKU5 OS=Arabidopsis thaliana OX=3702 GN=SKU5 PE=1 SV=1	Q	Secondary metabolites biosynthesis, transport and catabolism	Monocopper oxidase-like protein [Actinidia chinensis var. chinensis]
Iba01G010530	204	223	210	3250	3294	3490	3.93807	4.33463	4.02887	68.4348	64.6481	68.9818	0	4.03528	up	[Q]	Secondary metabolites biosynthesis, transport and catabolism	Biological Process: fatty acid biosynthetic process (GO:0006633);; Cellular Component: integral component of membrane (GO:0016021);; Molecular Function: transferase activity, transferring acyl groups other than amino-acyl groups (GO:0016747);;	K15397|1.3e-215|hbr:110633585|K15397 3-ketoacyl-CoA synthase [EC:2.3.1.199] | (RefSeq) 3-ketoacyl-CoA synthase 6	Fatty acid elongation (ko00062);; Plant-pathogen interaction (ko04626)	--	--	FAE1/Type III polyketide synthase-like protein	3-ketoacyl-CoA synthase 6 OS=Arabidopsis thaliana OX=3702 GN=CUT1 PE=1 SV=1	I	Lipid transport and metabolism	3-ketoacyl-CoA synthase 6 [Hevea brasiliensis]
Iba02G017390	146	152	128	25	31	26	5.4337	5.69006	4.71005	0.998296	1.15271	0.98356	5.90773e-15	-2.32085	down	--	--	Cellular Component: integral component of membrane (GO:0016021);;	--	--	--	--	--	--	--	--	Serine incorporator like [Actinidia chinensis var. chinensis]
Iba03G006470	1204	1196	1180	283	279	269	32.2189	32.2008	31.3241	8.21111	7.54035	7.32859	2.02331e-95	-2.04853	down	--	--	--	--	--	--	--	--	--	--	--	Serine/arginine-rich SC35-like splicing factor [Actinidia chinensis var. chinensis]
Iba03G034640	4133	3761	3830	1336	1365	1390	195.563	178.927	179.752	68.6142	65.3427	67.0096	2.40498e-152	-1.46084	down	--	--	Molecular Function: structural constituent of ribosome (GO:0003735);; Cellular Component: ribosome (GO:0005840);; Biological Process: translation (GO:0006412);;	K02923|6.5e-31|hbr:110665649|K02923 large subunit ribosomal protein L38e | (RefSeq) 60S ribosomal protein L38-like	Ribosome (ko03010)	[J]	Translation, ribosomal structure and biogenesis	Ribosomal L38e protein family	60S ribosomal protein L38 OS=Arabidopsis thaliana OX=3702 GN=RPL38A PE=3 SV=1	J	Translation, ribosomal structure and biogenesis	unknown [Lotus japonicus]
Iba03G042380	4869	4618	4303	16654	17878	18082	107.298	102.33	94.0513	398.593	398.819	406.165	0	1.98903	up	[M]	Cell wall/membrane/envelope biogenesis	--	K09753|6.6e-45|atr:18447024|K09753 cinnamoyl-CoA reductase [EC:1.2.1.44] | (RefSeq) cinnamoyl-CoA reductase 1	Phenylpropanoid biosynthesis (ko00940)	[V]	Defense mechanisms	NAD(P)H-binding	Cinnamoyl-CoA reductase-like SNL6 OS=Oryza sativa subsp. japonica OX=39947 GN=SNL6 PE=3 SV=1	V	Defense mechanisms	hypothetical protein FH972_012463 [Carpinus fangiana]
Iba02G039520	1576	1577	1495	569	585	528	11.3235	11.392	10.6525	4.43916	4.24988	3.86083	8.09784e-64	-1.40797	down	--	--	Biological Process: reproduction (GO:0000003);; Biological Process: response to hypoxia (GO:0001666);; Biological Process: developmental process involved in reproduction (GO:0003006);; Molecular Function: molecular_function (GO:0003674);; Molecular Function: nucleic acid binding (GO:0003676);; Molecular Function: DNA binding (GO:0003677);; Molecular Function: binding (GO:0005488);; Molecular Func…	--	--	--	--	LIM-domain binding protein	Transcriptional corepressor SEUSS OS=Arabidopsis thaliana OX=3702 GN=SEU PE=1 SV=1	S	Function unknown	hypothetical protein F0562_002758 [Nyssa sinensis]
Iba07G009180	21	23	49	156	166	194	0.986835	1.09462	2.35306	8.2295	8.16974	9.61511	3.21155e-16	2.52887	up	--	--	Molecular Function: channel activity (GO:0015267);; Cellular Component: integral component of membrane (GO:0016021);;	K09872|2.6e-34|dcr:108208983|K09872 aquaporin PIP | (RefSeq) aquaporin PIP1-3	--	[G]	Carbohydrate transport and metabolism	Major intrinsic protein	Aquaporin PIP1-3 OS=Arabidopsis thaliana OX=3702 GN=PIP1-3 PE=1 SV=1	G	Carbohydrate transport and metabolism	unnamed protein product [Triticum turgidum subsp. durum]
Iba04G008270	251	200	231	411	566	526	9.03786	7.23684	8.25769	16.1174	20.6657	19.3479	7.81131e-16	1.19406	up	--	--	--	--	--	--	--	--	--	S	Function unknown	hypothetical protein HYC85_025122 [Camellia sinensis]
Iba02G052630	1590	1691	1707	109	146	156	27.4397	29.3376	29.2216	2.04066	2.54854	2.73312	1.82112e-223	-3.54592	down	[R]	General function prediction only	Cellular Component: integral component of membrane (GO:0016021);; Biological Process: xylan biosynthetic process (GO:0045492);;	K18801|9.4e-51|smo:SELMODRAFT_57632|K18801 glucuronoxylan 4-O-methyltransferase [EC:2.1.1.112] | (RefSeq) hypothetical protein	--	--	--	Polysaccharide biosynthesis	Protein IRX15-LIKE OS=Arabidopsis thaliana OX=3702 GN=IRX15-L PE=2 SV=1	S	Function unknown	protein IRX15-LIKE-like [Camellia sinensis]
Iba02G016270	176	284	245	4830	4823	4875	3.88644	6.30416	5.37649	116.062	108.012	109.944	9.95422e-112	4.4228	up	[G]	Carbohydrate transport and metabolism	Molecular Function: zinc ion binding (GO:0008270);; Molecular Function: oxidoreductase activity (GO:0016491);;	K23232|1.2e-155|nau:109215604|K23232 8-hydroxygeraniol dehydrogenase [EC:1.1.1.324] | (RefSeq) 8-hydroxygeraniol dehydrogenase-like	Monoterpenoid biosynthesis (ko00902)	[Q]	Secondary metabolites biosynthesis, transport and catabolism	Alcohol dehydrogenase GroES-like domain	8-hydroxygeraniol dehydrogenase OS=Catharanthus roseus OX=4058 GN=10HGO PE=1 SV=1	Q	Secondary metabolites biosynthesis, transport and catabolism	probable mannitol dehydrogenase [Camellia sinensis]
Iba04G021370	8	4	0	235	368	305	0.318082	0.140128	0	10.5295	15.3737	12.8012	1.56998e-40	6.29365	up	[V]	Defense mechanisms	Molecular Function: peroxidase activity (GO:0004601);; Molecular Function: peroxiredoxin activity (GO:0051920);;	K11188|1.2e-91|spen:107013901|K11188 peroxiredoxin 6 [EC:1.11.1.7 1.11.1.27 3.1.1.-] | (RefSeq) 1-Cys peroxiredoxin	Glutathione metabolism (ko00480);; Phenylpropanoid biosynthesis (ko00940)	[O]	Posttranslational modification, protein turnover, chaperones	AhpC/TSA family	1-Cys peroxiredoxin OS=Medicago truncatula OX=3880 PE=2 SV=1	O	Posttranslational modification, protein turnover, chaperones	Alkyl hydroperoxide reductase subunit C/ Thiol specific antioxidant [Macleaya cordata]
Iba05G018690	469	556	428	1710	1805	1734	5.74741	6.84896	5.19535	22.7673	22.4096	21.6763	8.89906e-96	1.91045	up	[I]	Lipid transport and metabolism	--	K15813|1.6e-307|qsu:111984348|K15813 beta-amyrin synthase [EC:5.4.99.39] | (RefSeq) beta-amyrin synthase isoform X1	Sesquiterpenoid and triterpenoid biosynthesis (ko00909)	[I]	Lipid transport and metabolism	Squalene-hopene cyclase C-terminal domain	Beta-amyrin synthase OS=Glycyrrhiza glabra OX=49827 GN=GgbAS1 PE=1 SV=1	I	Lipid transport and metabolism	hypothetical protein C3L33_05143, partial [Rhododendron williamsianum]
Iba07G001200	414	344	363	1330	1558	1398	5.58282	4.67012	4.86057	19.5131	21.3098	19.2533	1.94184e-97	1.99167	up	[G]	Carbohydrate transport and metabolism	Molecular Function: 6-phosphofructokinase activity (GO:0003872);; Molecular Function: ATP binding (GO:0005524);; Cellular Component: cytoplasm (GO:0005737);; Biological Process: fructose 6-phosphate metabolic process (GO:0006002);; Molecular Function: metal ion binding (GO:0046872);;	K00850|4.5e-230|hbr:110657729|K00850 6-phosphofructokinase 1 [EC:2.7.1.11] | (RefSeq) ATP-dependent 6-phosphofructokinase 3-like	Glycolysis / Gluconeogenesis (ko00010);; Pentose phosphate pathway (ko00030);; Fructose and mannose metabolism (ko00051);; Galactose metabolism (ko00052);; Carbon metabolism (ko01200);; Biosynthesis of amino acids (ko01230);; RNA degradation (ko03018)	[G]	Carbohydrate transport and metabolism	Phosphofructokinase	ATP-dependent 6-phosphofructokinase 3 OS=Arabidopsis thaliana OX=3702 GN=PFK3 PE=1 SV=1	G	Carbohydrate transport and metabolism	ATP-dependent 6-phosphofructokinase 3 [Morus notabilis]
Iba06G020050	15059	14691	14390	3722	3973	4077	234.991	230.519	222.714	63.0756	62.7569	64.8325	0	-1.84947	down	--	--	Cellular Component: integral component of membrane (GO:0016021);;	K15285|7.6e-39|mus:103988156|K15285 solute carrier family 35, member E3 | (RefSeq) UDP-galactose transporter 1-like	--	[GE]	Carbohydrate transport and metabolism;; Amino acid transport and metabolism	Triose-phosphate Transporter family	Probable sugar phosphate/phosphate translocator At3g11320 OS=Arabidopsis thaliana OX=3702 GN=At3g11320 PE=2 SV=1	--	--	Sugar phosphate/phosphate translocator like [Actinidia chinensis var. chinensis]
Iba03G004040	199	152	130	10175	11010	10713	3.73656	2.85824	2.41266	207.738	209.506	205.268	0	6.10891	up	[C]	Energy production and conversion	Biological Process: cellular aldehyde metabolic process (GO:0006081);; Molecular Function: oxidoreductase activity, acting on the aldehyde or oxo group of donors, NAD or NADP as acceptor (GO:0016620);;	K00128|2.2e-197|nsy:104219448|K00128 aldehyde dehydrogenase (NAD+) [EC:1.2.1.3] | (RefSeq) aldehyde dehydrogenase family 3 member F1-like	Glycolysis / Gluconeogenesis (ko00010);; Ascorbate and aldarate metabolism (ko00053);; Fatty acid degradation (ko00071);; Valine, leucine and isoleucine degradation (ko00280);; Lysine degradation (ko00310);; Arginine and proline metabolism (ko00330);; Histidine metabolism (ko00340);; Tryptophan metabolism (ko00380);; beta-Alanine metabolism (ko00410);; Glycerolipid metabolism (ko00561);; Pyruvate…	[C]	Energy production and conversion	Aldehyde dehydrogenase family	Aldehyde dehydrogenase family 3 member F1 OS=Arabidopsis thaliana OX=3702 GN=ALDH3F1 PE=2 SV=2	C	Energy production and conversion	Aldehyde dehydrogenase family 3 member like [Actinidia chinensis var. chinensis]
Iba03G007290	1504	1467	1608	519	563	619	47.9376	47.0128	50.8148	17.9604	18.1499	20.1043	7.59588e-60	-1.3719	down	[G]	Carbohydrate transport and metabolism	Molecular Function: channel activity (GO:0015267);; Cellular Component: integral component of membrane (GO:0016021);;	K09872|4.3e-145|mesc:110621983|K09872 aquaporin PIP | (RefSeq) aquaporin PIP2-4-like	--	[G]	Carbohydrate transport and metabolism	Major intrinsic protein	Probable aquaporin PIP2-2 OS=Oryza sativa subsp. japonica OX=39947 GN=PIP2-2 PE=2 SV=1	G	Carbohydrate transport and metabolism	aquaporin PIP2-4-like [Manihot esculenta]
Iba03G005420	2788	2806	2853	967	1087	1085	36.0362	36.4677	36.5724	13.5726	14.2123	14.2821	1.07367e-117	-1.37141	down	[M]	Cell wall/membrane/envelope biogenesis	Molecular Function: transferase activity, transferring glycosyl groups (GO:0016757);;	K20893|2.8e-117|cic:CICLE_v10025952mg|K20893 probable galacturonosyltransferase-like 1 [EC:2.4.1.-] | (RefSeq) hypothetical protein	--	--	--	Glycosyl transferase family 8	Probable galacturonosyltransferase-like 7 OS=Arabidopsis thaliana OX=3702 GN=GATL7 PE=2 SV=1	G	Carbohydrate transport and metabolism	hypothetical protein EZV62_010342 [Acer yangbiense]
Iba06G023140	1525	1347	1306	599	651	684	33.0628	29.3642	28.0958	14.0893	14.2846	15.1173	2.19814e-33	-1.05423	down	--	--	Molecular Function: ATP binding (GO:0005524);; Cellular Component: endoplasmic reticulum (GO:0005783);; Cellular Component: plasma membrane (GO:0005886);; Biological Process: response to heat (GO:0009408);; Molecular Function: protein folding chaperone (GO:0044183);; Biological Process: chaperone-mediated protein folding (GO:0061077);;	--	--	--	--	--	--	--	--	ATP-binding cassette sub-family G member like [Actinidia chinensis var. chinensis]
Iba03G040220	99	139	93	49	38	44	1.91881	2.70407	1.77123	1.03008	0.731858	0.86608	4.3002e-05	-1.27722	down	[E]	Amino acid transport and metabolism	Molecular Function: L-aspartate:2-oxoglutarate aminotransferase activity (GO:0004069);; Biological Process: cellular amino acid metabolic process (GO:0006520);; Biological Process: biosynthetic process (GO:0009058);; Molecular Function: pyridoxal phosphate binding (GO:0030170);;	K00811|4.0e-204|pop:7489135|K00811 aspartate aminotransferase, chloroplastic [EC:2.6.1.1] | (RefSeq) aspartate aminotransferase, chloroplastic isoform X1	Arginine biosynthesis (ko00220);; Alanine, aspartate and glutamate metabolism (ko00250);; Cysteine and methionine metabolism (ko00270);; Arginine and proline metabolism (ko00330);; Tyrosine metabolism (ko00350);; Phenylalanine metabolism (ko00360);; Phenylalanine, tyrosine and tryptophan biosynthesis (ko00400);; Isoquinoline alkaloid biosynthesis (ko00950);; Tropane, piperidine and pyridine alkal…	[E]	Amino acid transport and metabolism	Aminotransferase class I and II	Aspartate aminotransferase, chloroplastic OS=Arabidopsis thaliana OX=3702 GN=ASP5 PE=1 SV=2	E	Amino acid transport and metabolism	aspartate aminotransferase, chloroplastic isoform X1 [Populus trichocarpa]
Iba04G029250	484	460	520	247	233	195	7.25862	6.93502	7.74386	4.02162	3.53304	2.98369	4.73255e-13	-1.05632	down	[Q]	Secondary metabolites biosynthesis, transport and catabolism	Molecular Function: copper ion binding (GO:0005507);; Cellular Component: mitochondrion (GO:0005739);;	K09835|2.1e-18|ppp:112275986|K09835 prolycopene isomerase [EC:5.2.1.13] | (RefSeq) prolycopene isomerase, chloroplastic-like	Carotenoid biosynthesis (ko00906)	[H]	Coenzyme transport and metabolism	Flavin containing amine oxidoreductase	Prolycopene isomerase, chloroplastic OS=Daucus carota OX=4039 GN=CRTISO PE=2 SV=1	H	Coenzyme transport and metabolism	Pyridine nucleotide-disulfide oxidoreductase domain-containing protein [Actinidia chinensis var. chinensis]
Iba01G002090	4058	4029	4111	460	556	555	99.5941	99.4329	100.076	12.247	13.7999	13.8785	0	-2.90066	down	--	--	Molecular Function: molecular_function (GO:0003674);; Molecular Function: catalytic activity (GO:0003824);; Molecular Function: ubiquitin-protein transferase activity (GO:0004842);; Biological Process: cellular protein modification process (GO:0006464);; Biological Process: proteolysis (GO:0006508);; Biological Process: ubiquitin-dependent protein catabolic process (GO:0006511);; Biological Proce…	K19038|1.2e-23|vvi:100248798|K19038 E3 ubiquitin-protein ligase ATL41 [EC:2.3.2.27] | (RefSeq) RING-H2 finger protein ATL40	--	[O]	Posttranslational modification, protein turnover, chaperones	Ring finger domain	RING-H2 finger protein ATL2 OS=Arabidopsis thaliana OX=3702 GN=ATL2 PE=2 SV=2	O	Posttranslational modification, protein turnover, chaperones	hypothetical protein F0562_034855 [Nyssa sinensis]
Iba01G027220	6886	6607	6777	251	283	286	150.305	145.013	146.721	5.94552	6.24239	6.3631	0	-4.57037	down	--	--	Cellular Component: integral component of membrane (GO:0016021);;	--	--	--	--	--	--	--	--	hypothetical protein CDL12_20201 [Handroanthus impetiginosus]
Iba03G020860	7492	7418	7724	956	947	956	133.392	132.817	136.405	18.4872	17.0579	17.3335	0	-2.92671	down	--	--	Molecular Function: obsolete pattern binding (GO:0001871);; Molecular Function: molecular_function (GO:0003674);; Molecular Function: catalytic activity (GO:0003824);; Molecular Function: hydrolase activity, hydrolyzing O-glycosyl compounds (GO:0004553);; Molecular Function: binding (GO:0005488);; Cellular Component: cellular_component (GO:0005575);; Cellular Component: cell wall (GO:0005618);; C…	K19891|1.5e-71|smo:SELMODRAFT_87871|K19891 glucan endo-1,3-beta-glucosidase 1/2/3 [EC:3.2.1.39] | (RefSeq) hypothetical protein	Starch and sucrose metabolism (ko00500)	--	--	Glycosyl hydrolases family 17	Glucan endo-1,3-beta-glucosidase 11 OS=Arabidopsis thaliana OX=3702 GN=At1g32860 PE=2 SV=1	G	Carbohydrate transport and metabolism	hypothetical protein GH714_036671 [Hevea brasiliensis]
Iba01G011400	919	957	1067	2863	2599	2729	15.4428	16.1778	17.7848	52.2972	44.24	46.7735	8.65093e-92	1.53687	up	[O]	Posttranslational modification, protein turnover, chaperones	Molecular Function: thioredoxin-disulfide reductase activity (GO:0004791);; Cellular Component: cytoplasm (GO:0005737);; Biological Process: removal of superoxide radicals (GO:0019430);;	K00384|2.0e-163|egr:104422864|K00384 thioredoxin reductase (NADPH) [EC:1.8.1.9] | (RefSeq) thioredoxin reductase NTRB	Selenocompound metabolism (ko00450)	[O]	Posttranslational modification, protein turnover, chaperones	Pyridine nucleotide-disulphide oxidoreductase	Thioredoxin reductase 1, mitochondrial OS=Arabidopsis thaliana OX=3702 GN=NTR1 PE=1 SV=3	O	Posttranslational modification, protein turnover, chaperones	hypothetical protein F0562_004049 [Nyssa sinensis]
Iba05G020340	13931	13968	13882	5260	5427	5550	151.925	153.182	150.158	62.2968	59.906	61.6916	0	-1.30581	down	[H]	Coenzyme transport and metabolism	Molecular Function: methyltransferase activity (GO:0008168);; Cellular Component: integral component of membrane (GO:0016021);; Biological Process: methylation (GO:0032259);;	K23872|5.3e-140|pvu:PHAVU_008G072600g|K23872 putative homogalacturonan methyltransferase [EC:2.1.1.-] | (RefSeq) hypothetical protein	--	--	--	Putative S-adenosyl-L-methionine-dependent methyltransferase	Probable methyltransferase PMT2 OS=Arabidopsis thaliana OX=3702 GN=At1g26850 PE=2 SV=2	S	Function unknown	Methyltransferase [Actinidia chinensis var. chinensis]
Iba02G032290	8897	8681	9044	1171	1413	1278	83.7378	82.1675	84.4344	11.9629	13.4561	12.2537	0	-2.72867	down	[S]	Function unknown	Molecular Function: molecular_function (GO:0003674);; Molecular Function: catalytic activity (GO:0003824);; Cellular Component: cellular_component (GO:0005575);; Cellular Component: intracellular (GO:0005622);; Cellular Component: obsolete cell (GO:0005623);; Cellular Component: cytoplasm (GO:0005737);; Cellular Component: cytosol (GO:0005829);; Biological Process: lipid metabolic process (GO:000…	K00574|0.0e+00|vvi:100249441|K00574 cyclopropane-fatty-acyl-phospholipid synthase [EC:2.1.1.79] | (RefSeq) tuberculostearic acid methyltransferase UfaA1	--	--	--	Mycolic acid cyclopropane synthetase	--	M	Cell wall/membrane/envelope biogenesis	hypothetical protein HYC85_019553 [Camellia sinensis]
Iba01G008930	640	562	603	206	270	195	5.12248	4.52257	4.78924	1.78759	2.18924	1.58651	2.04709e-22	-1.37107	down	--		Molecular Function: protein kinase activity (GO:0004672);; Molecular Function: ATP binding (GO:0005524);; Cellular Component: integral component of membrane (GO:0016021);;	K00924|7.8e-141|pop:7493980|K00924 kinase [EC:2.7.1.-] | (RefSeq) receptor protein kinase CLAVATA1	--	--	--	Protein kinase domain	Leucine-rich repeat receptor-like serine/threonine-protein kinase BAM1 OS=Arabidopsis thaliana OX=3702 GN=BAM1 PE=1 SV=1	T	Signal transduction mechanisms	PREDICTED: leucine-rich repeat receptor-like serine/threonine-protein kinase BAM1 [Beta vulgaris subsp. vulgaris]
Iba02G023110	5	5	6	4737	5061	5100	0.07827	0.063304	0.092619	80.9636	80.6184	81.809	1.65952e-162	9.92018	up	[QV]	Secondary metabolites biosynthesis, transport and catabolism;; Defense mechanisms	Molecular Function: steroid 17-alpha-monooxygenase activity (GO:0004508);; Molecular Function: iron ion binding (GO:0005506);; Cellular Component: integral component of membrane (GO:0016021);; Molecular Function: heme binding (GO:0020037);;	K20770|1.6e-118|gab:108483715|K20770 (+)-delta-cadinene 8-hydroxylase [EC:1.14.-.-] | (RefSeq) flavonoid 3'-monooxygenase-like	--	[Q]	Secondary metabolites biosynthesis, transport and catabolism	Cytochrome P450	Flavonoid 3'-monooxygenase OS=Petunia hybrida OX=4102 GN=CYP75B2 PE=2 SV=1	Q	Secondary metabolites biosynthesis, transport and catabolism	Flavonoid 3',5'-hydroxylase [Actinidia chinensis var. chinensis]
Iba06G004670	11	7	0	37	49	65	0.870116	0.604575	0	3.42742	4.19505	5.67236	7.72283e-07	3.11987	up	--	--	Cellular Component: integral component of membrane (GO:0016021);;	--	--	--	--	Protein of unknown function (DUF2499)	--	S	Function unknown	uncharacterized protein LOC110719395 isoform X2 [Chenopodium quinoa]
Iba03G003890	688	731	660	5019	5224	5287	5.99488	6.41161	5.70918	47.5433	46.1235	47.0014	0	2.95874	up	[G]	Carbohydrate transport and metabolism	Cellular Component: integral component of membrane (GO:0016021);; Molecular Function: transmembrane transporter activity (GO:0022857);;	K08150|2.3e-30|gmx:100783605|K08150 MFS transporter, SP family, solute carrier family 2 (myo-inositol transporter), member 13 | (RefSeq) probable inositol transporter 2 isoform X1	--	[R]	General function prediction only	Sugar (and other) transporter	Monosaccharide-sensing protein 2 OS=Arabidopsis thaliana OX=3702 GN=MSSP2 PE=1 SV=2	U	Intracellular trafficking, secretion, and vesicular transport	Monosaccharide-sensing protein [Actinidia chinensis var. chinensis]
NewGene_4235	647	575	636	30	18	40	2.98771	2.57069	3.3982	0.128611	0.07251	0.16329	3.13909e-94	-4.34148	down	--	--	--	--	--	--	--	Domain of unknown function (DUF4219)	--	L	Replication, recombination and repair	hypothetical protein F511_09123 [Dorcoceras hygrometricum]
Iba05G030720	1401	1476	1527	3357	3922	3662	20.6242	21.8575	22.3089	53.6944	58.4747	54.9833	1.5524e-126	1.36913	up	[EF]	Amino acid transport and metabolism;; Nucleotide transport and metabolism	Molecular Function: carbamoyl-phosphate synthase (glutamine-hydrolyzing) activity (GO:0004088);; Biological Process: 'de novo' pyrimidine nucleobase biosynthetic process (GO:0006207);; Biological Process: glutamine metabolic process (GO:0006541);;	K01956|1.2e-199|sot:102604705|K01956 carbamoyl-phosphate synthase small subunit [EC:6.3.5.5] | (RefSeq) carbamoyl-phosphate synthase small chain, chloroplastic-like	Pyrimidine metabolism (ko00240);; Alanine, aspartate and glutamate metabolism (ko00250)	[R]	General function prediction only	Carbamoyl-phosphate synthase small chain, CPSase domain	Carbamoyl-phosphate synthase small chain, chloroplastic OS=Arabidopsis thaliana OX=3702 GN=CARA PE=1 SV=1	--	--	hypothetical protein F0562_003403 [Nyssa sinensis]
Iba05G012460	19	47	29	121	123	84	0.298894	0.748393	0.459345	2.10264	1.99004	1.36822	2.92865e-07	1.84712	up	--	--	Molecular Function: molecular_function (GO:0003674);; Molecular Function: catalytic activity (GO:0003824);; Cellular Component: cellular_component (GO:0005575);; Cellular Component: intracellular (GO:0005622);; Cellular Component: obsolete cell (GO:0005623);; Cellular Component: cytoplasm (GO:0005737);; Cellular Component: cytosol (GO:0005829);; Biological Process: biological_process (GO:0008150)…	K13264|1.1e-83|lja:Lj2g3v1090790.1|K13264 isoflavone 7-O-glucoside-6''-O-malonyltransferase [EC:2.3.1.115] | (RefSeq) Lj2g3v1090790.1; -	Isoflavonoid biosynthesis (ko00943);; Flavone and flavonol biosynthesis (ko00944)	--	--	Transferase family	Phenolic glucoside malonyltransferase 1 OS=Arabidopsis thaliana OX=3702 GN=PMAT1 PE=1 SV=1	S	Function unknown	phenolic glucoside malonyltransferase 2-like [Camellia sinensis]
Iba06G006340	231	247	275	11	38	27	3.09394	3.31417	3.65267	0.150631	0.511039	0.359874	2.81278e-29	-3.25942	down	--	--	--	--	--	--	--	--	Protein WVD2-like 7 OS=Arabidopsis thaliana OX=3702 GN=WDL7 PE=2 SV=1	S	Function unknown	unnamed protein product [Coffea canephora]
Iba02G048610	801	785	700	2114	1977	2066	7.24018	7.13601	6.27425	20.7743	18.1023	19.0494	3.28702e-79	1.4888	up	[T]	Signal transduction mechanisms	Cellular Component: integral component of membrane (GO:0016021);; Molecular Function: hydrolase activity (GO:0016787);;	--	--	--	--	Calcineurin-like phosphoesterase	--	S	Function unknown	uncharacterized protein LOC114298511 isoform X1 [Camellia sinensis]
Iba07G023650	618	713	676	325	299	292	11.5696	13.4171	12.5501	6.5984	5.66293	5.57101	3.70365e-18	-1.07212	down	[G]	Carbohydrate transport and metabolism	Molecular Function: UDP-glycosyltransferase activity (GO:0008194);;	K23452|1.0e-85|bna:106451242|K23452 UDP-glucosyltransferase 85A [EC:2.4.1.-] | (RefSeq) UDP-glycosyltransferase 85A2 isoform X2	Zeatin biosynthesis (ko00908)	[GC]	Carbohydrate transport and metabolism;; Energy production and conversion	UDP-glucoronosyl and UDP-glucosyl transferase	7-deoxyloganetic acid glucosyl transferase OS=Catharanthus roseus OX=4058 GN=7DLGT PE=1 SV=1	--	--	hypothetical protein F0562_026347 [Nyssa sinensis]
Iba01G007170	48	62	38	150	115	126	0.946533	1.22765	0.749528	3.23764	2.31462	2.54589	5.06779e-07	1.46346	up	[E]	Amino acid transport and metabolism	Cellular Component: nucleus (GO:0005634);; Cellular Component: cytoplasm (GO:0005737);; Biological Process: L-methionine salvage from S-adenosylmethionine (GO:0019284);; Biological Process: L-methionine salvage from methylthioadenosine (GO:0019509);; Molecular Function: S-methyl-5-thioribose-1-phosphate isomerase activity (GO:0046523);;	K08963|4.0e-151|cic:CICLE_v10008682mg|K08963 methylthioribose-1-phosphate isomerase [EC:5.3.1.23] | (RefSeq) hypothetical protein	Cysteine and methionine metabolism (ko00270)	[J]	Translation, ribosomal structure and biogenesis	Initiation factor 2 subunit family	Methylthioribose-1-phosphate isomerase OS=Populus trichocarpa OX=3694 GN=POPTRDRAFT_832064 PE=3 SV=2	J	Translation, ribosomal structure and biogenesis	methylthioribose-1-phosphate isomerase [Camellia sinensis]
Iba05G035590	46	40	31	619	687	627	1.16599	1.03199	0.781093	17.3895	17.9755	16.5172	5.24023e-109	4.10366	up	--	--	Cellular Component: spindle (GO:0005819);; Cellular Component: microtubule (GO:0005874);; Biological Process: activation of protein kinase activity (GO:0032147);; Biological Process: regulation of mitotic spindle organization (GO:0060236);;	K16812|4.7e-08|boe:106309774|K16812 targeting protein for Xklp2 | (RefSeq) protein TPX2	--	--	--	Cell cycle regulated microtubule associated protein	--	S	Function unknown	protein TPX2-like isoform X2 [Camellia sinensis]
Iba01G030450	87	88	106	771	778	731	0.981126	0.999952	1.19425	9.54101	8.96541	8.48604	3.51754e-102	3.0794	up	--	--	Molecular Function: protein kinase activity (GO:0004672);; Molecular Function: ATP binding (GO:0005524);; Cellular Component: integral component of membrane (GO:0016021);;	K13430|3.9e-26|gmx:100809298|K13430 serine/threonine-protein kinase PBS1 [EC:2.7.11.1] | (RefSeq) probable serine/threonine-protein kinase PBL7 isoform X1	Plant-pathogen interaction (ko04626)	--	--	Protein tyrosine and serine/threonine kinase	Protein MALE DISCOVERER 2 OS=Arabidopsis thaliana OX=3702 GN=MDIS2 PE=1 SV=1	T	Signal transduction mechanisms	hypothetical protein TEA_012157 [Camellia sinensis var. sinensis]
Iba05G009790	6	9	12	55	46	39	0.127679	0.215557	0.280666	1.49441	1.14618	0.994134	3.91488e-06	2.43745	up	--	--	Molecular Function: RNA-directed DNA polymerase activity (GO:0003964);;	K01963|7.9e-19|nau:109210965|K01963 acetyl-CoA carboxylase carboxyl transferase subunit beta [EC:6.4.1.2 2.1.3.15] | (RefSeq) uncharacterized protein LOC109210965	Fatty acid biosynthesis (ko00061);; Pyruvate metabolism (ko00620);; Propanoate metabolism (ko00640);; Carbon metabolism (ko01200);; Fatty acid metabolism (ko01212)	[R]	General function prediction only	zinc-binding in reverse transcriptase	Uncharacterized mitochondrial protein AtMg01250 OS=Arabidopsis thaliana OX=3702 GN=AtMg01250 PE=4 SV=1	E	Amino acid transport and metabolism	uncharacterized protein LOC109831192 [Asparagus officinalis]
Iba07G030330	181	144	189	51	63	58	1.59438	1.26938	1.64548	0.488253	0.555603	0.520876	7.88273e-10	-1.52275	down	[ET]	Amino acid transport and metabolism;; Signal transduction mechanisms	Molecular Function: ligand-gated ion channel activity (GO:0015276);; Cellular Component: integral component of membrane (GO:0016021);;	K05387|4.3e-297|nsy:104242316|K05387 glutamate receptor, ionotropic, plant | (RefSeq) glutamate receptor 2.1-like	--	[PET]	Inorganic ion transport and metabolism;; Amino acid transport and metabolism;; Signal transduction mechanisms	Receptor family ligand binding region	Glutamate receptor 2.8 OS=Arabidopsis thaliana OX=3702 GN=GLR2.8 PE=2 SV=2	P	Inorganic ion transport and metabolism	Glutamate receptor 2.7 like [Actinidia chinensis var. chinensis]
Iba03G044430	76	84	100	170	203	162	0.84957	0.943369	1.11149	2.0634	2.3007	1.85263	1.38374e-06	1.0981	up	--	--	Molecular Function: protein binding (GO:0005515);;	K01179|2.9e-98|ccav:112521754|K01179 endoglucanase [EC:3.2.1.4] | (RefSeq) uncharacterized protein LOC112521754	Starch and sucrose metabolism (ko00500)	--	--	Leucine Rich repeats (2 copies)	--	S	Function unknown	hypothetical protein F0562_035512 [Nyssa sinensis]
Iba05G030920	1721	1752	1773	797	843	856	13.0437	13.3535	13.3307	6.55937	6.46939	6.61074	2.15093e-47	-1.01418	down	[Q]	Secondary metabolites biosynthesis, transport and catabolism	Molecular Function: hydrolase activity, acting on ester bonds (GO:0016788);;	K00142|0.0e+00|hbr:110649607|K00142 acyl-CoA synthetase [EC:6.2.1.-] | (RefSeq) putative acyl-activating enzyme 19 isoform X1	--	[Q]	Secondary metabolites biosynthesis, transport and catabolism	AMP-binding enzyme	Putative acyl-activating enzyme 19 OS=Arabidopsis thaliana OX=3702 GN=At5g35930 PE=2 SV=1	I	Lipid transport and metabolism	putative acyl-activating enzyme 19 isoform X2 [Camellia sinensis]
Iba07G013850	407	390	377	0	0	0	15.0575	14.4998	13.8204	0	0	0	7.42303e-20	-10.9968	down	--	--	Cellular Component: plasma membrane (GO:0005886);; Cellular Component: integral component of membrane (GO:0016021);;	--	--	--	--	Domain of unknown function (DUF588)	Casparian strip membrane protein 2 OS=Triphysaria pusilla OX=188295 PE=2 SV=1	S	Function unknown	hypothetical protein F0562_016009 [Nyssa sinensis]
Iba05G012890	0	0	0	61	84	43	0	0	0	0.916178	1.1767	0.609045	3.77059e-11	8.46933	up	[C]	Energy production and conversion	Molecular Function: malic enzyme activity (GO:0004470);; Molecular Function: malate dehydrogenase (decarboxylating) (NAD+) activity (GO:0004471);; Molecular Function: malate dehydrogenase (decarboxylating) (NADP+) activity (GO:0004473);; Biological Process: pyruvate metabolic process (GO:0006090);; Biological Process: malate metabolic process (GO:0006108);; Cellular Component: chloroplast (GO:000…	K00029|2.8e-281|sind:105172655|K00029 malate dehydrogenase (oxaloacetate-decarboxylating)(NADP+) [EC:1.1.1.40] | (RefSeq) NADP-dependent malic enzyme-like isoform X1	Pyruvate metabolism (ko00620);; Carbon fixation in photosynthetic organisms (ko00710);; Carbon metabolism (ko01200)	[C]	Energy production and conversion	Malic enzyme, NAD binding domain	NADP-dependent malic enzyme OS=Vitis vinifera OX=29760 PE=2 SV=1	C	Energy production and conversion	NADP-dependent malic enzyme-like isoform X1 [Sesamum indicum]
Iba01G001450	24246	24391	24967	9444	10176	10199	248.446	251.325	253.75	105.095	105.544	106.523	0	-1.2463	down	--	--	Biological Process: lipid metabolic process (GO:0006629);; Molecular Function: phospholipase A1 activity (GO:0008970);; Cellular Component: integral component of membrane (GO:0016021);;	--	--	--	--	Lipase (class 3)	Phospholipase A1 PLIP2, chloroplastic OS=Arabidopsis thaliana OX=3702 GN=PLIP2 PE=1 SV=1	T	Signal transduction mechanisms	hypothetical protein F0562_021464 [Nyssa sinensis]
Iba04G020410	421	393	465	0	7	0	11.7485	11.0267	12.8622	0	0.169904	0	1.45216e-07	-7.481	down	--	--	--	K21994|2.6e-29|bna:106434942|K21994 LOB domain-containing protein 18 | (RefSeq) LOB domain-containing protein 30	--	--	--	Lateral organ boundaries (LOB) domain	LOB domain-containing protein 12 OS=Arabidopsis thaliana OX=3702 GN=LBD12 PE=1 SV=2	S	Function unknown	hypothetical protein BVC80_9093g149 [Macleaya cordata]
Iba03G014170	4102	4344	4220	1086	1280	1292	34.8687	37.1325	35.5731	10.0251	11.0115	11.1926	2.31516e-202	-1.73599	down	--	--	--	--	--	--	--	Protein of unknown function (DUF3741)	--	S	Function unknown	uncharacterized protein LOC117918293 isoform X2 [Vitis riparia]
Iba05G034300	1266	1181	1093	320	330	350	20.8755	19.5886	17.8811	5.72763	5.49485	5.87142	2.09175e-69	-1.7662	down	--	--	--	K06630|4.0e-10|soe:110789589|K06630 14-3-3 protein epsilon | (RefSeq) uncharacterized protein LOC110789589	--	--	--	Transcription factor regulating root and shoot growth via Pin3	Protein Brevis radix-like 4 OS=Arabidopsis thaliana OX=3702 GN=BRXL4 PE=2 SV=1	S	Function unknown	Protein Brevis radix-like [Actinidia chinensis var. chinensis]
Iba02G011430	1118	971	971	4984	5505	5321	10.0019	8.73392	8.62148	48.4571	49.8869	48.5532	0	2.42645	up	--	--	--	K21842|1.2e-281|vvi:100264644|K21842 protein EFR3 | (RefSeq) uncharacterized LOC100264644	--	[R]	General function prediction only	--	Protein SEMI-ROLLED LEAF 2 OS=Oryza sativa subsp. japonica OX=39947 GN=SRL2 PE=2 SV=1	J	Translation, ribosomal structure and biogenesis	hypothetical protein HYC85_019744 [Camellia sinensis]
Iba05G025810	214	250	205	742	699	630	5.39549	6.33714	5.12975	20.3373	17.8663	16.2056	4.4622e-36	1.69036	up	[R]	General function prediction only	Molecular Function: GTPase activity (GO:0003924);; Molecular Function: GTP binding (GO:0005525);;	K07910|4.8e-90|mtr:MTR_8g093740|K07910 Ras-related protein Rab-18 | (RefSeq) RAB GTPase-like protein A5B	--	[R]	General function prediction only	Ras family	Ras-related protein RABC1 OS=Arabidopsis thaliana OX=3702 GN=RABC1 PE=1 SV=1	U	Intracellular trafficking, secretion, and vesicular transport	ras-related protein RABC1 [Medicago truncatula]
Iba01G058500	343	210	261	119	152	98	2.26355	1.39396	1.70969	0.846696	1.01421	0.658821	1.42377e-06	-1.0832	down	[D]	Cell cycle control, cell division, chromosome partitioning	Molecular Function: ATP binding (GO:0005524);; Cellular Component: nucleus (GO:0005634);; Cellular Component: chromosome (GO:0005694);; Biological Process: chromosome organization (GO:0051276);;	K06675|0.0e+00|pop:7482475|K06675 structural maintenance of chromosome 4 | (RefSeq) structural maintenance of chromosomes protein 4	--	[BD]	Chromatin structure and dynamics;; Cell cycle control, cell division, chromosome partitioning	RecF/RecN/SMC N terminal domain	Structural maintenance of chromosomes protein 4 OS=Arabidopsis thaliana OX=3702 GN=SMC4 PE=1 SV=1	--	--	SMC_N domain-containing protein/SMC_hinge domain-containing protein [Cephalotus follicularis]
Iba05G025950	462	515	468	45	69	59	8.8361	9.91589	8.8746	0.92946	1.32009	1.14913	7.26267e-60	-3.00774	down	--	--	--	--	--	--	--	Protein of unknown function (DUF1005)	--	S	Function unknown	hypothetical protein F0562_027932 [Nyssa sinensis]
Iba06G000410	226	254	231	37	42	26	6.17404	6.98193	6.25794	1.08125	1.14101	0.711483	4.81531e-27	-2.70116	down	--	--	Cellular Component: integral component of membrane (GO:0016021);;	--	--	--	--	Protein of unknown function (DUF1191)	--	S	Function unknown	hypothetical protein AQUCO_01600433v1 [Aquilegia coerulea]
Iba07G014360	251	185	172	1	13	7	10.6369	7.87333	7.22891	0.043404	0.542279	0.279665	1.2998e-30	-4.80449	down	--	--	--	--	--	--	--	DVL family	--	S	Function unknown	uncharacterized protein LOC114270162 [Camellia sinensis]
Iba04G018870	70	58	80	23	27	20	2.31996	1.90619	2.63664	0.803254	0.906792	0.663936	9.12313e-05	-1.51284	down	--	--	--	--	--	--	--	PDDEXK-like family of unknown function	--	S	Function unknown	DNA mismatch repair protein like [Actinidia chinensis var. chinensis]
Iba03G033600	469	442	527	2402	2552	2586	8.37296	7.93719	9.33349	46.5843	46.1367	47.0699	1.83759e-235	2.44809	up	[P]	Inorganic ion transport and metabolism	Molecular Function: cation transmembrane transporter activity (GO:0008324);; Cellular Component: integral component of membrane (GO:0016021);;	K14689|7.7e-102|sly:101268691|K14689 solute carrier family 30 (zinc transporter), member 2 | (RefSeq) metal tolerance protein B	--	[P]	Inorganic ion transport and metabolism	Cation efflux family	Metal tolerance protein B OS=Arabidopsis thaliana OX=3702 GN=MTPB PE=2 SV=1	P	Inorganic ion transport and metabolism	hypothetical protein F0562_022007 [Nyssa sinensis]
Iba07G028450	1070	1034	892	3178	3412	3434	14.2558	13.8469	11.7855	45.9772	46.0095	46.6291	3.70373e-164	1.79951	up	[R]	General function prediction only	Molecular Function: zinc ion binding (GO:0008270);; Molecular Function: oxidoreductase activity (GO:0016491);;	K00121|5.0e-171|jcu:105635262|K00121 S-(hydroxymethyl)glutathione dehydrogenase / alcohol dehydrogenase [EC:1.1.1.284 1.1.1.1] | (RefSeq) alcohol dehydrogenase-like 7	Glycolysis / Gluconeogenesis (ko00010);; Fatty acid degradation (ko00071);; Tyrosine metabolism (ko00350);; Carbon metabolism (ko01200)	[Q]	Secondary metabolites biosynthesis, transport and catabolism	Alcohol dehydrogenase GroES-like domain	Alcohol dehydrogenase-like 7 OS=Arabidopsis thaliana OX=3702 GN=At5g42250 PE=2 SV=1	Q	Secondary metabolites biosynthesis, transport and catabolism	Alcohol dehydrogenase-like [Actinidia chinensis var. chinensis]
Iba03G012760	182	185	166	343	449	414	2.1201	2.16191	1.91568	4.34874	5.30053	4.92468	1.41876e-15	1.23248	up	--	--	Molecular Function: molecular_function (GO:0003674);; Molecular Function: nucleic acid binding (GO:0003676);; Molecular Function: RNA binding (GO:0003723);; Molecular Function: catalytic activity (GO:0003824);; Molecular Function: nuclease activity (GO:0004518);; Molecular Function: endonuclease activity (GO:0004519);; Molecular Function: binding (GO:0005488);; Cellular Component: cellular_compon…	--	--	--	--	PPR repeat family	--	O	Posttranslational modification, protein turnover, chaperones	Tetratricopeptide-like helical domain containing protein, partial [Trema orientale]
Iba04G016490	7038	6815	7098	1859	1910	2098	151.58	147.594	151.639	43.487	41.6268	46.0501	0	-1.77887	down	[GR]	Carbohydrate transport and metabolism;; General function prediction only	Molecular Function: hydrolase activity (GO:0016787);;	K07025|1.6e-101|vvi:100263185|K07025 putative hydrolase of the HAD superfamily | (RefSeq) uncharacterized LOC100263185	--	[R]	General function prediction only	Haloacid dehalogenase-like hydrolase	--	S	Function unknown	suppressor of disruption of TFIIS isoform X2 [Camellia sinensis]
Iba06G027870	213	193	191	18423	20514	18574	3.26974	2.97749	2.90375	307.691	319.347	291.149	0	6.64739	up	[E]	Amino acid transport and metabolism	Molecular Function: serine-type carboxypeptidase activity (GO:0004185);;	K16297|9.8e-211|egr:104421611|K16297 serine carboxypeptidase-like clade II [EC:3.4.16.-] | (RefSeq) serine carboxypeptidase-like 34	--	[OE]	Posttranslational modification, protein turnover, chaperones;; Amino acid transport and metabolism	Serine carboxypeptidase	Serine carboxypeptidase-like 34 OS=Arabidopsis thaliana OX=3702 GN=SCPL34 PE=2 SV=2	O	Posttranslational modification, protein turnover, chaperones	serine carboxypeptidase-like 34 [Camellia sinensis]
Iba03G001370	568	562	610	92	74	59	10.0068	9.95894	10.6599	1.7469	1.32049	1.05228	8.50091e-63	-2.88946	down	--	--	--	--	--	--	--	--	Zinc finger protein 1 OS=Arabidopsis thaliana OX=3702 GN=ZFP1 PE=2 SV=1	S	Function unknown	zinc finger protein 1 [Vitis riparia]
Iba05G028110	146	153	153	59	63	48	1.24811	1.31704	1.29682	0.544962	0.543083	0.415698	1.03631e-07	-1.35201	down	--	--	Molecular Function: microtubule motor activity (GO:0003777);; Molecular Function: ATP binding (GO:0005524);; Biological Process: microtubule-based movement (GO:0007018);; Molecular Function: microtubule binding (GO:0008017);;	K10398|0.0e+00|vvi:100255345|K10398 kinesin family member 11 | (RefSeq) kinesin-like protein KIN-5D	--	[Z]	Cytoskeleton	Kinesin motor domain	Kinesin-like protein KIN-5D OS=Arabidopsis thaliana OX=3702 GN=KIN5D PE=3 SV=1	Z	Cytoskeleton	kinesin-like protein KIN-5D [Camellia sinensis]
Iba04G009430	193	149	139	711	807	850	3.47423	2.6995	2.48195	13.9086	14.7185	15.6112	3.07343e-67	2.35575	up	--	--	Cellular Component: integral component of membrane (GO:0016021);;	--	--	--	--	--	--	--	--	hypothetical protein ES319_D07G107500v1 [Gossypium barbadense]
Iba04G008170	214	241	235	713	706	662	5.2812	5.97689	5.77104	19.1623	17.6749	16.6946	8.68604e-41	1.65165	up	--	--	--	--	--	--	--	--	--	--	--	hypothetical protein F0562_027453 [Nyssa sinensis]
Iba05G029240	2526	2526	2497	1006	1118	1047	22.8772	23.0018	22.4292	9.89399	10.2468	9.66001	7.56095e-85	-1.19414	down	[R]	General function prediction only	Molecular Function: protein kinase activity (GO:0004672);; Molecular Function: ATP binding (GO:0005524);;	K08857|2.4e-222|zju:107410239|K08857 NIMA (never in mitosis gene a)-related kinase 1/4/5 [EC:2.7.11.1] | (RefSeq) serine/threonine-protein kinase Nek5	--	[R]	General function prediction only	Protein kinase domain	Serine/threonine-protein kinase Nek5 OS=Arabidopsis thaliana OX=3702 GN=NEK5 PE=1 SV=1	T	Signal transduction mechanisms	hypothetical protein F0562_001649 [Nyssa sinensis]
Iba01G001130	88	142	113	363	310	406	1.08002	1.75053	1.36709	4.8444	3.85347	5.08775	4.25555e-18	1.71174	up	--	--	Molecular Function: transferase activity, transferring acyl groups other than amino-acyl groups (GO:0016747);;	K13065|4.8e-24|nnu:104588431|K13065 shikimate O-hydroxycinnamoyltransferase [EC:2.3.1.133] | (RefSeq) shikimate O-hydroxycinnamoyltransferase-like	Phenylpropanoid biosynthesis (ko00940);; Flavonoid biosynthesis (ko00941);; Stilbenoid, diarylheptanoid and gingerol biosynthesis (ko00945)	--	--	Transferase family	Protein ECERIFERUM 26-like OS=Arabidopsis thaliana OX=3702 GN=CER26L PE=2 SV=1	S	Function unknown	Protein ECERIFERUM 26-like [Actinidia chinensis var. chinensis]
Iba01G009280	288	299	319	760	836	721	5.18657	5.41604	5.70277	14.8907	15.2704	13.2603	5.1746e-35	1.41263	up	--	--	--	--	--	[H]	Coenzyme transport and metabolism	Potential Queuosine, Q, salvage protein family	--	H	Coenzyme transport and metabolism	queuosine salvage protein-like [Camellia sinensis]
Iba03G038510	1052	1112	1148	486	550	522	22.8374	24.2768	24.7367	11.4651	12.087	11.5584	4.97869e-30	-1.03117	down	--	--	Cellular Component: nucleus (GO:0005634);; Biological Process: chromatin remodeling (GO:0006338);;	K11662|3.5e-196|nnu:104586108|K11662 actin-related protein 6 | (RefSeq) actin-related protein 6	--	[Z]	Cytoskeleton	Actin	Actin-related protein 6 OS=Arabidopsis thaliana OX=3702 GN=ARP6 PE=1 SV=1	Z	Cytoskeleton	hypothetical protein F0562_030128 [Nyssa sinensis]
Iba01G057910	14213	14347	14937	4225	4993	4373	798.336	810.327	832.164	257.688	283.875	250.348	0	-1.62163	down	--	--	Molecular Function: DNA binding (GO:0003677);; Molecular Function: DNA-binding transcription factor activity (GO:0003700);; Cellular Component: nucleus (GO:0005634);;	K09286|2.4e-23|qsu:112006022|K09286 EREBP-like factor | (RefSeq) ethylene-responsive transcription factor RAP2-3-like	--	--	--	AP2 domain	Ethylene-responsive transcription factor ERF109 OS=Arabidopsis thaliana OX=3702 GN=ERF109 PE=1 SV=1	K	Transcription	hypothetical protein HYC85_009679 [Camellia sinensis]
Iba05G039690	14	26	29	97	120	110	0.347842	0.646012	0.703392	2.60932	3.02971	2.79398	3.22256e-11	2.29963	up	--	--	--	--	--	--	--	Remorin, C-terminal region	--	S	Function unknown	remorin [Camellia sinensis]
Iba07G018950	31940	31730	31369	8009	8413	8593	412.275	411.849	401.611	112.263	109.914	113.044	0	-1.86823	down	[MDT]	Cell wall/membrane/envelope biogenesis;; Cell cycle control, cell division, chromosome partitioning;; Signal transduction mechanisms	Molecular Function: ATP binding (GO:0005524);; Cellular Component: integral component of membrane (GO:0016021);;	K08900|5.9e-158|rcu:8276861|K08900 mitochondrial chaperone BCS1 | (RefSeq) AAA-ATPase At2g46620	--	[O]	Posttranslational modification, protein turnover, chaperones	Domain associated at C-terminal with AAA	AAA-ATPase At2g46620 OS=Arabidopsis thaliana OX=3702 GN=At2g46620 PE=2 SV=1	O	Posttranslational modification, protein turnover, chaperones	AAA-ATPase [Actinidia chinensis var. chinensis]
Iba05G007900	13300	13402	13650	4611	4919	4905	182.856	185.286	186.139	68.8403	68.455	68.7362	0	-1.42564	down	[QV]	Secondary metabolites biosynthesis, transport and catabolism;; Defense mechanisms	Molecular Function: monooxygenase activity (GO:0004497);; Molecular Function: iron ion binding (GO:0005506);; Molecular Function: oxidoreductase activity, acting on paired donors, with incorporation or reduction of molecular oxygen (GO:0016705);; Molecular Function: heme binding (GO:0020037);;	K01723|1.0e-229|zju:107420290|K01723 hydroperoxide dehydratase [EC:4.2.1.92] | (RefSeq) allene oxide synthase 1, chloroplastic	alpha-Linolenic acid metabolism (ko00592)	--	--	Cytochrome P450	Allene oxide synthase 1, chloroplastic OS=Solanum lycopersicum OX=4081 GN=AOS1 PE=2 SV=1	Q	Secondary metabolites biosynthesis, transport and catabolism	Allene oxide synthase [Actinidia chinensis var. chinensis]
Iba01G018860	7	6	5	93	125	70	0.146342	0.12532	0.097442	2.19895	2.76073	1.54452	9.37228e-17	4.05704	up	--	--	Biological Process: metal ion transport (GO:0030001);; Molecular Function: metal ion binding (GO:0046872);;	--	--	[P]	Inorganic ion transport and metabolism	Heavy-metal-associated domain	Heavy metal-associated isoprenylated plant protein 7 OS=Arabidopsis thaliana OX=3702 GN=HIPP07 PE=1 SV=1	P	Inorganic ion transport and metabolism	hypothetical protein AG4045_009868 [Apium graveolens]
Iba06G004780	10	14	10	97	94	109	0.089323	0.12498	0.083771	0.959513	0.858692	1.01322	5.627e-16	3.19885	up	--	--	Biological Process: intracellular signal transduction (GO:0035556);;	--	--	--	--	C1 domain	--	S	Function unknown	E3 ubiquitin-protein ligase MID2 [Actinidia chinensis var. chinensis]
Iba03G042240	4	20	6	44	58	56	0.062593	0.379863	0.111501	0.906249	1.11267	1.06538	1.04228e-05	2.44788	up	--	--	Molecular Function: molecular_function (GO:0003674);; Molecular Function: catalytic activity (GO:0003824);; Molecular Function: ubiquitin-protein transferase activity (GO:0004842);; Molecular Function: protein binding (GO:0005515);; Cellular Component: cellular_component (GO:0005575);; Cellular Component: intracellular (GO:0005622);; Cellular Component: obsolete cell (GO:0005623);; Cellular Compo…	K21596|6.5e-19|nta:107794376|K21596 calmodulin-binding transcription activator | (RefSeq) uncharacterized LOC107794376	--	--	--	F-box domain	Putative F-box protein At1g12855 OS=Arabidopsis thaliana OX=3702 GN=At1g12855 PE=4 SV=1	S	Function unknown	F-box protein CPR1-like [Camellia sinensis]
Iba01G000360	300	320	322	140	70	116	4.29172	4.61007	4.57428	2.17868	1.00537	1.68525	5.74064e-11	-1.46524	down	--	--	Molecular Function: UDP-glycosyltransferase activity (GO:0008194);; Molecular Function: transferase activity, transferring hexosyl groups (GO:0016758);;	K13692|4.6e-86|thj:104820429|K13692 UDP-glucose:(indol-3-yl)acetate beta-D-glucosyltransferase [EC:2.4.1.121] | (RefSeq) UDP-glycosyltransferase 75D1	--	[GC]	Carbohydrate transport and metabolism;; Energy production and conversion	UDP-glucoronosyl and UDP-glucosyl transferase	UDP-glycosyltransferase 75C1 OS=Solanum lycopersicum OX=4081 GN=UGT75C1 PE=1 SV=1	--	--	PREDICTED: crocetin glucosyltransferase, chloroplastic-like [Nicotiana attenuata]
Iba02G031410	107	112	116	33	30	18	2.01368	2.12807	2.18037	0.674122	0.559048	0.33441	2.59827e-09	-1.98627	down	[V]	Defense mechanisms	Molecular Function: antiporter activity (GO:0015297);; Cellular Component: integral component of membrane (GO:0016021);; Molecular Function: xenobiotic transmembrane transporter activity (GO:0042910);;	K03327|1.5e-190|qsu:112024546|K03327 multidrug resistance protein, MATE family | (RefSeq) protein DETOXIFICATION 40-like	--	[R]	General function prediction only	MatE	Protein DETOXIFICATION 40 OS=Arabidopsis thaliana OX=3702 GN=DTX40 PE=1 SV=1	L	Replication, recombination and repair	hypothetical protein F0562_018892 [Nyssa sinensis]
Iba03G044800	395	309	356	901	987	937	4.23023	3.32528	3.77358	10.4805	10.6963	10.2222	1.98503e-42	1.47196	up	[Q]	Secondary metabolites biosynthesis, transport and catabolism	Molecular Function: copper ion binding (GO:0005507);; Molecular Function: primary amine oxidase activity (GO:0008131);; Biological Process: amine metabolic process (GO:0009308);; Cellular Component: integral component of membrane (GO:0016021);; Molecular Function: quinone binding (GO:0048038);;	K00276|0.0e+00|hbr:110642098|K00276 primary-amine oxidase [EC:1.4.3.21] | (RefSeq) primary amine oxidase-like	Glycine, serine and threonine metabolism (ko00260);; Tyrosine metabolism (ko00350);; Phenylalanine metabolism (ko00360);; beta-Alanine metabolism (ko00410);; Isoquinoline alkaloid biosynthesis (ko00950);; Tropane, piperidine and pyridine alkaloid biosynthesis (ko00960)	[Q]	Secondary metabolites biosynthesis, transport and catabolism	Copper amine oxidase, enzyme domain	Primary amine oxidase OS=Arabidopsis thaliana OX=3702 GN=At1g62810 PE=2 SV=1	Q	Secondary metabolites biosynthesis, transport and catabolism	hypothetical protein F0562_012952 [Nyssa sinensis]
Iba02G020720	752	786	836	201	261	250	11.0449	11.6045	12.1822	3.19694	3.87983	3.72957	3.69703e-44	-1.68223	down	[QV]	Secondary metabolites biosynthesis, transport and catabolism;; Defense mechanisms	Molecular Function: monooxygenase activity (GO:0004497);; Molecular Function: iron ion binding (GO:0005506);; Cellular Component: integral component of membrane (GO:0016021);; Molecular Function: oxidoreductase activity, acting on paired donors, with incorporation or reduction of molecular oxygen (GO:0016705);; Molecular Function: heme binding (GO:0020037);;	K04122|1.8e-205|dcr:108223735|K04122 ent-kaurene oxidase [EC:1.14.14.86] | (RefSeq) ent-kaurene oxidase, chloroplastic-like	Diterpenoid biosynthesis (ko00904)	[Q]	Secondary metabolites biosynthesis, transport and catabolism	Cytochrome P450	Ent-kaurene oxidase OS=Salvia miltiorrhiza OX=226208 GN=KO PE=1 SV=1	Q	Secondary metabolites biosynthesis, transport and catabolism	Ent-kaurene oxidase [Actinidia chinensis var. chinensis]
Iba07G000620	78	71	64	438	416	489	2.4101	2.22092	1.95687	14.8259	13.1452	15.5522	3.01783e-53	2.71476	up	[O]	Posttranslational modification, protein turnover, chaperones	Molecular Function: peroxidase activity (GO:0004601);; Molecular Function: peroxiredoxin activity (GO:0051920);;	K03564|2.8e-85|csv:101214787|K03564 thioredoxin-dependent peroxiredoxin [EC:1.11.1.24] | (RefSeq) peroxiredoxin Q, chloroplastic	--	[O]	Posttranslational modification, protein turnover, chaperones	AhpC/TSA family	Peroxiredoxin Q, chloroplastic OS=Populus jackii OX=640484 GN=PRXQ PE=1 SV=1	O	Posttranslational modification, protein turnover, chaperones	Full Peroxiredoxin Q [Tripterygium wilfordii]
NewGene_2368	119	156	181	30	20	12	1.39777	1.85026	2.11377	0.375025	0.234098	0.141306	5.59088e-16	-2.81347	down	[M]	Cell wall/membrane/envelope biogenesis	Molecular Function: catalytic activity (GO:0003824);;	K02377|1.20e-20|cmax:111493996|K02377 GDP-L-fucose synthase [EC:1.1.1.271] | (RefSeq) putative GDP-L-fucose synthase 2	Fructose and mannose metabolism (ko00051);; Amino sugar and nucleotide sugar metabolism (ko00520)	[GO]	Carbohydrate transport and metabolism;; Posttranslational modification, protein turnover, chaperones	--	Putative GDP-L-fucose synthase 2 OS=Arabidopsis thaliana OX=3702 GN=GER2 PE=1 SV=1	--	--	putative GDP-L-fucose synthase 2 [Cucurbita maxima]
Iba02G018180	905	708	784	274	329	288	7.43596	5.85414	6.39405	2.44355	2.73586	2.40639	9.81619e-29	-1.37073	down	[C]	Energy production and conversion	Biological Process: tricarboxylic acid cycle (GO:0006099);; Molecular Function: phosphoenolpyruvate carboxylase activity (GO:0008964);; Biological Process: carbon fixation (GO:0015977);;	K01595|0.0e+00|zju:107417169|K01595 phosphoenolpyruvate carboxylase [EC:4.1.1.31] | (RefSeq) phosphoenolpyruvate carboxylase 2-like isoform X2	Pyruvate metabolism (ko00620);; Carbon fixation in photosynthetic organisms (ko00710);; Carbon metabolism (ko01200)	--	--	Phosphoenolpyruvate carboxylase	Phosphoenolpyruvate carboxylase 2 OS=Flaveria trinervia OX=4227 GN=PPCC PE=1 SV=1	C	Energy production and conversion	LOW QUALITY PROTEIN: phosphoenolpyruvate carboxylase 2-like [Camellia sinensis]
Iba04G018050	414	434	426	1031	1024	985	9.69922	10.2281	9.8957	26.2303	24.2803	23.5247	4.2998e-42	1.31357	up	--	--	--	--	--	--	--	Senescence regulator	--	S	Function unknown	hypothetical protein C3L33_06418, partial [Rhododendron williamsianum]
Iba02G000540	114	129	127	5955	6557	6452	1.9334	2.19128	2.13673	110.051	112.939	111.904	0	5.73654	up	--	--	--	K23538|8.5e-123|vvi:100267122|K23538 ELMO domain-containing protein | (RefSeq) ELMO domain-containing protein A	--	[S]	Function unknown	ELMO/CED-12 family	--	S	Function unknown	hypothetical protein F0562_008386 [Nyssa sinensis]
Iba02G025450	1270	1258	1166	254	316	256	23.4262	23.3351	21.3246	5.08142	5.88889	4.79977	1.64784e-89	-2.10449	down	--	--	Molecular Function: methyltransferase activity (GO:0008168);; Biological Process: methylation (GO:0032259);;	--	--	--	--	Protein of unknown function (DUF4057)	--	S	Function unknown	DNA oxidative demethylase [Actinidia chinensis var. chinensis]
Iba02G006010	348	398	491	942	932	986	10.9385	12.5731	15.3104	32.1887	29.6791	31.6112	5.48254e-27	1.26756	up	[J]	Translation, ribosomal structure and biogenesis	Molecular Function: structural constituent of ribosome (GO:0003735);; Cellular Component: ribosome (GO:0005840);; Biological Process: translation (GO:0006412);;	K02935|5.5e-64|sly:101253247|K02935 large subunit ribosomal protein L7/L12 | (RefSeq) 50S ribosomal protein L12, chloroplastic	Ribosome (ko03010)	[J]	Translation, ribosomal structure and biogenesis	Ribosomal protein L7/L12 C-terminal domain	50S ribosomal protein L12, chloroplastic OS=Nicotiana sylvestris OX=4096 PE=2 SV=1	J	Translation, ribosomal structure and biogenesis	PREDICTED: 50S ribosomal protein L12, chloroplastic [Solanum tuberosum]
Iba01G020770	98	92	45	307	378	308	1.88594	1.78207	0.860539	6.42377	7.38246	6.05988	3.6645e-20	2.13496	up	[I]	Lipid transport and metabolism	Molecular Function: oxidoreductase activity (GO:0016491);; Molecular Function: NADP binding (GO:0050661);; Molecular Function: NAD binding (GO:0051287);;	K18121|8.4e-149|sind:105163438|K18121 glyoxylate/succinic semialdehyde reductase [EC:1.1.1.79 1.1.1.-] | (RefSeq) glyoxylate/succinic semialdehyde reductase 2, chloroplastic	Glyoxylate and dicarboxylate metabolism (ko00630);; Butanoate metabolism (ko00650);; Carbon metabolism (ko01200)	[R]	General function prediction only	NAD binding domain of 6-phosphogluconate dehydrogenase	Glyoxylate/succinic semialdehyde reductase 2, chloroplastic OS=Arabidopsis thaliana OX=3702 GN=GLYR2 PE=1 SV=1	O	Posttranslational modification, protein turnover, chaperones	glyoxylate/succinic semialdehyde reductase 2, chloroplastic [Sesamum indicum]
Iba03G014230	49	56	50	225	201	276	2.41129	2.75445	2.43817	12.0833	10.0278	13.8922	8.85828e-22	2.2369	up	--	--	Cellular Component: photosystem II oxygen evolving complex (GO:0009654);; Biological Process: photosynthesis (GO:0015979);;	K08903|8.3e-65|pavi:110771341|K08903 photosystem II 13kDa protein | (RefSeq) photosystem II reaction center PSB28 protein, chloroplastic	Photosynthesis (ko00195)	--	--	Psb28 protein	Photosystem II reaction center PSB28 protein, chloroplastic OS=Oryza sativa subsp. japonica OX=39947 GN=PSB28 PE=2 SV=2	S	Function unknown	photosystem II reaction center PSB28 protein, chloroplastic [Prunus avium]
Iba05G033650	453	463	405	1092	1131	1084	7.6566	7.87464	6.78364	20.0565	19.3656	18.6955	9.73182e-48	1.38199	up	--	--	Molecular Function: DNA binding (GO:0003677);; Cellular Component: nucleus (GO:0005634);;	K09422|5.1e-92|cmo:103497325|K09422 transcription factor MYB, plant | (RefSeq) myb-related protein 308	--	[K]	Transcription	Myb-like DNA-binding domain	Myb-related protein 308 OS=Antirrhinum majus OX=4151 GN=MYB308 PE=2 SV=1	--	--	myb-related protein 308 [Quercus lobata]
Iba04G008320	2377	2218	2230	817	818	787	37.2694	34.9765	34.6772	13.9023	12.9794	12.5677	9.61576e-95	-1.43598	down	--	--	Molecular Function: hydrolase activity, hydrolyzing O-glycosyl compounds (GO:0004553);; Biological Process: carbohydrate metabolic process (GO:0005975);; Cellular Component: integral component of membrane (GO:0016021);;	K19891|1.5e-68|smo:SELMODRAFT_87871|K19891 glucan endo-1,3-beta-glucosidase 1/2/3 [EC:3.2.1.39] | (RefSeq) hypothetical protein	Starch and sucrose metabolism (ko00500)	--	--	Glycosyl hydrolases family 17	Glucan endo-1,3-beta-glucosidase 14 OS=Arabidopsis thaliana OX=3702 GN=At2g27500 PE=2 SV=2	G	Carbohydrate transport and metabolism	glucan endo-1,3-beta-glucosidase 14 [Momordica charantia]
Iba07G003450	442	483	503	19	31	13	5.7398	6.30151	6.47103	0.265754	0.395794	0.161569	3.82421e-74	-4.44598	down	[M]	Cell wall/membrane/envelope biogenesis	Molecular Function: protein kinase activity (GO:0004672);; Molecular Function: ATP binding (GO:0005524);;	K14510|3.6e-58|thj:104826934|K14510 serine/threonine-protein kinase CTR1 [EC:2.7.11.1] | (RefSeq) serine/threonine-protein kinase CTR1-like	MAPK signaling pathway - plant (ko04016);; Plant hormone signal transduction (ko04075)	[T]	Signal transduction mechanisms	Protein tyrosine and serine/threonine kinase	Serine/threonine-protein kinase STY46 OS=Arabidopsis thaliana OX=3702 GN=STY46 PE=1 SV=1	T	Signal transduction mechanisms	Serine/threonine-protein kinase [Actinidia chinensis var. chinensis]
Iba03G039960	7785	7823	8120	15762	16580	16806	119.447	120.707	123.582	262.667	257.522	262.849	0	1.10814	up	--	--	--	K03097|1.1e-10|aip:107623262|K03097 casein kinase II subunit alpha [EC:2.7.11.1] | (RefSeq) casein kinase II subunit alpha-like isoform X2	Ribosome biogenesis in eukaryotes (ko03008);; Circadian rhythm - plant (ko04712)	--	--	Protein of unknown function (DUF642)	--	S	Function unknown	hypothetical protein F0562_007211 [Nyssa sinensis]
Iba02G003040	142	152	109	238	328	260	2.75576	2.96803	2.09721	5.01142	6.43727	5.13608	3.00043e-08	1.08955	up	[F]	Nucleotide transport and metabolism	Molecular Function: aspartate carbamoyltransferase activity (GO:0004070);; Cellular Component: cytoplasm (GO:0005737);; Cellular Component: cytosol (GO:0005829);; Biological Process: 'de novo' pyrimidine nucleobase biosynthetic process (GO:0006207);; Biological Process: cellular amino acid metabolic process (GO:0006520);; Biological Process: nitrogen compound metabolic process (GO:0006807);; Mole…	K00609|2.7e-166|tcc:18593445|K00609 aspartate carbamoyltransferase catalytic subunit [EC:2.1.3.2] | (RefSeq) aspartate carbamoyltransferase, chloroplastic	Pyrimidine metabolism (ko00240);; Alanine, aspartate and glutamate metabolism (ko00250)	[R]	General function prediction only	Aspartate/ornithine carbamoyltransferase, carbamoyl-P binding domain	Aspartate carbamoyltransferase 1, chloroplastic OS=Pisum sativum OX=3888 GN=PYRB1 PE=2 SV=1	--	--	PREDICTED: aspartate carbamoyltransferase, chloroplastic [Theobroma cacao]
Iba04G013730	11	12	4	40	74	35	0.257187	0.26505	0.08936	1.00706	1.73678	0.813921	6.77648e-06	2.51568	up	[C]	Energy production and conversion	Molecular Function: pyruvate dehydrogenase (acetyl-transferring) activity (GO:0004739);; Biological Process: acetyl-CoA biosynthetic process from pyruvate (GO:0006086);; Cellular Component: intracellular membrane-bounded organelle (GO:0043231);;	K00161|4.0e-186|pavi:110760796|K00161 pyruvate dehydrogenase E1 component alpha subunit [EC:1.2.4.1] | (RefSeq) pyruvate dehydrogenase E1 component subunit alpha, mitochondrial	Glycolysis / Gluconeogenesis (ko00010);; Citrate cycle (TCA cycle) (ko00020);; Pyruvate metabolism (ko00620);; Carbon metabolism (ko01200)	[C]	Energy production and conversion	Dehydrogenase E1 component	Pyruvate dehydrogenase E1 component subunit alpha, mitochondrial OS=Solanum tuberosum OX=4113 PE=1 SV=1	C	Energy production and conversion	hypothetical protein F0562_033696 [Nyssa sinensis]
Iba02G031580	113	108	91	424	570	533	1.57924	1.52357	1.25364	6.45528	8.09997	7.62148	3.11435e-46	2.34492	up	--	--	Cellular Component: nucleus (GO:0005634);; Biological Process: regulation of transcription, DNA-templated (GO:0006355);; Molecular Function: sequence-specific DNA binding (GO:0043565);;	--	--	[K]	Transcription	KNOX2 domain	Homeobox protein SBH1 OS=Glycine max OX=3847 GN=H1 PE=2 SV=1	K	Transcription	Homeobox protein like isoform 1 [Actinidia chinensis var. chinensis]
Iba01G009230	1039	1045	1003	255	309	315	12.2913	12.4404	11.7684	3.27784	3.69476	3.79608	1.06102e-63	-1.75659	down	--	--	Biological Process: reproduction (GO:0000003);; Biological Process: developmental process involved in reproduction (GO:0003006);; Cellular Component: cellular_component (GO:0005575);; Cellular Component: obsolete cell (GO:0005623);; Biological Process: multicellular organism development (GO:0007275);; Biological Process: biological_process (GO:0008150);; Biological Process: response to external s…	--	--	--	--	NPH3 family	BTB/POZ domain-containing protein NPY3 OS=Arabidopsis thaliana OX=3702 GN=NPY3 PE=2 SV=1	S	Function unknown	PREDICTED: BTB/POZ domain-containing protein NPY4 isoform X1 [Vitis vinifera]
Iba01G044620	2799	2707	2788	1073	1190	1163	19.2849	18.7552	19.053	8.02884	8.29519	8.16742	1.60307e-97	-1.21845	down	--	--	Molecular Function: DNA binding (GO:0003677);; Molecular Function: protein binding (GO:0005515);; Molecular Function: metal ion binding (GO:0046872);;	K01062|2.1e-85|smo:SELMODRAFT_441340|K01062 platelet-activating factor acetylhydrolase [EC:3.1.1.47] | (RefSeq) hypothetical protein	Ether lipid metabolism (ko00565)	[K]	Transcription	Plus-3 domain	Zinc finger CCCH domain-containing protein 44 OS=Arabidopsis thaliana OX=3702 GN=At3g51120 PE=2 SV=3	K	Transcription	zinc finger CCCH domain-containing protein 19-like [Camellia sinensis]
Iba01G030750	265	315	387	3402	3426	3089	2.71606	3.24897	3.93512	37.9092	35.5838	32.3018	1.32008e-91	3.41781	up	--	--	Molecular Function: DNA-binding transcription factor activity (GO:0003700);;	--	--	--	--	TCP family transcription factor	Transcription factor TCP2 OS=Arabidopsis thaliana OX=3702 GN=TCP2 PE=1 SV=1	K	Transcription	hypothetical protein TEA_030071 [Camellia sinensis var. sinensis]
Ibaptg000054lG000060	193	130	141	10	7	16	3.07756	2.07925	2.22251	0.169852	0.111121	0.259341	4.23647e-23	-3.75551	down	[G]	Carbohydrate transport and metabolism	Molecular Function: hydrolase activity, hydrolyzing O-glycosyl compounds (GO:0004553);; Biological Process: carbohydrate metabolic process (GO:0005975);;	K19355|1.7e-194|nta:107779555|K19355 mannan endo-1,4-beta-mannosidase [EC:3.2.1.78] | (RefSeq) mannan endo-1,4-beta-mannosidase 6-like	Fructose and mannose metabolism (ko00051)	--	--	Cellulase (glycosyl hydrolase family 5)	Mannan endo-1,4-beta-mannosidase 6 OS=Arabidopsis thaliana OX=3702 GN=MAN6 PE=2 SV=1	G	Carbohydrate transport and metabolism	Mannan endo-1,4-beta-mannosidase [Actinidia chinensis var. chinensis]
Iba01G027900	41	49	59	82	149	118	0.907159	1.10559	1.30857	1.99213	3.3834	2.69086	3.30564e-05	1.27817	up	--	--	Cellular Component: integral component of membrane (GO:0016021);;	K08507|2.4e-75|sind:105163394|K08507 unconventional SNARE in the endoplasmic reticulum protein 1 | (RefSeq) uncharacterized protein LOC105163394 isoform X2	SNARE interactions in vesicular transport (ko04130)	--	--	Membrane fusion protein Use1	--	S	Function unknown	Vesicle transport protein [Actinidia chinensis var. chinensis]
Iba04G032090	87	100	101	275	253	236	1.65663	1.91024	1.90881	5.68604	4.86419	4.57822	1.17538e-13	1.4679	up	[B]	Chromatin structure and dynamics	Molecular Function: protein binding (GO:0005515);;	K15223|1.9e-91|cic:CICLE_v10026010mg|K15223 upstream activation factor subunit UAF30 | (RefSeq) hypothetical protein	--	[K]	Transcription	SWIB/MDM2 domain	--	K	Transcription	upstream activation factor subunit spp27-like [Pistacia vera]
Iba04G025660	49	19	38	133	124	138	0.957288	0.373824	0.720195	2.83138	2.45393	2.75349	1.35271e-09	1.95834	up	--	--	Molecular Function: DNA binding (GO:0003677);; Cellular Component: nucleus (GO:0005634);;	K14491|5.3e-12|hbr:110660251|K14491 two-component response regulator ARR-B family | (RefSeq) two-component response regulator ARR2-like isoform X1	Plant hormone signal transduction (ko04075)	--	--	MYB-CC type transfactor, LHEQLE motif	Myb-related protein 2 OS=Arabidopsis thaliana OX=3702 GN=MYR2 PE=1 SV=1	K	Transcription	hypothetical protein HYC85_022444 [Camellia sinensis]
Iba07G018410	42	47	47	229	210	204	1.49023	1.66878	1.6634	8.9361	7.63125	7.45064	2.1265e-22	2.30144	up	--	--	Cellular Component: integral component of membrane (GO:0016021);;	K13348|7.3e-80|ccav:112506824|K13348 protein Mpv17 | (RefSeq) PXMP2/4 family protein 4-like	Peroxisome (ko04146)	[R]	General function prediction only	Mpv17 / PMP22 family	--	S	Function unknown	PXMP2/4 family protein [Actinidia chinensis var. chinensis]
Iba05G039700	191	192	138	418	411	439	6.94746	7.01944	4.95541	16.4924	15.1418	16.2698	9.4096e-17	1.34125	up	--	--	Cellular Component: integral component of membrane (GO:0016021);; Molecular Function: metal ion binding (GO:0046872);;	--	--	--	--	RING-type zinc-finger	--	O	Posttranslational modification, protein turnover, chaperones	hypothetical protein C3L33_14119, partial [Rhododendron williamsianum]
Iba07G007260	9	18	9	222	199	195	0.087531	0.186333	0.09263	2.55178	2.12261	2.09603	4.41483e-35	4.15696	up	[HR]	Coenzyme transport and metabolism;; General function prediction only	Biological Process: sucrose metabolic process (GO:0005985);; Molecular Function: sucrose synthase activity (GO:0016157);; Molecular Function: sucrose-phosphate synthase activity (GO:0046524);;	K00696|4.2e-265|dzi:111276696|K00696 sucrose-phosphate synthase [EC:2.4.1.14] | (RefSeq) probable sucrose-phosphate synthase 4	Starch and sucrose metabolism (ko00500)	[M]	Cell wall/membrane/envelope biogenesis	Glycosyl transferases group 1	Probable sucrose-phosphate synthase 4 OS=Arabidopsis thaliana OX=3702 GN=SPS4 PE=1 SV=1	M	Cell wall/membrane/envelope biogenesis	Sucrose-phosphate synthase [Actinidia chinensis var. chinensis]
Iba04G011830	0	0	0	6025	5985	5933	0	0	0	60.6118	56.1189	56.019	1.16774e-36	15.0477	up	--	--	Molecular Function: oxidoreductase activity, acting on single donors with incorporation of molecular oxygen, incorporation of two atoms of oxygen (GO:0016702);; Biological Process: oxylipin biosynthetic process (GO:0031408);; Molecular Function: metal ion binding (GO:0046872);;	K00454|0.0e+00|pavi:110745804|K00454 lipoxygenase [EC:1.13.11.12] | (RefSeq) linoleate 13S-lipoxygenase 2-1, chloroplastic-like	Linoleic acid metabolism (ko00591);; alpha-Linolenic acid metabolism (ko00592)	--	--	Lipoxygenase	Linoleate 13S-lipoxygenase 2-1, chloroplastic OS=Solanum tuberosum OX=4113 GN=LOX2.1 PE=1 SV=1	E	Amino acid transport and metabolism	lipoxygenase [Camellia fraterna]
NewGene_2208	245	261	251	0	0	0	4.01542	4.19376	4.09447	0	0	0	1.30663e-17	-10.3639	down	--	--	--	--	--	--	--	DDE superfamily endonuclease	--	L	Replication, recombination and repair	uncharacterized protein LOC112093895 [Morus notabilis]
Iba03G041220	31	48	62	118	131	144	0.288884	0.455937	0.574921	1.21035	1.24762	1.38715	2.2791e-07	1.53464	up	--	--	Cellular Component: nucleus (GO:0005634);; Molecular Function: methyltransferase activity (GO:0008168);; Biological Process: methylation (GO:0032259);;	K11446|1.4e-95|ccav:112528803|K11446 [histone H3]-trimethyl-L-lysine4 demethylase [EC:1.14.11.67] | (RefSeq) uncharacterized protein LOC112528803 isoform X1	--	[R]	General function prediction only	JmjC domain, hydroxylase	Lysine-specific demethylase JMJ18 OS=Arabidopsis thaliana OX=3702 GN=JMJ18 PE=2 SV=1	K	Transcription	lysine-specific demethylase JMJ18-like isoform X2 [Camellia sinensis]
Iba03G020730	0	0	0	217	266	276	0	0	0	5.82813	6.65337	6.96896	5.64763e-18	10.4804	up	[Q]	Secondary metabolites biosynthesis, transport and catabolism	Molecular Function: metal ion binding (GO:0046872);; Molecular Function: dioxygenase activity (GO:0051213);;	K24028|7.2e-155|pop:7490718|K24028 salicylic acid 3-hydroxylase [EC:1.14.11.-] | (RefSeq) protein DMR6-LIKE OXYGENASE 2	--	[QR]	Secondary metabolites biosynthesis, transport and catabolism;; General function prediction only	2OG-Fe(II) oxygenase superfamily	Protein DMR6-LIKE OXYGENASE 1 OS=Arabidopsis thaliana OX=3702 GN=DLO1 PE=1 SV=1	Q	Secondary metabolites biosynthesis, transport and catabolism	protein DMR6-LIKE OXYGENASE 2 [Populus trichocarpa]
Iba02G010550	26	40	48	80	115	102	0.130247	0.203664	0.243552	0.44107	0.595527	0.528102	1.51379e-05	1.4344	up	--	--	Cellular Component: 1,3-beta-D-glucan synthase complex (GO:0000148);; Molecular Function: 1,3-beta-D-glucan synthase activity (GO:0003843);; Biological Process: (1->3)-beta-D-glucan biosynthetic process (GO:0006075);; Cellular Component: integral component of membrane (GO:0016021);;	K11000|0.0e+00|tcc:18608709|K11000 callose synthase [EC:2.4.1.-] | (RefSeq) callose synthase 12	--	[M]	Cell wall/membrane/envelope biogenesis	1,3-beta-glucan synthase component	Callose synthase 12 OS=Arabidopsis thaliana OX=3702 GN=CALS12 PE=2 SV=1	M	Cell wall/membrane/envelope biogenesis	callose synthase 12-like [Camellia sinensis]
Iba06G007630	0	0	0	240	245	305	0	0	0	2.52422	2.40362	3.01905	3.63479e-18	10.5399	up	--	--	Molecular Function: ATP binding (GO:0005524);; Molecular Function: 1-phosphatidylinositol-4-phosphate 5-kinase activity (GO:0016308);;	K00889|3.0e-233|sind:105159902|K00889 1-phosphatidylinositol-4-phosphate 5-kinase [EC:2.7.1.68] | (RefSeq) LOW QUALITY PROTEIN: phosphatidylinositol 4-phosphate 5-kinase 4	Inositol phosphate metabolism (ko00562);; Phosphatidylinositol signaling system (ko04070);; Endocytosis (ko04144)	[T]	Signal transduction mechanisms	Phosphatidylinositol-4-phosphate 5-Kinase	Phosphatidylinositol 4-phosphate 5-kinase 4 OS=Arabidopsis thaliana OX=3702 GN=PIP5K4 PE=4 SV=1	T	Signal transduction mechanisms	phosphatidylinositol 4-phosphate 5-kinase 4-like isoform X2 [Camellia sinensis]
Iba01G043270	1950	1890	2010	909	941	891	25.9403	25.2848	26.5163	13.1333	12.662	12.0756	1.12812e-50	-1.03544	down	[P]	Inorganic ion transport and metabolism	Cellular Component: integral component of membrane (GO:0016021);; Molecular Function: metal ion transmembrane transporter activity (GO:0046873);;	K14713|6.7e-122|jcu:105634177|K14713 solute carrier family 39 (zinc transporter), member 7 | (RefSeq) IAA-alanine resistance protein 1 isoform X1	--	[P]	Inorganic ion transport and metabolism	ZIP Zinc transporter	IAA-alanine resistance protein 1 OS=Arabidopsis thaliana OX=3702 GN=IAR1 PE=2 SV=3	P	Inorganic ion transport and metabolism	IAA-alanine resistance protein [Actinidia chinensis var. chinensis]
Iba01G000570	9664	9678	9912	2571	2561	2765	126.746	127.647	128.939	36.6151	33.9979	36.9534	0	-1.83132	down	[G]	Carbohydrate transport and metabolism	Biological Process: polysaccharide catabolic process (GO:0000272);; Molecular Function: beta-amylase activity (GO:0016161);; Molecular Function: amylopectin maltohydrolase activity (GO:0102229);;	K01177|2.3e-262|sind:105171828|K01177 beta-amylase [EC:3.2.1.2] | (RefSeq) beta-amylase 1, chloroplastic	Starch and sucrose metabolism (ko00500)	--	--	Glycosyl hydrolase family 14	Beta-amylase 1, chloroplastic OS=Arabidopsis thaliana OX=3702 GN=BAM1 PE=1 SV=1	G	Carbohydrate transport and metabolism	hypothetical protein F0562_035294 [Nyssa sinensis]
Iba01G006620	19	15	30	647	600	614	1.23236	0.969799	1.9772	47.8972	41.3777	42.6509	2.34322e-103	4.92199	up	--	--	Molecular Function: ATP binding (GO:0005524);; Molecular Function: transferase activity (GO:0016740);;	K06689|7.8e-65|lja:Lj3g3v3453420.1|K06689 ubiquitin-conjugating enzyme E2 D [EC:2.3.2.23] | (RefSeq) Lj3g3v3453420.1; -	Ubiquitin mediated proteolysis (ko04120);; Protein processing in endoplasmic reticulum (ko04141)	[O]	Posttranslational modification, protein turnover, chaperones	Ubiquitin-conjugating enzyme	SUMO-conjugating enzyme UBC9 OS=Arabidopsis thaliana OX=3702 GN=UBC9 PE=1 SV=1	O	Posttranslational modification, protein turnover, chaperones	Ubiquitin-conjugating enzyme E2 10 [Spatholobus suberectus]
Iba01G006060	6657	6904	6927	3009	3347	3300	215.909	225.186	222.858	105.981	109.865	109.102	1.11776e-146	-1.02847	down	--	--	--	--	--	--	--	Dormancy/auxin associated protein	Dormancy-associated protein homolog 3 OS=Arabidopsis thaliana OX=3702 GN=At1g56220 PE=1 SV=1	S	Function unknown	Dormancy-associated protein [Actinidia chinensis var. chinensis]
Iba01G000130	695	640	591	102	77	73	8.81425	8.15877	7.42965	1.39669	0.977425	0.938827	1.43728e-67	-2.87254	down	--	--	Cellular Component: cytoplasm (GO:0005737);; Molecular Function: pyrophosphatase activity (GO:0016462);;	K01514|6.6e-156|pop:7455042|K01514 exopolyphosphatase [EC:3.6.1.11] | (RefSeq) exopolyphosphatase PRUNE1 isoform X1	Purine metabolism (ko00230)	--	--	DHHA2 domain	--	C	Energy production and conversion	Protein prune like [Actinidia chinensis var. chinensis]
Iba07G012000	0	7	6	139	153	183	0	0.445621	0.383885	10.0026	10.2297	12.3312	7.12032e-27	5.24619	up	--	--	Molecular Function: protein kinase activity (GO:0004672);; Molecular Function: ATP binding (GO:0005524);; Cellular Component: integral component of membrane (GO:0016021);; Molecular Function: carbohydrate binding (GO:0030246);;	--	--	--	--	Legume lectin domain	L-type lectin-domain containing receptor kinase S.4 OS=Arabidopsis thaliana OX=3702 GN=LECRKS4 PE=2 SV=1	T	Signal transduction mechanisms	hypothetical protein POPTR_T083500 [Populus trichocarpa]
Iba07G031040	50	47	50	8	13	23	1.15806	1.09512	1.14631	0.182965	0.296026	0.529476	0.000598399	-1.69024	down	--	--	Molecular Function: DNA binding (GO:0003677);; Cellular Component: nucleus (GO:0005634);;	K09422|1.6e-62|csat:104769965|K09422 transcription factor MYB, plant | (RefSeq) transcription factor MYB39-like	--	[K]	Transcription	Myb-like DNA-binding domain	Transcription factor MYB93 OS=Arabidopsis thaliana OX=3702 GN=MYB93 PE=1 SV=1	--	--	hypothetical protein BRARA_C00739 [Brassica rapa]
Iba07G015320	10964	11553	10770	4076	5081	3908	132.081	139.956	128.683	53.3282	61.9539	47.9799	1.91094e-29	-1.29308	down	[N]	Cell motility	Cellular Component: integral component of membrane (GO:0016021);;	K13680|6.5e-256|ini:109171575|K13680 beta-mannan synthase [EC:2.4.1.32] | (RefSeq) glucomannan 4-beta-mannosyltransferase 2-like	--	--	--	Glycosyl transferase family group 2	Glucomannan 4-beta-mannosyltransferase 2 OS=Arabidopsis thaliana OX=3702 GN=CSLA2 PE=1 SV=1	M	Cell wall/membrane/envelope biogenesis	glucomannan 4-beta-mannosyltransferase 2 [Camellia sinensis]
Iba06G010050	4	12	0	2518	2707	2681	0.097212	0.318773	0	75.9311	76.1063	75.8741	4.52425e-22	9.00178	up	--	--	Cellular Component: cellular_component (GO:0005575);; Cellular Component: obsolete cell (GO:0005623);; Cellular Component: membrane (GO:0016020);; Cellular Component: intrinsic component of membrane (GO:0031224);; Cellular Component: anchored component of membrane (GO:0031225);; Cellular Component: cell projection (GO:0042995);; Cellular Component: obsolete membrane part (GO:0044425);; Cellular C…	K11584|6.1e-33|dcr:108200982|K11584 serine/threonine-protein phosphatase 2A regulatory subunit B' | (RefSeq) serine/threonine protein phosphatase 2A 57 kDa regulatory subunit B' beta isoform-like	mRNA surveillance pathway (ko03015)	--	--	--	GPI-anchored protein LLG1 OS=Arabidopsis thaliana OX=3702 GN=LLG1 PE=1 SV=1	S	Function unknown	GPI-anchored protein LLG2-like [Carica papaya]
Iba07G015620	52	62	69	30	25	25	0.88499	1.05579	1.172	0.55115	0.417395	0.421104	0.00376631	-1.13299	down	--	--	Cellular Component: plasmodesma (GO:0009506);; Cellular Component: integral component of membrane (GO:0016021);; Cellular Component: anchored component of plasma membrane (GO:0046658);;	--	--	--	--	Late embryogenesis abundant protein	NDR1/HIN1-like protein 1 OS=Arabidopsis thaliana OX=3702 GN=NHL1 PE=2 SV=1	S	Function unknown	PREDICTED: NDR1/HIN1-like protein 12 [Nicotiana attenuata]
Iba07G029020	366	438	419	64	80	60	9.4457	11.3526	10.7217	1.77782	2.07972	1.55639	3.35465e-41	-2.52722	down	--	--	Molecular Function: DNA binding (GO:0003677);;	K15777|3.3e-34|mesc:110630336|K15777 4,5-DOPA dioxygenase extradiol [EC:1.13.11.-] | (RefSeq) uncharacterized protein LOC110630336	Betalain biosynthesis (ko00965)	--	--	ZF-HD protein dimerisation region	Zinc-finger homeodomain protein 6 OS=Arabidopsis thaliana OX=3702 GN=ZHD6 PE=1 SV=1	K	Transcription	Zinc-finger homeodomain protein [Actinidia chinensis var. chinensis]
Iba02G042890	272	240	242	2337	2618	2450	3.62887	3.22873	3.21132	33.9738	35.4743	33.4302	0	3.35302	up	[I]	Lipid transport and metabolism	Molecular Function: inositol-3-phosphate synthase activity (GO:0004512);; Biological Process: inositol biosynthetic process (GO:0006021);; Biological Process: phospholipid biosynthetic process (GO:0008654);;	K01858|7.9e-275|zju:107425442|K01858 myo-inositol-1-phosphate synthase [EC:5.5.1.4] | (RefSeq) inositol-3-phosphate synthase	Inositol phosphate metabolism (ko00562)	[I]	Lipid transport and metabolism	Myo-inositol-1-phosphate synthase	Inositol-3-phosphate synthase OS=Sesamum indicum OX=4182 PE=2 SV=1	I	Lipid transport and metabolism	inositol-3-phosphate synthase [Syzygium oleosum]
Iba05G013750	469	403	451	1075	1113	949	6.11227	5.28207	5.82619	15.2251	14.6879	12.6205	1.91114e-35	1.30503	up	--	--	Molecular Function: protein binding (GO:0005515);;	K21596|7.3e-36|nta:107794376|K21596 calmodulin-binding transcription activator | (RefSeq) uncharacterized LOC107794376	--	--	--	F-box associated	F-box/kelch-repeat protein At3g06240 OS=Arabidopsis thaliana OX=3702 GN=At3g06240 PE=2 SV=1	S	Function unknown	F-box/kelch-repeat protein At3g23880-like [Camellia sinensis]
Iba03G045620	18	46	27	381	428	405	0.718507	1.87451	1.0663	16.7997	17.6286	16.7809	1.32831e-57	3.79361	up	--	--	Molecular Function: calcium ion binding (GO:0005509);;	K13448|2.0e-50|egr:104453203|K13448 calcium-binding protein CML | (RefSeq) calmodulin-like protein 1	Plant-pathogen interaction (ko04626)	[T]	Signal transduction mechanisms	EF hand	Calmodulin-like protein 30 OS=Arabidopsis thaliana OX=3702 GN=CML30 PE=2 SV=1	T	Signal transduction mechanisms	uncharacterized protein LOC114288721 isoform X1 [Camellia sinensis]
Iba05G031390	11	11	22	42	42	45	0.719479	0.758175	1.48863	3.22814	2.96629	3.22664	0.00122531	1.61044	up	--	--	Molecular Function: calcium ion binding (GO:0005509);;	--	--	--	--	EF hand	--	T	Signal transduction mechanisms	hypothetical protein TEA_022175 [Camellia sinensis var. sinensis]
Iba04G015850	5817	5569	5776	26393	28303	28426	122.899	118.308	121.033	605.607	605.321	612.169	0	2.33339	up	--	--	Cellular Component: nucleus (GO:0005634);; Biological Process: regulation of transcription, DNA-templated (GO:0006355);; Biological Process: auxin-activated signaling pathway (GO:0009734);;	K14484|4.4e-90|qsu:112026447|K14484 auxin-responsive protein IAA | (RefSeq) auxin-responsive protein IAA14-like	Plant hormone signal transduction (ko04075)	--	--	AUX/IAA family	Auxin-responsive protein IAA14 OS=Arabidopsis thaliana OX=3702 GN=IAA14 PE=1 SV=2	K	Transcription	auxin-responsive protein IAA14-like isoform X1 [Camellia sinensis]
Iba03G005430	189	229	201	35	72	79	1.35955	1.65313	1.42988	0.26962	0.522088	0.577853	1.67506e-10	-1.68625	down	[N]	Cell motility	Molecular Function: mannosyltransferase activity (GO:0000030);; Biological Process: mitotic cell cycle (GO:0000278);; Biological Process: mitotic cytokinesis (GO:0000281);; Biological Process: cytokinesis (GO:0000910);; Biological Process: cytokinesis by cell plate formation (GO:0000911);; Biological Process: cell plate assembly (GO:0000919);; Biological Process: response to acid chemical (GO:000…	K00770|0.0e+00|spen:107031542|K00770 1,4-beta-D-xylan synthase [EC:2.4.2.24] | (RefSeq) cellulose synthase-like protein D5	Amino sugar and nucleotide sugar metabolism (ko00520)	--	--	Cellulose synthase	Cellulose synthase-like protein D5 OS=Arabidopsis thaliana OX=3702 GN=CSLD5 PE=2 SV=1	G	Carbohydrate transport and metabolism	cellulose synthase-like protein D5 [Camellia sinensis]
Iba01G029420	0	0	0	173	179	197	0	0	0	2.78116	2.68006	2.97629	2.22386e-16	10.0156	up	--	--	--	K06268|1.3e-18|ats:109740273|K06268 serine/threonine-protein phosphatase 2B regulatory subunit | (RefSeq) uncharacterized protein LOC109740273	--	--	--	Zein-binding	Myosin-binding protein 7 OS=Arabidopsis thaliana OX=3702 GN=MYOB7 PE=1 SV=1	S	Function unknown	uncharacterized protein LOC114266409 [Camellia sinensis]
NewGene_1489	1644	1598	1650	3075	3391	3393	11.2151	11.2193	12.7188	21.508	23.274	23.0188	2.98578e-94	1.06794	up	--	--	Biological Process: cell morphogenesis (GO:0000902);; Molecular Function: GTP binding (GO:0005525);; Biological Process: post-chaperonin tubulin folding pathway (GO:0007023);; Molecular Function: tubulin binding (GO:0015631);;	K21766|1.27e-25|egr:104434021|K21766 tubulin-specific chaperone C | (RefSeq) tubulin-folding cofactor C	--	[O]	Posttranslational modification, protein turnover, chaperones	Tubulin binding cofactor C	Tubulin-folding cofactor C OS=Arabidopsis thaliana OX=3702 GN=TFCC PE=1 SV=1	O	Posttranslational modification, protein turnover, chaperones	tubulin-folding cofactor C [Rhodamnia argentea]
Iba03G009900	5011	5067	4986	2132	2249	2168	43.2612	43.9843	42.6918	19.9859	19.6463	19.0731	2.86982e-145	-1.144	down	--	--	Biological Process: reproduction (GO:0000003);; Biological Process: developmental process involved in reproduction (GO:0003006);; Molecular Function: molecular_function (GO:0003674);; Molecular Function: catalytic activity (GO:0003824);; Biological Process: cellular protein modification process (GO:0006464);; Biological Process: proteolysis (GO:0006508);; Biological Process: ubiquitin-dependent p…	K11855|1.1e-214|nau:109223297|K11855 ubiquitin carboxyl-terminal hydrolase 36/42 [EC:3.4.19.12] | (RefSeq) ubiquitin carboxyl-terminal hydrolase 17-like	--	[O]	Posttranslational modification, protein turnover, chaperones	Ubiquitin carboxyl-terminal hydrolase	Ubiquitin carboxyl-terminal hydrolase 16 OS=Arabidopsis thaliana OX=3702 GN=UBP16 PE=1 SV=1	O	Posttranslational modification, protein turnover, chaperones	hypothetical protein HYC85_008215 [Camellia sinensis]
Iba04G016830	66	63	57	17	5	14	1.42492	1.37545	1.22569	0.385542	0.08848	0.304293	1.78465e-06	-2.30306	down	[I]	Lipid transport and metabolism	Biological Process: lipid metabolic process (GO:0006629);;	K16818|1.1e-09|jre:109015008|K16818 phospholipase A1 [EC:3.1.1.32] | (RefSeq) phospholipase A(1) DAD1, chloroplastic-like	Glycerophospholipid metabolism (ko00564);; alpha-Linolenic acid metabolism (ko00592)	[I]	Lipid transport and metabolism	Lipase (class 3)	Triacylglycerol lipase OBL1 OS=Nicotiana tabacum OX=4097 GN=OBL1 PE=1 SV=1	G	Carbohydrate transport and metabolism	lipase isoform X1 [Camellia sinensis]
Iba03G032940	138	129	131	334	356	301	4.95378	4.64767	4.68264	13.0758	12.9838	11.0657	4.76598e-16	1.37483	up	--	--	Cellular Component: plasmodesma (GO:0009506);; Cellular Component: integral component of membrane (GO:0016021);; Cellular Component: anchored component of plasma membrane (GO:0046658);;	--	--	--	--	--	NDR1/HIN1-like protein 1 OS=Arabidopsis thaliana OX=3702 GN=NHL1 PE=2 SV=1	S	Function unknown	PREDICTED: protein YLS9 [Erythranthe guttata]
Iba05G005260	69325	69583	70353	11039	12547	11954	2240.77	2261.65	2255.46	387.48	410.524	393.824	0	-2.50108	down	[G]	Carbohydrate transport and metabolism	Molecular Function: hydrolase activity, hydrolyzing O-glycosyl compounds (GO:0004553);; Cellular Component: cell wall (GO:0005618);; Biological Process: xyloglucan metabolic process (GO:0010411);; Molecular Function: xyloglucan:xyloglucosyl transferase activity (GO:0016762);; Biological Process: cell wall biogenesis (GO:0042546);; Cellular Component: apoplast (GO:0048046);; Biological Process: ce…	K14504|6.2e-128|vra:106768904|K14504 xyloglucan:xyloglucosyl transferase TCH4 [EC:2.4.1.207] | (RefSeq) xyloglucan endotransglucosylase/hydrolase protein 22	Plant hormone signal transduction (ko04075)	--	--	Glycosyl hydrolases family 16	Probable xyloglucan endotransglucosylase/hydrolase protein 23 OS=Arabidopsis thaliana OX=3702 GN=XTH23 PE=2 SV=1	G	Carbohydrate transport and metabolism	probable xyloglucan endotransglucosylase/hydrolase protein 23 [Punica granatum]
Iba05G033290	983	949	1006	54	63	61	101.732	98.6806	103.261	6.00424	6.50089	6.37716	8.93234e-159	-3.9878	down	--	--	--	--	--	--	--	--	Protein CASPARIAN STRIP INTEGRITY FACTOR 1 OS=Arabidopsis thaliana OX=3702 GN=CIF1 PE=1 SV=1	--	--	protein CASPARIAN STRIP INTEGRITY FACTOR 1 [Cicer arietinum]
NewGene_3301	72	49	36	9	0	5	3.12139	2.23777	1.3698	0.460218	0	0.129862	2.17177e-07	-3.41469	down	--	--	--	--	--	--	--	--	--	S	Function unknown	OSIGBa0110B10.1 [Oryza sativa]
Iba01G034860	1140	1342	1259	86	78	83	14.5158	17.1832	15.8927	1.17906	1.00529	1.06765	8.644e-179	-3.8628	down	[T]	Signal transduction mechanisms	Molecular Function: protein kinase activity (GO:0004672);; Molecular Function: ATP binding (GO:0005524);; Cellular Component: integral component of membrane (GO:0016021);; Molecular Function: carbohydrate binding (GO:0030246);;	K01176|1.5e-55|sbi:8065370|K01176 alpha-amylase [EC:3.2.1.1] | (RefSeq) alpha-amylase isozyme 2A	Starch and sucrose metabolism (ko00500)	[T]	Signal transduction mechanisms	Legume lectin domain	L-type lectin-domain containing receptor kinase S.6 OS=Arabidopsis thaliana OX=3702 GN=LECRKS6 PE=2 SV=1	T	Signal transduction mechanisms	hypothetical protein F0562_027547 [Nyssa sinensis]
Iba07G017800	107	59	41	765	791	696	2.61328	1.45709	0.988486	20.415	19.6655	17.4372	1.791e-19	3.50352	up	--	--	Molecular Function: DNA binding (GO:0003677);; Cellular Component: nucleus (GO:0005634);; Biological Process: regulation of transcription, DNA-templated (GO:0006355);;	K00521|4.1e-32|cmos:111447866|K00521 ferric-chelate reductase [EC:1.16.1.7] | (RefSeq) ferric reduction oxidase 7, chloroplastic-like	--	--	--	No apical meristem (NAM) protein	NAC domain-containing protein 21/22 OS=Arabidopsis thaliana OX=3702 GN=NAC021 PE=1 SV=2	K	Transcription	NAC domain-containing protein [Actinidia chinensis var. chinensis]
Iba03G035420	439	555	552	99	112	132	7.42124	9.42906	9.25986	1.81713	1.90173	2.26753	2.79573e-37	-2.11685	down	[P]	Inorganic ion transport and metabolism	Molecular Function: cation transmembrane transporter activity (GO:0008324);; Cellular Component: integral component of membrane (GO:0016021);;	--	--	[P]	Inorganic ion transport and metabolism	Cation efflux family	Metal tolerance protein 10 OS=Arabidopsis thaliana OX=3702 GN=MTP10 PE=2 SV=1	P	Inorganic ion transport and metabolism	hypothetical protein F0562_009840 [Nyssa sinensis]
Iba01G038260	0	0	0	171	213	166	0	0	0	3.6868	4.26499	3.36026	2.36748e-16	10.0174	up	--	--	Molecular Function: methyltransferase activity (GO:0008168);;	K21482|1.1e-92|pop:7487202|K21482 benzoate O-methyltransferase [EC:2.1.1.273] | (RefSeq) benzoate carboxyl methyltransferase	--	--	--	SAM dependent carboxyl methyltransferase	Benzoate carboxyl methyltransferase OS=Antirrhinum majus OX=4151 GN=BAMT PE=1 SV=1	S	Function unknown	benzoate carboxyl methyltransferase-like [Camellia sinensis]
Iba03G016760	9846	9571	9693	3244	3476	3369	143.654	140.432	140.282	51.3938	51.3404	50.1031	0	-1.47114	down	[H]	Coenzyme transport and metabolism	Molecular Function: alternative oxidase activity (GO:0009916);; Cellular Component: integral component of membrane (GO:0016021);; Molecular Function: metal ion binding (GO:0046872);; Cellular Component: respirasome (GO:0070469);; Molecular Function: ubiquinol:oxygen oxidoreductase activity (GO:0102721);;	K17893|1.9e-127|sind:105172604|K17893 ubiquinol oxidase [EC:1.10.3.11] | (RefSeq) ubiquinol oxidase, mitochondrial	--	--	--	Alternative oxidase	Ubiquinol oxidase 2, mitochondrial OS=Glycine max OX=3847 GN=AOX2 PE=1 SV=2	C	Energy production and conversion	ubiquinol oxidase, mitochondrial-like [Camellia sinensis]
Iba06G028210	55	64	55	731	852	872	1.10943	1.28699	1.08627	16.0426	17.4432	17.968	3.75599e-134	3.8741	up	--	--	Molecular Function: electron transfer activity (GO:0009055);; Molecular Function: protein disulfide oxidoreductase activity (GO:0015035);;	K17479|9.3e-118|mesc:110609048|K17479 glutaredoxin domain-containing cysteine-rich protein 1 | (RefSeq) uncharacterized protein At3g28850	--	[O]	Posttranslational modification, protein turnover, chaperones	Glutaredoxin	Uncharacterized protein At3g28850 OS=Arabidopsis thaliana OX=3702 GN=At3g28850 PE=4 SV=1	O	Posttranslational modification, protein turnover, chaperones	hypothetical protein HYC85_022785 [Camellia sinensis]
Iba02G021590	130	132	158	87	36	64	0.820158	0.838001	0.989345	0.593662	0.226939	0.41221	0.000429035	-1.09864	down	--	--	Biological Process: mitotic chromosome condensation (GO:0007076);;	K11491|0.0e+00|qsu:111988473|K11491 condensin-2 complex subunit D3 | (RefSeq) condensin-2 complex subunit D3	--	[S]	Function unknown	non-SMC mitotic condensation complex subunit 1	--	C	Energy production and conversion	condensin-2 complex subunit D3 [Camellia sinensis]
Iba03G042340	292	248	269	2955	2948	3099	10.0358	8.56773	9.15268	110.311	102.55	108.569	0	3.53446	up	[C]	Energy production and conversion	Cellular Component: integral component of membrane (GO:0016021);;	K16302|1.6e-32|apro:F751_6247|K16302 metal transporter CNNM | (RefSeq) Protein MAM3	--	[S]	Function unknown	SNARE associated Golgi protein	Uncharacterized membrane protein At4g09580 OS=Arabidopsis thaliana OX=3702 GN=At4g09580 PE=1 SV=1	S	Function unknown	hypothetical protein HYC85_022979 [Camellia sinensis]
Iba02G005770	298	257	341	753	780	704	3.44627	2.98957	3.91298	9.4681	9.14224	8.30847	1.10696e-28	1.37916	up	--	--	Molecular Function: molecular_function (GO:0003674);; Molecular Function: binding (GO:0005488);; Molecular Function: protein binding (GO:0005515);; Biological Process: biological_process (GO:0008150);; Biological Process: tissue development (GO:0009888);; Biological Process: phloem or xylem histogenesis (GO:0010087);; Biological Process: phloem development (GO:0010088);; Biological Process: devel…	--	--	--	--	Sieve element occlusion C-terminus	Protein SIEVE ELEMENT OCCLUSION B OS=Arabidopsis thaliana OX=3702 GN=SEOB PE=1 SV=1	S	Function unknown	PREDICTED: protein SIEVE ELEMENT OCCLUSION B-like [Gossypium arboreum]
Iba01G041740	200	200	275	734	810	981	3.50746	3.51951	4.7863	13.9883	14.3822	17.5535	4.11615e-44	1.95889	up	--	--	Molecular Function: DNA binding (GO:0003677);; Molecular Function: DNA-binding transcription factor activity (GO:0003700);; Cellular Component: nucleus (GO:0005634);;	K09287|5.6e-116|vvi:100262843|K09287 RAV-like factor | (RefSeq) AP2/ERF and B3 domain-containing transcription factor RAV1	--	--	--	B3 DNA binding domain	AP2/ERF and B3 domain-containing transcription factor RAV1 OS=Arabidopsis thaliana OX=3702 GN=RAV1 PE=1 SV=1	K	Transcription	AP2/ERF transcription factor [Parasponia andersonii]
Iba04G019110	52	81	38	0	0	0	2.2183	3.46552	1.60471	0	0	0	2.21634e-10	-8.21927	down	--	--	Molecular Function: electron transfer activity (GO:0009055);; Molecular Function: protein disulfide oxidoreductase activity (GO:0015035);;	K03676|2.7e-34|rcu:8288062|K03676 glutaredoxin 3 | (RefSeq) glutaredoxin-C9	--	[O]	Posttranslational modification, protein turnover, chaperones	Glutaredoxin	Glutaredoxin-C9 OS=Arabidopsis thaliana OX=3702 GN=GRXC9 PE=1 SV=1	O	Posttranslational modification, protein turnover, chaperones	hypothetical protein FH972_000536 [Carpinus fangiana]
Iba01G006800	65	53	52	0	0	0	1.88542	1.54331	1.50499	0	0	0	1.51964e-10	-8.2087	down	[H]	Coenzyme transport and metabolism	Molecular Function: molecular_function (GO:0003674);; Molecular Function: catalytic activity (GO:0003824);; Cellular Component: cellular_component (GO:0005575);; Cellular Component: intracellular (GO:0005622);; Cellular Component: obsolete cell (GO:0005623);; Cellular Component: cytoplasm (GO:0005737);; Biological Process: cellular aromatic compound metabolic process (GO:0006725);; Biological Pro…	K22588|4.2e-61|bna:106421710|K22588 acetylserotonin O-methyltransferase, plant [EC:2.1.1.4] | (RefSeq) xanthohumol 4'-O-methyltransferase-like	Tryptophan metabolism (ko00380)	[R]	General function prediction only	O-methyltransferase domain	Acetylserotonin O-methyltransferase OS=Arabidopsis thaliana OX=3702 GN=ASMT PE=1 SV=1	S	Function unknown	acetylserotonin O-methyltransferase-like [Coffea arabica]
Iba07G019850	126	107	98	0	0	0	2.29212	1.9593	1.76693	0	0	0	1.45602e-13	-9.17014	down	--	--	Biological Process: intracellular signal transduction (GO:0035556);;	K03283|5.5e-20|qsu:112007277|K03283 heat shock 70kDa protein 1/2/6/8 | (RefSeq) heat shock 70 kDa protein 18-like isoform X1	Spliceosome (ko03040);; Protein processing in endoplasmic reticulum (ko04141);; Endocytosis (ko04144)	--	--	C1 domain	--	S	Function unknown	PREDICTED: uncharacterized protein LOC105134753 [Populus euphratica]
Iba02G020540	8	6	7	19105	21644	20196	0.132529	0.100555	0.117298	355.268	375.143	352.474	1.01033e-290	11.5597	up	[IR]	Lipid transport and metabolism;; General function prediction only	Molecular Function: hydrolase activity, acting on ester bonds (GO:0016788);;	K00679|4.9e-48|cic:CICLE_v10027727mg|K00679 phospholipid:diacylglycerol acyltransferase [EC:2.3.1.158] | (RefSeq) hypothetical protein	Glycerolipid metabolism (ko00561)	--	--	GDSL-like Lipase/Acylhydrolase	GDSL esterase/lipase At5g55050 OS=Arabidopsis thaliana OX=3702 GN=At5g55050 PE=2 SV=1	L	Replication, recombination and repair	GDSL esterase/lipase [Actinidia chinensis var. chinensis]
Iba06G011170	6798	6908	6905	15669	17496	16744	388.958	397.411	391.834	973.647	1013.3	976.49	0	1.33278	up	[T]	Signal transduction mechanisms	--	--	--	--	--	Universal stress protein family	Universal stress protein A-like protein OS=Arabidopsis thaliana OX=3702 GN=At3g01520 PE=1 SV=2	S	Function unknown	universal stress protein PHOS32 [Cajanus cajan]
Iba01G003330	91	57	135	26	44	43	4.01259	2.51313	5.91463	1.20247	1.93302	1.92749	0.000776773	-1.27179	down	--	--	--	--	--	--	--	Protein of unknown function, DUF538	--	S	Function unknown	hypothetical protein F0562_014156 [Nyssa sinensis]
NewGene_1991	243	302	399	36	34	46	2.15379	2.68596	3.50568	0.333591	0.299878	0.393056	1.13556e-32	-2.96741	down	--	--	Molecular Function: protein dimerization activity (GO:0046983);;	K15397|7.30e-15|lja:Lj0g3v0246159.1|K15397 3-ketoacyl-CoA synthase [EC:2.3.1.199] | (RefSeq) Lj0g3v0246159.1; -	Fatty acid elongation (ko00062);; Plant-pathogen interaction (ko04626)	--	--	FAE1/Type III polyketide synthase-like protein	bHLH transcription factor RHL1 OS=Lotus japonicus OX=34305 GN=RHL1 PE=2 SV=1	--	--	transcription factor bHLH69-like [Olea europaea var. sylvestris]
Iba06G029710	2209	1811	1908	799	802	799	16.7117	13.7788	14.3203	6.5664	6.14149	6.1624	1.05136e-51	-1.24572	down	--	--	Molecular Function: DNA binding (GO:0003677);; Cellular Component: nucleus (GO:0005634);; Molecular Function: lipid binding (GO:0008289);;	K09338|0.0e+00|qsu:112010403|K09338 homeobox-leucine zipper protein | (RefSeq) homeobox-leucine zipper protein ATHB-15	--	--	--	START domain	Homeobox-leucine zipper protein ATHB-15 OS=Arabidopsis thaliana OX=3702 GN=ATHB-15 PE=1 SV=1	K	Transcription	Homeobox-leucine zipper protein like [Actinidia chinensis var. chinensis]
Iba04G001350	283	314	365	125	129	116	6.7124	7.49318	8.57826	3.22157	3.07818	2.79428	2.65493e-13	-1.31999	down	--	--	Cellular Component: integral component of membrane (GO:0016021);; Molecular Function: metal ion binding (GO:0046872);; Biological Process: oxidation-reduction process (GO:0055114);;	--	--	[T]	Signal transduction mechanisms	Protein of unknown function (DUF568)	Cytochrome b561 and DOMON domain-containing protein At2g04850 OS=Arabidopsis thaliana OX=3702 GN=At2g04850 PE=2 SV=2	T	Signal transduction mechanisms	Cytochrome b561 and DOMON domain-containing protein [Actinidia chinensis var. chinensis]
Iba01G022960	201	186	202	36	51	54	7.51338	6.98772	7.47896	1.42405	1.90491	2.03237	2.41478e-16	-2.00834	down	--	--	Molecular Function: ATP binding (GO:0005524);; Molecular Function: 1-phosphatidylinositol-4-phosphate 5-kinase activity (GO:0016308);;	K00889|3.0e-41|vvi:100260604|K00889 1-phosphatidylinositol-4-phosphate 5-kinase [EC:2.7.1.68] | (RefSeq) phosphatidylinositol 4-phosphate 5-kinase 9	Inositol phosphate metabolism (ko00562);; Phosphatidylinositol signaling system (ko04070);; Endocytosis (ko04144)	[T]	Signal transduction mechanisms	--	Phosphatidylinositol 4-phosphate 5-kinase 9 OS=Arabidopsis thaliana OX=3702 GN=PIP5K9 PE=1 SV=2	T	Signal transduction mechanisms	hypothetical protein VITISV_037974 [Vitis vinifera]
Iba07G009110	4128	4230	4291	1753	1897	1862	56.6437	58.3632	58.3915	26.113	26.3474	26.0391	1.81984e-125	-1.14108	down	[H]	Coenzyme transport and metabolism	Molecular Function: GTP cyclohydrolase II activity (GO:0003935);; Molecular Function: 3,4-dihydroxy-2-butanone-4-phosphate synthase activity (GO:0008686);; Biological Process: riboflavin biosynthetic process (GO:0009231);;	K14652|2.6e-215|cann:107840068|K14652 3,4-dihydroxy 2-butanone 4-phosphate synthase / GTP cyclohydrolase II [EC:4.1.99.12 3.5.4.25] | (RefSeq) bifunctional riboflavin biosynthesis protein RIBA 1, chloroplastic	Riboflavin metabolism (ko00740);; Folate biosynthesis (ko00790)	[H]	Coenzyme transport and metabolism	3,4-dihydroxy-2-butanone 4-phosphate synthase	Bifunctional riboflavin biosynthesis protein RIBA 1, chloroplastic OS=Arabidopsis thaliana OX=3702 GN=RIBA1 PE=1 SV=2	H	Coenzyme transport and metabolism	bifunctional riboflavin biosynthesis protein RIBA 1, chloroplastic isoform X1 [Quercus lobata]
Iba02G016070	54	51	71	0	4	0	2.38257	2.27396	3.1516	0	0.169269	0	4.68567e-10	-5.40684	down	--	--	Biological Process: response to acid chemical (GO:0001101);; Cellular Component: cellular_component (GO:0005575);; Cellular Component: cell-cell junction (GO:0005911);; Biological Process: response to stress (GO:0006950);; Biological Process: biological_process (GO:0008150);; Biological Process: response to temperature stimulus (GO:0009266);; Biological Process: response to heat (GO:0009408);; Ce…	K03860|5.1e-23|nnu:104608881|K03860 phosphatidylinositol N-acetylglucosaminyltransferase subunit Q | (RefSeq) N-acetylglucosaminyl-phosphatidylinositol biosynthetic protein gpi1-like	Glycosylphosphatidylinositol (GPI)-anchor biosynthesis (ko00563)	--	--	Gibberellin regulated protein	Gibberellin-regulated protein 5 OS=Arabidopsis thaliana OX=3702 GN=GASA5 PE=2 SV=1	S	Function unknown	PREDICTED: protein RSI-1-like [Erythranthe guttata]
Iba05G002410	14	25	18	184	174	172	0.284013	0.50344	0.351246	4.08584	3.59452	3.57514	1.11845e-26	3.276	up	[IR]	Lipid transport and metabolism;; General function prediction only	Molecular Function: hydrolase activity, acting on ester bonds (GO:0016788);;	K00679|6.6e-50|cic:CICLE_v10027727mg|K00679 phospholipid:diacylglycerol acyltransferase [EC:2.3.1.158] | (RefSeq) hypothetical protein	Glycerolipid metabolism (ko00561)	--	--	GDSL-like Lipase/Acylhydrolase	GDSL esterase/lipase At1g71691 OS=Arabidopsis thaliana OX=3702 GN=At1g71691 PE=2 SV=1	I	Lipid transport and metabolism	GDSL esterase/lipase [Actinidia chinensis var. chinensis]
Iba01G040410	67	50	67	359	289	351	0.538196	0.40541	0.5379	3.16029	2.37566	2.90138	2.00576e-33	2.50225	up	--	--	Molecular Function: molecular_function (GO:0003674);; Molecular Function: nucleic acid binding (GO:0003676);; Molecular Function: RNA binding (GO:0003723);; Molecular Function: mRNA binding (GO:0003729);; Molecular Function: binding (GO:0005488);; Molecular Function: organic cyclic compound binding (GO:0097159);; Molecular Function: heterocyclic compound binding (GO:1901363);;	K03283|7.3e-24|peq:110019053|K03283 heat shock 70kDa protein 1/2/6/8 | (RefSeq) LOW QUALITY PROTEIN: stromal 70 kDa heat shock-related protein, chloroplastic-like	Spliceosome (ko03040);; Protein processing in endoplasmic reticulum (ko04141);; Endocytosis (ko04144)	[J]	Translation, ribosomal structure and biogenesis	Pumilio-family RNA binding repeat	Pumilio homolog 4 OS=Arabidopsis thaliana OX=3702 GN=APUM4 PE=1 SV=2	J	Translation, ribosomal structure and biogenesis	LOW QUALITY PROTEIN: pumilio homolog 4-like [Camellia sinensis]
Iba07G014540	318	286	243	1222	1280	1283	3.83471	3.46509	2.90402	16.0322	15.6494	15.7966	5.33108e-101	2.2176	up	--	--	Molecular Function: electron transfer activity (GO:0009055);; Molecular Function: protein disulfide oxidoreductase activity (GO:0015035);;	K03676|6.1e-38|dcr:108208233|K03676 glutaredoxin 3 | (RefSeq) glutaredoxin-C13-like	--	[O]	Posttranslational modification, protein turnover, chaperones	Glutaredoxin	Monothiol glutaredoxin-S9 OS=Arabidopsis thaliana OX=3702 GN=GRXS9 PE=1 SV=1	O	Posttranslational modification, protein turnover, chaperones	monothiol glutaredoxin-S9-like [Camellia sinensis]
Iba05G008450	728	694	681	3	4	0	15.5411	14.909	14.4171	0.046425	0.083369	0	1.41257e-47	-8.17323	down	--	--	Molecular Function: transferase activity, transferring acyl groups other than amino-acyl groups (GO:0016747);;	K13065|4.2e-88|fve:101293948|K13065 shikimate O-hydroxycinnamoyltransferase [EC:2.3.1.133] | (RefSeq) deacetylvindoline O-acetyltransferase	Phenylpropanoid biosynthesis (ko00940);; Flavonoid biosynthesis (ko00941);; Stilbenoid, diarylheptanoid and gingerol biosynthesis (ko00945)	--	--	Transferase family	Tabersonine-19-hydroxy-O-acetyltransferase OS=Catharanthus roseus OX=4058 GN=TAT PE=1 SV=1	S	Function unknown	salutaridinol 7-O-acetyltransferase-like [Camellia sinensis]
Iba06G005090	0	0	0	135	148	132	0	0	0	4.08429	4.17822	3.74483	5.14485e-15	9.61247	up	--	--	--	K04564|1.3e-48|cmax:111492594|K04564 superoxide dismutase, Fe-Mn family [EC:1.15.1.1] | (RefSeq) uncharacterized protein LOC111492594	Peroxisome (ko04146)	--	--	--	--	--	--	Extra-large guanine nucleotide-binding protein like [Actinidia chinensis var. chinensis]
Iba03G008250	69	138	149	274	226	212	1.2444	2.50415	2.65248	5.36938	4.12825	3.88654	3.12941e-05	1.0621	up	[G]	Carbohydrate transport and metabolism	Cellular Component: integral component of membrane (GO:0016021);; Molecular Function: transmembrane transporter activity (GO:0022857);;	K08193|2.8e-195|sot:102580589|K08193 MFS transporter, ACS family, solute carrier family 17 (sodium-dependent inorganic phosphate cotransporter), other | (RefSeq) probable anion transporter 3, chloroplastic	--	[G]	Carbohydrate transport and metabolism	Major Facilitator Superfamily	Probable anion transporter 3, chloroplastic OS=Arabidopsis thaliana OX=3702 GN=ANTR3 PE=2 SV=2	G	Carbohydrate transport and metabolism	PREDICTED: probable anion transporter 3, chloroplastic [Solanum tuberosum]
Iba02G030450	1539	1567	1620	257	338	306	35.2947	36.1386	36.832	6.3938	7.84585	7.13435	4.14547e-135	-2.3355	down	--	--	Cellular Component: plasma membrane (GO:0005886);; Molecular Function: tubulin binding (GO:0015631);; Molecular Function: ubiquitin protein ligase binding (GO:0031625);; Molecular Function: S100 protein binding (GO:0044548);;	--	--	[T]	Signal transduction mechanisms	CS domain	--	T	Signal transduction mechanisms	calcyclin-binding protein [Helianthus annuus]
Iba04G015880	177	151	140	0	0	0	6.09722	5.23016	4.80014	0	0	0	3.2834e-15	-9.66981	down	--	--	--	K03188|1.5e-43|dcr:108224146|K03188 urease accessory protein | (RefSeq) uncharacterized protein LOC108224146 isoform X1	--	--	--	Phloem protein 2	Putative F-box protein PP2-B12 OS=Arabidopsis thaliana OX=3702 GN=PP2B12 PE=4 SV=1	S	Function unknown	F-box protein At2g02240-like [Quercus lobata]
Iba02G025490	89	85	82	359	295	344	1.16707	1.12348	1.07014	5.12988	3.92758	4.60867	8.39286e-27	2.0238	up	--		Molecular Function: protein kinase activity (GO:0004672);; Molecular Function: ATP binding (GO:0005524);; Cellular Component: integral component of membrane (GO:0016021);; Molecular Function: polysaccharide binding (GO:0030247);;	K13459|1.8e-48|jcu:105634805|K13459 disease resistance protein RPS2 | (RefSeq) probable disease resistance protein At1g12280 isoform X1	Plant-pathogen interaction (ko04626)	--	--	Protein kinase domain	Rust resistance kinase Lr10 OS=Triticum aestivum OX=4565 GN=LRK10 PE=2 SV=1	T	Signal transduction mechanisms	Rust resistance kinase [Actinidia chinensis var. chinensis]
Iba05G039300	841	900	947	386	433	434	12.4874	13.434	13.95	6.21541	6.50949	6.56906	8.32476e-25	-1.04451	down	--	--	Biological Process: intracellular signal transduction (GO:0035556);;	--	--	--	--	C1 domain	--	S	Function unknown	E3 ubiquitin-protein ligase MID2 [Actinidia chinensis var. chinensis]
Iba05G017950	7820	7290	7307	2571	2938	2880	72.587	68.0487	67.2774	25.9138	27.5997	27.2493	7.83412e-219	-1.36141	down	[O]	Posttranslational modification, protein turnover, chaperones	Biological Process: ubiquitin-dependent protein catabolic process (GO:0006511);; Biological Process: protein deubiquitination (GO:0016579);; Molecular Function: thiol-dependent ubiquitinyl hydrolase activity (GO:0036459);;	K11855|1.8e-199|zju:107426878|K11855 ubiquitin carboxyl-terminal hydrolase 36/42 [EC:3.4.19.12] | (RefSeq) ubiquitin carboxyl-terminal hydrolase 23 isoform X1	--	[O]	Posttranslational modification, protein turnover, chaperones	Ubiquitin carboxyl-terminal hydrolase	Ubiquitin carboxyl-terminal hydrolase 23 OS=Arabidopsis thaliana OX=3702 GN=UBP23 PE=2 SV=2	O	Posttranslational modification, protein turnover, chaperones	ubiquitin carboxyl-terminal hydrolase 23-like isoform X2 [Camellia sinensis]
Iba05G008430	1754	1765	1765	758	899	862	23.8975	24.1812	23.8457	11.2112	12.3973	11.9712	1.36966e-44	-1.01263	down	[G]	Carbohydrate transport and metabolism	Molecular Function: cellulase activity (GO:0008810);; Cellular Component: integral component of membrane (GO:0016021);; Biological Process: cellulose catabolic process (GO:0030245);;	K01179|4.4e-204|jre:108982352|K01179 endoglucanase [EC:3.2.1.4] | (RefSeq) endoglucanase 2-like	Starch and sucrose metabolism (ko00500)	--	--	Glycosyl hydrolase family 9	Endoglucanase 10 OS=Arabidopsis thaliana OX=3702 GN=At1g75680 PE=2 SV=2	G	Carbohydrate transport and metabolism	Endoglucanase [Actinidia chinensis var. chinensis]
Iba07G025420	42	79	77	12	14	14	0.561548	1.07202	1.02218	0.171521	0.190328	0.183383	8.48566e-07	-2.25201	down	--	--	Biological Process: mitotic sister chromatid segregation (GO:0000070);; Biological Process: mitotic cell cycle (GO:0000278);; Biological Process: nuclear division (GO:0000280);; Cellular Component: chromosome, centromeric region (GO:0000775);; Cellular Component: kinetochore (GO:0000776);; Biological Process: sister chromatid segregation (GO:0000819);; Biological Process: immune system process (G…	K10403|3.1e-130|zju:107414505|K10403 kinesin family member 22 | (RefSeq) kinesin-like protein KIN-10C isoform X1	--	[Z]	Cytoskeleton	Kinesin motor domain	Kinesin-like protein KIN-10C OS=Arabidopsis thaliana OX=3702 GN=KIN10C PE=2 SV=1	Z	Cytoskeleton	hypothetical protein F0562_031228 [Nyssa sinensis]
Iba03G004720	10	16	16	511	419	564	0.447567	0.719684	0.705406	24.917	19.0356	25.8144	1.26758e-78	5.21224	up	--	--	--	--	--	--	--	Fantastic Four meristem regulator	Protein FAF-like, chloroplastic OS=Arabidopsis thaliana OX=3702 GN=At5g22090 PE=2 SV=1	S	Function unknown	PREDICTED: protein FAF-like, chloroplastic [Ipomoea nil]
Iba07G015570	29	14	27	3164	3259	3276	0.358463	0.177312	0.326244	43.3802	41.6442	42.1521	0	7.17248	up	--	--	Biological Process: signal transduction (GO:0007165);;	K13161|3.4e-12|csv:101218373|K13161 heterogeneous nuclear ribonucleoprotein R | (RefSeq) heterogeneous nuclear ribonucleoprotein Q	--	--	--	Fantastic Four meristem regulator	--	S	Function unknown	hypothetical protein Saspl_004029 [Salvia splendens]
Iba01G058220	555	515	583	228	240	255	4.27453	3.98373	4.44728	1.90131	1.86951	1.9995	1.02885e-18	-1.13554	down	--	--	Cellular Component: integral component of membrane (GO:0016021);;	--	--	--	--	Plant phosphoribosyltransferase C-terminal	Protein QUIRKY OS=Arabidopsis thaliana OX=3702 GN=QKY PE=2 SV=1	S	Function unknown	Protein QUIRKY [Capsicum baccatum]
Iba05G008820	170	163	146	40	56	65	2.12924	2.04635	1.80524	0.53503	0.698902	0.822034	5.10988e-09	-1.51975	down	--	--	Molecular Function: molecular_function (GO:0003674);; Molecular Function: guanyl-nucleotide exchange factor activity (GO:0005085);; Molecular Function: Ras guanyl-nucleotide exchange factor activity (GO:0005088);; Molecular Function: Rho guanyl-nucleotide exchange factor activity (GO:0005089);; Molecular Function: binding (GO:0005488);; Molecular Function: protein binding (GO:0005515);; Cellular …	K21852|6.0e-18|han:110926428|K21852 dedicator of cytokinesis protein 6/7/8 | (RefSeq) guanine nucleotide exchange factor SPIKE 1-like	--	[T]	Signal transduction mechanisms	--	Guanine nucleotide exchange factor SPIKE 1 OS=Arabidopsis thaliana OX=3702 GN=SPK1 PE=1 SV=1	T	Signal transduction mechanisms	guanyl-nucleotide exchange factor,GTPase binding,GTP binding protein [Artemisia annua]
Iba06G020400	3164	3201	3484	8807	8837	9341	57.2956	58.2869	62.578	173.203	161.997	172.415	9.84994e-269	1.51229	up	--	--	Molecular Function: 1-phosphatidylinositol binding (GO:0005545);; Cellular Component: clathrin-coated vesicle (GO:0030136);; Molecular Function: clathrin binding (GO:0030276);; Biological Process: clathrin coat assembly (GO:0048268);;	K20044|1.8e-18|peq:110019143|K20044 phosphatidylinositol-binding clathrin assembly protein | (RefSeq) putative clathrin assembly protein At5g57200	--	[TU]	Signal transduction mechanisms;; Intracellular trafficking, secretion, and vesicular transport	ANTH domain	Putative clathrin assembly protein At1g25240 OS=Arabidopsis thaliana OX=3702 GN=At1g25240 PE=3 SV=1	--	--	putative clathrin assembly protein At1g25240 [Camellia sinensis]
Iba07G028400	526	485	466	124	116	141	20.9584	19.4467	18.4045	5.34039	4.6821	5.70365	5.84651e-35	-1.89678	down	[O]	Posttranslational modification, protein turnover, chaperones	Molecular Function: molecular_function (GO:0003674);; Molecular Function: catalytic activity (GO:0003824);; Molecular Function: glutathione transferase activity (GO:0004364);; Molecular Function: binding (GO:0005488);; Molecular Function: protein binding (GO:0005515);; Cellular Component: cellular_component (GO:0005575);; Cellular Component: intracellular (GO:0005622);; Cellular Component: obsole…	K00799|5.2e-101|vvi:100260869|K00799 glutathione S-transferase [EC:2.5.1.18] | (RefSeq) glutathione S-transferase PARB	Glutathione metabolism (ko00480)	[O]	Posttranslational modification, protein turnover, chaperones	Glutathione S-transferase, N-terminal domain	Glutathione S-transferase APIC OS=Nicotiana tabacum OX=4097 GN=APIC PE=2 SV=1	O	Posttranslational modification, protein turnover, chaperones	glutathione S-transferase F11-like [Camellia sinensis]
Iba02G013200	57	66	62	2	6	5	1.2702	1.46674	1.35514	0.043603	0.13532	0.09094	5.98877e-11	-3.77887	down	--	--	Molecular Function: molecular_function (GO:0003674);; Molecular Function: DNA binding (GO:0003677);; Molecular Function: DNA-binding transcription factor activity (GO:0003700);; Cellular Component: nucleus (GO:0005634);; Biological Process: regulation of transcription, DNA-templated (GO:0006355);; Biological Process: biological_process (GO:0008150);; Biological Process: regulation of biosynthetic…	K09286|1.5e-56|ccav:112516639|K09286 EREBP-like factor | (RefSeq) ethylene-responsive transcription factor ERF062-like	--	--	--	AP2 domain	Ethylene-responsive transcription factor ERF062 OS=Arabidopsis thaliana OX=3702 GN=ERF062 PE=2 SV=1	K	Transcription	hypothetical protein F0562_000090 [Nyssa sinensis]
Iba06G028790	485	495	469	922	970	1135	5.04333	5.16905	4.83466	10.4155	10.2075	12.0317	5.65287e-29	1.1192	up	--	--	Cellular Component: transcription factor TFIIIB complex (GO:0000126);; Molecular Function: RNA polymerase III general transcription initiation factor binding (GO:0001025);; Molecular Function: TFIIIC-class transcription factor complex binding (GO:0001156);; Molecular Function: molecular_function (GO:0003674);; Molecular Function: nucleic acid binding (GO:0003676);; Molecular Function: DNA binding…	K15198|5.3e-61|cann:107859683|K15198 transcription factor TFIIIB component B'' | (RefSeq) uncharacterized LOC107859683	--	[K]	Transcription	Myb DNA-binding like	--	K	Transcription	uncharacterized protein LOC114300763 isoform X3 [Camellia sinensis]
Iba03G044010	4534	4841	4618	2054	2442	2188	226.974	243.717	229.297	111.66	123.754	111.635	5.95973e-80	-1.00969	down	--	--	Cellular Component: ribosome (GO:0005840);;	K02947|1.4e-53|vvi:100243340|K02947 small subunit ribosomal protein S10e | (RefSeq) 40S ribosomal protein S10-1	Ribosome (ko03010)	[J]	Translation, ribosomal structure and biogenesis	Plectin/S10 domain	40S ribosomal protein S10-1 OS=Arabidopsis thaliana OX=3702 GN=RPS10A PE=1 SV=1	J	Translation, ribosomal structure and biogenesis	transcription factor MYB97-like [Punica granatum]
Iba04G031040	1647	1543	1548	658	734	723	19.8175	18.6733	18.4801	8.59821	8.93266	8.86528	6.59647e-48	-1.10664	down	--	--	Biological Process: fucose metabolic process (GO:0006004);; Molecular Function: transferase activity, transferring glycosyl groups (GO:0016757);;	K23280|2.0e-76|bvg:104897863|K23280 rhamnogalacturonan I rhamnosyltransferase [EC:2.4.1.351] | (RefSeq) hypothetical protein	--	--	--	GDP-fucose protein O-fucosyltransferase	O-fucosyltransferase 39 OS=Arabidopsis thaliana OX=3702 GN=OFUT39 PE=2 SV=1	G	Carbohydrate transport and metabolism	GDP-fucose protein O-fucosyltransferase protein [Actinidia chinensis var. chinensis]
Iba03G032360	747	723	738	1517	1542	1497	25.7716	25.0499	25.23	56.8319	53.8278	52.6446	8.7261e-48	1.10354	up	--	--	Cellular Component: endoplasmic reticulum membrane (GO:0005789);; Biological Process: intracellular protein transport (GO:0006886);; Biological Process: endoplasmic reticulum to Golgi vesicle-mediated transport (GO:0006888);; Cellular Component: integral component of membrane (GO:0016021);; Biological Process: protein localization to endoplasmic reticulum exit site (GO:0070973);;	K00472|3.1e-10|bna:106444741|K00472 prolyl 4-hydroxylase [EC:1.14.11.2] | (RefSeq) probable prolyl 4-hydroxylase 7	Arginine and proline metabolism (ko00330)	--	--	Bap31/Bap29 transmembrane region	--	--	--	Signal peptide, CUB and EGF-like domain-containing protein [Actinidia chinensis var. chinensis]
Iba02G048480	383	351	378	96	92	111	8.65941	7.97412	8.46456	2.33981	2.10051	2.55587	1.78019e-26	-1.83704	down	[Q]	Secondary metabolites biosynthesis, transport and catabolism	Molecular Function: oxidoreductase activity (GO:0016491);;	K19642|9.3e-109|oeu:111399339|K19642 D-galacturonate reductase [EC:1.1.1.365] | (RefSeq) D-galacturonate reductase-like	Ascorbate and aldarate metabolism (ko00053)	[R]	General function prediction only	Aldo/keto reductase family	D-galacturonate reductase OS=Fragaria ananassa OX=3747 GN=GALUR PE=1 SV=1	S	Function unknown	hypothetical protein HYC85_023878 [Camellia sinensis]
Iba04G016420	35	52	38	3676	3740	3826	0.564234	0.849999	0.609562	65.0445	61.6856	63.5323	0	6.54885	up	--	--	Molecular Function: transferase activity, transferring acyl groups (GO:0016746);; Molecular Function: ubiquitin conjugating enzyme activity (GO:0061631);;	K06689|1.4e-33|cvr:CHLNCDRAFT_53431|K06689 ubiquitin-conjugating enzyme E2 D [EC:2.3.2.23] | (RefSeq) hypothetical protein	Ubiquitin mediated proteolysis (ko04120);; Protein processing in endoplasmic reticulum (ko04141)	[O]	Posttranslational modification, protein turnover, chaperones	Ubiquitin-conjugating enzyme	Ubiquitin-conjugating enzyme E2 11 OS=Arabidopsis thaliana OX=3702 GN=UBC11 PE=1 SV=2	O	Posttranslational modification, protein turnover, chaperones	ubiquitin-conjugating enzyme E2 2-like [Papaver somniferum]
Iba02G036570	163	155	184	74	82	67	3.20524	3.05997	3.57966	1.57561	1.63377	1.32874	2.03249e-06	-1.11236	down	--	--	Cellular Component: chloroplast thylakoid membrane (GO:0009535);;	K01092|3.0e-06|boe:106307850|K01092 myo-inositol-1(or 4)-monophosphatase [EC:3.1.3.25] | (RefSeq) phosphatase IMPL1, chloroplastic-like isoform X1	Inositol phosphate metabolism (ko00562);; Phosphatidylinositol signaling system (ko04070)	--	--	CAAD domains of cyanobacterial aminoacyl-tRNA synthetase	Protein CURVATURE THYLAKOID 1B, chloroplastic OS=Arabidopsis thaliana OX=3702 GN=CURT1B PE=1 SV=2	S	Function unknown	protein CURVATURE THYLAKOID 1B, chloroplastic [Prunus persica]
Iba02G048490	28	12	24	106	108	72	1.36965	0.584986	1.16438	5.80191	5.53073	3.7118	7.9377e-09	2.2224	up	--	--	Cellular Component: integral component of membrane (GO:0016021);;	--	--	--	--	--	--	--	--	PREDICTED: glycine-rich protein [Nelumbo nucifera]
Iba06G008380	45	37	29	2118	2352	2405	0.920367	0.757219	0.585427	47.7553	49.4301	50.88	0	6.00928	up	--	--	Molecular Function: SNAP receptor activity (GO:0005484);; Biological Process: intracellular protein transport (GO:0006886);; Cellular Component: integral component of membrane (GO:0016021);;	K08506|4.9e-95|ini:109193090|K08506 syntaxin of plants SYP7 | (RefSeq) syntaxin-71-like	SNARE interactions in vesicular transport (ko04130)	--	--	SNARE domain	Syntaxin-71 OS=Arabidopsis thaliana OX=3702 GN=SYP71 PE=1 SV=1	U	Intracellular trafficking, secretion, and vesicular transport	Syntaxin-71 like [Actinidia chinensis var. chinensis]
Iba07G023800	16037	15894	16537	3696	3941	3833	236.743	235.939	242.143	59.2459	58.888	57.6696	0	-2.02153	down	[O]	Posttranslational modification, protein turnover, chaperones	Molecular Function: ATP binding (GO:0005524);; Cellular Component: cytosol (GO:0005829);; Biological Process: protein folding (GO:0006457);; Biological Process: response to heat (GO:0009408);; Molecular Function: heat shock protein binding (GO:0031072);; Molecular Function: metal ion binding (GO:0046872);; Molecular Function: unfolded protein binding (GO:0051082);;	K09503|1.2e-199|tcc:18586851|K09503 DnaJ homolog subfamily A member 2 | (RefSeq) dnaJ protein homolog	Protein processing in endoplasmic reticulum (ko04141)	[O]	Posttranslational modification, protein turnover, chaperones	DnaJ C terminal domain	DnaJ protein homolog ANJ1 OS=Atriplex nummularia OX=3553 PE=2 SV=1	O	Posttranslational modification, protein turnover, chaperones	PREDICTED: dnaJ protein homolog [Theobroma cacao]
Iba03G006200	27	29	41	112	70	106	0.349295	0.384849	0.533578	1.61119	0.939382	1.43015	3.09547e-06	1.63379	up	--	--	Biological Process: reproduction (GO:0000003);; Cellular Component: ubiquitin ligase complex (GO:0000151);; Biological Process: mitotic cell cycle (GO:0000278);; Biological Process: nuclear division (GO:0000280);; Cellular Component: male germ cell nucleus (GO:0001673);; Biological Process: developmental process involved in reproduction (GO:0003006);; Molecular Function: protein binding (GO:00055…	--	--	--	--	F-box domain	F-box/LRR-repeat protein 17 OS=Arabidopsis thaliana OX=3702 GN=FBL17 PE=1 SV=1	S	Function unknown	F-box/LRR-repeat protein [Actinidia chinensis var. chinensis]
Iba01G031050	44	52	40	0	0	0	1.08921	1.30381	0.985294	0	0	0	1.42005e-09	-7.88772	down	--	--	Biological Process: reproduction (GO:0000003);; Biological Process: developmental process involved in reproduction (GO:0003006);; Molecular Function: molecular_function (GO:0003674);; Molecular Function: DNA-binding transcription factor activity (GO:0003700);; Cellular Component: nucleus (GO:0005634);; Biological Process: regulation of transcription, DNA-templated (GO:0006355);; Biological Proces…	K13425|1.3e-34|cann:107839265|K13425 WRKY transcription factor 22 | (RefSeq) WRKY transcription factor 22-like	MAPK signaling pathway - plant (ko04016);; Plant-pathogen interaction (ko04626)	--	--	WRKY DNA -binding domain	Probable WRKY transcription factor 14 OS=Arabidopsis thaliana OX=3702 GN=WRKY14 PE=2 SV=2	K	Transcription	WRKY transcription factor 22 [Salvia splendens]
Iba02G012160	854	920	887	3406	3747	3770	11.4393	12.3918	11.7838	49.5414	50.8036	51.475	1.80832e-283	2.09404	up	[M]	Cell wall/membrane/envelope biogenesis	Cellular Component: integral component of membrane (GO:0016021);;	K08678|1.8e-192|bna:106438334|K08678 UDP-glucuronate decarboxylase [EC:4.1.1.35] | (RefSeq) UDP-glucuronic acid decarboxylase 4-like	Amino sugar and nucleotide sugar metabolism (ko00520)	[GM]	Carbohydrate transport and metabolism;; Cell wall/membrane/envelope biogenesis	GDP-mannose 4,6 dehydratase	UDP-glucuronic acid decarboxylase 4 OS=Arabidopsis thaliana OX=3702 GN=UXS4 PE=2 SV=1	--	--	hypothetical protein F0562_000614 [Nyssa sinensis]
Iba07G020700	35	43	41	2752	2661	3064	0.747441	0.918254	0.874673	64.3597	57.9994	67.2681	0	6.21256	up	[S]	Function unknown	Cellular Component: integral component of membrane (GO:0016021);;	K14638|2.8e-29|mng:MNEG_6196|K14638 solute carrier family 15 (peptide/histidine transporter), member 3/4 | (RefSeq) Peptide transporter PTR2	--	[S]	Function unknown	SNARE associated Golgi protein	--	S	Function unknown	TVP38/TMEM64 family membrane protein like [Actinidia chinensis var. chinensis]
Iba05G031860	31	25	53	143	110	108	0.413418	0.34311	0.710898	2.12597	1.5246	1.50867	7.25557e-08	1.79233	up	--	--	Molecular Function: ATP binding (GO:0005524);; Molecular Function: 1-phosphatidylinositol-4-phosphate 5-kinase activity (GO:0016308);;	K00889|2.4e-194|gmx:100789775|K00889 1-phosphatidylinositol-4-phosphate 5-kinase [EC:2.7.1.68] | (RefSeq) phosphatidylinositol 4-phosphate 5-kinase 6	Inositol phosphate metabolism (ko00562);; Phosphatidylinositol signaling system (ko04070);; Endocytosis (ko04144)	[T]	Signal transduction mechanisms	Phosphatidylinositol-4-phosphate 5-Kinase	Phosphatidylinositol 4-phosphate 5-kinase 6 OS=Arabidopsis thaliana OX=3702 GN=PIP5K6 PE=2 SV=1	T	Signal transduction mechanisms	Phosphatidylinositol 4-phosphate 5-kinase [Actinidia chinensis var. chinensis]
Iba01G034140	33196	33249	34446	5701	6251	6090	332.023	334.411	341.723	61.9242	63.2854	62.0837	0	-2.42615	down	[N]	Cell motility	Cellular Component: integral component of membrane (GO:0016021);; Molecular Function: transferase activity (GO:0016740);;	K20887|1.2e-249|sind:105177165|K20887 xyloglucan glycosyltransferase 4 [EC:2.4.1.-] | (RefSeq) xyloglucan glycosyltransferase 4	--	--	--	Glycosyl transferase family group 2	Probable xyloglucan glycosyltransferase 12 OS=Arabidopsis thaliana OX=3702 GN=CSLC12 PE=1 SV=1	M	Cell wall/membrane/envelope biogenesis	Xyloglucan glycosyltransferase [Actinidia chinensis var. chinensis]
Iba01G034870	1528	1649	1573	215	222	189	31.0663	33.7086	31.7221	4.74256	4.56873	3.91059	2.18507e-176	-2.86547	down	--	--	Molecular Function: ubiquitin-protein transferase activity (GO:0004842);;	--	--	--	--	U-box domain	U-box domain-containing protein 28 OS=Arabidopsis thaliana OX=3702 GN=PUB28 PE=1 SV=1	H	Coenzyme transport and metabolism	U-box domain-containing protein 28-like [Camellia sinensis]
Iba03G024360	758	661	792	191	223	220	12.5621	11.0201	13.0242	3.4401	3.73608	3.70352	1.06855e-43	-1.7454	down	--	--	Molecular Function: calmodulin binding (GO:0005516);;	--	--	--	--	Calmodulin binding protein-like	Protein SAR DEFICIENT 1 OS=Arabidopsis thaliana OX=3702 GN=SARD1 PE=1 SV=1	S	Function unknown	protein SAR DEFICIENT 1-like [Camellia sinensis]
Iba01G030880	8	6	0	76	87	84	0.156749	0.119614	0	1.62126	1.7308	1.67867	1.37469e-14	4.19717	up	--	--	Molecular Function: GTPase activator activity (GO:0005096);; Molecular Function: metal ion binding (GO:0046872);;	K12486|1.3e-140|nsy:104248387|K12486 stromal membrane-associated protein | (RefSeq) ADP-ribosylation factor GTPase-activating protein AGD12-like	Endocytosis (ko04144)	[R]	General function prediction only	Putative GTPase activating protein for Arf	ADP-ribosylation factor GTPase-activating protein AGD12 OS=Arabidopsis thaliana OX=3702 GN=AGD12 PE=1 SV=1	T	Signal transduction mechanisms	ADP-ribosylation factor GTPase-activating protein [Actinidia chinensis var. chinensis]
Iba01G029010	8475	8506	8485	23690	23049	25676	34.296	34.6115	34.0546	104.118	94.4188	105.906	0	1.56599	up	[C]	Energy production and conversion	Molecular Function: inorganic diphosphatase activity (GO:0004427);; Molecular Function: pyrophosphate hydrolysis-driven proton transmembrane transporter activity (GO:0009678);; Cellular Component: integral component of membrane (GO:0016021);;	K23025|0.0e+00|dcr:108214208|K23025 H+-translocating diphosphatase [EC:7.1.3.1] | (RefSeq) pyrophosphate-energized vacuolar membrane proton pump-like	--	--	--	Inorganic H+ pyrophosphatase	Pyrophosphate-energized vacuolar membrane proton pump OS=Vigna radiata var. radiata OX=3916 PE=1 SV=4	C	Energy production and conversion	Pyrophosphate-energized vacuolar membrane proton pump like [Actinidia chinensis var. chinensis]
Iba01G038140	89	71	86	0	0	0	2.15714	1.73393	2.06685	0	0	0	3.36413e-12	-8.74158	down	--	--	Molecular Function: jasmonate O-methyltransferase activity (GO:0030795);; Biological Process: methylation (GO:0032259);; Molecular Function: methyl jasmonate methylesterase activity (GO:0102078);;	K21482|4.5e-102|pop:7487202|K21482 benzoate O-methyltransferase [EC:2.1.1.273] | (RefSeq) benzoate carboxyl methyltransferase	--	--	--	SAM dependent carboxyl methyltransferase	Benzoate carboxyl methyltransferase OS=Antirrhinum majus OX=4151 GN=BAMT PE=1 SV=1	S	Function unknown	benzoate carboxyl methyltransferase-like [Camellia sinensis]
Iba03G003940	3010	3209	3022	1011	1186	1161	49.7653	53.3645	49.5685	18.1533	19.8511	19.5704	1.37179e-113	-1.40444	down	[HC]	Coenzyme transport and metabolism;; Energy production and conversion	Cellular Component: cellular_component (GO:0005575);; Cellular Component: intracellular (GO:0005622);; Cellular Component: obsolete cell (GO:0005623);; Cellular Component: cytoplasm (GO:0005737);; Cellular Component: endoplasmic reticulum (GO:0005783);; Biological Process: biological_process (GO:0008150);; Biological Process: response to external stimulus (GO:0009605);; Biological Process: respon…	--	--	[CR]	Energy production and conversion;; General function prediction only	FAD binding domain	Monooxygenase 1 OS=Arabidopsis thaliana OX=3702 GN=MO1 PE=2 SV=1	C	Energy production and conversion	monooxygenase 1-like isoform X1 [Camellia sinensis]
Iba03G006960	82	81	100	282	341	388	2.79225	2.75706	3.35362	10.4492	11.7634	13.4841	1.0691e-25	1.99716	up	--	--	Cellular Component: extracellular region (GO:0005576);; Cellular Component: cell wall (GO:0005618);; Biological Process: plant-type cell wall organization (GO:0009664);; Cellular Component: membrane (GO:0016020);;	K20628|1.4e-84|dzi:111293806|K20628 expansin | (RefSeq) expansin-A10-like	--	--	--	Expansin C-terminal domain	Expansin-A32 OS=Oryza sativa subsp. japonica OX=39947 GN=EXPA32 PE=2 SV=1	S	Function unknown	expansin-A9-like [Coffea arabica]
Iba01G050510	131	153	116	467	547	642	2.25202	2.65829	1.98854	8.7565	9.55829	11.2938	1.3961e-39	2.10374	up	[G]	Carbohydrate transport and metabolism	Molecular Function: UDP-glycosyltransferase activity (GO:0008194);;	K13691|3.1e-60|nta:107802362|K13691 pathogen-inducible salicylic acid glucosyltransferase [EC:2.4.1.-] | (RefSeq) UDP-glycosyltransferase 74G1-like	--	[GC]	Carbohydrate transport and metabolism;; Energy production and conversion	UDP-glucoronosyl and UDP-glucosyl transferase	UDP-glycosyltransferase 87A2 OS=Arabidopsis thaliana OX=3702 GN=UGT87A2 PE=1 SV=1	--	--	hypothetical protein HYC85_031460 [Camellia sinensis]
Iba07G027950	659	673	664	79	56	91	11.3178	11.6373	11.3118	1.46302	0.95988	1.58845	4.05277e-78	-3.08369	down	--	--	--	--	--	--	--	--	--	S	Function unknown	hypothetical protein CK203_019861 [Vitis vinifera]
Iba01G043560	511	481	539	65	95	50	11.3022	10.6975	11.8279	1.56024	2.10711	1.12166	1.91956e-49	-2.80939	down	--	--	Molecular Function: peroxidase activity (GO:0004601);; Cellular Component: extracellular region (GO:0005576);; Biological Process: response to oxidative stress (GO:0006979);; Molecular Function: heme binding (GO:0020037);; Biological Process: hydrogen peroxide catabolic process (GO:0042744);; Molecular Function: metal ion binding (GO:0046872);;	K00430|6.7e-123|dzi:111317534|K00430 peroxidase [EC:1.11.1.7] | (RefSeq) lignin-forming anionic peroxidase-like	Phenylpropanoid biosynthesis (ko00940)	--	--	Peroxidase	Lignin-forming anionic peroxidase OS=Nicotiana sylvestris OX=4096 PE=2 SV=1	Q	Secondary metabolites biosynthesis, transport and catabolism	lignin-forming anionic peroxidase-like [Camellia sinensis]
Iba04G011850	1029	933	1058	331	360	368	10.4124	9.48619	10.6177	3.63197	3.68182	3.7931	8.13403e-47	-1.45453	down	--		Molecular Function: protein serine/threonine kinase activity (GO:0004674);; Molecular Function: ATP binding (GO:0005524);; Cellular Component: integral component of membrane (GO:0016021);; Molecular Function: carbohydrate binding (GO:0030246);;	K13416|1.4e-55|mdm:103416332|K13416 brassinosteroid insensitive 1-associated receptor kinase 1 [EC:2.7.10.1 2.7.11.1] | (RefSeq) BRASSINOSTEROID INSENSITIVE 1-associated receptor kinase 1-like isoform X1	MAPK signaling pathway - plant (ko04016);; Plant hormone signal transduction (ko04075);; Plant-pathogen interaction (ko04626)	--	--	Protein kinase domain	G-type lectin S-receptor-like serine/threonine-protein kinase LECRK3 OS=Oryza sativa subsp. japonica OX=39947 GN=LECRK3 PE=3 SV=2	T	Signal transduction mechanisms	G-type lectin S-receptor-like serine/threonine-protein kinase LECRK3 [Vitis riparia]
Iba03G043990	3533	3427	3664	787	820	869	51.0291	49.7813	52.4923	12.3461	11.9822	12.7834	3.54641e-255	-2.04373	down	--	--	Cellular Component: integral component of membrane (GO:0016021);;	K14780|1.4e-82|dcr:108220614|K14780 ATP-dependent RNA helicase DHX37/DHR1 [EC:3.6.4.13] | (RefSeq) ATP-dependent RNA helicase DEAH13-like isoform X1	--	[G]	Carbohydrate transport and metabolism	Protein of unknown function, DUF604	--	G	Carbohydrate transport and metabolism	uncharacterized protein LOC113703701 [Coffea arabica]
Iba03G021260	282	297	307	570	602	573	5.72184	6.05359	6.17559	12.5556	12.3583	11.8325	4.2654e-18	1.03574	up	[Q]	Secondary metabolites biosynthesis, transport and catabolism	Molecular Function: ligase activity (GO:0016874);;	--	--	--	--	non-haem dioxygenase in morphine synthesis N-terminal	--	S	Function unknown	Serine--tRNA ligase [Actinidia chinensis var. chinensis]
Iba07G017830	3309	2911	3062	732	813	967	41.1494	36.403	37.7708	9.88633	10.2237	12.2579	4.39316e-123	-1.82966	down	--	--	--	K15111|4.2e-29|spen:107015750|K15111 solute carrier family 25 (mitochondrial S-adenosylmethionine transporter), member 26 | (RefSeq) LOW QUALITY PROTEIN: protein MITOFERRINLIKE 1, chloroplastic	--	--	--	Plant organelle RNA recognition domain	Protein WHAT'S THIS FACTOR 1 homolog, chloroplastic OS=Arabidopsis thaliana OX=3702 GN=At4g01037 PE=3 SV=1	S	Function unknown	protein WHAT'S THIS FACTOR 1 homolog, chloroplastic-like isoform X1 [Camellia sinensis]
Iba03G035830	376	373	350	2091	2324	2315	9.64137	9.62466	8.89047	58.2451	60.3624	60.5378	1.02598e-258	2.67111	up	--	--	Molecular Function: inorganic phosphate transmembrane transporter activity (GO:0005315);; Cellular Component: integral component of mitochondrial inner membrane (GO:0031305);; Biological Process: phosphate ion transmembrane transport (GO:0035435);;	K15102|8.8e-156|hbr:110636658|K15102 solute carrier family 25 (mitochondrial phosphate transporter), member 3 | (RefSeq) mitochondrial phosphate carrier protein 3, mitochondrial-like isoform X1	--	[C]	Energy production and conversion	Mitochondrial carrier protein	Mitochondrial phosphate carrier protein 3, mitochondrial OS=Arabidopsis thaliana OX=3702 GN=MPT3 PE=1 SV=1	C	Energy production and conversion	mitochondrial phosphate carrier protein 3, mitochondrial-like isoform X1 [Hevea brasiliensis]
Iba07G027260	49	44	56	0	5	0	0.89857	0.819656	1.0204	0	0.091872	0	5.48755e-09	-4.8468	down	[I]	Lipid transport and metabolism	Biological Process: lipid metabolic process (GO:0006629);;	K16818|3.1e-07|mtr:MTR_7g081620|K16818 phospholipase A1 [EC:3.1.1.32] | (RefSeq) glycerolipase A1	Glycerophospholipid metabolism (ko00564);; alpha-Linolenic acid metabolism (ko00592)	[I]	Lipid transport and metabolism	Lipase (class 3)	Triacylglycerol lipase OBL1 OS=Nicotiana tabacum OX=4097 GN=OBL1 PE=1 SV=1	I	Lipid transport and metabolism	Lipase [Actinidia chinensis var. chinensis]
Iba03G028570	2832	2723	2591	1287	1245	1184	28.1905	27.2543	25.5788	13.9046	12.5381	12.0059	1.42226e-57	-1.07302	down	--	--	Molecular Function: molecular_function (GO:0003674);; Molecular Function: binding (GO:0005488);; Molecular Function: protein binding (GO:0005515);; Cellular Component: cellular_component (GO:0005575);; Cellular Component: intracellular (GO:0005622);; Cellular Component: obsolete cell (GO:0005623);; Cellular Component: cytoplasm (GO:0005737);; Molecular Function: cytoskeletal protein binding (GO:0…	K11844|6.3e-13|cmo:103483482|K11844 ubiquitin carboxyl-terminal hydrolase 16/45 [EC:3.4.19.12] | (RefSeq) ubiquitin carboxyl-terminal hydrolase 2	--	--	--	Zein-binding	Myosin-binding protein 1 OS=Arabidopsis thaliana OX=3702 GN=MYOB1 PE=1 SV=1	S	Function unknown	hypothetical protein F0562_029533 [Nyssa sinensis]
Iba06G024510	510	456	431	1080	1152	1328	12.543	11.2697	10.4996	28.863	28.6774	33.2963	1.32871e-44	1.40596	up	[R]	General function prediction only	Molecular Function: peroxidase activity (GO:0004601);; Cellular Component: integral component of membrane (GO:0016021);;	K09775|5.6e-57|nnu:104591652|K09775 uncharacterized protein | (RefSeq) uncharacterized membrane protein YuiD-like	--	--	--	Divergent PAP2 family	--	S	Function unknown	Acid phosphatase/vanadium-dependent haloperoxidase-related protein [Actinidia chinensis var. chinensis]
Iba06G017660	580	645	536	1084	1228	1137	12.3305	13.7988	11.3182	25.0626	26.448	24.659	8.33872e-28	1.02637	up	--	--	Cellular Component: integral component of membrane (GO:0016021);;	K13354|2.3e-134|jre:109002727|K13354 solute carrier family 25 (peroxisomal adenine nucleotide transporter), member 17 | (RefSeq) peroxisomal nicotinamide adenine dinucleotide carrier isoform X1	Peroxisome (ko04146)	[C]	Energy production and conversion	Mitochondrial carrier protein	Peroxisomal nicotinamide adenine dinucleotide carrier OS=Arabidopsis thaliana OX=3702 GN=PXN PE=1 SV=1	C	Energy production and conversion	hypothetical protein F0562_026323 [Nyssa sinensis]
Iba05G022610	369	284	323	30	4	16	5.85695	4.53912	5.0861	0.509501	0.064421	0.249848	3.05577e-09	-4.20578	down	[E]	Amino acid transport and metabolism	Molecular Function: glutamate decarboxylase activity (GO:0004351);; Biological Process: glutamate metabolic process (GO:0006536);; Molecular Function: pyridoxal phosphate binding (GO:0030170);;	K01580|7.9e-256|oeu:111379668|K01580 glutamate decarboxylase [EC:4.1.1.15] | (RefSeq) glutamate decarboxylase	Alanine, aspartate and glutamate metabolism (ko00250);; beta-Alanine metabolism (ko00410);; Taurine and hypotaurine metabolism (ko00430);; Butanoate metabolism (ko00650)	[E]	Amino acid transport and metabolism	Pyridoxal-dependent decarboxylase conserved domain	Glutamate decarboxylase OS=Petunia hybrida OX=4102 GN=GAD PE=1 SV=1	E	Amino acid transport and metabolism	hypothetical protein F0562_004092 [Nyssa sinensis]
NewGene_814	27	10	18	79	73	114	0.65908	0.245375	0.432876	2.0872	1.80072	2.81506	1.08072e-08	2.33151	up	--	--	Cellular Component: nucleus (GO:0005634);; Biological Process: regulation of transcription, DNA-templated (GO:0006355);; Molecular Function: zinc ion binding (GO:0008270);;	K14638|2.08e-31|jre:109008827|K14638 solute carrier family 15 (peptide/histidine transporter), member 3/4 | (RefSeq) protein NRT1/ PTR FAMILY 5.9-like	--	--	--	FAR1 DNA-binding domain	--	S	Function unknown	phosphoglycerate/bisphosphoglycerate mutase, active site protein [Artemisia annua]
Iba02G039300	1403	1375	1373	644	624	627	25.4724	25.0933	24.7213	12.6976	11.4595	11.5873	1.47962e-39	-1.07247	down	--	--	Cellular Component: integral component of membrane (GO:0016021);;	K07456|1.1e-14|vcn:VOLCADRAFT_121755|K07456 DNA mismatch repair protein MutS2 | (RefSeq) hypothetical protein	Mismatch repair (ko03430)	[S]	Function unknown	PAP2 superfamily C-terminal	--	S	Function unknown	hypothetical protein F0562_027511 [Nyssa sinensis]
Iba01G059240	309	306	320	0	0	0	16.719	16.6516	17.1629	0	0	0	1.10758e-18	-10.6684	down	--	--	--	--	--	--	--	PLAC8 family	Protein PLANT CADMIUM RESISTANCE 6 OS=Arabidopsis thaliana OX=3702 GN=PCR6 PE=2 SV=1	S	Function unknown	Cell number regulator like [Actinidia chinensis var. chinensis]
Iba02G018110	197	194	201	2	0	6	5.01989	4.96922	5.08196	0.055427	0	0.141412	3.22677e-27	-6.15227	down	--	--	Molecular Function: RNA binding (GO:0003723);; Molecular Function: ATP-dependent peptidase activity (GO:0004176);; Molecular Function: serine-type endopeptidase activity (GO:0004252);; Biological Process: rRNA processing (GO:0006364);; Biological Process: protein quality control for misfolded or incompletely synthesized proteins (GO:0006515);; Cellular Component: endopeptidase Clp complex (GO:000…	K01358|1.4e-14|pavi:110764588|K01358 ATP-dependent Clp protease, protease subunit [EC:3.4.21.92] | (RefSeq) ATP-dependent Clp protease proteolytic subunit-related protein 1, chloroplastic	--	[O]	Posttranslational modification, protein turnover, chaperones	--	ATP-dependent Clp protease proteolytic subunit-related protein 1, chloroplastic OS=Arabidopsis thaliana OX=3702 GN=CLPR1 PE=1 SV=1	O	Posttranslational modification, protein turnover, chaperones	ATP-dependent Clp protease proteolytic subunit-related protein 1, chloroplastic [Prunus avium]
Iba05G038500	12	25	20	40	61	63	0.351898	0.758159	0.607306	1.31282	1.88923	1.96179	0.000471642	1.57501	up	--	--	Cellular Component: integral component of membrane (GO:0016021);;	K15104|3.9e-157|mesc:110612217|K15104 solute carrier family 25 (mitochondrial oxoglutarate transporter), member 11 | (RefSeq) mitochondrial dicarboxylate/tricarboxylate transporter DTC-like	--	[C]	Energy production and conversion	Mitochondrial carrier protein	Mitochondrial dicarboxylate/tricarboxylate transporter DTC OS=Arabidopsis thaliana OX=3702 GN=DTC PE=1 SV=1	C	Energy production and conversion	mitochondrial dicarboxylate/tricarboxylate transporter DTC-like [Manihot esculenta]
Iba03G028890	345	320	404	936	931	1041	5.81563	5.41562	6.75	17.14	15.8767	17.8782	1.1707e-42	1.50186	up	[S]	Function unknown	Cellular Component: integral component of membrane (GO:0016021);;	--	--	--	--	Protein of unknown function (DUF1517)	--	S	Function unknown	Trans-2-enoyl-CoA reductase [Actinidia chinensis var. chinensis]
NewGene_282	110	115	78	0	0	0	2.60816	2.76253	1.77527	0	0	0	4.23843e-13	-9.04334	down	--	--	Molecular Function: structural constituent of cell wall (GO:0005199);; Biological Process: plant-type cell wall organization (GO:0009664);;	--	--	--	--	Extensin-like region	--	--	--	--
Iba02G006870	67	70	62	170	213	246	0.857571	0.900182	0.790948	2.36949	2.77541	3.22089	6.02107e-14	1.71384	up	--		Molecular Function: protein kinase activity (GO:0004672);; Molecular Function: ATP binding (GO:0005524);; Cellular Component: integral component of membrane (GO:0016021);;	K01180|3.7e-147|cmax:111487562|K01180 endo-1,3(4)-beta-glucanase [EC:3.2.1.6] | (RefSeq) uncharacterized protein LOC111487562	--	[T]	Signal transduction mechanisms	Protein kinase domain	Proline-rich receptor-like protein kinase PERK8 OS=Arabidopsis thaliana OX=3702 GN=PERK8 PE=1 SV=1	T	Signal transduction mechanisms	hypothetical protein F0562_005245 [Nyssa sinensis]
Iba02G028150	375	417	374	735	903	877	15.2341	17.0297	15.0853	32.4687	37.1714	36.3648	7.32604e-27	1.16398	up	--	--	--	--	--	--	--	Domain of unknown function (DUF3511)	--	S	Function unknown	uncharacterized protein LOC114323670 [Camellia sinensis]
Iba04G027390	1177	1202	1252	132	162	119	20.0856	20.6238	21.1898	2.44559	2.79909	2.05538	1.56965e-145	-3.07893	down	[QV]	Secondary metabolites biosynthesis, transport and catabolism;; Defense mechanisms	Molecular Function: iron ion binding (GO:0005506);; Molecular Function: oxidoreductase activity, acting on paired donors, with incorporation or reduction of molecular oxygen (GO:0016705);; Molecular Function: heme binding (GO:0020037);; Biological Process: oxidation-reduction process (GO:0055114);;	K20665|2.9e-173|tcc:108661791|K20665 jasmonoyl-L-amino acid 12-hydroxylase [EC:1.14.14.48] | (RefSeq) cytochrome P450 94B3	--	[QI]	Secondary metabolites biosynthesis, transport and catabolism;; Lipid transport and metabolism	Cytochrome P450	Cytochrome P450 94B1 OS=Arabidopsis thaliana OX=3702 GN=CYP94B1 PE=1 SV=1	--	--	hypothetical protein C3L33_19126, partial [Rhododendron williamsianum]
Ibaptg000271lG000030	74	75	74	138	151	156	2.5823	2.65172	2.58846	5.27504	5.37451	5.61089	7.31605e-06	1.0535	up	[H]	Coenzyme transport and metabolism	--	K22857|3.2e-107|pper:18767647|K22857 EEF1A lysine methyltransferase 4 [EC:2.1.1.-] | (RefSeq) methyltransferase-like protein 13	--	[E]	Amino acid transport and metabolism	Methyltransferase domain	--	E	Amino acid transport and metabolism	Endothelin-converting enzyme 2 region like [Actinidia chinensis var. chinensis]
Iba01G013900	70	59	62	5021	5273	5259	0.766895	0.642278	0.671065	60.0114	58.7367	58.987	0	6.40525	up	--	--	Biological Process: reproduction (GO:0000003);; Biological Process: cell morphogenesis (GO:0000902);; Biological Process: cell morphogenesis involved in differentiation (GO:0000904);; Biological Process: urogenital system development (GO:0001655);; Biological Process: kidney development (GO:0001822);; Biological Process: liver development (GO:0001889);; Biological Process: tissue homeostasis (GO:…	K01087|2.7e-10|ccaj:109795950|K01087 trehalose 6-phosphate phosphatase [EC:3.1.3.12] | (RefSeq) trehalose-phosphate phosphatase A-like	Starch and sucrose metabolism (ko00500)	[Z]	Cytoskeleton	Tetratricopeptide repeat	Protein KINESIN LIGHT CHAIN-RELATED 2 OS=Arabidopsis thaliana OX=3702 GN=KLCR2 PE=1 SV=1	Z	Cytoskeleton	protein KINESIN LIGHT CHAIN-RELATED 2-like [Camellia sinensis]
Iba02G020490	1067	1124	1101	272	277	260	20.346	21.5509	20.8125	5.62133	5.33714	5.05261	3.32482e-82	-1.96658	down	[K]	Transcription	Molecular Function: RNA binding (GO:0003723);; Molecular Function: ribonuclease III activity (GO:0004525);; Biological Process: RNA processing (GO:0006396);; Biological Process: rRNA catabolic process (GO:0016075);;	K11592|2.6e-48|nnu:104585774|K11592 endoribonuclease Dicer [EC:3.1.26.-] | (RefSeq) endoribonuclease Dicer homolog 1	--	[A]	RNA processing and modification	Ribonuclease III domain	Ribonuclease 3-like protein 2 OS=Arabidopsis thaliana OX=3702 GN=RTL2 PE=1 SV=1	A	RNA processing and modification	hypothetical protein HYC85_014859 [Camellia sinensis]
Iba03G041350	48	64	28	28464	30985	30630	0.605505	0.815985	0.351124	394.777	400.553	398.697	9.01829e-196	9.38549	up	[Q]	Secondary metabolites biosynthesis, transport and catabolism	Molecular Function: oxidoreductase activity, acting on single donors with incorporation of molecular oxygen, incorporation of two atoms of oxygen (GO:0016702);; Molecular Function: metal ion binding (GO:0046872);;	K09840|1.0e-244|han:110873138|K09840 9-cis-epoxycarotenoid dioxygenase [EC:1.13.11.51] | (RefSeq) probable carotenoid cleavage dioxygenase 4, chloroplastic	Carotenoid biosynthesis (ko00906)	[Q]	Secondary metabolites biosynthesis, transport and catabolism	Retinal pigment epithelial membrane protein	Probable carotenoid cleavage dioxygenase 4, chloroplastic OS=Arabidopsis thaliana OX=3702 GN=CCD4 PE=1 SV=1	Q	Secondary metabolites biosynthesis, transport and catabolism	hypothetical protein F0562_011767 [Nyssa sinensis]
Iba04G001030	141	141	144	0	9	0	2.64039	2.65513	2.68018	0	0.152555	0	0.000845558	-5.53629	down	[P]	Inorganic ion transport and metabolism	Molecular Function: ammonium transmembrane transporter activity (GO:0008519);; Cellular Component: integral component of membrane (GO:0016021);;	K03320|8.1e-253|mesc:110629771|K03320 ammonium transporter, Amt family | (RefSeq) ammonium transporter 3 member 1-like isoform X1	--	[P]	Inorganic ion transport and metabolism	Ammonium Transporter Family	Ammonium transporter 3 member 1 OS=Oryza sativa subsp. japonica OX=39947 GN=AMT3-1 PE=2 SV=1	P	Inorganic ion transport and metabolism	ammonium transporter 3 member 1-like isoform X1 [Manihot esculenta]
Iba03G029970	371	332	411	800	718	753	11.2882	10.1422	12.378	26.4211	22.1186	23.3377	4.18117e-20	1.08808	up	[J]	Translation, ribosomal structure and biogenesis	Molecular Function: structural constituent of ribosome (GO:0003735);; Cellular Component: ribosome (GO:0005840);; Biological Process: translation (GO:0006412);;	K02895|2.2e-71|nta:107771799|K02895 large subunit ribosomal protein L24 | (RefSeq) 50S ribosomal protein L24, chloroplastic-like	Ribosome (ko03010)	[J]	Translation, ribosomal structure and biogenesis	Ribosomal proteins 50S L24/mitochondrial 39S L24	50S ribosomal protein L24, chloroplastic OS=Nicotiana tabacum OX=4097 GN=RPL24 PE=1 SV=1	J	Translation, ribosomal structure and biogenesis	50S ribosomal protein L24, chloroplastic [Nicotiana tomentosiformis]
Iba05G034920	84	95	82	64	23	25	1.01571	1.15672	0.978636	0.835255	0.279296	0.305212	0.00491467	-1.14513	down	--	--	--	--	--	--	--	Plant protein of unknown function (DUF936)	--	S	Function unknown	uncharacterized protein LOC114294290 isoform X2 [Camellia sinensis]
Iba02G042790	0	0	0	540	521	567	0	0	0	18.933	17.0331	18.6592	5.22248e-22	11.5852	up	--	--	Molecular Function: RNA polymerase II transcription regulatory region sequence-specific DNA binding (GO:0000977);; Molecular Function: DNA-binding transcription factor activity (GO:0003700);; Cellular Component: nucleus (GO:0005634);; Biological Process: positive regulation of transcription by RNA polymerase II (GO:0045944);; Molecular Function: protein dimerization activity (GO:0046983);;	K09264|1.0e-21|var:108329327|K09264 MADS-box transcription factor, plant | (RefSeq) truncated transcription factor CAULIFLOWER A-like	--	[K]	Transcription	SRF-type transcription factor (DNA-binding and dimerisation domain)	Agamous-like MADS-box protein AGL104 OS=Arabidopsis thaliana OX=3702 GN=AGL104 PE=1 SV=1	K	Transcription	hypothetical protein TEA_016716 [Camellia sinensis var. sinensis]
Iba03G026710	166	180	193	11	8	27	5.35787	5.85052	6.196	0.362655	0.236625	0.891127	1.31101e-23	-3.49568	down	--	--	Cellular Component: integral component of membrane (GO:0016021);;	--	--	--	--	Protein of unknown function (DUF1191)	--	S	Function unknown	PREDICTED: uncharacterized protein LOC107808439 [Nicotiana tabacum]
Iba01G030000	541	449	448	1232	1203	1242	12.8095	10.6823	10.5005	31.68	28.8221	29.9565	2.31276e-48	1.41348	up	--	--	Molecular Function: molecular_function (GO:0003674);; Molecular Function: binding (GO:0005488);; Molecular Function: protein binding (GO:0005515);; Cellular Component: cellular_component (GO:0005575);; Cellular Component: intracellular (GO:0005622);; Cellular Component: obsolete cell (GO:0005623);; Cellular Component: cytoplasm (GO:0005737);; Biological Process: generation of precursor metabolite…	--	--	--	--	Protein of unknown function (DUF2470)	Glutamyl-tRNA reductase-binding protein, chloroplastic OS=Arabidopsis thaliana OX=3702 GN=GLUTRBP PE=1 SV=1	S	Function unknown	glutamyl-tRNA reductase-binding protein, chloroplastic [Quercus lobata]
Iba04G031200	62	33	52	234	282	278	0.910788	0.478873	0.745474	3.73987	4.19432	4.16439	3.00662e-26	2.48964	up	[C]	Energy production and conversion	Cellular Component: mitochondrial proton-transporting ATP synthase complex, catalytic sector F(1) (GO:0000275);; Molecular Function: ATP binding (GO:0005524);; Biological Process: ATP synthesis coupled proton transport (GO:0015986);; Molecular Function: ATPase activity (GO:0016887);; Molecular Function: proton-transporting ATP synthase activity, rotational mechanism (GO:0046933);;	K02133|1.2e-252|ini:109157609|K02133 F-type H+-transporting ATPase subunit beta [EC:7.1.2.2] | (RefSeq) ATP synthase subunit beta, mitochondrial-like	Oxidative phosphorylation (ko00190)	[C]	Energy production and conversion	ATP synthase alpha/beta family, nucleotide-binding domain	ATP synthase subunit beta, mitochondrial OS=Oryza sativa subsp. japonica OX=39947 GN=ATPB PE=1 SV=2	C	Energy production and conversion	hypothetical protein EJB05_17384 [Eragrostis curvula]
Iba06G001130	38	8	28	87	51	83	3.4063	0.662196	2.45523	8.53062	4.64462	7.62569	0.000436761	1.6453	up	--	--	Biological Process: blue light signaling pathway (GO:0009785);;	K01166|3.1e-10|dzi:111302682|K01166 ribonuclease T2 [EC:4.6.1.19] | (RefSeq) uncharacterized protein LOC111302682	--	--	--	--	--	--	--	Retinitis pigmentosa 1-like 1 protein [Actinidia chinensis var. chinensis]
Iba03G001130	207	155	175	4	12	0	9.23076	6.94546	7.72801	0.165124	0.538068	0	6.19071e-07	-5.01814	down	--	--	Molecular Function: transferase activity (GO:0016740);;	--	--	--	--	Glyoxalase/Bleomycin resistance protein/Dioxygenase superfamily	--	S	Function unknown	Metallothiol transferase [Actinidia chinensis var. chinensis]
Iba01G034460	86	148	108	8	0	4	1.00396	1.74978	1.25916	0.09554	0	0.047846	7.24306e-18	-4.76816	down	[M]	Cell wall/membrane/envelope biogenesis	Molecular Function: protein serine/threonine kinase activity (GO:0004674);; Molecular Function: calcium ion binding (GO:0005509);; Molecular Function: ATP binding (GO:0005524);; Cellular Component: integral component of membrane (GO:0016021);; Molecular Function: polysaccharide binding (GO:0030247);;	K23544|7.7e-117|brp:103842861|K23544 serine incorporator 1/3 | (RefSeq) serine incorporator 3	--	--	--	Protein kinase domain	Wall-associated receptor kinase 2 OS=Arabidopsis thaliana OX=3702 GN=WAK2 PE=1 SV=1	T	Signal transduction mechanisms	putative wall-associated receptor kinase-like 16 [Camellia sinensis]
Iba04G007720	259	285	251	148	93	137	7.11823	7.89978	6.84655	4.4054	2.58454	3.83773	1.41999e-06	-1.00995	down	[HR]	Coenzyme transport and metabolism;; General function prediction only	Molecular Function: catalytic activity (GO:0003824);;	--	--	--	--	Isochorismatase family	Nicotinamidase 1 OS=Arabidopsis thaliana OX=3702 GN=NIC1 PE=1 SV=1	Q	Secondary metabolites biosynthesis, transport and catabolism	hypothetical protein HYC85_005060 [Camellia sinensis]
Iba06G004520	75	73	74	0	0	0	2.37132	2.31617	2.32124	0	0	0	9.27785e-12	-8.594	down	--	--	Molecular Function: transcription regulatory region sequence-specific DNA binding (GO:0000976);; Molecular Function: DNA-binding transcription factor activity (GO:0003700);; Molecular Function: metalloendopeptidase activity (GO:0004222);; Cellular Component: nucleus (GO:0005634);; Biological Process: cell differentiation (GO:0030154);; Molecular Function: sequence-specific DNA binding (GO:0043565…	K09422|1.4e-66|nsy:104231733|K09422 transcription factor MYB, plant | (RefSeq) transcription factor MYB46-like	--	[K]	Transcription	Myb-like DNA-binding domain	Transcription factor MYB61 OS=Arabidopsis thaliana OX=3702 GN=MYB61 PE=2 SV=1	K	Transcription	PREDICTED: transcription factor MYB46-like [Nicotiana sylvestris]
Iba04G001270	1628	1819	1729	6099	6796	6485	30.4702	34.2411	32.0952	124.008	128.802	123.757	0	1.96144	up	[E]	Amino acid transport and metabolism	Molecular Function: spermine:oxygen oxidoreductase (spermidine-forming) activity (GO:0052901);; Molecular Function: spermidine:oxygen oxidoreductase (3-aminopropanal-forming) activity (GO:0052902);; Molecular Function: N1-acetylspermine:oxygen oxidoreductase (3-acetamidopropanal-forming) activity (GO:0052903);; Molecular Function: N1-acetylspermidine:oxygen oxidoreductase (3-acetamidopropanal-for…	K17839|9.3e-241|spen:107007559|K17839 polyamine oxidase [EC:1.5.3.17 1.5.3.-] | (RefSeq) polyamine oxidase 2	Arginine and proline metabolism (ko00330);; beta-Alanine metabolism (ko00410);; Pantothenate and CoA biosynthesis (ko00770)	[Q]	Secondary metabolites biosynthesis, transport and catabolism	Flavin containing amine oxidoreductase	Polyamine oxidase 2 OS=Arabidopsis thaliana OX=3702 GN=PAO2 PE=1 SV=1	Q	Secondary metabolites biosynthesis, transport and catabolism	polyamine oxidase 2 [Camellia sinensis]
Iba01G009130	8	11	6	872	937	978	0.242953	0.335722	0.162458	28.7443	28.8035	30.2627	6.74797e-109	6.85753	up	[T]	Signal transduction mechanisms	Molecular Function: calcium ion binding (GO:0005509);; Cellular Component: integral component of membrane (GO:0016021);;	K13448|3.4e-56|oeu:111396559|K13448 calcium-binding protein CML | (RefSeq) probable calcium-binding protein CML25	Plant-pathogen interaction (ko04626)	[T]	Signal transduction mechanisms	EF hand	Probable calcium-binding protein CML25 OS=Arabidopsis thaliana OX=3702 GN=CML25 PE=2 SV=1	T	Signal transduction mechanisms	probable calcium-binding protein CML25 [Camellia sinensis]
Iba01G048470	1639	1648	1629	407	411	445	21.8975	22.1414	21.5826	5.89737	5.54985	6.05064	3.94098e-117	-1.903	down	--	--	Cellular Component: exocyst (GO:0000145);; Biological Process: exocytosis (GO:0006887);; Biological Process: protein transport (GO:0015031);;	K07195|1.6e-154|hbr:110652974|K07195 exocyst complex component 7 | (RefSeq) exocyst complex component EXO70H1-like	--	[U]	Intracellular trafficking, secretion, and vesicular transport	Exo70 exocyst complex subunit	Exocyst complex component EXO70H1 OS=Arabidopsis thaliana OX=3702 GN=EXO70H1 PE=1 SV=1	U	Intracellular trafficking, secretion, and vesicular transport	hypothetical protein C3L33_06931, partial [Rhododendron williamsianum]
Iba04G034500	19	23	14	150	127	113	0.361507	0.44467	0.263801	3.14579	2.48852	2.21559	4.42493e-17	2.86211	up	--	--	Biological Process: cell communication (GO:0007154);; Biological Process: signal transduction (GO:0007165);; Biological Process: biological_process (GO:0008150);; Biological Process: response to radiation (GO:0009314);; Biological Process: response to light stimulus (GO:0009416);; Biological Process: response to external stimulus (GO:0009605);; Biological Process: tropism (GO:0009606);; Biologica…	--	--	--	--	--	Protein PHYTOCHROME KINASE SUBSTRATE 4 OS=Arabidopsis thaliana OX=3702 GN=PKS4 PE=1 SV=1	S	Function unknown	hypothetical protein CDL12_21027 [Handroanthus impetiginosus]
Iba03G036660	22	18	11	1558	1716	1921	0.3645	0.296963	0.164634	28.0482	28.7821	32.4601	4.40753e-203	6.72643	up	--	--	Cellular Component: integral component of membrane (GO:0016021);;	K21435|3.0e-14|lja:Lj1g3v4549010.1|K21435 ankyrin repeat domain-containing protein 6 | (RefSeq) Lj1g3v4549010.1; -	--	[R]	General function prediction only	Domain of unknown function	--	S	Function unknown	ankyrin repeat-containing protein ITN1-like isoform X3 [Camellia sinensis]
Iba03G023390	4	5	6	22240	23723	23829	0.112014	0.116523	0.15386	699.674	695.62	703.569	1.98279e-234	12.2413	up	--	--	Biological Process: response to auxin (GO:0009733);;	K14488|1.3e-33|ini:109192520|K14488 SAUR family protein | (RefSeq) auxin-responsive protein SAUR61-like	Plant hormone signal transduction (ko04075)	--	--	Auxin responsive protein	Auxin-induced protein 6B OS=Glycine max OX=3847 PE=2 SV=1	S	Function unknown	protein SMALL AUXIN UP-REGULATED RNA 10-like [Camellia sinensis]
Iba02G010800	12771	12847	12966	3575	3696	3660	158.762	160.598	159.875	48.2636	46.4998	46.3728	0	-1.76167	down	[EH]	Amino acid transport and metabolism;; Coenzyme transport and metabolism	Molecular Function: ketol-acid reductoisomerase activity (GO:0004455);; Biological Process: isoleucine biosynthetic process (GO:0009097);; Biological Process: valine biosynthetic process (GO:0009099);; Molecular Function: metal ion binding (GO:0046872);;	K00053|4.8e-284|tcc:18612034|K00053 ketol-acid reductoisomerase [EC:1.1.1.86] | (RefSeq) ketol-acid reductoisomerase, chloroplastic	Valine, leucine and isoleucine biosynthesis (ko00290);; Pantothenate and CoA biosynthesis (ko00770);; 2-Oxocarboxylic acid metabolism (ko01210);; Biosynthesis of amino acids (ko01230)	--	--	Acetohydroxy acid isomeroreductase, catalytic domain	Ketol-acid reductoisomerase, chloroplastic OS=Spinacia oleracea OX=3562 GN=AHRI PE=1 SV=1	E	Amino acid transport and metabolism	ketol-acid reductoisomerase, chloroplastic [Camellia sinensis]
Iba06G000160	618	639	612	1660	1948	1933	7.09361	7.3819	6.97072	20.7249	22.661	22.6479	2.67899e-99	1.62363	up	[M]	Cell wall/membrane/envelope biogenesis	Molecular Function: cinnamoyl-CoA reductase activity (GO:0016621);;	K09753|2.6e-69|cam:101497779|K09753 cinnamoyl-CoA reductase [EC:1.2.1.44] | (RefSeq) cinnamoyl-CoA reductase 1	Phenylpropanoid biosynthesis (ko00940)	[V]	Defense mechanisms	NAD dependent epimerase/dehydratase family	Tetraketide alpha-pyrone reductase 2 OS=Arabidopsis thaliana OX=3702 GN=TKPR2 PE=1 SV=1	V	Defense mechanisms	PREDICTED: tetraketide alpha-pyrone reductase 2 isoform X1 [Daucus carota subsp. sativus]
Iba06G002270	2423	2280	2368	922	965	992	28.7807	27.2371	27.9041	11.8927	11.5955	12.0049	1.65191e-84	-1.2387	down	--	--	Biological Process: reproduction (GO:0000003);; Biological Process: developmental process involved in reproduction (GO:0003006);; Molecular Function: molecular_function (GO:0003674);; Molecular Function: nucleic acid binding (GO:0003676);; Molecular Function: RNA binding (GO:0003723);; Molecular Function: mRNA binding (GO:0003729);; Molecular Function: binding (GO:0005488);; Cellular Component: c…	K14844|5.8e-214|hbr:110633050|K14844 pumilio homology domain family member 6 | (RefSeq) pumilio homolog 24 isoform X1	--	[J]	Translation, ribosomal structure and biogenesis	CPL (NUC119) domain	Pumilio homolog 24 OS=Arabidopsis thaliana OX=3702 GN=APUM24 PE=1 SV=1	J	Translation, ribosomal structure and biogenesis	hypothetical protein C3L33_12926, partial [Rhododendron williamsianum]
Iba04G029900	435	366	383	678	787	817	31.503	26.6251	27.4988	53.3834	57.7371	60.3687	2.64299e-19	1.00264	up	--	--	--	--	--	--	--	--	--	S	Function unknown	uncharacterized protein LOC112522759 [Cynara cardunculus var. scolymus]
Iba02G047870	3863	3721	4103	1478	1576	1518	29.6009	28.6751	31.1827	12.2951	12.2192	11.8519	4.44763e-126	-1.29619	down	--	--	Biological Process: G1/S transition of mitotic cell cycle (GO:0000082);; Cellular Component: nucleus (GO:0005634);; Biological Process: transcription, DNA-templated (GO:0006351);; Biological Process: regulation of transcription by RNA polymerase II (GO:0006357);; Biological Process: regulation of cell cycle (GO:0051726);;	K04681|0.0e+00|nnu:104591900|K04681 retinoblastoma-like protein 1 | (RefSeq) retinoblastoma-related protein-like	--	[D]	Cell cycle control, cell division, chromosome partitioning	Retinoblastoma-associated protein A domain	Retinoblastoma-related protein OS=Ricinus communis OX=3988 GN=RBR PE=2 SV=1	D	Cell cycle control, cell division, chromosome partitioning	hypothetical protein F0562_025731 [Nyssa sinensis]
Iba01G003820	455	392	377	729	847	837	6.87172	5.95581	5.64183	11.9666	12.9686	12.8899	2.47957e-21	1.03546	up	--	--	--	--	--	[R]	General function prediction only	PPR repeat	Pentatricopeptide repeat-containing protein At1g02150 OS=Arabidopsis thaliana OX=3702 GN=At1g02150 PE=2 SV=2	S	Function unknown	Pentatricopeptide repeat-containing protein [Actinidia chinensis var. chinensis]
Iba04G035040	3574	3327	3314	1352	1492	1523	23.5724	22.0605	21.6752	9.68413	9.95989	10.2383	1.27795e-96	-1.16907	down	[P]	Inorganic ion transport and metabolism	Molecular Function: potassium channel activity (GO:0005267);; Cellular Component: integral component of membrane (GO:0016021);;	K05389|1.2e-162|pop:18095296|K05389 potassium channel subfamily K, other eukaryote | (RefSeq) two-pore potassium channel 3	--	[P]	Inorganic ion transport and metabolism	Ion channel	Two-pore potassium channel 2 OS=Arabidopsis thaliana OX=3702 GN=TPK2 PE=2 SV=1	P	Inorganic ion transport and metabolism	Two-pore potassium channel like [Actinidia chinensis var. chinensis]
Iba01G023610	8	17	6	197	165	175	0.122381	0.260089	0.086733	3.29009	2.56417	2.73633	5.72051e-30	4.17512	up	--	--	Cellular Component: membrane (GO:0016020);; Molecular Function: transferase activity (GO:0016740);;	K20891|5.9e-138|jre:108992872|K20891 beta-glucuronosyltransferase [EC:2.4.1.-] | (RefSeq) beta-glucuronosyltransferase GlcAT14B-like	--	[G]	Carbohydrate transport and metabolism	Core-2/I-Branching enzyme	Beta-glucuronosyltransferase GlcAT14A OS=Arabidopsis thaliana OX=3702 GN=GLCAT14A PE=2 SV=1	G	Carbohydrate transport and metabolism	Beta-glucuronosyltransferase [Actinidia chinensis var. chinensis]
Iba07G009460	978	886	963	235	301	226	17.6707	16.0862	17.2587	4.60288	5.49639	4.15376	9.20449e-54	-1.83469	down	--	--	Molecular Function: DNA binding (GO:0003677);; Cellular Component: nucleus (GO:0005634);; Biological Process: regulation of transcription, DNA-templated (GO:0006355);;	K00521|5.2e-42|cmos:111447866|K00521 ferric-chelate reductase [EC:1.16.1.7] | (RefSeq) ferric reduction oxidase 7, chloroplastic-like	--	--	--	No apical meristem (NAM) protein	NAC transcription factor 56 OS=Arabidopsis thaliana OX=3702 GN=NAC056 PE=2 SV=1	K	Transcription	NAC domain containing protein 056 [Catharanthus roseus]
Iba01G044650	8	9	9	45	49	34	0.151193	0.177567	0.183303	1.02941	1.04821	0.729625	1.06685e-05	2.35901	up	--	--	Molecular Function: metal ion binding (GO:0046872);;	K13811|2.6e-21|bdi:100837643|K13811 3'-phosphoadenosine 5'-phosphosulfate synthase [EC:2.7.7.4 2.7.1.25] | (RefSeq) LOW QUALITY PROTEIN: ATP sulfurylase 2	Purine metabolism (ko00230);; Monobactam biosynthesis (ko00261);; Selenocompound metabolism (ko00450);; Sulfur metabolism (ko00920)	[R]	General function prediction only	Zn-finger in Ran binding protein and others	--	S	Function unknown	Zinc finger, RanBP2-type protein [Actinidia chinensis var. chinensis]
Iba07G003020	21	30	17	374	454	478	0.359214	0.530003	0.295377	7.22573	8.17315	8.67224	1.02403e-72	4.31781	up	--	--	Molecular Function: NAD+ kinase activity (GO:0003951);; Molecular Function: diacylglycerol kinase activity (GO:0004143);; Molecular Function: ATP binding (GO:0005524);; Biological Process: defense response (GO:0006952);; Biological Process: protein kinase C-activating G protein-coupled receptor signaling pathway (GO:0007205);;	K00901|1.3e-195|ccav:112500810|K00901 diacylglycerol kinase (ATP) [EC:2.7.1.107] | (RefSeq) diacylglycerol kinase 4-like	Glycerolipid metabolism (ko00561);; Glycerophospholipid metabolism (ko00564);; Phosphatidylinositol signaling system (ko04070)	[IT]	Lipid transport and metabolism;; Signal transduction mechanisms	Diacylglycerol kinase accessory domain	Diacylglycerol kinase 7 OS=Arabidopsis thaliana OX=3702 GN=DGK7 PE=1 SV=1	--	--	diacylglycerol kinase 7-like isoform X1 [Camellia sinensis]
Iba02G020000	425	682	717	146	175	164	7.20842	11.6392	12.0617	2.6842	2.99108	2.82825	1.26884e-24	-1.85568	down	--	--	--	K19307|7.0e-48|ini:109185198|K19307 25S rRNA (uracil2634-N3)-methyltransferase [EC:2.1.1.313] | (RefSeq) uncharacterized protein At4g26485-like	--	[S]	Function unknown	Domain of unknown function (DUF2431)	Heavy metal-associated isoprenylated plant protein 41 OS=Arabidopsis thaliana OX=3702 GN=HIPP41 PE=3 SV=1	S	Function unknown	PREDICTED: uncharacterized protein At4g26485-like [Ipomoea nil]
Iba01G047090	1773	1856	1693	561	633	575	14.4776	15.2338	13.7127	4.97213	5.23154	4.78163	1.75296e-82	-1.53203	down	[T]	Signal transduction mechanisms	Molecular Function: phosphorelay sensor kinase activity (GO:0000155);; Biological Process: regulation of transcription, DNA-templated (GO:0006355);; Biological Process: detection of visible light (GO:0009584);; Biological Process: red, far-red light phototransduction (GO:0009585);; Molecular Function: photoreceptor activity (GO:0009881);; Biological Process: protein-tetrapyrrole linkage (GO:00170…	K12123|0.0e+00|dzi:111274907|K12123 phytochrome E | (RefSeq) phytochrome E	--	--	--	Phytochrome region	Phytochrome E OS=Ipomoea nil OX=35883 GN=PHYE PE=2 SV=1	T	Signal transduction mechanisms	hypothetical protein HYC85_018102 [Camellia sinensis]
Iba04G016370	287	290	234	666	714	690	3.06569	3.10803	2.47277	7.72675	7.71563	7.50363	1.11902e-30	1.40924	up	--	--	Biological Process: ribosomal large subunit assembly (GO:0000027);; Biological Process: nuclear-transcribed mRNA catabolic process (GO:0000956);; Cellular Component: nucleolus (GO:0005730);; Cellular Component: cytoplasm (GO:0005737);; Biological Process: rRNA processing (GO:0006364);; Cellular Component: preribosome, large subunit precursor (GO:0030687);; Biological Process: ribosomal large subu…	K14815|4.4e-34|oeu:111409780|K14815 mRNA turnover protein 4 | (RefSeq) mRNA turnover protein 4 homolog	--	[A]	RNA processing and modification	Ribosomal protein L10	--	A	RNA processing and modification	mRNA turnover protein 4 homolog [Olea europaea var. sylvestris]
Iba01G013060	1705	1695	1763	105	89	97	14.0626	14.0602	14.4262	0.934584	0.739895	0.80993	1.27683e-271	-4.09049	down	--	--	Molecular Function: alpha-amylase activity (GO:0004556);; Molecular Function: calcium ion binding (GO:0005509);; Biological Process: carbohydrate metabolic process (GO:0005975);;	K01176|2.0e-163|hbr:110658900|K01176 alpha-amylase [EC:3.2.1.1] | (RefSeq) uncharacterized protein LOC110658900	Starch and sucrose metabolism (ko00500)	[G]	Carbohydrate transport and metabolism	--	Alpha-amylase type A isozyme OS=Hordeum vulgare OX=4513 GN=AMY1.1 PE=1 SV=1	G	Carbohydrate transport and metabolism	paramyosin-like [Ipomoea triloba]
Iba02G044160	338	342	385	698	718	786	9.21827	9.39993	10.4301	20.708	19.8398	21.8989	3.36082e-23	1.10542	up	--	--	--	K22761|2.4e-15|dcr:108201081|K22761 DNA-directed primase/polymerase protein [EC:2.7.7.102 2.7.7.7] | (RefSeq) DNA-directed primase/polymerase protein-like	--	--	--	--	--	--	--	hypothetical protein Lalb_Chr21g0310061 [Lupinus albus]
Iba05G027110	1886	1745	1823	727	701	668	33.8717	31.5164	32.4809	14.1696	12.7424	12.2228	6.60946e-64	-1.32031	down	--	--	Biological Process: rRNA processing (GO:0006364);;	--	--	[S]	Function unknown	rRNA-processing protein Efg1	--	A	RNA processing and modification	rRNA-processing protein EFG1-like [Camellia sinensis]
Iba01G051230	1198	917	998	315	283	310	10.7038	8.23655	8.84066	3.05545	2.55735	2.82021	2.06967e-46	-1.71763	down	--	--	Biological Process: cell morphogenesis (GO:0000902);; Molecular Function: actin binding (GO:0003779);; Molecular Function: hydrolase activity, hydrolyzing O-glycosyl compounds (GO:0004553);; Biological Process: carbohydrate metabolic process (GO:0005975);; Biological Process: cytoskeleton organization (GO:0007010);;	K04536|4.3e-28|lang:109327788|K04536 guanine nucleotide-binding protein G(I)/G(S)/G(T) subunit beta-1 | (RefSeq) guanine nucleotide-binding protein subunit beta-1	--	[R]	General function prediction only	--	Guanine nucleotide-binding protein subunit beta OS=Solanum tuberosum OX=4113 GN=GB1 PE=2 SV=1	S	Function unknown	hypothetical protein TanjilG_05108 [Lupinus angustifolius]
Iba03G007920	64	84	63	156	167	167	0.640458	0.851055	0.625487	1.70399	1.70754	1.71972	1.00058e-07	1.27226	up	--	--	--	--	--	--	--	Domain of unknown function (DUF4378)	Protein TRM32 OS=Arabidopsis thaliana OX=3702 GN=TRM32 PE=2 SV=1	S	Function unknown	hypothetical protein CEY00_Acc16854 [Actinidia chinensis var. chinensis]
Iba02G022270	288	324	388	0	0	0	7.05772	7.97986	9.42425	0	0	0	5.8763e-19	-10.7654	down	--	--	Biological Process: reproduction (GO:0000003);; Biological Process: developmental process involved in reproduction (GO:0003006);; Molecular Function: molecular_function (GO:0003674);; Molecular Function: nucleic acid binding (GO:0003676);; Molecular Function: DNA binding (GO:0003677);; Molecular Function: AT DNA binding (GO:0003680);; Molecular Function: double-stranded DNA binding (GO:0003690);;…	--	--	--	--	Plants and Prokaryotes Conserved (PCC) domain	AT-hook motif nuclear-localized protein 23 OS=Arabidopsis thaliana OX=3702 GN=AHL23 PE=1 SV=1	K	Transcription	PREDICTED: AT-hook motif nuclear-localized protein 23 [Beta vulgaris subsp. vulgaris]
Iba02G030920	328	285	276	574	620	664	4.97012	4.34917	4.14873	9.4483	9.51612	10.2568	5.05012e-20	1.12036	up	--	--	Biological Process: regulation of transcription, DNA-templated (GO:0006355);; Biological Process: positive regulation of long-day photoperiodism, flowering (GO:0048578);;	--	--	--	--	--	Transcription factor VOZ1 OS=Arabidopsis thaliana OX=3702 GN=VOZ1 PE=1 SV=1	S	Function unknown	Transcription factor like [Actinidia chinensis var. chinensis]
Iba05G032710	191	194	201	21	9	10	5.7331	5.84624	5.97289	0.664573	0.263699	0.28496	7.8507e-30	-3.80873	down	[Q]	Secondary metabolites biosynthesis, transport and catabolism	Molecular Function: metal ion binding (GO:0046872);; Molecular Function: dioxygenase activity (GO:0051213);;	K23947|1.0e-88|psom:113356746|K23947 2-oxoglutarate-dependent dioxygenase [EC:1.14.11.-] | (RefSeq) 2-oxoglutarate-dependent dioxygenase DAO-like	Tryptophan metabolism (ko00380)	[QR]	Secondary metabolites biosynthesis, transport and catabolism;; General function prediction only	non-haem dioxygenase in morphine synthesis N-terminal	2-oxoglutarate-dependent dioxygenase DAO OS=Oryza sativa subsp. indica OX=39946 GN=DAO PE=3 SV=1	Q	Secondary metabolites biosynthesis, transport and catabolism	2-oxoglutarate-dependent dioxygenase [Actinidia chinensis var. chinensis]
Iba01G028440	584	549	483	131	119	145	21.2111	20.0748	17.3855	5.13471	4.37706	5.36292	7.56583e-38	-1.97423	down	--	--	Cellular Component: integral component of membrane (GO:0016021);;	--	--	--	--	Arabinogalactan peptide	Arabinogalactan protein 22 OS=Arabidopsis thaliana OX=3702 GN=AGP22 PE=1 SV=1	S	Function unknown	hypothetical protein L484_020814 [Morus notabilis]
Iba03G005760	1250	1268	1286	508	530	602	39.6867	40.4863	40.5123	17.4928	17.0155	19.4645	1.01144e-39	-1.1569	down	--	--	Molecular Function: protein phosphatase regulator activity (GO:0019888);; Cellular Component: protein phosphatase 4 complex (GO:0030289);;	K15425|6.4e-48|jre:109012476|K15425 serine/threonine-protein phosphatase 4 regulatory subunit 2 | (RefSeq) serine/threonine-protein phosphatase 4 regulatory subunit 2-A-like	--	[R]	General function prediction only	PPP4R2	--	S	Function unknown	Serine/threonine-protein phosphatase 4 regulatory subunit like [Actinidia chinensis var. chinensis]
Iba07G020840	661	577	743	1299	1471	1372	19.1247	16.7849	21.3245	40.8058	43.0656	40.4575	7.07864e-34	1.12141	up	[J]	Translation, ribosomal structure and biogenesis	Molecular Function: N-acetyltransferase activity (GO:0008080);;	K17972|5.0e-96|cmax:111488846|K17972 N-terminal acetyltransferase B complex catalytic subunit [EC:2.3.1.254] | (RefSeq) N-terminal acetyltransferase B complex catalytic subunit NAA20	--	[R]	General function prediction only	Acetyltransferase (GNAT) family	N-terminal acetyltransferase B complex catalytic subunit NAA20 OS=Arabidopsis thaliana OX=3702 GN=NAA20 PE=1 SV=1	S	Function unknown	N-terminal acetyltransferase B complex catalytic subunit NAA20 [Cucurbita maxima]
Iba02G025190	1165	1163	1243	2666	2438	2515	21.6502	21.7348	22.9033	53.7943	45.8604	47.6371	1.49262e-60	1.15335	up	--	--	--	--	--	--	--	Protein of unknown function (DUF1336)	Protein ENHANCED DISEASE RESISTANCE 2-like OS=Arabidopsis thaliana OX=3702 GN=EDR2L PE=2 SV=1	S	Function unknown	protein ENHANCED DISEASE RESISTANCE 2-like [Camellia sinensis]
Iba01G014610	204	157	177	44	32	31	7.72741	6.00846	6.66069	1.79889	1.22919	1.16555	1.66019e-16	-2.26719	down	--	--	Cellular Component: integral component of membrane (GO:0016021);;	--	--	--	--	TLC domain	TLC domain-containing protein At5g14285 OS=Arabidopsis thaliana OX=3702 GN=At5g14285 PE=2 SV=1	S	Function unknown	hypothetical protein C3L33_18998, partial [Rhododendron williamsianum]
Iba03G001180	51792	50687	52925	17898	18575	18424	1798.12	1769.6	1822.5	674.833	652.794	651.96	0	-1.44318	down	--	--	Molecular Function: electron transfer activity (GO:0009055);;	--	--	--	--	Plastocyanin-like domain	Cucumber peeling cupredoxin OS=Cucumis sativus OX=3659 PE=1 SV=3	S	Function unknown	hypothetical protein Saspl_033974 [Salvia splendens]
Iba03G013640	217	237	292	77	114	103	6.00026	6.5838	8.01618	2.29393	3.18843	2.90596	1.28908e-09	-1.28974	down	[R]	General function prediction only	Molecular Function: molecular_function (GO:0003674);; Molecular Function: GTPase activity (GO:0003924);; Molecular Function: binding (GO:0005488);; Molecular Function: protein binding (GO:0005515);; Molecular Function: GTP binding (GO:0005525);; Cellular Component: cellular_component (GO:0005575);; Cellular Component: intracellular (GO:0005622);; Cellular Component: obsolete cell (GO:0005623);; C…	K07910|3.6e-83|hbr:110650137|K07910 Ras-related protein Rab-18 | (RefSeq) ras-related protein RABC2a-like isoform X1	--	[R]	General function prediction only	Ras family	Ras-related protein RABC2a OS=Arabidopsis thaliana OX=3702 GN=RABC2A PE=1 SV=1	U	Intracellular trafficking, secretion, and vesicular transport	ras-related protein RABC2a-like isoform X1 [Hevea brasiliensis]
Iba03G022820	803	738	902	82	81	78	32.0667	29.6057	35.7064	3.54005	3.2586	3.1683	3.63939e-106	-3.28296	down	[JO]	Translation, ribosomal structure and biogenesis;; Posttranslational modification, protein turnover, chaperones	Molecular Function: N-acetyltransferase activity (GO:0008080);;	--	--	--	--	Acetyltransferase (GNAT) domain	--	J	Translation, ribosomal structure and biogenesis	unknown [Lotus japonicus]
Iba01G002450	3963	4049	3840	98	92	98	47.1555	48.4495	45.3239	1.26285	1.10421	1.18215	0	-5.30527	down	[O]	Posttranslational modification, protein turnover, chaperones	Molecular Function: serine-type endopeptidase activity (GO:0004252);;	K15333|2.6e-72|nsy:104224633|K15333 tRNA guanosine-2'-O-methyltransferase [EC:2.1.1.34] | (RefSeq) uncharacterized protein LOC104224633	--	--	--	Subtilase family	Subtilisin-like protease SBT5.4 OS=Arabidopsis thaliana OX=3702 GN=SBT5.4 PE=1 SV=1	G	Carbohydrate transport and metabolism	Subtilisin-like protease [Actinidia chinensis var. chinensis]
Iba04G012050	0	0	0	153	126	136	0	0	0	2.70147	2.07361	2.25296	5.42156e-15	9.61632	up	[E]	Amino acid transport and metabolism	Molecular Function: polyamine transmembrane transporter activity (GO:0015203);; Cellular Component: integral component of membrane (GO:0016021);;	--	--	[E]	Amino acid transport and metabolism	Amino acid permease	Probable polyamine transporter At3g13620 OS=Arabidopsis thaliana OX=3702 GN=At3g13620 PE=2 SV=1	E	Amino acid transport and metabolism	Polyamine transporter like [Actinidia chinensis var. chinensis]
Iba03G037800	213	182	35	0	6	2	16.8713	14.5219	2.68265	0	0.417209	0.126543	4.70717e-06	-5.71432	down	--	--	--	--	--	[S]	Function unknown	Ubiquitin-binding domain	--	S	Function unknown	hypothetical protein Saspl_010608 [Salvia splendens]
Iba03G044350	31843	32020	31342	6619	7128	7009	897.948	907.992	876.63	202.691	203.449	201.439	0	-2.14017	down	--	--	--	--	--	--	--	--	--	--	--	Myb-related protein like [Actinidia chinensis var. chinensis]
Iba01G007200	5305	5239	5317	680	831	725	89.385	88.767	88.8624	12.4341	14.1661	12.4462	0	-2.76992	down	--		Molecular Function: protein kinase activity (GO:0004672);; Molecular Function: ATP binding (GO:0005524);;	K00924|6.8e-92|csat:104781427|K00924 kinase [EC:2.7.1.-] | (RefSeq) probable receptor-like protein kinase At3g55450 isoform X1	--	[T]	Signal transduction mechanisms	Protein tyrosine and serine/threonine kinase	Serine/threonine-protein kinase RIPK OS=Arabidopsis thaliana OX=3702 GN=RIPK PE=1 SV=1	T	Signal transduction mechanisms	hypothetical protein F0562_029788 [Nyssa sinensis]
NewGene_812	4496	4470	4641	0	0	0	140.379	140.355	143.73	0	0	0	2.8488e-34	-14.5316	down	--	--	Cellular Component: cell wall (GO:0005618);; Molecular Function: manganese ion binding (GO:0030145);; Molecular Function: nutrient reservoir activity (GO:0045735);; Cellular Component: apoplast (GO:0048046);;	K00384|3.11e-15|vvi:109124153|K00384 thioredoxin reductase (NADPH) [EC:1.8.1.9] | (RefSeq) thioredoxin reductase 1-like	Selenocompound metabolism (ko00450)	--	--	Cupin	Germin-like protein subfamily 1 member 7 OS=Arabidopsis thaliana OX=3702 GN=At3g05950 PE=2 SV=1	O	Posttranslational modification, protein turnover, chaperones	PREDICTED: germin-like protein subfamily 1 member 13 [Ipomoea nil]
Iba02G011660	13826	14591	15090	937	1100	1092	291.432	309.282	315.5	21.447	23.4581	23.4432	0	-3.74109	down	--	--	Molecular Function: DNA binding (GO:0003677);;	K09422|5.3e-88|sind:105156826|K09422 transcription factor MYB, plant | (RefSeq) transcription factor MYB108	--	[K]	Transcription	Myb-like DNA-binding domain	Transcription factor MYB78 OS=Arabidopsis thaliana OX=3702 GN=MYB78 PE=1 SV=1	--	--	hypothetical protein F0562_005905 [Nyssa sinensis]
Iba04G003360	138	132	172	50	52	64	2.06342	1.994	2.55687	0.80374	0.783536	0.978905	2.5125e-07	-1.35599	down	--	--	Biological Process: integrin-mediated signaling pathway (GO:0007229);;	K08472|1.5e-17|cam:101495828|K08472 mlo protein | (RefSeq) uncharacterized LOC101495828	--	--	--	--	--	--	--	uncharacterized protein LOC115731262 isoform X1 [Rhodamnia argentea]
Iba04G025100	790	857	804	1502	1785	1575	14.7152	16.054	14.8433	30.3885	33.6697	29.9058	1.53121e-39	1.04443	up	--	--	Molecular Function: DNA binding (GO:0003677);; Biological Process: DNA endoreduplication (GO:0042023);;	--	--	--	--	--	DNA-binding protein RHL1 OS=Arabidopsis thaliana OX=3702 GN=RHL1 PE=1 SV=1	S	Function unknown	DNA-binding protein [Actinidia chinensis var. chinensis]
Iba04G024630	0	0	0	293	271	314	0	0	0	11.0316	9.52642	11.1022	9.80624e-19	10.6946	up	--	--	Molecular Function: RNA polymerase II transcription regulatory region sequence-specific DNA binding (GO:0000977);; Molecular Function: DNA-binding transcription factor activity (GO:0003700);; Cellular Component: nucleus (GO:0005634);; Biological Process: positive regulation of transcription by RNA polymerase II (GO:0045944);; Molecular Function: protein dimerization activity (GO:0046983);;	K09264|4.1e-83|cann:107845303|K09264 MADS-box transcription factor, plant | (RefSeq) MADS1; MADS-box protein CMB1-like	--	[K]	Transcription	K-box region	MADS-box protein EJ2 OS=Solanum lycopersicum OX=4081 GN=EJ2 PE=1 SV=1	K	Transcription	SEPALLATA1-like protein [Prunus yedoensis var. nudiflora]
Iba01G039640	91	91	79	230	209	194	0.99258	0.99139	0.851271	2.72348	2.29838	2.15789	3.43669e-10	1.33883	up	[I]	Lipid transport and metabolism	Molecular Function: acyl-CoA ligase activity (GO:0003996);; Molecular Function: long-chain fatty acid-CoA ligase activity (GO:0004467);; Molecular Function: decanoate-CoA ligase activity (GO:0102391);;	K01897|0.0e+00|cpap:110813520|K01897 long-chain acyl-CoA synthetase [EC:6.2.1.3] | (RefSeq) long chain acyl-CoA synthetase 9, chloroplastic	Fatty acid biosynthesis (ko00061);; Fatty acid degradation (ko00071);; Fatty acid metabolism (ko01212);; Peroxisome (ko04146)	[I]	Lipid transport and metabolism	AMP-binding enzyme	Long chain acyl-CoA synthetase 9, chloroplastic OS=Arabidopsis thaliana OX=3702 GN=LACS9 PE=1 SV=1	I	Lipid transport and metabolism	hypothetical protein F0562_002857 [Nyssa sinensis]
Iba03G006410	10021	9995	9666	3672	3605	4048	361.536	362.591	345.889	143.849	131.642	148.848	2.13794e-214	-1.33218	down	[J]	Translation, ribosomal structure and biogenesis	Biological Process: ribosomal small subunit assembly (GO:0000028);; Biological Process: maturation of SSU-rRNA from tricistronic rRNA transcript (SSU-rRNA, 5.8S rRNA, LSU-rRNA) (GO:0000462);; Molecular Function: structural constituent of ribosome (GO:0003735);; Cellular Component: ribosome (GO:0005840);; Biological Process: translation (GO:0006412);; Molecular Function: mRNA 5'-UTR binding (GO:00…	K02955|1.1e-75|ini:109151035|K02955 small subunit ribosomal protein S14e | (RefSeq) 40S ribosomal protein S14-3	Ribosome (ko03010)	[J]	Translation, ribosomal structure and biogenesis	Ribosomal protein S11	40S ribosomal protein S14-2 OS=Arabidopsis thaliana OX=3702 GN=RPS14B PE=1 SV=1	J	Translation, ribosomal structure and biogenesis	30S ribosomal protein S11 [Zostera marina]
Iba07G010690	0	0	0	118	139	76	0	0	0	4.94194	5.42846	2.98754	8.87021e-14	9.29676	up	--	--	Molecular Function: metal ion binding (GO:0046872);;	K09377|5.7e-82|vvi:100253922|K09377 cysteine and glycine-rich protein | (RefSeq) LIM domain-containing protein WLIM1	--	[TZ]	Signal transduction mechanisms;; Cytoskeleton	LIM domain	LIM domain-containing protein WLIM1 OS=Arabidopsis thaliana OX=3702 GN=WLIM1 PE=1 SV=1	--	--	hypothetical protein EZV62_021709 [Acer yangbiense]
Iba06G028270	355	534	375	893	853	840	4.49187	6.8011	4.70922	12.2922	10.9475	10.8479	1.5552e-15	1.09128	up	[T]	Signal transduction mechanisms	Molecular Function: protein kinase activity (GO:0004672);; Molecular Function: ATP binding (GO:0005524);; Cellular Component: integral component of membrane (GO:0016021);;	K13415|2.5e-47|var:108331590|K13415 protein brassinosteroid insensitive 1 [EC:2.7.10.1 2.7.11.1] | (RefSeq) systemin receptor SR160	Plant hormone signal transduction (ko04075)	--	--	Protein kinase domain	Probable inactive receptor kinase At1g48480 OS=Arabidopsis thaliana OX=3702 GN=RKL1 PE=1 SV=1	T	Signal transduction mechanisms	hypothetical protein F0562_024004 [Nyssa sinensis]
Iba01G039480	31	73	82	226	206	218	0.303882	0.730593	0.806229	2.45384	2.08373	2.22292	2.49196e-11	1.86425	up	[G]	Carbohydrate transport and metabolism	Molecular Function: hydrolase activity, hydrolyzing O-glycosyl compounds (GO:0004553);; Biological Process: carbohydrate metabolic process (GO:0005975);;	K01181|3.8e-52|nta:107811288|K01181 endo-1,4-beta-xylanase [EC:3.2.1.8] | (RefSeq) probable endo-1,4-beta-xylanase C	--	--	--	Glycosyl hydrolase family 10	Endo-1,4-beta-xylanase 1 OS=Arabidopsis thaliana OX=3702 GN=XYN1 PE=1 SV=1	G	Carbohydrate transport and metabolism	Anti-sigma-I factor RsgI6 like [Actinidia chinensis var. chinensis]
Iba05G034460	619	599	598	1466	1605	1589	5.23812	5.09481	5.01937	13.474	13.7536	13.7102	3.12691e-76	1.41666	up	--	--	Molecular Function: RNA binding (GO:0003723);;	K01148|4.3e-20|fve:101294124|K01148 poly(A)-specific ribonuclease [EC:3.1.13.4] | (RefSeq) uncharacterized CRM domain-containing protein At3g25440, chloroplastic	RNA degradation (ko03018)	[L]	Replication, recombination and repair	CRS1 / YhbY (CRM) domain	CRM-domain containing factor CFM3, chloroplastic/mitochondrial OS=Zea mays OX=4577 GN=CFM3 PE=1 SV=1	L	Replication, recombination and repair	CRM-domain containing factor CFM3, chloroplastic/mitochondrial isoform X1 [Camellia sinensis]
Iba07G030880	681	593	798	4304	4898	4633	12.2812	10.7568	14.2777	84.3017	89.4368	85.1691	0	2.79629	up	--	--	--	K19042|1.4e-69|nta:107769289|K19042 E3 ubiquitin-protein ligase BOI and related proteins [EC:2.3.2.27] | (RefSeq) BOI-related E3 ubiquitin-protein ligase 1-like	--	[O]	Posttranslational modification, protein turnover, chaperones	Zinc finger, C3HC4 type (RING finger)	E3 ubiquitin-protein ligase BOI OS=Arabidopsis thaliana OX=3702 GN=BOI PE=1 SV=1	O	Posttranslational modification, protein turnover, chaperones	hypothetical protein F0562_007952 [Nyssa sinensis]
Iba01G001590	124	103	170	44	47	29	3.92579	3.28947	5.34294	1.51011	1.49842	0.93874	1.22667e-07	-1.66527	down	--	--	Cellular Component: nucleus (GO:0005634);; Biological Process: regulation of transcription, DNA-templated (GO:0006355);; Biological Process: biological_process (GO:0008150);; Biological Process: regulation of biosynthetic process (GO:0009889);; Biological Process: negative regulation of biosynthetic process (GO:0009890);; Biological Process: negative regulation of metabolic process (GO:0009892);;…	K14834|5.1e-15|peq:110018374|K14834 nucleolar complex protein 3 | (RefSeq) nucleolar complex protein 3 homolog isoform X1	--	--	--	Transcriptional repressor, ovate	Transcription repressor OFP13 OS=Arabidopsis thaliana OX=3702 GN=OFP13 PE=1 SV=1	S	Function unknown	transcription repressor OFP13 [Quercus suber]
Iba02G037200	111	114	120	236	220	215	3.141	3.25079	3.36618	7.2827	6.33113	6.23893	1.47155e-07	1.01961	up	[O]	Posttranslational modification, protein turnover, chaperones	Molecular Function: peptidyl-prolyl cis-trans isomerase activity (GO:0003755);;	K14826|5.3e-10|smo:SELMODRAFT_428238|K14826 FK506-binding nuclear protein [EC:5.2.1.8] | (RefSeq) hypothetical protein	--	[O]	Posttranslational modification, protein turnover, chaperones	FKBP-type peptidyl-prolyl cis-trans isomerase	Peptidyl-prolyl cis-trans isomerase FKBP17-1, chloroplastic OS=Arabidopsis thaliana OX=3702 GN=FKBP17-1 PE=2 SV=1	O	Posttranslational modification, protein turnover, chaperones	hypothetical protein HYC85_018976 [Camellia sinensis]
Iba02G053050	2004	1960	2134	778	868	893	11.5661	11.3744	12.2159	4.87413	5.06802	5.25035	1.4055e-65	-1.20734	down	--	--	Biological Process: regionalization (GO:0003002);; Molecular Function: protein binding (GO:0005515);; Biological Process: transport (GO:0006810);; Biological Process: multicellular organism development (GO:0007275);; Biological Process: pattern specification process (GO:0007389);; Biological Process: biological_process (GO:0008150);; Biological Process: anatomical structure morphogenesis (GO:0009…	--	--	[S]	Function unknown	C-terminal of Roc, COR, domain	Protein TORNADO 1 OS=Arabidopsis thaliana OX=3702 GN=TRN1 PE=2 SV=1	S	Function unknown	protein TORNADO 1 [Juglans regia]
Iba04G010990	420	426	429	11858	12497	12480	20.2339	20.6152	20.4828	621.103	610.081	613.471	0	4.91017	up	--	--	Molecular Function: molecular_function (GO:0003674);; Molecular Function: binding (GO:0005488);; Cellular Component: cellular_component (GO:0005575);; Cellular Component: obsolete cell (GO:0005623);; Cellular Component: plasma membrane (GO:0005886);; Biological Process: transport (GO:0006810);; Biological Process: lipid transport (GO:0006869);; Biological Process: multicellular organism developme…	--	--	--	--	Probable lipid transfer	Xylogen-like protein 11 OS=Arabidopsis thaliana OX=3702 GN=XYP11 PE=2 SV=2	S	Function unknown	non-specific lipid transfer protein GPI-anchored 2 [Medicago truncatula]
Iba03G010220	39	61	35	0	0	0	0.43515	0.683082	0.383308	0	0	0	1.89882e-09	-7.87798	down	--		Molecular Function: protein kinase activity (GO:0004672);; Molecular Function: ATP binding (GO:0005524);; Cellular Component: integral component of membrane (GO:0016021);;	K16224|2.7e-168|bna:106356473|K16224 senescence-induced receptor-like serine/threonine-protein kinase | (RefSeq) senescence-induced receptor-like serine/threonine-protein kinase	MAPK signaling pathway - plant (ko04016);; Plant-pathogen interaction (ko04626)	--	--	Malectin-like domain	Putative leucine-rich repeat receptor-like serine/threonine-protein kinase At2g19230 OS=Arabidopsis thaliana OX=3702 GN=At2g19230 PE=1 SV=3	T	Signal transduction mechanisms	Mitogen-activated protein kinase kinase kinase [Trema orientale]
Iba04G034390	0	0	0	163	140	133	0	0	0	6.30895	5.02437	4.8201	3.16855e-15	9.68782	up	[H]	Coenzyme transport and metabolism	Molecular Function: hydrolase activity (GO:0016787);;	K18551|8.4e-92|gab:108459378|K18551 pyrimidine and pyridine-specific 5'-nucleotidase [EC:3.1.3.-] | (RefSeq) uncharacterized protein C24B11.05 isoform X1	Nicotinate and nicotinamide metabolism (ko00760)	[R]	General function prediction only	Haloacid dehalogenase-like hydrolase	--	L	Replication, recombination and repair	hypothetical protein ES288_A07G154100v1 [Gossypium darwinii]
Iba04G028090	5100	5477	5537	16131	17712	16613	110.273	119.09	118.742	378.819	387.691	366.157	0	1.70399	up	[O]	Posttranslational modification, protein turnover, chaperones	Molecular Function: molecular_function (GO:0003674);; Molecular Function: binding (GO:0005488);; Molecular Function: protein binding (GO:0005515);; Cellular Component: cellular_component (GO:0005575);; Cellular Component: intracellular (GO:0005622);; Cellular Component: obsolete cell (GO:0005623);; Cellular Component: cytoplasm (GO:0005737);; Cellular Component: vacuole (GO:0005773);; Cellular Co…	--	--	[C]	Energy production and conversion	SPFH domain / Band 7 family	Hypersensitive-induced response protein 2 OS=Arabidopsis thaliana OX=3702 GN=HIR2 PE=1 SV=1	C	Energy production and conversion	Prohibitins and stomatins of the PID superfamily [Handroanthus impetiginosus]
Iba03G022890	653	529	571	168	129	217	9.17227	7.46333	7.94557	2.55297	1.82891	3.09469	3.33796e-24	-1.71104	down	--	--	Cellular Component: integral component of membrane (GO:0016021);; Molecular Function: transferase activity (GO:0016740);;	K23814|4.9e-12|brp:103859840|K23814 cytochrome P450 family 705 subfamily A [EC:1.14.-.-] | (RefSeq) cytochrome P450 705A20-like isoform X1	--	--	--	--	--	--	--	Glutamyl-tRNA(Gln) amidotransferase subunit D like [Actinidia chinensis var. chinensis]
Iba01G051170	0	0	0	391	332	393	0	0	0	8.06038	6.37529	7.59709	5.81441e-20	11.0421	up	--		Molecular Function: protein serine/threonine kinase activity (GO:0004674);; Molecular Function: ATP binding (GO:0005524);;	K13430|1.1e-130|qsu:112033137|K13430 serine/threonine-protein kinase PBS1 [EC:2.7.11.1] | (RefSeq) serine/threonine-protein kinase PBS1	Plant-pathogen interaction (ko04626)	[T]	Signal transduction mechanisms	Protein kinase domain	Probable serine/threonine-protein kinase PBL26 OS=Arabidopsis thaliana OX=3702 GN=PBL26 PE=2 SV=1	T	Signal transduction mechanisms	Serine/threonine-protein kinase [Actinidia chinensis var. chinensis]
Iba03G031100	86	92	92	177	277	177	4.04049	4.34603	4.2849	9.0752	13.2555	8.53121	3.87115e-08	1.27827	up	--	--	--	--	--	--	--	--	--	--	--	hypothetical protein F0562_023519 [Nyssa sinensis]
Iba01G021950	389	366	397	178	186	176	7.73343	7.31513	7.82224	3.82767	3.74017	3.55803	4.37135e-12	-1.03491	down	--	--	Cellular Component: ubiquitin ligase complex (GO:0000151);; Molecular Function: molecular_function (GO:0003674);; Molecular Function: binding (GO:0005488);; Molecular Function: protein binding (GO:0005515);; Cellular Component: cellular_component (GO:0005575);; Cellular Component: intracellular (GO:0005622);; Cellular Component: obsolete cell (GO:0005623);; Cellular Component: cytoplasm (GO:00057…	K10523|7.3e-117|vvi:100243007|K10523 speckle-type POZ protein | (RefSeq) BTB/POZ domain-containing protein At1g55760	--	[DR]	Cell cycle control, cell division, chromosome partitioning;; General function prediction only	BTB/POZ domain	BTB/POZ domain-containing protein At1g55760 OS=Arabidopsis thaliana OX=3702 GN=At1g55760 PE=2 SV=1	D	Cell cycle control, cell division, chromosome partitioning	BTB/POZ domain-containing protein [Vitis vinifera]
Iba02G020970	322	313	343	86	133	153	5.6711	5.54658	5.9931	1.63393	2.35985	2.74952	4.75965e-12	-1.34276	down	--	--	Molecular Function: beta-galactosidase activity (GO:0004565);; Biological Process: metabolic process (GO:0008152);;	K12309|8.7e-91|lja:Lj3g3v0323160.1|K12309 beta-galactosidase [EC:3.2.1.23] | (RefSeq) Lj3g3v0323160.1; -	Galactose metabolism (ko00052);; Other glycan degradation (ko00511);; Glycosaminoglycan degradation (ko00531);; Sphingolipid metabolism (ko00600);; Glycosphingolipid biosynthesis - ganglio series (ko00604)	[R]	General function prediction only	Zinc finger, C2H2 type	Zinc finger protein MAGPIE OS=Arabidopsis thaliana OX=3702 GN=MGP PE=1 SV=1	S	Function unknown	protein indeterminate-domain 7-like isoform X1 [Quercus lobata]
Iba05G022010	2551	2740	2554	1086	1366	1082	38.9404	42.0639	38.6701	18.0026	21.0979	16.8298	1.19413e-45	-1.09446	down	--	--	--	K23877|3.4e-88|pper:18781626|K23877 xyloglucan O-acetyltransferase | (RefSeq) protein ALTERED XYLOGLUCAN 4-like	--	--	--	GDSL/SGNH-like Acyl-Esterase family found in Pmr5 and Cas1p	Protein trichome birefringence-like 19 OS=Arabidopsis thaliana OX=3702 GN=TBL19 PE=3 SV=1	S	Function unknown	protein trichome birefringence-like 19 [Camellia sinensis]
Iba03G027950	3374	3247	3262	665	767	823	59.7575	57.8381	57.311	12.7866	13.7419	14.8437	5.38495e-223	-2.0757	down	--	--	Cellular Component: integral component of membrane (GO:0016021);;	--	--	[S]	Function unknown	Lung seven transmembrane receptor	--	U	Intracellular trafficking, secretion, and vesicular transport	hypothetical protein F0562_029000 [Nyssa sinensis]
Iba07G004700	700	633	730	1421	1433	1319	18.3246	16.6497	18.9474	40.3989	37.9889	35.2077	3.20493e-35	1.07566	up	--	--	Molecular Function: DNA binding (GO:0003677);; Cellular Component: nucleus (GO:0005634);;	K09422|1.6e-74|dzi:111288104|K09422 transcription factor MYB, plant | (RefSeq) myb-related protein 308-like	--	[K]	Transcription	Myb-like DNA-binding domain	Transcription repressor MYB4 OS=Arabidopsis thaliana OX=3702 GN=MYB4 PE=1 SV=1	--	--	Transcription repressor like [Actinidia chinensis var. chinensis]
Iba02G027590	249	221	213	47	85	71	3.16295	2.82457	2.67926	0.644032	1.08791	0.916705	2.96822e-13	-1.69843	down	--	--	Molecular Function: zinc ion binding (GO:0008270);;	K23541|1.7e-126|egu:105049642|K23541 Ca2+/H+ antiporter, TMEM165/GDT1 family | (RefSeq) pentatricopeptide repeat-containing protein At3g24000, mitochondrial-like	--	[R]	General function prediction only	PPR repeat	Putative pentatricopeptide repeat-containing protein At1g68930 OS=Arabidopsis thaliana OX=3702 GN=PCMP-H22 PE=3 SV=1	S	Function unknown	putative pentatricopeptide repeat-containing protein At1g68930 [Camellia sinensis]
Iba06G006270	22	16	27	336	393	386	0.257873	0.187005	0.307162	4.28419	4.67263	4.63213	2.84988e-64	4.15674	up	--	--	Cellular Component: exocyst (GO:0000145);; Biological Process: exocytosis (GO:0006887);; Biological Process: protein transport (GO:0015031);;	K07195|1.6e-195|nta:107805193|K07195 exocyst complex component 7 | (RefSeq) exocyst complex component EXO70B1-like	--	[U]	Intracellular trafficking, secretion, and vesicular transport	Exo70 exocyst complex subunit	Exocyst complex component EXO70B1 OS=Arabidopsis thaliana OX=3702 GN=EXO70B1 PE=1 SV=1	U	Intracellular trafficking, secretion, and vesicular transport	Exocyst complex component EXO70B1 like [Actinidia chinensis var. chinensis]
Iba07G031020	1135	1137	1200	2137	2372	2393	23.9085	24.0932	25.0888	48.9146	50.6026	51.4134	1.99768e-63	1.04798	up	--	--	--	--	--	--	--	PLATZ transcription factor	--	S	Function unknown	uncharacterized protein LOC111884138 [Lactuca sativa]
Iba02G009370	7423	7608	7522	1476	1793	1619	59.9827	61.8199	60.2867	12.9513	14.6614	13.3343	0	-2.14985	down	--		Molecular Function: protein kinase activity (GO:0004672);; Molecular Function: ATP binding (GO:0005524);; Cellular Component: integral component of membrane (GO:0016021);;	K01180|1.2e-67|cmax:111487562|K01180 endo-1,3(4)-beta-glucanase [EC:3.2.1.6] | (RefSeq) uncharacterized protein LOC111487562	--	--	--	Protein kinase domain	Probable LRR receptor-like serine/threonine-protein kinase At1g56140 OS=Arabidopsis thaliana OX=3702 GN=At1g56140 PE=2 SV=2	T	Signal transduction mechanisms	probable LRR receptor-like serine/threonine-protein kinase At1g56140 isoform X5 [Camellia sinensis]
Iba02G035350	18	18	4	46	34	48	0.422529	0.414805	0.076608	1.16448	0.804353	1.1305	0.00177496	1.73827	up	--	--	Molecular Function: ubiquitin-protein transferase activity (GO:0004842);; Molecular Function: ligase activity (GO:0016874);; Biological Process: negative regulation of organ growth (GO:0046621);;	K19045|7.6e-90|qsu:112010567|K19045 E3 ubiquitin-protein ligase BIG BROTHER and related proteins [EC:2.3.2.27] | (RefSeq) E3 ubiquitin ligase BIG BROTHER-like	--	[O]	Posttranslational modification, protein turnover, chaperones	Ring finger domain	E3 ubiquitin-protein ligase BIG BROTHER OS=Arabidopsis thaliana OX=3702 GN=BB PE=1 SV=1	O	Posttranslational modification, protein turnover, chaperones	E3 ubiquitin ligase BIG BROTHER like [Actinidia chinensis var. chinensis]
Iba07G025150	270	255	218	6	18	17	17.4393	16.5813	13.9631	0.413303	1.15786	1.11048	1.43988e-38	-4.12735	down	--	--	Cellular Component: integral component of membrane (GO:0016021);;	K03363|5.4e-07|mtr:MTR_7g055590|K03363 cell division cycle 20, cofactor of APC complex | (RefSeq) transducin family protein/WD-40 repeat protein	Ubiquitin mediated proteolysis (ko04120)	--	--	LysM domain	--	S	Function unknown	uncharacterized protein A4U43_C04F29640 [Asparagus officinalis]
Iba03G008160	8234	8456	8343	2201	2277	2423	128.116	132.303	128.755	37.1906	35.8571	38.425	0	-1.80156	down	--	--	--	--	--	--	--	--	--	S	Function unknown	Sushi, nidogen and EGF-like domain-containing protein [Actinidia chinensis var. chinensis]
Iba01G003110	4986	4966	5064	136574	150382	145884	83.9528	84.0919	84.5802	2497.91	2563.61	2504.16	0	4.90633	up	[G]	Carbohydrate transport and metabolism	Molecular Function: hydrolase activity, hydrolyzing O-glycosyl compounds (GO:0004553);; Biological Process: carbohydrate metabolic process (GO:0005975);;	K05350|3.0e-203|pper:18779132|K05350 beta-glucosidase [EC:3.2.1.21] | (RefSeq) beta-glucosidase 45	Cyanoamino acid metabolism (ko00460);; Starch and sucrose metabolism (ko00500);; Phenylpropanoid biosynthesis (ko00940)	[G]	Carbohydrate transport and metabolism	Glycosyl hydrolase family 1	Beta-glucosidase 46 OS=Arabidopsis thaliana OX=3702 GN=BGLU46 PE=1 SV=2	G	Carbohydrate transport and metabolism	beta-glucosidase 46-like isoform X1 [Camellia sinensis]
Iba02G043790	6748	6850	6835	3085	3305	3410	94.8013	96.7705	95.2372	47.0661	46.9921	48.8316	8.49952e-149	-1.00293	down	[IQ]	Lipid transport and metabolism;; Secondary metabolites biosynthesis, transport and catabolism	Molecular Function: 4-coumarate-CoA ligase activity (GO:0016207);;	K01904|3.8e-259|nsy:104245015|K01904 4-coumarate--CoA ligase [EC:6.2.1.12] | (RefSeq) 4-coumarate--CoA ligase 1	Ubiquinone and other terpenoid-quinone biosynthesis (ko00130);; Phenylpropanoid biosynthesis (ko00940)	[I]	Lipid transport and metabolism	AMP-binding enzyme	4-coumarate--CoA ligase 1 OS=Nicotiana tabacum OX=4097 GN=4CL1 PE=2 SV=1	I	Lipid transport and metabolism	4-coumarate--CoA ligase 1 [Nicotiana tabacum]
Iba01G022310	11	0	3	233	224	216	0.215401	0	0.04273	5.44354	4.86843	4.7302	1.36697e-08	5.65093	up	--	--	Cellular Component: integral component of membrane (GO:0016021);;	--	--	--	--	--	--	--	--	uncharacterized protein LOC107404702 [Ziziphus jujuba]
Iba05G002710	1179	1074	1227	2444	2691	2618	17.0605	15.6207	17.6046	38.4147	39.4287	38.6288	7.67701e-82	1.21298	up	[L]	Replication, recombination and repair	Molecular Function: DNA binding (GO:0003677);; Molecular Function: DNA topoisomerase type II (double strand cut, ATP-hydrolyzing) activity (GO:0003918);; Molecular Function: ATP binding (GO:0005524);; Biological Process: DNA topological change (GO:0006265);;	K03164|4.0e-146|nnu:104585888|K03164 DNA topoisomerase II [EC:5.6.2.2] | (RefSeq) DNA topoisomerase 2-like	--	[B]	Chromatin structure and dynamics	DNA gyrase/topoisomerase IV, subunit A	DNA topoisomerase 2 OS=Arabidopsis thaliana OX=3702 GN=TOP2 PE=2 SV=2	B	Chromatin structure and dynamics	DNA topoisomerase [Actinidia chinensis var. chinensis]
Iba07G003700	410	449	413	882	1018	903	8.49978	9.36105	8.497	19.8658	21.3735	19.0959	2.14834e-32	1.19658	up	--	--	Molecular Function: transcription regulatory region sequence-specific DNA binding (GO:0000976);; Molecular Function: RNA polymerase II transcription regulatory region sequence-specific DNA binding (GO:0000977);; Molecular Function: DNA-binding transcription factor activity, RNA polymerase II-specific (GO:0000981);; Molecular Function: RNA polymerase II transcription regulatory region sequence-spe…	K21630|5.5e-37|cpep:111804029|K21630 GATA-type zinc finger protein 1 | (RefSeq) GATA transcription factor 5-like isoform X1	--	[K]	Transcription	GATA zinc finger	GATA transcription factor 5 OS=Arabidopsis thaliana OX=3702 GN=GATA5 PE=2 SV=1	K	Transcription	GATA transcription factor [Actinidia chinensis var. chinensis]
Iba04G014830	3702	3992	3874	1178	1247	1332	59.61	64.6337	61.8717	20.5912	20.3153	21.8555	3.05572e-165	-1.56554	down	--	--	--	--	--	--	--	OTU-like cysteine protease	--	--	--	hypothetical protein F0562_033125 [Nyssa sinensis]
Iba03G043370	1891	1774	1837	786	950	813	25.7802	24.315	24.8344	11.6337	13.0975	11.2939	2.26666e-43	-1.05339	down	[T]	Signal transduction mechanisms	Molecular Function: protein kinase activity (GO:0004672);; Molecular Function: ATP binding (GO:0005524);;	K13412|1.9e-84|nau:109233187|K13412 calcium-dependent protein kinase [EC:2.7.11.1] | (RefSeq) calcium-dependent protein kinase 26-like	Plant-pathogen interaction (ko04626)	[T]	Signal transduction mechanisms	Protein kinase domain	Calcium-dependent protein kinase 17 OS=Oryza sativa subsp. japonica OX=39947 GN=CPK17 PE=2 SV=1	T	Signal transduction mechanisms	Calcium-dependent protein kinase [Actinidia chinensis var. chinensis]
Iba02G009880	289	280	212	1115	1254	1215	3.37705	3.28994	2.45832	14.1711	14.8539	14.4914	1.1007e-89	2.2547	up	[E]	Amino acid transport and metabolism	Molecular Function: nucleotide binding (GO:0000166);; Biological Process: cellular amino acid metabolic process (GO:0006520);; Molecular Function: oxidoreductase activity, acting on the CH-NH2 group of donors, NAD or NADP as acceptor (GO:0016639);;	K00261|1.9e-218|tcc:18600298|K00261 glutamate dehydrogenase (NAD(P)+) [EC:1.4.1.3] | (RefSeq) glutamate dehydrogenase 1	Arginine biosynthesis (ko00220);; Alanine, aspartate and glutamate metabolism (ko00250);; Nitrogen metabolism (ko00910);; Carbon metabolism (ko01200)	[E]	Amino acid transport and metabolism	Glutamate/Leucine/Phenylalanine/Valine dehydrogenase	Glutamate dehydrogenase B OS=Nicotiana plumbaginifolia OX=4092 GN=GDHB PE=2 SV=1	E	Amino acid transport and metabolism	Glutamate dehydrogenase B [Actinidia chinensis var. chinensis]
Iba01G032230	161	197	192	57	45	45	3.62824	4.46459	4.28178	1.38267	1.02308	1.01346	3.31874e-13	-1.84264	down	[P]	Inorganic ion transport and metabolism	Molecular Function: zinc ion transmembrane transporter activity (GO:0005385);; Cellular Component: integral component of membrane (GO:0016021);;	K14709|6.3e-114|mdm:103435313|K14709 solute carrier family 39 (zinc transporter), member 1/2/3 | (RefSeq) zinc transporter 1-like	--	[P]	Inorganic ion transport and metabolism	ZIP Zinc transporter	Zinc transporter 5 OS=Oryza sativa subsp. japonica OX=39947 GN=ZIP5 PE=2 SV=1	P	Inorganic ion transport and metabolism	zinc transporter 1-like [Malus domestica]
Iba02G000760	70	82	59	148	163	173	2.11722	2.52425	1.76716	4.92435	5.0309	5.38946	1.89179e-07	1.2537	up	--	--	Molecular Function: kinase activity (GO:0016301);;	--	--	--	--	Salt stress response/antifungal	Cysteine-rich repeat secretory protein 38 OS=Arabidopsis thaliana OX=3702 GN=CRRSP38 PE=2 SV=1	S	Function unknown	cysteine-rich repeat secretory protein 38-like [Camellia sinensis]
Iba02G037330	893	871	885	279	361	254	16.9507	16.6293	16.6568	5.74942	6.93619	4.90555	6.14499e-35	-1.51048	down	--	--	Molecular Function: DNA helicase activity (GO:0003678);; Molecular Function: ATP binding (GO:0005524);; Biological Process: DNA replication (GO:0006260);;	K19996|5.4e-108|atr:18449038|K19996 phosphatidylinositol transfer protein SFH5 | (RefSeq) patellin-3	--	[I]	Lipid transport and metabolism	CRAL/TRIO domain	Patellin-4 OS=Arabidopsis thaliana OX=3702 GN=PATL4 PE=1 SV=2	I	Lipid transport and metabolism	hypothetical protein HYC85_024098 [Camellia sinensis]
Iba01G008200	0	0	4	73	93	62	0	0	0.245802	5.08643	6.04543	4.0421	1.81845e-12	5.89037	up	--	--	--	K21994|1.7e-25|zma:103642526|K21994 LOB domain-containing protein 18 | (RefSeq) LOB domain-containing protein 24	--	--	--	Lateral organ boundaries (LOB) domain	LOB domain-containing protein 12 OS=Arabidopsis thaliana OX=3702 GN=LBD12 PE=1 SV=2	S	Function unknown	hypothetical protein C5167_015576 [Papaver somniferum]
Iba05G026940	48	26	36	169	142	158	0.872386	0.471167	0.643109	3.35864	2.62385	2.95466	7.37796e-14	2.1539	up	[O]	Posttranslational modification, protein turnover, chaperones	--	K03686|2.1e-14|cpap:110817764|K03686 molecular chaperone DnaJ | (RefSeq) chaperone protein dnaJ GFA2, mitochondrial isoform X1	--	[O]	Posttranslational modification, protein turnover, chaperones	X-domain of DnaJ-containing	Chaperone protein dnaJ 10 OS=Arabidopsis thaliana OX=3702 GN=ATJ10 PE=2 SV=2	O	Posttranslational modification, protein turnover, chaperones	hypothetical protein F0562_027840 [Nyssa sinensis]
Iba07G029290	663	764	730	1631	1877	1907	4.75048	5.50343	5.18326	12.6899	13.6105	13.9297	9.44188e-68	1.38367	up	[E]	Amino acid transport and metabolism	Molecular Function: catalytic activity (GO:0003824);;	K15631|6.4e-14|ppp:112282503|K15631 molybdenum cofactor sulfurtransferase [EC:2.8.1.9] | (RefSeq) molybdenum cofactor sulfurase-like	Folate biosynthesis (ko00790)	[H]	Coenzyme transport and metabolism	--	Molybdenum cofactor sulfurase OS=Solanum lycopersicum OX=4081 GN=FLACCA PE=2 SV=1	H	Coenzyme transport and metabolism	Glycine dehydrogenase (decarboxylating) [Parasponia andersonii]
Iba05G034980	314	266	322	769	903	877	5.91851	5.03182	6.01435	15.7386	17.2277	16.8576	1.70287e-43	1.55508	up	--	--	--	K22763|1.2e-83|mesc:110616526|K22763 deubiquitinase DESI2 [EC:3.4.19.12] | (RefSeq) deSI-like protein At4g17486 isoform X1	--	[S]	Function unknown	PPPDE putative peptidase domain	DeSI-like protein At4g17486 OS=Arabidopsis thaliana OX=3702 GN=At4g17486 PE=2 SV=1	S	Function unknown	deSI-like protein At4g17486 isoform X1 [Camellia sinensis]
Iba05G015540	779	620	623	2227	2470	2375	3.07108	2.45732	2.43624	9.54252	9.86507	9.55082	3.87866e-116	1.86367	up	[L]	Replication, recombination and repair	Biological Process: reproduction (GO:0000003);; Biological Process: developmental process involved in reproduction (GO:0003006);; Molecular Function: molecular_function (GO:0003674);; Molecular Function: catalytic activity (GO:0003824);; Molecular Function: DNA-(apurinic or apyrimidinic site) endonuclease activity (GO:0003906);; Cellular Component: cellular_component (GO:0005575);; Cellular Compo…	K10773|3.2e-13|cme:CYME_CMD139C|K10773 endonuclease III [EC:4.2.99.18] | (RefSeq) similar to endonuclease III	Base excision repair (ko03410)	--	--	RRM in Demeter	Transcriptional activator DEMETER OS=Arabidopsis thaliana OX=3702 GN=DME PE=1 SV=2	L	Replication, recombination and repair	Transcriptional activator DEMETER like [Actinidia chinensis var. chinensis]
Iba05G030210	27	23	26	52	64	53	0.583233	0.498799	0.552953	1.2172	1.39171	1.16596	0.00223656	1.20956	up	--	--	Molecular Function: regulatory region nucleic acid binding (GO:0001067);; Molecular Function: molecular_function (GO:0003674);; Molecular Function: nucleic acid binding (GO:0003676);; Molecular Function: DNA binding (GO:0003677);; Molecular Function: DNA-binding transcription factor activity (GO:0003700);; Molecular Function: binding (GO:0005488);; Cellular Component: cellular_component (GO:00055…	K20043|8.7e-25|aip:107640400|K20043 clathrin coat assembly protein AP180 | (RefSeq) putative clathrin assembly protein At5g35200	--	--	--	Dof domain, zinc finger	Dof zinc finger protein DOF3.6 OS=Arabidopsis thaliana OX=3702 GN=DOF3.6 PE=1 SV=2	K	Transcription	dof zinc finger protein DOF2.2-like isoform X1 [Manihot esculenta]
Iba06G010530	275	329	345	1680	1844	1696	5.4133	6.50978	6.74807	35.979	36.806	34.0832	2.71604e-159	2.51695	up	--	--	Molecular Function: calcium ion binding (GO:0005509);;	K02183|1.9e-36|sind:105178879|K02183 calmodulin | (RefSeq) squidulin	MAPK signaling pathway - plant (ko04016);; Phosphatidylinositol signaling system (ko04070);; Plant-pathogen interaction (ko04626)	[T]	Signal transduction mechanisms	EF hand	Calcium-binding protein CP1 OS=Arabidopsis thaliana OX=3702 GN=CP1 PE=2 SV=1	T	Signal transduction mechanisms	calmodulin-4 [Dorcoceras hygrometricum]
Iba04G025440	78	76	54	150	117	149	1.78833	1.75649	1.22631	3.75957	2.72278	3.50727	6.80842e-05	1.06071	up	--	--	Molecular Function: ATP transmembrane transporter activity (GO:0005347);; Cellular Component: mitochondrial inner membrane (GO:0005743);; Cellular Component: integral component of membrane (GO:0016021);;	K05863|1.9e-143|dcr:108218793|K05863 solute carrier family 25 (mitochondrial adenine nucleotide translocator), member 4/5/6/31 | (RefSeq) ADP,ATP carrier protein ER-ANT1	--	[C]	Energy production and conversion	Mitochondrial carrier protein	ADP,ATP carrier protein ER-ANT1 OS=Arabidopsis thaliana OX=3702 GN=ER-ANT1 PE=2 SV=2	C	Energy production and conversion	PREDICTED: ADP,ATP carrier protein ER-ANT1 [Daucus carota subsp. sativus]
Iba05G021230	2818	2848	2921	1188	1400	1516	33.4771	34.0203	34.4197	15.3177	16.8302	18.3524	1.91573e-52	-1.00978	down	[E]	Amino acid transport and metabolism	Molecular Function: aspartate kinase activity (GO:0004072);; Biological Process: threonine biosynthetic process (GO:0009088);; Biological Process: lysine biosynthetic process via diaminopimelate (GO:0009089);;	K00928|2.4e-240|tcc:18601121|K00928 aspartate kinase [EC:2.7.2.4] | (RefSeq) aspartokinase 2, chloroplastic	Glycine, serine and threonine metabolism (ko00260);; Monobactam biosynthesis (ko00261);; Cysteine and methionine metabolism (ko00270);; Lysine biosynthesis (ko00300);; 2-Oxocarboxylic acid metabolism (ko01210);; Biosynthesis of amino acids (ko01230)	[E]	Amino acid transport and metabolism	Amino acid kinase family	Aspartokinase 2, chloroplastic OS=Arabidopsis thaliana OX=3702 GN=AK2 PE=1 SV=2	E	Amino acid transport and metabolism	Aspartokinase [Actinidia chinensis var. chinensis]
Iba01G029450	114	147	110	265	273	316	1.56269	2.03039	1.49312	3.95018	3.79597	4.42884	2.36408e-11	1.25908	up	--	--	--	--	--	--	--	--	--	--	--	uncharacterized protein LOC114293605 [Camellia sinensis]
Iba03G000990	94	88	71	174	222	177	1.99799	1.88148	1.4981	4.02426	4.79775	3.83585	4.23219e-08	1.23522	up	--	--	--	K03097|1.3e-08|aip:107632886|K03097 casein kinase II subunit alpha [EC:2.7.11.1] | (RefSeq) casein kinase II subunit alpha-like isoform X3	Ribosome biogenesis in eukaryotes (ko03008);; Circadian rhythm - plant (ko04712)	--	--	Protein of unknown function (DUF642)	--	S	Function unknown	hypothetical protein HYC85_004344 [Camellia sinensis]
Iba04G011040	4844	4723	4675	1563	1721	1648	45.3875	44.5072	43.4498	15.8974	16.318	15.7381	8.45061e-211	-1.47265	down	--	--	--	--	--	--	--	Protein of unknown function (DUF632)	Protein ALTERED PHOSPHATE STARVATION RESPONSE 1 OS=Arabidopsis thaliana OX=3702 GN=APSR1 PE=2 SV=1	S	Function unknown	hypothetical protein F0562_022501 [Nyssa sinensis]
Iba02G004350	129	180	176	313	320	310	5.47187	7.67454	7.37318	14.4142	13.7411	13.4054	7.87936e-09	1.0172	up	[S]	Function unknown	Molecular Function: kinase activity (GO:0016301);;	--	--	--	--	Protein of unknown function (DUF1499)	--	S	Function unknown	Serine/threonine-protein kinase C70.05c [Actinidia chinensis var. chinensis]
Iba02G011260	196	198	217	999	994	1084	1.42506	1.45412	1.56612	7.92717	7.34725	8.06864	2.75233e-103	2.39031	up	--	--	Molecular Function: molecular_function (GO:0003674);; Molecular Function: DNA-binding transcription factor activity (GO:0003700);; Molecular Function: protein binding (GO:0005515);; Biological Process: regulation of transcription, DNA-templated (GO:0006355);; Biological Process: biological_process (GO:0008150);; Biological Process: regulation of biosynthetic process (GO:0009889);; Biological Proc…	K14494|2.5e-31|pop:18106830|K14494 DELLA protein | (RefSeq) uncharacterized protein LOC18106830	Plant hormone signal transduction (ko04075)	--	--	RWP-RK domain	Protein NLP8 OS=Arabidopsis thaliana OX=3702 GN=NLP8 PE=2 SV=1	K	Transcription	hypothetical protein F0562_006204 [Nyssa sinensis]
Iba01G018830	408	404	414	156	109	142	53.5795	53.4216	53.944	22.1701	14.4083	19.0358	5.55281e-19	-1.52905	down	--	--	Cellular Component: integral component of membrane (GO:0016021);;	K11094|2.3e-20|peq:110018477|K11094 U2 small nuclear ribonucleoprotein B'' | (RefSeq) U2 small nuclear ribonucleoprotein B''-like isoform X1	Spliceosome (ko03040)	--	--	Protein of unknown function (DUF3339)	--	S	Function unknown	PREDICTED: uncharacterized protein LOC100247554 [Vitis vinifera]
Iba04G031340	0	2	0	15952	16203	16393	0	0.035267	0	303.787	287.603	292.997	7.3186e-46	14.6254	up	--	--	Cellular Component: cellular_component (GO:0005575);; Cellular Component: intracellular (GO:0005622);; Cellular Component: obsolete cell (GO:0005623);; Cellular Component: cytoplasm (GO:0005737);; Biological Process: alcohol metabolic process (GO:0006066);; Biological Process: organic acid metabolic process (GO:0006082);; Biological Process: lipid metabolic process (GO:0006629);; Biological Proce…	--	--	--	--	Domain of unknown function (DUF4281)	Protein MAO HUZI 4, chloroplastic OS=Oryza sativa subsp. japonica OX=39947 GN=MHZ4 PE=2 SV=1	S	Function unknown	hypothetical protein GH714_013319 [Hevea brasiliensis]
Iba07G032640	1035	1012	933	219	243	175	20.4406	20.114	18.285	4.68354	4.8465	3.51296	6.13418e-68	-2.16742	down	--	--	Molecular Function: iron ion binding (GO:0005506);; Molecular Function: oxidoreductase activity, acting on paired donors, with incorporation or reduction of molecular oxygen (GO:0016705);; Molecular Function: heme binding (GO:0020037);;	K01723|3.0e-180|vvi:100252012|K01723 hydroperoxide dehydratase [EC:4.2.1.92] | (RefSeq) allene oxide synthase 3	alpha-Linolenic acid metabolism (ko00592)	--	--	Cytochrome P450	Allene oxide synthase 3 OS=Solanum lycopersicum OX=4081 GN=AOS3 PE=1 SV=1	Q	Secondary metabolites biosynthesis, transport and catabolism	hypothetical protein HYC85_009615 [Camellia sinensis]
Iba02G032280	785	774	802	4101	4342	4698	6.98437	6.91904	7.07005	39.6204	39.1058	42.6021	0	2.53358	up	[S]	Function unknown	Molecular Function: molecular_function (GO:0003674);; Molecular Function: catalytic activity (GO:0003824);; Cellular Component: cellular_component (GO:0005575);; Cellular Component: intracellular (GO:0005622);; Cellular Component: obsolete cell (GO:0005623);; Cellular Component: cytoplasm (GO:0005737);; Cellular Component: cytosol (GO:0005829);; Biological Process: lipid metabolic process (GO:000…	K00574|0.0e+00|vvi:100249441|K00574 cyclopropane-fatty-acyl-phospholipid synthase [EC:2.1.1.79] | (RefSeq) tuberculostearic acid methyltransferase UfaA1	--	--	--	Mycolic acid cyclopropane synthetase	Protoporphyrinogen oxidase 2 OS=Spinacia oleracea OX=3562 GN=POX2 PE=1 SV=1	M	Cell wall/membrane/envelope biogenesis	hypothetical protein HYC85_019553 [Camellia sinensis]
Iba03G009580	76	40	38	13	13	15	1.35191	0.718723	0.673651	0.23788	0.219904	0.267227	0.000193794	-1.8507	down	[QV]	Secondary metabolites biosynthesis, transport and catabolism;; Defense mechanisms	Molecular Function: monooxygenase activity (GO:0004497);; Molecular Function: iron ion binding (GO:0005506);; Cellular Component: integral component of membrane (GO:0016021);; Molecular Function: oxidoreductase activity, acting on paired donors, with incorporation or reduction of molecular oxygen (GO:0016705);; Molecular Function: heme binding (GO:0020037);;	K13260|1.1e-164|hbr:110668814|K13260 isoflavone/4'-methoxyisoflavone 2'-hydroxylase [EC:1.14.14.90 1.14.14.89] | (RefSeq) cytochrome P450 81E8-like	Isoflavonoid biosynthesis (ko00943)	[Q]	Secondary metabolites biosynthesis, transport and catabolism	Cytochrome P450	Cytochrome P450 81Q32 OS=Catharanthus roseus OX=4058 GN=CYP81Q32 PE=2 SV=1	Q	Secondary metabolites biosynthesis, transport and catabolism	isoflavone 3'-hydroxylase-like [Camellia sinensis]
Iba02G035650	217	148	131	0	0	0	6.19301	4.25551	3.69241	0	0	0	2.34397e-15	-9.75324	down	--	--	Molecular Function: peroxidase activity (GO:0004601);; Cellular Component: extracellular region (GO:0005576);; Biological Process: response to oxidative stress (GO:0006979);; Molecular Function: heme binding (GO:0020037);; Biological Process: hydrogen peroxide catabolic process (GO:0042744);; Molecular Function: metal ion binding (GO:0046872);;	K00430|6.5e-134|jcu:105635298|K00430 peroxidase [EC:1.11.1.7] | (RefSeq) peroxidase 64	Phenylpropanoid biosynthesis (ko00940)	--	--	Peroxidase	Peroxidase 64 OS=Arabidopsis thaliana OX=3702 GN=PER64 PE=1 SV=1	Q	Secondary metabolites biosynthesis, transport and catabolism	Peroxidase [Actinidia chinensis var. chinensis]
Iba05G028560	152	176	165	417	463	449	1.49136	1.73212	1.60478	4.44546	4.60529	4.49653	2.68375e-24	1.48741	up	[G]	Carbohydrate transport and metabolism	Biological Process: alcohol metabolic process (GO:0006066);; Biological Process: phosphorus metabolic process (GO:0006793);; Biological Process: phosphate-containing compound metabolic process (GO:0006796);; Biological Process: biological_process (GO:0008150);; Biological Process: metabolic process (GO:0008152);; Biological Process: biosynthetic process (GO:0009058);; Biological Process: cellular…	--	--	--	--	AAA domain	P-loop NTPase domain-containing protein LPA1 homolog 1 OS=Arabidopsis thaliana OX=3702 GN=At5g60760 PE=2 SV=1	G	Carbohydrate transport and metabolism	P-loop NTPase domain-containing protein [Actinidia chinensis var. chinensis]
Iba02G000440	712	653	772	2	0	6	18.7729	17.309	20.2035	0.049497	0	0.140081	2.07327e-51	-8.00372	down	--	--	Molecular Function: protein binding (GO:0005515);;	--	--	--	--	Leucine rich repeat	Leucine-rich repeat extensin-like protein 6 OS=Arabidopsis thaliana OX=3702 GN=LRX6 PE=2 SV=1	S	Function unknown	leucine-rich repeat extensin-like protein 4 [Cynara cardunculus var. scolymus]
Iba01G036780	660	701	728	1341	1388	1381	13.2352	14.1192	14.479	29.2032	28.1746	28.2096	2.51571e-38	1.03425	up	[V]	Defense mechanisms	Molecular Function: nucleic acid binding (GO:0003676);; Molecular Function: endonuclease activity (GO:0004519);;	--	--	--	--	HNH endonuclease	--	V	Defense mechanisms	uncharacterized protein LOC101207660 [Cucumis sativus]
Iba06G024200	414	318	393	2172	2441	2544	8.14674	6.2879	7.67925	46.4911	48.6919	51.1133	5.96844e-215	2.72602	up	[H]	Coenzyme transport and metabolism	Molecular Function: FMN adenylyltransferase activity (GO:0003919);; Biological Process: riboflavin biosynthetic process (GO:0009231);;	K22949|5.5e-111|cic:CICLE_v10031833mg|K22949 FAD synthetase [EC:2.7.7.2] | (RefSeq) hypothetical protein	Riboflavin metabolism (ko00740)	--	--	FAD synthetase	FAD synthetase 2, chloroplastic OS=Arabidopsis thaliana OX=3702 GN=RIBF2 PE=1 SV=1	H	Coenzyme transport and metabolism	FAD synthetase [Actinidia chinensis var. chinensis]
Iba07G020240	303	229	289	582	660	676	2.0111	1.52367	1.90246	4.19173	4.42941	4.57091	4.30653e-23	1.28091	up	--	--	Biological Process: reproduction (GO:0000003);; Biological Process: developmental process involved in reproduction (GO:0003006);; Molecular Function: molecular_function (GO:0003674);; Molecular Function: catalytic activity (GO:0003824);; Molecular Function: ubiquitin-protein transferase activity (GO:0004842);; Molecular Function: protein binding (GO:0005515);; Cellular Component: cellular_compone…	--	--	--	--	F-box domain	Phytochrome A-associated F-box protein OS=Arabidopsis thaliana OX=3702 GN=EID1 PE=1 SV=2	S	Function unknown	phytochrome A-associated F-box protein [Camellia sinensis]
Iba01G014750	2379	2440	2284	570	566	566	37.6443	38.828	35.8565	9.7945	9.05542	9.1168	8.21955e-168	-2.00302	down	--	--	Cellular Component: integral component of membrane (GO:0016021);;	--	--	--	--	--	Uncharacterized membrane protein At3g27390 OS=Arabidopsis thaliana OX=3702 GN=At3g27390 PE=1 SV=2	S	Function unknown	hypothetical protein CEY00_Acc05616 [Actinidia chinensis var. chinensis]
Iba03G010480	2242	1984	2014	314	367	286	42.8439	38.1108	38.1648	6.50034	7.08074	5.55958	2.16729e-175	-2.63223	down	--	--	Biological Process: reproduction (GO:0000003);; Biological Process: developmental process involved in reproduction (GO:0003006);; Molecular Function: molecular_function (GO:0003674);; Molecular Function: DNA binding (GO:0003677);; Molecular Function: DNA-binding transcription factor activity (GO:0003700);; Cellular Component: nucleus (GO:0005634);; Biological Process: regulation of transcription,…	K13434|6.7e-35|ccav:112513543|K13434 pathogenesis-related genes transcriptional activator PTI6 | (RefSeq) pathogenesis-related genes transcriptional activator PTI6-like	Plant-pathogen interaction (ko04626)	--	--	AP2 domain	Ethylene-responsive transcription factor CRF3 OS=Arabidopsis thaliana OX=3702 GN=CRF3 PE=1 SV=1	K	Transcription	Ethylene-responsive transcription factor [Actinidia chinensis var. chinensis]
Iba05G003610	6	6	5	52	48	58	0.124781	0.128918	0.105508	1.35783	1.17417	1.43475	2.47302e-09	3.27469	up	--	--	Molecular Function: molecular_function (GO:0003674);; Molecular Function: catalytic activity (GO:0003824);; Molecular Function: monooxygenase activity (GO:0004497);; Molecular Function: iron ion binding (GO:0005506);; Cellular Component: cellular_component (GO:0005575);; Biological Process: organic acid metabolic process (GO:0006082);; Biological Process: cellular aromatic compound metabolic proc…	K13260|3.4e-73|nau:109240371|K13260 isoflavone/4'-methoxyisoflavone 2'-hydroxylase [EC:1.14.14.90 1.14.14.89] | (RefSeq) isoflavone 2'-hydroxylase-like	Isoflavonoid biosynthesis (ko00943)	[Q]	Secondary metabolites biosynthesis, transport and catabolism	Cytochrome P450	Cytochrome P450 81Q32 OS=Catharanthus roseus OX=4058 GN=CYP81Q32 PE=2 SV=1	Q	Secondary metabolites biosynthesis, transport and catabolism	hypothetical protein F0562_027603 [Nyssa sinensis]
Iba05G041020	2525	2504	2688	794	759	744	55.0647	54.921	58.1525	18.7873	16.7364	16.54	7.41324e-128	-1.68913	down	--	--	Cellular Component: integral component of membrane (GO:0016021);; Molecular Function: glucuronoxylan 4-O-methyltransferase activity (GO:0030775);; Biological Process: methylation (GO:0032259);; Biological Process: xylan biosynthetic process (GO:0045492);;	K18801|4.2e-60|mcha:111008917|K18801 glucuronoxylan 4-O-methyltransferase [EC:2.1.1.112] | (RefSeq) glucuronoxylan 4-O-methyltransferase 1-like	--	--	--	Polysaccharide biosynthesis	Probable methyltransferase At1g27930 OS=Arabidopsis thaliana OX=3702 GN=At1g27930 PE=1 SV=1	S	Function unknown	Methyltransferase [Actinidia chinensis var. chinensis]
Iba02G051940	2727	2420	2362	261	288	314	24.2867	21.6711	20.8626	2.52168	2.59367	2.84241	3.43715e-266	-3.06433	down	--	--	Molecular Function: DNA binding (GO:0003677);; Cellular Component: nucleus (GO:0005634);;	K09422|9.7e-95|nau:109220025|K09422 transcription factor MYB, plant | (RefSeq) protein ODORANT1-like	--	[K]	Transcription	Myb-like DNA-binding domain	Transcription factor MYB61 OS=Arabidopsis thaliana OX=3702 GN=MYB61 PE=2 SV=1	K	Transcription	transcription factor MYB61-like [Camellia sinensis]
Iba03G045150	690	710	704	336	294	351	9.04646	9.36722	9.15496	4.78813	3.89291	4.69184	9.58931e-19	-1.04171	down	--	--	Cellular Component: integral component of membrane (GO:0016021);; Molecular Function: cellulose synthase (UDP-forming) activity (GO:0016760);; Biological Process: cellulose biosynthetic process (GO:0030244);;	K10999|2.6e-103|bvg:104901723|K10999 cellulose synthase A [EC:2.4.1.12] | (RefSeq) cellulose synthase A catalytic subunit 7 [UDP-forming]	--	--	--	Cellulose synthase	Cellulose synthase-like protein G3 OS=Arabidopsis thaliana OX=3702 GN=CSLG3 PE=2 SV=2	G	Carbohydrate transport and metabolism	hypothetical protein F0562_011651 [Nyssa sinensis]
Iba03G019600	0	0	0	57	64	90	0	0	0	0.351256	0.364439	0.520366	9.46773e-12	8.63261	up	--	--	Molecular Function: nucleic acid binding (GO:0003676);; Molecular Function: zinc ion binding (GO:0008270);;	K23280|6.3e-13|sly:101257103|K23280 rhamnogalacturonan I rhamnosyltransferase [EC:2.4.1.351] | (RefSeq) uncharacterized protein LOC101257103 isoform X1	--	--	--	--	--	L	Replication, recombination and repair	uncharacterized protein LOC111408492 [Olea europaea var. sylvestris]
NewGene_2515	71	79	69	0	0	0	2.51033	2.73916	2.31115	0	0	0	1.09234e-11	-8.57478	down	--	--	Biological Process: reproduction (GO:0000003);; Biological Process: developmental process involved in reproduction (GO:0003006);; Molecular Function: molecular_function (GO:0003674);; Molecular Function: catalytic activity (GO:0003824);; Molecular Function: ubiquitin-protein transferase activity (GO:0004842);; Molecular Function: binding (GO:0005488);; Molecular Function: protein binding (GO:0005…	K22753|4.35e-18|dzi:111293250|K22753 E3 ubiquitin-protein ligase RNF6 [EC:2.3.2.27] | (RefSeq) probable E3 ubiquitin-protein ligase RHG1A	--	[O]	Posttranslational modification, protein turnover, chaperones	Ring finger domain	E3 ubiquitin-protein ligase MBR2 OS=Arabidopsis thaliana OX=3702 GN=MBR2 PE=1 SV=1	O	Posttranslational modification, protein turnover, chaperones	Detected protein of unknown function [Hibiscus syriacus]
Iba01G039100	4479	4550	4503	1496	1661	1513	47.2047	48.2219	47.0692	17.116	17.7178	16.2539	8.08466e-188	-1.47753	down	--		Molecular Function: protein serine/threonine kinase activity (GO:0004674);; Molecular Function: ATP binding (GO:0005524);; Cellular Component: integral component of membrane (GO:0016021);; Molecular Function: carbohydrate binding (GO:0030246);; Biological Process: recognition of pollen (GO:0048544);;	K13420|7.5e-100|mesc:110601988|K13420 LRR receptor-like serine/threonine-protein kinase FLS2 [EC:2.7.11.1] | (RefSeq) LRR receptor-like serine/threonine-protein kinase FLS2	MAPK signaling pathway - plant (ko04016);; Plant-pathogen interaction (ko04626)	--	--	Protein kinase domain	G-type lectin S-receptor-like serine/threonine-protein kinase At1g34300 OS=Arabidopsis thaliana OX=3702 GN=At1g34300 PE=1 SV=1	T	Signal transduction mechanisms	G-type lectin S-receptor-like serine/threonine-protein kinase [Actinidia chinensis var. chinensis]
Iba01G042360	212	187	211	45	13	36	9.27943	8.2302	9.15032	2.13727	0.575159	1.57495	9.35214e-17	-2.63039	down	--	--	Cellular Component: integral component of membrane (GO:0016021);;	--	--	--	--	--	--	--	--	uncharacterized protein LOC111395439 [Olea europaea var. sylvestris]
Iba05G032780	14383	14232	14132	6325	6679	6655	108.482	107.941	105.723	51.8087	50.9898	51.1576	0	-1.06303	down	--		Molecular Function: protein kinase activity (GO:0004672);; Molecular Function: ATP binding (GO:0005524);; Cellular Component: integral component of membrane (GO:0016021);;	K13416|1.2e-69|gab:108476070|K13416 brassinosteroid insensitive 1-associated receptor kinase 1 [EC:2.7.10.1 2.7.11.1] | (RefSeq) BRASSINOSTEROID INSENSITIVE 1-associated receptor kinase 1-like	MAPK signaling pathway - plant (ko04016);; Plant hormone signal transduction (ko04075);; Plant-pathogen interaction (ko04626)	--	--	Protein tyrosine and serine/threonine kinase	Probable LRR receptor-like serine/threonine-protein kinase At1g53440 OS=Arabidopsis thaliana OX=3702 GN=At1g53440 PE=2 SV=2	T	Signal transduction mechanisms	hypothetical protein F0562_010543 [Nyssa sinensis]
Iba04G020720	24057	24959	24616	6983	7471	7890	419.453	437.595	425.703	132.219	131.843	140.22	0	-1.66356	down	[T]	Signal transduction mechanisms	Molecular Function: protein serine/threonine phosphatase activity (GO:0004722);; Molecular Function: metal ion binding (GO:0046872);;	K17506|6.2e-115|dzi:111302814|K17506 protein phosphatase 1L [EC:3.1.3.16] | (RefSeq) probable protein phosphatase 2C 25	--	[T]	Signal transduction mechanisms	Protein phosphatase 2C	Probable protein phosphatase 2C 25 OS=Arabidopsis thaliana OX=3702 GN=At2g30020 PE=1 SV=1	T	Signal transduction mechanisms	Protein like [Actinidia chinensis var. chinensis]
Iba04G035070	1617	1613	1694	539	641	597	39.0178	39.1481	40.5363	14.1229	15.643	14.6653	2.78189e-71	-1.41398	down	--	--	Cellular Component: photosystem I (GO:0009522);; Cellular Component: photosystem II (GO:0009523);; Cellular Component: chloroplast thylakoid membrane (GO:0009535);; Biological Process: photosynthesis, light harvesting (GO:0009765);; Cellular Component: integral component of membrane (GO:0016021);; Molecular Function: chlorophyll binding (GO:0016168);; Biological Process: protein-chromophore linka…	K08912|1.5e-139|oeu:111372725|K08912 light-harvesting complex II chlorophyll a/b binding protein 1 | (RefSeq) chlorophyll a-b binding protein 21, chloroplastic	Photosynthesis - antenna proteins (ko00196)	--	--	Chlorophyll A-B binding protein	Chlorophyll a-b binding protein 40, chloroplastic OS=Nicotiana tabacum OX=4097 GN=CAB40 PE=2 SV=1	C	Energy production and conversion	chlorophyll a-b binding protein 21, chloroplastic [Olea europaea var. sylvestris]
NewGene_2443	704	822	657	212	186	209	9.37449	11.0128	8.68094	3.05938	2.50608	2.83254	2.06143e-39	-1.78767	down	[Q]	Secondary metabolites biosynthesis, transport and catabolism	Biological Process: biosynthetic process (GO:0009058);; Molecular Function: transferase activity, transferring acyl groups other than amino-acyl groups (GO:0016747);;	K00660|1.32e-258|gab:108465827|K00660 chalcone synthase [EC:2.3.1.74] | (RefSeq) chalcone synthase 1-like	Flavonoid biosynthesis (ko00941);; Circadian rhythm - plant (ko04712)	--	--	Chalcone and stilbene synthases, N-terminal domain	Chalcone synthase 1 OS=Camellia sinensis OX=4442 GN=CHS1 PE=2 SV=1	H	Coenzyme transport and metabolism	chalcone synthase 1-like [Gossypium australe]
NewGene_798	143	131	103	282	304	292	1.38834	1.30511	0.980183	3.11127	3.04819	2.91782	2.90955e-12	1.27711	up	--	--	Molecular Function: RNA binding (GO:0003723);;	K20102|1.81e-97|pmum:103319019|K20102 YTH domain-containing family protein | (RefSeq) uncharacterized protein LOC103319019 isoform X1	--	[R]	General function prediction only	YT521-B-like domain	YTH domain-containing protein ECT3 OS=Arabidopsis thaliana OX=3702 GN=ECT3 PE=1 SV=1	S	Function unknown	hypothetical protein F0562_029064 [Nyssa sinensis]
Iba07G006470	30	14	22	47	85	45	0.483396	0.224487	0.351968	0.827091	1.40713	0.750045	0.00106881	1.47672	up	--	--	--	--	--	[C]	Energy production and conversion	CBS domain	SNF1-related protein kinase regulatory subunit gamma-1-like OS=Arabidopsis thaliana OX=3702 GN=CBSCBS2 PE=1 SV=1	C	Energy production and conversion	SNF1-related protein kinase regulatory subunit gamma-1-like [Actinidia chinensis var. chinensis]
NewGene_2961	15	34	34	73	37	69	0.280499	0.65117	0.680031	1.53197	0.629707	1.25086	0.0094163	1.17312	up	--	--	Biological Process: response to auxin (GO:0009733);;	K14488|8.48e-35|vvi:100252008|K14488 SAUR family protein | (RefSeq) auxin-responsive protein SAUR21	Plant hormone signal transduction (ko04075)	--	--	Auxin responsive protein	Auxin-responsive protein SAUR24 OS=Arabidopsis thaliana OX=3702 GN=SAUR24 PE=2 SV=1	S	Function unknown	PREDICTED: auxin-responsive protein SAUR21 [Vitis vinifera]
Iba04G015780	3359	3267	3487	10718	12585	11742	150.913	147.604	155.401	523.05	572.439	537.801	0	1.84927	up	[E]	Amino acid transport and metabolism	Molecular Function: iron ion binding (GO:0005506);; Cellular Component: nucleus (GO:0005634);; Cellular Component: cytoplasm (GO:0005737);; Molecular Function: acireductone dioxygenase [iron(II)-requiring] activity (GO:0010309);; Biological Process: L-methionine salvage from methylthioadenosine (GO:0019509);;	K08967|1.7e-103|gab:108474605|K08967 1,2-dihydroxy-3-keto-5-methylthiopentene dioxygenase [EC:1.13.11.53 1.13.11.54] | (RefSeq) 1,2-dihydroxy-3-keto-5-methylthiopentene dioxygenase 2	Cysteine and methionine metabolism (ko00270)	[S]	Function unknown	ARD/ARD' family	1,2-dihydroxy-3-keto-5-methylthiopentene dioxygenase 2 OS=Vitis vinifera OX=29760 GN=VIT_05s0020g04080 PE=3 SV=1	E	Amino acid transport and metabolism	1,2-dihydroxy-3-keto-5-methylthiopentene dioxygenase 2 [Gossypium arboreum]
Iba06G001950	288	303	332	38	73	69	1.98496	2.09929	2.27522	0.281649	0.509432	0.48474	2.37496e-25	-2.307	down	--	--	Biological Process: immune system process (GO:0002376);; Molecular Function: molecular_function (GO:0003674);; Molecular Function: binding (GO:0005488);; Molecular Function: protein binding (GO:0005515);; Cellular Component: cellular_component (GO:0005575);; Cellular Component: intracellular (GO:0005622);; Cellular Component: obsolete cell (GO:0005623);; Cellular Component: cytoplasm (GO:0005737)…	K11838|2.5e-22|ppp:112284607|K11838 ubiquitin carboxyl-terminal hydrolase 7 [EC:3.4.19.12] | (RefSeq) ubiquitin carboxyl-terminal hydrolase 12-like	--	--	--	MATH domain	TNF receptor-associated factor homolog 1a OS=Arabidopsis thaliana OX=3702 GN=TRAF1A PE=1 SV=1	S	Function unknown	hypothetical protein TEA_003109 [Camellia sinensis var. sinensis]
Iba06G009640	232	172	174	60	73	90	5.20874	3.86563	3.86592	1.45611	1.64452	2.04524	4.26161e-08	-1.31914	down	[P]	Inorganic ion transport and metabolism	Molecular Function: cation transmembrane transporter activity (GO:0008324);; Cellular Component: integral component of membrane (GO:0016021);;	--	--	[P]	Inorganic ion transport and metabolism	Cation efflux family	Metal tolerance protein 10 OS=Arabidopsis thaliana OX=3702 GN=MTP10 PE=2 SV=1	P	Inorganic ion transport and metabolism	PREDICTED: metal tolerance protein 10 isoform X1 [Beta vulgaris subsp. vulgaris]
Iba07G009650	0	2	2	92	94	85	0	0.033932	0.029787	1.68135	1.58876	1.45212	3.31403e-14	6.14087	up	[O]	Posttranslational modification, protein turnover, chaperones	Molecular Function: oxidoreductase activity (GO:0016491);;	--	--	--	--	Glyoxal oxidase N-terminus	Aldehyde oxidase GLOX OS=Vitis pseudoreticulata OX=231512 GN=GLOX PE=2 SV=1	S	Function unknown	aldehyde oxidase GLOX-like [Camellia sinensis]
Iba01G000470	529	535	536	3347	3722	3596	12.865	13.0874	12.9357	88.484	91.7302	89.2406	0	2.79368	up	--	--	Biological Process: response to oxidative stress (GO:0006979);; Cellular Component: chloroplast (GO:0009507);;	--	--	--	--	--	Photosynthetic NDH subunit of subcomplex B 5, chloroplastic OS=Arabidopsis thaliana OX=3702 GN=PNSB5 PE=2 SV=1	--	--	hypothetical protein Saspl_024791 [Salvia splendens]
Iba02G019020	141	147	89	10558	11299	11971	2.38886	2.50855	1.49283	195.597	195.115	208.136	2.15913e-214	6.54381	up	--	--	Molecular Function: peroxidase activity (GO:0004601);;	K00430|1.8e-126|gab:108467162|K00430 peroxidase [EC:1.11.1.7] | (RefSeq) peroxidase 43	Phenylpropanoid biosynthesis (ko00940)	--	--	Peroxidase	Peroxidase 43 OS=Arabidopsis thaliana OX=3702 GN=PER43 PE=3 SV=2	Q	Secondary metabolites biosynthesis, transport and catabolism	peroxidase 43 [Herrania umbratica]
Iba05G033180	28	29	29	469	479	498	0.382574	0.393602	0.393349	7.03221	6.69724	7.00457	1.62169e-85	4.12947	up	--	--	Biological Process: cell morphogenesis (GO:0000902);; Molecular Function: actin binding (GO:0003779);; Biological Process: cytoskeleton organization (GO:0007010);;	K17261|8.2e-168|ini:109161806|K17261 adenylyl cyclase-associated protein | (RefSeq) cyclase-associated protein 1	--	[ZT]	Cytoskeleton;; Signal transduction mechanisms	Adenylate cyclase associated (CAP) C terminal	Cyclase-associated protein 1 OS=Arabidopsis thaliana OX=3702 GN=CAP1 PE=2 SV=1	--	--	Adenylate cyclase-associated CAP [Macleaya cordata]
Iba03G011050	81	92	76	19	8	11	1.25157	1.42965	1.17212	0.310269	0.114313	0.165805	6.4115e-10	-2.64631	down	--	--	--	K02995|2.2e-34|adu:107464504|K02995 small subunit ribosomal protein S8e | (RefSeq) 40S ribosomal protein S8	Ribosome (ko03010)	--	--	Protein of unknown function (DUF 659)	--	S	Function unknown	hypothetical protein Lal_00018056 [Lupinus albus]
NewGene_1080	67	37	59	0	0	0	0.962944	0.531255	0.833311	0	0	0	2.9887e-10	-8.14695	down	--	--	--	--	--	--	--	Cornifin (SPRR) family	--	--	--	--
NewGene_2455	32	34	13	108	86	87	0.243522	0.264165	0.099295	1.02637	0.753903	0.91709	6.33373e-07	1.89266	up	--	--	Biological Process: intracellular signal transduction (GO:0035556);;	--	--	--	--	C1 domain	--	S	Function unknown	uncharacterized protein LOC114297257 [Camellia sinensis]
Iba04G031480	356	339	316	114	124	130	12.2095	11.6988	10.7555	4.2136	4.30846	4.52332	1.10773e-16	-1.40111	down	--	--	Cellular Component: integral component of membrane (GO:0016021);;	--	--	--	--	--	--	--	--	uncharacterized protein LOC114296018 [Camellia sinensis]
Iba02G039750	24615	23357	23646	8132	8983	8740	529.776	505.508	504.79	190.081	195.71	191.729	0	-1.41274	down	--	--	Molecular Function: calcium ion binding (GO:0005509);; Molecular Function: calcium-dependent phospholipid binding (GO:0005544);;	K17098|1.1e-141|gmx:100784252|K17098 annexin D | (RefSeq) ANNEXIN; uncharacterized protein LOC100784252	--	[U]	Intracellular trafficking, secretion, and vesicular transport	Annexin	Annexin Gh1 (Fragment) OS=Gossypium hirsutum OX=3635 GN=AnnGh1 PE=1 SV=2	U	Intracellular trafficking, secretion, and vesicular transport	hypothetical protein EZV62_021981 [Acer yangbiense]
Iba03G034380	197	199	201	2031	2142	2214	3.86576	3.91949	3.89495	43.2874	42.5465	44.2843	0	3.47671	up	--	--	--	K15255|1.4e-24|nsy:104233171|K15255 ATP-dependent DNA helicase PIF1 [EC:3.6.4.12] | (RefSeq) ATP-dependent DNA helicase PIF1-like	--	--	--	Ferritin-like domain	Desiccation-related protein PCC13-62 OS=Craterostigma plantagineum OX=4153 PE=2 SV=1	S	Function unknown	hypothetical protein C3L33_14817, partial [Rhododendron williamsianum]
Iba01G030960	12208	11942	12352	3553	3845	3622	181.275	178.316	181.926	57.2997	57.7931	54.8193	0	-1.67021	down	--	--	Cellular Component: integral component of membrane (GO:0016021);;	--	--	--	--	--	--	S	Function unknown	hypothetical protein F0562_017989 [Nyssa sinensis]
Iba01G008210	94	72	108	438	363	386	1.86427	1.4317	2.1258	9.49889	7.34136	7.85748	1.12283e-30	2.17732	up	--	--	--	--	--	--	--	--	--	--	--	PREDICTED: uncharacterized protein LOC104592576 [Nelumbo nucifera]
Iba05G038250	7511	7076	7658	416	429	426	419.304	397.214	424.063	25.2018	24.2416	24.1909	0	-4.07159	down	--	--	--	--	--	--	--	--	--	--	--	hypothetical protein C3L33_05790, partial [Rhododendron williamsianum]
Iba01G001500	284	229	260	72	105	129	7.87912	6.38076	7.15517	2.15793	2.92825	3.64814	2.85296e-09	-1.28449	down	[H]	Coenzyme transport and metabolism	Molecular Function: pantoate-beta-alanine ligase activity (GO:0004592);; Biological Process: pantothenate biosynthetic process (GO:0015940);;	K01918|6.1e-129|qsu:111988139|K01918 pantoate--beta-alanine ligase [EC:6.3.2.1] | (RefSeq) pantoate--beta-alanine ligase	beta-Alanine metabolism (ko00410);; Pantothenate and CoA biosynthesis (ko00770)	[H]	Coenzyme transport and metabolism	Pantoate-beta-alanine ligase	Pantoate--beta-alanine ligase OS=Lotus japonicus OX=34305 GN=PANC PE=1 SV=3	H	Coenzyme transport and metabolism	hypothetical protein HYC85_031475 [Camellia sinensis]
Iba05G028950	63	29	15	96	80	73	1.8657	0.851432	0.425142	3.0866	2.40835	2.2135	0.00299566	1.28249	up	--	--	--	--	--	--	--	--	--	--	--	hypothetical protein CJ030_MR7G008057 [Morella rubra]
Iba01G045020	980	982	1043	357	342	334	9.39079	9.45735	9.91461	3.70762	3.31369	3.25394	7.42669e-48	-1.48146	down	[T]	Signal transduction mechanisms	Molecular Function: protein kinase activity (GO:0004672);; Molecular Function: ATP binding (GO:0005524);;	K13435|1.7e-64|sly:101268866|K13435 serine/threonine-protein kinase Pto | (RefSeq) Pto; serine/threonine protein kinase Pto	Plant-pathogen interaction (ko04626)	[T]	Signal transduction mechanisms	Protein tyrosine and serine/threonine kinase	Receptor-like protein kinase FERONIA OS=Arabidopsis thaliana OX=3702 GN=FER PE=1 SV=1	T	Signal transduction mechanisms	Receptor-like protein kinase [Actinidia chinensis var. chinensis]
Iba07G019830	151	185	136	0	2	0	4.01842	4.9418	3.58318	0	0.054005	0	3.20439e-13	-7.8271	down	--	--	--	K12471|1.5e-49|gra:105772648|K12471 epsin | (RefSeq) ENTH domain-containing protein C794.11c-like	Endocytosis (ko04144)	[F]	Nucleotide transport and metabolism	ENTH domain	--	F	Nucleotide transport and metabolism	hypothetical protein ES288_D06G215100v1 [Gossypium darwinii]
Iba03G021670	1346	1255	1287	6825	7013	7039	13.0611	12.2434	12.3897	71.9426	68.9084	69.645	0	2.48298	up	--	--	--	--	--	--	--	Domain of unknown function (DUF4378)	--	S	Function unknown	hypothetical protein CEY00_Acc20207 [Actinidia chinensis var. chinensis]
Iba01G013790	19389	20225	19832	8097	8697	8210	526.862	552.651	534.515	238.954	239.228	227.379	0	-1.19182	down	[M]	Cell wall/membrane/envelope biogenesis	Molecular Function: transferase activity, transferring glycosyl groups (GO:0016757);;	K20893|1.5e-104|egu:105060045|K20893 probable galacturonosyltransferase-like 1 [EC:2.4.1.-] | (RefSeq) probable galacturonosyltransferase-like 1	--	--	--	Glycosyl transferase family 8	Probable galacturonosyltransferase-like 8 OS=Arabidopsis thaliana OX=3702 GN=GATL8 PE=2 SV=1	G	Carbohydrate transport and metabolism	hypothetical protein F0562_004997 [Nyssa sinensis]
Iba02G044920	99	114	148	1007	1137	1036	1.66165	1.92942	2.46146	18.4623	19.4147	17.8106	2.22614e-129	3.19611	up	--	--	Molecular Function: molecular_function (GO:0003674);; Molecular Function: DNA binding (GO:0003677);; Molecular Function: DNA-binding transcription factor activity (GO:0003700);; Cellular Component: nucleus (GO:0005634);; Biological Process: regulation of transcription, DNA-templated (GO:0006355);; Biological Process: biological_process (GO:0008150);; Biological Process: regulation of biosynthetic…	K16222|1.0e-54|csat:104726841|K16222 Dof zinc finger protein DOF5.5 | (RefSeq) cyclic dof factor 1-like	Circadian rhythm - plant (ko04712)	--	--	Dof domain, zinc finger	Cyclic dof factor 3 OS=Arabidopsis thaliana OX=3702 GN=CDF3 PE=1 SV=2	K	Transcription	hypothetical protein F0562_023422 [Nyssa sinensis]
Iba03G021900	14628	14737	15408	3743	3821	3777	353.681	358.284	369.486	98.2717	93.5061	93.0746	0	-1.9229	down	--	--	Cellular Component: integral component of membrane (GO:0016021);;	--	--	[R]	General function prediction only	C2H2-type zinc finger	Zinc finger protein ZAT10 OS=Arabidopsis thaliana OX=3702 GN=ZAT10 PE=2 SV=1	S	Function unknown	hypothetical protein HYC85_024572 [Camellia sinensis]
Iba01G040370	1617	1670	1635	546	546	595	19.8672	20.6332	19.9204	7.28594	6.79106	7.44911	1.22644e-78	-1.48709	down	[G]	Carbohydrate transport and metabolism	Molecular Function: pectate lyase activity (GO:0030570);; Biological Process: pectin catabolic process (GO:0045490);; Molecular Function: metal ion binding (GO:0046872);;	K01728|1.9e-199|nto:104107545|K01728 pectate lyase [EC:4.2.2.2] | (RefSeq) probable pectate lyase 13	Pentose and glucuronate interconversions (ko00040)	--	--	Pectate lyase	Probable pectate lyase 13 OS=Arabidopsis thaliana OX=3702 GN=PMR6 PE=1 SV=1	G	Carbohydrate transport and metabolism	probable pectate lyase 13 [Nicotiana tomentosiformis]
Iba01G015230	37	27	59	368	491	426	0.478369	0.355779	0.775242	5.29349	6.58162	5.74557	2.81734e-53	3.44017	up	--	--	Cellular Component: integral component of membrane (GO:0016021);; Molecular Function: transmembrane transporter activity (GO:0022857);;	K14638|1.2e-153|vvi:100853271|K14638 solute carrier family 15 (peptide/histidine transporter), member 3/4 | (RefSeq) protein NRT1/ PTR FAMILY 5.8	--	[E]	Amino acid transport and metabolism	POT family	Protein NRT1/ PTR FAMILY 5.9 OS=Arabidopsis thaliana OX=3702 GN=NPF5.9 PE=2 SV=1	E	Amino acid transport and metabolism	protein NRT1/ PTR FAMILY 5.9-like [Camellia sinensis]
Iba03G008870	24	46	16	64	76	100	0.617887	1.18969	0.412583	1.79536	1.97569	2.6365	0.000184603	1.53201	up	--	--	--	--	--	--	--	--	--	--	--	hypothetical protein CEY00_Acc03036 [Actinidia chinensis var. chinensis]
Iba02G024810	7	4	0	205	225	243	0.113118	0.068623	0	4.17694	4.27635	4.65084	5.84351e-34	5.99137	up	--	--	Biological Process: reproduction (GO:0000003);; Biological Process: developmental process involved in reproduction (GO:0003006);; Molecular Function: molecular_function (GO:0003674);; Molecular Function: DNA-binding transcription factor activity (GO:0003700);; Cellular Component: cellular_component (GO:0005575);; Cellular Component: intracellular (GO:0005622);; Cellular Component: obsolete cell (…	--	--	[R]	General function prediction only	C2H2-type zinc finger	Zinc finger protein ZAT3 OS=Arabidopsis thaliana OX=3702 GN=ZAT3 PE=1 SV=1	S	Function unknown	hypothetical protein F0562_028406 [Nyssa sinensis]
Iba07G013040	3025	3241	3109	959	1028	1011	39.8083	42.8853	40.5711	13.6961	13.6812	13.5525	1.65565e-153	-1.58754	down	[E]	Amino acid transport and metabolism	Cellular Component: cytoplasm (GO:0005737);; Biological Process: L-phenylalanine catabolic process (GO:0006559);; Biological Process: cinnamic acid biosynthetic process (GO:0009800);; Molecular Function: phenylalanine ammonia-lyase activity (GO:0045548);;	K10775|0.0e+00|dcr:108223317|K10775 phenylalanine ammonia-lyase [EC:4.3.1.24] | (RefSeq) phenylalanine ammonia-lyase 1	Phenylalanine metabolism (ko00360);; Phenylpropanoid biosynthesis (ko00940)	[Q]	Secondary metabolites biosynthesis, transport and catabolism	Aromatic amino acid lyase	Phenylalanine ammonia-lyase 1 OS=Daucus carota OX=4039 GN=PAL1 PE=3 SV=1	Q	Secondary metabolites biosynthesis, transport and catabolism	phenylalanine ammonia-lyase [Peucedanum praeruptorum]
[truncated: 7,449 more rows]

## Sheet: root vs leaf
#ID	B1_Count	B2_Count	B3_Count	C3_Count	C1_Count	C2_Count	B1_FPKM	B2_FPKM	B3_FPKM	C3_FPKM	C1_FPKM	C2_FPKM	FDR	log2FC	regulated	COG_class	COG_class_annotation	GO_annotation	KEGG_annotation	KEGG_pathway_annotation	KOG_class	KOG_class_annotation	Pfam_annotation	Swiss-Prot_annotation	eggNOG_class	eggNOG_class_annotation	NR_annotation
[truncated: 5,323 more rows]

[truncated: 1 more sheets: leaf vs flower]
