# Supplementary material for: A chromosome level genome, as well as transcriptomes and metabolomes, insights into genome evolution and the biosynthesis of kaempferol and kaempferol derivatives in Impatiens balsamina (Balsaminaceae)
Source: Front Plant Sci. 2026 Feb 11;17:1725789. doi: 10.3389/fpls.2026.1725789 (PMC12932442; doi:10.3389/fpls.2026.1725789)
Supplement: Supplementary Data Sheet 1 — Integrated functional annotation for predicting protein-coding genes. [file DataSheet1.zip › all supplementary files/Dataset 11 Data regarding expression correlation between genes and KKDs.xlsx]

## Sheet: Title page
	Table ID	Table Title
	Table 11_1	The signifiicant correlation information of all genes and the seven metabolites
	Table 11_2	The signifiicant correlation information of all structural genes and the seven metabolites
	Table 11_3	Listing of all structural genes that are significant correlation with the seven metabolites
	Table 11_4	The signifiicant correlation information of all transcription factor genes and the seven metabolites
	Table 11_5	Listing of all transcription genes that are significant correlation with the seven metabolites
	Table 11_6	The signifiicant correlation information of all glycosyltransferase genes and the seven metabolites
	Table 11_7	Listing of allglycosyltransferase genes that are significant correlation with the seven metabolites

## Sheet: 11_1
Iba03G006460	Dihydrokaempferol	0.930815	0.00026791
Iba05G019760	Dihydrokaempferol	0.99415	5.01e-08
Iba01G011340	Dihydrokaempferol	-0.969202	1.64e-05
Iba02G002940	Dihydrokaempferol	-0.805625	0.00876446
Iba05G033760	Dihydrokaempferol	-0.918431	0.000470901
Iba07G027170	Dihydrokaempferol	0.979693	3.85e-06
Iba04G006770	Dihydrokaempferol	0.976992	5.95e-06
Iba07G033130	Dihydrokaempferol	0.850147	0.00369266
Iba04G026130	Dihydrokaempferol	0.960737	3.8e-05
Iba06G024310	Dihydrokaempferol	0.890449	0.00128531
Iba07G010200	Dihydrokaempferol	-0.828145	0.00583071
Iba02G041960	Dihydrokaempferol	0.974321	8.71e-06
Iba01G014320	Dihydrokaempferol	0.977933	5.14e-06
Iba02G043230	Dihydrokaempferol	-0.921631	0.00041066
Iba01G016520	Dihydrokaempferol	-0.869657	0.00231197
Ibaptg000110lG000030	Dihydrokaempferol	0.87241	0.00215158
Iba03G027520	Dihydrokaempferol	-0.975737	7.15e-06
Iba06G014030	Dihydrokaempferol	-0.804948	0.00886553
Iba06G008140	Dihydrokaempferol	0.994026	5.39e-08
Iba05G034720	Dihydrokaempferol	0.80358	0.00907196
Iba02G049800	Dihydrokaempferol	0.996054	1.27e-08
Iba05G016190	Dihydrokaempferol	0.936876	0.000195551
Iba06G022610	Dihydrokaempferol	0.988743	4.93e-07
Iba06G006890	Dihydrokaempferol	0.81728	0.00714514
Iba07G031420	Dihydrokaempferol	-0.941942	0.000146652
Iba04G011760	Dihydrokaempferol	0.966615	2.17e-05
Iba01G030910	Dihydrokaempferol	0.990211	3.03e-07
Iba04G010410	Dihydrokaempferol	0.927369	0.000316507
Iba01G020360	Dihydrokaempferol	-0.906472	0.000751057
Iba07G001350	Dihydrokaempferol	-0.924122	0.000367672
Iba03G031190	Dihydrokaempferol	-0.853409	0.00343031
Iba05G014250	Dihydrokaempferol	0.811171	0.00796597
Iba07G004320	Dihydrokaempferol	0.988664	5.05e-07
NewGene_1342	Dihydrokaempferol	0.979776	3.8e-06
Iba06G003000	Dihydrokaempferol	0.99734	3.19e-09
NewGene_1690	Dihydrokaempferol	0.913532	0.0005747
NewGene_1691	Dihydrokaempferol	0.950524	8.45e-05
Iba03G031290	Dihydrokaempferol	0.884505	0.00153711
Iba01G023040	Dihydrokaempferol	-0.979459	4.01e-06
Iba04G015690	Dihydrokaempferol	-0.965963	2.32e-05
Iba01G024890	Dihydrokaempferol	-0.83922	0.00467125
Iba05G029410	Dihydrokaempferol	0.983843	1.74e-06
Iba06G019820	Dihydrokaempferol	0.844529	0.00417609
Iba02G011120	Dihydrokaempferol	0.836845	0.00490526
Iba07G003580	Dihydrokaempferol	0.823707	0.00634566
Iba03G043990	Dihydrokaempferol	-0.923957	0.000370425
NewGene_3188	Dihydrokaempferol	0.875765	0.00196671
NewGene_3183	Dihydrokaempferol	0.960862	3.76e-05
Iba04G004150	Dihydrokaempferol	0.928626	0.000298127
NewGene_2631	Dihydrokaempferol	0.982042	2.51e-06
NewGene_2636	Dihydrokaempferol	0.90868	0.000692345
Iba02G021460	Dihydrokaempferol	0.990651	2.58e-07
Iba01G056800	Dihydrokaempferol	0.869966	0.00229361
Iba02G044450	Dihydrokaempferol	0.958146	4.74e-05
Iba05G001810	Dihydrokaempferol	-0.91825	0.000474466
Iba02G038420	Dihydrokaempferol	0.949628	8.99e-05
Iba01G002570	Dihydrokaempferol	-0.954022	6.56e-05
Iba04G031060	Dihydrokaempferol	-0.823266	0.00639855
Iba01G033530	Dihydrokaempferol	0.918649	0.000466602
Iba01G010690	Dihydrokaempferol	-0.94344	0.000134027
Iba03G003780	Dihydrokaempferol	0.914252	0.000558531
Iba07G020720	Dihydrokaempferol	-0.897871	0.00101304
Iba07G028530	Dihydrokaempferol	-0.957024	5.19e-05
Iba01G024300	Dihydrokaempferol	0.814344	0.00753209
Iba07G020090	Dihydrokaempferol	-0.869286	0.00233421
Iba05G038880	Dihydrokaempferol	-0.932413	0.000247271
Iba03G044410	Dihydrokaempferol	0.97897	4.35e-06
Iba05G039750	Dihydrokaempferol	-0.815735	0.00734696
Iba02G045490	Dihydrokaempferol	0.885123	0.00150948
Iba02G008570	Dihydrokaempferol	-0.802554	0.00922908
Iba07G028390	Dihydrokaempferol	-0.964095	2.79e-05
Iba02G050000	Dihydrokaempferol	-0.959112	4.37e-05
Iba06G020270	Dihydrokaempferol	0.950527	8.45e-05
Iba04G006170	Dihydrokaempferol	0.833267	0.00527264
Iba04G033570	Dihydrokaempferol	-0.885612	0.00148785
Iba07G019720	Dihydrokaempferol	0.933378	0.000235359
Iba01G044350	Dihydrokaempferol	-0.825326	0.00615438
Iba07G011060	Dihydrokaempferol	-0.835257	0.00506603
Iba03G003810	Dihydrokaempferol	-0.823522	0.00636785
Iba02G003560	Dihydrokaempferol	-0.875414	0.00198549
Iba05G017870	Dihydrokaempferol	-0.898918	0.000978197
Iba01G041450	Dihydrokaempferol	-0.842423	0.00436802
Iba04G008240	Dihydrokaempferol	-0.913077	0.000585101
Iba03G000540	Dihydrokaempferol	-0.972399	1.12e-05
Iba01G046860	Dihydrokaempferol	-0.834799	0.00511318
Iba05G023330	Dihydrokaempferol	-0.954833	6.17e-05
Iba05G002670	Dihydrokaempferol	-0.953205	6.97e-05
Iba05G007530	Dihydrokaempferol	-0.94986	8.85e-05
Iba03G020750	Dihydrokaempferol	-0.820728	0.00670823
Iba01G049210	Dihydrokaempferol	-0.809643	0.00818074
Iba01G040320	Dihydrokaempferol	0.930956	0.000266051
Iba01G007270	Dihydrokaempferol	-0.953907	6.62e-05
Iba06G022940	Dihydrokaempferol	0.891766	0.00123369
Iba07G016300	Dihydrokaempferol	0.907936	0.000711738
Iba01G057430	Dihydrokaempferol	0.830183	0.00560404
Iba04G031540	Dihydrokaempferol	0.860791	0.00288457
Iba04G004630	Dihydrokaempferol	0.896605	0.00105633
Iba07G024610	Dihydrokaempferol	-0.941885	0.000147147
Iba01G059560	Dihydrokaempferol	0.903928	0.000822911
Iba06G010920	Dihydrokaempferol	0.863093	0.00272745
Iba05G021460	Dihydrokaempferol	-0.933969	0.000228267
Iba05G029250	Dihydrokaempferol	0.978012	5.08e-06
NewGene_2033	Dihydrokaempferol	0.871079	0.00222812
Iba05G021790	Dihydrokaempferol	-0.98092	3.1e-06
Iba06G024120	Dihydrokaempferol	0.827863	0.00586259
Iba01G025270	Dihydrokaempferol	-0.948173	9.92e-05
Iba06G012780	Dihydrokaempferol	0.994775	3.38e-08
Iba01G029210	Dihydrokaempferol	-0.830029	0.00562098
Iba03G014990	Dihydrokaempferol	-0.920936	0.000423248
Iba03G015640	Dihydrokaempferol	-0.858328	0.00305949
Iba05G028210	Dihydrokaempferol	-0.868424	0.00238645
Iba02G012940	Dihydrokaempferol	-0.948067	9.99e-05
Iba06G022000	Dihydrokaempferol	-0.965586	2.41e-05
Iba02G019140	Dihydrokaempferol	-0.911984	0.00061059
Iba06G009080	Dihydrokaempferol	0.847801	0.00388955
Iba07G002700	Dihydrokaempferol	0.986847	8.48e-07
Iba05G035440	Dihydrokaempferol	-0.85887	0.00302037
Iba02G039150	Dihydrokaempferol	0.884788	0.00152442
Iba02G002010	Dihydrokaempferol	0.995942	1.4e-08
Iba05G036930	Dihydrokaempferol	-0.890958	0.00126519
Iba01G004890	Dihydrokaempferol	0.976344	6.55e-06
Iba01G030890	Dihydrokaempferol	0.979539	3.95e-06
Iba01G028940	Dihydrokaempferol	0.998481	4.49e-10
Iba03G025120	Dihydrokaempferol	0.84927	0.00376546
Iba02G024750	Dihydrokaempferol	0.845341	0.0041037
Iba03G024650	Dihydrokaempferol	-0.886334	0.0014563
Iba04G016060	Dihydrokaempferol	-0.875135	0.00200052
Iba03G045140	Dihydrokaempferol	-0.986423	9.48e-07
Iba01G018210	Dihydrokaempferol	0.994285	4.62e-08
Iba01G002820	Dihydrokaempferol	0.851629	0.0035718
Iba03G020950	Dihydrokaempferol	0.894634	0.00112625
NewGene_1551	Dihydrokaempferol	-0.964383	2.71e-05
NewGene_3020	Dihydrokaempferol	-0.837029	0.00488688
NewGene_3025	Dihydrokaempferol	0.88315	0.00159897
Iba02G012190	Dihydrokaempferol	-0.920893	0.000424045
Iba01G008390	Dihydrokaempferol	-0.973288	9.99e-06
Iba03G044230	Dihydrokaempferol	-0.831635	0.00544628
Iba02G021580	Dihydrokaempferol	-0.909682	0.000666777
Iba07G015210	Dihydrokaempferol	-0.968155	1.84e-05
Iba01G026200	Dihydrokaempferol	0.872675	0.00213657
Iba01G012150	Dihydrokaempferol	0.997486	2.62e-09
Iba06G012840	Dihydrokaempferol	0.921815	0.000407376
Iba04G009020	Dihydrokaempferol	-0.969211	1.64e-05
Iba01G003010	Dihydrokaempferol	-0.88567	0.00148531
Iba03G007540	Dihydrokaempferol	-0.937864	0.000185228
Iba04G014680	Dihydrokaempferol	0.949621	8.99e-05
NewGene_5099	Dihydrokaempferol	0.895271	0.00110333
Iba01G013680	Dihydrokaempferol	-0.899582	0.000956515
Iba02G021630	Dihydrokaempferol	0.837906	0.00479972
Iba01G037980	Dihydrokaempferol	-0.862678	0.00275535
Iba07G019840	Dihydrokaempferol	-0.857134	0.00314683
Iba07G010490	Dihydrokaempferol	-0.970363	1.43e-05
Iba07G020110	Dihydrokaempferol	-0.80225	0.00927597
Iba04G005610	Dihydrokaempferol	-0.977806	5.25e-06
Iba05G019060	Dihydrokaempferol	-0.924338	0.000364093
Iba07G033230	Dihydrokaempferol	-0.912939	0.000588262
Iba01G038450	Dihydrokaempferol	-0.951694	7.78e-05
Iba01G030660	Dihydrokaempferol	0.953589	6.78e-05
Iba01G031130	Dihydrokaempferol	-0.938204	0.000181768
Iba03G007670	Dihydrokaempferol	0.954197	6.47e-05
Iba03G002240	Dihydrokaempferol	0.925461	0.000345918
NewGene_2765	Dihydrokaempferol	-0.848166	0.00385844
Iba02G050210	Dihydrokaempferol	0.815234	0.0074133
Iba03G004160	Dihydrokaempferol	-0.851179	0.00360825
Iba01G043160	Dihydrokaempferol	-0.859121	0.00300239
Iba06G018700	Dihydrokaempferol	0.96919	1.64e-05
Iba02G017340	Dihydrokaempferol	-0.965083	2.53e-05
Iba07G032460	Dihydrokaempferol	-0.824036	0.00630646
Iba01G035830	Dihydrokaempferol	-0.875711	0.00196958
Iba01G039320	Dihydrokaempferol	0.993534	7.11e-08
Iba03G006980	Dihydrokaempferol	0.964101	2.79e-05
Iba07G022600	Dihydrokaempferol	-0.977349	5.63e-06
Iba03G042680	Dihydrokaempferol	0.951303	8e-05
Iba01G047090	Dihydrokaempferol	-0.868715	0.00236875
Iba05G025180	Dihydrokaempferol	0.93467	0.000220049
Iba04G027730	Dihydrokaempferol	0.985217	1.27e-06
Iba02G037050	Dihydrokaempferol	-0.981591	2.74e-06
Iba04G034750	Dihydrokaempferol	-0.87113	0.00222515
Iba02G049450	Dihydrokaempferol	0.876965	0.0019033
Iba03G008730	Dihydrokaempferol	-0.975959	6.93e-06
Iba02G001000	Dihydrokaempferol	0.870439	0.00226562
Iba03G038430	Dihydrokaempferol	-0.893383	0.0011723
Iba07G021320	Dihydrokaempferol	-0.869198	0.00233951
Iba07G000540	Dihydrokaempferol	0.885638	0.00148669
Iba07G024130	Dihydrokaempferol	-0.947401	0.000104363
Iba03G024090	Dihydrokaempferol	-0.937918	0.000184673
Iba02G024510	Dihydrokaempferol	-0.888356	0.00137042
Iba04G020850	Dihydrokaempferol	-0.828639	0.00577525
Iba05G011130	Dihydrokaempferol	0.878004	0.0018496
Iba07G003960	Dihydrokaempferol	0.985229	1.27e-06
NewGene_3551	Dihydrokaempferol	0.829123	0.00572118
Iba01G033740	Dihydrokaempferol	-0.986897	8.37e-07
Iba06G013620	Dihydrokaempferol	0.804813	0.00888564
Iba06G004150	Dihydrokaempferol	-0.826584	0.00600841
NewGene_2204	Dihydrokaempferol	-0.932592	0.000245027
NewGene_2201	Dihydrokaempferol	-0.90833	0.000701414
Iba04G018470	Dihydrokaempferol	-0.967668	1.94e-05
NewGene_1955	Dihydrokaempferol	-0.962482	3.25e-05
NewGene_1956	Dihydrokaempferol	-0.903546	0.000834093
Iba01G010750	Dihydrokaempferol	-0.841518	0.00445231
Iba01G058820	Dihydrokaempferol	0.812629	0.00776447
Iba02G038870	Dihydrokaempferol	-0.873188	0.00210768
Iba01G024590	Dihydrokaempferol	0.998631	3.12e-10
Iba05G034210	Dihydrokaempferol	0.822771	0.00645816
Iba01G020870	Dihydrokaempferol	0.846161	0.00403147
Iba02G015520	Dihydrokaempferol	0.854269	0.00336337
Iba05G032680	Dihydrokaempferol	-0.820665	0.006716
Iba01G009760	Dihydrokaempferol	0.977354	5.63e-06
NewGene_4204	Dihydrokaempferol	-0.938019	0.000183649
NewGene_4202	Dihydrokaempferol	0.866598	0.00249975
Iba02G004280	Dihydrokaempferol	-0.892026	0.00122365
Iba03G022850	Dihydrokaempferol	-0.920689	0.000427787
Iba04G032850	Dihydrokaempferol	-0.906039	0.000762944
Iba02G013690	Dihydrokaempferol	-0.987399	7.3e-07
Iba07G027930	Dihydrokaempferol	-0.975848	7.04e-06
Iba04G002570	Dihydrokaempferol	0.986642	8.95e-07
Iba03G036660	Dihydrokaempferol	0.992156	1.4e-07
Iba05G040490	Dihydrokaempferol	0.820582	0.00672634
Iba05G031650	Dihydrokaempferol	-0.989694	3.62e-07
NewGene_4972	Dihydrokaempferol	0.888053	0.00138305
NewGene_4973	Dihydrokaempferol	0.947845	0.000101357
NewGene_4976	Dihydrokaempferol	0.985687	1.14e-06
Iba03G018840	Dihydrokaempferol	-0.909153	0.000680195
Iba07G011430	Dihydrokaempferol	0.911426	0.000623877
Iba02G046870	Dihydrokaempferol	0.851023	0.00362087
Iba04G032270	Dihydrokaempferol	0.889821	0.00131046
Iba01G002980	Dihydrokaempferol	-0.909653	0.000667522
Iba01G033880	Dihydrokaempferol	0.892886	0.00119091
Iba07G015530	Dihydrokaempferol	-0.931684	0.000256542
NewGene_875	Dihydrokaempferol	0.976886	6.04e-06
NewGene_430	Dihydrokaempferol	0.951379	7.96e-05
Iba01G002670	Dihydrokaempferol	0.889883	0.00130796
Iba01G007000	Dihydrokaempferol	0.964068	2.8e-05
Iba01G006350	Dihydrokaempferol	-0.821826	0.00657299
Iba04G025570	Dihydrokaempferol	0.810612	0.00804409
Iba04G005130	Dihydrokaempferol	0.983391	1.91e-06
Iba02G028560	Dihydrokaempferol	-0.913737	0.000570076
Iba04G024190	Dihydrokaempferol	0.953755	6.69e-05
Iba07G003210	Dihydrokaempferol	-0.919315	0.000453664
Iba01G003200	Dihydrokaempferol	0.903305	0.000841206
Iba07G024330	Dihydrokaempferol	-0.902833	0.000855249
Iba03G029480	Dihydrokaempferol	0.993722	6.42e-08
Iba05G018270	Dihydrokaempferol	0.930754	0.000268728
Iba04G005790	Dihydrokaempferol	-0.904618	0.000802947
Iba01G045310	Dihydrokaempferol	-0.985495	1.19e-06
Iba07G004580	Dihydrokaempferol	-0.904939	0.000793785
Iba04G006440	Dihydrokaempferol	0.969816	1.53e-05
Iba01G028710	Dihydrokaempferol	-0.803005	0.00915978
Iba03G035370	Dihydrokaempferol	-0.966773	2.13e-05
Iba02G027320	Dihydrokaempferol	-0.879118	0.00179318
Iba01G042840	Dihydrokaempferol	-0.981832	2.61e-06
Iba02G052100	Dihydrokaempferol	-0.832922	0.00530902
Iba03G004820	Dihydrokaempferol	-0.818205	0.00702608
Iba07G026220	Dihydrokaempferol	-0.97387	9.26e-06
Iba01G036660	Dihydrokaempferol	-0.814682	0.00748681
Iba03G039660	Dihydrokaempferol	-0.820714	0.00670999
Iba04G007420	Dihydrokaempferol	-0.921811	0.000407442
Iba06G001340	Dihydrokaempferol	-0.978613	4.61e-06
Iba01G015490	Dihydrokaempferol	0.86035	0.00291536
Iba01G050820	Dihydrokaempferol	0.809026	0.0082687
Iba05G015940	Dihydrokaempferol	0.981626	2.72e-06
Iba02G019400	Dihydrokaempferol	-0.818974	0.00692813
Iba02G047150	Dihydrokaempferol	-0.879482	0.00177502
Iba06G021920	Dihydrokaempferol	0.88172	0.0016661
Iba04G011450	Dihydrokaempferol	-0.836066	0.00498367
Iba07G032160	Dihydrokaempferol	-0.970198	1.46e-05
Iba03G016650	Dihydrokaempferol	0.966488	2.2e-05
Iba03G021960	Dihydrokaempferol	-0.910433	0.000648065
Iba04G001900	Dihydrokaempferol	-0.982191	2.44e-06
Iba07G024810	Dihydrokaempferol	-0.945767	0.000115966
Iba04G001400	Dihydrokaempferol	0.935914	0.000205983
Iba06G018380	Dihydrokaempferol	-0.828086	0.00583731
Iba06G028750	Dihydrokaempferol	-0.866114	0.00253037
Iba01G005660	Dihydrokaempferol	0.930002	0.000278877
Iba05G013450	Dihydrokaempferol	0.816411	0.00725812
Iba02G023140	Dihydrokaempferol	0.988678	5.03e-07
Iba06G009900	Dihydrokaempferol	0.894566	0.00112874
Iba07G031020	Dihydrokaempferol	0.942486	0.00014197
Iba07G027890	Dihydrokaempferol	-0.80097	0.00947511
Iba01G058270	Dihydrokaempferol	-0.869712	0.0023087
Iba06G007500	Dihydrokaempferol	0.870287	0.00227456
Iba07G000080	Dihydrokaempferol	0.902162	0.000875523
Iba06G017170	Dihydrokaempferol	-0.812995	0.00771452
Iba05G036090	Dihydrokaempferol	0.907652	0.000719261
Iba07G012050	Dihydrokaempferol	-0.931591	0.000257746
Iba03G036460	Dihydrokaempferol	0.876355	0.00193537
Iba01G032370	Dihydrokaempferol	0.907631	0.000719822
Iba06G002930	Dihydrokaempferol	-0.996749	6.43e-09
Iba07G015730	Dihydrokaempferol	0.966864	2.11e-05
Iba07G007850	Dihydrokaempferol	0.944885	0.000122596
Iba04G016430	Dihydrokaempferol	0.879696	0.00176441
Iba01G034620	Dihydrokaempferol	-0.83976	0.00461916
Iba05G037320	Dihydrokaempferol	-0.901785	0.000887044
Iba07G015080	Dihydrokaempferol	0.865801	0.00255031
Iba03G022180	Dihydrokaempferol	0.868451	0.00238478
Iba05G029490	Dihydrokaempferol	0.961849	3.44e-05
NewGene_2503	Dihydrokaempferol	0.899045	0.000974019
Iba06G004050	Dihydrokaempferol	-0.90902	0.000683581
Iba01G025560	Dihydrokaempferol	0.804025	0.00900452
Iba01G022710	Dihydrokaempferol	0.999153	5.83e-11
Iba06G008620	Dihydrokaempferol	-0.98249	2.3e-06
Iba03G009090	Dihydrokaempferol	0.919879	0.000442924
Iba03G044490	Dihydrokaempferol	-0.899264	0.000966849
Iba01G025380	Dihydrokaempferol	0.992321	1.3e-07
Iba05G039470	Dihydrokaempferol	0.858939	0.00301544
Iba03G035170	Dihydrokaempferol	-0.917161	0.000496429
Iba06G009570	Dihydrokaempferol	0.977843	5.22e-06
Iba02G042230	Dihydrokaempferol	-0.957567	4.97e-05
Iba01G039170	Dihydrokaempferol	-0.94458	0.000124948
Iba05G035750	Dihydrokaempferol	0.945901	0.000114985
Iba03G040480	Dihydrokaempferol	-0.938989	0.000173951
Iba01G041100	Dihydrokaempferol	0.878368	0.00183106
Iba01G005300	Dihydrokaempferol	-0.878682	0.00181515
Iba02G018300	Dihydrokaempferol	-0.939477	0.000169212
Iba06G030000	Dihydrokaempferol	-0.950617	8.4e-05
Iba01G055170	Dihydrokaempferol	-0.875069	0.0020041
NewGene_4017	Dihydrokaempferol	0.907702	0.000717932
Iba02G051060	Dihydrokaempferol	-0.80959	0.00818829
Iba04G028380	Dihydrokaempferol	-0.878605	0.00181902
Iba07G010950	Dihydrokaempferol	-0.813276	0.00767618
Iba01G003460	Dihydrokaempferol	0.970992	1.33e-05
Iba01G048420	Dihydrokaempferol	0.8835	0.00158283
Iba03G003890	Dihydrokaempferol	0.972873	1.05e-05
Iba02G013080	Dihydrokaempferol	-0.925742	0.000341469
Iba01G018670	Dihydrokaempferol	-0.976902	6.03e-06
Iba04G007910	Dihydrokaempferol	0.915008	0.000541898
Iba02G029430	Dihydrokaempferol	-0.938475	0.00017904
Iba01G060470	Dihydrokaempferol	0.886957	0.00142945
Iba03G035940	Dihydrokaempferol	0.928566	0.00029898
Iba05G008130	Dihydrokaempferol	0.964906	2.58e-05
Iba01G039990	Dihydrokaempferol	0.977195	5.77e-06
Iba01G014940	Dihydrokaempferol	-0.92014	0.000438013
Iba01G000470	Dihydrokaempferol	0.857089	0.00315012
Iba05G020580	Dihydrokaempferol	0.893772	0.00115783
Iba05G023950	Dihydrokaempferol	0.834193	0.00517579
Iba01G006140	Dihydrokaempferol	-0.828857	0.00575079
Iba07G016380	Dihydrokaempferol	0.865791	0.00255093
Iba06G026770	Dihydrokaempferol	0.991654	1.73e-07
Iba01G042470	Dihydrokaempferol	0.995259	2.4e-08
Iba07G017380	Dihydrokaempferol	0.991584	1.79e-07
Iba02G045200	Dihydrokaempferol	0.981697	2.68e-06
Iba07G032740	Dihydrokaempferol	-0.845961	0.004049
Iba04G006630	Dihydrokaempferol	-0.876934	0.00190492
Iba05G019590	Dihydrokaempferol	-0.97292	1.05e-05
Iba07G026920	Dihydrokaempferol	0.994138	5.05e-08
Iba06G000770	Dihydrokaempferol	0.865903	0.00254382
Iba06G024210	Dihydrokaempferol	-0.950313	8.57e-05
Iba04G021530	Dihydrokaempferol	-0.872294	0.00215815
Iba07G010560	Dihydrokaempferol	0.825977	0.00607861
Iba02G052730	Dihydrokaempferol	-0.825374	0.00614876
Iba07G029950	Dihydrokaempferol	-0.974714	8.26e-06
Iba03G004670	Dihydrokaempferol	0.84681	0.00397489
Iba06G013470	Dihydrokaempferol	0.969777	1.53e-05
Iba03G018110	Dihydrokaempferol	0.908709	0.000691577
Iba06G012700	Dihydrokaempferol	0.806733	0.00860071
Iba02G004850	Dihydrokaempferol	-0.8335	0.00524822
NewGene_745	Dihydrokaempferol	0.931669	0.000256733
Iba01G017590	Dihydrokaempferol	-0.994234	4.77e-08
Iba01G043270	Dihydrokaempferol	-0.946174	0.000112995
Iba01G022260	Dihydrokaempferol	0.899191	0.000969254
Iba05G028520	Dihydrokaempferol	-0.859049	0.00300752
Iba03G013260	Dihydrokaempferol	-0.845674	0.0040743
Iba03G019640	Dihydrokaempferol	0.936255	0.000202239
Iba02G037740	Dihydrokaempferol	-0.971758	1.21e-05
Iba05G040200	Dihydrokaempferol	-0.912126	0.000607231
Iba07G004960	Dihydrokaempferol	-0.849176	0.00377332
Iba03G026790	Dihydrokaempferol	-0.838178	0.00477293
Iba03G001910	Dihydrokaempferol	0.806933	0.00857146
Iba05G034570	Dihydrokaempferol	0.996821	5.94e-09
Iba06G028650	Dihydrokaempferol	-0.893459	0.00116945
Iba06G023680	Dihydrokaempferol	-0.861862	0.00281076
Iba05G030260	Dihydrokaempferol	-0.85493	0.00331254
Iba05G021120	Dihydrokaempferol	0.879196	0.00178928
Iba01G022840	Dihydrokaempferol	0.899445	0.000960985
Iba04G011640	Dihydrokaempferol	-0.915788	0.000525109
Iba06G005650	Dihydrokaempferol	-0.889101	0.0013397
Iba02G022420	Dihydrokaempferol	0.978727	4.53e-06
Iba07G001780	Dihydrokaempferol	0.994723	3.5e-08
Iba06G009000	Dihydrokaempferol	0.872339	0.00215558
Iba07G000780	Dihydrokaempferol	0.853358	0.00343435
Iba01G015010	Dihydrokaempferol	-0.899914	0.000945835
Iba03G015880	Dihydrokaempferol	-0.878567	0.00182093
Iba07G000120	Dihydrokaempferol	0.957741	4.9e-05
Iba01G026170	Dihydrokaempferol	0.9427	0.00014016
Iba02G034500	Dihydrokaempferol	0.98796	6.23e-07
Iba04G003050	Dihydrokaempferol	0.927762	0.000310684
Iba04G009750	Dihydrokaempferol	-0.960638	3.83e-05
Iba07G018370	Dihydrokaempferol	-0.981173	2.96e-06
Iba03G037410	Dihydrokaempferol	-0.944305	0.000127095
Iba07G013440	Dihydrokaempferol	-0.947263	0.000105309
Iba02G025420	Dihydrokaempferol	0.869122	0.00234411
Iba01G025480	Dihydrokaempferol	0.938532	0.000178473
Iba03G043760	Dihydrokaempferol	0.812065	0.00784201
Iba04G018180	Dihydrokaempferol	0.973604	9.59e-06
Iba01G023670	Dihydrokaempferol	0.873264	0.00210339
Iba01G013600	Dihydrokaempferol	0.806389	0.00865131
Iba07G030880	Dihydrokaempferol	0.993273	8.17e-08
Iba01G033670	Dihydrokaempferol	-0.806458	0.00864117
Iba04G004050	Dihydrokaempferol	0.965571	2.41e-05
Iba03G042380	Dihydrokaempferol	0.990384	2.84e-07
NewGene_4630	Dihydrokaempferol	-0.938036	0.000183471
Iba02G026190	Dihydrokaempferol	0.885865	0.00147671
NewGene_4639	Dihydrokaempferol	0.960273	3.96e-05
Iba01G026820	Dihydrokaempferol	-0.911409	0.000624286
Iba03G030860	Dihydrokaempferol	0.911276	0.000627508
Iba02G022850	Dihydrokaempferol	-0.856453	0.00319737
Iba02G045040	Dihydrokaempferol	-0.986268	9.86e-07
Iba01G040890	Dihydrokaempferol	-0.953945	6.6e-05
Iba02G013840	Dihydrokaempferol	-0.956086	5.6e-05
Iba05G033950	Dihydrokaempferol	0.996107	1.21e-08
Iba02G023810	Dihydrokaempferol	-0.964958	2.56e-05
Iba02G045590	Dihydrokaempferol	-0.941396	0.000151451
Iba01G000870	Dihydrokaempferol	0.970866	1.35e-05
Iba01G036570	Dihydrokaempferol	-0.917596	0.00048757
Iba02G050290	Dihydrokaempferol	0.934461	0.000222473
Iba07G015900	Dihydrokaempferol	0.825111	0.00617956
Iba03G004470	Dihydrokaempferol	0.978252	4.89e-06
Iba02G046760	Dihydrokaempferol	-0.859593	0.00296876
Iba01G041710	Dihydrokaempferol	-0.927466	0.000315068
Iba01G046940	Dihydrokaempferol	-0.818772	0.00695373
Iba02G052630	Dihydrokaempferol	-0.986988	8.17e-07
Iba04G027570	Dihydrokaempferol	0.960547	3.86e-05
Iba05G040440	Dihydrokaempferol	-0.942587	0.000141116
Iba01G011810	Dihydrokaempferol	-0.827637	0.00588813
Iba05G009490	Dihydrokaempferol	0.99434	4.47e-08
Iba01G047010	Dihydrokaempferol	0.931495	0.000258993
Iba01G040040	Dihydrokaempferol	-0.894697	0.001124
Iba05G040990	Dihydrokaempferol	-0.916341	0.000513416
Iba03G002950	Dihydrokaempferol	-0.956703	5.33e-05
Iba02G005650	Dihydrokaempferol	-0.924275	0.000365143
Iba02G007240	Dihydrokaempferol	0.828059	0.00584037
Iba05G038730	Dihydrokaempferol	0.990139	3.11e-07
Iba01G039980	Dihydrokaempferol	0.880939	0.00170357
Iba06G022240	Dihydrokaempferol	0.997941	1.3e-09
Iba01G046050	Dihydrokaempferol	-0.915257	0.000536486
Iba05G007430	Dihydrokaempferol	0.87844	0.00182736
Iba03G009110	Dihydrokaempferol	0.819349	0.00688068
Iba05G006780	Dihydrokaempferol	-0.878244	0.00183735
Iba01G020750	Dihydrokaempferol	-0.888102	0.00138101
Iba07G016220	Dihydrokaempferol	0.840696	0.00452984
Iba02G045900	Dihydrokaempferol	0.984931	1.36e-06
Iba03G008840	Dihydrokaempferol	-0.81345	0.00765263
Iba03G007820	Dihydrokaempferol	-0.937691	0.000187005
Iba01G057680	Dihydrokaempferol	0.965086	2.53e-05
Iba05G018560	Dihydrokaempferol	0.862892	0.00274091
Iba02G051840	Dihydrokaempferol	0.977966	5.12e-06
Iba04G021180	Dihydrokaempferol	0.984438	1.52e-06
Iba07G030840	Dihydrokaempferol	0.972543	1.1e-05
Iba07G026710	Dihydrokaempferol	0.930923	0.000266486
Iba01G010530	Dihydrokaempferol	0.999163	5.58e-11
Iba04G010990	Dihydrokaempferol	0.997213	3.75e-09
Iba01G027190	Dihydrokaempferol	0.919256	0.000454809
Iba05G012570	Dihydrokaempferol	-0.896966	0.00104386
Iba03G001370	Dihydrokaempferol	-0.997312	3.31e-09
Iba01G047830	Dihydrokaempferol	0.845091	0.00412589
Iba05G019240	Dihydrokaempferol	0.992147	1.4e-07
Iba03G005460	Dihydrokaempferol	0.806772	0.00859497
Iba07G004930	Dihydrokaempferol	-0.810118	0.00811359
NewGene_420	Dihydrokaempferol	0.980393	3.41e-06
Iba03G016940	Dihydrokaempferol	-0.892819	0.00119343
Iba01G021830	Dihydrokaempferol	-0.862656	0.00275682
Iba05G010330	Dihydrokaempferol	0.888733	0.00135483
Iba03G015760	Dihydrokaempferol	-0.930518	0.000271882
Iba07G008900	Dihydrokaempferol	-0.914597	0.000550894
Iba03G012380	Dihydrokaempferol	0.883826	0.0015679
Iba02G043520	Dihydrokaempferol	-0.86761	0.00243649
Iba05G012380	Dihydrokaempferol	-0.962729	3.17e-05
Iba06G025750	Dihydrokaempferol	0.949734	8.92e-05
Iba04G015820	Dihydrokaempferol	-0.922212	0.000400324
Iba07G030060	Dihydrokaempferol	-0.833335	0.00526548
Iba03G046040	Dihydrokaempferol	0.90913	0.000680762
Iba03G013030	Dihydrokaempferol	0.982653	2.23e-06
Iba06G019540	Dihydrokaempferol	-0.887038	0.00142598
Iba03G017720	Dihydrokaempferol	-0.97091	1.34e-05
Iba02G036000	Dihydrokaempferol	-0.831601	0.00545001
Iba02G014250	Dihydrokaempferol	0.997763	1.74e-09
Iba01G027720	Dihydrokaempferol	0.944881	0.000122628
Iba01G009810	Dihydrokaempferol	0.871193	0.00222153
Iba07G033780	Dihydrokaempferol	-0.958235	4.71e-05
Iba07G001110	Dihydrokaempferol	0.948639	9.61e-05
NewGene_2906	Dihydrokaempferol	0.933761	0.000230741
NewGene_2903	Dihydrokaempferol	0.861116	0.00286205
NewGene_2909	Dihydrokaempferol	0.871686	0.002193
Iba04G033630	Dihydrokaempferol	0.995803	1.57e-08
Iba04G032580	Dihydrokaempferol	-0.849673	0.00373188
Iba06G017440	Dihydrokaempferol	0.941115	0.000153969
Iba02G038090	Dihydrokaempferol	-0.815282	0.00740694
Iba02G016670	Dihydrokaempferol	-0.902121	0.000876777
Iba05G011090	Dihydrokaempferol	-0.857504	0.00311958
Iba02G012560	Dihydrokaempferol	-0.991977	1.51e-07
Iba05G040720	Dihydrokaempferol	0.861518	0.00283431
Iba03G029640	Dihydrokaempferol	0.993145	8.72e-08
Iba04G015450	Dihydrokaempferol	0.868536	0.00237963
Iba04G019170	Dihydrokaempferol	0.962524	3.23e-05
Iba07G014440	Dihydrokaempferol	0.963769	2.88e-05
Iba04G016810	Dihydrokaempferol	-0.960664	3.82e-05
NewGene_3692	Dihydrokaempferol	0.871423	0.00220819
Iba05G000370	Dihydrokaempferol	0.853617	0.00341409
Iba01G012050	Dihydrokaempferol	0.93529	0.000212954
Iba01G019750	Dihydrokaempferol	-0.992925	9.74e-08
Iba06G016420	Dihydrokaempferol	-0.96433	2.73e-05
Iba06G019950	Dihydrokaempferol	0.853503	0.00342301
Iba01G039890	Dihydrokaempferol	-0.944852	0.00012285
Iba04G001710	Dihydrokaempferol	0.840828	0.00451727
Iba04G019790	Dihydrokaempferol	-0.95249	7.35e-05
Iba01G003750	Dihydrokaempferol	-0.867962	0.00241479
Iba03G010290	Dihydrokaempferol	0.985713	1.13e-06
Iba03G037620	Dihydrokaempferol	0.869581	0.00231653
Iba03G003140	Dihydrokaempferol	-0.833316	0.00526756
Iba07G019920	Dihydrokaempferol	-0.854551	0.0033416
Iba05G038970	Dihydrokaempferol	-0.925332	0.000347978
Iba07G027600	Dihydrokaempferol	-0.809225	0.00824016
Iba07G020650	Dihydrokaempferol	0.887958	0.00138704
Iba02G009310	Dihydrokaempferol	-0.89394	0.00115164
Iba03G031960	Dihydrokaempferol	0.928684	0.000297291
Iba02G047580	Dihydrokaempferol	0.983953	1.7e-06
Iba01G018830	Dihydrokaempferol	-0.965793	2.36e-05
Iba04G007710	Dihydrokaempferol	0.802092	0.00930033
Iba05G039590	Dihydrokaempferol	0.944286	0.000127247
Iba01G038710	Dihydrokaempferol	-0.874156	0.0020539
Iba01G031670	Dihydrokaempferol	-0.983251	1.97e-06
Iba02G050310	Dihydrokaempferol	0.83878	0.00471406
Iba02G017260	Dihydrokaempferol	-0.858912	0.00301739
Iba01G036780	Dihydrokaempferol	0.904261	0.000813235
Iba01G018160	Dihydrokaempferol	-0.824851	0.00621004
Iba03G026120	Dihydrokaempferol	-0.849171	0.00377372
Iba02G030150	Dihydrokaempferol	-0.865883	0.00254506
Iba04G018430	Dihydrokaempferol	0.963235	3.03e-05
Iba05G001100	Dihydrokaempferol	0.818987	0.0069265
Iba02G048600	Dihydrokaempferol	-0.830021	0.00562182
Iba07G002270	Dihydrokaempferol	0.823211	0.0064051
Iba02G001230	Dihydrokaempferol	-0.894431	0.00113364
Iba01G041520	Dihydrokaempferol	-0.989901	3.37e-07
Iba01G021360	Dihydrokaempferol	0.994285	4.62e-08
Iba05G019990	Dihydrokaempferol	0.978566	4.65e-06
Iba05G024330	Dihydrokaempferol	-0.936497	0.000199618
Iba01G013970	Dihydrokaempferol	-0.842729	0.00433977
Iba06G011850	Dihydrokaempferol	0.987458	7.19e-07
Iba01G020090	Dihydrokaempferol	0.995372	2.21e-08
Iba06G007850	Dihydrokaempferol	-0.891129	0.00125849
Iba06G009980	Dihydrokaempferol	-0.97957	3.93e-06
Iba03G024220	Dihydrokaempferol	-0.80564	0.00876217
Iba01G059490	Dihydrokaempferol	-0.938292	0.000180876
Iba02G035260	Dihydrokaempferol	0.902297	0.000871399
Iba06G006450	Dihydrokaempferol	-0.957247	5.1e-05
Iba07G018520	Dihydrokaempferol	-0.823193	0.00640723
Iba05G025520	Dihydrokaempferol	0.876768	0.00191363
Iba02G027040	Dihydrokaempferol	-0.80956	0.0081925
Iba01G016800	Dihydrokaempferol	-0.899804	0.000949369
Iba05G027010	Dihydrokaempferol	-0.896632	0.0010554
Iba01G010310	Dihydrokaempferol	-0.840007	0.00459544
Iba05G019460	Dihydrokaempferol	0.810124	0.00811273
Iba01G026410	Dihydrokaempferol	0.859414	0.00298146
NewGene_3455	Dihydrokaempferol	0.958368	4.65e-05
Iba01G033020	Dihydrokaempferol	0.971836	1.2e-05
Iba04G012310	Dihydrokaempferol	-0.943546	0.000133161
Iba01G059140	Dihydrokaempferol	0.951085	8.12e-05
Iba05G026760	Dihydrokaempferol	-0.948136	9.94e-05
Iba02G014860	Dihydrokaempferol	-0.939494	0.000169042
Iba01G060260	Dihydrokaempferol	-0.949568	9.03e-05
Iba03G032850	Dihydrokaempferol	0.820869	0.00669072
NewGene_2322	Dihydrokaempferol	0.880486	0.00172557
Iba03G010880	Dihydrokaempferol	0.802452	0.00924472
Iba04G014250	Dihydrokaempferol	-0.986874	8.42e-07
Iba06G000310	Dihydrokaempferol	0.956573	5.39e-05
Iba07G022280	Dihydrokaempferol	-0.855736	0.00325122
Iba01G048080	Dihydrokaempferol	-0.813897	0.00759209
Iba05G028100	Dihydrokaempferol	-0.962037	3.38e-05
Iba06G005090	Dihydrokaempferol	0.980969	3.07e-06
Iba06G011330	Dihydrokaempferol	0.991763	1.66e-07
Iba02G018380	Dihydrokaempferol	0.968637	1.74e-05
Iba04G028300	Dihydrokaempferol	0.82687	0.00597566
Iba07G005040	Dihydrokaempferol	0.847249	0.00393695
Iba02G024990	Dihydrokaempferol	0.914902	0.000544212
Iba01G013270	Dihydrokaempferol	0.980347	3.44e-06
Iba02G051170	Dihydrokaempferol	-0.940616	0.000158507
Iba01G032030	Dihydrokaempferol	0.981217	2.94e-06
Iba05G001740	Dihydrokaempferol	0.829967	0.0056278
Iba02G035740	Dihydrokaempferol	-0.887511	0.00140585
Iba02G038110	Dihydrokaempferol	0.948318	9.82e-05
Iba07G004390	Dihydrokaempferol	-0.943817	0.000130975
NewGene_939	Dihydrokaempferol	0.932778	0.000242721
Iba02G003340	Dihydrokaempferol	-0.885673	0.00148513
Iba01G002730	Dihydrokaempferol	0.956265	5.52e-05
Iba01G000380	Dihydrokaempferol	0.866581	0.00250077
Iba02G006270	Dihydrokaempferol	0.939586	0.000168159
Iba04G031630	Dihydrokaempferol	0.989642	3.69e-07
NewGene_3156	Dihydrokaempferol	0.966777	2.13e-05
Iba04G000670	Dihydrokaempferol	-0.820103	0.00678601
Iba04G009590	Dihydrokaempferol	0.850427	0.00366961
Iba03G037120	Dihydrokaempferol	0.823744	0.00634132
Iba02G025110	Dihydrokaempferol	-0.827804	0.0058692
Iba07G029250	Dihydrokaempferol	0.879207	0.00178874
Iba04G018070	Dihydrokaempferol	0.934173	0.000225849
Iba02G008940	Dihydrokaempferol	0.921154	0.000419272
Iba02G050570	Dihydrokaempferol	-0.809156	0.00825009
Iba02G024660	Dihydrokaempferol	0.984695	1.44e-06
Iba02G045280	Dihydrokaempferol	-0.808603	0.00832921
Iba06G027710	Dihydrokaempferol	-0.933796	0.000230325
Iba02G001450	Dihydrokaempferol	0.970771	1.37e-05
Iba06G020840	Dihydrokaempferol	-0.962311	3.3e-05
Iba01G013190	Dihydrokaempferol	-0.871794	0.0021868
Iba03G033170	Dihydrokaempferol	0.816817	0.0072052
Iba03G035430	Dihydrokaempferol	-0.889048	0.00134185
Iba01G030060	Dihydrokaempferol	-0.95016	8.67e-05
Iba05G038830	Dihydrokaempferol	-0.98725	7.61e-07
Iba01G013220	Dihydrokaempferol	0.930024	0.000278569
Iba01G057250	Dihydrokaempferol	0.976476	6.42e-06
Iba02G032960	Dihydrokaempferol	-0.965492	2.43e-05
Iba02G042770	Dihydrokaempferol	0.911712	0.000617041
Iba05G019260	Dihydrokaempferol	-0.892558	0.00120332
Iba01G038690	Dihydrokaempferol	0.818387	0.00700274
Iba06G020150	Dihydrokaempferol	-0.940389	0.0001606
Iba01G036050	Dihydrokaempferol	-0.850654	0.00365101
Iba02G031430	Dihydrokaempferol	0.967681	1.94e-05
Iba03G039430	Dihydrokaempferol	0.933953	0.000228451
Iba05G033510	Dihydrokaempferol	-0.834298	0.00516496
Iba03G005360	Dihydrokaempferol	-0.95834	4.66e-05
Iba05G040170	Dihydrokaempferol	-0.910388	0.000649165
NewGene_213	Dihydrokaempferol	-0.822789	0.00645597
Iba01G016480	Dihydrokaempferol	0.876331	0.00193662
Iba01G036700	Dihydrokaempferol	-0.926263	0.000333341
Iba02G047610	Dihydrokaempferol	-0.813287	0.00767467
Iba07G002260	Dihydrokaempferol	0.888446	0.0013667
Iba06G022550	Dihydrokaempferol	-0.995257	2.41e-08
Iba05G004090	Dihydrokaempferol	-0.919375	0.000452515
Iba07G032040	Dihydrokaempferol	-0.853567	0.003418
Iba04G027030	Dihydrokaempferol	-0.903833	0.000825684
Iba07G007620	Dihydrokaempferol	-0.925113	0.000351482
Iba03G014750	Dihydrokaempferol	0.905211	0.000786098
Iba07G009570	Dihydrokaempferol	0.810056	0.00812227
Iba02G000190	Dihydrokaempferol	0.935057	0.000215607
Iba05G020210	Dihydrokaempferol	-0.936026	0.000204755
Iba04G012570	Dihydrokaempferol	-0.881965	0.00165444
Iba02G000440	Dihydrokaempferol	-0.904138	0.0008168
Iba07G001700	Dihydrokaempferol	0.812167	0.00782799
Iba03G025430	Dihydrokaempferol	0.878706	0.0018139
Iba03G015800	Dihydrokaempferol	0.879898	0.00175443
Iba07G023390	Dihydrokaempferol	0.958002	4.8e-05
Iba01G032230	Dihydrokaempferol	-0.949121	9.31e-05
Iba05G018650	Dihydrokaempferol	0.997711	1.89e-09
Iba02G035180	Dihydrokaempferol	-0.965189	2.5e-05
Iba06G002870	Dihydrokaempferol	-0.832687	0.00533397
Iba03G045310	Dihydrokaempferol	0.879662	0.00176606
Iba01G008090	Dihydrokaempferol	0.831398	0.00547183
Iba05G012220	Dihydrokaempferol	-0.904134	0.000816907
NewGene_2112	Dihydrokaempferol	0.863251	0.0027169
Iba02G019880	Dihydrokaempferol	-0.854993	0.00330773
NewGene_4932	Dihydrokaempferol	0.964058	2.8e-05
Iba07G003390	Dihydrokaempferol	0.95201	7.61e-05
Iba07G023360	Dihydrokaempferol	0.972702	1.08e-05
Iba01G022180	Dihydrokaempferol	0.926497	0.000329722
Iba01G040810	Dihydrokaempferol	0.888822	0.00135116
Iba05G015510	Dihydrokaempferol	0.884159	0.00155277
Iba01G051230	Dihydrokaempferol	-0.942773	0.000139546
Iba06G008090	Dihydrokaempferol	0.855199	0.00329201
Iba03G033370	Dihydrokaempferol	-0.900417	0.000929752
Iba03G030460	Dihydrokaempferol	-0.801482	0.00939514
Iba03G035230	Dihydrokaempferol	-0.804415	0.00894552
Iba04G001020	Dihydrokaempferol	-0.91109	0.000631996
Iba06G005110	Dihydrokaempferol	0.843486	0.0042704
Iba03G045880	Dihydrokaempferol	-0.820711	0.00671032
Iba02G023890	Dihydrokaempferol	0.924256	0.000365458
Iba03G033990	Dihydrokaempferol	0.822742	0.0064616
Iba05G039490	Dihydrokaempferol	0.913409	0.00057749
Iba04G030740	Dihydrokaempferol	-0.931842	0.000254508
Iba01G041020	Dihydrokaempferol	-0.957819	4.87e-05
Iba02G012640	Dihydrokaempferol	-0.823465	0.00637459
Iba01G036210	Dihydrokaempferol	0.953539	6.8e-05
Iba02G023230	Dihydrokaempferol	0.963123	3.06e-05
Iba07G029860	Dihydrokaempferol	0.989246	4.2e-07
Iba07G010850	Dihydrokaempferol	0.99081	2.43e-07
Iba03G044870	Dihydrokaempferol	-0.811756	0.00788461
Iba05G033420	Dihydrokaempferol	-0.946507	0.000110607
Iba07G011180	Dihydrokaempferol	0.881387	0.001682
Iba07G012980	Dihydrokaempferol	0.88479	0.00152432
NewGene_4809	Dihydrokaempferol	0.921082	0.000420583
NewGene_4802	Dihydrokaempferol	-0.947615	0.000102904
Iba04G029640	Dihydrokaempferol	0.999235	4.08e-11
Iba07G013760	Dihydrokaempferol	0.976621	6.29e-06
Iba01G019660	Dihydrokaempferol	0.994135	5.06e-08
Iba06G029010	Dihydrokaempferol	-0.871801	0.00218638
Iba05G000280	Dihydrokaempferol	-0.831656	0.00544408
Iba07G029040	Dihydrokaempferol	0.970117	1.48e-05
Iba04G005000	Dihydrokaempferol	-0.968167	1.84e-05
Iba01G012430	Dihydrokaempferol	0.987719	6.68e-07
Iba01G050120	Dihydrokaempferol	0.913557	0.000574142
Iba03G005970	Dihydrokaempferol	0.880521	0.00172387
Iba03G006770	Dihydrokaempferol	-0.874015	0.00206172
Iba06G023880	Dihydrokaempferol	0.848962	0.00379126
Iba06G027500	Dihydrokaempferol	-0.860378	0.0029134
Iba07G032620	Dihydrokaempferol	0.913033	0.000586112
Iba02G009800	Dihydrokaempferol	-0.803398	0.00909969
Iba05G019650	Dihydrokaempferol	-0.860806	0.0028835
Iba02G051910	Dihydrokaempferol	0.98436	1.55e-06
Iba03G000390	Dihydrokaempferol	-0.900226	0.000935822
Iba06G000180	Dihydrokaempferol	0.876816	0.0019111
Iba03G004870	Dihydrokaempferol	-0.802431	0.00924795
Iba06G013330	Dihydrokaempferol	-0.915273	0.000536144
Iba01G060060	Dihydrokaempferol	-0.925815	0.000340332
Iba01G016720	Dihydrokaempferol	0.82242	0.00650063
Iba02G048910	Dihydrokaempferol	-0.881558	0.0016738
Iba01G018180	Dihydrokaempferol	-0.869272	0.00233509
Iba01G022340	Dihydrokaempferol	-0.917891	0.000481625
Iba03G018010	Dihydrokaempferol	0.908362	0.000700585
Iba07G007180	Dihydrokaempferol	-0.871109	0.00222639
Iba03G013300	Dihydrokaempferol	-0.923861	0.000372025
Iba06G019630	Dihydrokaempferol	-0.879326	0.00178281
Iba06G008250	Dihydrokaempferol	-0.910056	0.000657418
Iba07G008980	Dihydrokaempferol	-0.805111	0.00884107
Iba06G022450	Dihydrokaempferol	0.858612	0.00303895
Iba02G019570	Dihydrokaempferol	0.901623	0.000892023
Iba04G011290	Dihydrokaempferol	0.933594	0.00023275
Iba02G048260	Dihydrokaempferol	0.968455	1.78e-05
Iba03G026500	Dihydrokaempferol	0.977144	5.81e-06
Iba06G023410	Dihydrokaempferol	0.875282	0.00199259
Iba05G021370	Dihydrokaempferol	0.930648	0.000270148
Iba01G029400	Dihydrokaempferol	0.984165	1.62e-06
Iba03G017100	Dihydrokaempferol	-0.813614	0.0076304
Iba07G006320	Dihydrokaempferol	0.898275	0.000999513
Iba01G036610	Dihydrokaempferol	-0.812288	0.00781135
Iba05G014090	Dihydrokaempferol	-0.997569	2.33e-09
Iba07G000860	Dihydrokaempferol	0.992808	1.03e-07
Iba05G021950	Dihydrokaempferol	0.895188	0.00110629
Iba05G020020	Dihydrokaempferol	-0.972297	1.13e-05
Iba01G021700	Dihydrokaempferol	-0.808775	0.00830453
Iba01G009180	Dihydrokaempferol	0.910783	0.000639468
Iba01G022430	Dihydrokaempferol	0.945432	0.000118452
Iba04G025200	Dihydrokaempferol	-0.94937	9.15e-05
NewGene_1452	Dihydrokaempferol	0.981637	2.71e-06
NewGene_1454	Dihydrokaempferol	0.862184	0.00278876
Iba03G013680	Dihydrokaempferol	0.974402	8.62e-06
Iba04G032500	Dihydrokaempferol	0.824508	0.00625053
Iba06G006340	Dihydrokaempferol	-0.944554	0.000125149
Iba02G034620	Dihydrokaempferol	0.837151	0.0048747
Iba02G035390	Dihydrokaempferol	0.844632	0.00416692
Iba03G022610	Dihydrokaempferol	-0.952588	7.29e-05
Iba03G028910	Dihydrokaempferol	-0.920139	0.000438017
Iba05G022370	Dihydrokaempferol	0.90222	0.00087375
Iba01G023130	Dihydrokaempferol	0.99788	1.44e-09
Iba01G022660	Dihydrokaempferol	-0.971833	1.2e-05
Iba01G013720	Dihydrokaempferol	0.862608	0.00276009
Iba01G011510	Dihydrokaempferol	0.98413	1.63e-06
Iba04G004310	Dihydrokaempferol	-0.95854	4.59e-05
Iba01G060750	Dihydrokaempferol	-0.858772	0.00302739
Iba05G033720	Dihydrokaempferol	0.983239	1.97e-06
NewGene_4776	Dihydrokaempferol	0.840279	0.00456949
Iba02G015310	Dihydrokaempferol	-0.880172	0.00174094
Iba01G015460	Dihydrokaempferol	-0.884558	0.00153471
Iba01G038020	Dihydrokaempferol	-0.932876	0.000241508
Iba03G029340	Dihydrokaempferol	0.828938	0.00574183
Iba01G030230	Dihydrokaempferol	-0.877755	0.00186236
Iba06G016660	Dihydrokaempferol	0.847594	0.00390733
Iba03G041510	Dihydrokaempferol	0.947985	0.00010042
Iba03G002670	Dihydrokaempferol	0.948666	9.6e-05
Iba02G050640	Dihydrokaempferol	0.858445	0.00305102
Iba07G001870	Dihydrokaempferol	-0.917548	0.000488552
Iba06G029950	Dihydrokaempferol	-0.862864	0.00274279
Iba01G000930	Dihydrokaempferol	0.902792	0.000856481
Iba04G003340	Dihydrokaempferol	-0.861117	0.00286196
Iba02G009390	Dihydrokaempferol	-0.864197	0.00265428
Iba01G031540	Dihydrokaempferol	-0.962345	3.29e-05
Iba01G032890	Dihydrokaempferol	0.931863	0.000254238
Iba01G004940	Dihydrokaempferol	0.939119	0.000172681
Iba02G018270	Dihydrokaempferol	0.959551	4.21e-05
Iba03G029830	Dihydrokaempferol	-0.854567	0.00334039
Iba05G003340	Dihydrokaempferol	-0.890591	0.00127967
Iba06G020920	Dihydrokaempferol	-0.84131	0.00447184
Iba05G001270	Dihydrokaempferol	0.998632	3.11e-10
Iba01G044220	Dihydrokaempferol	-0.881082	0.00169665
Iba02G010440	Dihydrokaempferol	0.948702	9.57e-05
Iba01G032510	Dihydrokaempferol	-0.925798	0.000340596
Iba03G039800	Dihydrokaempferol	0.933618	0.000232464
Iba04G028720	Dihydrokaempferol	0.982562	2.27e-06
Iba02G046530	Dihydrokaempferol	-0.941729	0.000148511
Iba03G019210	Dihydrokaempferol	0.897555	0.00102372
Iba03G035330	Dihydrokaempferol	-0.81115	0.00796878
Iba01G001810	Dihydrokaempferol	-0.927923	0.000308315
Iba01G045590	Dihydrokaempferol	-0.842966	0.00431798
Iba05G016170	Dihydrokaempferol	-0.858143	0.00307291
Iba03G035830	Dihydrokaempferol	0.995173	2.56e-08
Iba05G008000	Dihydrokaempferol	-0.924338	0.000364102
Iba01G020010	Dihydrokaempferol	-0.847642	0.00390322
Iba02G025530	Dihydrokaempferol	0.937945	0.000184398
Iba03G023470	Dihydrokaempferol	-0.944462	0.00012587
Iba04G031780	Dihydrokaempferol	0.998457	4.74e-10
Iba05G004630	Dihydrokaempferol	0.96477	2.61e-05
NewGene_4636	Dihydrokaempferol	0.878074	0.00184604
Iba02G004100	Dihydrokaempferol	0.969021	1.67e-05
Iba01G027540	Dihydrokaempferol	0.993354	7.83e-08
Iba07G024450	Dihydrokaempferol	-0.950518	8.45e-05
Iba03G025860	Dihydrokaempferol	0.859346	0.0029863
Iba03G034010	Dihydrokaempferol	0.823581	0.00636073
Iba01G016880	Dihydrokaempferol	0.868164	0.00240235
Iba02G034870	Dihydrokaempferol	0.883284	0.00159279
Iba07G020510	Dihydrokaempferol	-0.979752	3.81e-06
Iba07G032980	Dihydrokaempferol	0.929858	0.000280841
Iba02G032270	Dihydrokaempferol	0.987383	7.34e-07
Iba01G010060	Dihydrokaempferol	-0.982275	2.4e-06
Iba05G021550	Dihydrokaempferol	-0.826055	0.00606953
NewGene_1935	Dihydrokaempferol	-0.835871	0.0050035
Iba03G024800	Dihydrokaempferol	0.841356	0.00446752
Iba06G024320	Dihydrokaempferol	0.857358	0.00313031
Iba07G031980	Dihydrokaempferol	0.914372	0.000555872
Iba01G023730	Dihydrokaempferol	0.995082	2.73e-08
Iba05G006090	Dihydrokaempferol	0.977125	5.83e-06
Iba01G022060	Dihydrokaempferol	-0.935587	0.000209613
Iba05G015460	Dihydrokaempferol	-0.847802	0.00388946
Iba06G000390	Dihydrokaempferol	-0.955625	5.8e-05
Iba01G010930	Dihydrokaempferol	0.92757	0.000313524
Iba01G044140	Dihydrokaempferol	-0.868627	0.00237407
Iba02G015150	Dihydrokaempferol	-0.878901	0.0018041
Iba06G009340	Dihydrokaempferol	0.986361	9.63e-07
Iba06G004670	Dihydrokaempferol	0.953646	6.75e-05
NewGene_3930	Dihydrokaempferol	0.893298	0.00117544
Iba05G034770	Dihydrokaempferol	0.85139	0.00359115
NewGene_3938	Dihydrokaempferol	-0.83446	0.00514811
Iba06G002630	Dihydrokaempferol	-0.943951	0.000129907
Iba05G030460	Dihydrokaempferol	-0.867931	0.00241667
Iba07G002670	Dihydrokaempferol	-0.839283	0.00466518
Iba05G021230	Dihydrokaempferol	-0.968932	1.69e-05
Iba07G031470	Dihydrokaempferol	-0.926207	0.00033421
Iba07G018890	Dihydrokaempferol	-0.801565	0.00938216
Iba02G018470	Dihydrokaempferol	0.812	0.0078509
Iba07G001090	Dihydrokaempferol	0.80624	0.00867329
Iba07G018760	Dihydrokaempferol	0.8297	0.00565721
Iba06G018330	Dihydrokaempferol	-0.940182	0.000162528
Iba07G009660	Dihydrokaempferol	0.951729	7.76e-05
Iba03G020130	Dihydrokaempferol	-0.869503	0.00232122
Iba02G036160	Dihydrokaempferol	0.938648	0.000177318
Iba01G045010	Dihydrokaempferol	0.935111	0.000214991
Iba07G001320	Dihydrokaempferol	-0.993364	7.79e-08
Iba02G032130	Dihydrokaempferol	-0.917621	0.000487071
Iba02G003610	Dihydrokaempferol	-0.976596	6.31e-06
Iba06G010280	Dihydrokaempferol	0.97106	1.32e-05
Iba07G014090	Dihydrokaempferol	0.966432	2.21e-05
Iba04G028690	Dihydrokaempferol	-0.815437	0.00738641
Iba04G000360	Dihydrokaempferol	-0.971589	1.24e-05
Iba02G050250	Dihydrokaempferol	0.953477	6.83e-05
Iba03G022790	Dihydrokaempferol	0.910778	0.000639599
NewGene_1649	Dihydrokaempferol	0.972417	1.12e-05
Iba07G012000	Dihydrokaempferol	0.991433	1.9e-07
Iba01G029010	Dihydrokaempferol	0.971315	1.28e-05
Iba05G000030	Dihydrokaempferol	-0.909815	0.000663446
Iba01G023070	Dihydrokaempferol	-0.851988	0.003543
Iba02G050860	Dihydrokaempferol	-0.846944	0.00396324
Iba02G028110	Dihydrokaempferol	-0.971004	1.33e-05
Iba07G017870	Dihydrokaempferol	-0.922564	0.000394164
Iba07G012790	Dihydrokaempferol	-0.939068	0.000173172
Iba01G019010	Dihydrokaempferol	-0.921676	0.000409859
Iba01G026590	Dihydrokaempferol	0.977561	5.45e-06
Iba01G007540	Dihydrokaempferol	0.813847	0.00759892
Iba05G033170	Dihydrokaempferol	-0.997456	2.73e-09
Iba01G000540	Dihydrokaempferol	-0.807626	0.00847038
Iba04G004120	Dihydrokaempferol	-0.850911	0.00363002
Iba04G001180	Dihydrokaempferol	-0.821192	0.00665083
Iba03G033460	Dihydrokaempferol	0.966781	2.13e-05
Iba04G028810	Dihydrokaempferol	0.917992	0.000479618
Iba03G045480	Dihydrokaempferol	-0.993655	6.66e-08
Iba02G027770	Dihydrokaempferol	-0.813705	0.00761812
Iba07G013060	Dihydrokaempferol	-0.955259	5.97e-05
Iba02G044400	Dihydrokaempferol	0.947142	0.000106147
Iba05G001840	Dihydrokaempferol	-0.824926	0.0062013
Iba02G036370	Dihydrokaempferol	-0.963425	2.97e-05
Iba02G051090	Dihydrokaempferol	-0.919438	0.000451317
NewGene_4522	Dihydrokaempferol	-0.896031	0.00107639
Iba07G020750	Dihydrokaempferol	-0.802435	0.00924733
Iba01G005970	Dihydrokaempferol	-0.83548	0.00504331
Iba01G031730	Dihydrokaempferol	0.956082	5.6e-05
Iba05G031550	Dihydrokaempferol	0.850471	0.00366597
Iba03G005050	Dihydrokaempferol	0.91761	0.000487286
Iba07G025760	Dihydrokaempferol	0.990308	2.92e-07
Iba01G018000	Dihydrokaempferol	-0.837388	0.00485106
Iba05G003550	Dihydrokaempferol	-0.854153	0.00337236
Iba06G008000	Dihydrokaempferol	0.949067	9.34e-05
Iba02G043440	Dihydrokaempferol	-0.829833	0.00564257
Iba02G003550	Dihydrokaempferol	0.98175	2.66e-06
Iba03G000570	Dihydrokaempferol	-0.921581	0.00041155
Iba01G046830	Dihydrokaempferol	-0.86287	0.0027424
Iba03G021220	Dihydrokaempferol	-0.827549	0.00589815
Iba02G049340	Dihydrokaempferol	0.997116	4.23e-09
Iba02G045870	Dihydrokaempferol	-0.943181	0.00013615
Iba05G013550	Dihydrokaempferol	-0.997022	4.73e-09
Iba04G017570	Dihydrokaempferol	0.96105	3.7e-05
NewGene_23	Dihydrokaempferol	0.9764	6.5e-06
Iba01G050410	Dihydrokaempferol	0.841355	0.00446759
Iba07G027570	Dihydrokaempferol	-0.943819	0.000130957
Iba02G032330	Dihydrokaempferol	0.855881	0.00324031
Iba02G031820	Dihydrokaempferol	0.873257	0.00210379
Iba05G004840	Dihydrokaempferol	-0.905229	0.000785594
Iba01G057190	Dihydrokaempferol	0.998815	1.88e-10
Iba04G020960	Dihydrokaempferol	-0.810644	0.00803958
Iba05G012730	Dihydrokaempferol	0.833023	0.00529841
Iba05G027680	Dihydrokaempferol	0.987156	7.81e-07
Iba02G034270	Dihydrokaempferol	-0.989612	3.72e-07
Iba04G012050	Dihydrokaempferol	0.936341	0.00020131
Iba01G026750	Dihydrokaempferol	0.980283	3.48e-06
Iba01G011160	Dihydrokaempferol	0.926217	0.000334055
Iba07G008120	Dihydrokaempferol	0.936252	0.000202279
Iba07G015930	Dihydrokaempferol	-0.960236	3.97e-05
Iba06G013750	Dihydrokaempferol	0.915696	0.000527055
Iba07G033310	Dihydrokaempferol	0.8973	0.00103243
Iba06G028840	Dihydrokaempferol	0.969552	1.57e-05
Iba01G025220	Dihydrokaempferol	0.837492	0.00484073
Iba04G018890	Dihydrokaempferol	-0.928608	0.000298387
Iba07G002190	Dihydrokaempferol	-0.964051	2.8e-05
NewGene_1021	Dihydrokaempferol	0.861016	0.00286898
Iba02G040000	Dihydrokaempferol	0.940308	0.000161348
Iba06G011180	Dihydrokaempferol	0.935825	0.000206964
Iba04G029620	Dihydrokaempferol	-0.889169	0.00133692
Iba03G013720	Dihydrokaempferol	0.978715	4.54e-06
Iba02G039160	Dihydrokaempferol	0.865597	0.00256339
Iba02G033140	Dihydrokaempferol	-0.830944	0.00552101
Iba02G017610	Dihydrokaempferol	0.9481	9.97e-05
Iba02G024890	Dihydrokaempferol	0.881996	0.00165297
Iba06G010630	Dihydrokaempferol	0.953298	6.92e-05
Iba02G022720	Dihydrokaempferol	0.983473	1.88e-06
NewGene_2830	Dihydrokaempferol	0.99774	1.8e-09
Iba07G019020	Dihydrokaempferol	0.827586	0.00589391
Iba04G003390	Dihydrokaempferol	0.826529	0.00601475
Iba02G035660	Dihydrokaempferol	0.880035	0.00174767
Iba07G012900	Dihydrokaempferol	-0.969477	1.59e-05
Iba04G016030	Dihydrokaempferol	-0.961811	3.45e-05
Iba01G052270	Dihydrokaempferol	0.845075	0.00412733
Iba07G028880	Dihydrokaempferol	0.858211	0.00306798
Iba02G038780	Dihydrokaempferol	0.929135	0.000290896
Iba07G015480	Dihydrokaempferol	0.95179	7.73e-05
Iba07G004100	Dihydrokaempferol	0.949596	9.01e-05
Iba02G012490	Dihydrokaempferol	-0.833539	0.00524406
Iba04G003530	Dihydrokaempferol	-0.91795	0.000480441
Iba04G000130	Dihydrokaempferol	-0.802051	0.00930664
NewGene_3056	Dihydrokaempferol	-0.984101	1.64e-06
NewGene_4885	Dihydrokaempferol	0.877273	0.0018873
NewGene_4887	Dihydrokaempferol	0.95991	4.08e-05
NewGene_4889	Dihydrokaempferol	-0.88519	0.00150649
Iba04G018130	Dihydrokaempferol	0.987174	7.77e-07
Iba07G012270	Dihydrokaempferol	0.807627	0.00847023
Iba01G038380	Dihydrokaempferol	0.949357	9.16e-05
Iba03G029260	Dihydrokaempferol	-0.969111	1.65e-05
Iba03G032180	Dihydrokaempferol	0.917843	0.000482596
Iba04G023120	Dihydrokaempferol	0.912528	0.000597794
Iba01G041880	Dihydrokaempferol	0.827413	0.00591361
Iba02G005420	Dihydrokaempferol	0.813861	0.00759703
NewGene_5049	Dihydrokaempferol	-0.890989	0.00126396
Iba04G007000	Dihydrokaempferol	0.928295	0.000302899
Iba04G014300	Dihydrokaempferol	-0.884851	0.00152159
Iba01G001280	Dihydrokaempferol	-0.869928	0.00229584
Iba02G009880	Dihydrokaempferol	0.945994	0.000114306
Ibaptg000054lG000020	Dihydrokaempferol	0.810796	0.00801827
Iba03G006260	Dihydrokaempferol	0.976013	6.88e-06
Iba03G005790	Dihydrokaempferol	0.955591	5.82e-05
Iba03G000310	Dihydrokaempferol	-0.920102	0.000438722
Iba04G030150	Dihydrokaempferol	0.990085	3.17e-07
Iba01G000880	Dihydrokaempferol	-0.813196	0.0076871
NewGene_4319	Dihydrokaempferol	0.939261	0.000171299
NewGene_4315	Dihydrokaempferol	0.90023	0.000935711
NewGene_4316	Dihydrokaempferol	0.957667	4.93e-05
Iba01G010760	Dihydrokaempferol	0.960785	3.78e-05
Iba01G014070	Dihydrokaempferol	0.931726	0.000256006
Iba02G028870	Dihydrokaempferol	0.945658	0.000116775
Iba04G023940	Dihydrokaempferol	0.954119	6.51e-05
Iba05G006970	Dihydrokaempferol	0.903013	0.000849867
Iba02G007040	Dihydrokaempferol	0.940029	0.000163959
Iba01G012820	Dihydrokaempferol	-0.894322	0.00113763
Iba06G021720	Dihydrokaempferol	0.810338	0.00808261
Iba01G027670	Dihydrokaempferol	0.814783	0.00747332
Iba07G022650	Dihydrokaempferol	0.924673	0.000358602
Iba01G022920	Dihydrokaempferol	-0.899383	0.000963
Iba03G018720	Dihydrokaempferol	-0.958381	4.65e-05
Iba05G004220	Dihydrokaempferol	0.934682	0.000219908
Iba03G016720	Dihydrokaempferol	0.993937	5.68e-08
Iba02G048770	Dihydrokaempferol	0.869666	0.00231145
Iba02G004530	Dihydrokaempferol	-0.924821	0.000356202
Iba02G000090	Dihydrokaempferol	0.954469	6.34e-05
Iba01G042770	Dihydrokaempferol	0.976233	6.66e-06
Iba06G023760	Dihydrokaempferol	0.985904	1.08e-06
Iba02G000320	Dihydrokaempferol	-0.86696	0.00247699
Iba02G037000	Dihydrokaempferol	0.805842	0.00873227
Iba06G023490	Dihydrokaempferol	0.898038	0.00100742
Iba02G033780	Dihydrokaempferol	0.933107	0.000238664
NewGene_2596	Dihydrokaempferol	-0.81589	0.00732654
Iba03G017180	Dihydrokaempferol	-0.933789	0.000230413
Iba07G001190	Dihydrokaempferol	-0.963506	2.95e-05
Iba01G059960	Dihydrokaempferol	0.9749	8.05e-06
Iba02G001050	Dihydrokaempferol	-0.822845	0.00644913
Iba03G022350	Dihydrokaempferol	0.8348	0.00511305
Iba01G020780	Dihydrokaempferol	-0.821019	0.00667222
Iba01G004080	Dihydrokaempferol	-0.965627	2.4e-05
Iba03G011930	Dihydrokaempferol	0.89629	0.00106731
Iba01G058380	Dihydrokaempferol	-0.910532	0.000645621
Iba05G025630	Dihydrokaempferol	-0.815161	0.007423
Iba02G030920	Dihydrokaempferol	0.943216	0.000135861
Iba03G043680	Dihydrokaempferol	-0.949379	9.14e-05
Iba05G037290	Dihydrokaempferol	-0.883235	0.00159502
NewGene_3522	Dihydrokaempferol	-0.96828	1.81e-05
Iba01G033730	Dihydrokaempferol	0.961507	3.55e-05
NewGene_3529	Dihydrokaempferol	0.980301	3.47e-06
Iba04G015890	Dihydrokaempferol	0.949961	8.79e-05
Iba07G033500	Dihydrokaempferol	-0.836294	0.00496061
NewGene_1968	Dihydrokaempferol	0.868372	0.00238965
NewGene_1969	Dihydrokaempferol	0.92345	0.000378937
Iba01G001040	Dihydrokaempferol	0.879385	0.00177986
Iba02G014440	Dihydrokaempferol	-0.99092	2.33e-07
Iba01G034170	Dihydrokaempferol	-0.812911	0.00772594
Iba06G004780	Dihydrokaempferol	0.966574	2.18e-05
Iba03G001530	Dihydrokaempferol	0.939166	0.00017222
Iba07G015420	Dihydrokaempferol	0.994185	4.91e-08
Iba07G017950	Dihydrokaempferol	-0.9483	9.83e-05
Iba05G035590	Dihydrokaempferol	0.910179	0.000654347
Iba04G001270	Dihydrokaempferol	0.93181	0.000254927
NewGene_321	Dihydrokaempferol	-0.850537	0.00366056
Iba03G043300	Dihydrokaempferol	-0.914965	0.000542833
Iba06G009400	Dihydrokaempferol	0.903918	0.000823198
Iba06G027560	Dihydrokaempferol	0.83975	0.00462009
Iba06G002250	Dihydrokaempferol	0.903035	0.000849215
Iba03G040640	Dihydrokaempferol	0.903625	0.000831767
Iba02G010370	Dihydrokaempferol	-0.83482	0.00511095
Iba01G032810	Dihydrokaempferol	0.975326	7.58e-06
Iba05G022590	Dihydrokaempferol	-0.986675	8.88e-07
Iba03G044940	Dihydrokaempferol	-0.872761	0.00213167
Iba06G017740	Dihydrokaempferol	-0.930537	0.000271633
Iba01G003550	Dihydrokaempferol	0.934334	0.00022396
Iba03G036650	Dihydrokaempferol	-0.964329	2.73e-05
NewGene_4928	Dihydrokaempferol	0.955098	6.04e-05
NewGene_4920	Dihydrokaempferol	0.826292	0.00604213
Iba03G018870	Dihydrokaempferol	0.93371	0.00023136
Iba04G016200	Dihydrokaempferol	0.83236	0.00536872
Iba07G015560	Dihydrokaempferol	-0.85789	0.00309134
Iba05G000500	Dihydrokaempferol	-0.961303	3.61e-05
NewGene_840	Dihydrokaempferol	-0.975114	7.81e-06
NewGene_847	Dihydrokaempferol	0.962141	3.35e-05
Iba02G043850	Dihydrokaempferol	-0.82925	0.00570708
Iba02G027880	Dihydrokaempferol	-0.958997	4.42e-05
Iba04G022480	Dihydrokaempferol	-0.906432	0.000752129
Iba06G026280	Dihydrokaempferol	0.973915	9.2e-06
Iba04G008510	Dihydrokaempferol	0.846142	0.00403316
Iba01G008570	Dihydrokaempferol	-0.954346	6.4e-05
Iba04G005160	Dihydrokaempferol	-0.942184	0.000144553
Iba03G019830	Dihydrokaempferol	0.960039	4.04e-05
Iba05G033080	Dihydrokaempferol	0.90055	0.000925557
Iba07G021460	Dihydrokaempferol	-0.973592	9.6e-06
Iba01G057090	Dihydrokaempferol	0.974255	8.79e-06
Iba01G007920	Dihydrokaempferol	-0.837373	0.00485254
Iba07G003090	Dihydrokaempferol	0.994859	3.19e-08
Iba01G050370	Dihydrokaempferol	-0.96352	2.95e-05
Iba04G034010	Dihydrokaempferol	-0.940476	0.000159793
Iba01G017200	Dihydrokaempferol	0.919159	0.000456677
Iba06G020930	Dihydrokaempferol	0.878332	0.00183287
Iba07G027100	Dihydrokaempferol	0.832215	0.00538419
Iba05G024690	Dihydrokaempferol	0.955388	5.91e-05
Iba01G035340	Dihydrokaempferol	0.846673	0.00398675
Iba07G028100	Dihydrokaempferol	0.95716	5.14e-05
Iba06G009520	Dihydrokaempferol	-0.811106	0.00797498
Iba05G007940	Dihydrokaempferol	-0.898214	0.00100154
Iba03G005160	Dihydrokaempferol	-0.954331	6.41e-05
Iba03G011480	Dihydrokaempferol	-0.92622	0.000334009
Iba03G000100	Dihydrokaempferol	-0.82799	0.0058482
Iba04G021440	Dihydrokaempferol	-0.942314	0.000143438
Iba07G010270	Dihydrokaempferol	0.985496	1.19e-06
Iba02G043170	Dihydrokaempferol	-0.862862	0.00274294
Iba01G045810	Dihydrokaempferol	0.992123	1.42e-07
Iba05G035800	Dihydrokaempferol	-0.807267	0.00852262
Iba03G027280	Dihydrokaempferol	-0.828401	0.00580193
Iba07G029790	Dihydrokaempferol	0.800207	0.00959514
NewGene_107	Dihydrokaempferol	0.830481	0.00557141
NewGene_100	Dihydrokaempferol	0.905232	0.000785508
Iba07G031740	Dihydrokaempferol	-0.811235	0.00795699
Iba03G008280	Dihydrokaempferol	-0.879419	0.00177814
Iba07G033420	Dihydrokaempferol	-0.975334	7.58e-06
Iba07G007710	Dihydrokaempferol	0.894913	0.00111618
Iba03G017220	Dihydrokaempferol	-0.848364	0.00384167
Iba02G022590	Dihydrokaempferol	-0.806834	0.008586
Iba05G035020	Dihydrokaempferol	0.959362	4.28e-05
Iba05G018570	Dihydrokaempferol	0.968709	1.73e-05
Iba04G000300	Dihydrokaempferol	-0.889668	0.00131661
Iba07G030190	Dihydrokaempferol	-0.958688	4.53e-05
Iba06G028180	Dihydrokaempferol	-0.981502	2.78e-06
Iba07G013320	Dihydrokaempferol	-0.921137	0.000419584
Iba06G007570	Dihydrokaempferol	-0.931396	0.000260269
Iba03G009420	Dihydrokaempferol	0.93551	0.000210483
Iba03G036490	Dihydrokaempferol	0.816998	0.00718167
Iba02G004060	Dihydrokaempferol	-0.915717	0.000526606
Iba05G020810	Dihydrokaempferol	-0.909049	0.000682855
Iba01G004290	Dihydrokaempferol	0.971735	1.22e-05
Iba02G024330	Dihydrokaempferol	0.853615	0.00341422
Iba04G003740	Dihydrokaempferol	0.965877	2.34e-05
Iba07G015760	Dihydrokaempferol	-0.910795	0.000639169
Iba04G001450	Dihydrokaempferol	-0.872777	0.0021308
NewGene_2575	Dihydrokaempferol	-0.931799	0.000255062
Iba07G003080	Dihydrokaempferol	0.85124	0.00360328
Iba05G000050	Dihydrokaempferol	0.974772	8.19e-06
Iba03G008480	Dihydrokaempferol	0.937809	0.00018579
Iba05G022520	Dihydrokaempferol	0.899955	0.000944494
Iba04G009620	Dihydrokaempferol	0.80802	0.00841325
Iba02G015210	Dihydrokaempferol	0.922309	0.00039863
Iba04G002900	Dihydrokaempferol	-0.871969	0.00217672
Iba01G034690	Dihydrokaempferol	-0.891714	0.0012357
Iba07G029470	Dihydrokaempferol	-0.866221	0.00252359
Iba04G000460	Dihydrokaempferol	0.994593	3.81e-08
Iba01G043190	Dihydrokaempferol	-0.905743	0.000771164
Iba06G008660	Dihydrokaempferol	0.987785	6.55e-07
Iba07G002020	Dihydrokaempferol	-0.884311	0.00154587
Iba01G029530	Dihydrokaempferol	0.826294	0.00604194
Iba05G039780	Dihydrokaempferol	0.981848	2.61e-06
Iba02G003880	Dihydrokaempferol	0.971112	1.31e-05
Iba04G030630	Dihydrokaempferol	-0.856199	0.00321638
Iba02G042190	Dihydrokaempferol	0.918856	0.000462558
Iba05G032060	Dihydrokaempferol	0.88459	0.00153328
Iba03G004360	Dihydrokaempferol	0.811081	0.00797843
Iba01G006990	Dihydrokaempferol	-0.936022	0.000204794
Iba03G008810	Dihydrokaempferol	-0.978176	4.95e-06
Iba05G017800	Dihydrokaempferol	0.826827	0.00598059
Iba02G049180	Dihydrokaempferol	0.92892	0.000293937
Iba02G028310	Dihydrokaempferol	-0.913984	0.000564508
Iba01G033950	Dihydrokaempferol	0.966026	2.3e-05
Iba04G033360	Dihydrokaempferol	-0.860697	0.0028911
Iba07G010920	Dihydrokaempferol	0.929037	0.000292273
Iba01G040680	Dihydrokaempferol	-0.836275	0.00496254
Iba07G005340	Dihydrokaempferol	-0.958572	4.58e-05
Iba07G012560	Dihydrokaempferol	-0.908134	0.000706546
Iba05G040750	Dihydrokaempferol	-0.886443	0.00145157
Iba02G005810	Dihydrokaempferol	-0.914384	0.000555605
Iba01G018620	Dihydrokaempferol	0.95389	6.63e-05
Iba04G009540	Dihydrokaempferol	-0.985584	1.17e-06
Iba03G037190	Dihydrokaempferol	0.856734	0.00317643
Iba01G011900	Dihydrokaempferol	0.83746	0.00484389
Iba01G007220	Dihydrokaempferol	-0.980565	3.31e-06
Iba02G011230	Dihydrokaempferol	0.895817	0.00108392
Iba05G005370	Dihydrokaempferol	0.978464	4.73e-06
Iba01G039940	Dihydrokaempferol	-0.874998	0.00200795
Iba02G041260	Dihydrokaempferol	0.988342	5.57e-07
Iba01G014990	Dihydrokaempferol	0.890717	0.00127467
Iba02G044160	Dihydrokaempferol	0.985733	1.13e-06
Iba03G009130	Dihydrokaempferol	-0.983648	1.81e-06
Iba03G007950	Dihydrokaempferol	-0.83035	0.00558575
Iba02G006730	Dihydrokaempferol	-0.984776	1.41e-06
Iba06G026740	Dihydrokaempferol	-0.953677	6.73e-05
Iba02G016510	Dihydrokaempferol	-0.995873	1.48e-08
Iba04G025390	Dihydrokaempferol	-0.935306	0.000212778
Iba01G059510	Dihydrokaempferol	0.982882	2.13e-06
Iba03G001460	Dihydrokaempferol	-0.975428	7.48e-06
Iba06G020740	Dihydrokaempferol	-0.881568	0.00167332
Iba06G000740	Dihydrokaempferol	0.96307	3.07e-05
Iba06G024240	Dihydrokaempferol	0.98041	3.4e-06
Iba07G033390	Dihydrokaempferol	-0.861006	0.00286967
Iba05G015540	Dihydrokaempferol	0.983891	1.72e-06
Iba03G000730	Dihydrokaempferol	0.986683	8.86e-07
Iba01G014140	Dihydrokaempferol	-0.988146	5.9e-07
Iba03G027080	Dihydrokaempferol	0.963644	2.91e-05
Iba05G023150	Dihydrokaempferol	-0.943811	0.000131024
Iba07G007690	Dihydrokaempferol	-0.833791	0.00521771
Iba03G021740	Dihydrokaempferol	-0.844162	0.00420917
Iba03G013230	Dihydrokaempferol	-0.859002	0.00301091
Iba06G019700	Dihydrokaempferol	0.853386	0.00343217
Iba03G017920	Dihydrokaempferol	0.976021	6.87e-06
Iba02G048310	Dihydrokaempferol	-0.929543	0.000285199
Iba06G028680	Dihydrokaempferol	0.996783	6.2e-09
Iba03G017690	Dihydrokaempferol	0.837525	0.00483743
Iba02G003370	Dihydrokaempferol	0.994679	3.6e-08
Iba06G010500	Dihydrokaempferol	0.981555	2.76e-06
Iba04G013120	Dihydrokaempferol	0.98565	1.15e-06
Iba01G009960	Dihydrokaempferol	0.998088	1e-09
Iba07G009580	Dihydrokaempferol	0.950615	8.4e-05
Iba04G017630	Dihydrokaempferol	-0.949079	9.33e-05
Iba02G024810	Dihydrokaempferol	0.964218	2.76e-05
Iba07G001200	Dihydrokaempferol	0.93733	0.000190761
Iba07G009050	Dihydrokaempferol	0.986752	8.7e-07
Iba01G005190	Dihydrokaempferol	-0.978965	4.35e-06
Iba06G007980	Dihydrokaempferol	-0.880349	0.00173226
NewGene_1297	Dihydrokaempferol	0.984296	1.57e-06
Iba03G031220	Dihydrokaempferol	-0.815659	0.00735704
Iba02G018640	Dihydrokaempferol	0.807052	0.00855405
Iba03G020900	Dihydrokaempferol	-0.940531	0.000159288
Iba07G011230	Dihydrokaempferol	0.982482	2.3e-06
Iba07G014600	Dihydrokaempferol	0.995428	2.12e-08
Iba04G032470	Dihydrokaempferol	0.858175	0.00307057
Iba07G012760	Dihydrokaempferol	-0.839316	0.00466197
Iba01G042900	Dihydrokaempferol	0.968721	1.73e-05
Iba03G022500	Dihydrokaempferol	-0.835248	0.005067
Iba03G044240	Dihydrokaempferol	-0.801396	0.0094085
Iba06G017390	Dihydrokaempferol	-0.820978	0.00667729
Iba04G001550	Dihydrokaempferol	0.971081	1.32e-05
Iba04G008780	Dihydrokaempferol	-0.870542	0.00225955
Iba02G003520	Dihydrokaempferol	-0.937596	0.000187993
Iba03G037420	Dihydrokaempferol	-0.900845	0.000916255
Iba04G015380	Dihydrokaempferol	0.956653	5.35e-05
Iba02G025470	Dihydrokaempferol	0.988912	4.67e-07
Iba03G043730	Dihydrokaempferol	0.860813	0.00288306
Iba01G013650	Dihydrokaempferol	-0.807666	0.00846449
Iba02G021680	Dihydrokaempferol	-0.804486	0.00893487
Iba04G031350	Dihydrokaempferol	0.99887	1.6e-10
Iba05G033900	Dihydrokaempferol	-0.861341	0.00284647
Iba03G003650	Dihydrokaempferol	0.825783	0.00610107
Iba02G000770	Dihydrokaempferol	0.962531	3.23e-05
Iba02G045090	Dihydrokaempferol	-0.997311	3.31e-09
Iba07G020140	Dihydrokaempferol	-0.820694	0.00671248
Iba01G030300	Dihydrokaempferol	0.924202	0.000366345
Iba05G039420	Dihydrokaempferol	-0.881977	0.00165387
Iba01G057930	Dihydrokaempferol	0.867869	0.00242047
Iba02G045540	Dihydrokaempferol	0.939101	0.000172855
Iba05G031210	Dihydrokaempferol	0.845942	0.00405068
Iba05G000900	Dihydrokaempferol	0.840592	0.00453964
Iba04G033460	Dihydrokaempferol	-0.946941	0.000107543
Iba02G008710	Dihydrokaempferol	0.966515	2.19e-05
Iba01G039680	Dihydrokaempferol	-0.925192	0.000350224
Iba02G011800	Dihydrokaempferol	-0.936339	0.000201333
Iba07G026420	Dihydrokaempferol	-0.9065	0.000750283
Iba01G036460	Dihydrokaempferol	0.937903	0.000184826
Iba02G001830	Dihydrokaempferol	0.805975	0.0087125
Iba03G004440	Dihydrokaempferol	0.958518	4.6e-05
Iba03G028010	Dihydrokaempferol	0.998329	6.27e-10
Iba03G018760	Dihydrokaempferol	0.991181	2.1e-07
Iba05G004110	Dihydrokaempferol	-0.916015	0.000520277
Iba07G011170	Dihydrokaempferol	-0.962874	3.13e-05
NewGene_533	Dihydrokaempferol	0.837136	0.00487615
NewGene_536	Dihydrokaempferol	0.947674	0.000102508
NewGene_535	Dihydrokaempferol	0.894901	0.00111661
Iba02G016040	Dihydrokaempferol	-0.953313	6.92e-05
Iba04G022390	Dihydrokaempferol	0.97017	1.47e-05
NewGene_1474	Dihydrokaempferol	-0.958088	4.76e-05
Iba07G025300	Dihydrokaempferol	-0.801737	0.00935541
Iba05G009440	Dihydrokaempferol	-0.906438	0.000751979
Iba06G009810	Dihydrokaempferol	-0.93374	0.000231
Iba02G045440	Dihydrokaempferol	0.918569	0.000468165
Iba01G046390	Dihydrokaempferol	0.938264	0.000181162
Iba02G037080	Dihydrokaempferol	0.843131	0.00430286
Iba02G005660	Dihydrokaempferol	0.863932	0.00267171
Iba02G045930	Dihydrokaempferol	-0.97301	1.04e-05
Iba05G038290	Dihydrokaempferol	-0.810434	0.00806902
Iba02G007740	Dihydrokaempferol	0.885448	0.00149505
Iba05G040760	Dihydrokaempferol	-0.913289	0.000580246
Iba04G017380	Dihydrokaempferol	-0.806226	0.00867534
Iba05G016590	Dihydrokaempferol	-0.848434	0.00383573
Iba07G021370	Dihydrokaempferol	0.940829	0.000156552
Iba02G032070	Dihydrokaempferol	-0.917944	0.000480574
Iba05G004920	Dihydrokaempferol	-0.989407	3.99e-07
Iba04G020800	Dihydrokaempferol	-0.832064	0.00540025
Iba07G027430	Dihydrokaempferol	0.862475	0.00276905
Iba03G003600	Dihydrokaempferol	-0.863364	0.00270937
Iba07G026740	Dihydrokaempferol	-0.809813	0.00815664
Iba01G027160	Dihydrokaempferol	-0.811479	0.00792307
Iba02G034040	Dihydrokaempferol	0.852233	0.00352339
Iba05G013980	Dihydrokaempferol	-0.853644	0.00341197
Iba02G001420	Dihydrokaempferol	-0.944295	0.000127176
Iba05G029030	Dihydrokaempferol	-0.963341	3e-05
Iba05G026610	Dihydrokaempferol	-0.910908	0.000636408
Iba05G015660	Dihydrokaempferol	-0.943006	0.000137605
Iba06G021200	Dihydrokaempferol	0.992171	1.39e-07
NewGene_2250	Dihydrokaempferol	0.807411	0.0085016
Iba02G020970	Dihydrokaempferol	-0.962992	3.1e-05
Iba01G021860	Dihydrokaempferol	0.914552	0.000551887
Iba06G008280	Dihydrokaempferol	-0.944913	0.000122382
Iba07G007220	Dihydrokaempferol	-0.893065	0.0011842
Iba07G030580	Dihydrokaempferol	0.914357	0.000556204
Iba03G043380	Dihydrokaempferol	-0.952607	7.28e-05
Iba07G030050	Dihydrokaempferol	-0.920626	0.000428951
Iba06G019510	Dihydrokaempferol	0.974151	8.91e-06
Iba05G035510	Dihydrokaempferol	-0.912931	0.000588447
Iba02G049740	Dihydrokaempferol	-0.859891	0.00294767
Iba05G033580	Dihydrokaempferol	-0.921349	0.000415735
Iba02G017550	Dihydrokaempferol	-0.947942	0.000100704
Iba07G005170	Dihydrokaempferol	0.994587	3.82e-08
Iba07G033800	Dihydrokaempferol	-0.856492	0.00319447
Iba01G037200	Dihydrokaempferol	0.925524	0.000344917
Iba05G022660	Dihydrokaempferol	0.930772	0.000268483
Iba02G017880	Dihydrokaempferol	0.938615	0.000177645
Iba07G019140	Dihydrokaempferol	0.996144	1.17e-08
Iba02G035580	Dihydrokaempferol	0.803889	0.00902515
Iba04G016170	Dihydrokaempferol	0.994768	3.39e-08
Iba03G028780	Dihydrokaempferol	0.965257	2.49e-05
Iba03G012870	Dihydrokaempferol	0.933748	0.000230899
Iba01G031980	Dihydrokaempferol	-0.920699	0.000427606
NewGene_1489	Dihydrokaempferol	0.974613	8.37e-06
NewGene_1482	Dihydrokaempferol	-0.858732	0.00303032
Iba02G051390	Dihydrokaempferol	0.956153	5.57e-05
Iba03G040140	Dihydrokaempferol	0.956078	5.6e-05
NewGene_3398	Dihydrokaempferol	0.884632	0.00153139
Iba02G011480	Dihydrokaempferol	0.976862	6.07e-06
Iba01G033270	Dihydrokaempferol	0.995905	1.44e-08
Iba01G029120	Dihydrokaempferol	0.968394	1.79e-05
Iba03G022330	Dihydrokaempferol	0.985037	1.33e-06
Iba07G013840	Dihydrokaempferol	-0.931323	0.000261229
Iba05G032970	Dihydrokaempferol	0.88261	0.00162411
Iba01G008680	Dihydrokaempferol	0.903861	0.000824844
Iba02G050440	Dihydrokaempferol	-0.819234	0.00689522
Iba05G033000	Dihydrokaempferol	0.863405	0.00270661
Iba04G001740	Dihydrokaempferol	0.989521	3.84e-07
Iba01G006300	Dihydrokaempferol	-0.962097	3.36e-05
Iba02G001610	Dihydrokaempferol	-0.929606	0.000284317
Iba01G039530	Dihydrokaempferol	0.989639	3.69e-07
Iba01G028290	Dihydrokaempferol	0.992994	9.41e-08
Iba04G025520	Dihydrokaempferol	0.947732	0.000102116
Iba04G006430	Dihydrokaempferol	0.928768	0.000296097
Iba03G004930	Dihydrokaempferol	0.989014	4.53e-07
Iba05G003140	Dihydrokaempferol	-0.864617	0.00262674
Iba02G029260	Dihydrokaempferol	-0.934396	0.000223239
Iba01G030110	Dihydrokaempferol	-0.866131	0.00252929
Iba02G027390	Dihydrokaempferol	0.992602	1.14e-07
Iba01G060240	Dihydrokaempferol	-0.849637	0.00373488
Iba01G042810	Dihydrokaempferol	0.920956	0.000422888
Iba05G039090	Dihydrokaempferol	-0.891681	0.00123698
Iba05G004700	Dihydrokaempferol	0.965828	2.35e-05
Iba02G008030	Dihydrokaempferol	-0.96797	1.88e-05
Iba01G010640	Dihydrokaempferol	-0.880445	0.00172759
Iba05G019170	Dihydrokaempferol	0.90146	0.000897065
Iba06G020310	Dihydrokaempferol	-0.891322	0.00125093
Iba02G009340	Dihydrokaempferol	-0.900561	0.000925194
Iba06G009430	Dihydrokaempferol	0.969695	1.55e-05
Iba03G027200	Dihydrokaempferol	-0.907906	0.00071253
Iba06G021440	Dihydrokaempferol	-0.96797	1.88e-05
Iba03G035000	Dihydrokaempferol	-0.96454	2.67e-05
Iba04G008920	Dihydrokaempferol	-0.965611	2.4e-05
Iba06G026940	Dihydrokaempferol	-0.816025	0.00730876
Iba05G004300	Dihydrokaempferol	0.818816	0.00694816
Iba04G012280	Dihydrokaempferol	0.900072	0.000940771
Iba04G022210	Dihydrokaempferol	0.888479	0.00136533
Iba04G018800	Dihydrokaempferol	0.922413	0.000396809
Iba03G000400	Dihydrokaempferol	-0.880731	0.00171363
Iba05G027860	Dihydrokaempferol	-0.945861	0.000115279
Iba01G017150	Dihydrokaempferol	0.879897	0.00175447
Iba01G013920	Dihydrokaempferol	-0.860325	0.00291712
Iba06G023590	Dihydrokaempferol	0.896794	0.00104978
Iba06G028100	Dihydrokaempferol	-0.988302	5.64e-07
Iba02G001150	Dihydrokaempferol	-0.824382	0.00626541
Iba05G026800	Dihydrokaempferol	-0.818899	0.00693766
Iba03G036410	Dihydrokaempferol	-0.959817	4.12e-05
Iba04G011930	Dihydrokaempferol	-0.848383	0.00384006
Iba06G007860	Dihydrokaempferol	0.845603	0.00408056
Iba05G004680	Dihydrokaempferol	0.890676	0.0012763
Iba06G002980	Dihydrokaempferol	0.88109	0.00169629
Iba07G007800	Dihydrokaempferol	0.989791	3.5e-07
Iba01G059170	Dihydrokaempferol	0.949998	8.76e-05
Iba06G010820	Dihydrokaempferol	-0.916692	0.000506088
Iba03G014140	Dihydrokaempferol	-0.802937	0.00917016
Iba05G029910	Dihydrokaempferol	-0.855464	0.00327185
Iba05G020890	Dihydrokaempferol	-0.92113	0.000419707
Iba05G035890	Dihydrokaempferol	0.897639	0.0010209
Iba05G014700	Dihydrokaempferol	0.974424	8.59e-06
Iba06G001670	Dihydrokaempferol	-0.888783	0.00135273
Iba05G036270	Dihydrokaempferol	-0.895919	0.00108034
Iba04G026230	Dihydrokaempferol	-0.967121	2.05e-05
Iba03G044750	Dihydrokaempferol	0.960184	3.99e-05
Iba05G021070	Dihydrokaempferol	0.821574	0.00660387
NewGene_1809	Dihydrokaempferol	-0.803306	0.00911385
Iba02G038960	Dihydrokaempferol	-0.837206	0.00486917
Iba01G024660	Dihydrokaempferol	-0.896116	0.00107338
Iba02G021250	Dihydrokaempferol	-0.926448	0.000330484
Iba07G003910	Dihydrokaempferol	0.979482	3.99e-06
Iba05G032570	Dihydrokaempferol	0.899716	0.000952189
Iba01G030750	Dihydrokaempferol	0.87831	0.00183399
NewGene_226	Dihydrokaempferol	-0.901111	0.000907929
Iba06G012770	Dihydrokaempferol	0.956477	5.43e-05
Iba01G000180	Dihydrokaempferol	0.810806	0.00801682
Iba02G008390	Dihydrokaempferol	-0.992507	1.19e-07
Iba05G030360	Dihydrokaempferol	-0.85964	0.0029654
Iba01G036360	Dihydrokaempferol	0.952024	7.6e-05
Iba03G019610	Dihydrokaempferol	0.815158	0.00742339
Iba05G033620	Dihydrokaempferol	0.899531	0.000958167
Iba04G003910	Dihydrokaempferol	0.88955	0.00132141
Iba06G017660	Dihydrokaempferol	0.969406	1.6e-05
Iba03G036990	Dihydrokaempferol	0.825408	0.00614477
Iba02G016270	Dihydrokaempferol	0.997606	2.2e-09
Iba01G008180	Dihydrokaempferol	0.895178	0.00110665
Iba04G007940	Dihydrokaempferol	-0.943712	0.000131823
Iba05G033040	Dihydrokaempferol	0.907353	0.000727208
Iba01G032060	Dihydrokaempferol	-0.99421	4.84e-08
Iba03G023740	Dihydrokaempferol	0.903137	0.000846193
Iba04G016320	Dihydrokaempferol	0.993417	7.57e-08
Iba02G051210	Dihydrokaempferol	0.992363	1.27e-07
Iba01G002760	Dihydrokaempferol	0.992505	1.19e-07
Iba01G046520	Dihydrokaempferol	0.869707	0.00230904
Iba01G037270	Dihydrokaempferol	0.807903	0.00843021
Iba01G019570	Dihydrokaempferol	-0.866656	0.00249608
Iba04G008410	Dihydrokaempferol	0.965312	2.47e-05
Iba04G000620	Dihydrokaempferol	0.959042	4.4e-05
Iba03G037110	Dihydrokaempferol	0.895839	0.00108315
Iba02G001770	Dihydrokaempferol	-0.951458	7.91e-05
Iba01G029370	Dihydrokaempferol	-0.973852	9.28e-06
Iba03G002570	Dihydrokaempferol	0.89756	0.00102356
Iba01G035440	Dihydrokaempferol	-0.987212	7.69e-07
Iba07G013650	Dihydrokaempferol	0.911813	0.000614642
Iba07G016680	Dihydrokaempferol	0.966222	2.26e-05
Iba05G002910	Dihydrokaempferol	0.924047	0.000368922
Iba05G039110	Dihydrokaempferol	0.902792	0.00085649
Iba07G016970	Dihydrokaempferol	-0.952344	7.42e-05
Iba03G001170	Dihydrokaempferol	0.988501	5.31e-07
Iba05G007240	Dihydrokaempferol	0.817861	0.00707018
Iba01G001440	Dihydrokaempferol	-0.962237	3.32e-05
Iba07G017080	Dihydrokaempferol	0.940102	0.000163274
Iba04G001210	Dihydrokaempferol	0.993508	7.21e-08
Iba07G000440	Dihydrokaempferol	-0.858762	0.00302813
Iba07G032790	Dihydrokaempferol	-0.874485	0.00203587
Iba01G035570	Dihydrokaempferol	-0.845045	0.00412996
Iba03G000220	Dihydrokaempferol	-0.830208	0.00560131
Iba06G020290	Dihydrokaempferol	-0.882116	0.00164733
Iba05G006110	Dihydrokaempferol	0.977747	5.3e-06
Iba01G014670	Dihydrokaempferol	-0.959449	4.25e-05
Iba01G032170	Dihydrokaempferol	-0.826966	0.00596458
Iba02G007860	Dihydrokaempferol	-0.941132	0.000153815
Iba04G027920	Dihydrokaempferol	0.95116	8.08e-05
Iba07G019480	Dihydrokaempferol	0.946575	0.000110119
Iba06G020120	Dihydrokaempferol	-0.961071	3.69e-05
Iba06G001470	Dihydrokaempferol	-0.921452	0.000413877
Iba01G023850	Dihydrokaempferol	-0.908311	0.000701923
Iba01G036000	Dihydrokaempferol	-0.953117	7.02e-05
Iba03G039400	Dihydrokaempferol	0.86574	0.00255424
Iba07G031060	Dihydrokaempferol	0.802583	0.00922458
Iba06G019030	Dihydrokaempferol	0.997816	1.6e-09
Iba05G006800	Dihydrokaempferol	-0.963044	3.08e-05
Iba03G015560	Dihydrokaempferol	0.929777	0.000281957
NewGene_220	Dihydrokaempferol	-0.930922	0.000266493
Iba05G025970	Dihydrokaempferol	0.875155	0.00199946
Iba04G027070	Dihydrokaempferol	0.959076	4.39e-05
Iba06G019780	Dihydrokaempferol	0.918198	0.000475513
Iba02G047660	Dihydrokaempferol	-0.850974	0.00362487
Iba01G012950	Dihydrokaempferol	-0.910427	0.000648222
Iba06G022560	Dihydrokaempferol	-0.908209	0.000704574
Iba01G022810	Dihydrokaempferol	0.852049	0.00353812
Iba02G030440	Dihydrokaempferol	0.991952	1.53e-07
Iba01G042170	Dihydrokaempferol	-0.899256	0.000967125
Iba03G014760	Dihydrokaempferol	0.932585	0.000245113
Iba07G033670	Dihydrokaempferol	0.91952	0.000449737
Iba06G022380	Dihydrokaempferol	0.860171	0.00292796
Iba06G009050	Dihydrokaempferol	0.966669	2.15e-05
Iba02G006900	Dihydrokaempferol	-0.946043	0.000113946
Iba01G009470	Dihydrokaempferol	-0.864537	0.00263196
Iba05G013580	Dihydrokaempferol	0.935698	0.000208379
Iba05G020220	Dihydrokaempferol	-0.805762	0.008744
Iba02G000430	Dihydrokaempferol	-0.85119	0.0036073
Iba04G010540	Dihydrokaempferol	0.964997	2.55e-05
NewGene_1214	Dihydrokaempferol	0.916317	0.00051391
Iba01G058140	Dihydrokaempferol	-0.96728	2.02e-05
Iba03G020980	Dihydrokaempferol	0.998877	1.56e-10
Iba01G050770	Dihydrokaempferol	0.945072	0.000121167
Iba07G005500	Dihydrokaempferol	0.976953	5.98e-06
Iba06G014660	Dihydrokaempferol	-0.949924	8.81e-05
Iba05G015740	Dihydrokaempferol	-0.851364	0.00359325
Iba02G024180	Dihydrokaempferol	0.886008	0.0014705
Iba07G018300	Dihydrokaempferol	-0.958285	4.69e-05
Iba03G022580	Dihydrokaempferol	0.991684	1.71e-07
NewGene_701	Dihydrokaempferol	0.898294	0.00099888
Iba05G022200	Dihydrokaempferol	0.917642	0.000486637
Iba04G002860	Dihydrokaempferol	0.923646	0.00037563
Iba04G018680	Dihydrokaempferol	0.970204	1.46e-05
Iba07G012160	Dihydrokaempferol	0.923558	0.000377121
Iba03G032450	Dihydrokaempferol	-0.955984	5.64e-05
Iba03G034110	Dihydrokaempferol	0.950241	8.62e-05
Iba02G026120	Dihydrokaempferol	-0.929952	0.00027955
Iba01G024780	Dihydrokaempferol	-0.844297	0.004197
Iba01G026870	Dihydrokaempferol	0.806142	0.00868783
Iba01G024430	Dihydrokaempferol	-0.915254	0.000536571
Iba03G002160	Dihydrokaempferol	0.94415	0.000128324
Iba01G035770	Dihydrokaempferol	0.878564	0.00182109
Iba03G029940	Dihydrokaempferol	0.94872	9.56e-05
Iba04G030770	Dihydrokaempferol	0.983762	1.77e-06
Iba04G034470	Dihydrokaempferol	0.974035	9.06e-06
Iba03G031230	Dihydrokaempferol	0.945419	0.000118552
Iba02G010750	Dihydrokaempferol	-0.94964	8.98e-05
Iba05G033470	Dihydrokaempferol	-0.988483	5.34e-07
Iba02G026910	Dihydrokaempferol	-0.978589	4.63e-06
Iba07G005260	Dihydrokaempferol	0.879339	0.00178216
Iba05G000430	Dihydrokaempferol	-0.881941	0.00165559
Iba02G005910	Dihydrokaempferol	0.952158	7.52e-05
Iba01G045450	Dihydrokaempferol	-0.920238	0.000436162
Iba05G002490	Dihydrokaempferol	0.844638	0.0041663
Iba01G045750	Dihydrokaempferol	0.833527	0.0052454
Iba02G050970	Dihydrokaempferol	0.941497	0.000150555
Iba01G001960	Dihydrokaempferol	-0.877451	0.00187805
Iba07G022830	Dihydrokaempferol	0.975186	7.73e-06
Iba05G005140	Dihydrokaempferol	0.87252	0.00214531
Iba01G046310	Dihydrokaempferol	-0.842215	0.00438731
Iba03G000850	Dihydrokaempferol	-0.871749	0.00218938
Iba01G056430	Dihydrokaempferol	0.995663	1.76e-08
Iba01G057520	Dihydrokaempferol	-0.905615	0.00077475
Iba02G004740	Dihydrokaempferol	-0.918219	0.000475097
Iba05G039830	Dihydrokaempferol	0.927101	0.000320529
Iba01G006720	Dihydrokaempferol	0.912645	0.000595084
Iba02G004290	Dihydrokaempferol	0.819734	0.00683222
Iba04G005580	Dihydrokaempferol	0.962586	3.22e-05
Iba01G034470	Dihydrokaempferol	-0.966002	2.31e-05
Iba05G038610	Dihydrokaempferol	0.927985	0.00030741
Iba02G007980	Dihydrokaempferol	-0.875046	0.00200537
Iba06G027530	Dihydrokaempferol	0.865636	0.00256088
Iba02G009850	Dihydrokaempferol	-0.910621	0.000643426
Iba01G011200	Dihydrokaempferol	-0.884144	0.00155342
Iba04G006050	Dihydrokaempferol	-0.974534	8.46e-06
Iba01G045550	Dihydrokaempferol	0.982439	2.32e-06
Iba06G007120	Dihydrokaempferol	0.962791	3.15e-05
Iba03G000070	Dihydrokaempferol	0.935361	0.000212151
Iba03G004760	Dihydrokaempferol	0.808706	0.0083145
Iba02G046070	Dihydrokaempferol	0.985631	1.15e-06
Iba01G030850	Dihydrokaempferol	0.854938	0.00331191
Iba01G014350	Dihydrokaempferol	0.985326	1.24e-06
Iba06G022480	Dihydrokaempferol	0.866397	0.00251244
Iba05G020590	Dihydrokaempferol	0.977762	5.28e-06
Iba05G017950	Dihydrokaempferol	-0.833117	0.00528852
Iba06G001200	Dihydrokaempferol	0.859737	0.00295858
Iba01G022370	Dihydrokaempferol	-0.94755	0.000103343
Iba05G040350	Dihydrokaempferol	-0.924693	0.000358284
Iba01G060010	Dihydrokaempferol	0.873158	0.00210938
Iba06G008200	Dihydrokaempferol	0.920622	0.000429035
Iba03G010540	Dihydrokaempferol	0.843863	0.00423613
Iba05G028340	Dihydrokaempferol	-0.933643	0.000232163
Iba01G047520	Dihydrokaempferol	0.855897	0.00323908
Iba02G044560	Dihydrokaempferol	-0.827943	0.00585348
Iba05G034460	Dihydrokaempferol	0.873317	0.00210046
Iba03G017790	Dihydrokaempferol	-0.817191	0.00715658
Iba07G031360	Dihydrokaempferol	-0.858993	0.00301156
Iba02G035500	Dihydrokaempferol	-0.889973	0.00130434
Iba04G000310	Dihydrokaempferol	-0.903451	0.000836899
Iba04G012750	Dihydrokaempferol	0.958179	4.73e-05
Iba02G012510	Dihydrokaempferol	0.99479	3.34e-08
NewGene_1405	Dihydrokaempferol	0.960119	4.01e-05
Iba03G029630	Dihydrokaempferol	0.819466	0.00686599
Iba06G017290	Dihydrokaempferol	0.97316	1.02e-05
Iba07G005710	Dihydrokaempferol	0.836811	0.00490868
Iba05G037880	Dihydrokaempferol	0.998919	1.37e-10
Iba01G012000	Dihydrokaempferol	-0.979754	3.81e-06
Iba07G012640	Dihydrokaempferol	0.923786	0.000373277
NewGene_3312	Dihydrokaempferol	-0.929521	0.000285502
Iba05G029570	Dihydrokaempferol	0.84159	0.00444555
Iba01G008600	Dihydrokaempferol	-0.958853	4.47e-05
Iba07G018110	Dihydrokaempferol	0.996107	1.21e-08
NewGene_2190	Dihydrokaempferol	0.990254	2.98e-07
Iba02G051940	Dihydrokaempferol	-0.899385	0.000962906
Iba03G045530	Dihydrokaempferol	-0.869511	0.00232073
Iba01G006520	Dihydrokaempferol	0.851542	0.00357881
Iba02G015320	Dihydrokaempferol	0.892551	0.00120361
Iba07G014900	Dihydrokaempferol	-0.915478	0.000531735
Iba07G028450	Dihydrokaempferol	0.860447	0.00290857
Iba05G034140	Dihydrokaempferol	0.913	0.000586852
Iba03G002640	Dihydrokaempferol	0.867913	0.00241776
Iba03G005610	Dihydrokaempferol	0.850118	0.00369501
Iba01G029990	Dihydrokaempferol	-0.956729	5.32e-05
Iba03G031910	Dihydrokaempferol	0.882126	0.00164684
Iba06G011250	Dihydrokaempferol	0.817623	0.00710079
Iba03G028110	Dihydrokaempferol	0.984516	1.5e-06
Iba05G003390	Dihydrokaempferol	0.916736	0.00050518
Iba07G030390	Dihydrokaempferol	-0.949066	9.34e-05
Iba02G004960	Dihydrokaempferol	-0.998939	1.28e-10
Iba05G018420	Dihydrokaempferol	0.927545	0.000313891
Iba01G000030	Dihydrokaempferol	-0.956849	5.27e-05
Iba03G003930	Dihydrokaempferol	0.97094	1.34e-05
Iba02G047450	Dihydrokaempferol	0.877555	0.00187267
Iba03G021420	Dihydrokaempferol	0.910755	0.000640147
Iba02G033870	Dihydrokaempferol	0.925816	0.000340311
Iba01G007350	Dihydrokaempferol	-0.954339	6.4e-05
Iba02G000280	Dihydrokaempferol	0.963008	3.09e-05
Iba01G020060	Dihydrokaempferol	0.989404	3.99e-07
Iba05G016490	Dihydrokaempferol	0.941471	0.000150784
Iba07G016190	Dihydrokaempferol	0.97347	9.76e-06
Iba04G005230	Dihydrokaempferol	0.932263	0.000249161
Iba04G030220	Dihydrokaempferol	-0.931248	0.000262212
Iba07G017830	Dihydrokaempferol	-0.97381	9.33e-06
Iba01G042680	Dihydrokaempferol	-0.929184	0.000290207
Iba06G011800	Dihydrokaempferol	-0.978188	4.94e-06
Iba01G011790	Dihydrokaempferol	0.843947	0.00422853
Iba03G025890	Dihydrokaempferol	0.945384	0.000118812
Iba03G045860	Dihydrokaempferol	0.898149	0.00100372
Iba05G018780	Dihydrokaempferol	0.82209	0.00654073
Iba04G005260	Dihydrokaempferol	0.982287	2.39e-06
Iba07G020990	Dihydrokaempferol	-0.839486	0.00464553
Iba02G023250	Dihydrokaempferol	0.994201	4.86e-08
Iba02G034160	Dihydrokaempferol	-0.867972	0.00241412
Iba06G007350	Dihydrokaempferol	-0.914761	0.000547295
Iba04G021490	Dihydrokaempferol	0.997538	2.43e-09
Iba04G012340	Dihydrokaempferol	0.845504	0.00408925
Iba05G024620	Dihydrokaempferol	0.816721	0.00721775
Iba06G013510	Dihydrokaempferol	0.981111	2.99e-06
Iba07G033150	Dihydrokaempferol	-0.955817	5.72e-05
Iba05G016960	Dihydrokaempferol	0.981846	2.61e-06
Iba06G001900	Dihydrokaempferol	-0.92126	0.000417353
Iba03G038840	Dihydrokaempferol	0.974319	8.71e-06
NewGene_2351	Dihydrokaempferol	0.97383	9.31e-06
Iba03G008390	Dihydrokaempferol	0.858269	0.00306377
Iba06G000360	Dihydrokaempferol	0.809758	0.00816446
Iba05G029770	Dihydrokaempferol	0.85988	0.00294845
Iba07G009900	Dihydrokaempferol	0.91442	0.000554814
Iba02G014830	Dihydrokaempferol	0.995308	2.32e-08
Iba02G019350	Dihydrokaempferol	0.807187	0.00853423
Iba03G021980	Dihydrokaempferol	-0.883494	0.00158311
Iba05G022710	Dihydrokaempferol	-0.97653	6.37e-06
Iba06G029660	Dihydrokaempferol	0.933369	0.000235465
NewGene_1196	Dihydrokaempferol	0.893705	0.00116031
NewGene_1191	Dihydrokaempferol	0.931765	0.000255505
Iba06G002660	Dihydrokaempferol	0.990236	3e-07
Iba03G010480	Dihydrokaempferol	-0.84244	0.0043664
Iba06G008040	Dihydrokaempferol	0.984855	1.39e-06
Iba02G033380	Dihydrokaempferol	-0.875307	0.00199126
Iba02G014300	Dihydrokaempferol	-0.878118	0.00184379
Iba07G031440	Dihydrokaempferol	-0.848565	0.00382471
Iba02G009100	Dihydrokaempferol	-0.814336	0.00753313
Iba01G032540	Dihydrokaempferol	-0.982722	2.2e-06
Iba07G005030	Dihydrokaempferol	0.988648	5.07e-07
Iba07G018730	Dihydrokaempferol	-0.909981	0.000659283
Iba03G020160	Dihydrokaempferol	0.948491	9.71e-05
Iba01G004480	Dihydrokaempferol	-0.951082	8.13e-05
Iba03G025660	Dihydrokaempferol	0.85407	0.0033788
Iba01G058470	Dihydrokaempferol	-0.874263	0.00204805
Iba05G005400	Dihydrokaempferol	0.829479	0.00568168
Iba04G029000	Dihydrokaempferol	0.970712	1.38e-05
Iba01G005530	Dihydrokaempferol	-0.912943	0.000588187
Iba01G049560	Dihydrokaempferol	-0.919391	0.000452206
Iba01G048210	Dihydrokaempferol	-0.886577	0.00144578
Iba01G008100	Dihydrokaempferol	-0.932487	0.000246335
Iba04G002790	Dihydrokaempferol	0.977147	5.81e-06
Iba05G000040	Dihydrokaempferol	0.911998	0.00061025
Iba03G022470	Dihydrokaempferol	0.841319	0.00447098
Iba04G004790	Dihydrokaempferol	0.95862	4.56e-05
Iba02G028160	Dihydrokaempferol	-0.989819	3.47e-07
Iba01G036860	Dihydrokaempferol	-0.892662	0.00119939
Iba05G038310	Dihydrokaempferol	-0.839625	0.00463216
Iba07G029200	Dihydrokaempferol	0.981511	2.78e-06
Iba02G013890	Dihydrokaempferol	0.961337	3.6e-05
Iba07G031200	Dihydrokaempferol	-0.928815	0.000295431
Iba03G008550	Dihydrokaempferol	0.990798	2.44e-07
Iba02G044780	Dihydrokaempferol	-0.850001	0.00370468
Iba01G041350	Dihydrokaempferol	-0.873267	0.00210323
Iba07G010600	Dihydrokaempferol	-0.975485	7.42e-06
NewGene_4555	Dihydrokaempferol	0.943802	0.000131099
Iba04G005460	Dihydrokaempferol	-0.83005	0.00561869
Iba07G015970	Dihydrokaempferol	-0.83973	0.00462204
Iba02G042780	Dihydrokaempferol	-0.981509	2.78e-06
Iba01G005940	Dihydrokaempferol	-0.989484	3.89e-07
Iba03G035480	Dihydrokaempferol	0.976913	6.02e-06
Iba01G031760	Dihydrokaempferol	-0.944693	0.000124072
Iba01G057800	Dihydrokaempferol	0.868421	0.00238665
Iba01G040400	Dihydrokaempferol	0.962085	3.37e-05
Iba05G031500	Dihydrokaempferol	0.817486	0.0071185
NewGene_1900	Dihydrokaempferol	0.962006	3.39e-05
Iba05G025060	Dihydrokaempferol	-0.958525	4.59e-05
Iba01G048380	Dihydrokaempferol	0.813716	0.00761656
Iba02G019200	Dihydrokaempferol	0.988439	5.41e-07
Iba01G037680	Dihydrokaempferol	0.90633	0.000754943
Iba07G021810	Dihydrokaempferol	-0.966127	2.28e-05
Iba02G017400	Dihydrokaempferol	-0.812576	0.00777173
Iba05G003560	Dihydrokaempferol	-0.969535	1.58e-05
Iba05G004020	Dihydrokaempferol	0.866902	0.0024806
Iba02G043490	Dihydrokaempferol	-0.993273	8.17e-08
Iba03G011750	Dihydrokaempferol	-0.952177	7.51e-05
Iba03G019560	Dihydrokaempferol	-0.84679	0.00397661
Iba02G047550	Dihydrokaempferol	0.869128	0.00234372
Iba04G026960	Dihydrokaempferol	0.97346	9.77e-06
Iba01G047170	Dihydrokaempferol	0.935822	0.000207002
Iba01G028430	Dihydrokaempferol	0.995627	1.81e-08
Iba01G045560	Dihydrokaempferol	-0.867439	0.00244709
Iba02G006980	Dihydrokaempferol	-0.914569	0.000551514
Iba05G007040	Dihydrokaempferol	-0.908204	0.000704704
Iba02G045840	Dihydrokaempferol	-0.846456	0.00400571
Iba04G011870	Dihydrokaempferol	0.88034	0.0017327
Iba07G025900	Dihydrokaempferol	0.885989	0.00147132
Iba01G020630	Dihydrokaempferol	-0.803275	0.00911858
Iba04G017090	Dihydrokaempferol	-0.979936	3.69e-06
Iba07G030960	Dihydrokaempferol	0.828407	0.00580122
Iba07G018430	Dihydrokaempferol	0.828485	0.00579245
Iba02G031810	Dihydrokaempferol	0.838252	0.00476569
Iba03G014060	Dihydrokaempferol	-0.821715	0.00658664
Iba02G012160	Dihydrokaempferol	0.877375	0.00188199
Iba02G026730	Dihydrokaempferol	-0.963993	2.82e-05
Iba05G022280	Dihydrokaempferol	-0.951657	7.8e-05
Iba02G011580	Dihydrokaempferol	-0.865432	0.00257394
Iba01G060910	Dihydrokaempferol	0.998857	1.66e-10
Iba07G023080	Dihydrokaempferol	0.846586	0.00399434
Iba06G013490	Dihydrokaempferol	-0.944577	0.000124972
Iba06G016040	Dihydrokaempferol	0.966828	2.12e-05
NewGene_2098	Dihydrokaempferol	0.959154	4.36e-05
Iba03G044010	Dihydrokaempferol	-0.993307	8.02e-08
Iba01G032150	Dihydrokaempferol	-0.839288	0.00466466
Iba05G026100	Dihydrokaempferol	0.966089	2.29e-05
Iba07G033340	Dihydrokaempferol	-0.992855	1.01e-07
Iba06G028870	Dihydrokaempferol	0.979707	3.84e-06
Iba04G018600	Dihydrokaempferol	-0.950088	8.71e-05
Iba06G024140	Dihydrokaempferol	0.840828	0.00451733
Iba07G031970	Dihydrokaempferol	0.996172	1.14e-08
Iba01G060000	Dihydrokaempferol	0.942865	0.00013878
Iba03G035580	Dihydrokaempferol	-0.978148	4.97e-06
Iba01G030330	Dihydrokaempferol	0.869355	0.0023301
Iba06G004810	Dihydrokaempferol	0.905338	0.000782509
Iba01G029220	Dihydrokaempferol	-0.862439	0.00277146
Iba05G028270	Dihydrokaempferol	-0.932932	0.000240812
Iba02G015770	Dihydrokaempferol	-0.807074	0.00855086
Iba02G048500	Dihydrokaempferol	-0.892619	0.00120102
Iba05G032430	Dihydrokaempferol	-0.87934	0.0017821
Iba02G012920	Dihydrokaempferol	0.834122	0.00518318
NewGene_1015	Dihydrokaempferol	0.948743	9.55e-05
Iba04G000960	Dihydrokaempferol	-0.858163	0.00307144
Iba05G022900	Dihydrokaempferol	0.930278	0.000275115
Iba04G001170	Dihydrokaempferol	0.869803	0.0023033
Iba05G030280	Dihydrokaempferol	0.833589	0.0052389
Iba01G036240	Dihydrokaempferol	0.978615	4.61e-06
Iba05G033740	Dihydrokaempferol	0.984118	1.64e-06
Iba07G014360	Dihydrokaempferol	-0.833315	0.00526765
Iba04G028250	Dihydrokaempferol	0.969479	1.59e-05
Iba05G030130	Dihydrokaempferol	-0.825308	0.00615645
Iba01G018270	Dihydrokaempferol	0.97374	9.42e-06
Iba02G026990	Dihydrokaempferol	0.943229	0.000135757
Iba05G031420	Dihydrokaempferol	-0.944257	0.000127479
Iba06G010600	Dihydrokaempferol	0.976103	6.79e-06
Iba03G045120	Dihydrokaempferol	-0.981237	2.93e-06
Iba07G012950	Dihydrokaempferol	-0.980374	3.42e-06
Iba03G028670	Dihydrokaempferol	0.960608	3.84e-05
NewGene_4857	Dihydrokaempferol	0.972474	1.11e-05
NewGene_4856	Dihydrokaempferol	0.958142	4.74e-05
Iba03G018900	Dihydrokaempferol	0.894547	0.00112942
Iba05G001520	Dihydrokaempferol	0.87505	0.00200511
Iba03G008370	Dihydrokaempferol	-0.893075	0.00118381
Iba02G016590	Dihydrokaempferol	0.839118	0.00468117
Iba03G041920	Dihydrokaempferol	0.975624	7.27e-06
Iba04G000100	Dihydrokaempferol	-0.919526	0.000449624
Iba01G007140	Dihydrokaempferol	0.928915	0.000294003
Iba07G003040	Dihydrokaempferol	0.803323	0.00911121
Iba04G018160	Dihydrokaempferol	0.991544	1.82e-07
Iba02G020120	Dihydrokaempferol	-0.813092	0.00770132
Iba02G021650	Dihydrokaempferol	0.814404	0.00752399
Iba01G013590	Dihydrokaempferol	0.842539	0.00435724
Iba01G015850	Dihydrokaempferol	-0.970644	1.39e-05
NewGene_5033	Dihydrokaempferol	0.994401	4.3e-08
Iba01G039400	Dihydrokaempferol	-0.828324	0.00581055
Iba02G029060	Dihydrokaempferol	-0.920728	0.000427079
Iba07G027740	Dihydrokaempferol	-0.974338	8.69e-06
Iba07G032690	Dihydrokaempferol	-0.901206	0.000904941
Iba02G008100	Dihydrokaempferol	0.979466	4e-06
Iba02G027550	Dihydrokaempferol	0.951181	8.07e-05
Iba07G020240	Dihydrokaempferol	0.814139	0.00755952
Iba07G027290	Dihydrokaempferol	0.959462	4.24e-05
Iba06G008500	Dihydrokaempferol	-0.944554	0.000125152
Iba01G060270	Dihydrokaempferol	-0.863356	0.00270988
NewGene_2316	Dihydrokaempferol	-0.876216	0.00194271
Iba03G005270	Dihydrokaempferol	-0.940833	0.000156521
Iba02G002140	Dihydrokaempferol	-0.976137	6.75e-06
Iba06G001530	Dihydrokaempferol	-0.952021	7.6e-05
Iba03G027370	Dihydrokaempferol	0.941486	0.000150655
Iba03G007690	Dihydrokaempferol	-0.838955	0.00469699
Iba03G007520	Dihydrokaempferol	0.933136	0.000238308
Iba02G007010	Dihydrokaempferol	-0.878155	0.00184191
NewGene_341	Dihydrokaempferol	-0.876994	0.00190178
Iba05G025830	Dihydrokaempferol	0.897595	0.00102237
Iba01G016770	Dihydrokaempferol	-0.818857	0.00694294
Iba02G047740	Dihydrokaempferol	0.993176	8.59e-08
Iba01G012850	Dihydrokaempferol	-0.87989	0.00175483
Iba01G044610	Dihydrokaempferol	-0.816394	0.00726043
Iba04G011240	Dihydrokaempferol	0.876362	0.001935
Iba07G022660	Dihydrokaempferol	0.932024	0.000252192
Iba02G048740	Dihydrokaempferol	0.891844	0.00123065
Iba06G018130	Dihydrokaempferol	0.83509	0.00508318
Iba06G009150	Dihydrokaempferol	-0.912979	0.000587341
Iba07G007480	Dihydrokaempferol	-0.907661	0.000719028
Iba06G023750	Dihydrokaempferol	0.827623	0.00588973
Iba01G046610	Dihydrokaempferol	0.881557	0.00167386
Iba05G014040	Dihydrokaempferol	0.888829	0.00135087
Iba01G041240	Dihydrokaempferol	0.972005	1.18e-05
Iba03G025780	Dihydrokaempferol	0.984787	1.41e-06
Iba06G002160	Dihydrokaempferol	-0.894103	0.00114564
Iba07G006350	Dihydrokaempferol	0.941787	0.000148001
Iba01G027750	Dihydrokaempferol	0.946891	0.000107894
Iba03G009220	Dihydrokaempferol	0.93461	0.000220741
Iba02G036630	Dihydrokaempferol	0.988521	5.28e-07
Iba05G015390	Dihydrokaempferol	-0.824314	0.00627352
Iba01G059910	Dihydrokaempferol	-0.857354	0.00313061
Iba04G020210	Dihydrokaempferol	-0.967721	1.93e-05
Iba01G009220	Dihydrokaempferol	0.913102	0.000584511
Iba03G009590	Dihydrokaempferol	0.977897	5.17e-06
Iba01G058350	Dihydrokaempferol	0.947819	0.000101531
Iba05G018010	Dihydrokaempferol	-0.801242	0.00943256
Iba05G015020	Dihydrokaempferol	0.901436	0.000897813
Iba04G003100	Dihydrokaempferol	0.889869	0.0013085
Iba01G049480	Dihydrokaempferol	0.837179	0.00487192
Iba04G013500	Dihydrokaempferol	-0.975789	7.1e-06
Iba03G045240	Dihydrokaempferol	0.825954	0.0060812
Iba04G010970	Dihydrokaempferol	0.900678	0.000921498
Iba04G004450	Dihydrokaempferol	-0.880514	0.00172418
Iba06G012370	Dihydrokaempferol	-0.962989	3.1e-05
NewGene_2443	Dihydrokaempferol	-0.944963	0.000121997
Iba02G020720	Dihydrokaempferol	-0.805669	0.00875792
NewGene_1930	Dihydrokaempferol	0.902806	0.000856073
Iba04G027480	Dihydrokaempferol	-0.816427	0.00725605
Iba06G004130	Dihydrokaempferol	0.969405	1.6e-05
Iba02G026370	Dihydrokaempferol	0.960713	3.81e-05
Iba06G023140	Dihydrokaempferol	-0.930335	0.000274351
Iba01G010740	Dihydrokaempferol	-0.818438	0.00699627
Iba05G031390	Dihydrokaempferol	0.904878	0.000795539
Iba01G001070	Dihydrokaempferol	-0.855074	0.00330152
NewGene_164	Dihydrokaempferol	0.827056	0.00595429
Iba01G035430	Dihydrokaempferol	-0.804991	0.00885902
Iba02G022010	Dihydrokaempferol	0.923976	0.0003701
Iba01G014050	Dihydrokaempferol	-0.817831	0.00707399
NewGene_5138	Dihydrokaempferol	0.978032	5.06e-06
Iba02G042460	Dihydrokaempferol	0.803755	0.00904546
Iba05G039540	Dihydrokaempferol	-0.94369	0.000131995
Iba06G008060	Dihydrokaempferol	-0.845849	0.00405883
Iba03G040610	Dihydrokaempferol	-0.986685	8.85e-07
Iba02G012710	Dihydrokaempferol	-0.834195	0.00517568
Iba03G042750	Dihydrokaempferol	-0.884555	0.00153489
Iba01G041640	Dihydrokaempferol	0.93853	0.000178487
NewGene_4265	Dihydrokaempferol	0.897565	0.00102339
Iba01G049090	Dihydrokaempferol	-0.892188	0.00121744
NewGene_4263	Dihydrokaempferol	0.938763	0.000176175
NewGene_4269	Dihydrokaempferol	0.810747	0.00802508
Iba01G032840	Dihydrokaempferol	-0.873856	0.00207045
Iba02G039300	Dihydrokaempferol	-0.983535	1.86e-06
Iba07G014200	Dihydrokaempferol	0.994786	3.35e-08
Iba02G016460	Dihydrokaempferol	-0.871683	0.00219317
Iba01G047720	Dihydrokaempferol	0.890373	0.00128834
Iba04G028770	Dihydrokaempferol	0.916749	0.000504917
Iba02G013140	Dihydrokaempferol	-0.848641	0.00381825
Iba02G011430	Dihydrokaempferol	0.995791	1.59e-08
Iba05G001480	Dihydrokaempferol	0.884364	0.00154349
Iba07G019240	Dihydrokaempferol	0.832182	0.00538772
Iba07G015550	Dihydrokaempferol	0.812134	0.00783248
Iba04G009470	Dihydrokaempferol	0.994271	4.66e-08
Iba01G008520	Dihydrokaempferol	-0.85104	0.00361949
Iba03G003310	Dihydrokaempferol	0.967858	1.9e-05
Iba03G019260	Dihydrokaempferol	0.895978	0.00107823
Iba01G046450	Dihydrokaempferol	0.84313	0.0043029
Iba05G000680	Dihydrokaempferol	0.813424	0.00765609
Iba01G056770	Dihydrokaempferol	0.977049	5.9e-06
Iba01G044960	Dihydrokaempferol	-0.825245	0.00616383
Iba04G025100	Dihydrokaempferol	0.892845	0.00119247
Iba02G028500	Dihydrokaempferol	-0.994355	4.42e-08
Iba03G025810	Dihydrokaempferol	0.983307	1.95e-06
Iba05G002860	Dihydrokaempferol	-0.889662	0.00131687
Iba01G040930	Dihydrokaempferol	-0.961906	3.42e-05
Iba02G034970	Dihydrokaempferol	0.820239	0.00676906
Iba03G029490	Dihydrokaempferol	0.998382	5.6e-10
Iba05G011530	Dihydrokaempferol	0.811107	0.00797486
Iba06G020900	Dihydrokaempferol	-0.839028	0.0046899
Iba07G027150	Dihydrokaempferol	0.992261	1.33e-07
Iba01G027680	Dihydrokaempferol	0.897424	0.0010282
Iba06G024370	Dihydrokaempferol	0.949749	8.92e-05
Iba03G000130	Dihydrokaempferol	0.981641	2.71e-06
Iba03G039740	Dihydrokaempferol	0.892692	0.00119824
Iba01G014780	Dihydrokaempferol	-0.827204	0.00593741
Iba06G013220	Dihydrokaempferol	0.843779	0.00424379
Iba01G010940	Dihydrokaempferol	0.951827	7.71e-05
Iba01G060540	Dihydrokaempferol	0.879898	0.00175442
Iba02G000060	Dihydrokaempferol	0.821669	0.00659226
Iba06G013590	Dihydrokaempferol	0.881282	0.00168702
Iba01G011090	Dihydrokaempferol	-0.977492	5.51e-06
Iba04G007440	Dihydrokaempferol	0.964961	2.56e-05
Iba06G029550	Dihydrokaempferol	-0.846842	0.00397208
Iba03G027500	Dihydrokaempferol	0.869657	0.002312
Iba07G023700	Dihydrokaempferol	-0.972923	1.05e-05
Iba05G037870	Dihydrokaempferol	0.997655	2.05e-09
Iba01G016740	Dihydrokaempferol	0.839353	0.00465842
Iba07G030790	Dihydrokaempferol	-0.85269	0.003487
Iba06G019140	Dihydrokaempferol	0.844477	0.00418077
Iba06G018810	Dihydrokaempferol	0.832209	0.00538476
Iba03G018670	Dihydrokaempferol	0.879328	0.00178268
Iba01G047440	Dihydrokaempferol	0.974413	8.6e-06
Iba07G007720	Dihydrokaempferol	-0.831471	0.00546404
Iba02G048150	Dihydrokaempferol	-0.859209	0.00299606
Iba06G026990	Dihydrokaempferol	-0.936545	0.000199097
Iba05G019660	Dihydrokaempferol	-0.807401	0.00850315
Iba02G022250	Dihydrokaempferol	-0.898951	0.000977113
Iba07G033470	Dihydrokaempferol	0.903349	0.000839913
Iba02G011110	Dihydrokaempferol	-0.992297	1.31e-07
Iba01G049520	Dihydrokaempferol	-0.90671	0.000744543
Iba01G003630	Dihydrokaempferol	0.847346	0.00392857
Iba06G006210	Dihydrokaempferol	0.858382	0.00305555
Iba01G025870	Dihydrokaempferol	-0.960095	4.02e-05
Iba01G005600	Dihydrokaempferol	-0.884023	0.00155893
Iba05G014230	Dihydrokaempferol	0.987594	6.92e-07
Iba04G034080	Dihydrokaempferol	0.980738	3.21e-06
Iba06G011520	Dihydrokaempferol	0.953627	6.76e-05
Iba02G023610	Dihydrokaempferol	0.870444	0.00226532
Iba01G027650	Dihydrokaempferol	-0.812296	0.00781015
Iba03G025590	Dihydrokaempferol	0.996081	1.24e-08
Iba04G002460	Dihydrokaempferol	0.98295	2.1e-06
NewGene_1368	Dihydrokaempferol	0.973882	9.24e-06
Iba07G014040	Dihydrokaempferol	-0.940496	0.000159611
Iba03G022740	Dihydrokaempferol	0.892123	0.00121995
Iba03G009410	Dihydrokaempferol	0.826399	0.00602975
Iba01G059700	Dihydrokaempferol	0.884518	0.00153655
Iba02G035790	Dihydrokaempferol	-0.929898	0.000280296
Iba01G023020	Dihydrokaempferol	0.942258	0.000143916
Iba06G009500	Dihydrokaempferol	-0.854795	0.00332286
Iba02G024340	Dihydrokaempferol	0.991583	1.79e-07
NewGene_3210	Dihydrokaempferol	0.949744	8.92e-05
Iba05G036450	Dihydrokaempferol	-0.847796	0.00388999
Iba01G003600	Dihydrokaempferol	-0.952803	7.18e-05
Iba07G025790	Dihydrokaempferol	0.97756	5.45e-06
Iba05G037340	Dihydrokaempferol	-0.969963	1.5e-05
Iba07G012070	Dihydrokaempferol	0.872026	0.00217344
Iba07G018010	Dihydrokaempferol	-0.987253	7.6e-07
Iba02G021440	Dihydrokaempferol	-0.8627	0.00275388
Iba07G000500	Dihydrokaempferol	-0.980492	3.35e-06
Iba05G022510	Dihydrokaempferol	-0.836543	0.00493556
Iba05G029430	Dihydrokaempferol	-0.814799	0.00747112
Iba03G034200	Dihydrokaempferol	-0.940038	0.000163876
Iba02G010870	Dihydrokaempferol	0.987908	6.33e-07
Iba01G024320	Dihydrokaempferol	0.878904	0.00180393
Iba01G038640	Dihydrokaempferol	-0.889628	0.00131824
Iba03G002760	Dihydrokaempferol	-0.926583	0.000328414
Iba06G023170	Dihydrokaempferol	0.991809	1.62e-07
Iba07G010040	Dihydrokaempferol	-0.89722	0.00103516
Iba01G039110	Dihydrokaempferol	0.832331	0.00537176
Iba05G032580	Dihydrokaempferol	-0.861657	0.00282475
Iba05G003290	Dihydrokaempferol	0.996045	1.28e-08
Iba01G036550	Dihydrokaempferol	0.8437	0.00425094
Iba07G010020	Dihydrokaempferol	0.984545	1.49e-06
Iba04G008880	Dihydrokaempferol	-0.842387	0.00437129
Iba03G004350	Dihydrokaempferol	0.911889	0.000612838
Iba02G050480	Dihydrokaempferol	0.97552	7.38e-06
Iba02G051820	Dihydrokaempferol	0.80469	0.00890421
Iba02G016280	Dihydrokaempferol	0.892766	0.00119545
Iba01G019300	Dihydrokaempferol	-0.889859	0.00130892
Iba05G017580	Dihydrokaempferol	0.93616	0.000203283
Iba03G000550	Dihydrokaempferol	-0.82919	0.00571376
Iba05G000720	Dihydrokaempferol	-0.806072	0.00869809
Iba07G001810	Dihydrokaempferol	0.965978	2.31e-05
NewGene_444	Dihydrokaempferol	0.905119	0.000788689
Iba02G006570	Dihydrokaempferol	0.940075	0.000163523
Iba01G046220	Dihydrokaempferol	-0.989884	3.39e-07
Iba05G026960	Dihydrokaempferol	0.822999	0.00643064
Iba01G039930	Dihydrokaempferol	-0.834809	0.00511214
Iba02G025240	Dihydrokaempferol	0.959089	4.38e-05
Iba07G016090	Dihydrokaempferol	-0.913996	0.000564238
Iba01G042410	Dihydrokaempferol	-0.969609	1.56e-05
Iba07G030500	Dihydrokaempferol	-0.809579	0.00818986
Iba01G033370	Dihydrokaempferol	0.9794	4.05e-06
Iba07G000600	Dihydrokaempferol	-0.983933	1.7e-06
Iba07G017050	Dihydrokaempferol	0.956657	5.35e-05
Iba01G029080	Dihydrokaempferol	0.957883	4.84e-05
Iba03G001450	Dihydrokaempferol	0.897129	0.00103827
Iba04G026640	Dihydrokaempferol	-0.82617	0.0060562
Iba07G032720	Dihydrokaempferol	-0.867252	0.00245876
Iba01G017420	Dihydrokaempferol	-0.899902	0.000946195
Iba04G004750	Dihydrokaempferol	-0.912363	0.000601656
Iba02G031180	Dihydrokaempferol	-0.82016	0.00677884
Iba05G021400	Dihydrokaempferol	-0.941839	0.000147546
Iba06G000790	Dihydrokaempferol	0.870563	0.00225832
Iba03G011550	Dihydrokaempferol	-0.815007	0.00744342
Iba02G032980	Dihydrokaempferol	0.929508	0.000285682
Iba07G029940	Dihydrokaempferol	-0.864946	0.00260539
Iba07G022350	Dihydrokaempferol	0.95912	4.37e-05
Iba01G022200	Dihydrokaempferol	0.871636	0.00219587
Iba07G023910	Dihydrokaempferol	0.918533	0.000468877
Iba02G015080	Dihydrokaempferol	0.940844	0.000156418
Iba01G016460	Dihydrokaempferol	0.978082	5.02e-06
Iba05G029180	Dihydrokaempferol	0.842354	0.00437441
Iba06G029740	Dihydrokaempferol	0.869683	0.00231047
Iba06G021590	Dihydrokaempferol	-0.931421	0.000259945
NewGene_1099	Dihydrokaempferol	0.843374	0.00428066
Iba02G019160	Dihydrokaempferol	0.837108	0.00487892
Iba06G004890	Dihydrokaempferol	-0.881501	0.00167652
Iba03G015660	Dihydrokaempferol	0.987201	7.71e-07
Iba07G002760	Dihydrokaempferol	0.97123	1.29e-05
Iba06G002490	Dihydrokaempferol	0.932978	0.00024025
Iba02G049670	Dihydrokaempferol	0.813896	0.00759234
Iba06G011480	Dihydrokaempferol	0.92034	0.000434263
Iba01G047560	Dihydrokaempferol	-0.885024	0.00151387
Iba07G001230	Dihydrokaempferol	0.925944	0.000338309
Iba02G003740	Dihydrokaempferol	-0.868989	0.00235213
Iba01G049440	Dihydrokaempferol	0.959196	4.34e-05
Iba04G032190	Dihydrokaempferol	0.997607	2.2e-09
Iba04G008060	Dihydrokaempferol	-0.993096	8.94e-08
NewGene_1533	Dihydrokaempferol	0.834217	0.00517332
NewGene_1530	Dihydrokaempferol	0.941351	0.000151853
NewGene_3001	Dihydrokaempferol	0.927796	0.00031018
NewGene_3003	Dihydrokaempferol	-0.876909	0.00190626
Iba03G032220	Dihydrokaempferol	0.876764	0.00191384
Iba04G015530	Dihydrokaempferol	-0.818363	0.00700588
NewGene_2758	Dihydrokaempferol	0.974124	8.95e-06
NewGene_2754	Dihydrokaempferol	0.876806	0.00191161
Iba02G014920	Dihydrokaempferol	-0.898067	0.00100646
Iba07G030890	Dihydrokaempferol	0.95092	8.22e-05
Iba01G039480	Dihydrokaempferol	0.881755	0.0016644
Iba03G045620	Dihydrokaempferol	0.861147	0.00285989
Iba04G029900	Dihydrokaempferol	0.950992	8.18e-05
Iba01G001760	Dihydrokaempferol	0.814236	0.00754655
NewGene_4342	Dihydrokaempferol	0.981982	2.54e-06
NewGene_4347	Dihydrokaempferol	0.988619	5.12e-07
NewGene_4344	Dihydrokaempferol	0.986865	8.44e-07
Iba01G002070	Dihydrokaempferol	-0.947949	0.000100658
Ibaptg000054lG000050	Dihydrokaempferol	0.8105	0.00805981
Iba01G035100	Dihydrokaempferol	-0.919866	0.000443173
Iba02G009270	Dihydrokaempferol	0.973048	1.03e-05
Iba03G005760	Dihydrokaempferol	-0.862766	0.00274941
Iba03G004490	Dihydrokaempferol	-0.982846	2.14e-06
Iba02G025810	Dihydrokaempferol	0.873387	0.00209652
Iba05G016000	Dihydrokaempferol	0.859115	0.00300283
Iba03G002260	Dihydrokaempferol	0.878605	0.00181902
Iba02G011830	Dihydrokaempferol	0.88852	0.00136361
Iba07G026470	Dihydrokaempferol	0.989663	3.66e-07
Iba05G026340	Dihydrokaempferol	0.873264	0.00210339
Iba01G011460	Dihydrokaempferol	-0.913534	0.00057465
Iba01G049160	Dihydrokaempferol	0.949441	9.11e-05
Iba03G026020	Dihydrokaempferol	-0.94046	0.000159938
Iba02G030070	Dihydrokaempferol	-0.874045	0.00206002
Iba02G024090	Dihydrokaempferol	0.943905	0.000130269
Iba05G003730	Dihydrokaempferol	-0.938059	0.000183241
Iba01G041770	Dihydrokaempferol	-0.856695	0.0031794
Iba02G004540	Dihydrokaempferol	-0.89584	0.00108312
Iba02G027970	Dihydrokaempferol	0.993854	5.96e-08
Iba01G046920	Dihydrokaempferol	-0.833943	0.00520188
Iba06G021750	Dihydrokaempferol	-0.904639	0.000802358
Iba06G025070	Dihydrokaempferol	-0.930692	0.00026956
Iba05G027910	Dihydrokaempferol	-0.806218	0.00867662
Iba03G040470	Dihydrokaempferol	0.937795	0.000185935
Iba07G001120	Dihydrokaempferol	-0.906548	0.000748979
[truncated: 57,007 more rows]

## Sheet: 11_2
Metabolite	Structural gene	Coding protein	correlation R value	p-value
Dihydrokaempferol	Iba01G040950	CHI	-0.961178	3.65e-05
Dihydrokaempferol	Iba03G008500	FLS	0.990487	2.74e-07
Dihydrokaempferol	Iba04G006440	CHS	0.969816	1.53e-05
Dihydrokaempferol	Iba06G018330	CHI	-0.940182	0.000162528
Dihydrokaempferol	Iba07G013200	UGT73C6	0.962167	3.34e-05
Kaempfero	Iba01G040950	CHI	-0.823788	0.00633608
Kaempfero	Iba03G008500	FLS	0.87767	0.00186676
Kaempfero	Iba04G006440	CHS	0.970623	1.39e-05
Kaempfero	Iba07G013200	UGT73C6	0.979435	4.03e-06
Kaempfero	Iba06G022540	CHS	0.845832	0.00406033
kaempferol-3-O-β-glucopyranoside-7-O-α-rhamnopyranoside	Iba01G038970	FLS	0.987413	7.28e-07
kaempferol-3-O-β-glucopyranoside-7-O-α-rhamnopyranoside	Iba04G019270	FLS	0.952332	7.43e-05
kaempferol-3-O-β-glucopyranoside-7-O-α-rhamnopyranoside	Iba05G003010	F3H	0.861571	0.00283067
kaempferol-3-O-β-glucopyranoside-7-O-α-rhamnopyranoside	Iba05G030430	FLS	0.971477	1.25e-05
kaempferol-3-O-β-glucopyranoside-7-O-α-rhamnopyranoside	Iba06G004000	CHS	0.882072	0.0016494
kaempferol-3-O-β-glucopyranoside-7-O-α-rhamnopyranoside	Iba06G004020	CHS	0.90567	0.000773214
kaempferol-3-O-β-glucopyranoside-7-O-α-rhamnopyranoside	Iba07G024480	CHI	-0.800513	0.00954691
kaempferol-3-O-(2''-O-β-D-glucopyl)-β-D-rutinoside	Iba01G040950	CHI	-0.956718	5.32e-05
kaempferol-3-O-(2''-O-β-D-glucopyl)-β-D-rutinoside	Iba03G008500	FLS	0.993645	6.7e-08
kaempferol-3-O-(2''-O-β-D-glucopyl)-β-D-rutinoside	Iba04G006440	CHS	0.960636	3.83e-05
kaempferol-3-O-(2''-O-β-D-glucopyl)-β-D-rutinoside	Iba06G018330	CHI	-0.947866	0.000101216
kaempferol-3-O-(2''-O-β-D-glucopyl)-β-D-rutinoside	Iba07G013200	UGT73C6	0.952734	7.22e-05
kaempferol-3-O-galactoside (trifolin)	Iba04G006440	CHS	0.92321	0.00038303
kaempferol-3-O-galactoside (trifolin)	Iba07G013200	UGT73C6	0.936333	0.000201388
kaempferol-3-O-galactoside (trifolin)	Iba06G022540	CHS	0.920646	0.000428589
kaempferol-3-O-glucoside (astragalin)	Iba04G006440	CHS	0.912926	0.000588565
kaempferol-3-O-glucoside (astragalin)	Iba07G013200	UGT73C6	0.927768	0.000310599
kaempferol-3-O-glucoside (astragalin)	Iba06G022540	CHS	0.915165	0.000538479
kaempferol (afzelin)	Iba01G040950	CHI	-0.932817	0.000242231
kaempferol (afzelin)	Iba03G008500	FLS	0.975858	7.03e-06
kaempferol (afzelin)	Iba04G006440	CHS	0.988075	6.03e-07
kaempferol (afzelin)	Iba06G018330	CHI	-0.871441	0.00220712
kaempferol (afzelin)	Iba07G013200	UGT73C6	0.988736	4.94e-07

## Sheet: 11_3
Structural gene	Gene Code	Coding protein	Metabolite	correlation R value	p-value
Iba01G038970	1	FLS	kaempferol-3-O-β-glucopyranoside-7-O-α-rhamnopyranoside	0.987413	7.28e-07
Iba01G040950	2	CHI	Dihydrokaempferol	-0.961178	3.65e-05
Iba01G040950	2	CHI	Kaempfero	-0.823788	0.00633608
Iba01G040950	2	CHI	kaempferol-3-O-(2''-O-β-D-glucopyl)-β-D-rutinoside	-0.956718	5.32e-05
Iba01G040950	2	CHI	kaempferol (afzelin)	-0.932817	0.000242231
Iba03G008500	3	FLS	Dihydrokaempferol	0.990487	2.74e-07
Iba03G008500	3	FLS	Kaempfero	0.87767	0.00186676
Iba03G008500	3	FLS	kaempferol-3-O-(2''-O-β-D-glucopyl)-β-D-rutinoside	0.993645	6.7e-08
Iba03G008500	3	FLS	kaempferol (afzelin)	0.975858	7.03e-06
Iba04G006440	4	CHS	Dihydrokaempferol	0.969816	1.53e-05
Iba04G006440	4	CHS	Kaempfero	0.970623	1.39e-05
Iba04G006440	4	CHS	kaempferol-3-O-(2''-O-β-D-glucopyl)-β-D-rutinoside	0.960636	3.83e-05
Iba04G006440	4	CHS	kaempferol-3-O-galactoside (trifolin)	0.92321	0.00038303
Iba04G006440	4	CHS	kaempferol-3-O-glucoside (astragalin)	0.912926	0.000588565
Iba04G006440	4	CHS	kaempferol (afzelin)	0.988075	6.03e-07
Iba04G019270	5	FLS	kaempferol-3-O-β-glucopyranoside-7-O-α-rhamnopyranoside	0.952332	7.43e-05
Iba05G003010	6	F3H	kaempferol-3-O-β-glucopyranoside-7-O-α-rhamnopyranoside	0.861571	0.00283067
Iba05G030430	7	FLS	kaempferol-3-O-β-glucopyranoside-7-O-α-rhamnopyranoside	0.971477	1.25e-05
Iba06G004000	8	CHS	kaempferol-3-O-β-glucopyranoside-7-O-α-rhamnopyranoside	0.882072	0.0016494
Iba06G004020	9	CHS	kaempferol-3-O-β-glucopyranoside-7-O-α-rhamnopyranoside	0.90567	0.000773214
Iba06G018330	10	CHI	Dihydrokaempferol	-0.940182	0.000162528
Iba06G018330	10	CHI	kaempferol-3-O-(2''-O-β-D-glucopyl)-β-D-rutinoside	-0.947866	0.000101216
Iba06G018330	10	CHI	kaempferol (afzelin)	-0.871441	0.00220712
Iba06G022540	11	CHS	Kaempfero	0.845832	0.00406033
Iba06G022540	11	CHS	kaempferol-3-O-galactoside (trifolin)	0.920646	0.000428589
Iba06G022540	11	CHS	kaempferol-3-O-glucoside (astragalin)	0.915165	0.000538479
Iba07G013200	12	UGT73C6	Dihydrokaempferol	0.962167	3.34e-05
Iba07G013200	12	UGT73C6	Kaempfero	0.979435	4.03e-06
Iba07G013200	12	UGT73C6	kaempferol-3-O-(2''-O-β-D-glucopyl)-β-D-rutinoside	0.952734	7.22e-05
Iba07G013200	12	UGT73C6	kaempferol-3-O-galactoside (trifolin)	0.936333	0.000201388
Iba07G013200	12	UGT73C6	kaempferol-3-O-glucoside (astragalin)	0.927768	0.000310599
Iba07G013200	12	UGT73C6	kaempferol (afzelin)	0.988736	4.94e-07
Iba07G024480	13	CHI	kaempferol-3-O-β-glucopyranoside-7-O-α-rhamnopyranoside	-0.800513	0.00954691

## Sheet: 11_4
Dihydrokaempferol	Iba01G001580	MYB	0.978805	4.47e-06
Dihydrokaempferol	Iba01G002610	ERF	0.985924	1.07e-06
Dihydrokaempferol	Iba01G003160	HD-ZIP	0.998998	1.05e-10
Dihydrokaempferol	Iba01G003310	C2H2	-0.805372	0.00880203
Dihydrokaempferol	Iba01G004090	ERF	-0.802136	0.00929359
Dihydrokaempferol	Iba01G004100	ERF	-0.822153	0.00653306
Dihydrokaempferol	Iba01G004790	bZIP	0.973412	9.83e-06
Dihydrokaempferol	Iba01G005160	MYB	-0.828529	0.00578755
Dihydrokaempferol	Iba01G005530	NF-YB	-0.912943	0.000588187
Dihydrokaempferol	Iba01G006180	bHLH	-0.886641	0.00144302
Dihydrokaempferol	Iba01G007030	Nin-like	-0.943179	0.000136171
Dihydrokaempferol	Iba01G007900	Trihelix	-0.975462	7.44e-06
Dihydrokaempferol	Iba03G025330	B3	0.999236	4.06e-11
Dihydrokaempferol	Iba01G022710	WRKY	0.999153	5.83e-11
Dihydrokaempferol	Iba06G029090	MYB	0.998874	1.57e-10
Dihydrokaempferol	Iba01G027270	B3	0.998673	2.8e-10
Dihydrokaempferol	Iba02G015660	LBD	0.998438	4.96e-10
Dihydrokaempferol	Iba03G001370	C2H2	-0.997312	3.31e-09
Dihydrokaempferol	Iba05G020050	bHLH	0.996295	1.02e-08
Dihydrokaempferol	Iba05G038470	MYB	0.995959	1.38e-08
Dihydrokaempferol	Iba03G020100	bHLH	-0.995532	1.96e-08
Dihydrokaempferol	Iba03G035050	M-type_MADS	0.995314	2.31e-08
Dihydrokaempferol	Iba07G009440	NAC	0.995241	2.44e-08
Dihydrokaempferol	Iba01G011710	NAC	0.995011	2.87e-08
Dihydrokaempferol	Iba05G024520	bHLH	0.994946	3.01e-08
Dihydrokaempferol	Iba04G009470	LBD	0.994271	4.66e-08
Dihydrokaempferol	Iba01G032060	G2-like	-0.99421	4.84e-08
Dihydrokaempferol	Iba01G035470	ERF	0.993771	6.24e-08
Dihydrokaempferol	Iba02G044820	MYB	-0.993204	8.46e-08
Dihydrokaempferol	Iba02G050910	ERF	0.992946	9.64e-08
Dihydrokaempferol	Iba07G014590	NF-YB	0.992878	9.97e-08
Dihydrokaempferol	Iba02G050950	HD-ZIP	-0.992682	1.1e-07
Dihydrokaempferol	Iba03G003470	bHLH	-0.992442	1.23e-07
Dihydrokaempferol	Iba07G001170	C3H	-0.991647	1.74e-07
Dihydrokaempferol	Iba04G018160	HD-ZIP	0.991544	1.82e-07
Dihydrokaempferol	Iba02G045630	LBD	-0.991476	1.87e-07
Dihydrokaempferol	Iba03G017750	C2H2	0.991154	2.13e-07
Dihydrokaempferol	Iba01G011730	NAC	0.990991	2.26e-07
Dihydrokaempferol	Iba04G002360	NAC	0.990811	2.43e-07
Dihydrokaempferol	Iba04G031630	TALE	0.989642	3.69e-07
Dihydrokaempferol	Iba05G007640	MIKC_MADS	0.989509	3.85e-07
Dihydrokaempferol	Iba07G027950	C2H2	-0.989014	4.53e-07
Dihydrokaempferol	Iba06G026920	MYB	0.98894	4.63e-07
Dihydrokaempferol	Iba06G028780	WRKY	0.988575	5.19e-07
Dihydrokaempferol	Iba02G052880	NAC	0.988343	5.57e-07
Dihydrokaempferol	Iba01G014140	LBD	-0.988146	5.9e-07
Dihydrokaempferol	Iba01G023440	NAC	0.988084	6.01e-07
Dihydrokaempferol	Iba03G004540	EIL	-0.987147	7.83e-07
Dihydrokaempferol	Iba01G031870	bHLH	-0.986393	9.55e-07
Dihydrokaempferol	Iba04G013240	NAC	0.986177	1.01e-06
Dihydrokaempferol	Iba02G003490	MYB	0.985824	1.1e-06
Dihydrokaempferol	Iba06G022620	MYB	0.985765	1.12e-06
Dihydrokaempferol	Iba04G027730	MYB	0.985217	1.27e-06
Dihydrokaempferol	Iba03G045470	MYB	-0.98479	1.41e-06
Dihydrokaempferol	Iba04G011750	bHLH	0.984755	1.42e-06
Dihydrokaempferol	Iba05G018980	MYB	0.984757	1.42e-06
Dihydrokaempferol	Iba02G006480	NAC	0.984426	1.53e-06
Dihydrokaempferol	Iba02G013510	ERF	0.983631	1.82e-06
Dihydrokaempferol	Iba05G028930	C2H2	0.98353	1.86e-06
Dihydrokaempferol	Iba03G042460	bHLH	-0.983046	2.05e-06
Dihydrokaempferol	Iba05G022930	HD-ZIP	0.982942	2.1e-06
Dihydrokaempferol	Iba01G043360	G2-like	0.982616	2.24e-06
Dihydrokaempferol	Iba04G028720	MIKC_MADS	0.982562	2.27e-06
Dihydrokaempferol	Iba02G003550	MYB	0.98175	2.66e-06
Dihydrokaempferol	Iba05G015940	NAC	0.981626	2.72e-06
Dihydrokaempferol	Iba06G010500	MYB	0.981555	2.76e-06
Dihydrokaempferol	Iba03G045120	ARF	-0.981237	2.93e-06
Dihydrokaempferol	Iba05G021630	ZF-HD	0.981029	3.04e-06
Dihydrokaempferol	Iba06G021830	bZIP	0.980715	3.22e-06
Dihydrokaempferol	Iba02G006430	ZF-HD	0.979792	3.79e-06
Dihydrokaempferol	Iba03G001860	ERF	0.979739	3.82e-06
Dihydrokaempferol	Iba03G020380	HD-ZIP	0.979692	3.85e-06
Dihydrokaempferol	Iba06G016160	GATA	0.979489	3.99e-06
Dihydrokaempferol	Iba04G034880	MIKC_MADS	0.979271	4.14e-06
Dihydrokaempferol	Iba04G005870	G2-like	-0.979129	4.24e-06
Dihydrokaempferol	Iba07G017700	bZIP	-0.979087	4.27e-06
Dihydrokaempferol	Iba04G029300	MYB_related	0.978456	4.73e-06
Dihydrokaempferol	Iba07G001830	GRAS	-0.978286	4.86e-06
Dihydrokaempferol	Iba04G032080	G2-like	0.978153	4.97e-06
Dihydrokaempferol	Iba01G039990	MYB	0.977195	5.77e-06
Dihydrokaempferol	Iba01G018670	GRAS	-0.976902	6.03e-06
Dihydrokaempferol	Iba05G022710	GRAS	-0.97653	6.37e-06
Dihydrokaempferol	Iba06G012280	Dof	-0.975786	7.1e-06
Dihydrokaempferol	Iba04G033130	B3	0.975584	7.31e-06
Dihydrokaempferol	Iba07G032480	ERF	-0.975293	7.62e-06
Dihydrokaempferol	Iba04G008020	BES1	-0.975176	7.75e-06
Dihydrokaempferol	Iba03G040170	TALE	0.974469	8.54e-06
Dihydrokaempferol	Iba01G047440	ARF	0.974413	8.6e-06
Dihydrokaempferol	Iba01G047150	WRKY	0.973713	9.45e-06
Dihydrokaempferol	Iba03G040250	C2H2	-0.973213	1.01e-05
Dihydrokaempferol	Iba02G009270	NAC	0.973048	1.03e-05
Dihydrokaempferol	Iba01G019380	AP2	0.972939	1.05e-05
Dihydrokaempferol	Iba03G006790	Trihelix	-0.972798	1.06e-05
Dihydrokaempferol	Iba05G020020	MYB_related	-0.972297	1.13e-05
Dihydrokaempferol	Iba01G008960	HD-ZIP	0.971018	1.33e-05
Dihydrokaempferol	Iba07G027130	WOX	-0.970031	1.49e-05
Dihydrokaempferol	Iba06G026890	TCP	-0.969966	1.5e-05
Dihydrokaempferol	Iba05G003560	bHLH	-0.969535	1.58e-05
Dihydrokaempferol	Iba01G042110	MYB	0.969459	1.59e-05
Dihydrokaempferol	Iba04G030470	ARF	-0.968887	1.7e-05
Dihydrokaempferol	Iba03G018270	WRKY	-0.968357	1.8e-05
Dihydrokaempferol	Iba02G022490	MYB_related	0.968181	1.83e-05
Dihydrokaempferol	Iba03G038000	C3H	-0.966171	2.27e-05
Dihydrokaempferol	Iba06G014050	HD-ZIP	0.965972	2.31e-05
Dihydrokaempferol	Iba02G000110	C3H	0.965945	2.32e-05
Dihydrokaempferol	Iba05G004700	Nin-like	0.965828	2.35e-05
Dihydrokaempferol	Iba04G008920	HD-ZIP	-0.965611	2.4e-05
Dihydrokaempferol	Iba04G013450	HD-ZIP	-0.964108	2.78e-05
Dihydrokaempferol	Iba03G006980	MYB	0.964101	2.79e-05
Dihydrokaempferol	Iba07G017800	NAC	0.963897	2.84e-05
Dihydrokaempferol	Iba02G036370	bZIP	-0.963425	2.97e-05
Dihydrokaempferol	Iba04G018430	MYB	0.963235	3.03e-05
Dihydrokaempferol	Iba02G020970	C2H2	-0.962992	3.1e-05
Dihydrokaempferol	Iba02G025690	ERF	0.962529	3.23e-05
Dihydrokaempferol	Iba02G001030	C3H	-0.962392	3.27e-05
Dihydrokaempferol	Iba01G043440	C2H2	-0.962217	3.33e-05
Dihydrokaempferol	Iba03G013700	MYB	-0.962132	3.35e-05
Dihydrokaempferol	Iba01G040930	B3	-0.961906	3.42e-05
Dihydrokaempferol	Iba02G020810	WRKY	0.961563	3.53e-05
Dihydrokaempferol	Iba01G039390	C3H	-0.961416	3.58e-05
Dihydrokaempferol	Iba03G001270	FAR1	0.960823	3.77e-05
Dihydrokaempferol	Iba03G028670	bZIP	0.960608	3.84e-05
Dihydrokaempferol	Iba01G008200	LBD	0.959834	4.11e-05
Dihydrokaempferol	Iba05G036700	MIKC_MADS	-0.959777	4.13e-05
Dihydrokaempferol	Iba06G028790	MYB_related	0.959583	4.2e-05
Dihydrokaempferol	Iba07G015860	MYB	0.959572	4.2e-05
Dihydrokaempferol	Iba06G009010	CO-like	-0.959237	4.33e-05
Dihydrokaempferol	Iba01G008280	ARR-B	-0.9592	4.34e-05
Dihydrokaempferol	Iba01G049440	GRAS	0.959196	4.34e-05
Dihydrokaempferol	Iba02G050000	GRAS	-0.959112	4.37e-05
Dihydrokaempferol	Iba05G032760	DBB	0.958404	4.64e-05
Dihydrokaempferol	Iba03G018720	WRKY	-0.958381	4.65e-05
Dihydrokaempferol	Iba01G014030	MYB	0.958163	4.73e-05
Dihydrokaempferol	Iba02G044450	LBD	0.958146	4.74e-05
Dihydrokaempferol	Iba01G018810	NF-YC	-0.95804	4.78e-05
Dihydrokaempferol	Iba02G008360	NAC	0.957223	5.11e-05
Dihydrokaempferol	Iba03G045610	Dof	-0.957239	5.11e-05
Dihydrokaempferol	Iba07G028530	ARF	-0.957024	5.19e-05
Dihydrokaempferol	Iba07G033660	Dof	-0.956677	5.34e-05
Dihydrokaempferol	Iba02G035400	NF-YA	0.955678	5.78e-05
Dihydrokaempferol	Iba04G002810	MYB	0.955144	6.02e-05
Dihydrokaempferol	Iba03G039900	ERF	0.954708	6.23e-05
Dihydrokaempferol	Iba05G040190	MYB	0.953911	6.61e-05
Dihydrokaempferol	Iba04G024190	MYB_related	0.953755	6.69e-05
Dihydrokaempferol	Iba01G020510	bHLH	-0.953743	6.7e-05
Dihydrokaempferol	Iba03G022610	bHLH	-0.952588	7.29e-05
Dihydrokaempferol	Iba02G003270	MIKC_MADS	-0.952515	7.33e-05
Dihydrokaempferol	Iba05G018760	ARF	0.951803	7.72e-05
Dihydrokaempferol	Iba02G027550	CO-like	0.951181	8.07e-05
Dihydrokaempferol	Iba04G032250	WRKY	0.951097	8.12e-05
Dihydrokaempferol	Iba01G034960	Trihelix	0.950821	8.28e-05
Dihydrokaempferol	Iba02G003900	MYB_related	-0.950664	8.37e-05
Dihydrokaempferol	Iba06G030000	HD-ZIP	-0.950617	8.4e-05
Dihydrokaempferol	Iba02G006890	TCP	-0.95046	8.49e-05
Dihydrokaempferol	Iba01G039580	bHLH	-0.950197	8.64e-05
Dihydrokaempferol	Iba01G022860	C3H	-0.950158	8.67e-05
Dihydrokaempferol	Iba04G014700	S1Fa-like	0.949975	8.78e-05
Dihydrokaempferol	Iba01G024130	BES1	0.949534	9.05e-05
Dihydrokaempferol	Iba01G021550	ERF	0.94949	9.08e-05
Dihydrokaempferol	Iba05G012030	MYB	0.949039	9.36e-05
Dihydrokaempferol	Iba02G044920	Dof	0.94814	9.94e-05
Dihydrokaempferol	Iba05G039330	G2-like	0.947925	0.000100817
Dihydrokaempferol	Iba01G058350	MYB	0.947819	0.000101531
Dihydrokaempferol	Iba01G022370	GRAS	-0.94755	0.000103343
Dihydrokaempferol	Iba03G038320	HSF	-0.947346	0.000104737
Dihydrokaempferol	Iba01G041930	ERF	-0.946814	0.00010843
Dihydrokaempferol	Iba02G006900	C2H2	-0.946043	0.000113946
Dihydrokaempferol	Iba07G002750	bHLH	-0.945864	0.000115252
Dihydrokaempferol	Iba05G023200	AP2	-0.945172	0.000120408
Dihydrokaempferol	Iba03G037410	FAR1	-0.944305	0.000127095
Dihydrokaempferol	Iba01G009740	AP2	0.943836	0.000130819
Dihydrokaempferol	Iba07G027570	bZIP	-0.943819	0.000130957
Dihydrokaempferol	Iba07G023980	MYB	-0.943551	0.000133127
Dihydrokaempferol	Iba02G030920	VOZ	0.943216	0.000135861
Dihydrokaempferol	Iba01G026170	ERF	0.9427	0.00014016
Dihydrokaempferol	Iba01G017340	ZF-HD	0.942648	0.000140601
Dihydrokaempferol	Iba02G016050	MYB	0.942257	0.000143929
Dihydrokaempferol	Iba02G047140	HD-ZIP	-0.941855	0.000147411
Dihydrokaempferol	Iba02G050970	bHLH	0.941497	0.000150555
Dihydrokaempferol	Iba02G012020	ERF	-0.941422	0.000151225
Dihydrokaempferol	Iba02G014370	bHLH	-0.941415	0.000151285
Dihydrokaempferol	Iba02G022890	TALE	0.941213	0.000153083
Dihydrokaempferol	Iba07G029700	ERF	0.940901	0.000155899
Dihydrokaempferol	Iba02G015080	bHLH	0.940844	0.000156418
Dihydrokaempferol	Iba07G014040	WRKY	-0.940496	0.000159611
Dihydrokaempferol	Iba07G017080	BBR-BPC	0.940102	0.000163274
Dihydrokaempferol	Iba02G006570	WRKY	0.940075	0.000163523
Dihydrokaempferol	Iba07G012790	S1Fa-like	-0.939068	0.000173172
Dihydrokaempferol	Iba01G023830	bZIP	0.938994	0.000173897
Dihydrokaempferol	Iba01G028140	C3H	-0.938934	0.000174485
Dihydrokaempferol	Iba02G018210	M-type_MADS	0.938856	0.000175261
Dihydrokaempferol	Iba02G025310	MYB	-0.9388	0.00017581
Dihydrokaempferol	Iba05G017790	HSF	-0.938426	0.000179532
Dihydrokaempferol	Iba02G001990	C3H	-0.938235	0.000181457
Dihydrokaempferol	Iba05G028380	ARF	-0.938172	0.000182088
Dihydrokaempferol	Iba06G028150	MYB	0.938098	0.000182838
Dihydrokaempferol	Iba03G027030	ERF	-0.937826	0.00018562
Dihydrokaempferol	Iba07G010120	ERF	-0.937787	0.000186019
Dihydrokaempferol	Iba06G024670	ZF-HD	0.937411	0.000189913
Dihydrokaempferol	NewGene_814	FAR1	0.937322	0.00019084
Dihydrokaempferol	Iba03G035110	MYB_related	0.937095	0.000193228
Dihydrokaempferol	Iba04G031470	Trihelix	-0.93684	0.000195931
Dihydrokaempferol	Iba03G020680	B3	0.936588	0.000198639
Dihydrokaempferol	Iba01G049470	GRAS	0.936237	0.000202441
Dihydrokaempferol	Iba03G042590	LSD	-0.935321	0.00021261
Dihydrokaempferol	Iba03G013460	ERF	0.935119	0.000214897
Dihydrokaempferol	Iba01G045010	C2H2	0.935111	0.000214991
Dihydrokaempferol	Iba06G029710	HD-ZIP	-0.934944	0.000216896
Dihydrokaempferol	Iba02G027510	C2H2	0.934629	0.000220518
Dihydrokaempferol	Iba01G009200	GRAS	-0.934051	0.000227297
Dihydrokaempferol	Iba02G042410	MIKC_MADS	0.933797	0.000230318
Dihydrokaempferol	Iba05G028340	HD-ZIP	-0.933643	0.000232163
Dihydrokaempferol	Iba04G011290	HB-other	0.933594	0.00023275
Dihydrokaempferol	Iba06G029660	HD-ZIP	0.933369	0.000235465
Dihydrokaempferol	Iba01G038020	Trihelix	-0.932876	0.000241508
Dihydrokaempferol	Iba01G032890	ERF	0.931863	0.000254238
Dihydrokaempferol	Iba05G019390	TCP	0.931493	0.000259018
Dihydrokaempferol	Iba05G015770	GATA	-0.930909	0.000266663
Dihydrokaempferol	Iba02G001850	bZIP	0.930165	0.000276653
Dihydrokaempferol	Iba07G032980	bHLH	0.929858	0.000280841
Dihydrokaempferol	Iba05G022490	ARF	-0.929504	0.00028574
Dihydrokaempferol	Iba01G015400	MYB	0.929121	0.000291098
Dihydrokaempferol	Iba02G003010	MYB	0.92907	0.00029181
Dihydrokaempferol	Iba07G008190	NAC	0.928946	0.000293573
Dihydrokaempferol	Iba01G026900	bHLH	-0.928347	0.00030214
Dihydrokaempferol	Iba01G048050	TALE	-0.928232	0.000303807
Dihydrokaempferol	Iba01G041710	NAC	-0.927466	0.000315068
Dihydrokaempferol	Iba01G031890	HSF	-0.927218	0.000318768
Dihydrokaempferol	Iba05G020920	MYB	0.926758	0.000325738
Dihydrokaempferol	Iba01G010220	TALE	0.925799	0.000340571
Dihydrokaempferol	Iba04G028780	bZIP	0.925465	0.000345866
Dihydrokaempferol	Iba02G004530	LBD	-0.924821	0.000356202
Dihydrokaempferol	Iba05G008040	C2H2	-0.924604	0.000359742
Dihydrokaempferol	Iba02G022010	BBR-BPC	0.923976	0.0003701
Dihydrokaempferol	Iba07G004700	MYB	0.923906	0.000371266
Dihydrokaempferol	Iba07G012640	WRKY	0.923786	0.000373277
Dihydrokaempferol	Iba07G017870	LBD	-0.922564	0.000394164
Dihydrokaempferol	Iba01G039810	HD-ZIP	0.922146	0.00040149
Dihydrokaempferol	Iba01G038740	MYB_related	0.921798	0.000407677
Dihydrokaempferol	Iba03G040780	YABBY	0.9214	0.000414806
Dihydrokaempferol	Iba02G004490	MYB_related	0.92132	0.000416252
Dihydrokaempferol	Iba06G008200	HB-other	0.920622	0.000429035
Dihydrokaempferol	Iba07G008030	BBR-BPC	-0.92034	0.000434273
Dihydrokaempferol	Iba03G007120	MYB_related	0.920149	0.00043784
Dihydrokaempferol	Iba01G015560	MIKC_MADS	0.919945	0.000441681
Dihydrokaempferol	Iba03G003100	HD-ZIP	0.919852	0.000443438
Dihydrokaempferol	Iba01G008330	WRKY	-0.919259	0.000454755
Dihydrokaempferol	Iba07G024380	WRKY	-0.918271	0.000474058
Dihydrokaempferol	Iba01G056810	MYB_related	0.917987	0.000479708
Dihydrokaempferol	Iba01G012510	M-type_MADS	0.917653	0.000486422
Dihydrokaempferol	Iba05G017600	C2H2	-0.917212	0.000495385
Dihydrokaempferol	Iba06G007810	C3H	-0.916777	0.000504331
Dihydrokaempferol	Iba01G050830	NAC	0.916062	0.000519287
Dihydrokaempferol	Iba02G024580	BBR-BPC	-0.915214	0.000537436
Dihydrokaempferol	Iba06G009390	ERF	0.914905	0.000544149
Dihydrokaempferol	NewGene_200	Trihelix	0.914488	0.000553297
Dihydrokaempferol	Iba02G005810	C3H	-0.914384	0.000555605
Dihydrokaempferol	Iba03G004660	YABBY	0.913916	0.000566038
Dihydrokaempferol	Iba05G003370	SBP	-0.913761	0.000569537
Dihydrokaempferol	Iba03G026630	MIKC_MADS	-0.913539	0.000574542
Dihydrokaempferol	Iba05G021940	MIKC_MADS	0.911692	0.000617522
Dihydrokaempferol	Iba02G048930	NF-YA	-0.911217	0.000628911
Dihydrokaempferol	Iba01G009710	ERF	0.909368	0.000674714
Dihydrokaempferol	Iba03G018840	bZIP	-0.909153	0.000680195
Dihydrokaempferol	Iba05G020810	RAV	-0.909049	0.000682855
Dihydrokaempferol	Iba02G016630	WRKY	-0.909038	0.000683133
Dihydrokaempferol	Iba01G017390	ZF-HD	0.908639	0.000693382
Dihydrokaempferol	Iba02G011260	Nin-like	0.908582	0.000694868
Dihydrokaempferol	Iba01G012670	C2H2	0.906953	0.000737982
Dihydrokaempferol	Iba02G019620	BBR-BPC	-0.906152	0.000759823
Dihydrokaempferol	Iba02G030990	C3H	0.90542	0.000780216
Dihydrokaempferol	Iba01G022930	NAC	-0.902875	0.000853988
Dihydrokaempferol	Iba02G009540	NF-YC	-0.902351	0.000869763
Dihydrokaempferol	Iba01G027130	bHLH	0.900686	0.00092125
Dihydrokaempferol	Iba02G051940	MYB	-0.899385	0.000962906
Dihydrokaempferol	Iba03G044490	HD-ZIP	-0.899264	0.000966849
Dihydrokaempferol	Iba01G049100	MYB	-0.899264	0.000966877
Dihydrokaempferol	Iba02G004580	NAC	0.89898	0.00097617
Dihydrokaempferol	Iba02G022250	bHLH	-0.898951	0.000977113
Dihydrokaempferol	Iba04G017280	CAMTA	-0.898055	0.00100685
Dihydrokaempferol	Iba05G020330	TCP	-0.897382	0.00102961
Dihydrokaempferol	Iba04G031070	bHLH	-0.896414	0.00106296
Dihydrokaempferol	Iba07G007900	E2F/DP	0.896163	0.00107176
Dihydrokaempferol	Iba01G036340	MIKC_MADS	0.896094	0.00107418
Dihydrokaempferol	Iba02G023820	G2-like	0.895122	0.00110868
Dihydrokaempferol	Iba06G022650	bZIP	0.89512	0.00110874
Dihydrokaempferol	Iba01G040040	MYB	-0.894697	0.001124
Dihydrokaempferol	Iba06G013030	bHLH	-0.893717	0.00115987
Dihydrokaempferol	Iba02G026270	C2H2	-0.893621	0.00116343
Dihydrokaempferol	Iba01G035080	ERF	-0.893417	0.001171
Dihydrokaempferol	Iba05G019260	Trihelix	-0.892558	0.00120332
Dihydrokaempferol	Iba05G031920	GRAS	-0.892267	0.00121442
Dihydrokaempferol	Iba06G020390	C2H2	-0.891873	0.00122956
Dihydrokaempferol	Iba06G022940	ERF	0.891766	0.00123369
Dihydrokaempferol	Iba03G024910	NF-YA	-0.890652	0.00127724
Dihydrokaempferol	Iba04G017950	WRKY	0.889618	0.00131863
Dihydrokaempferol	Iba05G007520	ERF	0.889511	0.00132299
Dihydrokaempferol	Iba04G029620	BBR-BPC	-0.889169	0.00133692
Dihydrokaempferol	Iba05G010330	MIKC_MADS	0.888733	0.00135483
Dihydrokaempferol	Iba07G019740	MYB	0.888637	0.00135878
Dihydrokaempferol	Iba07G016460	EIL	0.887973	0.00138639
Dihydrokaempferol	Iba01G017360	ZF-HD	0.887589	0.00140256
Dihydrokaempferol	Iba02G043110	CAMTA	-0.886776	0.00143721
Dihydrokaempferol	Iba07G027550	SBP	0.885517	0.00149201
Dihydrokaempferol	Iba04G004230	SBP	0.885123	0.00150945
Dihydrokaempferol	Iba01G058340	ZF-HD	0.884515	0.00153668
Dihydrokaempferol	Iba01G036120	MYB_related	0.884501	0.0015373
Dihydrokaempferol	Iba02G009330	NAC	0.884312	0.00154584
Dihydrokaempferol	Iba01G011200	MYB_related	-0.884144	0.00155342
Dihydrokaempferol	Iba07G013560	Trihelix	-0.883313	0.00159144
Dihydrokaempferol	Iba06G020290	C2H2	-0.882116	0.00164733
Dihydrokaempferol	Iba04G012570	NAC	-0.881965	0.00165444
Dihydrokaempferol	Iba07G032960	MYB_related	0.881469	0.00167807
Dihydrokaempferol	Iba07G001220	NAC	-0.881013	0.00169998
Dihydrokaempferol	Iba03G015800	TCP	0.879898	0.00175443
Dihydrokaempferol	Iba01G030750	TCP	0.87831	0.00183399
Dihydrokaempferol	Iba03G018810	ERF	-0.8783	0.00183448
Dihydrokaempferol	Iba02G007010	GRAS	-0.878155	0.00184191
Dihydrokaempferol	Iba05G030840	MYB_related	-0.878153	0.00184202
Dihydrokaempferol	Iba07G012140	WRKY	-0.877915	0.00185418
Dihydrokaempferol	Iba04G006630	bHLH	-0.876934	0.00190492
Dihydrokaempferol	Iba03G026900	GRAS	-0.876636	0.00192057
Dihydrokaempferol	Iba02G016790	bHLH	-0.875934	0.00195765
Dihydrokaempferol	Iba01G035830	bHLH	-0.875711	0.00196958
Dihydrokaempferol	Iba02G004730	Trihelix	-0.875706	0.00196981
Dihydrokaempferol	Iba01G020810	MYB	0.875499	0.00198092
Dihydrokaempferol	Iba05G037150	EIL	0.875311	0.00199102
Dihydrokaempferol	Iba03G006770	Trihelix	-0.874015	0.00206172
Dihydrokaempferol	Iba01G032840	ARR-B	-0.873856	0.00207045
Dihydrokaempferol	Iba01G024220	STAT	0.873395	0.00209608
Dihydrokaempferol	Iba05G005140	MYB	0.87252	0.00214531
Dihydrokaempferol	Iba02G016460	ARF	-0.871683	0.00219317
Dihydrokaempferol	Iba04G032220	ERF	-0.87068	0.00225145
Dihydrokaempferol	Iba06G029740	MYB_related	0.869683	0.00231047
Dihydrokaempferol	Iba02G047550	Trihelix	0.869128	0.00234372
Dihydrokaempferol	Iba06G027140	NAC	0.868623	0.00237431
Dihydrokaempferol	Iba04G015450	bZIP	0.868536	0.00237963
Dihydrokaempferol	Iba01G049360	G2-like	0.866165	0.00252714
Dihydrokaempferol	Iba06G027530	bHLH	0.865636	0.00256088
Dihydrokaempferol	Iba06G028320	NF-X1	-0.86409	0.00266126
Dihydrokaempferol	Iba07G025530	MYB_related	0.86251	0.00276669
Dihydrokaempferol	Iba03G044330	MYB_related	0.861965	0.00280372
Dihydrokaempferol	Iba04G035050	WRKY	-0.86148	0.00283688
Dihydrokaempferol	Iba03G011890	C2H2	0.860855	0.0028801
Dihydrokaempferol	Iba04G031540	GRAS	0.860791	0.00288457
Dihydrokaempferol	Iba03G031310	NF-YB	0.860759	0.00288679
Dihydrokaempferol	Iba02G013200	ERF	-0.860174	0.00292771
Dihydrokaempferol	Iba02G001920	NAC	0.859834	0.00295166
Dihydrokaempferol	Iba01G043160	C2H2	-0.859121	0.00300239
Dihydrokaempferol	Iba05G028520	MYB_related	-0.859049	0.00300752
Dihydrokaempferol	Iba02G009750	HD-ZIP	-0.858915	0.00301715
Dihydrokaempferol	Iba03G000700	HD-ZIP	-0.858892	0.0030188
Dihydrokaempferol	Iba02G052720	TALE	-0.858584	0.00304097
Dihydrokaempferol	Iba03G041360	bZIP	0.857589	0.00311332
Dihydrokaempferol	Iba01G012890	MIKC_MADS	0.857553	0.00311599
Dihydrokaempferol	Iba05G033200	bHLH	-0.857451	0.00312345
Dihydrokaempferol	Iba02G013350	C2H2	0.857358	0.00313029
Dihydrokaempferol	Iba06G002830	ERF	-0.857327	0.00313259
Dihydrokaempferol	Iba02G048050	MIKC_MADS	0.85732	0.00313309
Dihydrokaempferol	Iba04G030630	MYB_related	-0.856199	0.00321638
Dihydrokaempferol	Iba06G012710	FAR1	0.855436	0.00327395
Dihydrokaempferol	Iba03G017660	HD-ZIP	0.855089	0.00330042
Dihydrokaempferol	Iba06G020990	HD-ZIP	-0.854818	0.00332109
Dihydrokaempferol	Iba03G025660	HD-ZIP	0.85407	0.0033788
Dihydrokaempferol	Iba05G000340	G2-like	0.852569	0.00349665
Dihydrokaempferol	Iba06G026510	HB-other	-0.852087	0.00353504
Dihydrokaempferol	Iba04G029470	bZIP	0.851747	0.00356231
Dihydrokaempferol	Iba05G032590	CO-like	-0.851322	0.00359667
Dihydrokaempferol	Iba05G032320	WRKY	0.851119	0.00361311
Dihydrokaempferol	Iba03G031360	ERF	0.850806	0.00363856
Dihydrokaempferol	Iba04G013540	AP2	0.85077	0.00364155
Dihydrokaempferol	Iba07G016560	bHLH	-0.850728	0.00364497
Dihydrokaempferol	Iba07G033130	SRS	0.850147	0.00369266
Dihydrokaempferol	Iba02G009690	G2-like	0.849185	0.00377258
Dihydrokaempferol	Iba01G049460	GRAS	-0.847863	0.00388425
Dihydrokaempferol	Iba06G016660	GRAS	0.847594	0.00390733
Dihydrokaempferol	Iba05G024340	bZIP	0.847035	0.00395538
Dihydrokaempferol	Iba05G015760	ARF	-0.84694	0.0039636
Dihydrokaempferol	Iba01G035340	bZIP	0.846673	0.00398675
Dihydrokaempferol	Iba06G020320	G2-like	-0.846042	0.00404185
Dihydrokaempferol	Iba04G012340	G2-like	0.845504	0.00408925
Dihydrokaempferol	Iba05G038890	bZIP	-0.845501	0.00408952
Dihydrokaempferol	Iba01G024610	CO-like	0.845324	0.00410524
Dihydrokaempferol	Iba04G019420	Trihelix	-0.84355	0.00426463
Dihydrokaempferol	Iba02G026810	TCP	-0.842816	0.00433171
Dihydrokaempferol	Iba01G013590	AP2	0.842539	0.00435724
Dihydrokaempferol	Iba03G010480	ERF	-0.84244	0.0043664
Dihydrokaempferol	Iba07G033890	ERF	0.842372	0.00437268
Dihydrokaempferol	Iba05G033650	MYB	0.840803	0.00451963
Dihydrokaempferol	Iba01G034620	GRAS	-0.83976	0.00461916
Dihydrokaempferol	Iba03G001560	AP2	0.839402	0.00465369
Dihydrokaempferol	Iba06G020900	GRAS	-0.839028	0.0046899
Dihydrokaempferol	Iba03G027180	WRKY	-0.837341	0.00485574
Dihydrokaempferol	Iba04G014020	TALE	-0.837226	0.00486724
Dihydrokaempferol	Iba02G019160	MYB_related	0.837108	0.00487892
Dihydrokaempferol	Iba02G025900	ERF	-0.836418	0.00494816
Dihydrokaempferol	Iba05G017130	MYB	0.835459	0.00504541
Dihydrokaempferol	Iba05G040230	AP2	0.835092	0.00508301
Dihydrokaempferol	Iba01G029290	bHLH	-0.834353	0.0051592
Dihydrokaempferol	NewGene_3964	ERF	-0.833837	0.00521289
Dihydrokaempferol	Iba07G003700	GATA	0.83289	0.00531248
Dihydrokaempferol	Iba04G002390	NAC	-0.832705	0.00533205
Dihydrokaempferol	Iba06G002870	VOZ	-0.832687	0.00533397
Dihydrokaempferol	Iba05G007680	bHLH	0.831702	0.00543908
Dihydrokaempferol	Iba03G044230	bZIP	-0.831635	0.00544628
Dihydrokaempferol	Iba01G038670	bHLH	-0.829347	0.00569634
Dihydrokaempferol	Iba04G011010	FAR1	0.827908	0.00585751
Dihydrokaempferol	Iba06G024120	E2F/DP	0.827863	0.00586259
Dihydrokaempferol	Iba01G034230	bHLH	-0.827493	0.00590452
Dihydrokaempferol	Iba01G032860	C2H2	-0.826925	0.00596932
Dihydrokaempferol	Iba06G001930	ERF	-0.826923	0.00596954
Dihydrokaempferol	Iba03G009230	BES1	-0.82616	0.00605739
Dihydrokaempferol	NewGene_4307	LBD	-0.825986	0.00607747
Dihydrokaempferol	Iba06G021670	NAC	-0.825975	0.00607885
Dihydrokaempferol	Iba03G035670	HB-other	-0.821086	0.00666386
Dihydrokaempferol	Iba05G036690	C3H	-0.820591	0.00672519
Dihydrokaempferol	Iba02G004290	bZIP	0.819734	0.00683222
Dihydrokaempferol	Iba04G011260	SRS	0.819585	0.006851
Dihydrokaempferol	Iba04G031990	B3	-0.819408	0.00687324
Dihydrokaempferol	Iba04G025750	ERF	0.819043	0.00691934
Dihydrokaempferol	Iba05G020860	ERF	-0.817018	0.00717908
Dihydrokaempferol	Iba03G005180	WRKY	-0.816069	0.00730306
Dihydrokaempferol	Iba06G014230	GATA	0.815665	0.00735626
Dihydrokaempferol	Iba01G058160	MYB_related	-0.814935	0.00745306
Dihydrokaempferol	Iba01G036660	HD-ZIP	-0.814682	0.00748681
Dihydrokaempferol	Iba01G032830	WRKY	-0.813344	0.00766697
Dihydrokaempferol	Iba07G005830	BBR-BPC	-0.813324	0.00766967
Dihydrokaempferol	Iba01G012190	SRS	-0.812613	0.00776662
Dihydrokaempferol	Iba01G047810	LSD	0.812555	0.00777461
Dihydrokaempferol	Iba01G044890	WOX	-0.811102	0.00797548
Dihydrokaempferol	Iba03G010730	C3H	0.811092	0.00797693
Dihydrokaempferol	Iba01G042500	HD-ZIP	-0.810697	0.00803209
Dihydrokaempferol	Iba03G034480	GATA	-0.810614	0.0080438
Dihydrokaempferol	Iba07G004930	ERF	-0.810118	0.00811359
Dihydrokaempferol	Iba01G046750	B3	-0.81006	0.00812172
Dihydrokaempferol	Iba07G033750	MYB	-0.810008	0.00812915
Dihydrokaempferol	Iba01G021300	MYB	-0.809941	0.00813858
Dihydrokaempferol	Iba05G024540	SBP	-0.809056	0.00826434
Dihydrokaempferol	Iba01G034280	MIKC_MADS	0.808651	0.0083224
Dihydrokaempferol	Iba02G032100	G2-like	-0.808079	0.00840477
Dihydrokaempferol	Iba05G025420	ERF	-0.807307	0.00851671
Dihydrokaempferol	Iba03G001910	ARF	0.806933	0.00857146
Dihydrokaempferol	Iba02G022590	ERF	-0.806834	0.008586
Dihydrokaempferol	Iba06G027930	bHLH	-0.806409	0.00864837
Dihydrokaempferol	Iba04G017380	WRKY	-0.806226	0.00867534
Dihydrokaempferol	Iba05G027910	C2H2	-0.806218	0.00867662
Dihydrokaempferol	Iba03G005350	MYB	0.805431	0.00879322
Dihydrokaempferol	Iba07G003040	CO-like	0.803323	0.00911121
Dihydrokaempferol	Iba04G016720	FAR1	-0.803313	0.00911269
Dihydrokaempferol	Iba07G031060	HSF	0.802583	0.00922458
Dihydrokaempferol	Iba03G020640	Trihelix	0.80127	0.00942809
Kaempfero	Iba01G000190	Nin-like	-0.945701	0.000116455
Kaempfero	Iba01G000240	bHLH	-0.973553	9.65e-06
Kaempfero	Iba01G000620	MYB	-0.921337	0.000415955
Kaempfero	Iba01G002400	G2-like	0.835315	0.00506019
Kaempfero	Iba01G002610	ERF	0.862615	0.00275961
Kaempfero	Iba01G003160	HD-ZIP	0.903078	0.000847933
Kaempfero	Iba01G003310	C2H2	-0.806604	0.00861977
Kaempfero	Iba01G003340	bHLH	-0.974526	8.47e-06
Kaempfero	Iba01G003500	B3	0.950034	8.74e-05
Kaempfero	Iba01G004020	Dof	-0.963422	2.97e-05
Kaempfero	Iba01G004100	ERF	-0.963914	2.84e-05
Kaempfero	Iba01G004530	Trihelix	-0.933907	0.000229005
Kaempfero	Iba01G004790	bZIP	0.801703	0.00936073
Kaempfero	Iba01G005160	MYB	-0.860039	0.00293724
Kaempfero	Iba01G005180	MYB	-0.90495	0.000793483
Kaempfero	Iba01G005530	NF-YB	-0.956972	5.22e-05
Kaempfero	Iba01G006180	bHLH	-0.993147	8.71e-08
Kaempfero	Iba01G006360	bZIP	-0.886937	0.00143032
Kaempfero	Iba01G007030	Nin-like	-0.983143	2.01e-06
Kaempfero	Iba01G007610	NAC	-0.951396	7.95e-05
Kaempfero	Iba01G007900	Trihelix	-0.839675	0.00462732
Kaempfero	Iba01G008280	ARR-B	-0.978478	4.72e-06
Kaempfero	Iba01G008530	WOX	-0.913674	0.000571492
Kaempfero	Iba01G008660	TALE	-0.865302	0.00258237
Kaempfero	Iba01G008860	B3	0.890614	0.00127878
Kaempfero	Iba01G008960	HD-ZIP	0.922267	0.000399364
Kaempfero	Iba01G009070	bZIP	-0.875692	0.00197058
Kaempfero	Iba01G009930	HSF	-0.907058	0.000735142
Kaempfero	Iba01G010220	TALE	0.983589	1.83e-06
Kaempfero	Iba01G010370	GRAS	0.891565	0.00124148
Kaempfero	Iba01G010560	LBD	-0.950239	8.62e-05
Kaempfero	Iba01G011710	NAC	0.887983	0.00138599
Kaempfero	Iba01G011730	NAC	0.923549	0.000377269
Kaempfero	Iba01G012190	SRS	-0.976024	6.86e-06
Kaempfero	Iba01G012890	MIKC_MADS	0.993658	6.65e-08
Kaempfero	Iba01G013570	WRKY	-0.89897	0.000976475
Kaempfero	Iba01G013590	AP2	0.974217	8.84e-06
Kaempfero	Iba01G014030	MYB	0.977322	5.66e-06
Kaempfero	Iba01G014140	LBD	-0.921413	0.000414573
Kaempfero	Iba01G014260	NAC	-0.9291	0.000291395
Kaempfero	Iba01G014330	TCP	-0.90476	0.000798886
Kaempfero	Iba01G014420	C2H2	0.806177	0.00868265
Kaempfero	Iba01G015350	bHLH	0.835349	0.0050567
Kaempfero	Iba01G015400	MYB	0.977764	5.28e-06
Kaempfero	Iba01G015560	MIKC_MADS	0.990826	2.41e-07
Kaempfero	Iba01G015630	MYB	-0.915613	0.000528828
Kaempfero	Iba01G016980	HSF	-0.802332	0.00926334
Kaempfero	Iba01G017340	ZF-HD	0.833722	0.00522493
Kaempfero	Iba01G018590	C3H	-0.934563	0.000221294
Kaempfero	Iba01G018670	GRAS	-0.901785	0.000887035
Kaempfero	Iba01G018810	NF-YC	-0.858441	0.00305129
Kaempfero	Iba01G019000	NAC	0.848185	0.0038569
Kaempfero	Iba01G019100	ARF	-0.970364	1.43e-05
Kaempfero	Iba01G021250	MYB_related	-0.831733	0.00543582
Kaempfero	Iba01G021300	MYB	-0.968994	1.68e-05
Kaempfero	Iba01G021550	ERF	0.978703	4.55e-06
Kaempfero	Iba01G022370	GRAS	-0.853097	0.00345489
Kaempfero	Iba01G022710	WRKY	0.90123	0.000904201
Kaempfero	Iba01G022860	C3H	-0.905545	0.000776688
Kaempfero	Iba01G022930	NAC	-0.898837	0.000980855
Kaempfero	Iba01G022940	C2H2	-0.844324	0.00419451
Kaempfero	Iba01G023120	GRAS	-0.958246	4.7e-05
Kaempfero	Iba01G023440	NAC	0.816601	0.00723334
Kaempfero	Iba01G023750	HD-ZIP	-0.889564	0.00132084
Kaempfero	Iba01G023830	bZIP	0.901607	0.000892531
Kaempfero	Iba01G023890	TCP	0.880646	0.00171778
Kaempfero	Iba01G024220	STAT	0.963697	2.9e-05
Kaempfero	Iba01G024610	CO-like	0.953532	6.8e-05
Kaempfero	Iba01G024860	WRKY	-0.926027	0.000337012
Kaempfero	Iba01G025240	C3H	0.915148	0.000538849
Kaempfero	Iba01G025490	WRKY	-0.833769	0.00522007
Kaempfero	Iba01G025600	MYB_related	0.939633	0.00016771
Kaempfero	Iba01G025920	MYB	-0.940142	0.000162899
Kaempfero	Iba01G025950	MYB	-0.940274	0.000161662
Kaempfero	Iba01G026050	MYB	-0.889489	0.00132387
Kaempfero	Iba01G026170	ERF	0.988906	4.68e-07
Kaempfero	Iba01G026480	bHLH	-0.861501	0.00283548
Kaempfero	Iba01G026530	bHLH	-0.903029	0.000849405
Kaempfero	Iba01G026900	bHLH	-0.955342	5.93e-05
Kaempfero	Iba01G027080	C3H	0.879167	0.00179073
Kaempfero	Iba01G027270	B3	0.90185	0.000885035
Kaempfero	Iba01G027860	NF-YA	-0.969689	1.55e-05
Kaempfero	Iba01G029290	bHLH	-0.988429	5.43e-07
Kaempfero	Iba01G030750	TCP	0.98489	1.38e-06
Kaempfero	Iba01G031050	WRKY	-0.913782	0.000569051
Kaempfero	Iba01G031870	bHLH	-0.840163	0.00458053
Kaempfero	Iba01G031890	HSF	-0.991534	1.82e-07
Kaempfero	Iba01G032060	G2-like	-0.912653	0.000594896
Kaempfero	Iba01G032820	WRKY	-0.896514	0.00105949
Kaempfero	Iba01G032830	WRKY	-0.973645	9.54e-06
Kaempfero	Iba01G032840	ARR-B	-0.808306	0.00837195
Kaempfero	Iba01G032860	C2H2	-0.985067	1.32e-06
Kaempfero	Iba01G032890	ERF	0.891391	0.00124822
Kaempfero	Iba01G033280	NAC	0.855338	0.00328144
Kaempfero	Iba01G033850	ERF	-0.866414	0.00251132
Kaempfero	Iba01G034280	MIKC_MADS	0.984775	1.41e-06
Kaempfero	Iba01G034610	MYB	-0.89452	0.0011304
Kaempfero	Iba01G034620	GRAS	-0.971952	1.18e-05
Kaempfero	Iba01G034830	Dof	-0.914275	0.000558031
Kaempfero	Iba01G034910	bZIP	-0.973466	9.76e-06
Kaempfero	Iba01G034970	Trihelix	0.817634	0.00709943
Kaempfero	Iba01G035030	bZIP	-0.840742	0.00452544
Kaempfero	Iba01G035080	ERF	-0.980347	3.44e-06
Kaempfero	Iba01G035270	NAC	-0.968558	1.76e-05
Kaempfero	Iba01G035470	ERF	0.871549	0.00220091
Kaempfero	Iba01G035800	HD-ZIP	-0.896519	0.00105933
Kaempfero	Iba01G035830	bHLH	-0.981657	2.7e-06
Kaempfero	Iba01G036120	MYB_related	0.955858	5.7e-05
Kaempfero	Iba01G036320	DBB	0.823791	0.00633571
Kaempfero	Iba01G036340	MIKC_MADS	0.995411	2.15e-08
Kaempfero	Iba01G036590	MYB	0.942422	0.000142521
Kaempfero	Iba01G037560	WRKY	-0.86846	0.00238424
Kaempfero	Iba01G037790	bZIP	-0.820964	0.00667896
Kaempfero	Iba01G038020	Trihelix	-0.965354	2.46e-05
Kaempfero	Iba01G038670	bHLH	-0.988698	5e-07
Kaempfero	Iba01G038740	MYB_related	0.829999	0.00562426
Kaempfero	Iba01G038800	C2H2	-0.904889	0.000795212
Kaempfero	Iba01G038920	ERF	-0.914709	0.000548436
Kaempfero	Iba01G039150	C2H2	-0.948776	9.52e-05
Kaempfero	Iba01G039390	C3H	-0.936676	0.00019769
Kaempfero	Iba01G039860	MYB	0.949188	9.26e-05
Kaempfero	Iba01G039990	MYB	0.911551	0.000620888
Kaempfero	Iba01G040040	MYB	-0.918543	0.000468693
Kaempfero	Iba01G040470	GATA	-0.908123	0.00070684
Kaempfero	Iba01G040930	B3	-0.963719	2.89e-05
Kaempfero	Iba01G040960	WRKY	-0.904988	0.000792399
Kaempfero	Iba01G041690	bHLH	0.860473	0.00290676
Kaempfero	Iba01G041710	NAC	-0.926588	0.000328335
Kaempfero	Iba01G041930	ERF	-0.984994	1.34e-06
Kaempfero	Iba01G041940	ERF	0.86116	0.00285899
Kaempfero	Iba01G042110	MYB	0.899666	0.000953803
Kaempfero	Iba01G042150	C2H2	-0.853533	0.00342062
Kaempfero	Iba01G042500	HD-ZIP	-0.976459	6.44e-06
Kaempfero	Iba01G043160	C2H2	-0.993862	5.93e-08
Kaempfero	Iba01G043360	G2-like	0.903876	0.000824425
Kaempfero	Iba01G043430	C2H2	-0.892652	0.00119978
Kaempfero	Iba01G043440	C2H2	-0.875136	0.00200049
Kaempfero	Iba01G044080	C2H2	-0.91614	0.000517635
Kaempfero	Iba01G044640	DBB	0.853633	0.00341285
Kaempfero	Iba01G044890	WOX	-0.969508	1.58e-05
Kaempfero	Iba01G045010	C2H2	0.969194	1.64e-05
Kaempfero	Iba01G045950	bHLH	-0.929561	0.000284945
Kaempfero	Iba01G047370	TCP	0.823851	0.0063285
Kaempfero	Iba01G047810	LSD	0.976797	6.13e-06
Kaempfero	Iba01G047820	bHLH	-0.875377	0.00198746
Kaempfero	Iba01G048050	TALE	-0.978067	5.04e-06
Kaempfero	Iba01G048530	MYB	-0.918905	0.000461601
Kaempfero	Iba01G049100	MYB	-0.971047	1.32e-05
Kaempfero	Iba01G049360	G2-like	0.975343	7.57e-06
Kaempfero	Iba01G049460	GRAS	-0.818481	0.00699082
Kaempfero	Iba01G049470	GRAS	0.86701	0.00247384
Kaempfero	Iba01G049590	bZIP	0.961562	3.53e-05
Kaempfero	Iba01G049660	ERF	-0.862265	0.0027833
Kaempfero	Iba01G050090	bHLH	-0.920751	0.000426657
Kaempfero	Iba01G057490	G2-like	0.833131	0.00528704
Kaempfero	Iba01G057560	bHLH	0.844041	0.00422005
Kaempfero	Iba01G057960	LBD	-0.920453	0.00043217
Kaempfero	Iba01G058160	MYB_related	-0.965465	2.44e-05
Kaempfero	Iba01G058340	ZF-HD	0.991386	1.94e-07
Kaempfero	Iba01G058350	MYB	0.973475	9.75e-06
Kaempfero	Iba01G058780	FAR1	-0.961052	3.7e-05
Kaempfero	Iba01G060340	bHLH	-0.912616	0.000595742
Kaempfero	Iba02G000110	C3H	0.95355	6.8e-05
Kaempfero	Iba02G000890	WRKY	0.855678	0.00325566
Kaempfero	Iba02G001600	STAT	-0.813508	0.00764472
Kaempfero	Iba02G001850	bZIP	0.900069	0.000940855
Kaempfero	Iba02G001920	NAC	0.872107	0.00216883
Kaempfero	Iba02G001990	C3H	-0.813008	0.00771269
Kaempfero	Iba02G002230	bZIP	-0.896533	0.00105884
Kaempfero	Iba02G003010	MYB	0.863397	0.00270717
Kaempfero	Iba02G003270	MIKC_MADS	-0.978477	4.72e-06
Kaempfero	Iba02G003490	MYB	0.916795	0.000503967
Kaempfero	Iba02G003550	MYB	0.916589	0.000508231
Kaempfero	Iba02G003900	MYB_related	-0.929315	0.000288373
Kaempfero	Iba02G004290	bZIP	0.975148	7.78e-06
Kaempfero	Iba02G004530	LBD	-0.910874	0.000637254
Kaempfero	Iba02G004630	ERF	-0.839392	0.00465466
Kaempfero	Iba02G005810	C3H	-0.81141	0.00793263
Kaempfero	Iba02G005920	NAC	-0.914489	0.000553279
Kaempfero	Iba02G006440	ZF-HD	0.924769	0.000357042
Kaempfero	Iba02G006480	NAC	0.945635	0.000116941
Kaempfero	Iba02G006570	WRKY	0.960815	3.77e-05
Kaempfero	Iba02G006900	C2H2	-0.984111	1.64e-06
Kaempfero	Iba02G007010	GRAS	-0.913467	0.000576173
Kaempfero	Iba02G008510	bHLH	-0.887935	0.00138801
Kaempfero	Iba02G008700	ERF	-0.86844	0.00238545
Kaempfero	Iba02G009540	NF-YC	-0.989801	3.49e-07
Kaempfero	Iba02G009690	G2-like	0.976113	6.78e-06
Kaempfero	Iba02G010050	MYB	0.89819	0.00100235
Kaempfero	Iba02G010880	Trihelix	-0.934778	0.000218797
Kaempfero	Iba02G011260	Nin-like	0.994155	5e-08
Kaempfero	Iba02G011660	MYB	-0.904171	0.000815841
Kaempfero	Iba02G011680	WRKY	-0.917898	0.000481495
Kaempfero	Iba02G012020	ERF	-0.988813	4.82e-07
Kaempfero	Iba02G013200	ERF	-0.958111	4.75e-05
Kaempfero	Iba02G013350	C2H2	0.802038	0.00930875
Kaempfero	Iba02G013480	bHLH	0.962909	3.12e-05
Kaempfero	Iba02G013510	ERF	0.907224	0.000730664
Kaempfero	Iba02G014280	bHLH	-0.95252	7.33e-05
Kaempfero	Iba02G014370	bHLH	-0.952908	7.13e-05
Kaempfero	Iba02G015010	LBD	-0.922156	0.000401321
Kaempfero	Iba02G015080	bHLH	0.946073	0.000113725
Kaempfero	Iba02G015290	bHLH	-0.976399	6.5e-06
Kaempfero	Iba02G015460	HB-PHD	-0.854321	0.00335937
Kaempfero	Iba02G015660	LBD	0.888982	0.00134456
Kaempfero	Iba02G016050	MYB	0.893088	0.00118334
Kaempfero	Iba02G016460	ARF	-0.983566	1.84e-06
Kaempfero	Iba02G016630	WRKY	-0.965502	2.43e-05
Kaempfero	Iba02G016790	bHLH	-0.940961	0.000155358
Kaempfero	Iba02G018130	ERF	-0.878002	0.0018497
Kaempfero	Iba02G018210	M-type_MADS	0.9021	0.000877415
Kaempfero	Iba02G019160	MYB_related	0.983896	1.72e-06
Kaempfero	Iba02G020970	C2H2	-0.869188	0.00234013
Kaempfero	Iba02G022430	ERF	-0.931276	0.000261837
Kaempfero	Iba02G022490	MYB_related	0.965541	2.42e-05
Kaempfero	Iba02G022540	WRKY	-0.830279	0.00559354
Kaempfero	Iba02G022590	ERF	-0.863156	0.00272325
Kaempfero	Iba02G022910	MIKC_MADS	-0.964305	2.73e-05
Kaempfero	Iba02G023820	G2-like	0.887772	0.00139485
Kaempfero	Iba02G024540	DBB	0.904689	0.000800921
Kaempfero	Iba02G025310	MYB	-0.990069	3.18e-07
Kaempfero	Iba02G025690	ERF	0.977191	5.77e-06
Kaempfero	Iba02G025900	ERF	-0.962706	3.18e-05
Kaempfero	Iba02G026270	C2H2	-0.992223	1.36e-07
Kaempfero	Iba02G026510	B3	0.897734	0.00101768
Kaempfero	Iba02G026860	ERF	-0.862904	0.00274014
Kaempfero	Iba02G027050	SBP	-0.889717	0.00131466
Kaempfero	Iba02G027550	CO-like	0.983428	1.9e-06
Kaempfero	Iba02G029020	NF-YA	-0.909044	0.000682986
Kaempfero	Iba02G029470	bHLH	-0.946113	0.000113434
Kaempfero	Iba02G030920	VOZ	0.977261	5.71e-06
Kaempfero	Iba02G032050	HSF	-0.884962	0.00151665
Kaempfero	Iba02G034510	bHLH	-0.857595	0.00311287
Kaempfero	Iba02G034630	DBB	-0.906048	0.000762704
Kaempfero	Iba02G036370	bZIP	-0.9656	2.4e-05
Kaempfero	Iba02G036930	NAC	-0.831885	0.00541952
Kaempfero	Iba02G038650	NAC	-0.915893	0.000522876
Kaempfero	Iba02G041160	TALE	-0.909661	0.000667302
Kaempfero	Iba02G041210	MYB	-0.913969	0.00056484
Kaempfero	Iba02G042410	MIKC_MADS	0.983162	2.01e-06
Kaempfero	Iba02G042560	bZIP	-0.85591	0.00323815
Kaempfero	Iba02G042790	M-type_MADS	0.805117	0.00884021
Kaempfero	Iba02G043110	CAMTA	-0.978129	4.99e-06
Kaempfero	Iba02G043120	MYB	-0.910863	0.00063752
Kaempfero	Iba02G044450	LBD	0.966657	2.16e-05
Kaempfero	Iba02G044580	MYB_related	-0.943727	0.000131699
Kaempfero	Iba02G044820	MYB	-0.91488	0.000544681
Kaempfero	Iba02G044840	ZF-HD	-0.917324	0.000493104
Kaempfero	Iba02G044920	Dof	0.979145	4.23e-06
Kaempfero	Iba02G045000	NAC	-0.827127	0.00594617
Kaempfero	Iba02G045630	LBD	-0.86406	0.00266328
Kaempfero	Iba02G045650	NAC	-0.89343	0.00117053
Kaempfero	Iba02G046240	MYB	-0.903562	0.000833618
Kaempfero	Iba02G047390	FAR1	0.923696	0.000374791
Kaempfero	Iba02G047440	MYB	-0.926209	0.000334174
Kaempfero	Iba02G047550	Trihelix	0.871942	0.00217829
Kaempfero	Iba02G048520	bHLH	-0.90109	0.00090857
Kaempfero	Iba02G048930	NF-YA	-0.90725	0.000729966
Kaempfero	Iba02G049950	ERF	-0.934425	0.000222896
Kaempfero	Iba02G050000	GRAS	-0.974336	8.69e-06
Kaempfero	Iba02G050090	HSF	-0.890102	0.00129917
Kaempfero	Iba02G050510	WRKY	-0.865765	0.00255264
Kaempfero	Iba02G050910	ERF	0.837196	0.00487018
Kaempfero	Iba02G050950	HD-ZIP	-0.930876	0.000267101
Kaempfero	Iba02G050960	ERF	-0.80943	0.00821096
Kaempfero	Iba02G050970	bHLH	0.819783	0.00682614
Kaempfero	Iba02G051220	MYB	-0.882112	0.00164749
Kaempfero	Iba02G051680	Nin-like	-0.891276	0.00125274
Kaempfero	Iba02G051870	NAC	0.978445	4.74e-06
Kaempfero	Iba02G051940	MYB	-0.989031	4.5e-07
Kaempfero	Iba02G052720	TALE	-0.994648	3.67e-08
Kaempfero	Iba02G052880	NAC	0.828949	0.00574051
Kaempfero	Iba03G000140	GRAS	-0.939111	0.000172751
Kaempfero	Iba03G000700	HD-ZIP	-0.992345	1.28e-07
Kaempfero	Iba03G001270	FAR1	0.932636	0.000244485
Kaempfero	Iba03G001370	C2H2	-0.907097	0.000734075
Kaempfero	Iba03G001480	WRKY	-0.919818	0.000444071
Kaempfero	Iba03G001560	AP2	0.970147	1.47e-05
Kaempfero	Iba03G001910	ARF	0.977113	5.84e-06
Kaempfero	Iba03G002180	NF-YC	0.970735	1.37e-05
Kaempfero	Iba03G002410	B3	0.84925	0.00376711
Kaempfero	Iba03G003130	WRKY	-0.891072	0.00126069
Kaempfero	Iba03G003470	bHLH	-0.908186	0.000705178
Kaempfero	Iba03G004080	bHLH	-0.895515	0.00109463
Kaempfero	Iba03G004540	EIL	-0.934134	0.000226312
Kaempfero	Iba03G004660	YABBY	0.99049	2.74e-07
Kaempfero	Iba03G004790	NAC	-0.949508	9.06e-05
Kaempfero	Iba03G005350	MYB	0.801389	0.00940965
Kaempfero	Iba03G006770	Trihelix	-0.979849	3.75e-06
Kaempfero	Iba03G006790	Trihelix	-0.96682	2.12e-05
Kaempfero	Iba03G006980	MYB	0.930213	0.000276002
Kaempfero	Iba03G007050	MYB	-0.820025	0.00679581
Kaempfero	Iba03G007120	MYB_related	0.908644	0.000693253
Kaempfero	Iba03G007140	TCP	0.899639	0.000954684
Kaempfero	Iba03G008200	MYB	-0.808508	0.00834283
Kaempfero	Iba03G008520	Trihelix	-0.906668	0.000745696
Kaempfero	Iba03G008760	WRKY	-0.808588	0.00833133
Kaempfero	Iba03G010480	ERF	-0.988954	4.61e-07
Kaempfero	Iba03G010730	C3H	0.985243	1.27e-06
Kaempfero	Iba03G011000	G2-like	-0.902121	0.000876756
Kaempfero	Iba03G012500	WRKY	-0.969746	1.54e-05
Kaempfero	Iba03G013060	HSF	-0.897126	0.00103837
Kaempfero	Iba03G013460	ERF	0.933885	0.000229265
Kaempfero	Iba03G013530	LBD	0.814481	0.00751369
Kaempfero	Iba03G013700	MYB	-0.948316	9.82e-05
Kaempfero	Iba03G015810	SBP	0.949513	9.06e-05
Kaempfero	Iba03G016550	GATA	0.930459	0.00027267
Kaempfero	Iba03G017660	HD-ZIP	0.993777	6.22e-08
Kaempfero	Iba03G017750	C2H2	0.827814	0.00586807
Kaempfero	Iba03G017900	bHLH	0.92023	0.00043632
Kaempfero	Iba03G018270	WRKY	-0.815523	0.00737493
Kaempfero	Iba03G018720	WRKY	-0.80541	0.00879649
Kaempfero	Iba03G018810	ERF	-0.958184	4.73e-05
Kaempfero	Iba03G018840	bZIP	-0.974459	8.55e-06
Kaempfero	Iba03G019060	HD-ZIP	0.922361	0.000397706
Kaempfero	Iba03G020100	bHLH	-0.889399	0.00132752
Kaempfero	Iba03G020380	HD-ZIP	0.800813	0.0094997
Kaempfero	Iba03G020920	NAC	-0.846078	0.00403871
Kaempfero	Iba03G021900	C2H2	-0.833091	0.00529119
Kaempfero	Iba03G022610	bHLH	-0.934321	0.000224111
Kaempfero	Iba03G024610	NAC	0.817699	0.00709104
Kaempfero	Iba03G024620	MYB	-0.876249	0.00194097
Kaempfero	Iba03G024690	NF-YB	0.821397	0.0066256
Kaempfero	Iba03G024910	NF-YA	-0.992353	1.28e-07
Kaempfero	Iba03G025330	B3	0.890799	0.00127144
Kaempfero	Iba03G025390	Trihelix	-0.911806	0.000614795
Kaempfero	Iba03G026470	HD-ZIP	0.957619	4.95e-05
Kaempfero	Iba03G026560	ARR-B	0.819872	0.00681491
Kaempfero	Iba03G026630	MIKC_MADS	-0.991451	1.89e-07
Kaempfero	Iba03G026720	bZIP	-0.892285	0.00121375
Kaempfero	Iba03G026970	GATA	0.892602	0.00120166
Kaempfero	Iba03G027030	ERF	-0.957996	4.8e-05
Kaempfero	Iba03G028670	bZIP	0.882894	0.00161084
Kaempfero	Iba03G029400	NF-YB	-0.838349	0.00475614
Kaempfero	Iba03G030330	NAC	-0.952238	7.48e-05
Kaempfero	Iba03G031310	NF-YB	0.849164	0.0037743
Kaempfero	Iba03G033420	GRAS	-0.98278	2.17e-06
Kaempfero	Iba03G033430	GRAS	-0.967928	1.89e-05
Kaempfero	Iba03G033440	GRAS	-0.97582	7.07e-06
Kaempfero	Iba03G034190	NF-YB	-0.899336	0.000964513
Kaempfero	Iba03G034510	ARR-B	-0.849069	0.00378228
Kaempfero	Iba03G035050	M-type_MADS	0.912959	0.000587818
Kaempfero	Iba03G035110	MYB_related	0.978067	5.04e-06
Kaempfero	Iba03G035600	ERF	-0.929724	0.000282694
Kaempfero	Iba03G036920	MYB	-0.866979	0.00247577
Kaempfero	Iba03G036950	bHLH	-0.89786	0.0010134
Kaempfero	Iba03G037410	FAR1	-0.923138	0.000384248
Kaempfero	Iba03G037450	ERF	-0.949811	8.88e-05
Kaempfero	Iba03G037840	GATA	0.87107	0.00222868
Kaempfero	Iba03G038000	C3H	-0.97255	1.1e-05
Kaempfero	Iba03G038320	HSF	-0.860122	0.00293141
Kaempfero	Iba03G039900	ERF	0.866934	0.0024786
Kaempfero	Iba03G040250	C2H2	-0.928249	0.000303556
Kaempfero	Iba03G040260	ARR-B	-0.963286	3.01e-05
Kaempfero	Iba03G040490	NAC	-0.915694	0.000527106
Kaempfero	Iba03G040680	Trihelix	0.823942	0.00631762
Kaempfero	Iba03G040780	YABBY	0.991878	1.58e-07
Kaempfero	Iba03G041360	bZIP	0.816748	0.00721412
Kaempfero	Iba03G041500	HD-ZIP	0.831463	0.00546489
Kaempfero	Iba03G042360	MYB	-0.802859	0.00918218
Kaempfero	Iba03G042400	bHLH	0.824045	0.00630547
Kaempfero	Iba03G042460	bHLH	-0.837888	0.00480154
Kaempfero	Iba03G043400	ERF	-0.881686	0.00166771
Kaempfero	Iba03G043430	ERF	-0.891104	0.00125943
Kaempfero	Iba03G043540	HSF	-0.827961	0.0058515
Kaempfero	Iba03G043690	bHLH	-0.929514	0.000285595
Kaempfero	Iba03G044230	bZIP	-0.966816	2.12e-05
Kaempfero	Iba03G044250	ERF	0.870671	0.00225196
Kaempfero	Iba03G044330	MYB_related	0.979037	4.3e-06
Kaempfero	Iba03G044510	ERF	-0.938137	0.000182448
Kaempfero	Iba03G044520	ERF	-0.904605	0.000803335
Kaempfero	Iba03G045120	ARF	-0.840776	0.00452221
Kaempfero	Iba03G045470	MYB	-0.811536	0.00791516
Kaempfero	Iba03G045610	Dof	-0.810952	0.00799641
Kaempfero	Iba04G000510	BBR-BPC	-0.979396	4.05e-06
Kaempfero	Iba04G002360	NAC	0.911596	0.000619804
Kaempfero	Iba04G002390	NAC	-0.885975	0.0014719
Kaempfero	Iba04G002610	bZIP	-0.914363	0.000556066
Kaempfero	Iba04G002810	MYB	0.960838	3.77e-05
Kaempfero	Iba04G003700	HSF	-0.830499	0.00556948
Kaempfero	Iba04G004020	DBB	-0.877144	0.001894
Kaempfero	Iba04G004230	SBP	0.996112	1.2e-08
Kaempfero	Iba04G004400	ERF	-0.865925	0.0025424
Kaempfero	Iba04G004420	WRKY	-0.842092	0.00439871
Kaempfero	Iba04G004670	ARR-B	-0.811561	0.00791163
Kaempfero	Iba04G005870	G2-like	-0.861898	0.00280825
Kaempfero	Iba04G006090	MYB	-0.862596	0.00276089
Kaempfero	Iba04G006630	bHLH	-0.982913	2.11e-06
Kaempfero	Iba04G007040	bHLH	0.834237	0.00517123
Kaempfero	Iba04G008190	E2F/DP	0.834311	0.00516361
Kaempfero	Iba04G008350	bZIP	-0.862045	0.00279824
Kaempfero	Iba04G008600	C2H2	0.950187	8.65e-05
Kaempfero	Iba04G008700	MYB	-0.867251	0.00245882
Kaempfero	Iba04G008920	HD-ZIP	-0.966095	2.29e-05
Kaempfero	Iba04G009290	MYB	-0.817332	0.00713838
Kaempfero	Iba04G009320	C2H2	-0.920873	0.000424404
Kaempfero	Iba04G009470	LBD	0.848572	0.00382406
Kaempfero	Iba04G010650	C3H	-0.860073	0.00293486
Kaempfero	Iba04G011060	EIL	-0.915976	0.000521105
Kaempfero	Iba04G011290	HB-other	0.955557	5.83e-05
Kaempfero	Iba04G011320	GRAS	0.813721	0.00761596
Kaempfero	Iba04G011360	WRKY	-0.884316	0.00154565
Kaempfero	Iba04G011750	bHLH	0.802227	0.0092795
Kaempfero	Iba04G012340	G2-like	0.949407	9.13e-05
Kaempfero	Iba04G012570	NAC	-0.910523	0.000645854
Kaempfero	Iba04G012780	C3H	0.853052	0.00345845
Kaempfero	Iba04G013240	NAC	0.948811	9.5e-05
Kaempfero	Iba04G013450	HD-ZIP	-0.932714	0.000243513
Kaempfero	Iba04G013810	C2H2	-0.892034	0.00122337
Kaempfero	Iba04G014020	TALE	-0.987491	7.12e-07
Kaempfero	Iba04G014450	ARR-B	-0.94798	0.000100455
Kaempfero	Iba04G014700	S1Fa-like	0.97284	1.06e-05
Kaempfero	Iba04G015140	SBP	-0.884548	0.00153519
Kaempfero	Iba04G015450	bZIP	0.882599	0.00162459
Kaempfero	Iba04G015550	bHLH	-0.975386	7.52e-06
Kaempfero	Iba04G015790	HSF	-0.900559	0.000925264
Kaempfero	Iba04G016230	ERF	-0.905481	0.000778502
Kaempfero	Iba04G016720	FAR1	-0.90598	0.00076459
Kaempfero	Iba04G016920	MYB_related	0.867316	0.00245476
Kaempfero	Iba04G017280	CAMTA	-0.997686	1.96e-09
Kaempfero	Iba04G017380	WRKY	-0.951257	8.03e-05
Kaempfero	Iba04G018160	HD-ZIP	0.91658	0.000508429
Kaempfero	Iba04G018430	MYB	0.911019	0.000633727
Kaempfero	Iba04G019420	Trihelix	-0.991544	1.82e-07
Kaempfero	Iba04G019610	ERF	-0.97467	8.31e-06
Kaempfero	Iba04G020410	LBD	-0.913074	0.000585155
Kaempfero	Iba04G021200	FAR1	0.868371	0.00238967
Kaempfero	Iba04G024190	MYB_related	0.80516	0.0088337
Kaempfero	Iba04G025320	bHLH	-0.926272	0.000333194
Kaempfero	Iba04G025750	ERF	0.852827	0.00347614
Kaempfero	Iba04G026490	MYB	-0.937892	0.00018494
Kaempfero	Iba04G027460	WRKY	-0.863435	0.00270462
Kaempfero	Iba04G027650	LBD	-0.88129	0.00168666
Kaempfero	Iba04G027730	MYB	0.953976	6.58e-05
Kaempfero	Iba04G028640	TCP	0.884862	0.0015211
Kaempfero	Iba04G028720	MIKC_MADS	0.953172	6.99e-05
Kaempfero	Iba04G028780	bZIP	0.971765	1.21e-05
Kaempfero	Iba04G029300	MYB_related	0.914682	0.000549036
Kaempfero	Iba04G030470	ARF	-0.922593	0.000393658
Kaempfero	Iba04G030630	MYB_related	-0.957555	4.98e-05
Kaempfero	Iba04G031470	Trihelix	-0.850657	0.00365078
Kaempfero	Iba04G031540	GRAS	0.978838	4.45e-06
Kaempfero	Iba04G031630	TALE	0.857344	0.00313132
Kaempfero	Iba04G031890	HSF	-0.831583	0.00545191
Kaempfero	Iba04G031990	B3	-0.953238	6.95e-05
Kaempfero	Iba04G032220	ERF	-0.958877	4.46e-05
Kaempfero	Iba04G032250	WRKY	0.869211	0.00233876
Kaempfero	Iba04G032880	bZIP	-0.848489	0.00383112
Kaempfero	Iba04G033130	B3	0.96293	3.11e-05
Kaempfero	Iba04G033590	WOX	-0.867832	0.00242279
Kaempfero	Iba04G034430	bZIP	0.816565	0.00723803
Kaempfero	Iba04G034650	C3H	-0.906232	0.000757641
Kaempfero	Iba04G034880	MIKC_MADS	0.947798	0.000101671
Kaempfero	Iba05G000110	bZIP	0.849272	0.00376527
Kaempfero	Iba05G000340	G2-like	0.991834	1.61e-07
Kaempfero	Iba05G000640	GATA	-0.867937	0.00241628
Kaempfero	Iba05G003370	SBP	-0.992818	1.03e-07
Kaempfero	Iba05G003590	MYB	-0.923323	0.000381104
Kaempfero	Iba05G004700	Nin-like	0.96997	1.5e-05
Kaempfero	Iba05G005140	MYB	0.842144	0.00439389
Kaempfero	Iba05G005160	HD-ZIP	-0.897857	0.00101352
Kaempfero	Iba05G005220	ERF	-0.892104	0.00122067
Kaempfero	Iba05G005310	GATA	-0.880017	0.00174854
Kaempfero	Iba05G005830	WRKY	-0.914611	0.000550581
Kaempfero	Iba05G006190	ERF	-0.812887	0.00772917
Kaempfero	Iba05G006510	MYB	-0.903853	0.000825083
Kaempfero	Iba05G007640	MIKC_MADS	0.883953	0.00156209
Kaempfero	Iba05G007680	bHLH	0.97707	5.88e-06
Kaempfero	Iba05G008040	C2H2	-0.983163	2.01e-06
Kaempfero	Iba05G008330	MIKC_MADS	-0.856393	0.0032019
Kaempfero	Iba05G010330	MIKC_MADS	0.982469	2.31e-06
Kaempfero	Iba05G012030	MYB	0.981559	2.75e-06
Kaempfero	Iba05G012390	bZIP	0.864208	0.00265356
Kaempfero	Iba05G014030	HD-ZIP	-0.890519	0.00128251
Kaempfero	Iba05G014070	MYB_related	0.809923	0.00814113
Kaempfero	Iba05G014780	MYB_related	-0.906909	0.000739162
Kaempfero	Iba05G015410	G2-like	-0.87203	0.00217326
Kaempfero	Iba05G015760	ARF	-0.954249	6.45e-05
Kaempfero	Iba05G015770	GATA	-0.979715	3.84e-06
Kaempfero	Iba05G015930	C2H2	0.875622	0.00197436
Kaempfero	Iba05G015940	NAC	0.955929	5.67e-05
Kaempfero	Iba05G017130	MYB	0.983583	1.84e-06
Kaempfero	Iba05G017600	C2H2	-0.802393	0.00925383
Kaempfero	Iba05G017790	HSF	-0.987806	6.51e-07
Kaempfero	Iba05G018280	MYB	-0.917658	0.000486325
Kaempfero	Iba05G018590	bHLH	-0.936505	0.00019953
Kaempfero	Iba05G018980	MYB	0.851061	0.00361783
Kaempfero	Iba05G019260	Trihelix	-0.971584	1.24e-05
Kaempfero	Iba05G019430	WRKY	-0.933732	0.000231092
Kaempfero	Iba05G020020	MYB_related	-0.830726	0.0055447
Kaempfero	Iba05G020050	bHLH	0.920679	0.000427983
Kaempfero	Iba05G020290	HD-ZIP	-0.96293	3.11e-05
Kaempfero	Iba05G020330	TCP	-0.979426	4.03e-06
Kaempfero	Iba05G020570	MIKC_MADS	0.977822	5.23e-06
Kaempfero	Iba05G020810	RAV	-0.98535	1.24e-06
Kaempfero	Iba05G020860	ERF	-0.985116	1.31e-06
Kaempfero	Iba05G020920	MYB	0.979869	3.74e-06
Kaempfero	Iba05G021630	ZF-HD	0.923654	0.000375497
Kaempfero	Iba05G021940	MIKC_MADS	0.996633	7.27e-09
Kaempfero	Iba05G022040	ERF	-0.83453	0.00514088
Kaempfero	Iba05G022490	ARF	-0.985214	1.28e-06
Kaempfero	Iba05G022680	MYB	-0.872766	0.00213138
Kaempfero	Iba05G022710	GRAS	-0.939384	0.000170103
Kaempfero	Iba05G022930	HD-ZIP	0.829057	0.00572854
Kaempfero	Iba05G023140	HSF	-0.91243	0.000600093
Kaempfero	Iba05G023200	AP2	-0.969443	1.59e-05
Kaempfero	Iba05G023870	MYB_related	-0.876409	0.00193248
Kaempfero	Iba05G024310	MIKC_MADS	0.914697	0.000548705
Kaempfero	Iba05G024340	bZIP	0.950835	8.27e-05
Kaempfero	Iba05G024520	bHLH	0.894089	0.00114615
Kaempfero	Iba05G024540	SBP	-0.841664	0.00443858
Kaempfero	Iba05G024660	Trihelix	-0.928618	0.000298239
Kaempfero	Iba05G025220	bHLH	-0.911279	0.000627421
Kaempfero	Iba05G025420	ERF	-0.984359	1.55e-06
Kaempfero	Iba05G025570	ARF	0.944117	0.000128581
Kaempfero	Iba05G025840	MYB	-0.906377	0.000753649
Kaempfero	Iba05G025980	TALE	-0.951921	7.65e-05
Kaempfero	Iba05G026030	bHLH	-0.92396	0.000370368
Kaempfero	Iba05G026080	bZIP	-0.900992	0.000911648
Kaempfero	Iba05G027640	G2-like	-0.915563	0.000529918
Kaempfero	Iba05G027910	C2H2	-0.971579	1.24e-05
Kaempfero	Iba05G027920	C2H2	-0.920759	0.000426496
Kaempfero	Iba05G028520	MYB_related	-0.994832	3.25e-08
Kaempfero	Iba05G028720	MYB	-0.916129	0.000517878
Kaempfero	Iba05G028930	C2H2	0.949403	9.13e-05
Kaempfero	Iba05G029160	NAC	-0.927649	0.000312349
Kaempfero	Iba05G030390	bHLH	0.859678	0.00296274
Kaempfero	Iba05G031940	FAR1	-0.880792	0.00171067
Kaempfero	Iba05G032370	C3H	-0.830633	0.00555489
Kaempfero	Iba05G032760	DBB	0.968861	1.7e-05
Kaempfero	Iba05G033200	bHLH	-0.990677	2.55e-07
Kaempfero	Iba05G033380	SRS	-0.910997	0.000634264
Kaempfero	Iba05G033490	bZIP	-0.915039	0.000541212
Kaempfero	Iba05G033650	MYB	0.97634	6.55e-06
Kaempfero	Iba05G033920	Nin-like	-0.820894	0.0066876
Kaempfero	Iba05G034600	NAC	-0.826202	0.00605251
Kaempfero	Iba05G034660	ERF	-0.957362	5.05e-05
Kaempfero	Iba05G035390	ERF	-0.872239	0.00216133
Kaempfero	Iba05G035920	ERF	-0.907698	0.00071803
Kaempfero	Iba05G036690	C3H	-0.987227	7.66e-07
Kaempfero	Iba05G036880	TALE	0.910999	0.000634203
Kaempfero	Iba05G037150	EIL	0.981781	2.64e-06
Kaempfero	Iba05G037400	SRS	-0.874189	0.0020521
Kaempfero	Iba05G037420	bHLH	-0.947987	0.000100406
Kaempfero	Iba05G037900	MYB	-0.81945	0.00686794
Kaempfero	Iba05G038470	MYB	0.903494	0.000835623
Kaempfero	Iba05G038890	bZIP	-0.980337	3.44e-06
Kaempfero	Iba05G039200	HSF	-0.917838	0.000482694
Kaempfero	Iba05G039330	G2-like	0.977326	5.65e-06
Kaempfero	Iba05G039940	M-type_MADS	0.809539	0.0081955
Kaempfero	Iba05G039990	G2-like	0.910619	0.00064349
Kaempfero	Iba05G040230	AP2	0.931572	0.000257995
Kaempfero	Iba05G040460	C2H2	-0.910494	0.000646569
Kaempfero	Iba06G001060	BBR-BPC	0.954667	6.25e-05
Kaempfero	Iba06G002830	ERF	-0.992103	1.43e-07
Kaempfero	Iba06G002870	VOZ	-0.96161	3.52e-05
Kaempfero	Iba06G004520	MYB_related	-0.917567	0.000488151
Kaempfero	Iba06G004660	FAR1	0.959513	4.23e-05
Kaempfero	Iba06G006020	HD-ZIP	-0.92712	0.000320248
Kaempfero	Iba06G007240	C3H	-0.927426	0.000315668
Kaempfero	Iba06G007810	C3H	-0.916647	0.000507037
Kaempfero	Iba06G008200	HB-other	0.905596	0.000775275
Kaempfero	Iba06G008330	C2H2	-0.857897	0.00309079
Kaempfero	Iba06G009620	MYB	-0.909098	0.000681596
Kaempfero	Iba06G009920	bHLH	-0.958237	4.7e-05
Kaempfero	Iba06G010500	MYB	0.823874	0.00632576
Kaempfero	Iba06G010570	GRAS	-0.891919	0.00122778
Kaempfero	Iba06G011080	MYB	-0.908097	0.000707501
Kaempfero	Iba06G011320	GRAS	-0.931031	0.000265058
Kaempfero	Iba06G012280	Dof	-0.810518	0.00805731
Kaempfero	Iba06G013030	bHLH	-0.956069	5.6e-05
Kaempfero	Iba06G014050	HD-ZIP	0.953671	6.73e-05
Kaempfero	Iba06G016160	GATA	0.882314	0.00163799
Kaempfero	Iba06G016310	bZIP	-0.923968	0.000370239
Kaempfero	Iba06G017400	WRKY	-0.936962	0.000194639
Kaempfero	Iba06G017410	WRKY	-0.91898	0.000460153
Kaempfero	Iba06G020990	HD-ZIP	-0.922837	0.000389431
Kaempfero	Iba06G021380	C2H2	-0.964804	2.6e-05
Kaempfero	Iba06G021490	ERF	0.89075	0.0012734
Kaempfero	Iba06G021830	bZIP	0.814942	0.00745213
Kaempfero	Iba06G022620	MYB	0.806264	0.00866972
Kaempfero	Iba06G022650	bZIP	0.927273	0.000317956
Kaempfero	Iba06G022940	ERF	0.819163	0.00690423
Kaempfero	Iba06G023830	MYB	-0.910496	0.000646505
Kaempfero	Iba06G024120	E2F/DP	0.913483	0.000575827
Kaempfero	Iba06G024400	NAC	-0.920363	0.000433837
Kaempfero	Iba06G024450	MIKC_MADS	0.888731	0.00135489
Kaempfero	Iba06G024460	CAMTA	-0.934274	0.000224659
Kaempfero	Iba06G024520	MYB	-0.897403	0.00102892
Kaempfero	Iba06G025780	MYB	0.825851	0.0060932
Kaempfero	Iba06G025870	bZIP	0.810331	0.00808354
Kaempfero	Iba06G026490	MYB	-0.852966	0.00346523
Kaempfero	Iba06G026890	TCP	-0.911554	0.000620814
Kaempfero	Iba06G026920	MYB	0.817209	0.00715436
Kaempfero	Iba06G027070	Dof	0.850796	0.00363941
Kaempfero	Iba06G027300	C2H2	-0.904242	0.000813777
Kaempfero	Iba06G027900	NAC	-0.851046	0.00361903
Kaempfero	Iba06G027930	bHLH	-0.967511	1.97e-05
Kaempfero	Iba06G028150	MYB	0.985041	1.33e-06
Kaempfero	Iba06G028340	Trihelix	-0.908806	0.000689087
Kaempfero	Iba06G028780	WRKY	0.853634	0.00341276
Kaempfero	Iba06G028790	MYB_related	0.912829	0.000590818
Kaempfero	Iba06G029090	MYB	0.880962	0.00170245
Kaempfero	Iba06G029740	MYB_related	0.921386	0.00041506
Kaempfero	Iba06G029890	AP2	0.835996	0.00499084
Kaempfero	Iba06G030000	HD-ZIP	-0.970181	1.46e-05
Kaempfero	Iba07G001170	C3H	-0.917706	0.00048535
Kaempfero	Iba07G001410	ERF	-0.972251	1.14e-05
Kaempfero	Iba07G001830	GRAS	-0.947197	0.00010576
Kaempfero	Iba07G002750	bHLH	-0.967392	2e-05
Kaempfero	Iba07G003040	CO-like	0.891008	0.00126322
Kaempfero	Iba07G003700	GATA	0.967521	1.97e-05
Kaempfero	Iba07G004700	MYB	0.939869	0.000165469
Kaempfero	Iba07G005660	MYB	0.801287	0.00942557
Kaempfero	Iba07G005790	NF-YB	-0.930546	0.000271501
Kaempfero	Iba07G007900	E2F/DP	0.933837	0.000229835
Kaempfero	Iba07G008020	C3H	-0.91236	0.000601725
Kaempfero	Iba07G008080	MIKC_MADS	-0.905491	0.000778219
Kaempfero	Iba07G009250	SBP	0.904615	0.000803056
Kaempfero	Iba07G009440	NAC	0.920279	0.000435409
Kaempfero	Iba07G009460	NAC	-0.843373	0.00428067
Kaempfero	Iba07G009670	DBB	-0.939039	0.000173461
Kaempfero	Iba07G009840	C2H2	-0.929884	0.000280491
Kaempfero	Iba07G010120	ERF	-0.9371	0.000193176
Kaempfero	Iba07G011270	G2-like	-0.915361	0.000534245
Kaempfero	Iba07G011340	Trihelix	-0.816522	0.00724373
Kaempfero	Iba07G011880	C2H2	-0.913546	0.000574383
Kaempfero	Iba07G011920	C2H2	-0.838899	0.00470243
Kaempfero	Iba07G012140	WRKY	-0.926787	0.000325285
Kaempfero	Iba07G013000	ARF	-0.895619	0.00109094
Kaempfero	Iba07G013170	MYB_related	0.857537	0.00311712
Kaempfero	Iba07G013300	MYB	-0.915181	0.000538129
Kaempfero	Iba07G013530	HSF	-0.820967	0.00667858
Kaempfero	Iba07G013540	C2H2	-0.93029	0.000274955
Kaempfero	Iba07G014010	LBD	-0.884154	0.00155299
Kaempfero	Iba07G014030	ERF	-0.977345	5.64e-06
Kaempfero	Iba07G014040	WRKY	-0.819465	0.00686605
Kaempfero	Iba07G014580	C2H2	-0.960414	3.91e-05
Kaempfero	Iba07G014590	NF-YB	0.923218	0.000382884
Kaempfero	Iba07G014770	ERF	-0.962086	3.37e-05
Kaempfero	Iba07G014830	FAR1	-0.803296	0.00911536
Kaempfero	Iba07G014940	WRKY	-0.959388	4.27e-05
Kaempfero	Iba07G015860	MYB	0.896098	0.00107401
Kaempfero	Iba07G016460	EIL	0.982835	2.15e-06
Kaempfero	Iba07G016560	bHLH	-0.968783	1.72e-05
Kaempfero	Iba07G016590	Trihelix	0.892454	0.00120728
Kaempfero	Iba07G016840	Nin-like	-0.927186	0.000319248
Kaempfero	Iba07G017080	BBR-BPC	0.912765	0.000592283
Kaempfero	Iba07G017440	G2-like	-0.917296	0.000493661
Kaempfero	Iba07G017700	bZIP	-0.822092	0.00654056
Kaempfero	Iba07G017800	NAC	0.941433	0.000151127
Kaempfero	Iba07G018040	bZIP	-0.909519	0.00067088
Kaempfero	Iba07G018060	SBP	0.934717	0.000219504
Kaempfero	Iba07G018450	C2H2	-0.829531	0.00567596
Kaempfero	Iba07G019680	FAR1	-0.914075	0.000562471
Kaempfero	Iba07G019700	G2-like	-0.959351	4.28e-05
Kaempfero	Iba07G019740	MYB	0.993465	7.38e-08
Kaempfero	Iba07G019770	NF-YA	-0.900771	0.000918562
Kaempfero	Iba07G020760	bHLH	0.930346	0.000274192
Kaempfero	Iba07G021420	MYB	-0.938427	0.000179521
Kaempfero	Iba07G022120	AP2	-0.855298	0.00328443
Kaempfero	Iba07G022250	MYB	-0.843144	0.00430165
Kaempfero	Iba07G022400	bHLH	-0.908859	0.000687723
Kaempfero	Iba07G022610	ERF	-0.816539	0.00724143
Kaempfero	Iba07G023450	C2H2	-0.816864	0.00719903
Kaempfero	Iba07G023980	MYB	-0.817528	0.00711302
Kaempfero	Iba07G024260	ERF	-0.881448	0.00167908
Kaempfero	Iba07G024380	WRKY	-0.980112	3.58e-06
Kaempfero	Iba07G024390	WRKY	-0.908457	0.000698108
Kaempfero	Iba07G025170	ERF	-0.927506	0.000314477
Kaempfero	Iba07G025180	ERF	-0.93697	0.000194556
Kaempfero	Iba07G025260	HD-ZIP	-0.829454	0.00568439
Kaempfero	Iba07G025290	HSF	-0.947984	0.000100426
Kaempfero	Iba07G025970	NAC	-0.853872	0.00339418
Kaempfero	Iba07G026270	C2H2	0.84835	0.00384287
Kaempfero	Iba07G026280	MYB	-0.889928	0.00130613
Kaempfero	Iba07G026530	EIL	-0.96249	3.24e-05
Kaempfero	Iba07G027130	WOX	-0.839114	0.00468157
Kaempfero	Iba07G027550	SBP	0.852741	0.00348296
Kaempfero	Iba07G027570	bZIP	-0.925852	0.000339746
Kaempfero	Iba07G027950	C2H2	-0.838949	0.00469758
Kaempfero	Iba07G028570	bZIP	-0.953787	6.68e-05
Kaempfero	Iba07G028720	bZIP	0.817111	0.007167
Kaempfero	Iba07G029020	ZF-HD	-0.937342	0.000190633
Kaempfero	Iba07G029700	ERF	0.989704	3.61e-07
Kaempfero	Iba07G031060	HSF	0.97243	1.12e-05
Kaempfero	Iba07G031100	G2-like	-0.828806	0.00575658
Kaempfero	Iba07G031250	ERF	-0.842584	0.00435317
Kaempfero	Iba07G031350	WRKY	-0.925661	0.000342759
Kaempfero	Iba07G031410	ERF	-0.931293	0.00026162
Kaempfero	Iba07G032270	ARF	-0.949665	8.97e-05
Kaempfero	Iba07G032480	ERF	-0.958703	4.53e-05
Kaempfero	Iba07G032590	G2-like	-0.917943	0.000480596
Kaempfero	Iba07G032980	bHLH	0.9816	2.73e-06
Kaempfero	Iba07G033130	SRS	0.988395	5.48e-07
Kaempfero	Iba07G033160	GATA	-0.961726	3.48e-05
Kaempfero	Iba07G033660	Dof	-0.978755	4.51e-06
Kaempfero	Iba07G033750	MYB	-0.975345	7.56e-06
Kaempfero	Iba07G033760	bHLH	0.910988	0.000634482
Kaempfero	NewGene_200	Trihelix	0.83297	0.00530397
Kaempfero	NewGene_2209	FAR1	-0.851072	0.00361695
Kaempfero	NewGene_2608	BES1	0.934637	0.000220426
kaempferol-3-O-β-glucopyranoside-7-O-α-rhamnopyranoside	Iba01G000170	bZIP	0.972601	1.09e-05
kaempferol-3-O-β-glucopyranoside-7-O-α-rhamnopyranoside	Iba01G009040	AP2	0.996801	6.08e-09
kaempferol-3-O-β-glucopyranoside-7-O-α-rhamnopyranoside	Iba01G010910	AP2	0.970117	1.48e-05
kaempferol-3-O-β-glucopyranoside-7-O-α-rhamnopyranoside	Iba02G043650	AP2	0.994902	3.1e-08
kaempferol-3-O-β-glucopyranoside-7-O-α-rhamnopyranoside	Iba03G007640	AP2	0.813579	0.00763511
kaempferol-3-O-β-glucopyranoside-7-O-α-rhamnopyranoside	Iba04G031000	AP2	0.997756	1.76e-09
kaempferol-3-O-β-glucopyranoside-7-O-α-rhamnopyranoside	Iba04G032900	AP2	0.991735	1.68e-07
kaempferol-3-O-β-glucopyranoside-7-O-α-rhamnopyranoside	Iba05G026050	AP2	0.957314	5.07e-05
kaempferol-3-O-β-glucopyranoside-7-O-α-rhamnopyranoside	Iba01G004180	ARF	0.991591	1.78e-07
kaempferol-3-O-β-glucopyranoside-7-O-α-rhamnopyranoside	Iba01G039090	ARF	0.812013	0.00784917
kaempferol-3-O-β-glucopyranoside-7-O-α-rhamnopyranoside	Iba02G038580	ARF	0.967219	2.03e-05
kaempferol-3-O-β-glucopyranoside-7-O-α-rhamnopyranoside	Iba02G051640	ARF	0.921626	0.000410741
kaempferol-3-O-β-glucopyranoside-7-O-α-rhamnopyranoside	Iba05G028220	ARF	0.869806	0.00230313
kaempferol-3-O-β-glucopyranoside-7-O-α-rhamnopyranoside	Iba07G000700	ARF	0.801136	0.00944905
kaempferol-3-O-β-glucopyranoside-7-O-α-rhamnopyranoside	Iba01G031700	ARR-B	0.992983	9.46e-08
kaempferol-3-O-β-glucopyranoside-7-O-α-rhamnopyranoside	Iba03G026540	ARR-B	0.836683	0.00492148
kaempferol-3-O-β-glucopyranoside-7-O-α-rhamnopyranoside	Iba05G017900	ARR-B	0.978724	4.53e-06
kaempferol-3-O-β-glucopyranoside-7-O-α-rhamnopyranoside	Iba06G020600	ARR-B	0.955674	5.78e-05
kaempferol-3-O-β-glucopyranoside-7-O-α-rhamnopyranoside	Iba01G010460	B3	0.950804	8.29e-05
kaempferol-3-O-β-glucopyranoside-7-O-α-rhamnopyranoside	Iba01G027510	B3	0.855868	0.00324131
kaempferol-3-O-β-glucopyranoside-7-O-α-rhamnopyranoside	Iba01G036950	B3	0.996406	9.14e-09
kaempferol-3-O-β-glucopyranoside-7-O-α-rhamnopyranoside	Iba01G046740	B3	0.937808	0.000185804
kaempferol-3-O-β-glucopyranoside-7-O-α-rhamnopyranoside	Iba02G008440	B3	0.975037	7.9e-06
kaempferol-3-O-β-glucopyranoside-7-O-α-rhamnopyranoside	Iba02G020710	B3	0.847301	0.00393243
kaempferol-3-O-β-glucopyranoside-7-O-α-rhamnopyranoside	Iba02G023880	B3	0.927858	0.000309275
kaempferol-3-O-β-glucopyranoside-7-O-α-rhamnopyranoside	Iba02G052490	B3	0.911267	0.000627709
kaempferol-3-O-β-glucopyranoside-7-O-α-rhamnopyranoside	Iba06G010340	B3	0.902198	0.000874408
kaempferol-3-O-β-glucopyranoside-7-O-α-rhamnopyranoside	Iba06G025300	B3	0.805551	0.00877538
kaempferol-3-O-β-glucopyranoside-7-O-α-rhamnopyranoside	Iba01G006370	BBR-BPC	0.991542	1.82e-07
kaempferol-3-O-β-glucopyranoside-7-O-α-rhamnopyranoside	Iba01G012090	BBR-BPC	0.958878	4.46e-05
kaempferol-3-O-β-glucopyranoside-7-O-α-rhamnopyranoside	Iba03G039730	BBR-BPC	0.815814	0.00733654
kaempferol-3-O-β-glucopyranoside-7-O-α-rhamnopyranoside	Iba02G001690	BES1	0.937484	0.000189156
kaempferol-3-O-β-glucopyranoside-7-O-α-rhamnopyranoside	Iba01G004460	bHLH	-0.95951	4.23e-05
kaempferol-3-O-β-glucopyranoside-7-O-α-rhamnopyranoside	Iba01G007840	bHLH	0.966809	2.12e-05
kaempferol-3-O-β-glucopyranoside-7-O-α-rhamnopyranoside	Iba01G009770	bHLH	0.942039	0.000145804
kaempferol-3-O-β-glucopyranoside-7-O-α-rhamnopyranoside	Iba01G017350	bHLH	0.805079	0.00884588
kaempferol-3-O-β-glucopyranoside-7-O-α-rhamnopyranoside	Iba01G019060	bHLH	0.917816	0.000483145
kaempferol-3-O-β-glucopyranoside-7-O-α-rhamnopyranoside	Iba01G019090	bHLH	0.957355	5.06e-05
kaempferol-3-O-β-glucopyranoside-7-O-α-rhamnopyranoside	Iba01G023280	bHLH	0.930442	0.00027291
kaempferol-3-O-β-glucopyranoside-7-O-α-rhamnopyranoside	Iba01G026510	bHLH	0.97946	4.01e-06
kaempferol-3-O-β-glucopyranoside-7-O-α-rhamnopyranoside	Iba01G031320	bHLH	0.992081	1.44e-07
kaempferol-3-O-β-glucopyranoside-7-O-α-rhamnopyranoside	Iba01G037100	bHLH	0.967499	1.97e-05
kaempferol-3-O-β-glucopyranoside-7-O-α-rhamnopyranoside	Iba01G041320	bHLH	0.979701	3.85e-06
kaempferol-3-O-β-glucopyranoside-7-O-α-rhamnopyranoside	Iba02G000720	bHLH	0.867247	0.00245904
kaempferol-3-O-β-glucopyranoside-7-O-α-rhamnopyranoside	Iba02G006370	bHLH	0.873146	0.00211001
kaempferol-3-O-β-glucopyranoside-7-O-α-rhamnopyranoside	Iba02G007370	bHLH	0.939686	0.000167205
kaempferol-3-O-β-glucopyranoside-7-O-α-rhamnopyranoside	Iba02G008460	bHLH	0.852972	0.00346474
kaempferol-3-O-β-glucopyranoside-7-O-α-rhamnopyranoside	Iba02G018310	bHLH	0.846029	0.00404305
kaempferol-3-O-β-glucopyranoside-7-O-α-rhamnopyranoside	Iba02G025800	bHLH	0.995726	1.67e-08
kaempferol-3-O-β-glucopyranoside-7-O-α-rhamnopyranoside	Iba02G027650	bHLH	0.900665	0.000921926
kaempferol-3-O-β-glucopyranoside-7-O-α-rhamnopyranoside	Iba02G045350	bHLH	0.974532	8.47e-06
kaempferol-3-O-β-glucopyranoside-7-O-α-rhamnopyranoside	Iba02G045670	bHLH	0.998769	2.15e-10
kaempferol-3-O-β-glucopyranoside-7-O-α-rhamnopyranoside	Iba02G050260	bHLH	0.868478	0.00238315
kaempferol-3-O-β-glucopyranoside-7-O-α-rhamnopyranoside	Iba03G001950	bHLH	0.949617	9e-05
kaempferol-3-O-β-glucopyranoside-7-O-α-rhamnopyranoside	Iba03G021290	bHLH	-0.897897	0.00101218
kaempferol-3-O-β-glucopyranoside-7-O-α-rhamnopyranoside	Iba03G029190	bHLH	0.974918	8.03e-06
kaempferol-3-O-β-glucopyranoside-7-O-α-rhamnopyranoside	Iba03G030810	bHLH	0.995953	1.38e-08
kaempferol-3-O-β-glucopyranoside-7-O-α-rhamnopyranoside	Iba03G031430	bHLH	0.9574	5.04e-05
kaempferol-3-O-β-glucopyranoside-7-O-α-rhamnopyranoside	Iba03G032500	bHLH	-0.947132	0.00010621
kaempferol-3-O-β-glucopyranoside-7-O-α-rhamnopyranoside	Iba03G037710	bHLH	-0.845415	0.00409711
kaempferol-3-O-β-glucopyranoside-7-O-α-rhamnopyranoside	Iba04G001770	bHLH	0.984116	1.64e-06
kaempferol-3-O-β-glucopyranoside-7-O-α-rhamnopyranoside	Iba04G004430	bHLH	0.976353	6.54e-06
kaempferol-3-O-β-glucopyranoside-7-O-α-rhamnopyranoside	Iba04G005880	bHLH	0.991827	1.61e-07
kaempferol-3-O-β-glucopyranoside-7-O-α-rhamnopyranoside	Iba04G012300	bHLH	0.857824	0.00309614
kaempferol-3-O-β-glucopyranoside-7-O-α-rhamnopyranoside	Iba04G025410	bHLH	0.990019	3.24e-07
kaempferol-3-O-β-glucopyranoside-7-O-α-rhamnopyranoside	Iba04G032160	bHLH	0.961904	3.42e-05
kaempferol-3-O-β-glucopyranoside-7-O-α-rhamnopyranoside	Iba05G019840	bHLH	0.904722	0.000799971
kaempferol-3-O-β-glucopyranoside-7-O-α-rhamnopyranoside	Iba05G023910	bHLH	0.979897	3.72e-06
kaempferol-3-O-β-glucopyranoside-7-O-α-rhamnopyranoside	Iba05G031690	bHLH	0.985753	1.12e-06
kaempferol-3-O-β-glucopyranoside-7-O-α-rhamnopyranoside	Iba05G032160	bHLH	0.945907	0.00011494
kaempferol-3-O-β-glucopyranoside-7-O-α-rhamnopyranoside	Iba05G036430	bHLH	0.847571	0.00390923
kaempferol-3-O-β-glucopyranoside-7-O-α-rhamnopyranoside	Iba06G024760	bHLH	0.904141	0.000816718
kaempferol-3-O-β-glucopyranoside-7-O-α-rhamnopyranoside	Iba07G021700	bHLH	0.897563	0.00102347
kaempferol-3-O-β-glucopyranoside-7-O-α-rhamnopyranoside	Iba07G025710	bHLH	0.828872	0.00574919
kaempferol-3-O-β-glucopyranoside-7-O-α-rhamnopyranoside	Iba07G027360	bHLH	0.877212	0.00189047
kaempferol-3-O-β-glucopyranoside-7-O-α-rhamnopyranoside	Iba07G028870	bHLH	0.952054	7.58e-05
kaempferol-3-O-β-glucopyranoside-7-O-α-rhamnopyranoside	Iba01G006250	bZIP	0.970978	1.33e-05
kaempferol-3-O-β-glucopyranoside-7-O-α-rhamnopyranoside	Iba01G011890	bZIP	0.943532	0.000133282
kaempferol-3-O-β-glucopyranoside-7-O-α-rhamnopyranoside	Iba01G012780	bZIP	-0.975744	7.15e-06
kaempferol-3-O-β-glucopyranoside-7-O-α-rhamnopyranoside	Iba01G027330	bZIP	0.903493	0.000835652
kaempferol-3-O-β-glucopyranoside-7-O-α-rhamnopyranoside	Iba01G032560	bZIP	-0.900386	0.000930753
kaempferol-3-O-β-glucopyranoside-7-O-α-rhamnopyranoside	Iba01G046090	bZIP	0.977722	5.32e-06
kaempferol-3-O-β-glucopyranoside-7-O-α-rhamnopyranoside	Iba03G009070	bZIP	0.937383	0.000190205
kaempferol-3-O-β-glucopyranoside-7-O-α-rhamnopyranoside	Iba03G009430	bZIP	-0.978312	4.84e-06
kaempferol-3-O-β-glucopyranoside-7-O-α-rhamnopyranoside	Iba03G012480	bZIP	0.990732	2.5e-07
kaempferol-3-O-β-glucopyranoside-7-O-α-rhamnopyranoside	Iba04G007300	bZIP	-0.942249	0.000143995
kaempferol-3-O-β-glucopyranoside-7-O-α-rhamnopyranoside	Iba04G012320	bZIP	0.938108	0.000182736
kaempferol-3-O-β-glucopyranoside-7-O-α-rhamnopyranoside	Iba04G029850	bZIP	0.989068	4.45e-07
kaempferol-3-O-β-glucopyranoside-7-O-α-rhamnopyranoside	Iba05G004600	bZIP	0.870155	0.0022824
kaempferol-3-O-β-glucopyranoside-7-O-α-rhamnopyranoside	Iba05G036580	bZIP	0.87468	0.0020252
kaempferol-3-O-β-glucopyranoside-7-O-α-rhamnopyranoside	Iba07G003530	bZIP	0.890666	0.00127669
kaempferol-3-O-β-glucopyranoside-7-O-α-rhamnopyranoside	Iba07G013690	bZIP	0.806956	0.00856801
kaempferol-3-O-β-glucopyranoside-7-O-α-rhamnopyranoside	Iba07G023780	bZIP	0.900988	0.000911774
kaempferol-3-O-β-glucopyranoside-7-O-α-rhamnopyranoside	NewGene_293	bZIP	0.959598	4.2e-05
kaempferol-3-O-β-glucopyranoside-7-O-α-rhamnopyranoside	Iba01G018570	C2H2	0.978957	4.36e-06
kaempferol-3-O-β-glucopyranoside-7-O-α-rhamnopyranoside	Iba01G035590	C2H2	0.898011	0.00100835
kaempferol-3-O-β-glucopyranoside-7-O-α-rhamnopyranoside	Iba01G036420	C2H2	-0.82999	0.00562523
kaempferol-3-O-β-glucopyranoside-7-O-α-rhamnopyranoside	Iba01G037010	C2H2	0.928869	0.000294662
kaempferol-3-O-β-glucopyranoside-7-O-α-rhamnopyranoside	Iba01G043310	C2H2	0.971555	1.24e-05
kaempferol-3-O-β-glucopyranoside-7-O-α-rhamnopyranoside	Iba01G046580	C2H2	0.800844	0.00949488
kaempferol-3-O-β-glucopyranoside-7-O-α-rhamnopyranoside	Iba01G048170	C2H2	0.813635	0.00762757
kaempferol-3-O-β-glucopyranoside-7-O-α-rhamnopyranoside	Iba02G009630	C2H2	0.988436	5.41e-07
kaempferol-3-O-β-glucopyranoside-7-O-α-rhamnopyranoside	Iba02G017300	C2H2	0.891518	0.0012433
kaempferol-3-O-β-glucopyranoside-7-O-α-rhamnopyranoside	Iba02G043500	C2H2	0.976042	6.85e-06
kaempferol-3-O-β-glucopyranoside-7-O-α-rhamnopyranoside	Iba02G045180	C2H2	0.832123	0.00539395
kaempferol-3-O-β-glucopyranoside-7-O-α-rhamnopyranoside	Iba03G002440	C2H2	0.913135	0.00058377
kaempferol-3-O-β-glucopyranoside-7-O-α-rhamnopyranoside	Iba03G015000	C2H2	0.849008	0.00378742
kaempferol-3-O-β-glucopyranoside-7-O-α-rhamnopyranoside	Iba03G018560	C2H2	0.936299	0.000201764
kaempferol-3-O-β-glucopyranoside-7-O-α-rhamnopyranoside	Iba03G020490	C2H2	-0.984416	1.53e-06
kaempferol-3-O-β-glucopyranoside-7-O-α-rhamnopyranoside	Iba03G021350	C2H2	0.976924	6.01e-06
kaempferol-3-O-β-glucopyranoside-7-O-α-rhamnopyranoside	Iba03G023840	C2H2	0.948038	0.00010007
kaempferol-3-O-β-glucopyranoside-7-O-α-rhamnopyranoside	Iba03G025000	C2H2	0.987615	6.88e-07
kaempferol-3-O-β-glucopyranoside-7-O-α-rhamnopyranoside	Iba03G026920	C2H2	0.858472	0.00304906
kaempferol-3-O-β-glucopyranoside-7-O-α-rhamnopyranoside	Iba03G029420	C2H2	-0.990091	3.16e-07
kaempferol-3-O-β-glucopyranoside-7-O-α-rhamnopyranoside	Iba03G029850	C2H2	-0.805364	0.00880327
kaempferol-3-O-β-glucopyranoside-7-O-α-rhamnopyranoside	Iba04G008370	C2H2	0.970927	1.34e-05
kaempferol-3-O-β-glucopyranoside-7-O-α-rhamnopyranoside	Iba04G011630	C2H2	0.899489	0.000959541
kaempferol-3-O-β-glucopyranoside-7-O-α-rhamnopyranoside	Iba04G013070	C2H2	-0.860484	0.00290602
kaempferol-3-O-β-glucopyranoside-7-O-α-rhamnopyranoside	Iba04G013150	C2H2	0.956993	5.21e-05
kaempferol-3-O-β-glucopyranoside-7-O-α-rhamnopyranoside	Iba05G002620	C2H2	0.971007	1.33e-05
kaempferol-3-O-β-glucopyranoside-7-O-α-rhamnopyranoside	Iba05G039650	C2H2	0.868438	0.00238556
kaempferol-3-O-β-glucopyranoside-7-O-α-rhamnopyranoside	Iba06G007920	C2H2	0.94718	0.000105879
kaempferol-3-O-β-glucopyranoside-7-O-α-rhamnopyranoside	Iba07G012870	C2H2	0.815127	0.00742743
kaempferol-3-O-β-glucopyranoside-7-O-α-rhamnopyranoside	Iba07G016580	C2H2	0.994012	5.44e-08
kaempferol-3-O-β-glucopyranoside-7-O-α-rhamnopyranoside	Iba07G027110	C2H2	0.848174	0.00385778
kaempferol-3-O-β-glucopyranoside-7-O-α-rhamnopyranoside	Iba01G027040	C3H	0.98116	2.97e-06
kaempferol-3-O-β-glucopyranoside-7-O-α-rhamnopyranoside	Iba01G031490	C3H	0.875091	0.00200289
kaempferol-3-O-β-glucopyranoside-7-O-α-rhamnopyranoside	Iba01G057770	C3H	0.912312	0.000602855
kaempferol-3-O-β-glucopyranoside-7-O-α-rhamnopyranoside	Iba02G002350	C3H	0.882989	0.00160643
kaempferol-3-O-β-glucopyranoside-7-O-α-rhamnopyranoside	Iba02G017620	C3H	0.883687	0.00157427
kaempferol-3-O-β-glucopyranoside-7-O-α-rhamnopyranoside	Iba03G034130	C3H	0.846847	0.0039717
kaempferol-3-O-β-glucopyranoside-7-O-α-rhamnopyranoside	Iba04G019640	C3H	0.983594	1.83e-06
kaempferol-3-O-β-glucopyranoside-7-O-α-rhamnopyranoside	Iba05G000860	C3H	0.963503	2.95e-05
kaempferol-3-O-β-glucopyranoside-7-O-α-rhamnopyranoside	Iba07G029570	C3H	0.99084	2.4e-07
kaempferol-3-O-β-glucopyranoside-7-O-α-rhamnopyranoside	Iba01G015090	CO-like	0.851419	0.00358881
kaempferol-3-O-β-glucopyranoside-7-O-α-rhamnopyranoside	Iba01G029620	CO-like	0.997013	4.78e-09
kaempferol-3-O-β-glucopyranoside-7-O-α-rhamnopyranoside	Iba01G032670	CO-like	0.968126	1.85e-05
kaempferol-3-O-β-glucopyranoside-7-O-α-rhamnopyranoside	Iba03G024720	CO-like	0.977256	5.71e-06
kaempferol-3-O-β-glucopyranoside-7-O-α-rhamnopyranoside	Iba03G040430	CO-like	0.98469	1.44e-06
kaempferol-3-O-β-glucopyranoside-7-O-α-rhamnopyranoside	Iba05G020900	CO-like	0.896776	0.00105042
kaempferol-3-O-β-glucopyranoside-7-O-α-rhamnopyranoside	Iba07G014530	CO-like	0.946259	0.000112379
kaempferol-3-O-β-glucopyranoside-7-O-α-rhamnopyranoside	Iba02G014710	CPP	0.949187	9.26e-05
kaempferol-3-O-β-glucopyranoside-7-O-α-rhamnopyranoside	Iba04G006610	CPP	0.933537	0.000233433
kaempferol-3-O-β-glucopyranoside-7-O-α-rhamnopyranoside	Iba04G015720	CPP	0.864933	0.00260618
kaempferol-3-O-β-glucopyranoside-7-O-α-rhamnopyranoside	Iba05G027050	CPP	0.82147	0.00661665
kaempferol-3-O-β-glucopyranoside-7-O-α-rhamnopyranoside	Iba07G001500	CPP	0.884085	0.00155612
kaempferol-3-O-β-glucopyranoside-7-O-α-rhamnopyranoside	Iba02G001640	DBB	0.974359	8.67e-06
kaempferol-3-O-β-glucopyranoside-7-O-α-rhamnopyranoside	Iba01G003700	Dof	0.872958	0.00212058
kaempferol-3-O-β-glucopyranoside-7-O-α-rhamnopyranoside	Iba01G004490	Dof	0.954252	6.45e-05
kaempferol-3-O-β-glucopyranoside-7-O-α-rhamnopyranoside	Iba01G009820	Dof	0.923673	0.000375182
kaempferol-3-O-β-glucopyranoside-7-O-α-rhamnopyranoside	Iba01G018200	Dof	0.980318	3.46e-06
kaempferol-3-O-β-glucopyranoside-7-O-α-rhamnopyranoside	Iba01G020600	Dof	-0.974438	8.58e-06
kaempferol-3-O-β-glucopyranoside-7-O-α-rhamnopyranoside	Iba01G030220	Dof	0.975394	7.51e-06
kaempferol-3-O-β-glucopyranoside-7-O-α-rhamnopyranoside	Iba02G020740	Dof	0.985375	1.23e-06
kaempferol-3-O-β-glucopyranoside-7-O-α-rhamnopyranoside	Iba02G029610	Dof	0.986363	9.62e-07
kaempferol-3-O-β-glucopyranoside-7-O-α-rhamnopyranoside	Iba02G038710	Dof	0.913398	0.000577754
kaempferol-3-O-β-glucopyranoside-7-O-α-rhamnopyranoside	Iba02G046480	Dof	0.979203	4.19e-06
kaempferol-3-O-β-glucopyranoside-7-O-α-rhamnopyranoside	Iba03G007890	Dof	0.96361	2.92e-05
kaempferol-3-O-β-glucopyranoside-7-O-α-rhamnopyranoside	Iba03G031080	Dof	0.977072	5.88e-06
kaempferol-3-O-β-glucopyranoside-7-O-α-rhamnopyranoside	Iba04G007330	Dof	0.828679	0.0057707
kaempferol-3-O-β-glucopyranoside-7-O-α-rhamnopyranoside	Iba04G018650	Dof	0.911793	0.0006151
kaempferol-3-O-β-glucopyranoside-7-O-α-rhamnopyranoside	Iba04G030960	Dof	0.994099	5.17e-08
kaempferol-3-O-β-glucopyranoside-7-O-α-rhamnopyranoside	Iba04G032110	Dof	0.967459	1.98e-05
kaempferol-3-O-β-glucopyranoside-7-O-α-rhamnopyranoside	Iba05G026590	Dof	0.805799	0.00873859
kaempferol-3-O-β-glucopyranoside-7-O-α-rhamnopyranoside	Iba05G030210	Dof	0.956834	5.27e-05
kaempferol-3-O-β-glucopyranoside-7-O-α-rhamnopyranoside	Iba06G001780	Dof	0.880032	0.00174782
kaempferol-3-O-β-glucopyranoside-7-O-α-rhamnopyranoside	Iba07G012340	Dof	0.960376	3.92e-05
kaempferol-3-O-β-glucopyranoside-7-O-α-rhamnopyranoside	Iba07G018990	Dof	0.970343	1.44e-05
kaempferol-3-O-β-glucopyranoside-7-O-α-rhamnopyranoside	Iba07G029310	Dof	0.982019	2.52e-06
kaempferol-3-O-β-glucopyranoside-7-O-α-rhamnopyranoside	NewGene_3029	Dof	0.976652	6.26e-06
kaempferol-3-O-β-glucopyranoside-7-O-α-rhamnopyranoside	Iba02G027240	E2F/DP	-0.805266	0.00881796
kaempferol-3-O-β-glucopyranoside-7-O-α-rhamnopyranoside	Iba03G003510	E2F/DP	0.983701	1.79e-06
kaempferol-3-O-β-glucopyranoside-7-O-α-rhamnopyranoside	Iba06G011940	E2F/DP	0.900285	0.000933957
kaempferol-3-O-β-glucopyranoside-7-O-α-rhamnopyranoside	Iba03G004100	EIL	0.910869	0.000637376
kaempferol-3-O-β-glucopyranoside-7-O-α-rhamnopyranoside	Iba01G000820	ERF	0.833291	0.00527016
kaempferol-3-O-β-glucopyranoside-7-O-α-rhamnopyranoside	Iba01G002110	ERF	0.917745	0.000484575
kaempferol-3-O-β-glucopyranoside-7-O-α-rhamnopyranoside	Iba01G004090	ERF	0.831804	0.00542813
kaempferol-3-O-β-glucopyranoside-7-O-α-rhamnopyranoside	Iba01G013260	ERF	-0.905917	0.00076632
kaempferol-3-O-β-glucopyranoside-7-O-α-rhamnopyranoside	Iba01G022600	ERF	0.885349	0.00149946
kaempferol-3-O-β-glucopyranoside-7-O-α-rhamnopyranoside	Iba01G023690	ERF	0.93384	0.0002298
kaempferol-3-O-β-glucopyranoside-7-O-α-rhamnopyranoside	Iba01G025230	ERF	0.821554	0.00660636
kaempferol-3-O-β-glucopyranoside-7-O-α-rhamnopyranoside	Iba01G057010	ERF	-0.947711	0.000102258
kaempferol-3-O-β-glucopyranoside-7-O-α-rhamnopyranoside	Iba02G001040	ERF	0.876855	0.00190906
kaempferol-3-O-β-glucopyranoside-7-O-α-rhamnopyranoside	Iba02G003020	ERF	0.810732	0.00802725
kaempferol-3-O-β-glucopyranoside-7-O-α-rhamnopyranoside	Iba02G020440	ERF	0.933995	0.000227959
kaempferol-3-O-β-glucopyranoside-7-O-α-rhamnopyranoside	Iba02G021040	ERF	0.992384	1.26e-07
kaempferol-3-O-β-glucopyranoside-7-O-α-rhamnopyranoside	Iba02G038690	ERF	-0.966784	2.13e-05
kaempferol-3-O-β-glucopyranoside-7-O-α-rhamnopyranoside	Iba02G051520	ERF	0.974228	8.82e-06
kaempferol-3-O-β-glucopyranoside-7-O-α-rhamnopyranoside	Iba03G001150	ERF	0.93265	0.000244311
kaempferol-3-O-β-glucopyranoside-7-O-α-rhamnopyranoside	Iba03G001330	ERF	0.938694	0.000176857
kaempferol-3-O-β-glucopyranoside-7-O-α-rhamnopyranoside	Iba04G014210	ERF	0.967933	1.88e-05
kaempferol-3-O-β-glucopyranoside-7-O-α-rhamnopyranoside	Iba04G016930	ERF	0.816581	0.00723599
kaempferol-3-O-β-glucopyranoside-7-O-α-rhamnopyranoside	Iba04G028270	ERF	-0.864677	0.00262286
kaempferol-3-O-β-glucopyranoside-7-O-α-rhamnopyranoside	Iba05G005190	ERF	0.88789	0.00138988
kaempferol-3-O-β-glucopyranoside-7-O-α-rhamnopyranoside	Iba05G035910	ERF	0.974418	8.6e-06
kaempferol-3-O-β-glucopyranoside-7-O-α-rhamnopyranoside	Iba06G017270	ERF	0.991859	1.59e-07
kaempferol-3-O-β-glucopyranoside-7-O-α-rhamnopyranoside	Iba06G021500	ERF	0.980437	3.38e-06
kaempferol-3-O-β-glucopyranoside-7-O-α-rhamnopyranoside	Iba07G000720	ERF	-0.913878	0.000566887
kaempferol-3-O-β-glucopyranoside-7-O-α-rhamnopyranoside	Iba07G022630	ERF	0.950092	8.71e-05
kaempferol-3-O-β-glucopyranoside-7-O-α-rhamnopyranoside	Iba07G024750	ERF	0.983844	1.74e-06
kaempferol-3-O-β-glucopyranoside-7-O-α-rhamnopyranoside	Iba07G031260	ERF	0.921758	0.000408383
kaempferol-3-O-β-glucopyranoside-7-O-α-rhamnopyranoside	Iba01G019710	FAR1	0.865183	0.00259004
kaempferol-3-O-β-glucopyranoside-7-O-α-rhamnopyranoside	Iba03G003610	FAR1	0.814446	0.00751838
kaempferol-3-O-β-glucopyranoside-7-O-α-rhamnopyranoside	Iba03G034600	FAR1	-0.833193	0.00528044
kaempferol-3-O-β-glucopyranoside-7-O-α-rhamnopyranoside	Iba06G008910	FAR1	-0.883203	0.00159653
kaempferol-3-O-β-glucopyranoside-7-O-α-rhamnopyranoside	Iba06G029920	FAR1	-0.840901	0.00451034
kaempferol-3-O-β-glucopyranoside-7-O-α-rhamnopyranoside	NewGene_2564	FAR1	-0.837772	0.004813
kaempferol-3-O-β-glucopyranoside-7-O-α-rhamnopyranoside	NewGene_4549	FAR1	0.881309	0.00168574
kaempferol-3-O-β-glucopyranoside-7-O-α-rhamnopyranoside	Iba01G011150	G2-like	-0.91328	0.000580438
kaempferol-3-O-β-glucopyranoside-7-O-α-rhamnopyranoside	Iba01G022910	G2-like	0.977911	5.16e-06
kaempferol-3-O-β-glucopyranoside-7-O-α-rhamnopyranoside	Iba01G033630	G2-like	-0.907045	0.000735478
kaempferol-3-O-β-glucopyranoside-7-O-α-rhamnopyranoside	Iba01G041750	G2-like	0.978561	4.65e-06
kaempferol-3-O-β-glucopyranoside-7-O-α-rhamnopyranoside	Iba02G013220	G2-like	0.853146	0.00345099
kaempferol-3-O-β-glucopyranoside-7-O-α-rhamnopyranoside	Iba02G052400	G2-like	-0.914657	0.000549586
kaempferol-3-O-β-glucopyranoside-7-O-α-rhamnopyranoside	Iba03G038370	G2-like	0.846724	0.00398239
kaempferol-3-O-β-glucopyranoside-7-O-α-rhamnopyranoside	Iba03G040100	G2-like	-0.833032	0.00529746
kaempferol-3-O-β-glucopyranoside-7-O-α-rhamnopyranoside	Iba03G041480	G2-like	0.90053	0.000926193
kaempferol-3-O-β-glucopyranoside-7-O-α-rhamnopyranoside	Iba04G002660	G2-like	0.872189	0.00216414
kaempferol-3-O-β-glucopyranoside-7-O-α-rhamnopyranoside	Iba04G025660	G2-like	0.834043	0.00519142
kaempferol-3-O-β-glucopyranoside-7-O-α-rhamnopyranoside	Iba06G007670	G2-like	0.865473	0.00257135
kaempferol-3-O-β-glucopyranoside-7-O-α-rhamnopyranoside	Iba07G001820	G2-like	0.906225	0.000757826
kaempferol-3-O-β-glucopyranoside-7-O-α-rhamnopyranoside	Iba01G002160	GATA	0.944785	0.000123366
kaempferol-3-O-β-glucopyranoside-7-O-α-rhamnopyranoside	Iba01G012170	GATA	0.997228	3.68e-09
kaempferol-3-O-β-glucopyranoside-7-O-α-rhamnopyranoside	Iba01G020300	GATA	0.918811	0.000463433
kaempferol-3-O-β-glucopyranoside-7-O-α-rhamnopyranoside	Iba02G013980	GATA	0.932894	0.000241283
kaempferol-3-O-β-glucopyranoside-7-O-α-rhamnopyranoside	Iba02G031800	GATA	0.9489	9.45e-05
kaempferol-3-O-β-glucopyranoside-7-O-α-rhamnopyranoside	Iba02G047130	GATA	0.888825	0.00135101
kaempferol-3-O-β-glucopyranoside-7-O-α-rhamnopyranoside	Iba04G017260	GATA	0.967399	2e-05
kaempferol-3-O-β-glucopyranoside-7-O-α-rhamnopyranoside	Iba04G029270	GATA	0.939541	0.000168593
kaempferol-3-O-β-glucopyranoside-7-O-α-rhamnopyranoside	Iba04G029540	GATA	0.998704	2.58e-10
kaempferol-3-O-β-glucopyranoside-7-O-α-rhamnopyranoside	Iba05G001380	GATA	0.933561	0.000233143
kaempferol-3-O-β-glucopyranoside-7-O-α-rhamnopyranoside	Iba05G025100	GATA	0.90405	0.000819363
kaempferol-3-O-β-glucopyranoside-7-O-α-rhamnopyranoside	Iba03G007440	GeBP	0.978613	4.61e-06
kaempferol-3-O-β-glucopyranoside-7-O-α-rhamnopyranoside	Iba04G021920	GeBP	0.959376	4.28e-05
kaempferol-3-O-β-glucopyranoside-7-O-α-rhamnopyranoside	Iba05G031380	GeBP	0.816118	0.0072966
kaempferol-3-O-β-glucopyranoside-7-O-α-rhamnopyranoside	Iba01G002560	GRAS	-0.934747	0.000219163
kaempferol-3-O-β-glucopyranoside-7-O-α-rhamnopyranoside	Iba01G016890	GRAS	-0.968576	1.76e-05
kaempferol-3-O-β-glucopyranoside-7-O-α-rhamnopyranoside	Iba01G028670	GRAS	0.900734	0.000919745
kaempferol-3-O-β-glucopyranoside-7-O-α-rhamnopyranoside	Iba01G041140	GRAS	0.884128	0.00155416
kaempferol-3-O-β-glucopyranoside-7-O-α-rhamnopyranoside	Iba01G042610	GRAS	0.924145	0.000367296
kaempferol-3-O-β-glucopyranoside-7-O-α-rhamnopyranoside	Iba02G000710	GRAS	0.96678	2.13e-05
kaempferol-3-O-β-glucopyranoside-7-O-α-rhamnopyranoside	Iba02G004260	GRAS	-0.891701	0.00123619
kaempferol-3-O-β-glucopyranoside-7-O-α-rhamnopyranoside	Iba02G011310	GRAS	0.970909	1.34e-05
kaempferol-3-O-β-glucopyranoside-7-O-α-rhamnopyranoside	Iba02G022470	GRAS	0.9555	5.86e-05
kaempferol-3-O-β-glucopyranoside-7-O-α-rhamnopyranoside	Iba02G039500	GRAS	-0.914167	0.000560434
kaempferol-3-O-β-glucopyranoside-7-O-α-rhamnopyranoside	Iba03G018580	GRAS	0.998221	7.81e-10
kaempferol-3-O-β-glucopyranoside-7-O-α-rhamnopyranoside	Iba04G002340	GRAS	0.918975	0.000460235
kaempferol-3-O-β-glucopyranoside-7-O-α-rhamnopyranoside	Iba04G017690	GRAS	0.827064	0.00595338
kaempferol-3-O-β-glucopyranoside-7-O-α-rhamnopyranoside	Iba04G021300	GRAS	0.964869	2.59e-05
kaempferol-3-O-β-glucopyranoside-7-O-α-rhamnopyranoside	Iba04G032670	GRAS	0.994639	3.7e-08
kaempferol-3-O-β-glucopyranoside-7-O-α-rhamnopyranoside	Iba01G034120	GRF	0.994001	5.47e-08
kaempferol-3-O-β-glucopyranoside-7-O-α-rhamnopyranoside	Iba01G039590	GRF	0.999373	2.03e-11
kaempferol-3-O-β-glucopyranoside-7-O-α-rhamnopyranoside	Iba02G021990	GRF	0.974566	8.43e-06
kaempferol-3-O-β-glucopyranoside-7-O-α-rhamnopyranoside	Iba03G006630	GRF	0.896618	0.00105587
kaempferol-3-O-β-glucopyranoside-7-O-α-rhamnopyranoside	Iba03G020940	GRF	0.949841	8.86e-05
kaempferol-3-O-β-glucopyranoside-7-O-α-rhamnopyranoside	Iba03G037640	GRF	0.933182	0.000237744
kaempferol-3-O-β-glucopyranoside-7-O-α-rhamnopyranoside	Iba05G026060	GRF	0.992261	1.33e-07
kaempferol-3-O-β-glucopyranoside-7-O-α-rhamnopyranoside	Iba05G034240	GRF	0.965016	2.55e-05
kaempferol-3-O-β-glucopyranoside-7-O-α-rhamnopyranoside	Iba07G000830	GRF	0.96971	1.55e-05
kaempferol-3-O-β-glucopyranoside-7-O-α-rhamnopyranoside	Iba07G013600	GRF	0.997514	2.52e-09
kaempferol-3-O-β-glucopyranoside-7-O-α-rhamnopyranoside	Iba02G030940	HB-other	0.948404	9.77e-05
kaempferol-3-O-β-glucopyranoside-7-O-α-rhamnopyranoside	Iba05G012410	HB-other	0.906583	0.000748024
kaempferol-3-O-β-glucopyranoside-7-O-α-rhamnopyranoside	Iba07G014570	HB-other	-0.857244	0.0031387
kaempferol-3-O-β-glucopyranoside-7-O-α-rhamnopyranoside	Iba01G010360	HD-ZIP	0.927267	0.000318041
kaempferol-3-O-β-glucopyranoside-7-O-α-rhamnopyranoside	Iba01G030260	HD-ZIP	0.973947	9.16e-06
kaempferol-3-O-β-glucopyranoside-7-O-α-rhamnopyranoside	Iba01G032040	HD-ZIP	0.902432	0.000867329
kaempferol-3-O-β-glucopyranoside-7-O-α-rhamnopyranoside	Iba01G036660	HD-ZIP	0.817717	0.00708869
kaempferol-3-O-β-glucopyranoside-7-O-α-rhamnopyranoside	Iba01G047600	HD-ZIP	0.992603	1.14e-07
kaempferol-3-O-β-glucopyranoside-7-O-α-rhamnopyranoside	Iba01G047650	HD-ZIP	0.987973	6.21e-07
kaempferol-3-O-β-glucopyranoside-7-O-α-rhamnopyranoside	Iba02G003190	HD-ZIP	0.975908	6.98e-06
kaempferol-3-O-β-glucopyranoside-7-O-α-rhamnopyranoside	Iba02G006070	HD-ZIP	0.995648	1.78e-08
kaempferol-3-O-β-glucopyranoside-7-O-α-rhamnopyranoside	Iba02G022480	HD-ZIP	0.991192	2.09e-07
kaempferol-3-O-β-glucopyranoside-7-O-α-rhamnopyranoside	Iba03G006810	HD-ZIP	0.940037	0.000163882
kaempferol-3-O-β-glucopyranoside-7-O-α-rhamnopyranoside	Iba04G031550	HD-ZIP	0.890741	0.00127372
kaempferol-3-O-β-glucopyranoside-7-O-α-rhamnopyranoside	Iba05G020240	HD-ZIP	0.97252	1.1e-05
kaempferol-3-O-β-glucopyranoside-7-O-α-rhamnopyranoside	Iba05G040180	HD-ZIP	0.890983	0.00126421
kaempferol-3-O-β-glucopyranoside-7-O-α-rhamnopyranoside	Iba07G013390	HD-ZIP	0.996856	5.72e-09
kaempferol-3-O-β-glucopyranoside-7-O-α-rhamnopyranoside	Iba07G031310	HD-ZIP	0.817514	0.00711487
kaempferol-3-O-β-glucopyranoside-7-O-α-rhamnopyranoside	Iba01G030530	HSF	-0.825022	0.00618998
kaempferol-3-O-β-glucopyranoside-7-O-α-rhamnopyranoside	Iba03G042320	HSF	0.883825	0.00156797
kaempferol-3-O-β-glucopyranoside-7-O-α-rhamnopyranoside	Iba06G002000	HSF	0.802877	0.00917938
kaempferol-3-O-β-glucopyranoside-7-O-α-rhamnopyranoside	Iba07G023510	HSF	0.805087	0.00884462
kaempferol-3-O-β-glucopyranoside-7-O-α-rhamnopyranoside	Iba01G049840	LBD	-0.918457	0.000470372
kaempferol-3-O-β-glucopyranoside-7-O-α-rhamnopyranoside	Iba03G002700	LBD	0.949174	9.27e-05
kaempferol-3-O-β-glucopyranoside-7-O-α-rhamnopyranoside	Iba03G013210	LBD	0.941543	0.000150148
kaempferol-3-O-β-glucopyranoside-7-O-α-rhamnopyranoside	Iba03G019800	LBD	0.893692	0.00116081
kaempferol-3-O-β-glucopyranoside-7-O-α-rhamnopyranoside	Iba03G021920	LBD	0.979341	4.09e-06
kaempferol-3-O-β-glucopyranoside-7-O-α-rhamnopyranoside	Iba05G004180	LBD	0.958072	4.77e-05
kaempferol-3-O-β-glucopyranoside-7-O-α-rhamnopyranoside	Iba07G017430	LBD	0.85509	0.00330031
kaempferol-3-O-β-glucopyranoside-7-O-α-rhamnopyranoside	Iba07G022190	LBD	0.95186	7.69e-05
kaempferol-3-O-β-glucopyranoside-7-O-α-rhamnopyranoside	Iba06G026020	LFY	0.991714	1.69e-07
kaempferol-3-O-β-glucopyranoside-7-O-α-rhamnopyranoside	Iba04G035260	LSD	-0.966653	2.16e-05
kaempferol-3-O-β-glucopyranoside-7-O-α-rhamnopyranoside	Iba01G012880	MIKC_MADS	0.997966	1.25e-09
kaempferol-3-O-β-glucopyranoside-7-O-α-rhamnopyranoside	Iba03G002150	MIKC_MADS	0.994685	3.59e-08
kaempferol-3-O-β-glucopyranoside-7-O-α-rhamnopyranoside	Iba03G016580	MIKC_MADS	0.892507	0.00120527
kaempferol-3-O-β-glucopyranoside-7-O-α-rhamnopyranoside	Iba03G018930	MIKC_MADS	0.959067	4.39e-05
kaempferol-3-O-β-glucopyranoside-7-O-α-rhamnopyranoside	Iba03G018940	MIKC_MADS	0.947828	0.000101466
kaempferol-3-O-β-glucopyranoside-7-O-α-rhamnopyranoside	Iba04G024630	MIKC_MADS	0.925819	0.000340259
kaempferol-3-O-β-glucopyranoside-7-O-α-rhamnopyranoside	Iba05G007660	MIKC_MADS	0.995712	1.69e-08
kaempferol-3-O-β-glucopyranoside-7-O-α-rhamnopyranoside	Iba05G035420	MIKC_MADS	0.914391	0.000555444
kaempferol-3-O-β-glucopyranoside-7-O-α-rhamnopyranoside	Iba06G024440	MIKC_MADS	0.997043	4.62e-09
kaempferol-3-O-β-glucopyranoside-7-O-α-rhamnopyranoside	Iba06G027510	MIKC_MADS	0.97749	5.51e-06
kaempferol-3-O-β-glucopyranoside-7-O-α-rhamnopyranoside	Iba07G016270	MIKC_MADS	0.959389	4.27e-05
kaempferol-3-O-β-glucopyranoside-7-O-α-rhamnopyranoside	Iba02G022240	M-type_MADS	0.936162	0.00020326
kaempferol-3-O-β-glucopyranoside-7-O-α-rhamnopyranoside	Iba03G016310	M-type_MADS	0.873753	0.00207616
kaempferol-3-O-β-glucopyranoside-7-O-α-rhamnopyranoside	Iba01G001420	MYB	0.883478	0.00158382
kaempferol-3-O-β-glucopyranoside-7-O-α-rhamnopyranoside	Iba01G013390	MYB	0.986779	8.64e-07
kaempferol-3-O-β-glucopyranoside-7-O-α-rhamnopyranoside	Iba01G013930	MYB	0.959194	4.34e-05
kaempferol-3-O-β-glucopyranoside-7-O-α-rhamnopyranoside	Iba01G014710	MYB	-0.918606	0.000467442
kaempferol-3-O-β-glucopyranoside-7-O-α-rhamnopyranoside	Iba01G033160	MYB	0.901389	0.00089927
kaempferol-3-O-β-glucopyranoside-7-O-α-rhamnopyranoside	Iba01G034060	MYB	0.910376	0.000649476
kaempferol-3-O-β-glucopyranoside-7-O-α-rhamnopyranoside	Iba02G013590	MYB	-0.853193	0.00344732
kaempferol-3-O-β-glucopyranoside-7-O-α-rhamnopyranoside	Iba02G023310	MYB	0.98605	1.04e-06
kaempferol-3-O-β-glucopyranoside-7-O-α-rhamnopyranoside	Iba02G023330	MYB	0.985604	1.16e-06
kaempferol-3-O-β-glucopyranoside-7-O-α-rhamnopyranoside	Iba02G023340	MYB	0.965124	2.52e-05
kaempferol-3-O-β-glucopyranoside-7-O-α-rhamnopyranoside	Iba02G045800	MYB	0.885001	0.00151489
kaempferol-3-O-β-glucopyranoside-7-O-α-rhamnopyranoside	Iba02G046600	MYB	0.986545	9.18e-07
kaempferol-3-O-β-glucopyranoside-7-O-α-rhamnopyranoside	Iba03G020240	MYB	0.987984	6.19e-07
kaempferol-3-O-β-glucopyranoside-7-O-α-rhamnopyranoside	Iba03G021560	MYB	0.983013	2.07e-06
kaempferol-3-O-β-glucopyranoside-7-O-α-rhamnopyranoside	Iba03G044810	MYB	0.867874	0.00242017
kaempferol-3-O-β-glucopyranoside-7-O-α-rhamnopyranoside	Iba04G013280	MYB	0.913124	0.00058402
kaempferol-3-O-β-glucopyranoside-7-O-α-rhamnopyranoside	Iba04G028210	MYB	0.987367	7.37e-07
kaempferol-3-O-β-glucopyranoside-7-O-α-rhamnopyranoside	Iba04G030800	MYB	0.881478	0.00167762
kaempferol-3-O-β-glucopyranoside-7-O-α-rhamnopyranoside	Iba04G032320	MYB	-0.886383	0.00145415
kaempferol-3-O-β-glucopyranoside-7-O-α-rhamnopyranoside	Iba05G011140	MYB	0.913341	0.00057904
kaempferol-3-O-β-glucopyranoside-7-O-α-rhamnopyranoside	Iba05G013340	MYB	-0.848304	0.00384673
kaempferol-3-O-β-glucopyranoside-7-O-α-rhamnopyranoside	Iba05G013410	MYB	0.938358	0.000180218
kaempferol-3-O-β-glucopyranoside-7-O-α-rhamnopyranoside	Iba05G014760	MYB	0.983615	1.82e-06
kaempferol-3-O-β-glucopyranoside-7-O-α-rhamnopyranoside	Iba05G017450	MYB	0.830513	0.005568
kaempferol-3-O-β-glucopyranoside-7-O-α-rhamnopyranoside	Iba05G020280	MYB	0.899311	0.000965319
kaempferol-3-O-β-glucopyranoside-7-O-α-rhamnopyranoside	Iba06G018950	MYB	0.859194	0.00299716
kaempferol-3-O-β-glucopyranoside-7-O-α-rhamnopyranoside	Iba06G024590	MYB	0.957426	5.03e-05
kaempferol-3-O-β-glucopyranoside-7-O-α-rhamnopyranoside	Iba07G000840	MYB	0.984492	1.51e-06
kaempferol-3-O-β-glucopyranoside-7-O-α-rhamnopyranoside	Iba07G012240	MYB	0.991262	2.04e-07
kaempferol-3-O-β-glucopyranoside-7-O-α-rhamnopyranoside	Iba07G032200	MYB	0.813526	0.00764225
kaempferol-3-O-β-glucopyranoside-7-O-α-rhamnopyranoside	Iba01G000940	MYB_related	0.957393	5.04e-05
kaempferol-3-O-β-glucopyranoside-7-O-α-rhamnopyranoside	Iba01G001550	MYB_related	0.809091	0.00825939
kaempferol-3-O-β-glucopyranoside-7-O-α-rhamnopyranoside	Iba01G006170	MYB_related	0.988341	5.57e-07
kaempferol-3-O-β-glucopyranoside-7-O-α-rhamnopyranoside	Iba01G028010	MYB_related	0.864615	0.0026269
kaempferol-3-O-β-glucopyranoside-7-O-α-rhamnopyranoside	Iba02G031330	MYB_related	0.869011	0.00235078
kaempferol-3-O-β-glucopyranoside-7-O-α-rhamnopyranoside	Iba03G017650	MYB_related	0.861371	0.0028444
kaempferol-3-O-β-glucopyranoside-7-O-α-rhamnopyranoside	Iba03G018700	MYB_related	0.991255	2.04e-07
kaempferol-3-O-β-glucopyranoside-7-O-α-rhamnopyranoside	Iba03G023630	MYB_related	0.915083	0.000540266
kaempferol-3-O-β-glucopyranoside-7-O-α-rhamnopyranoside	Iba03G035300	MYB_related	0.873246	0.00210445
kaempferol-3-O-β-glucopyranoside-7-O-α-rhamnopyranoside	Iba03G039580	MYB_related	0.957977	4.81e-05
kaempferol-3-O-β-glucopyranoside-7-O-α-rhamnopyranoside	Iba05G010830	MYB_related	0.871105	0.00222662
kaempferol-3-O-β-glucopyranoside-7-O-α-rhamnopyranoside	Iba05G034540	MYB_related	0.94068	0.00015792
kaempferol-3-O-β-glucopyranoside-7-O-α-rhamnopyranoside	Iba06G021420	MYB_related	0.983367	1.92e-06
kaempferol-3-O-β-glucopyranoside-7-O-α-rhamnopyranoside	Iba07G031320	MYB_related	0.960818	3.77e-05
kaempferol-3-O-β-glucopyranoside-7-O-α-rhamnopyranoside	Iba01G006860	NAC	0.975018	7.92e-06
kaempferol-3-O-β-glucopyranoside-7-O-α-rhamnopyranoside	Iba01G011220	NAC	0.983607	1.83e-06
kaempferol-3-O-β-glucopyranoside-7-O-α-rhamnopyranoside	Iba01G023710	NAC	0.909086	0.000681909
kaempferol-3-O-β-glucopyranoside-7-O-α-rhamnopyranoside	Iba01G031860	NAC	0.945613	0.000117103
kaempferol-3-O-β-glucopyranoside-7-O-α-rhamnopyranoside	Iba02G019010	NAC	0.949147	9.29e-05
kaempferol-3-O-β-glucopyranoside-7-O-α-rhamnopyranoside	Iba02G019530	NAC	0.974918	8.03e-06
kaempferol-3-O-β-glucopyranoside-7-O-α-rhamnopyranoside	Iba02G025250	NAC	0.973348	9.91e-06
kaempferol-3-O-β-glucopyranoside-7-O-α-rhamnopyranoside	Iba02G027110	NAC	-0.940164	0.000162692
kaempferol-3-O-β-glucopyranoside-7-O-α-rhamnopyranoside	Iba03G042600	NAC	0.956836	5.27e-05
kaempferol-3-O-β-glucopyranoside-7-O-α-rhamnopyranoside	Iba04G020050	NAC	0.909269	0.000677239
kaempferol-3-O-β-glucopyranoside-7-O-α-rhamnopyranoside	Iba04G027560	NAC	0.928194	0.000304353
kaempferol-3-O-β-glucopyranoside-7-O-α-rhamnopyranoside	Iba05G019360	NAC	-0.896159	0.00107187
kaempferol-3-O-β-glucopyranoside-7-O-α-rhamnopyranoside	Iba05G023780	NAC	0.92399	0.000369873
kaempferol-3-O-β-glucopyranoside-7-O-α-rhamnopyranoside	Iba05G026750	NAC	-0.95372	6.71e-05
kaempferol-3-O-β-glucopyranoside-7-O-α-rhamnopyranoside	Iba06G005390	NAC	-0.903554	0.000833843
kaempferol-3-O-β-glucopyranoside-7-O-α-rhamnopyranoside	Iba07G027680	NAC	0.883241	0.00159475
kaempferol-3-O-β-glucopyranoside-7-O-α-rhamnopyranoside	Iba07G028670	NAC	-0.967023	2.08e-05
kaempferol-3-O-β-glucopyranoside-7-O-α-rhamnopyranoside	NewGene_4287	NAC	0.846082	0.00403836
kaempferol-3-O-β-glucopyranoside-7-O-α-rhamnopyranoside	Iba01G047660	NF-YA	0.918003	0.000479385
kaempferol-3-O-β-glucopyranoside-7-O-α-rhamnopyranoside	Iba03G021440	NF-YA	0.899024	0.000974696
kaempferol-3-O-β-glucopyranoside-7-O-α-rhamnopyranoside	Iba06G001370	NF-YA	-0.804875	0.0088764
kaempferol-3-O-β-glucopyranoside-7-O-α-rhamnopyranoside	Iba02G001290	NF-YB	-0.942543	0.000141486
kaempferol-3-O-β-glucopyranoside-7-O-α-rhamnopyranoside	Iba03G004810	NF-YB	0.932158	0.000250483
kaempferol-3-O-β-glucopyranoside-7-O-α-rhamnopyranoside	Iba01G037350	NF-YC	0.878587	0.00181994
kaempferol-3-O-β-glucopyranoside-7-O-α-rhamnopyranoside	Iba04G014740	NF-YC	0.888172	0.00137808
kaempferol-3-O-β-glucopyranoside-7-O-α-rhamnopyranoside	Iba04G025330	NF-YC	0.976533	6.37e-06
kaempferol-3-O-β-glucopyranoside-7-O-α-rhamnopyranoside	Iba05G023860	NF-YC	0.9739	9.22e-06
kaempferol-3-O-β-glucopyranoside-7-O-α-rhamnopyranoside	Iba02G008260	NZZ/SPL	0.803737	0.00904821
kaempferol-3-O-β-glucopyranoside-7-O-α-rhamnopyranoside	Iba01G041740	RAV	0.906755	0.000743338
kaempferol-3-O-β-glucopyranoside-7-O-α-rhamnopyranoside	Iba06G021660	RAV	0.963925	2.83e-05
kaempferol-3-O-β-glucopyranoside-7-O-α-rhamnopyranoside	Iba05G032510	SAP	0.968489	1.77e-05
kaempferol-3-O-β-glucopyranoside-7-O-α-rhamnopyranoside	Iba01G004030	SBP	0.99618	1.13e-08
kaempferol-3-O-β-glucopyranoside-7-O-α-rhamnopyranoside	Iba01G018850	SBP	0.928252	0.000303514
kaempferol-3-O-β-glucopyranoside-7-O-α-rhamnopyranoside	Iba01G026320	SBP	0.974034	9.06e-06
kaempferol-3-O-β-glucopyranoside-7-O-α-rhamnopyranoside	Iba01G037910	SBP	0.995639	1.8e-08
kaempferol-3-O-β-glucopyranoside-7-O-α-rhamnopyranoside	Iba03G002130	SBP	0.950439	8.5e-05
kaempferol-3-O-β-glucopyranoside-7-O-α-rhamnopyranoside	Iba03G018490	SBP	0.932543	0.000245643
kaempferol-3-O-β-glucopyranoside-7-O-α-rhamnopyranoside	Iba03G018500	SBP	0.888163	0.00137845
kaempferol-3-O-β-glucopyranoside-7-O-α-rhamnopyranoside	Iba03G034320	SBP	0.90037	0.000931266
kaempferol-3-O-β-glucopyranoside-7-O-α-rhamnopyranoside	Iba04G005220	SBP	-0.932765	0.000242875
kaempferol-3-O-β-glucopyranoside-7-O-α-rhamnopyranoside	Iba04G018930	SBP	0.979156	4.22e-06
kaempferol-3-O-β-glucopyranoside-7-O-α-rhamnopyranoside	Iba06G024470	SBP	0.904671	0.000801448
kaempferol-3-O-β-glucopyranoside-7-O-α-rhamnopyranoside	Iba02G049690	SRS	0.898544	0.000990534
kaempferol-3-O-β-glucopyranoside-7-O-α-rhamnopyranoside	Iba03G009010	SRS	0.807526	0.00848493
kaempferol-3-O-β-glucopyranoside-7-O-α-rhamnopyranoside	Iba05G000080	SRS	0.972532	1.1e-05
kaempferol-3-O-β-glucopyranoside-7-O-α-rhamnopyranoside	Iba05G002780	SRS	0.924685	0.000358407
kaempferol-3-O-β-glucopyranoside-7-O-α-rhamnopyranoside	Iba07G010680	SRS	0.954769	6.2e-05
kaempferol-3-O-β-glucopyranoside-7-O-α-rhamnopyranoside	NewGene_2097	SRS	0.9961	1.22e-08
kaempferol-3-O-β-glucopyranoside-7-O-α-rhamnopyranoside	NewGene_3967	SRS	0.956424	5.45e-05
kaempferol-3-O-β-glucopyranoside-7-O-α-rhamnopyranoside	Iba01G006260	TALE	0.960222	3.98e-05
kaempferol-3-O-β-glucopyranoside-7-O-α-rhamnopyranoside	Iba01G015940	TALE	-0.905113	0.000788852
kaempferol-3-O-β-glucopyranoside-7-O-α-rhamnopyranoside	Iba02G031580	TALE	0.886255	0.00145972
kaempferol-3-O-β-glucopyranoside-7-O-α-rhamnopyranoside	Iba02G050420	TALE	0.869841	0.00230101
kaempferol-3-O-β-glucopyranoside-7-O-α-rhamnopyranoside	Iba04G010820	TALE	0.944008	0.000129452
kaempferol-3-O-β-glucopyranoside-7-O-α-rhamnopyranoside	Iba04G033400	TALE	-0.94223	0.000144159
kaempferol-3-O-β-glucopyranoside-7-O-α-rhamnopyranoside	Iba06G019730	TALE	-0.96932	1.62e-05
kaempferol-3-O-β-glucopyranoside-7-O-α-rhamnopyranoside	Iba07G008350	TALE	-0.966647	2.16e-05
kaempferol-3-O-β-glucopyranoside-7-O-α-rhamnopyranoside	Iba07G028750	TALE	0.85069	0.0036481
kaempferol-3-O-β-glucopyranoside-7-O-α-rhamnopyranoside	Iba07G028760	TALE	-0.949682	8.96e-05
kaempferol-3-O-β-glucopyranoside-7-O-α-rhamnopyranoside	Iba07G029230	TALE	-0.802462	0.00924328
kaempferol-3-O-β-glucopyranoside-7-O-α-rhamnopyranoside	Iba02G044740	TCP	0.908353	0.000700808
kaempferol-3-O-β-glucopyranoside-7-O-α-rhamnopyranoside	Iba02G045510	TCP	0.986707	8.8e-07
kaempferol-3-O-β-glucopyranoside-7-O-α-rhamnopyranoside	Iba03G030980	TCP	0.873366	0.00209773
kaempferol-3-O-β-glucopyranoside-7-O-α-rhamnopyranoside	Iba05G019120	TCP	0.974483	8.52e-06
kaempferol-3-O-β-glucopyranoside-7-O-α-rhamnopyranoside	Iba06G018840	TCP	0.85711	0.00314863
kaempferol-3-O-β-glucopyranoside-7-O-α-rhamnopyranoside	Iba06G027800	TCP	0.97393	9.18e-06
kaempferol-3-O-β-glucopyranoside-7-O-α-rhamnopyranoside	Iba07G025140	TCP	0.949123	9.3e-05
kaempferol-3-O-β-glucopyranoside-7-O-α-rhamnopyranoside	Iba02G031710	Trihelix	0.999727	1.1e-12
kaempferol-3-O-β-glucopyranoside-7-O-α-rhamnopyranoside	Iba03G020580	Trihelix	0.869191	0.00233993
kaempferol-3-O-β-glucopyranoside-7-O-α-rhamnopyranoside	Iba03G023000	Trihelix	0.9749	8.05e-06
kaempferol-3-O-β-glucopyranoside-7-O-α-rhamnopyranoside	Iba03G028990	Trihelix	0.837209	0.00486888
kaempferol-3-O-β-glucopyranoside-7-O-α-rhamnopyranoside	Iba03G039340	Trihelix	0.914955	0.000543058
kaempferol-3-O-β-glucopyranoside-7-O-α-rhamnopyranoside	Iba05G035490	Trihelix	0.98122	2.93e-06
kaempferol-3-O-β-glucopyranoside-7-O-α-rhamnopyranoside	Iba06G026230	Trihelix	0.884397	0.00154199
kaempferol-3-O-β-glucopyranoside-7-O-α-rhamnopyranoside	Iba07G013420	Trihelix	0.893006	0.0011864
kaempferol-3-O-β-glucopyranoside-7-O-α-rhamnopyranoside	NewGene_905	Trihelix	0.921547	0.000412157
kaempferol-3-O-β-glucopyranoside-7-O-α-rhamnopyranoside	Iba05G013310	VOZ	0.825253	0.00616288
kaempferol-3-O-β-glucopyranoside-7-O-α-rhamnopyranoside	Iba03G010130	Whirly	0.852188	0.00352698
kaempferol-3-O-β-glucopyranoside-7-O-α-rhamnopyranoside	Iba04G013530	Whirly	0.810288	0.00808959
kaempferol-3-O-β-glucopyranoside-7-O-α-rhamnopyranoside	Iba01G011590	WOX	0.947957	0.000100609
kaempferol-3-O-β-glucopyranoside-7-O-α-rhamnopyranoside	Iba03G032030	WOX	0.915912	0.000522471
kaempferol-3-O-β-glucopyranoside-7-O-α-rhamnopyranoside	Iba04G019160	WOX	0.954293	6.43e-05
kaempferol-3-O-β-glucopyranoside-7-O-α-rhamnopyranoside	Iba05G028130	WOX	0.922701	0.000391791
kaempferol-3-O-β-glucopyranoside-7-O-α-rhamnopyranoside	Iba07G010130	WOX	0.927398	0.000316086
kaempferol-3-O-β-glucopyranoside-7-O-α-rhamnopyranoside	Iba01G002940	WRKY	-0.880849	0.00170794
kaempferol-3-O-β-glucopyranoside-7-O-α-rhamnopyranoside	Iba01G009670	WRKY	0.852448	0.00350625
kaempferol-3-O-β-glucopyranoside-7-O-α-rhamnopyranoside	Iba02G016600	WRKY	0.961433	3.57e-05
kaempferol-3-O-β-glucopyranoside-7-O-α-rhamnopyranoside	Iba02G037300	WRKY	0.845721	0.00407014
kaempferol-3-O-β-glucopyranoside-7-O-α-rhamnopyranoside	Iba02G043710	WRKY	0.95128	8.01e-05
kaempferol-3-O-β-glucopyranoside-7-O-α-rhamnopyranoside	Iba03G007680	WRKY	0.917628	0.000486935
kaempferol-3-O-β-glucopyranoside-7-O-α-rhamnopyranoside	Iba03G017070	WRKY	-0.943315	0.000135052
kaempferol-3-O-β-glucopyranoside-7-O-α-rhamnopyranoside	Iba03G019550	WRKY	0.958461	4.62e-05
kaempferol-3-O-β-glucopyranoside-7-O-α-rhamnopyranoside	Iba03G023060	WRKY	0.97113	1.31e-05
kaempferol-3-O-β-glucopyranoside-7-O-α-rhamnopyranoside	Iba03G026270	WRKY	-0.962611	3.21e-05
kaempferol-3-O-β-glucopyranoside-7-O-α-rhamnopyranoside	Iba03G026770	WRKY	0.935374	0.000212004
kaempferol-3-O-β-glucopyranoside-7-O-α-rhamnopyranoside	Iba03G038860	WRKY	0.999587	4.7e-12
kaempferol-3-O-β-glucopyranoside-7-O-α-rhamnopyranoside	Iba03G044050	WRKY	-0.94611	0.000113456
kaempferol-3-O-β-glucopyranoside-7-O-α-rhamnopyranoside	Iba04G020380	WRKY	-0.889125	0.00133871
kaempferol-3-O-β-glucopyranoside-7-O-α-rhamnopyranoside	Iba05G001130	WRKY	0.838773	0.00471477
kaempferol-3-O-β-glucopyranoside-7-O-α-rhamnopyranoside	Iba05G039760	WRKY	-0.975245	7.67e-06
kaempferol-3-O-β-glucopyranoside-7-O-α-rhamnopyranoside	Iba06G025910	WRKY	-0.866974	0.00247608
kaempferol-3-O-β-glucopyranoside-7-O-α-rhamnopyranoside	Iba07G010060	WRKY	-0.889419	0.00132671
kaempferol-3-O-β-glucopyranoside-7-O-α-rhamnopyranoside	Iba07G011070	WRKY	-0.811996	0.00785155
kaempferol-3-O-β-glucopyranoside-7-O-α-rhamnopyranoside	Iba01G028870	YABBY	0.955951	5.66e-05
kaempferol-3-O-β-glucopyranoside-7-O-α-rhamnopyranoside	Iba01G037830	YABBY	0.982722	2.19e-06
kaempferol-3-O-β-glucopyranoside-7-O-α-rhamnopyranoside	Iba01G037840	YABBY	0.94296	0.000137984
kaempferol-3-O-β-glucopyranoside-7-O-α-rhamnopyranoside	Iba03G018650	YABBY	0.976984	5.96e-06
kaempferol-3-O-β-glucopyranoside-7-O-α-rhamnopyranoside	Iba05G035160	YABBY	0.927667	0.000312088
kaempferol-3-O-β-glucopyranoside-7-O-α-rhamnopyranoside	Iba07G002090	YABBY	0.99645	8.75e-09
kaempferol-3-O-β-glucopyranoside-7-O-α-rhamnopyranoside	Iba01G010780	ZF-HD	0.998851	1.69e-10
kaempferol-3-O-β-glucopyranoside-7-O-α-rhamnopyranoside	Iba01G012480	ZF-HD	0.894684	0.00112445
kaempferol-3-O-β-glucopyranoside-7-O-α-rhamnopyranoside	Iba01G013460	ZF-HD	0.985441	1.21e-06
kaempferol-3-O-β-glucopyranoside-7-O-α-rhamnopyranoside	Iba01G035980	ZF-HD	0.982476	2.31e-06
kaempferol-3-O-β-glucopyranoside-7-O-α-rhamnopyranoside	Iba02G051830	ZF-HD	0.971113	1.31e-05
kaempferol-3-O-β-glucopyranoside-7-O-α-rhamnopyranoside	Iba03G045600	ZF-HD	0.984198	1.61e-06
kaempferol-3-O-β-glucopyranoside-7-O-α-rhamnopyranoside	Iba04G028140	ZF-HD	0.992136	1.41e-07
kaempferol-3-O-β-glucopyranoside-7-O-α-rhamnopyranoside	Iba05G003880	ZF-HD	0.994512	4.01e-08
kaempferol-3-O-β-glucopyranoside-7-O-α-rhamnopyranoside	Iba06G026930	ZF-HD	0.93184	0.00025454
kaempferol-3-O-β-glucopyranoside-7-O-α-rhamnopyranoside	Iba07G008460	ZF-HD	0.993466	7.38e-08
kaempferol-3-O-(2''-O-β-D-glucopyl)-β-D-rutinoside	Iba01G001580	MYB	0.978759	4.5e-06
kaempferol-3-O-(2''-O-β-D-glucopyl)-β-D-rutinoside	Iba03G001370	C2H2	-0.995667	1.76e-08
kaempferol-3-O-(2''-O-β-D-glucopyl)-β-D-rutinoside	Iba03G020100	bHLH	-0.995132	2.64e-08
kaempferol-3-O-(2''-O-β-D-glucopyl)-β-D-rutinoside	Iba01G032060	G2-like	-0.992224	1.35e-07
kaempferol-3-O-(2''-O-β-D-glucopyl)-β-D-rutinoside	Iba02G044820	MYB	-0.990344	2.89e-07
kaempferol-3-O-(2''-O-β-D-glucopyl)-β-D-rutinoside	Iba07G027950	C2H2	-0.988905	4.69e-07
kaempferol-3-O-(2''-O-β-D-glucopyl)-β-D-rutinoside	Iba02G045630	LBD	-0.988561	5.21e-07
kaempferol-3-O-(2''-O-β-D-glucopyl)-β-D-rutinoside	Iba03G003470	bHLH	-0.98811	5.97e-07
kaempferol-3-O-(2''-O-β-D-glucopyl)-β-D-rutinoside	Iba02G050950	HD-ZIP	-0.987063	8.01e-07
kaempferol-3-O-(2''-O-β-D-glucopyl)-β-D-rutinoside	Iba07G001170	C3H	-0.986722	8.77e-07
kaempferol-3-O-(2''-O-β-D-glucopyl)-β-D-rutinoside	Iba03G045470	MYB	-0.986357	9.64e-07
kaempferol-3-O-(2''-O-β-D-glucopyl)-β-D-rutinoside	Iba01G031870	bHLH	-0.986332	9.7e-07
kaempferol-3-O-(2''-O-β-D-glucopyl)-β-D-rutinoside	Iba03G042460	bHLH	-0.983887	1.72e-06
kaempferol-3-O-(2''-O-β-D-glucopyl)-β-D-rutinoside	Iba06G012280	Dof	-0.983306	1.95e-06
kaempferol-3-O-(2''-O-β-D-glucopyl)-β-D-rutinoside	Iba07G017700	bZIP	-0.981539	2.76e-06
kaempferol-3-O-(2''-O-β-D-glucopyl)-β-D-rutinoside	Iba03G045120	ARF	-0.981401	2.84e-06
kaempferol-3-O-(2''-O-β-D-glucopyl)-β-D-rutinoside	Iba01G014140	LBD	-0.980994	3.06e-06
kaempferol-3-O-(2''-O-β-D-glucopyl)-β-D-rutinoside	Iba03G004540	EIL	-0.980895	3.11e-06
kaempferol-3-O-(2''-O-β-D-glucopyl)-β-D-rutinoside	Iba04G008020	BES1	-0.976154	6.74e-06
kaempferol-3-O-(2''-O-β-D-glucopyl)-β-D-rutinoside	Iba07G001830	GRAS	-0.976107	6.78e-06
kaempferol-3-O-(2''-O-β-D-glucopyl)-β-D-rutinoside	Iba04G005870	G2-like	-0.975955	6.93e-06
kaempferol-3-O-(2''-O-β-D-glucopyl)-β-D-rutinoside	Iba07G027130	WOX	-0.972632	1.09e-05
kaempferol-3-O-(2''-O-β-D-glucopyl)-β-D-rutinoside	Iba05G020020	MYB_related	-0.972432	1.11e-05
kaempferol-3-O-(2''-O-β-D-glucopyl)-β-D-rutinoside	Iba05G003560	bHLH	-0.972295	1.13e-05
kaempferol-3-O-(2''-O-β-D-glucopyl)-β-D-rutinoside	Iba03G018270	WRKY	-0.972234	1.14e-05
kaempferol-3-O-(2''-O-β-D-glucopyl)-β-D-rutinoside	Iba07G032480	ERF	-0.968657	1.74e-05
kaempferol-3-O-(2''-O-β-D-glucopyl)-β-D-rutinoside	Iba01G039390	C3H	-0.967532	1.97e-05
kaempferol-3-O-(2''-O-β-D-glucopyl)-β-D-rutinoside	Iba06G026890	TCP	-0.966852	2.11e-05
kaempferol-3-O-(2''-O-β-D-glucopyl)-β-D-rutinoside	Iba01G018670	GRAS	-0.966743	2.14e-05
kaempferol-3-O-(2''-O-β-D-glucopyl)-β-D-rutinoside	Iba05G022710	GRAS	-0.966427	2.21e-05
kaempferol-3-O-(2''-O-β-D-glucopyl)-β-D-rutinoside	Iba03G006790	Trihelix	-0.965965	2.32e-05
kaempferol-3-O-(2''-O-β-D-glucopyl)-β-D-rutinoside	Iba05G036700	MIKC_MADS	-0.965296	2.48e-05
kaempferol-3-O-(2''-O-β-D-glucopyl)-β-D-rutinoside	Iba01G007900	Trihelix	-0.965272	2.48e-05
kaempferol-3-O-(2''-O-β-D-glucopyl)-β-D-rutinoside	Iba03G045610	Dof	-0.964545	2.67e-05
kaempferol-3-O-(2''-O-β-D-glucopyl)-β-D-rutinoside	Iba03G018720	WRKY	-0.964179	2.77e-05
kaempferol-3-O-(2''-O-β-D-glucopyl)-β-D-rutinoside	Iba07G028530	ARF	-0.963609	2.92e-05
kaempferol-3-O-(2''-O-β-D-glucopyl)-β-D-rutinoside	Iba04G030470	ARF	-0.962558	3.22e-05
kaempferol-3-O-(2''-O-β-D-glucopyl)-β-D-rutinoside	Iba03G040250	C2H2	-0.96163	3.51e-05
kaempferol-3-O-(2''-O-β-D-glucopyl)-β-D-rutinoside	Iba06G009010	CO-like	-0.960278	3.96e-05
kaempferol-3-O-(2''-O-β-D-glucopyl)-β-D-rutinoside	Iba04G013450	HD-ZIP	-0.95992	4.08e-05
kaempferol-3-O-(2''-O-β-D-glucopyl)-β-D-rutinoside	Iba01G020510	bHLH	-0.958971	4.43e-05
kaempferol-3-O-(2''-O-β-D-glucopyl)-β-D-rutinoside	Iba03G038000	C3H	-0.95831	4.68e-05
kaempferol-3-O-(2''-O-β-D-glucopyl)-β-D-rutinoside	Iba01G018810	NF-YC	-0.95756	4.97e-05
kaempferol-3-O-(2''-O-β-D-glucopyl)-β-D-rutinoside	Iba04G008920	HD-ZIP	-0.956809	5.28e-05
kaempferol-3-O-(2''-O-β-D-glucopyl)-β-D-rutinoside	Iba02G001030	C3H	-0.956104	5.59e-05
kaempferol-3-O-(2''-O-β-D-glucopyl)-β-D-rutinoside	Iba01G040930	B3	-0.955754	5.74e-05
kaempferol-3-O-(2''-O-β-D-glucopyl)-β-D-rutinoside	Iba01G022370	GRAS	-0.955711	5.76e-05
kaempferol-3-O-(2''-O-β-D-glucopyl)-β-D-rutinoside	Iba03G038320	HSF	-0.95569	5.77e-05
kaempferol-3-O-(2''-O-β-D-glucopyl)-β-D-rutinoside	Iba02G006890	TCP	-0.954676	6.24e-05
kaempferol-3-O-(2''-O-β-D-glucopyl)-β-D-rutinoside	Iba02G036370	bZIP	-0.953813	6.66e-05
kaempferol-3-O-(2''-O-β-D-glucopyl)-β-D-rutinoside	Iba01G039580	bHLH	-0.952417	7.39e-05
kaempferol-3-O-(2''-O-β-D-glucopyl)-β-D-rutinoside	Iba03G013700	MYB	-0.952125	7.54e-05
kaempferol-3-O-(2''-O-β-D-glucopyl)-β-D-rutinoside	Iba01G008280	ARR-B	-0.950747	8.32e-05
kaempferol-3-O-(2''-O-β-D-glucopyl)-β-D-rutinoside	Iba05G023200	AP2	-0.949024	9.37e-05
kaempferol-3-O-(2''-O-β-D-glucopyl)-β-D-rutinoside	Iba02G050000	GRAS	-0.947766	0.000101887
kaempferol-3-O-(2''-O-β-D-glucopyl)-β-D-rutinoside	Iba02G047140	HD-ZIP	-0.947636	0.000102761
kaempferol-3-O-(2''-O-β-D-glucopyl)-β-D-rutinoside	Iba03G022610	bHLH	-0.947189	0.000105822
kaempferol-3-O-(2''-O-β-D-glucopyl)-β-D-rutinoside	Iba02G020970	C2H2	-0.946828	0.000108334
kaempferol-3-O-(2''-O-β-D-glucopyl)-β-D-rutinoside	Iba01G043440	C2H2	-0.946689	0.000109313
kaempferol-3-O-(2''-O-β-D-glucopyl)-β-D-rutinoside	Iba07G033660	Dof	-0.946422	0.000111214
kaempferol-3-O-(2''-O-β-D-glucopyl)-β-D-rutinoside	Iba07G023980	MYB	-0.945668	0.0001167
kaempferol-3-O-(2''-O-β-D-glucopyl)-β-D-rutinoside	Iba05G028340	HD-ZIP	-0.944781	0.000123393
kaempferol-3-O-(2''-O-β-D-glucopyl)-β-D-rutinoside	Iba01G022860	C3H	-0.944526	0.000125368
kaempferol-3-O-(2''-O-β-D-glucopyl)-β-D-rutinoside	Iba01G028140	C3H	-0.943853	0.000130686
kaempferol-3-O-(2''-O-β-D-glucopyl)-β-D-rutinoside	Iba06G030000	HD-ZIP	-0.943807	0.000131053
kaempferol-3-O-(2''-O-β-D-glucopyl)-β-D-rutinoside	Iba01G009200	GRAS	-0.942442	0.000142346
kaempferol-3-O-(2''-O-β-D-glucopyl)-β-D-rutinoside	Iba06G029710	HD-ZIP	-0.942166	0.000144713
kaempferol-3-O-(2''-O-β-D-glucopyl)-β-D-rutinoside	Iba02G003270	MIKC_MADS	-0.940956	0.000155398
kaempferol-3-O-(2''-O-β-D-glucopyl)-β-D-rutinoside	Iba03G042590	LSD	-0.940747	0.000157302
kaempferol-3-O-(2''-O-β-D-glucopyl)-β-D-rutinoside	Iba05G028380	ARF	-0.93993	0.000164895
kaempferol-3-O-(2''-O-β-D-glucopyl)-β-D-rutinoside	Iba02G003900	MYB_related	-0.938039	0.000183438
kaempferol-3-O-(2''-O-β-D-glucopyl)-β-D-rutinoside	Iba03G037410	FAR1	-0.938031	0.00018352
kaempferol-3-O-(2''-O-β-D-glucopyl)-β-D-rutinoside	Iba01G041930	ERF	-0.937255	0.000191541
kaempferol-3-O-(2''-O-β-D-glucopyl)-β-D-rutinoside	Iba07G012790	S1Fa-like	-0.935776	0.00020751
kaempferol-3-O-(2''-O-β-D-glucopyl)-β-D-rutinoside	Iba07G027570	bZIP	-0.935146	0.000214593
kaempferol-3-O-(2''-O-β-D-glucopyl)-β-D-rutinoside	Iba02G006900	C2H2	-0.934503	0.000221989
kaempferol-3-O-(2''-O-β-D-glucopyl)-β-D-rutinoside	Iba07G002750	bHLH	-0.933759	0.000230764
kaempferol-3-O-(2''-O-β-D-glucopyl)-β-D-rutinoside	Iba07G014040	WRKY	-0.93316	0.000238015
kaempferol-3-O-(2''-O-β-D-glucopyl)-β-D-rutinoside	Iba04G031470	Trihelix	-0.933085	0.000238933
kaempferol-3-O-(2''-O-β-D-glucopyl)-β-D-rutinoside	Iba02G024580	BBR-BPC	-0.932547	0.00024559
kaempferol-3-O-(2''-O-β-D-glucopyl)-β-D-rutinoside	Iba01G007030	Nin-like	-0.932364	0.000247884
kaempferol-3-O-(2''-O-β-D-glucopyl)-β-D-rutinoside	Iba02G001990	C3H	-0.93187	0.000254151
kaempferol-3-O-(2''-O-β-D-glucopyl)-β-D-rutinoside	Iba02G012020	ERF	-0.93003	0.00027849
kaempferol-3-O-(2''-O-β-D-glucopyl)-β-D-rutinoside	Iba05G017600	C2H2	-0.928502	0.000299904
kaempferol-3-O-(2''-O-β-D-glucopyl)-β-D-rutinoside	Iba07G010120	ERF	-0.928375	0.000301731
kaempferol-3-O-(2''-O-β-D-glucopyl)-β-D-rutinoside	Iba02G025310	MYB	-0.926735	0.00032608
kaempferol-3-O-(2''-O-β-D-glucopyl)-β-D-rutinoside	Iba01G038020	Trihelix	-0.926543	0.00032902
kaempferol-3-O-(2''-O-β-D-glucopyl)-β-D-rutinoside	Iba02G014370	bHLH	-0.925873	0.000339421
kaempferol-3-O-(2''-O-β-D-glucopyl)-β-D-rutinoside	Iba05G017790	HSF	-0.92575	0.000341356
kaempferol-3-O-(2''-O-β-D-glucopyl)-β-D-rutinoside	Iba03G027030	ERF	-0.924765	0.000357112
kaempferol-3-O-(2''-O-β-D-glucopyl)-β-D-rutinoside	Iba07G017870	LBD	-0.924296	0.000364799
kaempferol-3-O-(2''-O-β-D-glucopyl)-β-D-rutinoside	Iba05G015770	GATA	-0.922916	0.000388061
kaempferol-3-O-(2''-O-β-D-glucopyl)-β-D-rutinoside	Iba01G008330	WRKY	-0.921784	0.000407925
kaempferol-3-O-(2''-O-β-D-glucopyl)-β-D-rutinoside	Iba05G022490	ARF	-0.92172	0.000409056
kaempferol-3-O-(2''-O-β-D-glucopyl)-β-D-rutinoside	Iba02G022250	bHLH	-0.919613	0.000447969
kaempferol-3-O-(2''-O-β-D-glucopyl)-β-D-rutinoside	Iba07G008030	BBR-BPC	-0.919504	0.000450042
kaempferol-3-O-(2''-O-β-D-glucopyl)-β-D-rutinoside	Iba02G005810	C3H	-0.918413	0.000471249
kaempferol-3-O-(2''-O-β-D-glucopyl)-β-D-rutinoside	Iba01G048050	TALE	-0.917861	0.000482231
kaempferol-3-O-(2''-O-β-D-glucopyl)-β-D-rutinoside	Iba01G031890	HSF	-0.91446	0.000553923
kaempferol-3-O-(2''-O-β-D-glucopyl)-β-D-rutinoside	Iba01G026900	bHLH	-0.914379	0.000555715
kaempferol-3-O-(2''-O-β-D-glucopyl)-β-D-rutinoside	Iba02G019620	BBR-BPC	-0.913347	0.000578913
kaempferol-3-O-(2''-O-β-D-glucopyl)-β-D-rutinoside	Iba05G008040	C2H2	-0.91331	0.000579757
kaempferol-3-O-(2''-O-β-D-glucopyl)-β-D-rutinoside	Iba04G031070	bHLH	-0.913097	0.00058464
kaempferol-3-O-(2''-O-β-D-glucopyl)-β-D-rutinoside	Iba01G041710	NAC	-0.911223	0.000628779
kaempferol-3-O-(2''-O-β-D-glucopyl)-β-D-rutinoside	Iba02G004530	LBD	-0.910076	0.000656905
kaempferol-3-O-(2''-O-β-D-glucopyl)-β-D-rutinoside	Iba01G022930	NAC	-0.909342	0.000675366
kaempferol-3-O-(2''-O-β-D-glucopyl)-β-D-rutinoside	Iba03G044490	HD-ZIP	-0.907655	0.000719169
kaempferol-3-O-(2''-O-β-D-glucopyl)-β-D-rutinoside	Iba07G024380	WRKY	-0.907157	0.000732481
kaempferol-3-O-(2''-O-β-D-glucopyl)-β-D-rutinoside	Iba05G003370	SBP	-0.903525	0.000834721
kaempferol-3-O-(2''-O-β-D-glucopyl)-β-D-rutinoside	Iba02G048930	NF-YA	-0.903193	0.000844528
kaempferol-3-O-(2''-O-β-D-glucopyl)-β-D-rutinoside	Iba05G020810	RAV	-0.902996	0.00085039
kaempferol-3-O-(2''-O-β-D-glucopyl)-β-D-rutinoside	Iba03G026630	MIKC_MADS	-0.900542	0.000925786
kaempferol-3-O-(2''-O-β-D-glucopyl)-β-D-rutinoside	Iba07G001220	NAC	-0.897023	0.00104189
kaempferol-3-O-(2''-O-β-D-glucopyl)-β-D-rutinoside	Iba05G031920	GRAS	-0.896459	0.00106142
kaempferol-3-O-(2''-O-β-D-glucopyl)-β-D-rutinoside	Iba04G029620	BBR-BPC	-0.896277	0.00106775
kaempferol-3-O-(2''-O-β-D-glucopyl)-β-D-rutinoside	Iba06G020290	C2H2	-0.896032	0.00107635
kaempferol-3-O-(2''-O-β-D-glucopyl)-β-D-rutinoside	Iba01G005530	NF-YB	-0.894644	0.00112591
kaempferol-3-O-(2''-O-β-D-glucopyl)-β-D-rutinoside	Iba03G018840	bZIP	-0.893593	0.00116448
kaempferol-3-O-(2''-O-β-D-glucopyl)-β-D-rutinoside	Iba02G016630	WRKY	-0.893401	0.00117162
kaempferol-3-O-(2''-O-β-D-glucopyl)-β-D-rutinoside	Iba06G007810	C3H	-0.893065	0.0011842
kaempferol-3-O-(2''-O-β-D-glucopyl)-β-D-rutinoside	Iba06G020390	C2H2	-0.890951	0.00126546
kaempferol-3-O-(2''-O-β-D-glucopyl)-β-D-rutinoside	Iba01G011200	MYB_related	-0.890903	0.00126736
kaempferol-3-O-(2''-O-β-D-glucopyl)-β-D-rutinoside	Iba01G049100	MYB	-0.890807	0.00127113
kaempferol-3-O-(2''-O-β-D-glucopyl)-β-D-rutinoside	Iba05G030840	MYB_related	-0.8906	0.0012793
kaempferol-3-O-(2''-O-β-D-glucopyl)-β-D-rutinoside	Iba02G009540	NF-YC	-0.889315	0.00133097
kaempferol-3-O-(2''-O-β-D-glucopyl)-β-D-rutinoside	Iba07G013560	Trihelix	-0.887833	0.00139227
kaempferol-3-O-(2''-O-β-D-glucopyl)-β-D-rutinoside	Iba02G051940	MYB	-0.886899	0.00143191
kaempferol-3-O-(2''-O-β-D-glucopyl)-β-D-rutinoside	Iba04G017280	CAMTA	-0.884492	0.00153772
kaempferol-3-O-(2''-O-β-D-glucopyl)-β-D-rutinoside	Iba05G020330	TCP	-0.884067	0.00155691
kaempferol-3-O-(2''-O-β-D-glucopyl)-β-D-rutinoside	Iba01G035080	ERF	-0.883763	0.00157079
kaempferol-3-O-(2''-O-β-D-glucopyl)-β-D-rutinoside	Iba03G026900	GRAS	-0.880874	0.00170669
kaempferol-3-O-(2''-O-β-D-glucopyl)-β-D-rutinoside	Iba06G013030	bHLH	-0.879662	0.00176607
kaempferol-3-O-(2''-O-β-D-glucopyl)-β-D-rutinoside	Iba02G026270	C2H2	-0.878425	0.00182814
kaempferol-3-O-(2''-O-β-D-glucopyl)-β-D-rutinoside	Iba05G032590	CO-like	-0.87732	0.00188484
kaempferol-3-O-(2''-O-β-D-glucopyl)-β-D-rutinoside	Iba05G019260	Trihelix	-0.876586	0.00192315
kaempferol-3-O-(2''-O-β-D-glucopyl)-β-D-rutinoside	Iba03G024910	NF-YA	-0.876082	0.00194979
kaempferol-3-O-(2''-O-β-D-glucopyl)-β-D-rutinoside	Iba02G004730	Trihelix	-0.874073	0.00205849
kaempferol-3-O-(2''-O-β-D-glucopyl)-β-D-rutinoside	Iba04G012570	NAC	-0.872972	0.00211979
kaempferol-3-O-(2''-O-β-D-glucopyl)-β-D-rutinoside	Iba01G006180	bHLH	-0.872122	0.00216801
kaempferol-3-O-(2''-O-β-D-glucopyl)-β-D-rutinoside	Iba02G043110	CAMTA	-0.871042	0.00223029
kaempferol-3-O-(2''-O-β-D-glucopyl)-β-D-rutinoside	Iba03G018810	ERF	-0.867524	0.00244182
kaempferol-3-O-(2''-O-β-D-glucopyl)-β-D-rutinoside	Iba04G006630	bHLH	-0.865949	0.00254089
kaempferol-3-O-(2''-O-β-D-glucopyl)-β-D-rutinoside	Iba01G040040	MYB	-0.865703	0.00255657
kaempferol-3-O-(2''-O-β-D-glucopyl)-β-D-rutinoside	Iba07G012140	WRKY	-0.862625	0.00275893
kaempferol-3-O-(2''-O-β-D-glucopyl)-β-D-rutinoside	Iba02G007010	GRAS	-0.862525	0.00276568
kaempferol-3-O-(2''-O-β-D-glucopyl)-β-D-rutinoside	Iba01G035830	bHLH	-0.859343	0.00298655
kaempferol-3-O-(2''-O-β-D-glucopyl)-β-D-rutinoside	Iba02G016790	bHLH	-0.856916	0.00316295
kaempferol-3-O-(2''-O-β-D-glucopyl)-β-D-rutinoside	Iba03G006770	Trihelix	-0.855829	0.00324423
kaempferol-3-O-(2''-O-β-D-glucopyl)-β-D-rutinoside	Iba01G032840	ARR-B	-0.855341	0.00328122
kaempferol-3-O-(2''-O-β-D-glucopyl)-β-D-rutinoside	NewGene_3964	ERF	-0.855221	0.00329032
kaempferol-3-O-(2''-O-β-D-glucopyl)-β-D-rutinoside	Iba04G032220	ERF	-0.854117	0.00337519
kaempferol-3-O-(2''-O-β-D-glucopyl)-β-D-rutinoside	Iba02G016460	ARF	-0.85039	0.00367268
kaempferol-3-O-(2''-O-β-D-glucopyl)-β-D-rutinoside	Iba01G049460	GRAS	-0.850154	0.0036921
kaempferol-3-O-(2''-O-β-D-glucopyl)-β-D-rutinoside	Iba04G035050	WRKY	-0.849315	0.00376166
kaempferol-3-O-(2''-O-β-D-glucopyl)-β-D-rutinoside	Iba02G013200	ERF	-0.84908	0.00378132
kaempferol-3-O-(2''-O-β-D-glucopyl)-β-D-rutinoside	Iba07G016560	bHLH	-0.847742	0.00389461
kaempferol-3-O-(2''-O-β-D-glucopyl)-β-D-rutinoside	Iba02G026810	TCP	-0.847581	0.00390841
kaempferol-3-O-(2''-O-β-D-glucopyl)-β-D-rutinoside	Iba03G027180	WRKY	-0.846859	0.00397067
kaempferol-3-O-(2''-O-β-D-glucopyl)-β-D-rutinoside	Iba06G020990	HD-ZIP	-0.846506	0.00400129
kaempferol-3-O-(2''-O-β-D-glucopyl)-β-D-rutinoside	Iba03G000700	HD-ZIP	-0.845957	0.00404931
kaempferol-3-O-(2''-O-β-D-glucopyl)-β-D-rutinoside	Iba06G020900	GRAS	-0.845039	0.00413056
kaempferol-3-O-(2''-O-β-D-glucopyl)-β-D-rutinoside	Iba01G043160	C2H2	-0.84435	0.00419216
kaempferol-3-O-(2''-O-β-D-glucopyl)-β-D-rutinoside	Iba05G033200	bHLH	-0.844218	0.00420405
kaempferol-3-O-(2''-O-β-D-glucopyl)-β-D-rutinoside	Iba06G002830	ERF	-0.84379	0.00424278
kaempferol-3-O-(2''-O-β-D-glucopyl)-β-D-rutinoside	Iba02G009750	HD-ZIP	-0.843592	0.00426073
kaempferol-3-O-(2''-O-β-D-glucopyl)-β-D-rutinoside	Iba06G020320	G2-like	-0.842749	0.00433787
kaempferol-3-O-(2''-O-β-D-glucopyl)-β-D-rutinoside	Iba02G052720	TALE	-0.842716	0.00434097
kaempferol-3-O-(2''-O-β-D-glucopyl)-β-D-rutinoside	Iba05G028520	MYB_related	-0.842689	0.0043434
kaempferol-3-O-(2''-O-β-D-glucopyl)-β-D-rutinoside	Iba06G028320	NF-X1	-0.84165	0.00443988
kaempferol-3-O-(2''-O-β-D-glucopyl)-β-D-rutinoside	Iba04G030630	MYB_related	-0.841097	0.00449191
kaempferol-3-O-(2''-O-β-D-glucopyl)-β-D-rutinoside	Iba03G009230	BES1	-0.840761	0.00452363
kaempferol-3-O-(2''-O-β-D-glucopyl)-β-D-rutinoside	Iba06G026510	HB-other	-0.838598	0.0047318
kaempferol-3-O-(2''-O-β-D-glucopyl)-β-D-rutinoside	Iba05G015760	ARF	-0.837709	0.00481919
kaempferol-3-O-(2''-O-β-D-glucopyl)-β-D-rutinoside	Iba01G034230	bHLH	-0.837073	0.0048824
kaempferol-3-O-(2''-O-β-D-glucopyl)-β-D-rutinoside	Iba03G035670	HB-other	-0.837006	0.00488914
kaempferol-3-O-(2''-O-β-D-glucopyl)-β-D-rutinoside	Iba06G021670	NAC	-0.835569	0.0050342
kaempferol-3-O-(2''-O-β-D-glucopyl)-β-D-rutinoside	Iba01G034620	GRAS	-0.831407	0.00547092
kaempferol-3-O-(2''-O-β-D-glucopyl)-β-D-rutinoside	Iba07G005830	BBR-BPC	-0.83079	0.00553778
kaempferol-3-O-(2''-O-β-D-glucopyl)-β-D-rutinoside	NewGene_4307	LBD	-0.830393	0.00558112
kaempferol-3-O-(2''-O-β-D-glucopyl)-β-D-rutinoside	Iba05G038890	bZIP	-0.830352	0.00558557
kaempferol-3-O-(2''-O-β-D-glucopyl)-β-D-rutinoside	Iba04G019420	Trihelix	-0.827409	0.00591402
kaempferol-3-O-(2''-O-β-D-glucopyl)-β-D-rutinoside	Iba03G034480	GATA	-0.826555	0.00601182
kaempferol-3-O-(2''-O-β-D-glucopyl)-β-D-rutinoside	Iba03G010480	ERF	-0.825901	0.00608741
kaempferol-3-O-(2''-O-β-D-glucopyl)-β-D-rutinoside	Iba01G036660	HD-ZIP	-0.825453	0.00613953
kaempferol-3-O-(2''-O-β-D-glucopyl)-β-D-rutinoside	Iba02G032100	G2-like	-0.822836	0.00645027
kaempferol-3-O-(2''-O-β-D-glucopyl)-β-D-rutinoside	Iba01G029290	bHLH	-0.822703	0.00646639
kaempferol-3-O-(2''-O-β-D-glucopyl)-β-D-rutinoside	Iba02G025900	ERF	-0.821146	0.00665648
kaempferol-3-O-(2''-O-β-D-glucopyl)-β-D-rutinoside	Iba04G014020	TALE	-0.820236	0.00676943
kaempferol-3-O-(2''-O-β-D-glucopyl)-β-D-rutinoside	Iba06G001930	ERF	-0.817953	0.00705839
kaempferol-3-O-(2''-O-β-D-glucopyl)-β-D-rutinoside	Iba06G002870	VOZ	-0.816283	0.0072749
kaempferol-3-O-(2''-O-β-D-glucopyl)-β-D-rutinoside	Iba04G002390	NAC	-0.815265	0.00740919
kaempferol-3-O-(2''-O-β-D-glucopyl)-β-D-rutinoside	Iba01G004090	ERF	-0.815161	0.00742295
kaempferol-3-O-(2''-O-β-D-glucopyl)-β-D-rutinoside	Iba01G046750	B3	-0.815077	0.00743418
kaempferol-3-O-(2''-O-β-D-glucopyl)-β-D-rutinoside	Iba01G038670	bHLH	-0.814398	0.00752481
kaempferol-3-O-(2''-O-β-D-glucopyl)-β-D-rutinoside	Iba03G044230	bZIP	-0.811705	0.00789171
kaempferol-3-O-(2''-O-β-D-glucopyl)-β-D-rutinoside	Iba05G024540	SBP	-0.810845	0.00801136
kaempferol-3-O-(2''-O-β-D-glucopyl)-β-D-rutinoside	Iba01G032860	C2H2	-0.810502	0.00805957
kaempferol-3-O-(2''-O-β-D-glucopyl)-β-D-rutinoside	Iba01G048170	C2H2	-0.809646	0.0081804
kaempferol-3-O-(2''-O-β-D-glucopyl)-β-D-rutinoside	Iba01G005160	MYB	-0.80835	0.00836562
kaempferol-3-O-(2''-O-β-D-glucopyl)-β-D-rutinoside	Iba03G028990	Trihelix	-0.807034	0.00855668
kaempferol-3-O-(2''-O-β-D-glucopyl)-β-D-rutinoside	Iba07G004930	ERF	-0.806508	0.00863379
kaempferol-3-O-(2''-O-β-D-glucopyl)-β-D-rutinoside	Iba04G031990	B3	-0.806113	0.00869206
kaempferol-3-O-(2''-O-β-D-glucopyl)-β-D-rutinoside	Iba01G004100	ERF	-0.804863	0.00887815
kaempferol-3-O-(2''-O-β-D-glucopyl)-β-D-rutinoside	Iba03G005180	WRKY	-0.804679	0.00890582
kaempferol-3-O-(2''-O-β-D-glucopyl)-β-D-rutinoside	Iba05G036690	C3H	-0.804625	0.00891388
kaempferol-3-O-(2''-O-β-D-glucopyl)-β-D-rutinoside	Iba07G031310	HD-ZIP	-0.80272	0.00920349
kaempferol-3-O-(2''-O-β-D-glucopyl)-β-D-rutinoside	Iba07G018080	G2-like	-0.801784	0.00934806
kaempferol-3-O-(2''-O-β-D-glucopyl)-β-D-rutinoside	Iba01G032830	WRKY	-0.800091	0.00961359
kaempferol-3-O-(2''-O-β-D-glucopyl)-β-D-rutinoside	Iba06G024120	E2F/DP	0.805881	0.00872635
kaempferol-3-O-(2''-O-β-D-glucopyl)-β-D-rutinoside	Iba05G007680	bHLH	0.814	0.00757825
kaempferol-3-O-(2''-O-β-D-glucopyl)-β-D-rutinoside	Iba01G024610	CO-like	0.815193	0.00741867
kaempferol-3-O-(2''-O-β-D-glucopyl)-β-D-rutinoside	Iba01G013590	AP2	0.816714	0.00721858
kaempferol-3-O-(2''-O-β-D-glucopyl)-β-D-rutinoside	Iba05G021710	Dof	0.817073	0.00717193
kaempferol-3-O-(2''-O-β-D-glucopyl)-β-D-rutinoside	Iba07G003700	GATA	0.817994	0.00705311
kaempferol-3-O-(2''-O-β-D-glucopyl)-β-D-rutinoside	Iba03G020640	Trihelix	0.819534	0.00685738
kaempferol-3-O-(2''-O-β-D-glucopyl)-β-D-rutinoside	Iba02G013350	C2H2	0.820402	0.00674874
kaempferol-3-O-(2''-O-β-D-glucopyl)-β-D-rutinoside	Iba05G033650	MYB	0.821344	0.00663208
kaempferol-3-O-(2''-O-β-D-glucopyl)-β-D-rutinoside	Iba05G017130	MYB	0.822411	0.0065017
kaempferol-3-O-(2''-O-β-D-glucopyl)-β-D-rutinoside	Iba02G019160	MYB_related	0.823819	0.0063323
kaempferol-3-O-(2''-O-β-D-glucopyl)-β-D-rutinoside	Iba03G001560	AP2	0.826538	0.00601372
kaempferol-3-O-(2''-O-β-D-glucopyl)-β-D-rutinoside	Iba04G025750	ERF	0.826975	0.00596361
kaempferol-3-O-(2''-O-β-D-glucopyl)-β-D-rutinoside	Iba05G024340	bZIP	0.828524	0.0057881
kaempferol-3-O-(2''-O-β-D-glucopyl)-β-D-rutinoside	Iba06G014230	GATA	0.833749	0.00522216
kaempferol-3-O-(2''-O-β-D-glucopyl)-β-D-rutinoside	Iba04G011260	SRS	0.836263	0.00496382
kaempferol-3-O-(2''-O-β-D-glucopyl)-β-D-rutinoside	Iba04G013540	AP2	0.837456	0.00484436
kaempferol-3-O-(2''-O-β-D-glucopyl)-β-D-rutinoside	Iba05G040230	AP2	0.838388	0.00475237
kaempferol-3-O-(2''-O-β-D-glucopyl)-β-D-rutinoside	Iba05G000340	G2-like	0.839013	0.00469137
kaempferol-3-O-(2''-O-β-D-glucopyl)-β-D-rutinoside	Iba03G017660	HD-ZIP	0.84016	0.00458079
kaempferol-3-O-(2''-O-β-D-glucopyl)-β-D-rutinoside	Iba02G009690	G2-like	0.840235	0.00457367
kaempferol-3-O-(2''-O-β-D-glucopyl)-β-D-rutinoside	Iba05G005140	MYB	0.840683	0.00453101
kaempferol-3-O-(2''-O-β-D-glucopyl)-β-D-rutinoside	Iba07G033130	SRS	0.841105	0.00449107
kaempferol-3-O-(2''-O-β-D-glucopyl)-β-D-rutinoside	Iba04G031540	GRAS	0.841309	0.00447188
kaempferol-3-O-(2''-O-β-D-glucopyl)-β-D-rutinoside	Iba03G044330	MYB_related	0.841688	0.00443635
kaempferol-3-O-(2''-O-β-D-glucopyl)-β-D-rutinoside	Iba02G001920	NAC	0.84239	0.00437106
kaempferol-3-O-(2''-O-β-D-glucopyl)-β-D-rutinoside	Iba03G041360	bZIP	0.844706	0.00416023
kaempferol-3-O-(2''-O-β-D-glucopyl)-β-D-rutinoside	Iba01G012890	MIKC_MADS	0.844927	0.00414049
kaempferol-3-O-(2''-O-β-D-glucopyl)-β-D-rutinoside	Iba01G020810	MYB	0.845089	0.00412604
kaempferol-3-O-(2''-O-β-D-glucopyl)-β-D-rutinoside	Iba06G029740	MYB_related	0.845601	0.00408068
kaempferol-3-O-(2''-O-β-D-glucopyl)-β-D-rutinoside	Iba06G012710	FAR1	0.848501	0.00383011
kaempferol-3-O-(2''-O-β-D-glucopyl)-β-D-rutinoside	Iba01G035340	bZIP	0.848523	0.00382824
kaempferol-3-O-(2''-O-β-D-glucopyl)-β-D-rutinoside	Iba06G016660	GRAS	0.84918	0.00377297
kaempferol-3-O-(2''-O-β-D-glucopyl)-β-D-rutinoside	Iba02G048050	MIKC_MADS	0.849895	0.00371349
kaempferol-3-O-(2''-O-β-D-glucopyl)-β-D-rutinoside	Iba03G031360	ERF	0.849962	0.00370788
kaempferol-3-O-(2''-O-β-D-glucopyl)-β-D-rutinoside	Iba04G012340	G2-like	0.852014	0.00354088
kaempferol-3-O-(2''-O-β-D-glucopyl)-β-D-rutinoside	Iba05G032320	WRKY	0.853648	0.00341169
kaempferol-3-O-(2''-O-β-D-glucopyl)-β-D-rutinoside	Iba01G049360	G2-like	0.853978	0.00338595
kaempferol-3-O-(2''-O-β-D-glucopyl)-β-D-rutinoside	Iba05G037150	EIL	0.858014	0.00308225
kaempferol-3-O-(2''-O-β-D-glucopyl)-β-D-rutinoside	Iba04G011010	FAR1	0.85905	0.00300744
kaempferol-3-O-(2''-O-β-D-glucopyl)-β-D-rutinoside	Iba01G030750	TCP	0.859103	0.00300367
kaempferol-3-O-(2''-O-β-D-glucopyl)-β-D-rutinoside	Iba04G029470	bZIP	0.860532	0.00290267
kaempferol-3-O-(2''-O-β-D-glucopyl)-β-D-rutinoside	Iba04G015450	bZIP	0.861285	0.00285038
kaempferol-3-O-(2''-O-β-D-glucopyl)-β-D-rutinoside	Iba07G033890	ERF	0.863717	0.0026859
kaempferol-3-O-(2''-O-β-D-glucopyl)-β-D-rutinoside	Iba03G025660	HD-ZIP	0.866121	0.0025299
kaempferol-3-O-(2''-O-β-D-glucopyl)-β-D-rutinoside	Iba03G015800	TCP	0.868315	0.00239309
kaempferol-3-O-(2''-O-β-D-glucopyl)-β-D-rutinoside	Iba01G036120	MYB_related	0.868715	0.00236874
kaempferol-3-O-(2''-O-β-D-glucopyl)-β-D-rutinoside	Iba07G019740	MYB	0.870063	0.00228783
kaempferol-3-O-(2''-O-β-D-glucopyl)-β-D-rutinoside	Iba03G031310	NF-YB	0.870538	0.0022598
kaempferol-3-O-(2''-O-β-D-glucopyl)-β-D-rutinoside	Iba05G010330	MIKC_MADS	0.870894	0.00223891
kaempferol-3-O-(2''-O-β-D-glucopyl)-β-D-rutinoside	Iba04G004230	SBP	0.871473	0.00220528
kaempferol-3-O-(2''-O-β-D-glucopyl)-β-D-rutinoside	Iba06G027530	bHLH	0.872298	0.00215792
kaempferol-3-O-(2''-O-β-D-glucopyl)-β-D-rutinoside	Iba06G022650	bZIP	0.873727	0.00207764
kaempferol-3-O-(2''-O-β-D-glucopyl)-β-D-rutinoside	Iba06G022940	ERF	0.875514	0.00198011
kaempferol-3-O-(2''-O-β-D-glucopyl)-β-D-rutinoside	Iba01G058340	ZF-HD	0.875536	0.00197896
kaempferol-3-O-(2''-O-β-D-glucopyl)-β-D-rutinoside	Iba01G024220	STAT	0.876889	0.00190727
kaempferol-3-O-(2''-O-β-D-glucopyl)-β-D-rutinoside	Iba02G047550	Trihelix	0.879622	0.00176807
kaempferol-3-O-(2''-O-β-D-glucopyl)-β-D-rutinoside	Iba06G027140	NAC	0.879709	0.00176377
kaempferol-3-O-(2''-O-β-D-glucopyl)-β-D-rutinoside	Iba07G016460	EIL	0.881382	0.00168221
kaempferol-3-O-(2''-O-β-D-glucopyl)-β-D-rutinoside	Iba01G017390	ZF-HD	0.881386	0.00168204
kaempferol-3-O-(2''-O-β-D-glucopyl)-β-D-rutinoside	Iba01G036340	MIKC_MADS	0.883529	0.00158149
kaempferol-3-O-(2''-O-β-D-glucopyl)-β-D-rutinoside	Iba07G025530	MYB_related	0.885447	0.0014951
kaempferol-3-O-(2''-O-β-D-glucopyl)-β-D-rutinoside	Iba03G011890	C2H2	0.885759	0.00148137
kaempferol-3-O-(2''-O-β-D-glucopyl)-β-D-rutinoside	Iba07G032960	MYB_related	0.891826	0.00123135
kaempferol-3-O-(2''-O-β-D-glucopyl)-β-D-rutinoside	Iba02G011260	Nin-like	0.892615	0.00120115
kaempferol-3-O-(2''-O-β-D-glucopyl)-β-D-rutinoside	Iba03G007120	MYB_related	0.89478	0.00112097
kaempferol-3-O-(2''-O-β-D-glucopyl)-β-D-rutinoside	Iba07G027550	SBP	0.895119	0.00110878
kaempferol-3-O-(2''-O-β-D-glucopyl)-β-D-rutinoside	Iba04G017950	WRKY	0.89572	0.00108736
kaempferol-3-O-(2''-O-β-D-glucopyl)-β-D-rutinoside	Iba05G021940	MIKC_MADS	0.897609	0.00102191
kaempferol-3-O-(2''-O-β-D-glucopyl)-β-D-rutinoside	Iba03G004660	YABBY	0.898304	0.000998526
kaempferol-3-O-(2''-O-β-D-glucopyl)-β-D-rutinoside	Iba02G009330	NAC	0.899109	0.00097193
kaempferol-3-O-(2''-O-β-D-glucopyl)-β-D-rutinoside	Iba01G039810	HD-ZIP	0.899741	0.000951398
kaempferol-3-O-(2''-O-β-D-glucopyl)-β-D-rutinoside	Iba01G009710	ERF	0.899977	0.000943797
kaempferol-3-O-(2''-O-β-D-glucopyl)-β-D-rutinoside	Iba02G023820	G2-like	0.901261	0.000903245
kaempferol-3-O-(2''-O-β-D-glucopyl)-β-D-rutinoside	Iba05G007520	ERF	0.901495	0.000895975
kaempferol-3-O-(2''-O-β-D-glucopyl)-β-D-rutinoside	Iba07G007900	E2F/DP	0.903051	0.000848752
kaempferol-3-O-(2''-O-β-D-glucopyl)-β-D-rutinoside	Iba02G003010	MYB	0.903631	0.000831582
kaempferol-3-O-(2''-O-β-D-glucopyl)-β-D-rutinoside	Iba04G028780	bZIP	0.90425	0.000813548
kaempferol-3-O-(2''-O-β-D-glucopyl)-β-D-rutinoside	Iba03G040780	YABBY	0.906692	0.00074504
kaempferol-3-O-(2''-O-β-D-glucopyl)-β-D-rutinoside	Iba02G004580	NAC	0.906863	0.000740406
kaempferol-3-O-(2''-O-β-D-glucopyl)-β-D-rutinoside	Iba07G004700	MYB	0.90975	0.000665065
kaempferol-3-O-(2''-O-β-D-glucopyl)-β-D-rutinoside	Iba01G027130	bHLH	0.909896	0.000661413
kaempferol-3-O-(2''-O-β-D-glucopyl)-β-D-rutinoside	Iba01G015560	MIKC_MADS	0.911334	0.000626095
kaempferol-3-O-(2''-O-β-D-glucopyl)-β-D-rutinoside	Iba01G010220	TALE	0.912413	0.000600486
kaempferol-3-O-(2''-O-β-D-glucopyl)-β-D-rutinoside	Iba07G032980	bHLH	0.912527	0.000597824
kaempferol-3-O-(2''-O-β-D-glucopyl)-β-D-rutinoside	Iba02G030990	C3H	0.914201	0.000559664
kaempferol-3-O-(2''-O-β-D-glucopyl)-β-D-rutinoside	Iba04G011290	HB-other	0.916748	0.000504942
kaempferol-3-O-(2''-O-β-D-glucopyl)-β-D-rutinoside	Iba02G001850	bZIP	0.916827	0.000503295
kaempferol-3-O-(2''-O-β-D-glucopyl)-β-D-rutinoside	Iba02G018210	M-type_MADS	0.917518	0.000489143
kaempferol-3-O-(2''-O-β-D-glucopyl)-β-D-rutinoside	Iba01G038740	MYB_related	0.917537	0.000488766
kaempferol-3-O-(2''-O-β-D-glucopyl)-β-D-rutinoside	Iba01G056810	MYB_related	0.91769	0.000485679
kaempferol-3-O-(2''-O-β-D-glucopyl)-β-D-rutinoside	Iba01G023830	bZIP	0.917748	0.000484501
kaempferol-3-O-(2''-O-β-D-glucopyl)-β-D-rutinoside	Iba06G009390	ERF	0.918077	0.000477909
kaempferol-3-O-(2''-O-β-D-glucopyl)-β-D-rutinoside	Iba07G017080	BBR-BPC	0.918766	0.00046431
kaempferol-3-O-(2''-O-β-D-glucopyl)-β-D-rutinoside	Iba01G017360	ZF-HD	0.91983	0.000443839
kaempferol-3-O-(2''-O-β-D-glucopyl)-β-D-rutinoside	Iba05G020920	MYB	0.921592	0.000411357
kaempferol-3-O-(2''-O-β-D-glucopyl)-β-D-rutinoside	Iba06G008200	HB-other	0.921944	0.000405073
kaempferol-3-O-(2''-O-β-D-glucopyl)-β-D-rutinoside	Iba02G015080	bHLH	0.924155	0.000367123
kaempferol-3-O-(2''-O-β-D-glucopyl)-β-D-rutinoside	Iba03G003100	HD-ZIP	0.924566	0.000360365
kaempferol-3-O-(2''-O-β-D-glucopyl)-β-D-rutinoside	NewGene_200	Trihelix	0.925296	0.000348556
kaempferol-3-O-(2''-O-β-D-glucopyl)-β-D-rutinoside	Iba02G042410	MIKC_MADS	0.925334	0.000347946
kaempferol-3-O-(2''-O-β-D-glucopyl)-β-D-rutinoside	Iba02G004490	MYB_related	0.92543	0.00034641
kaempferol-3-O-(2''-O-β-D-glucopyl)-β-D-rutinoside	Iba01G050830	NAC	0.926767	0.000325599
kaempferol-3-O-(2''-O-β-D-glucopyl)-β-D-rutinoside	Iba03G035110	MYB_related	0.926951	0.000322801
kaempferol-3-O-(2''-O-β-D-glucopyl)-β-D-rutinoside	Iba01G045010	C2H2	0.927494	0.000314651
kaempferol-3-O-(2''-O-β-D-glucopyl)-β-D-rutinoside	Iba03G013460	ERF	0.928122	0.000305407
kaempferol-3-O-(2''-O-β-D-glucopyl)-β-D-rutinoside	Iba01G015400	MYB	0.92843	0.000300938
kaempferol-3-O-(2''-O-β-D-glucopyl)-β-D-rutinoside	Iba02G006570	WRKY	0.929064	0.000291905
kaempferol-3-O-(2''-O-β-D-glucopyl)-β-D-rutinoside	Iba06G028150	MYB	0.929359	0.000287754
kaempferol-3-O-(2''-O-β-D-glucopyl)-β-D-rutinoside	Iba07G029700	ERF	0.929634	0.000283938
kaempferol-3-O-(2''-O-β-D-glucopyl)-β-D-rutinoside	Iba01G032890	ERF	0.931872	0.00025413
kaempferol-3-O-(2''-O-β-D-glucopyl)-β-D-rutinoside	Iba01G012670	C2H2	0.932096	0.000251272
kaempferol-3-O-(2''-O-β-D-glucopyl)-β-D-rutinoside	Iba01G012510	M-type_MADS	0.934144	0.000226197
kaempferol-3-O-(2''-O-β-D-glucopyl)-β-D-rutinoside	Iba02G030920	VOZ	0.934316	0.000224172
kaempferol-3-O-(2''-O-β-D-glucopyl)-β-D-rutinoside	Iba07G008190	NAC	0.935463	0.000211006
kaempferol-3-O-(2''-O-β-D-glucopyl)-β-D-rutinoside	Iba02G022010	BBR-BPC	0.935547	0.000210064
kaempferol-3-O-(2''-O-β-D-glucopyl)-β-D-rutinoside	Iba02G027510	C2H2	0.936668	0.000197777
kaempferol-3-O-(2''-O-β-D-glucopyl)-β-D-rutinoside	Iba01G026170	ERF	0.937126	0.000192901
kaempferol-3-O-(2''-O-β-D-glucopyl)-β-D-rutinoside	Iba01G024130	BES1	0.937819	0.000185694
kaempferol-3-O-(2''-O-β-D-glucopyl)-β-D-rutinoside	Iba05G012030	MYB	0.938918	0.000174645
kaempferol-3-O-(2''-O-β-D-glucopyl)-β-D-rutinoside	Iba02G044920	Dof	0.939765	0.000166454
kaempferol-3-O-(2''-O-β-D-glucopyl)-β-D-rutinoside	Iba07G012640	WRKY	0.939881	0.000165356
kaempferol-3-O-(2''-O-β-D-glucopyl)-β-D-rutinoside	Iba01G049470	GRAS	0.940044	0.000163814
kaempferol-3-O-(2''-O-β-D-glucopyl)-β-D-rutinoside	NewGene_814	FAR1	0.940689	0.000157831
kaempferol-3-O-(2''-O-β-D-glucopyl)-β-D-rutinoside	Iba01G058350	MYB	0.941478	0.000150728
kaempferol-3-O-(2''-O-β-D-glucopyl)-β-D-rutinoside	Iba06G029660	HD-ZIP	0.941618	0.000149483
kaempferol-3-O-(2''-O-β-D-glucopyl)-β-D-rutinoside	Iba05G039330	G2-like	0.941981	0.000146313
kaempferol-3-O-(2''-O-β-D-glucopyl)-β-D-rutinoside	Iba03G001270	FAR1	0.942296	0.000143597
kaempferol-3-O-(2''-O-β-D-glucopyl)-β-D-rutinoside	Iba02G027550	CO-like	0.942921	0.000138312
kaempferol-3-O-(2''-O-β-D-glucopyl)-β-D-rutinoside	Iba04G014700	S1Fa-like	0.944018	0.000129366
kaempferol-3-O-(2''-O-β-D-glucopyl)-β-D-rutinoside	Iba06G024670	ZF-HD	0.945018	0.000121579
kaempferol-3-O-(2''-O-β-D-glucopyl)-β-D-rutinoside	Iba01G021550	ERF	0.945028	0.000121507
kaempferol-3-O-(2''-O-β-D-glucopyl)-β-D-rutinoside	Iba03G020680	B3	0.945186	0.000120306
kaempferol-3-O-(2''-O-β-D-glucopyl)-β-D-rutinoside	Iba02G022890	TALE	0.945382	0.000118832
kaempferol-3-O-(2''-O-β-D-glucopyl)-β-D-rutinoside	Iba05G019390	TCP	0.945393	0.00011875
kaempferol-3-O-(2''-O-β-D-glucopyl)-β-D-rutinoside	Iba02G050970	bHLH	0.945672	0.000116669
kaempferol-3-O-(2''-O-β-D-glucopyl)-β-D-rutinoside	Iba04G032250	WRKY	0.94646	0.000110937
kaempferol-3-O-(2''-O-β-D-glucopyl)-β-D-rutinoside	Iba01G009740	AP2	0.948011	0.000100249
kaempferol-3-O-(2''-O-β-D-glucopyl)-β-D-rutinoside	Iba06G014050	HD-ZIP	0.948284	9.84e-05
kaempferol-3-O-(2''-O-β-D-glucopyl)-β-D-rutinoside	Iba02G035400	NF-YA	0.948341	9.81e-05
kaempferol-3-O-(2''-O-β-D-glucopyl)-β-D-rutinoside	Iba01G017340	ZF-HD	0.949	9.38e-05
kaempferol-3-O-(2''-O-β-D-glucopyl)-β-D-rutinoside	Iba01G014030	MYB	0.950618	8.39e-05
kaempferol-3-O-(2''-O-β-D-glucopyl)-β-D-rutinoside	Iba07G017800	NAC	0.950706	8.34e-05
kaempferol-3-O-(2''-O-β-D-glucopyl)-β-D-rutinoside	Iba05G040190	MYB	0.951644	7.81e-05
kaempferol-3-O-(2''-O-β-D-glucopyl)-β-D-rutinoside	Iba05G032760	DBB	0.952329	7.43e-05
kaempferol-3-O-(2''-O-β-D-glucopyl)-β-D-rutinoside	Iba04G002810	MYB	0.952507	7.34e-05
kaempferol-3-O-(2''-O-β-D-glucopyl)-β-D-rutinoside	Iba02G025690	ERF	0.952565	7.31e-05
kaempferol-3-O-(2''-O-β-D-glucopyl)-β-D-rutinoside	Iba05G018760	ARF	0.954066	6.54e-05
kaempferol-3-O-(2''-O-β-D-glucopyl)-β-D-rutinoside	Iba05G004700	Nin-like	0.954221	6.46e-05
kaempferol-3-O-(2''-O-β-D-glucopyl)-β-D-rutinoside	Iba02G000110	C3H	0.956552	5.39e-05
kaempferol-3-O-(2''-O-β-D-glucopyl)-β-D-rutinoside	Iba02G016050	MYB	0.956741	5.31e-05
kaempferol-3-O-(2''-O-β-D-glucopyl)-β-D-rutinoside	Iba01G034960	Trihelix	0.956856	5.27e-05
kaempferol-3-O-(2''-O-β-D-glucopyl)-β-D-rutinoside	Iba01G049440	GRAS	0.956994	5.21e-05
kaempferol-3-O-(2''-O-β-D-glucopyl)-β-D-rutinoside	Iba06G028790	MYB_related	0.959602	4.19e-05
kaempferol-3-O-(2''-O-β-D-glucopyl)-β-D-rutinoside	Iba02G008360	NAC	0.960899	3.75e-05
kaempferol-3-O-(2''-O-β-D-glucopyl)-β-D-rutinoside	Iba04G018430	MYB	0.96167	3.5e-05
kaempferol-3-O-(2''-O-β-D-glucopyl)-β-D-rutinoside	Iba01G042110	MYB	0.962389	3.27e-05
kaempferol-3-O-(2''-O-β-D-glucopyl)-β-D-rutinoside	Iba01G008960	HD-ZIP	0.963021	3.09e-05
kaempferol-3-O-(2''-O-β-D-glucopyl)-β-D-rutinoside	Iba01G008200	LBD	0.964284	2.74e-05
kaempferol-3-O-(2''-O-β-D-glucopyl)-β-D-rutinoside	Iba03G039900	ERF	0.96446	2.69e-05
kaempferol-3-O-(2''-O-β-D-glucopyl)-β-D-rutinoside	Iba03G006980	MYB	0.964575	2.66e-05
kaempferol-3-O-(2''-O-β-D-glucopyl)-β-D-rutinoside	Iba04G024190	MYB_related	0.964744	2.62e-05
kaempferol-3-O-(2''-O-β-D-glucopyl)-β-D-rutinoside	Iba02G022490	MYB_related	0.96514	2.52e-05
kaempferol-3-O-(2''-O-β-D-glucopyl)-β-D-rutinoside	Iba04G033130	B3	0.965852	2.34e-05
kaempferol-3-O-(2''-O-β-D-glucopyl)-β-D-rutinoside	Iba02G020810	WRKY	0.966516	2.19e-05
kaempferol-3-O-(2''-O-β-D-glucopyl)-β-D-rutinoside	Iba07G015860	MYB	0.968139	1.84e-05
kaempferol-3-O-(2''-O-β-D-glucopyl)-β-D-rutinoside	Iba06G021830	bZIP	0.970172	1.47e-05
kaempferol-3-O-(2''-O-β-D-glucopyl)-β-D-rutinoside	Iba03G028670	bZIP	0.971351	1.27e-05
kaempferol-3-O-(2''-O-β-D-glucopyl)-β-D-rutinoside	Iba05G015940	NAC	0.971635	1.23e-05
kaempferol-3-O-(2''-O-β-D-glucopyl)-β-D-rutinoside	Iba04G034880	MIKC_MADS	0.972098	1.16e-05
kaempferol-3-O-(2''-O-β-D-glucopyl)-β-D-rutinoside	Iba04G032080	G2-like	0.972456	1.11e-05
[truncated: 1,980 more rows]

## Sheet: 11_5
Gene ID	Gene Code	Transcription factor families name	metabolites	R value	p-value
Iba01G000170	1	bZIP	kaempferol-3-O-β-glucopyranoside-7-O-α-rhamnopyranoside	0.972601	1.09e-05
Iba01G000190	2	Nin-like	Kaempfero	-0.945701	0.000116455
Iba01G000190	2	Nin-like	kaempferol-3-O-galactoside (trifolin)	-0.979502	3.98e-06
Iba01G000190	2	Nin-like	Meta16	-0.977692	5.34e-06
Iba01G000190	2	Nin-like	kaempferol (afzelin)	-0.816793	0.00720828
Iba01G000240	3	bHLH	Kaempfero	-0.973553	9.65e-06
Iba01G000240	3	bHLH	kaempferol-3-O-galactoside (trifolin)	-0.997372	3.05e-09
Iba01G000240	3	bHLH	Meta16	-0.994232	4.77e-08
Iba01G000240	3	bHLH	kaempferol (afzelin)	-0.864433	0.00263876
Iba01G000620	4	MYB	Kaempfero	-0.921337	0.000415955
Iba01G000620	4	MYB	kaempferol-3-O-galactoside (trifolin)	-0.970311	1.44e-05
Iba01G000620	4	MYB	Meta16	-0.97034	1.44e-05
Iba01G000820	5	ERF	kaempferol-3-O-β-glucopyranoside-7-O-α-rhamnopyranoside	0.833291	0.00527016
Iba01G000940	6	MYB_related	kaempferol-3-O-β-glucopyranoside-7-O-α-rhamnopyranoside	0.957393	5.04e-05
Iba01G001220	7	FAR1	kaempferol-3-O-galactoside (trifolin)	0.843506	0.00426856
Iba01G001220	7	FAR1	Meta16	0.810859	0.00800944
Iba01G001420	8	MYB	kaempferol-3-O-β-glucopyranoside-7-O-α-rhamnopyranoside	0.883478	0.00158382
Iba01G001550	9	MYB_related	kaempferol-3-O-β-glucopyranoside-7-O-α-rhamnopyranoside	0.809091	0.00825939
Iba01G001580	10	MYB	Dihydrokaempferol	0.978805	4.47e-06
Iba01G001580	10	MYB	kaempferol-3-O-(2''-O-β-D-glucopyl)-β-D-rutinoside	0.978759	4.5e-06
Iba01G001580	10	MYB	kaempferol (afzelin)	0.921394	0.000414914
Iba01G002110	11	ERF	kaempferol-3-O-β-glucopyranoside-7-O-α-rhamnopyranoside	0.917745	0.000484575
Iba01G002160	12	GATA	kaempferol-3-O-β-glucopyranoside-7-O-α-rhamnopyranoside	0.944785	0.000123366
Iba01G002400	13	G2-like	Kaempfero	0.835315	0.00506019
Iba01G002400	13	G2-like	kaempferol-3-O-galactoside (trifolin)	0.906236	0.000757512
Iba01G002400	13	G2-like	Meta16	0.887608	0.00140176
Iba01G002560	14	GRAS	kaempferol-3-O-β-glucopyranoside-7-O-α-rhamnopyranoside	-0.934747	0.000219163
Iba01G002610	15	ERF	Dihydrokaempferol	0.985924	1.07e-06
Iba01G002610	15	ERF	Kaempfero	0.862615	0.00275961
Iba01G002610	15	ERF	kaempferol-3-O-(2''-O-β-D-glucopyl)-β-D-rutinoside	0.987383	7.34e-07
Iba01G002610	15	ERF	kaempferol (afzelin)	0.960999	3.71e-05
Iba01G002940	16	WRKY	kaempferol-3-O-β-glucopyranoside-7-O-α-rhamnopyranoside	-0.880849	0.00170794
Iba01G003160	17	HD-ZIP	Dihydrokaempferol	0.998998	1.05e-10
Iba01G003160	17	HD-ZIP	Kaempfero	0.903078	0.000847933
Iba01G003160	17	HD-ZIP	kaempferol-3-O-(2''-O-β-D-glucopyl)-β-D-rutinoside	0.993457	7.41e-08
Iba01G003160	17	HD-ZIP	kaempferol-3-O-galactoside (trifolin)	0.82297	0.00643414
Iba01G003160	17	HD-ZIP	Meta16	0.815088	0.00743262
Iba01G003160	17	HD-ZIP	kaempferol (afzelin)	0.983897	1.72e-06
Iba01G003310	18	C2H2	Dihydrokaempferol	-0.805372	0.00880203
Iba01G003310	18	C2H2	Kaempfero	-0.806604	0.00861977
Iba01G003310	18	C2H2	kaempferol (afzelin)	-0.835106	0.00508156
Iba01G003340	19	bHLH	Kaempfero	-0.974526	8.47e-06
Iba01G003340	19	bHLH	kaempferol-3-O-galactoside (trifolin)	-0.99606	1.26e-08
Iba01G003340	19	bHLH	Meta16	-0.992761	1.06e-07
Iba01G003340	19	bHLH	kaempferol (afzelin)	-0.870305	0.00227351
Iba01G003500	20	B3	Kaempfero	0.950034	8.74e-05
Iba01G003500	20	B3	kaempferol-3-O-galactoside (trifolin)	0.955769	5.74e-05
Iba01G003500	20	B3	Meta16	0.963255	3.02e-05
Iba01G003500	20	B3	kaempferol (afzelin)	0.851352	0.00359423
Iba01G003700	21	Dof	kaempferol-3-O-β-glucopyranoside-7-O-α-rhamnopyranoside	0.872958	0.00212058
Iba01G004020	22	Dof	Kaempfero	-0.963422	2.97e-05
Iba01G004020	22	Dof	kaempferol-3-O-galactoside (trifolin)	-0.978304	4.85e-06
Iba01G004020	22	Dof	Meta16	-0.989314	4.11e-07
Iba01G004020	22	Dof	kaempferol (afzelin)	-0.862942	0.00273757
Iba01G004030	23	SBP	kaempferol-3-O-β-glucopyranoside-7-O-α-rhamnopyranoside	0.99618	1.13e-08
Iba01G004090	24	ERF	Dihydrokaempferol	-0.802136	0.00929359
Iba01G004090	24	ERF	kaempferol-3-O-β-glucopyranoside-7-O-α-rhamnopyranoside	0.831804	0.00542813
Iba01G004090	24	ERF	kaempferol-3-O-(2''-O-β-D-glucopyl)-β-D-rutinoside	-0.815161	0.00742295
Iba01G004100	25	ERF	Dihydrokaempferol	-0.822153	0.00653306
Iba01G004100	25	ERF	Kaempfero	-0.963914	2.84e-05
Iba01G004100	25	ERF	kaempferol-3-O-(2''-O-β-D-glucopyl)-β-D-rutinoside	-0.804863	0.00887815
Iba01G004100	25	ERF	kaempferol-3-O-galactoside (trifolin)	-0.96626	2.25e-05
Iba01G004100	25	ERF	Meta16	-0.9654	2.45e-05
Iba01G004100	25	ERF	kaempferol (afzelin)	-0.87811	0.0018442
Iba01G004180	26	ARF	kaempferol-3-O-β-glucopyranoside-7-O-α-rhamnopyranoside	0.991591	1.78e-07
Iba01G004210	27	VOZ	kaempferol-3-O-galactoside (trifolin)	0.87546	0.00198302
Iba01G004210	27	VOZ	Meta16	0.861408	0.0028419
Iba01G004230	28	WOX	kaempferol-3-O-galactoside (trifolin)	0.817468	0.00712085
Iba01G004230	28	WOX	Meta16	0.800265	0.00958599
Iba01G004460	29	bHLH	kaempferol-3-O-β-glucopyranoside-7-O-α-rhamnopyranoside	-0.95951	4.23e-05
Iba01G004490	30	Dof	kaempferol-3-O-β-glucopyranoside-7-O-α-rhamnopyranoside	0.954252	6.45e-05
Iba01G004530	31	Trihelix	Kaempfero	-0.933907	0.000229005
Iba01G004530	31	Trihelix	kaempferol-3-O-galactoside (trifolin)	-0.979665	3.87e-06
Iba01G004530	31	Trihelix	Meta16	-0.977641	5.38e-06
Iba01G004790	32	bZIP	Dihydrokaempferol	0.973412	9.83e-06
Iba01G004790	32	bZIP	Kaempfero	0.801703	0.00936073
Iba01G004790	32	bZIP	kaempferol-3-O-(2''-O-β-D-glucopyl)-β-D-rutinoside	0.982019	2.52e-06
Iba01G004790	32	bZIP	kaempferol (afzelin)	0.932385	0.000247625
Iba01G005160	33	MYB	Dihydrokaempferol	-0.828529	0.00578755
Iba01G005160	33	MYB	Kaempfero	-0.860039	0.00293724
Iba01G005160	33	MYB	kaempferol-3-O-(2''-O-β-D-glucopyl)-β-D-rutinoside	-0.80835	0.00836562
Iba01G005160	33	MYB	kaempferol-3-O-galactoside (trifolin)	-0.827892	0.00585923
Iba01G005160	33	MYB	Meta16	-0.81899	0.00692603
Iba01G005160	33	MYB	kaempferol (afzelin)	-0.848891	0.00379722
Iba01G005180	34	MYB	Kaempfero	-0.90495	0.000793483
Iba01G005180	34	MYB	kaempferol-3-O-galactoside (trifolin)	-0.960209	3.98e-05
Iba01G005180	34	MYB	Meta16	-0.963016	3.09e-05
Iba01G005530	35	NF-YB	Dihydrokaempferol	-0.912943	0.000588187
Iba01G005530	35	NF-YB	Kaempfero	-0.956972	5.22e-05
Iba01G005530	35	NF-YB	kaempferol-3-O-(2''-O-β-D-glucopyl)-β-D-rutinoside	-0.894644	0.00112591
Iba01G005530	35	NF-YB	kaempferol-3-O-galactoside (trifolin)	-0.932198	0.000249974
Iba01G005530	35	NF-YB	Meta16	-0.924937	0.000354322
Iba01G005530	35	NF-YB	kaempferol (afzelin)	-0.947188	0.000105824
Iba01G006170	36	MYB_related	kaempferol-3-O-β-glucopyranoside-7-O-α-rhamnopyranoside	0.988341	5.57e-07
Iba01G006180	37	bHLH	Dihydrokaempferol	-0.886641	0.00144302
Iba01G006180	37	bHLH	Kaempfero	-0.993147	8.71e-08
Iba01G006180	37	bHLH	kaempferol-3-O-(2''-O-β-D-glucopyl)-β-D-rutinoside	-0.872122	0.00216801
Iba01G006180	37	bHLH	kaempferol-3-O-galactoside (trifolin)	-0.984614	1.47e-06
Iba01G006180	37	bHLH	Meta16	-0.975968	6.92e-06
Iba01G006180	37	bHLH	kaempferol (afzelin)	-0.947692	0.000102386
Iba01G006250	38	bZIP	kaempferol-3-O-β-glucopyranoside-7-O-α-rhamnopyranoside	0.970978	1.33e-05
Iba01G006260	39	TALE	kaempferol-3-O-β-glucopyranoside-7-O-α-rhamnopyranoside	0.960222	3.98e-05
Iba01G006360	40	bZIP	Kaempfero	-0.886937	0.00143032
Iba01G006360	40	bZIP	kaempferol-3-O-galactoside (trifolin)	-0.951426	7.93e-05
Iba01G006360	40	bZIP	Meta16	-0.951757	7.75e-05
Iba01G006370	41	BBR-BPC	kaempferol-3-O-β-glucopyranoside-7-O-α-rhamnopyranoside	0.991542	1.82e-07
Iba01G006600	42	MYB	kaempferol-3-O-galactoside (trifolin)	0.831407	0.00547089
Iba01G006600	42	MYB	Meta16	0.834926	0.00510006
Iba01G006860	43	NAC	kaempferol-3-O-β-glucopyranoside-7-O-α-rhamnopyranoside	0.975018	7.92e-06
Iba01G007030	44	Nin-like	Dihydrokaempferol	-0.943179	0.000136171
Iba01G007030	44	Nin-like	Kaempfero	-0.983143	2.01e-06
Iba01G007030	44	Nin-like	kaempferol-3-O-(2''-O-β-D-glucopyl)-β-D-rutinoside	-0.932364	0.000247884
Iba01G007030	44	Nin-like	kaempferol-3-O-galactoside (trifolin)	-0.949183	9.27e-05
Iba01G007030	44	Nin-like	Meta16	-0.939528	0.00016872
Iba01G007030	44	Nin-like	kaempferol (afzelin)	-0.975236	7.68e-06
Iba01G007610	45	NAC	Kaempfero	-0.951396	7.95e-05
Iba01G007610	45	NAC	kaempferol-3-O-galactoside (trifolin)	-0.981316	2.88e-06
Iba01G007610	45	NAC	Meta16	-0.97935	4.08e-06
Iba01G007610	45	NAC	kaempferol (afzelin)	-0.836023	0.00498805
Iba01G007840	46	bHLH	kaempferol-3-O-β-glucopyranoside-7-O-α-rhamnopyranoside	0.966809	2.12e-05
Iba01G007900	47	Trihelix	Dihydrokaempferol	-0.975462	7.44e-06
Iba01G007900	47	Trihelix	Kaempfero	-0.839675	0.00462732
Iba01G007900	47	Trihelix	kaempferol-3-O-(2''-O-β-D-glucopyl)-β-D-rutinoside	-0.965272	2.48e-05
Iba01G007900	47	Trihelix	kaempferol (afzelin)	-0.942329	0.000143313
Iba01G008200	48	LBD	Dihydrokaempferol	0.959834	4.11e-05
Iba01G008200	48	LBD	kaempferol-3-O-(2''-O-β-D-glucopyl)-β-D-rutinoside	0.964284	2.74e-05
Iba01G008200	48	LBD	kaempferol (afzelin)	0.920522	0.00043088
Iba01G008280	49	ARR-B	Dihydrokaempferol	-0.9592	4.34e-05
Iba01G008280	49	ARR-B	Kaempfero	-0.978478	4.72e-06
Iba01G008280	49	ARR-B	kaempferol-3-O-(2''-O-β-D-glucopyl)-β-D-rutinoside	-0.950747	8.32e-05
Iba01G008280	49	ARR-B	kaempferol-3-O-galactoside (trifolin)	-0.935619	0.00020926
Iba01G008280	49	ARR-B	Meta16	-0.92763	0.000312638
Iba01G008280	49	ARR-B	kaempferol (afzelin)	-0.986566	9.13e-07
Iba01G008330	50	WRKY	Dihydrokaempferol	-0.919259	0.000454755
Iba01G008330	50	WRKY	kaempferol-3-O-(2''-O-β-D-glucopyl)-β-D-rutinoside	-0.921784	0.000407925
Iba01G008330	50	WRKY	kaempferol (afzelin)	-0.84754	0.00391192
Iba01G008530	51	WOX	Kaempfero	-0.913674	0.000571492
Iba01G008530	51	WOX	kaempferol-3-O-galactoside (trifolin)	-0.964924	2.57e-05
Iba01G008530	51	WOX	Meta16	-0.960022	4.05e-05
Iba01G008660	52	TALE	Kaempfero	-0.865302	0.00258237
Iba01G008660	52	TALE	kaempferol-3-O-galactoside (trifolin)	-0.933905	0.000229031
Iba01G008660	52	TALE	Meta16	-0.931811	0.000254916
Iba01G008860	53	B3	Kaempfero	0.890614	0.00127878
Iba01G008860	53	B3	kaempferol-3-O-galactoside (trifolin)	0.946825	0.000108355
Iba01G008860	53	B3	Meta16	0.930267	0.00027527
Iba01G008960	54	HD-ZIP	Dihydrokaempferol	0.971018	1.33e-05
Iba01G008960	54	HD-ZIP	Kaempfero	0.922267	0.000399364
Iba01G008960	54	HD-ZIP	kaempferol-3-O-(2''-O-β-D-glucopyl)-β-D-rutinoside	0.963021	3.09e-05
Iba01G008960	54	HD-ZIP	kaempferol-3-O-galactoside (trifolin)	0.860764	0.00288645
Iba01G008960	54	HD-ZIP	Meta16	0.843687	0.00425214
Iba01G008960	54	HD-ZIP	kaempferol (afzelin)	0.981522	2.77e-06
Iba01G009040	55	AP2	kaempferol-3-O-β-glucopyranoside-7-O-α-rhamnopyranoside	0.996801	6.08e-09
Iba01G009070	56	bZIP	Kaempfero	-0.875692	0.00197058
Iba01G009070	56	bZIP	kaempferol-3-O-galactoside (trifolin)	-0.925273	0.000348926
Iba01G009070	56	bZIP	Meta16	-0.92524	0.000349447
Iba01G009190	57	MYB_related	Meta16	0.803266	0.00911992
Iba01G009200	58	GRAS	Dihydrokaempferol	-0.934051	0.000227297
Iba01G009200	58	GRAS	kaempferol-3-O-(2''-O-β-D-glucopyl)-β-D-rutinoside	-0.942442	0.000142346
Iba01G009200	58	GRAS	kaempferol (afzelin)	-0.888658	0.00135789
Iba01G009290	59	GRAS	kaempferol-3-O-galactoside (trifolin)	-0.911382	0.000624939
Iba01G009290	59	GRAS	Meta16	-0.919488	0.000450363
Iba01G009670	60	WRKY	kaempferol-3-O-β-glucopyranoside-7-O-α-rhamnopyranoside	0.852448	0.00350625
Iba01G009710	61	ERF	Dihydrokaempferol	0.909368	0.000674714
Iba01G009710	61	ERF	kaempferol-3-O-(2''-O-β-D-glucopyl)-β-D-rutinoside	0.899977	0.000943797
Iba01G009710	61	ERF	kaempferol (afzelin)	0.878418	0.00182851
Iba01G009740	62	AP2	Dihydrokaempferol	0.943836	0.000130819
Iba01G009740	62	AP2	kaempferol-3-O-(2''-O-β-D-glucopyl)-β-D-rutinoside	0.948011	0.000100249
Iba01G009740	62	AP2	kaempferol (afzelin)	0.868857	0.00236013
Iba01G009770	63	bHLH	kaempferol-3-O-β-glucopyranoside-7-O-α-rhamnopyranoside	0.942039	0.000145804
Iba01G009820	64	Dof	kaempferol-3-O-β-glucopyranoside-7-O-α-rhamnopyranoside	0.923673	0.000375182
Iba01G009930	65	HSF	Kaempfero	-0.907058	0.000735142
Iba01G009930	65	HSF	kaempferol-3-O-galactoside (trifolin)	-0.964045	2.8e-05
Iba01G009930	65	HSF	Meta16	-0.964237	2.75e-05
Iba01G010220	66	TALE	Dihydrokaempferol	0.925799	0.000340571
Iba01G010220	66	TALE	Kaempfero	0.983589	1.83e-06
Iba01G010220	66	TALE	kaempferol-3-O-(2''-O-β-D-glucopyl)-β-D-rutinoside	0.912413	0.000600486
Iba01G010220	66	TALE	kaempferol-3-O-galactoside (trifolin)	0.960197	3.98e-05
Iba01G010220	66	TALE	Meta16	0.946725	0.000109059
Iba01G010220	66	TALE	kaempferol (afzelin)	0.959743	4.14e-05
Iba01G010360	67	HD-ZIP	kaempferol-3-O-β-glucopyranoside-7-O-α-rhamnopyranoside	0.927267	0.000318041
Iba01G010370	68	GRAS	Kaempfero	0.891565	0.00124148
Iba01G010370	68	GRAS	kaempferol-3-O-galactoside (trifolin)	0.952339	7.43e-05
Iba01G010370	68	GRAS	Meta16	0.949201	9.25e-05
Iba01G010460	69	B3	kaempferol-3-O-β-glucopyranoside-7-O-α-rhamnopyranoside	0.950804	8.29e-05
Iba01G010560	70	LBD	Kaempfero	-0.950239	8.62e-05
Iba01G010560	70	LBD	kaempferol-3-O-galactoside (trifolin)	-0.966019	2.3e-05
Iba01G010560	70	LBD	Meta16	-0.963997	2.81e-05
Iba01G010560	70	LBD	kaempferol (afzelin)	-0.865489	0.00257029
Iba01G010780	71	ZF-HD	kaempferol-3-O-β-glucopyranoside-7-O-α-rhamnopyranoside	0.998851	1.69e-10
Iba01G010910	72	AP2	kaempferol-3-O-β-glucopyranoside-7-O-α-rhamnopyranoside	0.970117	1.48e-05
Iba01G011150	73	G2-like	kaempferol-3-O-β-glucopyranoside-7-O-α-rhamnopyranoside	-0.91328	0.000580438
Iba01G011200	74	MYB_related	Dihydrokaempferol	-0.884144	0.00155342
Iba01G011200	74	MYB_related	kaempferol-3-O-(2''-O-β-D-glucopyl)-β-D-rutinoside	-0.890903	0.00126736
Iba01G011220	75	NAC	kaempferol-3-O-β-glucopyranoside-7-O-α-rhamnopyranoside	0.983607	1.83e-06
Iba01G011590	76	WOX	kaempferol-3-O-β-glucopyranoside-7-O-α-rhamnopyranoside	0.947957	0.000100609
Iba01G011710	77	NAC	Dihydrokaempferol	0.995011	2.87e-08
Iba01G011710	77	NAC	Kaempfero	0.887983	0.00138599
Iba01G011710	77	NAC	kaempferol-3-O-(2''-O-β-D-glucopyl)-β-D-rutinoside	0.993975	5.56e-08
Iba01G011710	77	NAC	kaempferol-3-O-galactoside (trifolin)	0.807803	0.00844472
Iba01G011710	77	NAC	kaempferol (afzelin)	0.974874	8.08e-06
Iba01G011730	78	NAC	Dihydrokaempferol	0.990991	2.26e-07
Iba01G011730	78	NAC	Kaempfero	0.923549	0.000377269
Iba01G011730	78	NAC	kaempferol-3-O-(2''-O-β-D-glucopyl)-β-D-rutinoside	0.987003	8.14e-07
Iba01G011730	78	NAC	kaempferol-3-O-galactoside (trifolin)	0.855072	0.00330169
Iba01G011730	78	NAC	Meta16	0.838674	0.00472438
Iba01G011730	78	NAC	kaempferol (afzelin)	0.987583	6.94e-07
Iba01G011890	79	bZIP	kaempferol-3-O-β-glucopyranoside-7-O-α-rhamnopyranoside	0.943532	0.000133282
Iba01G012090	80	BBR-BPC	kaempferol-3-O-β-glucopyranoside-7-O-α-rhamnopyranoside	0.958878	4.46e-05
Iba01G012170	81	GATA	kaempferol-3-O-β-glucopyranoside-7-O-α-rhamnopyranoside	0.997228	3.68e-09
Iba01G012190	82	SRS	Dihydrokaempferol	-0.812613	0.00776662
Iba01G012190	82	SRS	Kaempfero	-0.976024	6.86e-06
Iba01G012190	82	SRS	kaempferol-3-O-galactoside (trifolin)	-0.982588	2.25e-06
Iba01G012190	82	SRS	Meta16	-0.986358	9.63e-07
Iba01G012190	82	SRS	kaempferol (afzelin)	-0.896444	0.00106193
Iba01G012480	83	ZF-HD	kaempferol-3-O-β-glucopyranoside-7-O-α-rhamnopyranoside	0.894684	0.00112445
Iba01G012510	84	M-type_MADS	Dihydrokaempferol	0.917653	0.000486422
Iba01G012510	84	M-type_MADS	kaempferol-3-O-(2''-O-β-D-glucopyl)-β-D-rutinoside	0.934144	0.000226197
Iba01G012510	84	M-type_MADS	kaempferol (afzelin)	0.85245	0.0035061
Iba01G012670	85	C2H2	Dihydrokaempferol	0.906953	0.000737982
Iba01G012670	85	C2H2	kaempferol-3-O-(2''-O-β-D-glucopyl)-β-D-rutinoside	0.932096	0.000251272
Iba01G012670	85	C2H2	kaempferol (afzelin)	0.867623	0.00243572
Iba01G012780	86	bZIP	kaempferol-3-O-β-glucopyranoside-7-O-α-rhamnopyranoside	-0.975744	7.15e-06
Iba01G012880	87	MIKC_MADS	kaempferol-3-O-β-glucopyranoside-7-O-α-rhamnopyranoside	0.997966	1.25e-09
Iba01G012890	88	MIKC_MADS	Dihydrokaempferol	0.857553	0.00311599
Iba01G012890	88	MIKC_MADS	Kaempfero	0.993658	6.65e-08
Iba01G012890	88	MIKC_MADS	kaempferol-3-O-(2''-O-β-D-glucopyl)-β-D-rutinoside	0.844927	0.00414049
Iba01G012890	88	MIKC_MADS	kaempferol-3-O-galactoside (trifolin)	0.992106	1.43e-07
Iba01G012890	88	MIKC_MADS	Meta16	0.986839	8.5e-07
Iba01G012890	88	MIKC_MADS	kaempferol (afzelin)	0.933707	0.000231396
Iba01G013260	89	ERF	kaempferol-3-O-β-glucopyranoside-7-O-α-rhamnopyranoside	-0.905917	0.00076632
Iba01G013390	90	MYB	kaempferol-3-O-β-glucopyranoside-7-O-α-rhamnopyranoside	0.986779	8.64e-07
Iba01G013460	91	ZF-HD	kaempferol-3-O-β-glucopyranoside-7-O-α-rhamnopyranoside	0.985441	1.21e-06
Iba01G013570	92	WRKY	Kaempfero	-0.89897	0.000976475
Iba01G013570	92	WRKY	kaempferol-3-O-galactoside (trifolin)	-0.953602	6.77e-05
Iba01G013570	92	WRKY	Meta16	-0.956779	5.3e-05
Iba01G013590	93	AP2	Dihydrokaempferol	0.842539	0.00435724
Iba01G013590	93	AP2	Kaempfero	0.974217	8.84e-06
Iba01G013590	93	AP2	kaempferol-3-O-(2''-O-β-D-glucopyl)-β-D-rutinoside	0.816714	0.00721858
Iba01G013590	93	AP2	kaempferol-3-O-galactoside (trifolin)	0.981467	2.8e-06
Iba01G013590	93	AP2	Meta16	0.970679	1.38e-05
Iba01G013590	93	AP2	kaempferol (afzelin)	0.901967	0.000881464
Iba01G013930	94	MYB	kaempferol-3-O-β-glucopyranoside-7-O-α-rhamnopyranoside	0.959194	4.34e-05
Iba01G014030	95	MYB	Dihydrokaempferol	0.958163	4.73e-05
Iba01G014030	95	MYB	Kaempfero	0.977322	5.66e-06
Iba01G014030	95	MYB	kaempferol-3-O-(2''-O-β-D-glucopyl)-β-D-rutinoside	0.950618	8.39e-05
Iba01G014030	95	MYB	kaempferol-3-O-galactoside (trifolin)	0.936663	0.000197833
Iba01G014030	95	MYB	Meta16	0.923517	0.000377814
Iba01G014030	95	MYB	kaempferol (afzelin)	0.985333	1.24e-06
Iba01G014140	96	LBD	Dihydrokaempferol	-0.988146	5.9e-07
Iba01G014140	96	LBD	Kaempfero	-0.921413	0.000414573
Iba01G014140	96	LBD	kaempferol-3-O-(2''-O-β-D-glucopyl)-β-D-rutinoside	-0.980994	3.06e-06
Iba01G014140	96	LBD	kaempferol-3-O-galactoside (trifolin)	-0.851633	0.00357153
Iba01G014140	96	LBD	Meta16	-0.841274	0.0044752
Iba01G014140	96	LBD	kaempferol (afzelin)	-0.980209	3.52e-06
Iba01G014260	97	NAC	Kaempfero	-0.9291	0.000291395
Iba01G014260	97	NAC	kaempferol-3-O-galactoside (trifolin)	-0.970736	1.37e-05
Iba01G014260	97	NAC	Meta16	-0.971707	1.22e-05
Iba01G014330	98	TCP	Kaempfero	-0.90476	0.000798886
Iba01G014330	98	TCP	kaempferol-3-O-galactoside (trifolin)	-0.96203	3.38e-05
Iba01G014330	98	TCP	Meta16	-0.956121	5.58e-05
Iba01G014420	99	C2H2	Kaempfero	0.806177	0.00868265
Iba01G014420	99	C2H2	kaempferol-3-O-galactoside (trifolin)	0.833881	0.00520831
Iba01G014420	99	C2H2	Meta16	0.824285	0.00627691
Iba01G014710	100	MYB	kaempferol-3-O-β-glucopyranoside-7-O-α-rhamnopyranoside	-0.918606	0.000467442
Iba01G015090	101	CO-like	kaempferol-3-O-β-glucopyranoside-7-O-α-rhamnopyranoside	0.851419	0.00358881
Iba01G015350	102	bHLH	Kaempfero	0.835349	0.0050567
Iba01G015350	102	bHLH	kaempferol-3-O-galactoside (trifolin)	0.916317	0.000513914
Iba01G015350	102	bHLH	Meta16	0.911577	0.000620269
Iba01G015400	103	MYB	Dihydrokaempferol	0.929121	0.000291098
Iba01G015400	103	MYB	Kaempfero	0.977764	5.28e-06
Iba01G015400	103	MYB	kaempferol-3-O-(2''-O-β-D-glucopyl)-β-D-rutinoside	0.92843	0.000300938
Iba01G015400	103	MYB	kaempferol-3-O-galactoside (trifolin)	0.937907	0.000184783
Iba01G015400	103	MYB	Meta16	0.936266	0.000202119
Iba01G015400	103	MYB	kaempferol (afzelin)	0.968915	1.69e-05
Iba01G015560	104	MIKC_MADS	Dihydrokaempferol	0.919945	0.000441681
Iba01G015560	104	MIKC_MADS	Kaempfero	0.990826	2.41e-07
Iba01G015560	104	MIKC_MADS	kaempferol-3-O-(2''-O-β-D-glucopyl)-β-D-rutinoside	0.911334	0.000626095
Iba01G015560	104	MIKC_MADS	kaempferol-3-O-galactoside (trifolin)	0.967363	2e-05
Iba01G015560	104	MIKC_MADS	Meta16	0.954553	6.3e-05
Iba01G015560	104	MIKC_MADS	kaempferol (afzelin)	0.968671	1.74e-05
Iba01G015630	105	MYB	Kaempfero	-0.915613	0.000528828
Iba01G015630	105	MYB	kaempferol-3-O-galactoside (trifolin)	-0.955918	5.67e-05
Iba01G015630	105	MYB	Meta16	-0.95149	7.89e-05
Iba01G015940	106	TALE	kaempferol-3-O-β-glucopyranoside-7-O-α-rhamnopyranoside	-0.905113	0.000788852
Iba01G016890	107	GRAS	kaempferol-3-O-β-glucopyranoside-7-O-α-rhamnopyranoside	-0.968576	1.76e-05
Iba01G016980	108	HSF	Kaempfero	-0.802332	0.00926334
Iba01G016980	108	HSF	kaempferol-3-O-galactoside (trifolin)	-0.888064	0.00138259
Iba01G016980	108	HSF	Meta16	-0.895193	0.00110611
Iba01G017340	109	ZF-HD	Dihydrokaempferol	0.942648	0.000140601
Iba01G017340	109	ZF-HD	Kaempfero	0.833722	0.00522493
Iba01G017340	109	ZF-HD	kaempferol-3-O-(2''-O-β-D-glucopyl)-β-D-rutinoside	0.949	9.38e-05
Iba01G017340	109	ZF-HD	kaempferol (afzelin)	0.941984	0.000146282
Iba01G017350	110	bHLH	kaempferol-3-O-β-glucopyranoside-7-O-α-rhamnopyranoside	0.805079	0.00884588
Iba01G017360	111	ZF-HD	Dihydrokaempferol	0.887589	0.00140256
Iba01G017360	111	ZF-HD	kaempferol-3-O-(2''-O-β-D-glucopyl)-β-D-rutinoside	0.91983	0.000443839
Iba01G017360	111	ZF-HD	kaempferol (afzelin)	0.870784	0.00224538
Iba01G017390	112	ZF-HD	Dihydrokaempferol	0.908639	0.000693382
Iba01G017390	112	ZF-HD	kaempferol-3-O-(2''-O-β-D-glucopyl)-β-D-rutinoside	0.881386	0.00168204
Iba01G017390	112	ZF-HD	kaempferol (afzelin)	0.844008	0.00422302
Iba01G018200	113	Dof	kaempferol-3-O-β-glucopyranoside-7-O-α-rhamnopyranoside	0.980318	3.46e-06
Iba01G018570	114	C2H2	kaempferol-3-O-β-glucopyranoside-7-O-α-rhamnopyranoside	0.978957	4.36e-06
Iba01G018590	115	C3H	Kaempfero	-0.934563	0.000221294
Iba01G018590	115	C3H	kaempferol-3-O-galactoside (trifolin)	-0.978614	4.61e-06
Iba01G018590	115	C3H	Meta16	-0.978873	4.42e-06
Iba01G018670	116	GRAS	Dihydrokaempferol	-0.976902	6.03e-06
Iba01G018670	116	GRAS	Kaempfero	-0.901785	0.000887035
Iba01G018670	116	GRAS	kaempferol-3-O-(2''-O-β-D-glucopyl)-β-D-rutinoside	-0.966743	2.14e-05
Iba01G018670	116	GRAS	kaempferol-3-O-galactoside (trifolin)	-0.835621	0.00502891
Iba01G018670	116	GRAS	Meta16	-0.824172	0.00629034
Iba01G018670	116	GRAS	kaempferol (afzelin)	-0.965121	2.52e-05
Iba01G018810	117	NF-YC	Dihydrokaempferol	-0.95804	4.78e-05
Iba01G018810	117	NF-YC	Kaempfero	-0.858441	0.00305129
Iba01G018810	117	NF-YC	kaempferol-3-O-(2''-O-β-D-glucopyl)-β-D-rutinoside	-0.95756	4.97e-05
Iba01G018810	117	NF-YC	kaempferol (afzelin)	-0.929797	0.000281683
Iba01G018850	118	SBP	kaempferol-3-O-β-glucopyranoside-7-O-α-rhamnopyranoside	0.928252	0.000303514
Iba01G019000	119	NAC	Kaempfero	0.848185	0.0038569
Iba01G019000	119	NAC	kaempferol-3-O-galactoside (trifolin)	0.889146	0.00133786
Iba01G019000	119	NAC	Meta16	0.89674	0.00105166
Iba01G019060	120	bHLH	kaempferol-3-O-β-glucopyranoside-7-O-α-rhamnopyranoside	0.917816	0.000483145
Iba01G019090	121	bHLH	kaempferol-3-O-β-glucopyranoside-7-O-α-rhamnopyranoside	0.957355	5.06e-05
Iba01G019100	122	ARF	Kaempfero	-0.970364	1.43e-05
Iba01G019100	122	ARF	kaempferol-3-O-galactoside (trifolin)	-0.996263	1.05e-08
Iba01G019100	122	ARF	Meta16	-0.992835	1.02e-07
Iba01G019100	122	ARF	kaempferol (afzelin)	-0.857002	0.00315656
Iba01G019380	123	AP2	Dihydrokaempferol	0.972939	1.05e-05
Iba01G019380	123	AP2	kaempferol-3-O-(2''-O-β-D-glucopyl)-β-D-rutinoside	0.976579	6.33e-06
Iba01G019380	123	AP2	kaempferol (afzelin)	0.921853	0.000406688
Iba01G019710	124	FAR1	kaempferol-3-O-β-glucopyranoside-7-O-α-rhamnopyranoside	0.865183	0.00259004
Iba01G020300	125	GATA	kaempferol-3-O-β-glucopyranoside-7-O-α-rhamnopyranoside	0.918811	0.000463433
Iba01G020510	126	bHLH	Dihydrokaempferol	-0.953743	6.7e-05
Iba01G020510	126	bHLH	kaempferol-3-O-(2''-O-β-D-glucopyl)-β-D-rutinoside	-0.958971	4.43e-05
Iba01G020510	126	bHLH	kaempferol (afzelin)	-0.883647	0.00157609
Iba01G020600	127	Dof	kaempferol-3-O-β-glucopyranoside-7-O-α-rhamnopyranoside	-0.974438	8.58e-06
Iba01G020810	128	MYB	Dihydrokaempferol	0.875499	0.00198092
Iba01G020810	128	MYB	kaempferol-3-O-(2''-O-β-D-glucopyl)-β-D-rutinoside	0.845089	0.00412604
Iba01G020810	128	MYB	kaempferol (afzelin)	0.803669	0.00905851
Iba01G021250	129	MYB_related	Kaempfero	-0.831733	0.00543582
Iba01G021250	129	MYB_related	kaempferol-3-O-galactoside (trifolin)	-0.865761	0.00255284
Iba01G021250	129	MYB_related	Meta16	-0.883318	0.0015912
Iba01G021300	130	MYB	Dihydrokaempferol	-0.809941	0.00813858
Iba01G021300	130	MYB	Kaempfero	-0.968994	1.68e-05
Iba01G021300	130	MYB	kaempferol-3-O-galactoside (trifolin)	-0.97661	6.3e-06
Iba01G021300	130	MYB	Meta16	-0.969528	1.58e-05
Iba01G021300	130	MYB	kaempferol (afzelin)	-0.878563	0.00182113
Iba01G021550	131	ERF	Dihydrokaempferol	0.94949	9.08e-05
Iba01G021550	131	ERF	Kaempfero	0.978703	4.55e-06
Iba01G021550	131	ERF	kaempferol-3-O-(2''-O-β-D-glucopyl)-β-D-rutinoside	0.945028	0.000121507
Iba01G021550	131	ERF	kaempferol-3-O-galactoside (trifolin)	0.940312	0.00016131
Iba01G021550	131	ERF	Meta16	0.928424	0.000301034
Iba01G021550	131	ERF	kaempferol (afzelin)	0.986174	1.01e-06
Iba01G022370	132	GRAS	Dihydrokaempferol	-0.94755	0.000103343
Iba01G022370	132	GRAS	Kaempfero	-0.853097	0.00345489
Iba01G022370	132	GRAS	kaempferol-3-O-(2''-O-β-D-glucopyl)-β-D-rutinoside	-0.955711	5.76e-05
Iba01G022370	132	GRAS	kaempferol (afzelin)	-0.942996	0.000137685
Iba01G022600	133	ERF	kaempferol-3-O-β-glucopyranoside-7-O-α-rhamnopyranoside	0.885349	0.00149946
Iba01G022710	134	WRKY	Dihydrokaempferol	0.999153	5.83e-11
Iba01G022860	135	C3H	Dihydrokaempferol	-0.950158	8.67e-05
Iba01G022710	135	WRKY	Kaempfero	0.90123	0.000904201
Iba01G022860	135	C3H	Kaempfero	-0.905545	0.000776688
Iba01G022860	135	C3H	kaempferol-3-O-(2''-O-β-D-glucopyl)-β-D-rutinoside	-0.944526	0.000125368
Iba01G022860	135	C3H	kaempferol-3-O-galactoside (trifolin)	-0.851297	0.00359865
Iba01G022860	135	C3H	Meta16	-0.839979	0.00459811
Iba01G022860	135	C3H	kaempferol (afzelin)	-0.95733	5.07e-05
Iba01G022910	136	G2-like	kaempferol-3-O-β-glucopyranoside-7-O-α-rhamnopyranoside	0.977911	5.16e-06
Iba01G022710	136	WRKY	kaempferol-3-O-(2''-O-β-D-glucopyl)-β-D-rutinoside	0.995263	2.4e-08
Iba01G022930	137	NAC	Dihydrokaempferol	-0.902875	0.000853988
Iba01G022930	137	NAC	Kaempfero	-0.898837	0.000980855
Iba01G022930	137	NAC	kaempferol-3-O-(2''-O-β-D-glucopyl)-β-D-rutinoside	-0.909342	0.000675366
Iba01G022710	137	WRKY	kaempferol-3-O-galactoside (trifolin)	0.818333	0.00700967
Iba01G022930	137	NAC	kaempferol-3-O-galactoside (trifolin)	-0.839915	0.00460434
Iba01G022930	137	NAC	Meta16	-0.840927	0.00450789
Iba01G022930	137	NAC	kaempferol (afzelin)	-0.944383	0.000126487
Iba01G022940	138	C2H2	Kaempfero	-0.844324	0.00419451
Iba01G022940	138	C2H2	kaempferol-3-O-galactoside (trifolin)	-0.89315	0.00118101
Iba01G022710	138	WRKY	Meta16	0.810731	0.00802739
Iba01G022940	138	C2H2	Meta16	-0.902115	0.000876945
Iba01G023120	139	GRAS	Kaempfero	-0.958246	4.7e-05
Iba01G023120	139	GRAS	kaempferol-3-O-galactoside (trifolin)	-0.991315	1.99e-07
Iba01G023120	139	GRAS	Meta16	-0.988867	4.74e-07
Iba01G022710	139	WRKY	kaempferol (afzelin)	0.983776	1.76e-06
Iba01G023120	139	GRAS	kaempferol (afzelin)	-0.834507	0.0051433
Iba01G023280	140	bHLH	kaempferol-3-O-β-glucopyranoside-7-O-α-rhamnopyranoside	0.930442	0.00027291
Iba01G023440	141	NAC	Dihydrokaempferol	0.988084	6.01e-07
Iba01G023440	141	NAC	Kaempfero	0.816601	0.00723334
Iba01G023690	141	ERF	kaempferol-3-O-β-glucopyranoside-7-O-α-rhamnopyranoside	0.93384	0.0002298
Iba01G023440	141	NAC	kaempferol-3-O-(2''-O-β-D-glucopyl)-β-D-rutinoside	0.988686	5.02e-07
Iba01G023440	141	NAC	kaempferol (afzelin)	0.944109	0.000128642
Iba01G023710	143	NAC	kaempferol-3-O-β-glucopyranoside-7-O-α-rhamnopyranoside	0.909086	0.000681909
Iba01G023750	144	HD-ZIP	Kaempfero	-0.889564	0.00132084
Iba01G023750	144	HD-ZIP	kaempferol-3-O-galactoside (trifolin)	-0.94758	0.000103142
Iba01G023750	144	HD-ZIP	Meta16	-0.945673	0.000116662
Iba01G023830	145	bZIP	Dihydrokaempferol	0.938994	0.000173897
Iba01G023830	145	bZIP	Kaempfero	0.901607	0.000892531
Iba01G023830	145	bZIP	kaempferol-3-O-(2''-O-β-D-glucopyl)-β-D-rutinoside	0.917748	0.000484501
Iba01G023830	145	bZIP	kaempferol-3-O-galactoside (trifolin)	0.856091	0.00322453
Iba01G023830	145	bZIP	Meta16	0.84182	0.00442405
Iba01G023830	145	bZIP	kaempferol (afzelin)	0.939528	0.000168721
Iba01G023890	146	TCP	Kaempfero	0.880646	0.00171778
Iba01G023890	146	TCP	kaempferol-3-O-galactoside (trifolin)	0.944683	0.000124153
Iba01G023890	146	TCP	Meta16	0.94257	0.000141259
Iba01G024130	147	BES1	Dihydrokaempferol	0.949534	9.05e-05
Iba01G024130	147	BES1	kaempferol-3-O-(2''-O-β-D-glucopyl)-β-D-rutinoside	0.937819	0.000185694
Iba01G024130	147	BES1	kaempferol (afzelin)	0.888167	0.0013783
Iba01G024220	148	STAT	Dihydrokaempferol	0.873395	0.00209608
Iba01G024220	148	STAT	Kaempfero	0.963697	2.9e-05
Iba01G024220	148	STAT	kaempferol-3-O-(2''-O-β-D-glucopyl)-β-D-rutinoside	0.876889	0.00190727
Iba01G024220	148	STAT	kaempferol-3-O-galactoside (trifolin)	0.930853	0.000267414
Iba01G024220	148	STAT	Meta16	0.936607	0.00019843
Iba01G024220	148	STAT	kaempferol (afzelin)	0.930471	0.000272513
Iba01G024610	149	CO-like	Dihydrokaempferol	0.845324	0.00410524
Iba01G024610	149	CO-like	Kaempfero	0.953532	6.8e-05
Iba01G024610	149	CO-like	kaempferol-3-O-(2''-O-β-D-glucopyl)-β-D-rutinoside	0.815193	0.00741867
Iba01G024610	149	CO-like	kaempferol-3-O-galactoside (trifolin)	0.948143	9.94e-05
Iba01G024610	149	CO-like	Meta16	0.949175	9.27e-05
Iba01G024610	149	CO-like	kaempferol (afzelin)	0.902335	0.000870251
Iba01G024740	150	MYB_related	kaempferol-3-O-galactoside (trifolin)	-0.829404	0.00568993
Iba01G024740	150	MYB_related	Meta16	-0.830159	0.00560674
Iba01G024850	151	GRAS	kaempferol-3-O-galactoside (trifolin)	0.833502	0.00524799
Iba01G024850	151	GRAS	Meta16	0.805753	0.00874543
Iba01G024860	152	WRKY	Kaempfero	-0.926027	0.000337012
Iba01G024860	152	WRKY	kaempferol-3-O-galactoside (trifolin)	-0.974135	8.93e-06
Iba01G024860	152	WRKY	Meta16	-0.971183	1.3e-05
Iba01G025230	153	ERF	kaempferol-3-O-β-glucopyranoside-7-O-α-rhamnopyranoside	0.821554	0.00660636
Iba01G025240	154	C3H	Kaempfero	0.915148	0.000538849
Iba01G025240	154	C3H	kaempferol-3-O-galactoside (trifolin)	0.901565	0.000893819
Iba01G025240	154	C3H	Meta16	0.913907	0.000566237
Iba01G025240	154	C3H	kaempferol (afzelin)	0.85168	0.00356768
Iba01G025490	155	WRKY	Kaempfero	-0.833769	0.00522007
Iba01G025490	155	WRKY	kaempferol-3-O-galactoside (trifolin)	-0.913922	0.000565899
Iba01G025490	155	WRKY	Meta16	-0.914404	0.000555153
Iba01G025600	156	MYB_related	Kaempfero	0.939633	0.00016771
Iba01G025600	156	MYB_related	kaempferol-3-O-galactoside (trifolin)	0.967237	2.03e-05
Iba01G025600	156	MYB_related	Meta16	0.968219	1.83e-05
Iba01G025600	156	MYB_related	kaempferol (afzelin)	0.830625	0.00555573
Iba01G025920	157	MYB	Kaempfero	-0.940142	0.000162899
Iba01G025920	157	MYB	kaempferol-3-O-galactoside (trifolin)	-0.970152	1.47e-05
Iba01G025920	157	MYB	Meta16	-0.966607	2.17e-05
Iba01G025920	157	MYB	kaempferol (afzelin)	-0.823928	0.00631937
Iba01G025950	158	MYB	Kaempfero	-0.940274	0.000161662
Iba01G025950	158	MYB	kaempferol-3-O-galactoside (trifolin)	-0.968741	1.72e-05
Iba01G025950	158	MYB	Meta16	-0.96536	2.46e-05
Iba01G025950	158	MYB	kaempferol (afzelin)	-0.825904	0.00608699
Iba01G026050	159	MYB	Kaempfero	-0.889489	0.00132387
Iba01G026050	159	MYB	kaempferol-3-O-galactoside (trifolin)	-0.942749	0.000139753
Iba01G026050	159	MYB	Meta16	-0.945624	0.000117024
Iba01G026170	160	ERF	Dihydrokaempferol	0.9427	0.00014016
Iba01G026170	160	ERF	Kaempfero	0.988906	4.68e-07
Iba01G026170	160	ERF	kaempferol-3-O-(2''-O-β-D-glucopyl)-β-D-rutinoside	0.937126	0.000192901
Iba01G026170	160	ERF	kaempferol-3-O-galactoside (trifolin)	0.953532	6.8e-05
Iba01G026170	160	ERF	Meta16	0.946978	0.000107281
Iba01G026170	160	ERF	kaempferol (afzelin)	0.9824	2.34e-06
Iba01G026320	161	SBP	kaempferol-3-O-β-glucopyranoside-7-O-α-rhamnopyranoside	0.974034	9.06e-06
Iba01G026480	162	bHLH	Kaempfero	-0.861501	0.00283548
Iba01G026480	162	bHLH	kaempferol-3-O-galactoside (trifolin)	-0.872869	0.00212562
Iba01G026480	162	bHLH	Meta16	-0.880164	0.00174132
Iba01G026510	163	bHLH	kaempferol-3-O-β-glucopyranoside-7-O-α-rhamnopyranoside	0.97946	4.01e-06
Iba01G026530	164	bHLH	Kaempfero	-0.903029	0.000849405
Iba01G026530	164	bHLH	kaempferol-3-O-galactoside (trifolin)	-0.95499	6.09e-05
Iba01G026530	164	bHLH	Meta16	-0.952232	7.48e-05
Iba01G026770	165	GRAS	kaempferol-3-O-galactoside (trifolin)	0.80869	0.00831669
Iba01G026770	165	GRAS	Meta16	0.820322	0.00675866
Iba01G026900	166	bHLH	Dihydrokaempferol	-0.928347	0.00030214
Iba01G026900	166	bHLH	Kaempfero	-0.955342	5.93e-05
Iba01G026900	166	bHLH	kaempferol-3-O-(2''-O-β-D-glucopyl)-β-D-rutinoside	-0.914379	0.000555715
Iba01G026900	166	bHLH	kaempferol-3-O-galactoside (trifolin)	-0.917079	0.000498099
Iba01G026900	166	bHLH	Meta16	-0.909879	0.000661828
Iba01G026900	166	bHLH	kaempferol (afzelin)	-0.942568	0.000141277
Iba01G027040	167	C3H	kaempferol-3-O-β-glucopyranoside-7-O-α-rhamnopyranoside	0.98116	2.97e-06
Iba01G027080	168	C3H	Kaempfero	0.879167	0.00179073
Iba01G027080	168	C3H	kaempferol-3-O-galactoside (trifolin)	0.940769	0.000157105
Iba01G027080	168	C3H	Meta16	0.941942	0.000146648
Iba01G027130	169	bHLH	Dihydrokaempferol	0.900686	0.00092125
Iba01G027130	169	bHLH	kaempferol-3-O-(2''-O-β-D-glucopyl)-β-D-rutinoside	0.909896	0.000661413
Iba01G027130	169	bHLH	kaempferol (afzelin)	0.889407	0.00132719
Iba01G027270	170	B3	Dihydrokaempferol	0.998673	2.8e-10
Iba01G027270	170	B3	Kaempfero	0.90185	0.000885035
Iba01G027270	170	B3	kaempferol-3-O-(2''-O-β-D-glucopyl)-β-D-rutinoside	0.995546	1.93e-08
Iba01G027270	170	B3	kaempferol-3-O-galactoside (trifolin)	0.820572	0.00672752
Iba01G027270	170	B3	Meta16	0.809995	0.00813098
Iba01G027270	170	B3	kaempferol (afzelin)	0.984105	1.64e-06
Iba01G027330	171	bZIP	kaempferol-3-O-β-glucopyranoside-7-O-α-rhamnopyranoside	0.903493	0.000835652
Iba01G027410	172	GeBP	kaempferol-3-O-galactoside (trifolin)	0.800562	0.00953917
Iba01G027510	173	B3	kaempferol-3-O-β-glucopyranoside-7-O-α-rhamnopyranoside	0.855868	0.00324131
Iba01G027860	174	NF-YA	Kaempfero	-0.969689	1.55e-05
Iba01G027860	174	NF-YA	kaempferol-3-O-galactoside (trifolin)	-0.99619	1.12e-08
Iba01G027860	174	NF-YA	Meta16	-0.991429	1.9e-07
Iba01G027860	174	NF-YA	kaempferol (afzelin)	-0.85617	0.00321859
Iba01G028010	175	MYB_related	kaempferol-3-O-β-glucopyranoside-7-O-α-rhamnopyranoside	0.864615	0.0026269
Iba01G028140	176	C3H	Dihydrokaempferol	-0.938934	0.000174485
Iba01G028140	176	C3H	kaempferol-3-O-(2''-O-β-D-glucopyl)-β-D-rutinoside	-0.943853	0.000130686
Iba01G028140	176	C3H	kaempferol (afzelin)	-0.865452	0.00257269
Iba01G028670	177	GRAS	kaempferol-3-O-β-glucopyranoside-7-O-α-rhamnopyranoside	0.900734	0.000919745
Iba01G028870	178	YABBY	kaempferol-3-O-β-glucopyranoside-7-O-α-rhamnopyranoside	0.955951	5.66e-05
Iba01G029290	179	bHLH	Dihydrokaempferol	-0.834353	0.0051592
Iba01G029290	179	bHLH	Kaempfero	-0.988429	5.43e-07
Iba01G029290	179	bHLH	kaempferol-3-O-(2''-O-β-D-glucopyl)-β-D-rutinoside	-0.822703	0.00646639
Iba01G029290	179	bHLH	kaempferol-3-O-galactoside (trifolin)	-0.995363	2.22e-08
Iba01G029290	179	bHLH	Meta16	-0.985431	1.21e-06
Iba01G029290	179	bHLH	kaempferol (afzelin)	-0.909708	0.000666114
Iba01G029620	180	CO-like	kaempferol-3-O-β-glucopyranoside-7-O-α-rhamnopyranoside	0.997013	4.78e-09
Iba01G030220	181	Dof	kaempferol-3-O-β-glucopyranoside-7-O-α-rhamnopyranoside	0.975394	7.51e-06
Iba01G030260	182	HD-ZIP	kaempferol-3-O-β-glucopyranoside-7-O-α-rhamnopyranoside	0.973947	9.16e-06
Iba01G030530	183	HSF	kaempferol-3-O-β-glucopyranoside-7-O-α-rhamnopyranoside	-0.825022	0.00618998
Iba01G030610	184	WRKY	kaempferol-3-O-galactoside (trifolin)	-0.829253	0.00570671
Iba01G030610	184	WRKY	Meta16	-0.830318	0.00558923
Iba01G030640	185	bHLH	kaempferol-3-O-galactoside (trifolin)	-0.838131	0.00477757
Iba01G030640	185	bHLH	Meta16	-0.841978	0.00440929
Iba01G030750	186	TCP	Dihydrokaempferol	0.87831	0.00183399
Iba01G030750	186	TCP	Kaempfero	0.98489	1.38e-06
Iba01G030750	186	TCP	kaempferol-3-O-(2''-O-β-D-glucopyl)-β-D-rutinoside	0.859103	0.00300367
Iba01G030750	186	TCP	kaempferol-3-O-galactoside (trifolin)	0.981214	2.94e-06
Iba01G030750	186	TCP	Meta16	0.968292	1.81e-05
Iba01G030750	186	TCP	kaempferol (afzelin)	0.930888	0.000266952
Iba01G031050	187	WRKY	Kaempfero	-0.913782	0.000569051
Iba01G031050	187	WRKY	kaempferol-3-O-galactoside (trifolin)	-0.964261	2.74e-05
Iba01G031050	187	WRKY	Meta16	-0.962729	3.17e-05
Iba01G031320	188	bHLH	kaempferol-3-O-β-glucopyranoside-7-O-α-rhamnopyranoside	0.992081	1.44e-07
Iba01G031490	189	C3H	kaempferol-3-O-β-glucopyranoside-7-O-α-rhamnopyranoside	0.875091	0.00200289
Iba01G031700	190	ARR-B	kaempferol-3-O-β-glucopyranoside-7-O-α-rhamnopyranoside	0.992983	9.46e-08
Iba01G031860	191	NAC	kaempferol-3-O-β-glucopyranoside-7-O-α-rhamnopyranoside	0.945613	0.000117103
Iba01G031870	192	bHLH	Dihydrokaempferol	-0.986393	9.55e-07
Iba01G031870	192	bHLH	Kaempfero	-0.840163	0.00458053
Iba01G031870	192	bHLH	kaempferol-3-O-(2''-O-β-D-glucopyl)-β-D-rutinoside	-0.986332	9.7e-07
Iba01G031870	192	bHLH	kaempferol (afzelin)	-0.958883	4.46e-05
Iba01G031890	193	HSF	Dihydrokaempferol	-0.927218	0.000318768
Iba01G031890	193	HSF	Kaempfero	-0.991534	1.82e-07
Iba01G031890	193	HSF	kaempferol-3-O-(2''-O-β-D-glucopyl)-β-D-rutinoside	-0.91446	0.000553923
Iba01G031890	193	HSF	kaempferol-3-O-galactoside (trifolin)	-0.96642	2.21e-05
Iba01G031890	193	HSF	Meta16	-0.959239	4.33e-05
Iba01G031890	193	HSF	kaempferol (afzelin)	-0.971869	1.2e-05
Iba01G031940	194	MYB	Meta16	-0.809628	0.00818296
Iba01G032040	195	HD-ZIP	kaempferol-3-O-β-glucopyranoside-7-O-α-rhamnopyranoside	0.902432	0.000867329
Iba01G032060	196	G2-like	Dihydrokaempferol	-0.99421	4.84e-08
Iba01G032060	196	G2-like	Kaempfero	-0.912653	0.000594896
Iba01G032060	196	G2-like	kaempferol-3-O-(2''-O-β-D-glucopyl)-β-D-rutinoside	-0.992224	1.35e-07
Iba01G032060	196	G2-like	kaempferol-3-O-galactoside (trifolin)	-0.839407	0.00465316
Iba01G032060	196	G2-like	Meta16	-0.825032	0.00618876
Iba01G032060	196	G2-like	kaempferol (afzelin)	-0.982895	2.12e-06
Iba01G032560	197	bZIP	kaempferol-3-O-β-glucopyranoside-7-O-α-rhamnopyranoside	-0.900386	0.000930753
Iba01G032670	198	CO-like	kaempferol-3-O-β-glucopyranoside-7-O-α-rhamnopyranoside	0.968126	1.85e-05
Iba01G032820	199	WRKY	Kaempfero	-0.896514	0.00105949
Iba01G032820	199	WRKY	kaempferol-3-O-galactoside (trifolin)	-0.943072	0.000137051
Iba01G032820	199	WRKY	Meta16	-0.937281	0.000191276
Iba01G032830	200	WRKY	Dihydrokaempferol	-0.813344	0.00766697
Iba01G032830	200	WRKY	Kaempfero	-0.973645	9.54e-06
Iba01G032830	200	WRKY	kaempferol-3-O-(2''-O-β-D-glucopyl)-β-D-rutinoside	-0.800091	0.00961359
Iba01G032830	200	WRKY	kaempferol-3-O-galactoside (trifolin)	-0.983206	1.99e-06
Iba01G032830	200	WRKY	Meta16	-0.982281	2.4e-06
Iba01G032830	200	WRKY	kaempferol (afzelin)	-0.898951	0.000977118
Iba01G032840	201	ARR-B	Dihydrokaempferol	-0.873856	0.00207045
Iba01G032840	201	ARR-B	Kaempfero	-0.808306	0.00837195
Iba01G032840	201	ARR-B	kaempferol-3-O-(2''-O-β-D-glucopyl)-β-D-rutinoside	-0.855341	0.00328122
Iba01G032840	201	ARR-B	kaempferol (afzelin)	-0.86283	0.00274511
Iba01G032860	202	C2H2	Dihydrokaempferol	-0.826925	0.00596932
Iba01G032860	202	C2H2	Kaempfero	-0.985067	1.32e-06
Iba01G032860	202	C2H2	kaempferol-3-O-(2''-O-β-D-glucopyl)-β-D-rutinoside	-0.810502	0.00805957
Iba01G032860	202	C2H2	kaempferol-3-O-galactoside (trifolin)	-0.992815	1.03e-07
Iba01G032860	202	C2H2	Meta16	-0.987687	6.74e-07
Iba01G032860	202	C2H2	kaempferol (afzelin)	-0.900637	0.000922806
Iba01G032890	203	ERF	Dihydrokaempferol	0.931863	0.000254238
Iba01G032890	203	ERF	Kaempfero	0.891391	0.00124822
Iba01G032890	203	ERF	kaempferol-3-O-(2''-O-β-D-glucopyl)-β-D-rutinoside	0.931872	0.00025413
Iba01G032890	203	ERF	kaempferol-3-O-galactoside (trifolin)	0.820363	0.00675354
Iba01G032890	203	ERF	Meta16	0.828382	0.00580404
Iba01G032890	203	ERF	kaempferol (afzelin)	0.946381	0.000111508
Iba01G033160	204	MYB	kaempferol-3-O-β-glucopyranoside-7-O-α-rhamnopyranoside	0.901389	0.00089927
Iba01G033280	205	NAC	Kaempfero	0.855338	0.00328144
Iba01G033280	205	NAC	kaempferol-3-O-galactoside (trifolin)	0.929968	0.000279335
Iba01G033280	205	NAC	Meta16	0.925563	0.000344297
Iba01G033630	206	G2-like	kaempferol-3-O-β-glucopyranoside-7-O-α-rhamnopyranoside	-0.907045	0.000735478
Iba01G033850	207	ERF	Kaempfero	-0.866414	0.00251132
Iba01G033850	207	ERF	kaempferol-3-O-galactoside (trifolin)	-0.930244	0.000275581
Iba01G033850	207	ERF	Meta16	-0.926755	0.000325781
Iba01G034060	208	MYB	kaempferol-3-O-β-glucopyranoside-7-O-α-rhamnopyranoside	0.910376	0.000649476
Iba01G034120	209	GRF	kaempferol-3-O-β-glucopyranoside-7-O-α-rhamnopyranoside	0.994001	5.47e-08
Iba01G034230	210	bHLH	Dihydrokaempferol	-0.827493	0.00590452
Iba01G034230	210	bHLH	kaempferol-3-O-(2''-O-β-D-glucopyl)-β-D-rutinoside	-0.837073	0.0048824
Iba01G034280	211	MIKC_MADS	Dihydrokaempferol	0.808651	0.0083224
Iba01G034280	211	MIKC_MADS	Kaempfero	0.984775	1.41e-06
Iba01G034280	211	MIKC_MADS	kaempferol-3-O-galactoside (trifolin)	0.999185	5.09e-11
Iba01G034280	211	MIKC_MADS	Meta16	0.996329	9.83e-09
Iba01G034280	211	MIKC_MADS	kaempferol (afzelin)	0.891851	0.0012304
Iba01G034610	212	MYB	Kaempfero	-0.89452	0.0011304
Iba01G034610	212	MYB	kaempferol-3-O-galactoside (trifolin)	-0.943737	0.000131617
Iba01G034610	212	MYB	Meta16	-0.940463	0.000159913
Iba01G034620	213	GRAS	Dihydrokaempferol	-0.83976	0.00461916
Iba01G034620	213	GRAS	Kaempfero	-0.971952	1.18e-05
Iba01G034620	213	GRAS	kaempferol-3-O-(2''-O-β-D-glucopyl)-β-D-rutinoside	-0.831407	0.00547092
Iba01G034620	213	GRAS	kaempferol-3-O-galactoside (trifolin)	-0.969667	1.55e-05
Iba01G034620	213	GRAS	Meta16	-0.962974	3.1e-05
Iba01G034620	213	GRAS	kaempferol (afzelin)	-0.918863	0.000462426
Iba01G034830	214	Dof	Kaempfero	-0.914275	0.000558031
Iba01G034830	214	Dof	kaempferol-3-O-galactoside (trifolin)	-0.967924	1.89e-05
Iba01G034830	214	Dof	Meta16	-0.96487	2.59e-05
Iba01G034910	215	bZIP	Kaempfero	-0.973466	9.76e-06
Iba01G034910	215	bZIP	kaempferol-3-O-galactoside (trifolin)	-0.993846	5.98e-08
Iba01G034910	215	bZIP	Meta16	-0.983359	1.93e-06
Iba01G034910	215	bZIP	kaempferol (afzelin)	-0.878195	0.00183984
Iba01G034960	216	Trihelix	Dihydrokaempferol	0.950821	8.28e-05
Iba01G034960	216	Trihelix	kaempferol-3-O-(2''-O-β-D-glucopyl)-β-D-rutinoside	0.956856	5.27e-05
Iba01G034960	216	Trihelix	kaempferol (afzelin)	0.880308	0.00173427
Iba01G034970	217	Trihelix	Kaempfero	0.817634	0.00709943
Iba01G034970	217	Trihelix	kaempferol-3-O-galactoside (trifolin)	0.898818	0.000981493
Iba01G034970	217	Trihelix	Meta16	0.900101	0.000939818
Iba01G035030	218	bZIP	Kaempfero	-0.840742	0.00452544
Iba01G035030	218	bZIP	kaempferol-3-O-galactoside (trifolin)	-0.891891	0.00122886
Iba01G035030	218	bZIP	Meta16	-0.882502	0.00162916
Iba01G035080	219	ERF	Dihydrokaempferol	-0.893417	0.001171
Iba01G035080	219	ERF	Kaempfero	-0.980347	3.44e-06
Iba01G035080	219	ERF	kaempferol-3-O-(2''-O-β-D-glucopyl)-β-D-rutinoside	-0.883763	0.00157079
Iba01G035080	219	ERF	kaempferol-3-O-galactoside (trifolin)	-0.95769	4.92e-05
Iba01G035080	219	ERF	Meta16	-0.952517	7.33e-05
Iba01G035080	219	ERF	kaempferol (afzelin)	-0.958117	4.75e-05
Iba01G035270	220	NAC	Kaempfero	-0.968558	1.76e-05
Iba01G035270	220	NAC	kaempferol-3-O-galactoside (trifolin)	-0.995119	2.66e-08
Iba01G035270	220	NAC	Meta16	-0.993833	6.03e-08
Iba01G035270	220	NAC	kaempferol (afzelin)	-0.857658	0.00310828
Iba01G035340	221	bZIP	Dihydrokaempferol	0.846673	0.00398675
Iba01G035340	221	bZIP	kaempferol-3-O-(2''-O-β-D-glucopyl)-β-D-rutinoside	0.848523	0.00382824
Iba01G035470	222	ERF	Dihydrokaempferol	0.993771	6.24e-08
Iba01G035470	222	ERF	Kaempfero	0.871549	0.00220091
Iba01G035470	222	ERF	kaempferol-3-O-(2''-O-β-D-glucopyl)-β-D-rutinoside	0.99038	2.85e-07
Iba01G035470	222	ERF	kaempferol (afzelin)	0.968753	1.72e-05
Iba01G035590	223	C2H2	kaempferol-3-O-β-glucopyranoside-7-O-α-rhamnopyranoside	0.898011	0.00100835
Iba01G035800	224	HD-ZIP	Kaempfero	-0.896519	0.00105933
Iba01G035800	224	HD-ZIP	kaempferol-3-O-galactoside (trifolin)	-0.944531	0.000125328
Iba01G035800	224	HD-ZIP	Meta16	-0.949509	9.06e-05
Iba01G035830	225	bHLH	Dihydrokaempferol	-0.875711	0.00196958
Iba01G035830	225	bHLH	Kaempfero	-0.981657	2.7e-06
Iba01G035830	225	bHLH	kaempferol-3-O-(2''-O-β-D-glucopyl)-β-D-rutinoside	-0.859343	0.00298655
Iba01G035830	225	bHLH	kaempferol-3-O-galactoside (trifolin)	-0.974138	8.93e-06
Iba01G035830	225	bHLH	Meta16	-0.962161	3.34e-05
Iba01G035830	225	bHLH	kaempferol (afzelin)	-0.93125	0.000262175
Iba01G035980	226	ZF-HD	kaempferol-3-O-β-glucopyranoside-7-O-α-rhamnopyranoside	0.982476	2.31e-06
Iba01G036120	227	MYB_related	Dihydrokaempferol	0.884501	0.0015373
Iba01G036120	227	MYB_related	Kaempfero	0.955858	5.7e-05
Iba01G036120	227	MYB_related	kaempferol-3-O-(2''-O-β-D-glucopyl)-β-D-rutinoside	0.868715	0.00236874
Iba01G036120	227	MYB_related	kaempferol-3-O-galactoside (trifolin)	0.942521	0.000141674
Iba01G036120	227	MYB_related	Meta16	0.917987	0.000479708
Iba01G036120	227	MYB_related	kaempferol (afzelin)	0.919923	0.000442083
Iba01G036320	228	DBB	Kaempfero	0.823791	0.00633571
Iba01G036320	228	DBB	kaempferol-3-O-galactoside (trifolin)	0.801899	0.0093302
Iba01G036320	228	DBB	Meta16	0.809451	0.00820807
Iba01G036340	229	MIKC_MADS	Dihydrokaempferol	0.896094	0.00107418
Iba01G036340	229	MIKC_MADS	Kaempfero	0.995411	2.15e-08
Iba01G036340	229	MIKC_MADS	kaempferol-3-O-(2''-O-β-D-glucopyl)-β-D-rutinoside	0.883529	0.00158149
Iba01G036340	229	MIKC_MADS	kaempferol-3-O-galactoside (trifolin)	0.980855	3.14e-06
Iba01G036340	229	MIKC_MADS	Meta16	0.975512	7.39e-06
Iba01G036340	229	MIKC_MADS	kaempferol (afzelin)	0.94813	9.95e-05
Iba01G036420	230	C2H2	kaempferol-3-O-β-glucopyranoside-7-O-α-rhamnopyranoside	-0.82999	0.00562523
Iba01G036590	231	MYB	Kaempfero	0.942422	0.000142521
Iba01G036590	231	MYB	kaempferol-3-O-galactoside (trifolin)	0.974439	8.57e-06
Iba01G036590	231	MYB	Meta16	0.970606	1.39e-05
Iba01G036590	231	MYB	kaempferol (afzelin)	0.819736	0.00683201
Iba01G036650	232	WRKY	kaempferol-3-O-galactoside (trifolin)	-0.827667	0.00588472
Iba01G036650	232	WRKY	Meta16	-0.839124	0.00468063
Iba01G036660	233	HD-ZIP	Dihydrokaempferol	-0.814682	0.00748681
Iba01G036660	233	HD-ZIP	kaempferol-3-O-β-glucopyranoside-7-O-α-rhamnopyranoside	0.817717	0.00708869
Iba01G036660	233	HD-ZIP	kaempferol-3-O-(2''-O-β-D-glucopyl)-β-D-rutinoside	-0.825453	0.00613953
Iba01G036950	234	B3	kaempferol-3-O-β-glucopyranoside-7-O-α-rhamnopyranoside	0.996406	9.14e-09
Iba01G037010	235	C2H2	kaempferol-3-O-β-glucopyranoside-7-O-α-rhamnopyranoside	0.928869	0.000294662
Iba01G037100	236	bHLH	kaempferol-3-O-β-glucopyranoside-7-O-α-rhamnopyranoside	0.967499	1.97e-05
Iba01G037350	237	NF-YC	kaempferol-3-O-β-glucopyranoside-7-O-α-rhamnopyranoside	0.878587	0.00181994
Iba01G037560	238	WRKY	Kaempfero	-0.86846	0.00238424
Iba01G037560	238	WRKY	kaempferol-3-O-galactoside (trifolin)	-0.93817	0.00018211
Iba01G037560	238	WRKY	Meta16	-0.929867	0.000280726
Iba01G037790	239	bZIP	Kaempfero	-0.820964	0.00667896
Iba01G037790	239	bZIP	kaempferol-3-O-galactoside (trifolin)	-0.898817	0.000981531
Iba01G037790	239	bZIP	Meta16	-0.902163	0.000875498
Iba01G037830	240	YABBY	kaempferol-3-O-β-glucopyranoside-7-O-α-rhamnopyranoside	0.982722	2.19e-06
Iba01G037840	241	YABBY	kaempferol-3-O-β-glucopyranoside-7-O-α-rhamnopyranoside	0.94296	0.000137984
Iba01G037910	242	SBP	kaempferol-3-O-β-glucopyranoside-7-O-α-rhamnopyranoside	0.995639	1.8e-08
Iba01G038020	243	Trihelix	Dihydrokaempferol	-0.932876	0.000241508
Iba01G038020	243	Trihelix	Kaempfero	-0.965354	2.46e-05
Iba01G038020	243	Trihelix	kaempferol-3-O-(2''-O-β-D-glucopyl)-β-D-rutinoside	-0.926543	0.00032902
Iba01G038020	243	Trihelix	kaempferol-3-O-galactoside (trifolin)	-0.927359	0.000316661
Iba01G038020	243	Trihelix	Meta16	-0.918451	0.0004705
Iba01G038020	243	Trihelix	kaempferol (afzelin)	-0.957268	5.09e-05
Iba01G038670	244	bHLH	Dihydrokaempferol	-0.829347	0.00569634
Iba01G038670	244	bHLH	Kaempfero	-0.988698	5e-07
Iba01G038670	244	bHLH	kaempferol-3-O-(2''-O-β-D-glucopyl)-β-D-rutinoside	-0.814398	0.00752481
Iba01G038670	244	bHLH	kaempferol-3-O-galactoside (trifolin)	-0.997262	3.52e-09
Iba01G038670	244	bHLH	Meta16	-0.99131	2e-07
Iba01G038670	244	bHLH	kaempferol (afzelin)	-0.903756	0.000827923
Iba01G038740	245	MYB_related	Dihydrokaempferol	0.921798	0.000407677
Iba01G038740	245	MYB_related	Kaempfero	0.829999	0.00562426
Iba01G038740	245	MYB_related	kaempferol-3-O-(2''-O-β-D-glucopyl)-β-D-rutinoside	0.917537	0.000488766
Iba01G038740	245	MYB_related	kaempferol (afzelin)	0.901987	0.00088084
Iba01G038800	246	C2H2	Kaempfero	-0.904889	0.000795212
Iba01G038800	246	C2H2	kaempferol-3-O-galactoside (trifolin)	-0.961814	3.45e-05
Iba01G038800	246	C2H2	Meta16	-0.959536	4.22e-05
Iba01G038840	247	HB-PHD	kaempferol-3-O-galactoside (trifolin)	0.854706	0.00332975
Iba01G038840	247	HB-PHD	Meta16	0.845175	0.00411847
Iba01G038920	248	ERF	Kaempfero	-0.914709	0.000548436
Iba01G038920	248	ERF	kaempferol-3-O-galactoside (trifolin)	-0.96585	2.34e-05
Iba01G038920	248	ERF	Meta16	-0.970008	1.49e-05
Iba01G039090	249	ARF	kaempferol-3-O-β-glucopyranoside-7-O-α-rhamnopyranoside	0.812013	0.00784917
Iba01G039150	250	C2H2	Kaempfero	-0.948776	9.52e-05
Iba01G039150	250	C2H2	kaempferol-3-O-galactoside (trifolin)	-0.980673	3.24e-06
Iba01G039150	250	C2H2	Meta16	-0.971203	1.3e-05
Iba01G039150	250	C2H2	kaempferol (afzelin)	-0.836802	0.00490961
Iba01G039390	251	C3H	Dihydrokaempferol	-0.961416	3.58e-05
Iba01G039390	251	C3H	Kaempfero	-0.936676	0.00019769
Iba01G039390	251	C3H	kaempferol-3-O-(2''-O-β-D-glucopyl)-β-D-rutinoside	-0.967532	1.97e-05
Iba01G039390	251	C3H	kaempferol-3-O-galactoside (trifolin)	-0.874626	0.00202817
Iba01G039390	251	C3H	Meta16	-0.86108	0.00286454
Iba01G039390	251	C3H	kaempferol (afzelin)	-0.97942	4.04e-06
Iba01G039580	252	bHLH	Dihydrokaempferol	-0.950197	8.64e-05
Iba01G039580	252	bHLH	kaempferol-3-O-(2''-O-β-D-glucopyl)-β-D-rutinoside	-0.952417	7.39e-05
Iba01G039580	252	bHLH	kaempferol (afzelin)	-0.873928	0.00206647
Iba01G039590	253	GRF	kaempferol-3-O-β-glucopyranoside-7-O-α-rhamnopyranoside	0.999373	2.03e-11
Iba01G039810	254	HD-ZIP	Dihydrokaempferol	0.922146	0.00040149
Iba01G039810	254	HD-ZIP	kaempferol-3-O-(2''-O-β-D-glucopyl)-β-D-rutinoside	0.899741	0.000951398
Iba01G039810	254	HD-ZIP	kaempferol (afzelin)	0.881011	0.00170006
Iba01G039860	255	MYB	Kaempfero	0.949188	9.26e-05
Iba01G039860	255	MYB	kaempferol-3-O-galactoside (trifolin)	0.988303	5.64e-07
Iba01G039860	255	MYB	Meta16	0.984464	1.52e-06
Iba01G039860	255	MYB	kaempferol (afzelin)	0.814733	0.0074799
Iba01G039990	256	MYB	Dihydrokaempferol	0.977195	5.77e-06
Iba01G039990	256	MYB	Kaempfero	0.911551	0.000620888
Iba01G039990	256	MYB	kaempferol-3-O-(2''-O-β-D-glucopyl)-β-D-rutinoside	0.978102	5.01e-06
Iba01G039990	256	MYB	kaempferol-3-O-galactoside (trifolin)	0.847237	0.00393798
Iba01G039990	256	MYB	Meta16	0.824507	0.00625062
Iba01G039990	256	MYB	kaempferol (afzelin)	0.970788	1.36e-05
Iba01G040040	257	MYB	Dihydrokaempferol	-0.894697	0.001124
Iba01G040040	257	MYB	Kaempfero	-0.918543	0.000468693
Iba01G040040	257	MYB	kaempferol-3-O-(2''-O-β-D-glucopyl)-β-D-rutinoside	-0.865703	0.00255657
Iba01G040040	257	MYB	kaempferol-3-O-galactoside (trifolin)	-0.886628	0.00144357
Iba01G040040	257	MYB	Meta16	-0.892026	0.00122368
Iba01G040040	257	MYB	kaempferol (afzelin)	-0.914916	0.000543911
Iba01G040300	258	NAC	kaempferol-3-O-galactoside (trifolin)	-0.824744	0.00622266
Iba01G040300	258	NAC	Meta16	-0.828678	0.00577084
Iba01G040470	259	GATA	Kaempfero	-0.908123	0.00070684
Iba01G040470	259	GATA	kaempferol-3-O-galactoside (trifolin)	-0.965326	2.47e-05
Iba01G040470	259	GATA	Meta16	-0.964615	2.65e-05
Iba01G040930	260	B3	Dihydrokaempferol	-0.961906	3.42e-05
Iba01G040930	260	B3	Kaempfero	-0.963719	2.89e-05
Iba01G040930	260	B3	kaempferol-3-O-(2''-O-β-D-glucopyl)-β-D-rutinoside	-0.955754	5.74e-05
Iba01G040930	260	B3	kaempferol-3-O-galactoside (trifolin)	-0.916413	0.000511902
Iba01G040930	260	B3	Meta16	-0.909388	0.000674196
Iba01G040930	260	B3	kaempferol (afzelin)	-0.990093	3.16e-07
Iba01G040960	261	WRKY	Kaempfero	-0.904988	0.000792399
Iba01G040960	261	WRKY	kaempferol-3-O-galactoside (trifolin)	-0.961571	3.53e-05
Iba01G040960	261	WRKY	Meta16	-0.963275	3.02e-05
Iba01G041140	262	GRAS	kaempferol-3-O-β-glucopyranoside-7-O-α-rhamnopyranoside	0.884128	0.00155416
Iba01G041320	263	bHLH	kaempferol-3-O-β-glucopyranoside-7-O-α-rhamnopyranoside	0.979701	3.85e-06
Iba01G041690	264	bHLH	Kaempfero	0.860473	0.00290676
Iba01G041690	264	bHLH	kaempferol-3-O-galactoside (trifolin)	0.926909	0.000323433
Iba01G041690	264	bHLH	Meta16	0.934627	0.000220547
Iba01G041710	265	NAC	Dihydrokaempferol	-0.927466	0.000315068
Iba01G041710	265	NAC	Kaempfero	-0.926588	0.000328335
Iba01G041710	265	NAC	kaempferol-3-O-(2''-O-β-D-glucopyl)-β-D-rutinoside	-0.911223	0.000628779
Iba01G041710	265	NAC	kaempferol-3-O-galactoside (trifolin)	-0.884603	0.00153273
Iba01G041710	265	NAC	Meta16	-0.868961	0.00235379
Iba01G041710	265	NAC	kaempferol (afzelin)	-0.926806	0.000325003
Iba01G041740	266	RAV	kaempferol-3-O-β-glucopyranoside-7-O-α-rhamnopyranoside	0.906755	0.000743338
Iba01G041750	267	G2-like	kaempferol-3-O-β-glucopyranoside-7-O-α-rhamnopyranoside	0.978561	4.65e-06
Iba01G041930	268	ERF	Dihydrokaempferol	-0.946814	0.00010843
Iba01G041930	268	ERF	Kaempfero	-0.984994	1.34e-06
Iba01G041930	268	ERF	kaempferol-3-O-(2''-O-β-D-glucopyl)-β-D-rutinoside	-0.937255	0.000191541
Iba01G041930	268	ERF	kaempferol-3-O-galactoside (trifolin)	-0.950264	8.6e-05
Iba01G041930	268	ERF	Meta16	-0.940504	0.000159531
Iba01G041930	268	ERF	kaempferol (afzelin)	-0.979266	4.14e-06
Iba01G041940	269	ERF	Kaempfero	0.86116	0.00285899
Iba01G041940	269	ERF	kaempferol-3-O-galactoside (trifolin)	0.885087	0.00151105
Iba01G041940	269	ERF	Meta16	0.890988	0.00126399
Iba01G042110	270	MYB	Dihydrokaempferol	0.969459	1.59e-05
Iba01G042110	270	MYB	Kaempfero	0.899666	0.000953803
Iba01G042110	270	MYB	kaempferol-3-O-(2''-O-β-D-glucopyl)-β-D-rutinoside	0.962389	3.27e-05
Iba01G042110	270	MYB	kaempferol-3-O-galactoside (trifolin)	0.837472	0.00484272
Iba01G042110	270	MYB	Meta16	0.81572	0.0073489
Iba01G042110	270	MYB	kaempferol (afzelin)	0.951423	7.93e-05
Iba01G042150	271	C2H2	Kaempfero	-0.853533	0.00342062
Iba01G042150	271	C2H2	kaempferol-3-O-galactoside (trifolin)	-0.852298	0.00351817
Iba01G042150	271	C2H2	Meta16	-0.825643	0.00611732
Iba01G042150	271	C2H2	kaempferol (afzelin)	-0.810993	0.00799077
Iba01G042500	272	HD-ZIP	Dihydrokaempferol	-0.810697	0.00803209
Iba01G042500	272	HD-ZIP	Kaempfero	-0.976459	6.44e-06
Iba01G042500	272	HD-ZIP	kaempferol-3-O-galactoside (trifolin)	-0.989738	3.57e-07
Iba01G042500	272	HD-ZIP	Meta16	-0.986401	9.53e-07
Iba01G042500	272	HD-ZIP	kaempferol (afzelin)	-0.886689	0.00144097
Iba01G042610	273	GRAS	kaempferol-3-O-β-glucopyranoside-7-O-α-rhamnopyranoside	0.924145	0.000367296
Iba01G042920	274	HSF	kaempferol-3-O-galactoside (trifolin)	-0.821535	0.00660869
Iba01G042920	274	HSF	Meta16	-0.800805	0.00950097
Iba01G043160	275	C2H2	Dihydrokaempferol	-0.859121	0.00300239
Iba01G043160	275	C2H2	Kaempfero	-0.993862	5.93e-08
Iba01G043160	275	C2H2	kaempferol-3-O-(2''-O-β-D-glucopyl)-β-D-rutinoside	-0.84435	0.00419216
Iba01G043160	275	C2H2	kaempferol-3-O-galactoside (trifolin)	-0.993368	7.77e-08
Iba01G043160	275	C2H2	Meta16	-0.986147	1.02e-06
Iba01G043160	275	C2H2	kaempferol (afzelin)	-0.927346	0.00031685
Iba01G043310	276	C2H2	kaempferol-3-O-β-glucopyranoside-7-O-α-rhamnopyranoside	0.971555	1.24e-05
Iba01G043360	277	G2-like	Dihydrokaempferol	0.982616	2.24e-06
Iba01G043360	277	G2-like	Kaempfero	0.903876	0.000824425
Iba01G043360	277	G2-like	kaempferol-3-O-(2''-O-β-D-glucopyl)-β-D-rutinoside	0.976462	6.44e-06
Iba01G043360	277	G2-like	kaempferol-3-O-galactoside (trifolin)	0.838381	0.00475301
Iba01G043360	277	G2-like	Meta16	0.814477	0.00751416
Iba01G043360	277	G2-like	kaempferol (afzelin)	0.967965	1.88e-05
Iba01G043430	278	C2H2	Kaempfero	-0.892652	0.00119978
Iba01G043430	278	C2H2	kaempferol-3-O-galactoside (trifolin)	-0.953212	6.97e-05
Iba01G043430	278	C2H2	Meta16	-0.950837	8.27e-05
Iba01G043440	279	C2H2	Dihydrokaempferol	-0.962217	3.33e-05
Iba01G043440	279	C2H2	Kaempfero	-0.875136	0.00200049
Iba01G043440	279	C2H2	kaempferol-3-O-(2''-O-β-D-glucopyl)-β-D-rutinoside	-0.946689	0.000109313
Iba01G043440	279	C2H2	kaempferol-3-O-galactoside (trifolin)	-0.808134	0.00839674
Iba01G043440	279	C2H2	kaempferol (afzelin)	-0.948891	9.45e-05
Iba01G044080	280	C2H2	Kaempfero	-0.91614	0.000517635
Iba01G044080	280	C2H2	kaempferol-3-O-galactoside (trifolin)	-0.969447	1.59e-05
Iba01G044080	280	C2H2	Meta16	-0.969111	1.65e-05
Iba01G044360	281	ERF	kaempferol (afzelin)	-0.805898	0.00872387
Iba01G044640	282	DBB	Kaempfero	0.853633	0.00341285
Iba01G044640	282	DBB	kaempferol-3-O-galactoside (trifolin)	0.891771	0.0012335
Iba01G044640	282	DBB	Meta16	0.88752	0.00140547
Iba01G044890	283	WOX	Dihydrokaempferol	-0.811102	0.00797548
Iba01G044890	283	WOX	Kaempfero	-0.969508	1.58e-05
Iba01G044890	283	WOX	kaempferol-3-O-galactoside (trifolin)	-0.976616	6.29e-06
Iba01G044890	283	WOX	Meta16	-0.971898	1.19e-05
Iba01G044890	283	WOX	kaempferol (afzelin)	-0.885807	0.00147927
Iba01G045010	284	C2H2	Dihydrokaempferol	0.935111	0.000214991
Iba01G045010	284	C2H2	Kaempfero	0.969194	1.64e-05
Iba01G045010	284	C2H2	kaempferol-3-O-(2''-O-β-D-glucopyl)-β-D-rutinoside	0.927494	0.000314651
Iba01G045010	284	C2H2	kaempferol-3-O-galactoside (trifolin)	0.940325	0.000161193
Iba01G045010	284	C2H2	Meta16	0.921264	0.000417274
Iba01G045010	284	C2H2	kaempferol (afzelin)	0.964387	2.71e-05
Iba01G045950	285	bHLH	Kaempfero	-0.929561	0.000284945
Iba01G045950	285	bHLH	kaempferol-3-O-galactoside (trifolin)	-0.976224	6.67e-06
Iba01G045950	285	bHLH	Meta16	-0.974756	8.21e-06
Iba01G046090	286	bZIP	kaempferol-3-O-β-glucopyranoside-7-O-α-rhamnopyranoside	0.977722	5.32e-06
Iba01G046580	287	C2H2	kaempferol-3-O-β-glucopyranoside-7-O-α-rhamnopyranoside	0.800844	0.00949488
Iba01G046740	288	B3	kaempferol-3-O-β-glucopyranoside-7-O-α-rhamnopyranoside	0.937808	0.000185804
Iba01G046750	289	B3	Dihydrokaempferol	-0.81006	0.00812172
Iba01G046750	289	B3	kaempferol-3-O-(2''-O-β-D-glucopyl)-β-D-rutinoside	-0.815077	0.00743418
Iba01G047150	290	WRKY	Dihydrokaempferol	0.973713	9.45e-06
Iba01G047150	290	WRKY	kaempferol-3-O-(2''-O-β-D-glucopyl)-β-D-rutinoside	0.976346	6.55e-06
Iba01G047150	290	WRKY	kaempferol (afzelin)	0.917502	0.000489483
Iba01G047370	291	TCP	Kaempfero	0.823851	0.0063285
Iba01G047370	291	TCP	kaempferol-3-O-galactoside (trifolin)	0.902016	0.000879953
Iba01G047370	291	TCP	Meta16	0.900024	0.000942305
Iba01G047440	292	ARF	Dihydrokaempferol	0.974413	8.6e-06
Iba01G047440	292	ARF	kaempferol-3-O-(2''-O-β-D-glucopyl)-β-D-rutinoside	0.973107	1.02e-05
Iba01G047440	292	ARF	kaempferol (afzelin)	0.927182	0.000319308
Iba01G047600	293	HD-ZIP	kaempferol-3-O-β-glucopyranoside-7-O-α-rhamnopyranoside	0.992603	1.14e-07
Iba01G047650	294	HD-ZIP	kaempferol-3-O-β-glucopyranoside-7-O-α-rhamnopyranoside	0.987973	6.21e-07
Iba01G047660	295	NF-YA	kaempferol-3-O-β-glucopyranoside-7-O-α-rhamnopyranoside	0.918003	0.000479385
Iba01G047810	296	LSD	Dihydrokaempferol	0.812555	0.00777461
Iba01G047810	296	LSD	Kaempfero	0.976797	6.13e-06
Iba01G047810	296	LSD	kaempferol-3-O-galactoside (trifolin)	0.992393	1.25e-07
Iba01G047810	296	LSD	Meta16	0.983864	1.73e-06
Iba01G047810	296	LSD	kaempferol (afzelin)	0.884662	0.00153005
Iba01G047820	297	bHLH	Kaempfero	-0.875377	0.00198746
Iba01G047820	297	bHLH	kaempferol-3-O-galactoside (trifolin)	-0.926531	0.000329201
Iba01G047820	297	bHLH	Meta16	-0.917825	0.000482953
Iba01G048050	298	TALE	Dihydrokaempferol	-0.928232	0.000303807
Iba01G048050	298	TALE	Kaempfero	-0.978067	5.04e-06
Iba01G048050	298	TALE	kaempferol-3-O-(2''-O-β-D-glucopyl)-β-D-rutinoside	-0.917861	0.000482231
Iba01G048050	298	TALE	kaempferol-3-O-galactoside (trifolin)	-0.949362	9.15e-05
Iba01G048050	298	TALE	Meta16	-0.943364	0.000134651
Iba01G048050	298	TALE	kaempferol (afzelin)	-0.964753	2.62e-05
Iba01G048170	299	C2H2	kaempferol-3-O-β-glucopyranoside-7-O-α-rhamnopyranoside	0.813635	0.00762757
Iba01G048170	299	C2H2	kaempferol-3-O-(2''-O-β-D-glucopyl)-β-D-rutinoside	-0.809646	0.0081804
Iba01G048530	300	MYB	Kaempfero	-0.918905	0.000461601
Iba01G048530	300	MYB	kaempferol-3-O-galactoside (trifolin)	-0.971281	1.29e-05
Iba01G048530	300	MYB	Meta16	-0.970367	1.43e-05
Iba01G049100	301	MYB	Dihydrokaempferol	-0.899264	0.000966877
Iba01G049100	301	MYB	Kaempfero	-0.971047	1.32e-05
Iba01G049100	301	MYB	kaempferol-3-O-(2''-O-β-D-glucopyl)-β-D-rutinoside	-0.890807	0.00127113
Iba01G049100	301	MYB	kaempferol-3-O-galactoside (trifolin)	-0.94598	0.000114407
Iba01G049100	301	MYB	Meta16	-0.946851	0.00010817
Iba01G049100	301	MYB	kaempferol (afzelin)	-0.954867	6.15e-05
Iba01G049360	302	G2-like	Dihydrokaempferol	0.866165	0.00252714
Iba01G049360	302	G2-like	Kaempfero	0.975343	7.57e-06
Iba01G049360	302	G2-like	kaempferol-3-O-(2''-O-β-D-glucopyl)-β-D-rutinoside	0.853978	0.00338595
Iba01G049360	302	G2-like	kaempferol-3-O-galactoside (trifolin)	0.962325	3.29e-05
Iba01G049360	302	G2-like	Meta16	0.966768	2.13e-05
Iba01G049360	302	G2-like	kaempferol (afzelin)	0.930066	0.000277997
Iba01G049440	303	GRAS	Dihydrokaempferol	0.959196	4.34e-05
Iba01G049440	303	GRAS	kaempferol-3-O-(2''-O-β-D-glucopyl)-β-D-rutinoside	0.956994	5.21e-05
Iba01G049440	303	GRAS	kaempferol (afzelin)	0.90756	0.000721712
Iba01G049460	304	GRAS	Dihydrokaempferol	-0.847863	0.00388425
Iba01G049460	304	GRAS	Kaempfero	-0.818481	0.00699082
Iba01G049460	304	GRAS	kaempferol-3-O-(2''-O-β-D-glucopyl)-β-D-rutinoside	-0.850154	0.0036921
Iba01G049460	304	GRAS	kaempferol (afzelin)	-0.833916	0.00520469
Iba01G049470	305	GRAS	Dihydrokaempferol	0.936237	0.000202441
Iba01G049470	305	GRAS	Kaempfero	0.86701	0.00247384
Iba01G049470	305	GRAS	kaempferol-3-O-(2''-O-β-D-glucopyl)-β-D-rutinoside	0.940044	0.000163814
Iba01G049470	305	GRAS	kaempferol (afzelin)	0.945751	0.000116085
Iba01G049590	306	bZIP	Kaempfero	0.961562	3.53e-05
Iba01G049590	306	bZIP	kaempferol-3-O-galactoside (trifolin)	0.992336	1.29e-07
Iba01G049590	306	bZIP	Meta16	0.989597	3.74e-07
Iba01G049590	306	bZIP	kaempferol (afzelin)	0.836922	0.0048975
Iba01G049660	307	ERF	Kaempfero	-0.862265	0.0027833
Iba01G049660	307	ERF	kaempferol-3-O-galactoside (trifolin)	-0.933725	0.00023118
Iba01G049660	307	ERF	Meta16	-0.931322	0.000261235
Iba01G049750	308	AP2	kaempferol-3-O-galactoside (trifolin)	-0.815082	0.00743342
Iba01G049750	308	AP2	Meta16	-0.815097	0.00743149
Iba01G049810	309	FAR1	kaempferol-3-O-galactoside (trifolin)	0.831531	0.00545753
Iba01G049810	309	FAR1	Meta16	0.850877	0.00363276
Iba01G049840	310	LBD	kaempferol-3-O-β-glucopyranoside-7-O-α-rhamnopyranoside	-0.918457	0.000470372
Iba01G050090	311	bHLH	Kaempfero	-0.920751	0.000426657
Iba01G050090	311	bHLH	kaempferol-3-O-galactoside (trifolin)	-0.96577	2.36e-05
Iba01G050090	311	bHLH	Meta16	-0.971417	1.26e-05
Iba01G050830	312	NAC	Dihydrokaempferol	0.916062	0.000519287
Iba01G050830	312	NAC	kaempferol-3-O-(2''-O-β-D-glucopyl)-β-D-rutinoside	0.926767	0.000325599
Iba01G050830	312	NAC	kaempferol (afzelin)	0.835934	0.00499708
Iba01G056810	313	MYB_related	Dihydrokaempferol	0.917987	0.000479708
Iba01G056810	313	MYB_related	kaempferol-3-O-(2''-O-β-D-glucopyl)-β-D-rutinoside	0.91769	0.000485679
Iba01G056810	313	MYB_related	kaempferol (afzelin)	0.859686	0.00296214
Iba01G057010	314	ERF	kaempferol-3-O-β-glucopyranoside-7-O-α-rhamnopyranoside	-0.947711	0.000102258
Iba01G057490	315	G2-like	Kaempfero	0.833131	0.00528704
Iba01G057490	315	G2-like	kaempferol-3-O-galactoside (trifolin)	0.830465	0.00557318
Iba01G057490	315	G2-like	kaempferol (afzelin)	0.826382	0.00603172
Iba01G057560	316	bHLH	Kaempfero	0.844041	0.00422005
Iba01G057560	316	bHLH	kaempferol-3-O-galactoside (trifolin)	0.919958	0.000441428
Iba01G057560	316	bHLH	Meta16	0.92292	0.000387992
Iba01G057770	317	C3H	kaempferol-3-O-β-glucopyranoside-7-O-α-rhamnopyranoside	0.912312	0.000602855
Iba01G057910	318	ERF	kaempferol-3-O-galactoside (trifolin)	-0.875161	0.00199914
Iba01G057910	318	ERF	Meta16	-0.879415	0.00177834
Iba01G057960	319	LBD	Kaempfero	-0.920453	0.00043217
Iba01G057960	319	LBD	kaempferol-3-O-galactoside (trifolin)	-0.971651	1.23e-05
Iba01G057960	319	LBD	Meta16	-0.969164	1.64e-05
Iba01G058160	320	MYB_related	Dihydrokaempferol	-0.814935	0.00745306
Iba01G058160	320	MYB_related	Kaempfero	-0.965465	2.44e-05
Iba01G058160	320	MYB_related	kaempferol-3-O-galactoside (trifolin)	-0.974752	8.22e-06
Iba01G058160	320	MYB_related	Meta16	-0.963919	2.84e-05
Iba01G058160	320	MYB_related	kaempferol (afzelin)	-0.88632	0.0014569
Iba01G058340	321	ZF-HD	Dihydrokaempferol	0.884515	0.00153668
Iba01G058340	321	ZF-HD	Kaempfero	0.991386	1.94e-07
Iba01G058340	321	ZF-HD	kaempferol-3-O-(2''-O-β-D-glucopyl)-β-D-rutinoside	0.875536	0.00197896
Iba01G058340	321	ZF-HD	kaempferol-3-O-galactoside (trifolin)	0.976764	6.16e-06
Iba01G058340	321	ZF-HD	Meta16	0.976574	6.33e-06
Iba01G058340	321	ZF-HD	kaempferol (afzelin)	0.941801	0.000147881
Iba01G058350	322	MYB	Dihydrokaempferol	0.947819	0.000101531
Iba01G058350	322	MYB	Kaempfero	0.973475	9.75e-06
Iba01G058350	322	MYB	kaempferol-3-O-(2''-O-β-D-glucopyl)-β-D-rutinoside	0.941478	0.000150728
Iba01G058350	322	MYB	kaempferol-3-O-galactoside (trifolin)	0.9284	0.000301374
Iba01G058350	322	MYB	Meta16	0.922497	0.000395341
Iba01G058350	322	MYB	kaempferol (afzelin)	0.976102	6.79e-06
Iba01G058780	323	FAR1	Kaempfero	-0.961052	3.7e-05
Iba01G058780	323	FAR1	kaempferol-3-O-galactoside (trifolin)	-0.978485	4.71e-06
Iba01G058780	323	FAR1	Meta16	-0.980086	3.6e-06
Iba01G058780	323	FAR1	kaempferol (afzelin)	-0.85687	0.00316634
Iba01G060340	324	bHLH	Kaempfero	-0.912616	0.000595742
Iba01G060340	324	bHLH	kaempferol-3-O-galactoside (trifolin)	-0.967824	1.91e-05
Iba01G060340	324	bHLH	Meta16	-0.964791	2.61e-05
Iba01G060500	325	E2F/DP	kaempferol-3-O-galactoside (trifolin)	0.820646	0.00671833
Iba01G060500	325	E2F/DP	Meta16	0.831708	0.00543848
Iba02G000110	326	C3H	Dihydrokaempferol	0.965945	2.32e-05
Iba02G000110	326	C3H	Kaempfero	0.95355	6.8e-05
Iba02G000110	326	C3H	kaempferol-3-O-(2''-O-β-D-glucopyl)-β-D-rutinoside	0.956552	5.39e-05
Iba02G000110	326	C3H	kaempferol-3-O-galactoside (trifolin)	0.904055	0.000819218
Iba02G000110	326	C3H	Meta16	0.894749	0.00112209
Iba02G000110	326	C3H	kaempferol (afzelin)	0.987354	7.4e-07
Iba02G000620	327	MYB	kaempferol-3-O-galactoside (trifolin)	-0.823896	0.00632314
Iba02G000620	327	MYB	Meta16	-0.829483	0.00568122
Iba02G000710	328	GRAS	kaempferol-3-O-β-glucopyranoside-7-O-α-rhamnopyranoside	0.96678	2.13e-05
Iba02G000720	329	bHLH	kaempferol-3-O-β-glucopyranoside-7-O-α-rhamnopyranoside	0.867247	0.00245904
Iba02G000890	330	WRKY	Kaempfero	0.855678	0.00325566
Iba02G000890	330	WRKY	kaempferol-3-O-galactoside (trifolin)	0.868592	0.0023762
Iba02G000890	330	WRKY	Meta16	0.866155	0.00252776
Iba02G001030	331	C3H	Dihydrokaempferol	-0.962392	3.27e-05
Iba02G001030	331	C3H	kaempferol-3-O-(2''-O-β-D-glucopyl)-β-D-rutinoside	-0.956104	5.59e-05
Iba02G001030	331	C3H	kaempferol (afzelin)	-0.916257	0.000515168
Iba02G001040	332	ERF	kaempferol-3-O-β-glucopyranoside-7-O-α-rhamnopyranoside	0.876855	0.00190906
Iba02G001290	333	NF-YB	kaempferol-3-O-β-glucopyranoside-7-O-α-rhamnopyranoside	-0.942543	0.000141486
Iba02G001600	334	STAT	Kaempfero	-0.813508	0.00764472
Iba02G001600	334	STAT	kaempferol (afzelin)	-0.827163	0.00594214
Iba02G001640	335	DBB	kaempferol-3-O-β-glucopyranoside-7-O-α-rhamnopyranoside	0.974359	8.67e-06
Iba02G001690	336	BES1	kaempferol-3-O-β-glucopyranoside-7-O-α-rhamnopyranoside	0.937484	0.000189156
Iba02G001850	337	bZIP	Dihydrokaempferol	0.930165	0.000276653
Iba02G001850	337	bZIP	Kaempfero	0.900069	0.000940855
Iba02G001850	337	bZIP	kaempferol-3-O-(2''-O-β-D-glucopyl)-β-D-rutinoside	0.916827	0.000503295
Iba02G001850	337	bZIP	kaempferol-3-O-galactoside (trifolin)	0.84767	0.00390075
Iba02G001850	337	bZIP	Meta16	0.832339	0.00537095
Iba02G001850	337	bZIP	kaempferol (afzelin)	0.921416	0.000414523
Iba02G001920	338	NAC	Dihydrokaempferol	0.859834	0.00295166
Iba02G001920	338	NAC	Kaempfero	0.872107	0.00216883
Iba02G001920	338	NAC	kaempferol-3-O-(2''-O-β-D-glucopyl)-β-D-rutinoside	0.84239	0.00437106
Iba02G001920	338	NAC	kaempferol-3-O-galactoside (trifolin)	0.840902	0.00451024
Iba02G001920	338	NAC	Meta16	0.8129	0.00772739
Iba02G001920	338	NAC	kaempferol (afzelin)	0.878422	0.00182829
Iba02G001990	339	C3H	Dihydrokaempferol	-0.938235	0.000181457
Iba02G001990	339	C3H	Kaempfero	-0.813008	0.00771269
Iba02G001990	339	C3H	kaempferol-3-O-(2''-O-β-D-glucopyl)-β-D-rutinoside	-0.93187	0.000254151
Iba02G001990	339	C3H	kaempferol (afzelin)	-0.913726	0.000570305
Iba02G002230	340	bZIP	Kaempfero	-0.896533	0.00105884
Iba02G002230	340	bZIP	kaempferol-3-O-galactoside (trifolin)	-0.952698	7.24e-05
Iba02G002230	340	bZIP	Meta16	-0.95024	8.62e-05
Iba02G002350	341	C3H	kaempferol-3-O-β-glucopyranoside-7-O-α-rhamnopyranoside	0.882989	0.00160643
Iba02G003010	342	MYB	Dihydrokaempferol	0.92907	0.00029181
Iba02G003010	342	MYB	Kaempfero	0.863397	0.00270717
Iba02G003010	342	MYB	kaempferol-3-O-(2''-O-β-D-glucopyl)-β-D-rutinoside	0.903631	0.000831582
Iba02G003010	342	MYB	kaempferol-3-O-galactoside (trifolin)	0.811824	0.00787521
Iba02G003010	342	MYB	Meta16	0.80173	0.00935655
Iba02G003010	342	MYB	kaempferol (afzelin)	0.90494	0.000793756
Iba02G003020	343	ERF	kaempferol-3-O-β-glucopyranoside-7-O-α-rhamnopyranoside	0.810732	0.00802725
Iba02G003190	344	HD-ZIP	kaempferol-3-O-β-glucopyranoside-7-O-α-rhamnopyranoside	0.975908	6.98e-06
Iba02G003270	345	MIKC_MADS	Dihydrokaempferol	-0.952515	7.33e-05
Iba02G003270	345	MIKC_MADS	Kaempfero	-0.978477	4.72e-06
Iba02G003270	345	MIKC_MADS	kaempferol-3-O-(2''-O-β-D-glucopyl)-β-D-rutinoside	-0.940956	0.000155398
Iba02G003270	345	MIKC_MADS	kaempferol-3-O-galactoside (trifolin)	-0.939585	0.000168177
Iba02G003270	345	MIKC_MADS	Meta16	-0.928128	0.000305323
Iba02G003270	345	MIKC_MADS	kaempferol (afzelin)	-0.980553	3.31e-06
Iba02G003490	346	MYB	Dihydrokaempferol	0.985824	1.1e-06
Iba02G003490	346	MYB	Kaempfero	0.916795	0.000503967
Iba02G003490	346	MYB	kaempferol-3-O-(2''-O-β-D-glucopyl)-β-D-rutinoside	0.982373	2.35e-06
Iba02G003490	346	MYB	kaempferol-3-O-galactoside (trifolin)	0.848974	0.00379019
Iba02G003490	346	MYB	Meta16	0.829602	0.00566803
Iba02G003490	346	MYB	kaempferol (afzelin)	0.981929	2.57e-06
Iba02G003550	347	MYB	Dihydrokaempferol	0.98175	2.66e-06
Iba02G003550	347	MYB	Kaempfero	0.916589	0.000508231
Iba02G003550	347	MYB	kaempferol-3-O-(2''-O-β-D-glucopyl)-β-D-rutinoside	0.984737	1.42e-06
Iba02G003550	347	MYB	kaempferol-3-O-galactoside (trifolin)	0.834317	0.00516295
Iba02G003550	347	MYB	Meta16	0.837403	0.00484959
Iba02G003550	347	MYB	kaempferol (afzelin)	0.984256	1.59e-06
Iba02G003900	348	MYB_related	Dihydrokaempferol	-0.950664	8.37e-05
Iba02G003900	348	MYB_related	Kaempfero	-0.929315	0.000288373
Iba02G003900	348	MYB_related	kaempferol-3-O-(2''-O-β-D-glucopyl)-β-D-rutinoside	-0.938039	0.000183438
Iba02G003900	348	MYB_related	kaempferol-3-O-galactoside (trifolin)	-0.87536	0.00198841
Iba02G003900	348	MYB_related	Meta16	-0.872568	0.0021426
Iba02G003900	348	MYB_related	kaempferol (afzelin)	-0.975261	7.65e-06
Iba02G004260	349	GRAS	kaempferol-3-O-β-glucopyranoside-7-O-α-rhamnopyranoside	-0.891701	0.00123619
Iba02G004290	350	bZIP	Dihydrokaempferol	0.819734	0.00683222
Iba02G004290	350	bZIP	Kaempfero	0.975148	7.78e-06
Iba02G004290	350	bZIP	kaempferol-3-O-galactoside (trifolin)	0.984705	1.44e-06
Iba02G004290	350	bZIP	Meta16	0.981252	2.92e-06
Iba02G004290	350	bZIP	kaempferol (afzelin)	0.898794	0.000982263
Iba02G004490	351	MYB_related	Dihydrokaempferol	0.92132	0.000416252
Iba02G004490	351	MYB_related	kaempferol-3-O-(2''-O-β-D-glucopyl)-β-D-rutinoside	0.92543	0.00034641
Iba02G004490	351	MYB_related	kaempferol (afzelin)	0.851579	0.00357583
Iba02G004530	352	LBD	Dihydrokaempferol	-0.924821	0.000356202
Iba02G004530	352	LBD	Kaempfero	-0.910874	0.000637254
Iba02G004530	352	LBD	kaempferol-3-O-(2''-O-β-D-glucopyl)-β-D-rutinoside	-0.910076	0.000656905
Iba02G004530	352	LBD	kaempferol-3-O-galactoside (trifolin)	-0.857453	0.00312333
Iba02G004530	352	LBD	Meta16	-0.850432	0.00366918
Iba02G004530	352	LBD	kaempferol (afzelin)	-0.930483	0.000272349
Iba02G004580	353	NAC	Dihydrokaempferol	0.89898	0.00097617
Iba02G004580	353	NAC	kaempferol-3-O-(2''-O-β-D-glucopyl)-β-D-rutinoside	0.906863	0.000740406
Iba02G004580	353	NAC	kaempferol (afzelin)	0.829733	0.00565355
Iba02G004630	354	ERF	Kaempfero	-0.839392	0.00465466
Iba02G004630	354	ERF	kaempferol-3-O-galactoside (trifolin)	-0.888985	0.00134444
Iba02G004630	354	ERF	Meta16	-0.880091	0.0017449
Iba02G004730	355	Trihelix	Dihydrokaempferol	-0.875706	0.00196981
Iba02G004730	355	Trihelix	kaempferol-3-O-(2''-O-β-D-glucopyl)-β-D-rutinoside	-0.874073	0.00205849
Iba02G004990	356	ERF	kaempferol-3-O-galactoside (trifolin)	0.807506	0.00848774
Iba02G004990	356	ERF	Meta16	0.819499	0.00686177
Iba02G005810	357	C3H	Dihydrokaempferol	-0.914384	0.000555605
Iba02G005810	357	C3H	Kaempfero	-0.81141	0.00793263
Iba02G005810	357	C3H	kaempferol-3-O-(2''-O-β-D-glucopyl)-β-D-rutinoside	-0.918413	0.000471249
Iba02G005810	357	C3H	kaempferol (afzelin)	-0.911354	0.00062561
Iba02G005920	358	NAC	Kaempfero	-0.914489	0.000553279
Iba02G005920	358	NAC	kaempferol-3-O-galactoside (trifolin)	-0.909989	0.000659084
Iba02G005920	358	NAC	Meta16	-0.900477	0.000927856
Iba02G005920	358	NAC	kaempferol (afzelin)	-0.852141	0.00353076
Iba02G006070	359	HD-ZIP	kaempferol-3-O-β-glucopyranoside-7-O-α-rhamnopyranoside	0.995648	1.78e-08
Iba02G006370	360	bHLH	kaempferol-3-O-β-glucopyranoside-7-O-α-rhamnopyranoside	0.873146	0.00211001
Iba02G006430	361	ZF-HD	Dihydrokaempferol	0.979792	3.79e-06
Iba02G006430	361	ZF-HD	kaempferol-3-O-(2''-O-β-D-glucopyl)-β-D-rutinoside	0.979098	4.26e-06
Iba02G006430	361	ZF-HD	kaempferol (afzelin)	0.928544	0.000299305
Iba02G006440	362	ZF-HD	Kaempfero	0.924769	0.000357042
Iba02G006440	362	ZF-HD	kaempferol-3-O-galactoside (trifolin)	0.973902	9.22e-06
Iba02G006440	362	ZF-HD	Meta16	0.972827	1.06e-05
Iba02G006480	363	NAC	Dihydrokaempferol	0.984426	1.53e-06
Iba02G006480	363	NAC	Kaempfero	0.945635	0.000116941
Iba02G006480	363	NAC	kaempferol-3-O-(2''-O-β-D-glucopyl)-β-D-rutinoside	0.980164	3.55e-06
Iba02G006480	363	NAC	kaempferol-3-O-galactoside (trifolin)	0.885675	0.00148507
Iba02G006480	363	NAC	Meta16	0.871358	0.00221194
Iba02G006480	363	NAC	kaempferol (afzelin)	0.988904	4.69e-07
Iba02G006570	364	WRKY	Dihydrokaempferol	0.940075	0.000163523
Iba02G006570	364	WRKY	Kaempfero	0.960815	3.77e-05
Iba02G006570	364	WRKY	kaempferol-3-O-(2''-O-β-D-glucopyl)-β-D-rutinoside	0.929064	0.000291905
Iba02G006570	364	WRKY	kaempferol-3-O-galactoside (trifolin)	0.922253	0.000399605
Iba02G006570	364	WRKY	Meta16	0.907032	0.000735844
Iba02G006570	364	WRKY	kaempferol (afzelin)	0.958583	4.57e-05
Iba02G006890	365	TCP	Dihydrokaempferol	-0.95046	8.49e-05
Iba02G006890	365	TCP	kaempferol-3-O-(2''-O-β-D-glucopyl)-β-D-rutinoside	-0.954676	6.24e-05
Iba02G006890	365	TCP	kaempferol (afzelin)	-0.890439	0.00128569
Iba02G006900	366	C2H2	Dihydrokaempferol	-0.946043	0.000113946
Iba02G006900	366	C2H2	Kaempfero	-0.984111	1.64e-06
Iba02G006900	366	C2H2	kaempferol-3-O-(2''-O-β-D-glucopyl)-β-D-rutinoside	-0.934503	0.000221989
Iba02G006900	366	C2H2	kaempferol-3-O-galactoside (trifolin)	-0.949095	9.32e-05
Iba02G006900	366	C2H2	Meta16	-0.939448	0.000169484
Iba02G006900	366	C2H2	kaempferol (afzelin)	-0.978719	4.53e-06
Iba02G007010	367	GRAS	Dihydrokaempferol	-0.878155	0.00184191
Iba02G007010	367	GRAS	Kaempfero	-0.913467	0.000576173
Iba02G007010	367	GRAS	kaempferol-3-O-(2''-O-β-D-glucopyl)-β-D-rutinoside	-0.862525	0.00276568
Iba02G007010	367	GRAS	kaempferol-3-O-galactoside (trifolin)	-0.885794	0.00147985
Iba02G007010	367	GRAS	Meta16	-0.876471	0.00192922
Iba02G007010	367	GRAS	kaempferol (afzelin)	-0.903786	0.000827056
Iba02G007370	368	bHLH	kaempferol-3-O-β-glucopyranoside-7-O-α-rhamnopyranoside	0.939686	0.000167205
Iba02G008260	369	NZZ/SPL	kaempferol-3-O-β-glucopyranoside-7-O-α-rhamnopyranoside	0.803737	0.00904821
Iba02G008360	370	NAC	Dihydrokaempferol	0.957223	5.11e-05
Iba02G008360	370	NAC	kaempferol-3-O-(2''-O-β-D-glucopyl)-β-D-rutinoside	0.960899	3.75e-05
Iba02G008360	370	NAC	kaempferol (afzelin)	0.889321	0.0013307
Iba02G008440	371	B3	kaempferol-3-O-β-glucopyranoside-7-O-α-rhamnopyranoside	0.975037	7.9e-06
Iba02G008460	372	bHLH	kaempferol-3-O-β-glucopyranoside-7-O-α-rhamnopyranoside	0.852972	0.00346474
Iba02G008510	373	bHLH	Kaempfero	-0.887935	0.00138801
Iba02G008510	373	bHLH	kaempferol-3-O-galactoside (trifolin)	-0.951628	7.82e-05
Iba02G008510	373	bHLH	Meta16	-0.952632	7.27e-05
Iba02G008700	374	ERF	Kaempfero	-0.86844	0.00238545
Iba02G008700	374	ERF	kaempferol-3-O-galactoside (trifolin)	-0.938443	0.000179357
Iba02G008700	374	ERF	Meta16	-0.932848	0.000241854
Iba02G009270	375	NAC	Dihydrokaempferol	0.973048	1.03e-05
Iba02G009270	375	NAC	kaempferol-3-O-(2''-O-β-D-glucopyl)-β-D-rutinoside	0.978336	4.82e-06
Iba02G009270	375	NAC	kaempferol (afzelin)	0.92625	0.000333532
Iba02G009330	376	NAC	Dihydrokaempferol	0.884312	0.00154584
Iba02G009330	376	NAC	kaempferol-3-O-(2''-O-β-D-glucopyl)-β-D-rutinoside	0.899109	0.00097193
Iba02G009330	376	NAC	kaempferol (afzelin)	0.80485	0.00888016
Iba02G009540	377	NF-YC	Dihydrokaempferol	-0.902351	0.000869763
Iba02G009540	377	NF-YC	Kaempfero	-0.989801	3.49e-07
Iba02G009540	377	NF-YC	kaempferol-3-O-(2''-O-β-D-glucopyl)-β-D-rutinoside	-0.889315	0.00133097
Iba02G009540	377	NF-YC	kaempferol-3-O-galactoside (trifolin)	-0.971897	1.19e-05
Iba02G009540	377	NF-YC	Meta16	-0.968049	1.86e-05
Iba02G009540	377	NF-YC	kaempferol (afzelin)	-0.951636	7.81e-05
Iba02G009630	378	C2H2	kaempferol-3-O-β-glucopyranoside-7-O-α-rhamnopyranoside	0.988436	5.41e-07
Iba02G009690	379	G2-like	Dihydrokaempferol	0.849185	0.00377258
Iba02G009690	379	G2-like	Kaempfero	0.976113	6.78e-06
Iba02G009690	379	G2-like	kaempferol-3-O-(2''-O-β-D-glucopyl)-β-D-rutinoside	0.840235	0.00457367
Iba02G009690	379	G2-like	kaempferol-3-O-galactoside (trifolin)	0.969764	1.54e-05
Iba02G009690	379	G2-like	Meta16	0.957611	4.95e-05
Iba02G009690	379	G2-like	kaempferol (afzelin)	0.922817	0.000389769
Iba02G009750	380	HD-ZIP	Dihydrokaempferol	-0.858915	0.00301715
Iba02G009750	380	HD-ZIP	kaempferol-3-O-(2''-O-β-D-glucopyl)-β-D-rutinoside	-0.843592	0.00426073
Iba02G009750	380	HD-ZIP	kaempferol (afzelin)	-0.812603	0.00776811
Iba02G010050	381	MYB	Kaempfero	0.89819	0.00100235
Iba02G010050	381	MYB	kaempferol-3-O-galactoside (trifolin)	0.91555	0.000530195
Iba02G010050	381	MYB	Meta16	0.909491	0.000671606
Iba02G010880	382	Trihelix	Kaempfero	-0.934778	0.000218797
Iba02G010880	382	Trihelix	kaempferol-3-O-galactoside (trifolin)	-0.980878	3.12e-06
Iba02G010880	382	Trihelix	Meta16	-0.979114	4.25e-06
Iba02G011260	383	Nin-like	Dihydrokaempferol	0.908582	0.000694868
Iba02G011260	383	Nin-like	Kaempfero	0.994155	5e-08
Iba02G011260	383	Nin-like	kaempferol-3-O-(2''-O-β-D-glucopyl)-β-D-rutinoside	0.892615	0.00120115
Iba02G011260	383	Nin-like	kaempferol-3-O-galactoside (trifolin)	0.972926	1.05e-05
Iba02G011260	383	Nin-like	Meta16	0.971001	1.33e-05
Iba02G011260	383	Nin-like	kaempferol (afzelin)	0.961766	3.47e-05
Iba02G011310	384	GRAS	kaempferol-3-O-β-glucopyranoside-7-O-α-rhamnopyranoside	0.970909	1.34e-05
Iba02G011660	385	MYB	Kaempfero	-0.904171	0.000815841
Iba02G011660	385	MYB	kaempferol-3-O-galactoside (trifolin)	-0.9623	3.3e-05
Iba02G011680	386	WRKY	Kaempfero	-0.917898	0.000481495
Iba02G011680	386	WRKY	kaempferol-3-O-galactoside (trifolin)	-0.970244	1.45e-05
Iba02G011680	386	WRKY	Meta16	-0.969853	1.52e-05
Iba02G011880	387	CAMTA	kaempferol-3-O-galactoside (trifolin)	-0.868596	0.00237599
Iba02G011880	387	CAMTA	Meta16	-0.871993	0.00217537
Iba02G012020	388	ERF	Dihydrokaempferol	-0.941422	0.000151225
Iba02G012020	388	ERF	Kaempfero	-0.988813	4.82e-07
Iba02G012020	388	ERF	kaempferol-3-O-(2''-O-β-D-glucopyl)-β-D-rutinoside	-0.93003	0.00027849
Iba02G012020	388	ERF	kaempferol-3-O-galactoside (trifolin)	-0.957095	5.16e-05
Iba02G012020	388	ERF	Meta16	-0.94755	0.000103345
Iba02G013200	389	ERF	Dihydrokaempferol	-0.860174	0.00292771
Iba02G013200	389	ERF	Kaempfero	-0.958111	4.75e-05
Iba02G013200	389	ERF	kaempferol-3-O-(2''-O-β-D-glucopyl)-β-D-rutinoside	-0.84908	0.00378132
Iba02G013200	389	ERF	kaempferol-3-O-galactoside (trifolin)	-0.946406	0.000111326
Iba02G013200	389	ERF	Meta16	-0.941676	0.000148974
Iba02G013200	389	ERF	kaempferol (afzelin)	-0.929088	0.000291562
Iba02G013220	390	G2-like	kaempferol-3-O-β-glucopyranoside-7-O-α-rhamnopyranoside	0.853146	0.00345099
Iba02G013350	391	C2H2	Dihydrokaempferol	0.857358	0.00313029
Iba02G013350	391	C2H2	Kaempfero	0.802038	0.00930875
Iba02G013350	391	C2H2	kaempferol-3-O-(2''-O-β-D-glucopyl)-β-D-rutinoside	0.820402	0.00674874
Iba02G013350	391	C2H2	kaempferol (afzelin)	0.824262	0.00627966
Iba02G013480	392	bHLH	Kaempfero	0.962909	3.12e-05
Iba02G013480	392	bHLH	kaempferol-3-O-galactoside (trifolin)	0.983596	1.83e-06
Iba02G013480	392	bHLH	Meta16	0.981898	2.58e-06
Iba02G013480	392	bHLH	kaempferol (afzelin)	0.855271	0.00328652
Iba02G013510	393	ERF	Dihydrokaempferol	0.983631	1.82e-06
Iba02G013510	393	ERF	Kaempfero	0.907224	0.000730664
Iba02G013510	393	ERF	kaempferol-3-O-(2''-O-β-D-glucopyl)-β-D-rutinoside	0.972911	1.05e-05
Iba02G013510	393	ERF	kaempferol-3-O-galactoside (trifolin)	0.841115	0.00449014
Iba02G013510	393	ERF	Meta16	0.822298	0.00651548
Iba02G013510	393	ERF	kaempferol (afzelin)	0.968942	1.69e-05
Iba02G013590	394	MYB	kaempferol-3-O-β-glucopyranoside-7-O-α-rhamnopyranoside	-0.853193	0.00344732
Iba02G013980	395	GATA	kaempferol-3-O-β-glucopyranoside-7-O-α-rhamnopyranoside	0.932894	0.000241283
Iba02G014280	396	bHLH	Kaempfero	-0.95252	7.33e-05
Iba02G014280	396	bHLH	kaempferol-3-O-galactoside (trifolin)	-0.989689	3.63e-07
Iba02G014280	396	bHLH	Meta16	-0.986611	9.03e-07
Iba02G014280	396	bHLH	kaempferol (afzelin)	-0.820212	0.00677245
Iba02G014370	397	bHLH	Dihydrokaempferol	-0.941415	0.000151285
Iba02G014370	397	bHLH	Kaempfero	-0.952908	7.13e-05
Iba02G014370	397	bHLH	kaempferol-3-O-(2''-O-β-D-glucopyl)-β-D-rutinoside	-0.925873	0.000339421
Iba02G014370	397	bHLH	kaempferol-3-O-galactoside (trifolin)	-0.913528	0.000574799
Iba02G014370	397	bHLH	Meta16	-0.901959	0.000881708
Iba02G014370	397	bHLH	kaempferol (afzelin)	-0.963931	2.83e-05
Iba02G014710	398	CPP	kaempferol-3-O-β-glucopyranoside-7-O-α-rhamnopyranoside	0.949187	9.26e-05
Iba02G015010	399	LBD	Kaempfero	-0.922156	0.000401321
Iba02G015010	399	LBD	kaempferol-3-O-galactoside (trifolin)	-0.96494	2.57e-05
Iba02G015010	399	LBD	Meta16	-0.957357	5.06e-05
Iba02G015080	400	bHLH	Dihydrokaempferol	0.940844	0.000156418
Iba02G015080	400	bHLH	Kaempfero	0.946073	0.000113725
Iba02G015080	400	bHLH	kaempferol-3-O-(2''-O-β-D-glucopyl)-β-D-rutinoside	0.924155	0.000367123
Iba02G015080	400	bHLH	kaempferol-3-O-galactoside (trifolin)	0.908162	0.000705809
Iba02G015080	400	bHLH	Meta16	0.89221	0.00121659
Iba02G015080	400	bHLH	kaempferol (afzelin)	0.946747	0.000108902
Iba02G015290	401	bHLH	Kaempfero	-0.976399	6.5e-06
Iba02G015290	401	bHLH	kaempferol-3-O-galactoside (trifolin)	-0.994814	3.29e-08
Iba02G015290	401	bHLH	Meta16	-0.989137	4.35e-07
Iba02G015290	401	bHLH	kaempferol (afzelin)	-0.878008	0.0018494
Iba02G015460	402	HB-PHD	Kaempfero	-0.854321	0.00335937
Iba02G015460	402	HB-PHD	kaempferol-3-O-galactoside (trifolin)	-0.891782	0.00123307
Iba02G015460	402	HB-PHD	Meta16	-0.877572	0.00187178
Iba02G015660	403	LBD	Dihydrokaempferol	0.998438	4.96e-10
Iba02G015660	403	LBD	Kaempfero	0.888982	0.00134456
Iba02G015660	403	LBD	kaempferol-3-O-(2''-O-β-D-glucopyl)-β-D-rutinoside	0.995553	1.92e-08
Iba02G015660	403	LBD	kaempferol-3-O-galactoside (trifolin)	0.806103	0.00869355
Iba02G015660	403	LBD	kaempferol (afzelin)	0.977797	5.25e-06
Iba02G016050	404	MYB	Dihydrokaempferol	0.942257	0.000143929
Iba02G016050	404	MYB	Kaempfero	0.893088	0.00118334
Iba02G016050	404	MYB	kaempferol-3-O-(2''-O-β-D-glucopyl)-β-D-rutinoside	0.956741	5.31e-05
Iba02G016050	404	MYB	kaempferol-3-O-galactoside (trifolin)	0.821322	0.00663479
Iba02G016050	404	MYB	Meta16	0.810773	0.00802154
Iba02G016050	404	MYB	kaempferol (afzelin)	0.967128	2.05e-05
Iba02G016460	405	ARF	Dihydrokaempferol	-0.871683	0.00219317
Iba02G016460	405	ARF	Kaempfero	-0.983566	1.84e-06
Iba02G016460	405	ARF	kaempferol-3-O-(2''-O-β-D-glucopyl)-β-D-rutinoside	-0.85039	0.00367268
Iba02G016460	405	ARF	kaempferol-3-O-galactoside (trifolin)	-0.97881	4.47e-06
Iba02G016460	405	ARF	Meta16	-0.974042	9.05e-06
Iba02G016460	405	ARF	kaempferol (afzelin)	-0.927832	0.000309643
Iba02G016600	406	WRKY	kaempferol-3-O-β-glucopyranoside-7-O-α-rhamnopyranoside	0.961433	3.57e-05
Iba02G016630	407	WRKY	Dihydrokaempferol	-0.909038	0.000683133
Iba02G016630	407	WRKY	Kaempfero	-0.965502	2.43e-05
Iba02G016630	407	WRKY	kaempferol-3-O-(2''-O-β-D-glucopyl)-β-D-rutinoside	-0.893401	0.00117162
Iba02G016630	407	WRKY	kaempferol-3-O-galactoside (trifolin)	-0.941802	0.000147867
Iba02G016630	407	WRKY	Meta16	-0.925832	0.000340057
Iba02G016630	407	WRKY	kaempferol (afzelin)	-0.938082	0.000182999
Iba02G016790	408	bHLH	Dihydrokaempferol	-0.875934	0.00195765
Iba02G016790	408	bHLH	Kaempfero	-0.940961	0.000155358
Iba02G016790	408	bHLH	kaempferol-3-O-(2''-O-β-D-glucopyl)-β-D-rutinoside	-0.856916	0.00316295
Iba02G016790	408	bHLH	kaempferol-3-O-galactoside (trifolin)	-0.923987	0.000369918
Iba02G016790	408	bHLH	Meta16	-0.91909	0.000458022
Iba02G016790	408	bHLH	kaempferol (afzelin)	-0.919548	0.000449213
Iba02G017240	409	Trihelix	kaempferol-3-O-galactoside (trifolin)	0.808025	0.00841255
Iba02G017300	410	C2H2	kaempferol-3-O-β-glucopyranoside-7-O-α-rhamnopyranoside	0.891518	0.0012433
Iba02G017620	411	C3H	kaempferol-3-O-β-glucopyranoside-7-O-α-rhamnopyranoside	0.883687	0.00157427
Iba02G018130	412	ERF	Kaempfero	-0.878002	0.0018497
Iba02G018130	412	ERF	kaempferol-3-O-galactoside (trifolin)	-0.923224	0.00038279
Iba02G018130	412	ERF	Meta16	-0.929323	0.000288254
Iba02G018210	413	M-type_MADS	Dihydrokaempferol	0.938856	0.000175261
Iba02G018210	413	M-type_MADS	Kaempfero	0.9021	0.000877415
Iba02G018210	413	M-type_MADS	kaempferol-3-O-(2''-O-β-D-glucopyl)-β-D-rutinoside	0.917518	0.000489143
Iba02G018210	413	M-type_MADS	kaempferol-3-O-galactoside (trifolin)	0.845623	0.00407874
Iba02G018210	413	M-type_MADS	Meta16	0.853259	0.00344208
Iba02G018210	413	M-type_MADS	kaempferol (afzelin)	0.930835	0.000267645
Iba02G018310	414	bHLH	kaempferol-3-O-β-glucopyranoside-7-O-α-rhamnopyranoside	0.846029	0.00404305
Iba02G019010	415	NAC	kaempferol-3-O-β-glucopyranoside-7-O-α-rhamnopyranoside	0.949147	9.29e-05
Iba02G019160	416	MYB_related	Dihydrokaempferol	0.837108	0.00487892
Iba02G019160	416	MYB_related	Kaempfero	0.983896	1.72e-06
Iba02G019160	416	MYB_related	kaempferol-3-O-(2''-O-β-D-glucopyl)-β-D-rutinoside	0.823819	0.0063323
Iba02G019160	416	MYB_related	kaempferol-3-O-galactoside (trifolin)	0.990705	2.53e-07
Iba02G019160	416	MYB_related	Meta16	0.978807	4.47e-06
Iba02G019160	416	MYB_related	kaempferol (afzelin)	0.90785	0.000714022
Iba02G019530	417	NAC	kaempferol-3-O-β-glucopyranoside-7-O-α-rhamnopyranoside	0.974918	8.03e-06
Iba02G019620	418	BBR-BPC	Dihydrokaempferol	-0.906152	0.000759823
Iba02G019620	418	BBR-BPC	kaempferol-3-O-(2''-O-β-D-glucopyl)-β-D-rutinoside	-0.913347	0.000578913
Iba02G019620	418	BBR-BPC	kaempferol (afzelin)	-0.829354	0.00569557
Iba02G020440	419	ERF	kaempferol-3-O-β-glucopyranoside-7-O-α-rhamnopyranoside	0.933995	0.000227959
Iba02G020710	420	B3	kaempferol-3-O-β-glucopyranoside-7-O-α-rhamnopyranoside	0.847301	0.00393243
Iba02G020740	421	Dof	kaempferol-3-O-β-glucopyranoside-7-O-α-rhamnopyranoside	0.985375	1.23e-06
Iba02G020810	422	WRKY	Dihydrokaempferol	0.961563	3.53e-05
Iba02G020810	422	WRKY	kaempferol-3-O-(2''-O-β-D-glucopyl)-β-D-rutinoside	0.966516	2.19e-05
Iba02G020810	422	WRKY	kaempferol (afzelin)	0.903923	0.000823044
Iba02G020970	423	C2H2	Dihydrokaempferol	-0.962992	3.1e-05
Iba02G020970	423	C2H2	Kaempfero	-0.869188	0.00234013
Iba02G020970	423	C2H2	kaempferol-3-O-(2''-O-β-D-glucopyl)-β-D-rutinoside	-0.946828	0.000108334
Iba02G020970	423	C2H2	kaempferol-3-O-galactoside (trifolin)	-0.801144	0.00944782
Iba02G020970	423	C2H2	kaempferol (afzelin)	-0.948627	9.62e-05
Iba02G021040	424	ERF	kaempferol-3-O-β-glucopyranoside-7-O-α-rhamnopyranoside	0.992384	1.26e-07
Iba02G021990	425	GRF	kaempferol-3-O-β-glucopyranoside-7-O-α-rhamnopyranoside	0.974566	8.43e-06
Iba02G022010	426	BBR-BPC	Dihydrokaempferol	0.923976	0.0003701
Iba02G022010	426	BBR-BPC	kaempferol-3-O-(2''-O-β-D-glucopyl)-β-D-rutinoside	0.935547	0.000210064
Iba02G022010	426	BBR-BPC	kaempferol (afzelin)	0.86142	0.00284106
Iba02G022240	427	M-type_MADS	kaempferol-3-O-β-glucopyranoside-7-O-α-rhamnopyranoside	0.936162	0.00020326
Iba02G022250	428	bHLH	Dihydrokaempferol	-0.898951	0.000977113
Iba02G022250	428	bHLH	kaempferol-3-O-(2''-O-β-D-glucopyl)-β-D-rutinoside	-0.919613	0.000447969
Iba02G022250	428	bHLH	kaempferol (afzelin)	-0.837085	0.00488129
Iba02G022380	429	GATA	kaempferol-3-O-galactoside (trifolin)	-0.862896	0.00274065
Iba02G022380	429	GATA	Meta16	-0.876118	0.00194789
Iba02G022430	430	ERF	Kaempfero	-0.931276	0.000261837
Iba02G022430	430	ERF	kaempferol-3-O-galactoside (trifolin)	-0.978818	4.46e-06
Iba02G022430	430	ERF	Meta16	-0.977263	5.71e-06
Iba02G022470	431	GRAS	kaempferol-3-O-β-glucopyranoside-7-O-α-rhamnopyranoside	0.9555	5.86e-05
Iba02G022480	432	HD-ZIP	kaempferol-3-O-β-glucopyranoside-7-O-α-rhamnopyranoside	0.991192	2.09e-07
Iba02G022490	433	MYB_related	Dihydrokaempferol	0.968181	1.83e-05
Iba02G022490	433	MYB_related	Kaempfero	0.965541	2.42e-05
Iba02G022490	433	MYB_related	kaempferol-3-O-(2''-O-β-D-glucopyl)-β-D-rutinoside	0.96514	2.52e-05
Iba02G022490	433	MYB_related	kaempferol-3-O-galactoside (trifolin)	0.910553	0.000645116
Iba02G022490	433	MYB_related	Meta16	0.904294	0.000812284
Iba02G022490	433	MYB_related	kaempferol (afzelin)	0.988494	5.32e-07
Iba02G022540	434	WRKY	Kaempfero	-0.830279	0.00559354
Iba02G022540	434	WRKY	kaempferol-3-O-galactoside (trifolin)	-0.910352	0.000650069
Iba02G022540	434	WRKY	Meta16	-0.91339	0.000577924
Iba02G022590	435	ERF	Dihydrokaempferol	-0.806834	0.008586
Iba02G022590	435	ERF	Kaempfero	-0.863156	0.00272325
Iba02G022590	435	ERF	kaempferol-3-O-galactoside (trifolin)	-0.838478	0.00474356
Iba02G022590	435	ERF	Meta16	-0.832837	0.00531806
Iba02G022590	435	ERF	kaempferol (afzelin)	-0.84531	0.00410645
Iba02G022890	436	TALE	Dihydrokaempferol	0.941213	0.000153083
Iba02G022890	436	TALE	kaempferol-3-O-(2''-O-β-D-glucopyl)-β-D-rutinoside	0.945382	0.000118832
Iba02G022890	436	TALE	kaempferol (afzelin)	0.864781	0.00261609
Iba02G022910	437	MIKC_MADS	Kaempfero	-0.964305	2.73e-05
Iba02G022910	437	MIKC_MADS	kaempferol-3-O-galactoside (trifolin)	-0.991319	1.99e-07
Iba02G022910	437	MIKC_MADS	Meta16	-0.985473	1.2e-06
Iba02G022910	437	MIKC_MADS	kaempferol (afzelin)	-0.849735	0.00372669
Iba02G023310	438	MYB	kaempferol-3-O-β-glucopyranoside-7-O-α-rhamnopyranoside	0.98605	1.04e-06
Iba02G023330	439	MYB	kaempferol-3-O-β-glucopyranoside-7-O-α-rhamnopyranoside	0.985604	1.16e-06
Iba02G023340	440	MYB	kaempferol-3-O-β-glucopyranoside-7-O-α-rhamnopyranoside	0.965124	2.52e-05
Iba02G023820	441	G2-like	Dihydrokaempferol	0.895122	0.00110868
Iba02G023820	441	G2-like	Kaempfero	0.887772	0.00139485
Iba02G023820	441	G2-like	kaempferol-3-O-(2''-O-β-D-glucopyl)-β-D-rutinoside	0.901261	0.000903245
Iba02G023820	441	G2-like	kaempferol-3-O-galactoside (trifolin)	0.846504	0.00400153
Iba02G023820	441	G2-like	Meta16	0.81229	0.00781097
Iba02G023820	441	G2-like	kaempferol (afzelin)	0.919091	0.000457996
Iba02G023880	442	B3	kaempferol-3-O-β-glucopyranoside-7-O-α-rhamnopyranoside	0.927858	0.000309275
Iba02G024540	443	DBB	Kaempfero	0.904689	0.000800921
Iba02G024540	443	DBB	kaempferol-3-O-galactoside (trifolin)	0.924176	0.000366775
Iba02G024540	443	DBB	Meta16	0.908509	0.000696753
Iba02G024540	443	DBB	kaempferol (afzelin)	0.822232	0.00652351
Iba02G024580	444	BBR-BPC	Dihydrokaempferol	-0.915214	0.000537436
Iba02G024580	444	BBR-BPC	kaempferol-3-O-(2''-O-β-D-glucopyl)-β-D-rutinoside	-0.932547	0.00024559
Iba02G024580	444	BBR-BPC	kaempferol (afzelin)	-0.904561	0.00080458
Iba02G025250	445	NAC	kaempferol-3-O-β-glucopyranoside-7-O-α-rhamnopyranoside	0.973348	9.91e-06
Iba02G025310	446	MYB	Dihydrokaempferol	-0.9388	0.00017581
Iba02G025310	446	MYB	Kaempfero	-0.990069	3.18e-07
Iba02G025310	446	MYB	kaempferol-3-O-(2''-O-β-D-glucopyl)-β-D-rutinoside	-0.926735	0.00032608
Iba02G025310	446	MYB	kaempferol-3-O-galactoside (trifolin)	-0.959769	4.13e-05
Iba02G025310	446	MYB	Meta16	-0.952113	7.55e-05
Iba02G025310	446	MYB	kaempferol (afzelin)	-0.978723	4.53e-06
Iba02G025500	447	FAR1	kaempferol-3-O-galactoside (trifolin)	0.842092	0.00439868
Iba02G025500	447	FAR1	Meta16	0.830008	0.00562331
Iba02G025690	448	ERF	Dihydrokaempferol	0.962529	3.23e-05
Iba02G025690	448	ERF	Kaempfero	0.977191	5.77e-06
Iba02G025690	448	ERF	kaempferol-3-O-(2''-O-β-D-glucopyl)-β-D-rutinoside	0.952565	7.31e-05
Iba02G025690	448	ERF	kaempferol-3-O-galactoside (trifolin)	0.93272	0.000243437
Iba02G025690	448	ERF	Meta16	0.926738	0.00032603
Iba02G025690	448	ERF	kaempferol (afzelin)	0.984723	1.43e-06
Iba02G025800	449	bHLH	kaempferol-3-O-β-glucopyranoside-7-O-α-rhamnopyranoside	0.995726	1.67e-08
Iba02G025900	450	ERF	Dihydrokaempferol	-0.836418	0.00494816
Iba02G025900	450	ERF	Kaempfero	-0.962706	3.18e-05
Iba02G025900	450	ERF	kaempferol-3-O-(2''-O-β-D-glucopyl)-β-D-rutinoside	-0.821146	0.00665648
Iba02G025900	450	ERF	kaempferol-3-O-galactoside (trifolin)	-0.957454	5.02e-05
Iba02G025900	450	ERF	Meta16	-0.952953	7.1e-05
Iba02G025900	450	ERF	kaempferol (afzelin)	-0.907544	0.000722114
Iba02G026270	451	C2H2	Dihydrokaempferol	-0.893621	0.00116343
Iba02G026270	451	C2H2	Kaempfero	-0.992223	1.36e-07
Iba02G026270	451	C2H2	kaempferol-3-O-(2''-O-β-D-glucopyl)-β-D-rutinoside	-0.878425	0.00182814
Iba02G026270	451	C2H2	kaempferol-3-O-galactoside (trifolin)	-0.9801	3.59e-06
Iba02G026270	451	C2H2	Meta16	-0.971959	1.18e-05
Iba02G026270	451	C2H2	kaempferol (afzelin)	-0.942827	0.000139097
Iba02G026510	452	B3	Kaempfero	0.897734	0.00101768
Iba02G026510	452	B3	kaempferol-3-O-galactoside (trifolin)	0.928872	0.000294614
Iba02G026510	452	B3	Meta16	0.94716	0.000106022
Iba02G026810	453	TCP	Dihydrokaempferol	-0.842816	0.00433171
Iba02G026810	453	TCP	kaempferol-3-O-(2''-O-β-D-glucopyl)-β-D-rutinoside	-0.847581	0.00390841
Iba02G026810	453	TCP	kaempferol (afzelin)	-0.837654	0.00482466
Iba02G026860	454	ERF	Kaempfero	-0.862904	0.00274014
Iba02G026860	454	ERF	kaempferol-3-O-galactoside (trifolin)	-0.935582	0.000209671
Iba02G026860	454	ERF	Meta16	-0.924315	0.000364483
Iba02G027050	455	SBP	Kaempfero	-0.889717	0.00131466
Iba02G027050	455	SBP	kaempferol-3-O-galactoside (trifolin)	-0.911168	0.00063011
Iba02G027050	455	SBP	Meta16	-0.911347	0.000625789
Iba02G027110	456	NAC	kaempferol-3-O-β-glucopyranoside-7-O-α-rhamnopyranoside	-0.940164	0.000162692
Iba02G027240	457	E2F/DP	kaempferol-3-O-β-glucopyranoside-7-O-α-rhamnopyranoside	-0.805266	0.00881796
Iba02G027510	458	C2H2	Dihydrokaempferol	0.934629	0.000220518
Iba02G027510	458	C2H2	kaempferol-3-O-(2''-O-β-D-glucopyl)-β-D-rutinoside	0.936668	0.000197777
Iba02G027510	458	C2H2	kaempferol (afzelin)	0.899112	0.000971838
Iba02G027550	459	CO-like	Dihydrokaempferol	0.951181	8.07e-05
Iba02G027550	459	CO-like	Kaempfero	0.983428	1.9e-06
Iba02G027550	459	CO-like	kaempferol-3-O-(2''-O-β-D-glucopyl)-β-D-rutinoside	0.942921	0.000138312
Iba02G027550	459	CO-like	kaempferol-3-O-galactoside (trifolin)	0.946686	0.000109332
Iba02G027550	459	CO-like	Meta16	0.935145	0.000214599
Iba02G027550	459	CO-like	kaempferol (afzelin)	0.984027	1.67e-06
Iba02G027650	460	bHLH	kaempferol-3-O-β-glucopyranoside-7-O-α-rhamnopyranoside	0.900665	0.000921926
Iba02G029020	461	NF-YA	Kaempfero	-0.909044	0.000682986
Iba02G029020	461	NF-YA	kaempferol-3-O-galactoside (trifolin)	-0.964773	2.61e-05
Iba02G029020	461	NF-YA	Meta16	-0.964461	2.69e-05
Iba02G029470	462	bHLH	Kaempfero	-0.946113	0.000113434
Iba02G029470	462	bHLH	kaempferol-3-O-galactoside (trifolin)	-0.979209	4.18e-06
Iba02G029470	462	bHLH	Meta16	-0.972165	1.15e-05
Iba02G029470	462	bHLH	kaempferol (afzelin)	-0.821755	0.00658173
Iba02G029610	463	Dof	kaempferol-3-O-β-glucopyranoside-7-O-α-rhamnopyranoside	0.986363	9.62e-07
Iba02G030920	464	VOZ	Dihydrokaempferol	0.943216	0.000135861
Iba02G030920	464	VOZ	Kaempfero	0.977261	5.71e-06
Iba02G030920	464	VOZ	kaempferol-3-O-(2''-O-β-D-glucopyl)-β-D-rutinoside	0.934316	0.000224172
Iba02G030920	464	VOZ	kaempferol-3-O-galactoside (trifolin)	0.935304	0.000212804
Iba02G030920	464	VOZ	Meta16	0.931403	0.000260179
Iba02G030920	464	VOZ	kaempferol (afzelin)	0.972458	1.11e-05
Iba02G030940	465	HB-other	kaempferol-3-O-β-glucopyranoside-7-O-α-rhamnopyranoside	0.948404	9.77e-05
Iba02G030990	466	C3H	Dihydrokaempferol	0.90542	0.000780216
Iba02G030990	466	C3H	kaempferol-3-O-(2''-O-β-D-glucopyl)-β-D-rutinoside	0.914201	0.000559664
Iba02G030990	466	C3H	kaempferol (afzelin)	0.855449	0.00327296
Iba02G031330	467	MYB_related	kaempferol-3-O-β-glucopyranoside-7-O-α-rhamnopyranoside	0.869011	0.00235078
Iba02G031580	468	TALE	kaempferol-3-O-β-glucopyranoside-7-O-α-rhamnopyranoside	0.886255	0.00145972
Iba02G031710	469	Trihelix	kaempferol-3-O-β-glucopyranoside-7-O-α-rhamnopyranoside	0.999727	1.1e-12
Iba02G031800	470	GATA	kaempferol-3-O-β-glucopyranoside-7-O-α-rhamnopyranoside	0.9489	9.45e-05
Iba02G032050	471	HSF	Kaempfero	-0.884962	0.00151665
Iba02G032050	471	HSF	kaempferol-3-O-galactoside (trifolin)	-0.950543	8.44e-05
Iba02G032050	471	HSF	Meta16	-0.946005	0.000114222
Iba02G032100	472	G2-like	Dihydrokaempferol	-0.808079	0.00840477
Iba02G032100	472	G2-like	kaempferol-3-O-(2''-O-β-D-glucopyl)-β-D-rutinoside	-0.822836	0.00645027
Iba02G034510	473	bHLH	Kaempfero	-0.857595	0.00311287
Iba02G034510	473	bHLH	kaempferol-3-O-galactoside (trifolin)	-0.90064	0.000922704
Iba02G034510	473	bHLH	Meta16	-0.888583	0.00136101
Iba02G034630	474	DBB	Kaempfero	-0.906048	0.000762704
Iba02G034630	474	DBB	kaempferol-3-O-galactoside (trifolin)	-0.963573	2.93e-05
Iba02G034630	474	DBB	Meta16	-0.963591	2.93e-05
Iba02G035400	475	NF-YA	Dihydrokaempferol	0.955678	5.78e-05
Iba02G035400	475	NF-YA	kaempferol-3-O-(2''-O-β-D-glucopyl)-β-D-rutinoside	0.948341	9.81e-05
Iba02G035400	475	NF-YA	kaempferol (afzelin)	0.905311	0.000783267
Iba02G036370	476	bZIP	Dihydrokaempferol	-0.963425	2.97e-05
Iba02G036370	476	bZIP	Kaempfero	-0.9656	2.4e-05
Iba02G036370	476	bZIP	kaempferol-3-O-(2''-O-β-D-glucopyl)-β-D-rutinoside	-0.953813	6.66e-05
Iba02G036370	476	bZIP	kaempferol-3-O-galactoside (trifolin)	-0.912996	0.000586955
Iba02G036370	476	bZIP	Meta16	-0.912941	0.000588231
Iba02G036370	476	bZIP	kaempferol (afzelin)	-0.981356	2.86e-06
Iba02G036930	477	NAC	Kaempfero	-0.831885	0.00541952
Iba02G036930	477	NAC	kaempferol-3-O-galactoside (trifolin)	-0.846641	0.00398953
Iba02G036930	477	NAC	Meta16	-0.85068	0.00364887
Iba02G037300	478	WRKY	kaempferol-3-O-β-glucopyranoside-7-O-α-rhamnopyranoside	0.845721	0.00407014
Iba02G038340	479	Dof	kaempferol-3-O-galactoside (trifolin)	-0.84478	0.00415368
Iba02G038340	479	Dof	Meta16	-0.842341	0.00437556
Iba02G038580	480	ARF	kaempferol-3-O-β-glucopyranoside-7-O-α-rhamnopyranoside	0.967219	2.03e-05
Iba02G038650	481	NAC	Kaempfero	-0.915893	0.000522876
Iba02G038650	481	NAC	kaempferol-3-O-galactoside (trifolin)	-0.926759	0.000325719
Iba02G038650	481	NAC	Meta16	-0.912602	0.000596074
Iba02G038650	481	NAC	kaempferol (afzelin)	-0.824159	0.00629182
Iba02G038690	482	ERF	kaempferol-3-O-β-glucopyranoside-7-O-α-rhamnopyranoside	-0.966784	2.13e-05
Iba02G038710	483	Dof	kaempferol-3-O-β-glucopyranoside-7-O-α-rhamnopyranoside	0.913398	0.000577754
Iba02G039500	484	GRAS	kaempferol-3-O-β-glucopyranoside-7-O-α-rhamnopyranoside	-0.914167	0.000560434
Iba02G041160	485	TALE	Kaempfero	-0.909661	0.000667302
Iba02G041160	485	TALE	kaempferol-3-O-galactoside (trifolin)	-0.965348	2.47e-05
Iba02G041160	485	TALE	Meta16	-0.964714	2.63e-05
Iba02G041210	486	MYB	Kaempfero	-0.913969	0.00056484
Iba02G041210	486	MYB	kaempferol-3-O-galactoside (trifolin)	-0.966958	2.09e-05
Iba02G041210	486	MYB	Meta16	-0.963483	2.96e-05
Iba02G042410	487	MIKC_MADS	Dihydrokaempferol	0.933797	0.000230318
Iba02G042410	487	MIKC_MADS	Kaempfero	0.983162	2.01e-06
Iba02G042410	487	MIKC_MADS	kaempferol-3-O-(2''-O-β-D-glucopyl)-β-D-rutinoside	0.925334	0.000347946
Iba02G042410	487	MIKC_MADS	kaempferol-3-O-galactoside (trifolin)	0.952363	7.41e-05
Iba02G042410	487	MIKC_MADS	Meta16	0.939573	0.000168283
Iba02G042410	487	MIKC_MADS	kaempferol (afzelin)	0.96815	1.84e-05
Iba02G042560	488	bZIP	Kaempfero	-0.85591	0.00323815
Iba02G042560	488	bZIP	kaempferol-3-O-galactoside (trifolin)	-0.848682	0.00381482
Iba02G042560	488	bZIP	Meta16	-0.817952	0.00705845
Iba02G042560	488	bZIP	kaempferol (afzelin)	-0.832754	0.00532683
Iba02G042790	489	M-type_MADS	Kaempfero	0.805117	0.00884021
Iba02G042790	489	M-type_MADS	kaempferol-3-O-galactoside (trifolin)	0.890374	0.00128831
Iba02G042790	489	M-type_MADS	Meta16	0.895623	0.00109078
Iba02G043110	490	CAMTA	Dihydrokaempferol	-0.886776	0.00143721
Iba02G043110	490	CAMTA	Kaempfero	-0.978129	4.99e-06
Iba02G043110	490	CAMTA	kaempferol-3-O-(2''-O-β-D-glucopyl)-β-D-rutinoside	-0.871042	0.00223029
Iba02G043110	490	CAMTA	kaempferol-3-O-galactoside (trifolin)	-0.964306	2.73e-05
Iba02G043110	490	CAMTA	Meta16	-0.952116	7.55e-05
Iba02G043110	490	CAMTA	kaempferol (afzelin)	-0.929643	0.000283808
Iba02G043120	491	MYB	Kaempfero	-0.910863	0.00063752
Iba02G043120	491	MYB	kaempferol-3-O-galactoside (trifolin)	-0.963618	2.92e-05
Iba02G043120	491	MYB	Meta16	-0.965343	2.47e-05
Iba02G043500	492	C2H2	kaempferol-3-O-β-glucopyranoside-7-O-α-rhamnopyranoside	0.976042	6.85e-06
Iba02G043650	493	AP2	kaempferol-3-O-β-glucopyranoside-7-O-α-rhamnopyranoside	0.994902	3.1e-08
Iba02G043710	494	WRKY	kaempferol-3-O-β-glucopyranoside-7-O-α-rhamnopyranoside	0.95128	8.01e-05
Iba02G044450	495	LBD	Dihydrokaempferol	0.958146	4.74e-05
Iba02G044450	495	LBD	Kaempfero	0.966657	2.16e-05
Iba02G044450	495	LBD	kaempferol-3-O-galactoside (trifolin)	0.916959	0.000500568
Iba02G044450	495	LBD	Meta16	0.917242	0.000494772
Iba02G044450	495	LBD	kaempferol (afzelin)	0.976563	6.34e-06
Iba02G044580	496	MYB_related	Kaempfero	-0.943727	0.000131699
Iba02G044580	496	MYB_related	kaempferol-3-O-galactoside (trifolin)	-0.985149	1.3e-06
Iba02G044580	496	MYB_related	Meta16	-0.980258	3.49e-06
Iba02G044580	496	MYB_related	kaempferol (afzelin)	-0.808584	0.00833202
Iba02G044740	497	TCP	kaempferol-3-O-β-glucopyranoside-7-O-α-rhamnopyranoside	0.908353	0.000700808
Iba02G044820	498	MYB	Dihydrokaempferol	-0.993204	8.46e-08
Iba02G044820	498	MYB	Kaempfero	-0.91488	0.000544681
Iba02G044820	498	MYB	kaempferol-3-O-(2''-O-β-D-glucopyl)-β-D-rutinoside	-0.990344	2.89e-07
Iba02G044820	498	MYB	kaempferol-3-O-galactoside (trifolin)	-0.841864	0.00441989
Iba02G044820	498	MYB	Meta16	-0.829694	0.0056579
Iba02G044820	498	MYB	kaempferol (afzelin)	-0.983921	1.71e-06
Iba02G044840	499	ZF-HD	Kaempfero	-0.917324	0.000493104
Iba02G044840	499	ZF-HD	kaempferol-3-O-galactoside (trifolin)	-0.966176	2.27e-05
Iba02G044840	499	ZF-HD	Meta16	-0.967279	2.02e-05
Iba02G044920	500	Dof	Dihydrokaempferol	0.94814	9.94e-05
Iba02G044920	500	Dof	Kaempfero	0.979145	4.23e-06
Iba02G044920	500	Dof	kaempferol-3-O-(2''-O-β-D-glucopyl)-β-D-rutinoside	0.939765	0.000166454
Iba02G044920	500	Dof	kaempferol-3-O-galactoside (trifolin)	0.944603	0.000124768
Iba02G044920	500	Dof	Meta16	0.931401	0.000260209
Iba02G044920	500	Dof	kaempferol (afzelin)	0.977548	5.46e-06
Iba02G045000	501	NAC	Kaempfero	-0.827127	0.00594617
Iba02G045000	501	NAC	kaempferol-3-O-galactoside (trifolin)	-0.854672	0.0033323
Iba02G045000	501	NAC	Meta16	-0.874341	0.00204375
Iba02G045180	502	C2H2	kaempferol-3-O-β-glucopyranoside-7-O-α-rhamnopyranoside	0.832123	0.00539395
Iba02G045350	503	bHLH	kaempferol-3-O-β-glucopyranoside-7-O-α-rhamnopyranoside	0.974532	8.47e-06
Iba02G045510	504	TCP	kaempferol-3-O-β-glucopyranoside-7-O-α-rhamnopyranoside	0.986707	8.8e-07
Iba02G045630	505	LBD	Dihydrokaempferol	-0.991476	1.87e-07
Iba02G045630	505	LBD	Kaempfero	-0.86406	0.00266328
Iba02G045630	505	LBD	kaempferol-3-O-(2''-O-β-D-glucopyl)-β-D-rutinoside	-0.988561	5.21e-07
Iba02G045630	505	LBD	kaempferol (afzelin)	-0.967933	1.88e-05
Iba02G045650	506	NAC	Kaempfero	-0.89343	0.00117053
Iba02G045650	506	NAC	kaempferol-3-O-galactoside (trifolin)	-0.948564	9.66e-05
Iba02G045650	506	NAC	Meta16	-0.949958	8.79e-05
Iba02G045670	507	bHLH	kaempferol-3-O-β-glucopyranoside-7-O-α-rhamnopyranoside	0.998769	2.15e-10
Iba02G045800	508	MYB	kaempferol-3-O-β-glucopyranoside-7-O-α-rhamnopyranoside	0.885001	0.00151489
Iba02G046240	509	MYB	Kaempfero	-0.903562	0.000833618
Iba02G046240	509	MYB	kaempferol-3-O-galactoside (trifolin)	-0.95611	5.59e-05
Iba02G046240	509	MYB	Meta16	-0.954133	6.51e-05
Iba02G046480	510	Dof	kaempferol-3-O-β-glucopyranoside-7-O-α-rhamnopyranoside	0.979203	4.19e-06
Iba02G046600	511	MYB	kaempferol-3-O-β-glucopyranoside-7-O-α-rhamnopyranoside	0.986545	9.18e-07
Iba02G047130	512	GATA	kaempferol-3-O-β-glucopyranoside-7-O-α-rhamnopyranoside	0.888825	0.00135101
Iba02G047140	513	HD-ZIP	Dihydrokaempferol	-0.941855	0.000147411
Iba02G047140	513	HD-ZIP	kaempferol-3-O-(2''-O-β-D-glucopyl)-β-D-rutinoside	-0.947636	0.000102761
Iba02G047140	513	HD-ZIP	kaempferol (afzelin)	-0.863581	0.00269493
Iba02G047390	514	FAR1	Kaempfero	0.923696	0.000374791
Iba02G047390	514	FAR1	kaempferol-3-O-galactoside (trifolin)	0.92413	0.000367538
Iba02G047390	514	FAR1	Meta16	0.942548	0.00014145
Iba02G047390	514	FAR1	kaempferol (afzelin)	0.861157	0.00285921
Iba02G047440	515	MYB	Kaempfero	-0.926209	0.000334174
Iba02G047440	515	MYB	kaempferol-3-O-galactoside (trifolin)	-0.968697	1.73e-05
Iba02G047440	515	MYB	Meta16	-0.962418	3.27e-05
Iba02G047550	516	Trihelix	Dihydrokaempferol	0.869128	0.00234372
Iba02G047550	516	Trihelix	Kaempfero	0.871942	0.00217829
Iba02G047550	516	Trihelix	kaempferol-3-O-(2''-O-β-D-glucopyl)-β-D-rutinoside	0.879622	0.00176807
Iba02G047550	516	Trihelix	kaempferol-3-O-galactoside (trifolin)	0.83335	0.00526397
Iba02G047550	516	Trihelix	Meta16	0.806244	0.0086728
Iba02G047550	516	Trihelix	kaempferol (afzelin)	0.880142	0.00174239
Iba02G048050	517	MIKC_MADS	Dihydrokaempferol	0.85732	0.00313309
Iba02G048050	517	MIKC_MADS	kaempferol-3-O-(2''-O-β-D-glucopyl)-β-D-rutinoside	0.849895	0.00371349
Iba02G048520	518	bHLH	Kaempfero	-0.90109	0.00090857
Iba02G048520	518	bHLH	kaempferol-3-O-galactoside (trifolin)	-0.909827	0.000663147
Iba02G048520	518	bHLH	Meta16	-0.89961	0.000955629
Iba02G048520	518	bHLH	kaempferol (afzelin)	-0.820209	0.0067728
Iba02G048930	519	NF-YA	Dihydrokaempferol	-0.911217	0.000628911
Iba02G048930	519	NF-YA	Kaempfero	-0.90725	0.000729966
Iba02G048930	519	NF-YA	kaempferol-3-O-(2''-O-β-D-glucopyl)-β-D-rutinoside	-0.903193	0.000844528
Iba02G048930	519	NF-YA	kaempferol-3-O-galactoside (trifolin)	-0.866883	0.00248178
Iba02G048930	519	NF-YA	Meta16	-0.861366	0.00284476
Iba02G048930	519	NF-YA	kaempferol (afzelin)	-0.913266	0.000580751
Iba02G049210	520	bZIP	kaempferol-3-O-galactoside (trifolin)	0.814045	0.00757221
Iba02G049210	520	bZIP	Meta16	0.811093	0.00797677
Iba02G049690	521	SRS	kaempferol-3-O-β-glucopyranoside-7-O-α-rhamnopyranoside	0.898544	0.000990534
Iba02G049910	522	TCP	kaempferol-3-O-galactoside (trifolin)	-0.859665	0.00296368
Iba02G049910	522	TCP	Meta16	-0.862853	0.00274354
Iba02G049940	523	ERF	kaempferol-3-O-galactoside (trifolin)	-0.884599	0.0015329
Iba02G049940	523	ERF	Meta16	-0.890264	0.00129268
Iba02G049950	524	ERF	Kaempfero	-0.934425	0.000222896
Iba02G049950	524	ERF	kaempferol-3-O-galactoside (trifolin)	-0.979894	3.72e-06
Iba02G049950	524	ERF	Meta16	-0.977297	5.68e-06
Iba02G050000	525	GRAS	Dihydrokaempferol	-0.959112	4.37e-05
Iba02G050000	525	GRAS	Kaempfero	-0.974336	8.69e-06
Iba02G050000	525	GRAS	kaempferol-3-O-(2''-O-β-D-glucopyl)-β-D-rutinoside	-0.947766	0.000101887
Iba02G050000	525	GRAS	kaempferol-3-O-galactoside (trifolin)	-0.933065	0.000239178
Iba02G050000	525	GRAS	Meta16	-0.923248	0.000382368
Iba02G050000	525	GRAS	kaempferol (afzelin)	-0.982925	2.11e-06
Iba02G050090	526	HSF	Kaempfero	-0.890102	0.00129917
Iba02G050090	526	HSF	kaempferol-3-O-galactoside (trifolin)	-0.952167	7.52e-05
Iba02G050090	526	HSF	Meta16	-0.951642	7.81e-05
Iba02G050260	527	bHLH	kaempferol-3-O-β-glucopyranoside-7-O-α-rhamnopyranoside	0.868478	0.00238315
Iba02G050420	528	TALE	kaempferol-3-O-β-glucopyranoside-7-O-α-rhamnopyranoside	0.869841	0.00230101
Iba02G050460	529	WRKY	kaempferol-3-O-galactoside (trifolin)	-0.802458	0.00924383
Iba02G050510	530	WRKY	Kaempfero	-0.865765	0.00255264
Iba02G050510	530	WRKY	kaempferol-3-O-galactoside (trifolin)	-0.914406	0.000555126
Iba02G050510	530	WRKY	Meta16	-0.918069	0.000478076
Iba02G050910	531	ERF	Dihydrokaempferol	0.992946	9.64e-08
Iba02G050910	531	ERF	Kaempfero	0.837196	0.00487018
Iba02G050910	531	ERF	kaempferol-3-O-(2''-O-β-D-glucopyl)-β-D-rutinoside	0.993808	6.11e-08
Iba02G050910	531	ERF	kaempferol (afzelin)	0.955728	5.76e-05
Iba02G050950	532	HD-ZIP	Dihydrokaempferol	-0.992682	1.1e-07
Iba02G050950	532	HD-ZIP	Kaempfero	-0.930876	0.000267101
Iba02G050950	532	HD-ZIP	kaempferol-3-O-(2''-O-β-D-glucopyl)-β-D-rutinoside	-0.987063	8.01e-07
Iba02G050950	532	HD-ZIP	kaempferol-3-O-galactoside (trifolin)	-0.862014	0.00280036
Iba02G050950	532	HD-ZIP	Meta16	-0.850058	0.00369996
Iba02G050950	532	HD-ZIP	kaempferol (afzelin)	-0.989321	4.1e-07
Iba02G050960	533	ERF	Kaempfero	-0.80943	0.00821096
Iba02G050960	533	ERF	kaempferol-3-O-galactoside (trifolin)	-0.867374	0.00245117
Iba02G050960	533	ERF	Meta16	-0.868464	0.00238399
Iba02G050970	534	bHLH	Dihydrokaempferol	0.941497	0.000150555
Iba02G050970	534	bHLH	Kaempfero	0.819783	0.00682614
Iba02G050970	534	bHLH	kaempferol-3-O-(2''-O-β-D-glucopyl)-β-D-rutinoside	0.945672	0.000116669
Iba02G050970	534	bHLH	kaempferol (afzelin)	0.914048	0.000563086
Iba02G051220	535	MYB	Kaempfero	-0.882112	0.00164749
Iba02G051220	535	MYB	kaempferol-3-O-galactoside (trifolin)	-0.932407	0.000247341
Iba02G051220	535	MYB	Meta16	-0.932778	0.00024271
Iba02G051520	536	ERF	kaempferol-3-O-β-glucopyranoside-7-O-α-rhamnopyranoside	0.974228	8.82e-06
Iba02G051640	537	ARF	kaempferol-3-O-β-glucopyranoside-7-O-α-rhamnopyranoside	0.921626	0.000410741
Iba02G051680	538	Nin-like	Kaempfero	-0.891276	0.00125274
Iba02G051680	538	Nin-like	kaempferol-3-O-galactoside (trifolin)	-0.905567	0.000776076
Iba02G051680	538	Nin-like	Meta16	-0.899542	0.000957829
Iba02G051680	538	Nin-like	kaempferol (afzelin)	-0.813116	0.00769798
Iba02G051830	539	ZF-HD	kaempferol-3-O-β-glucopyranoside-7-O-α-rhamnopyranoside	0.971113	1.31e-05
Iba02G051870	540	NAC	Kaempfero	0.978445	4.74e-06
Iba02G051870	540	NAC	kaempferol-3-O-galactoside (trifolin)	0.986393	9.55e-07
Iba02G051870	540	NAC	Meta16	0.994003	5.47e-08
Iba02G051870	540	NAC	kaempferol (afzelin)	0.881576	0.00167298
Iba02G051940	541	MYB	Dihydrokaempferol	-0.899385	0.000962906
Iba02G051940	541	MYB	Kaempfero	-0.989031	4.5e-07
Iba02G051940	541	MYB	kaempferol-3-O-(2''-O-β-D-glucopyl)-β-D-rutinoside	-0.886899	0.00143191
Iba02G051940	541	MYB	kaempferol-3-O-galactoside (trifolin)	-0.973607	9.58e-06
Iba02G051940	541	MYB	Meta16	-0.96853	1.77e-05
Iba02G051940	541	MYB	kaempferol (afzelin)	-0.949862	8.85e-05
Iba02G052320	542	ERF	kaempferol-3-O-galactoside (trifolin)	-0.884248	0.00154872
Iba02G052320	542	ERF	Meta16	-0.885495	0.00149298
Iba02G052400	543	G2-like	kaempferol-3-O-β-glucopyranoside-7-O-α-rhamnopyranoside	-0.914657	0.000549586
Iba02G052490	544	B3	kaempferol-3-O-β-glucopyranoside-7-O-α-rhamnopyranoside	0.911267	0.000627709
Iba02G052720	545	TALE	Dihydrokaempferol	-0.858584	0.00304097
Iba02G052720	545	TALE	Kaempfero	-0.994648	3.67e-08
Iba02G052720	545	TALE	kaempferol-3-O-(2''-O-β-D-glucopyl)-β-D-rutinoside	-0.842716	0.00434097
Iba02G052720	545	TALE	kaempferol-3-O-galactoside (trifolin)	-0.994938	3.02e-08
Iba02G052720	545	TALE	Meta16	-0.988815	4.82e-07
Iba02G052720	545	TALE	kaempferol (afzelin)	-0.92783	0.00030968
Iba02G052880	546	NAC	Dihydrokaempferol	0.988343	5.57e-07
Iba02G052880	546	NAC	Kaempfero	0.828949	0.00574051
Iba02G052880	546	NAC	kaempferol-3-O-(2''-O-β-D-glucopyl)-β-D-rutinoside	0.98513	1.3e-06
Iba02G052880	546	NAC	kaempferol (afzelin)	0.945311	0.000119363
Iba03G000140	547	GRAS	Kaempfero	-0.939111	0.000172751
Iba03G000140	547	GRAS	kaempferol-3-O-galactoside (trifolin)	-0.983113	2.03e-06
Iba03G000140	547	GRAS	Meta16	-0.978189	4.94e-06
Iba03G000140	547	GRAS	kaempferol (afzelin)	-0.802279	0.00927143
Iba03G000700	548	HD-ZIP	Dihydrokaempferol	-0.858892	0.0030188
Iba03G000700	548	HD-ZIP	Kaempfero	-0.992345	1.28e-07
Iba03G000700	548	HD-ZIP	kaempferol-3-O-(2''-O-β-D-glucopyl)-β-D-rutinoside	-0.845957	0.00404931
Iba03G000700	548	HD-ZIP	kaempferol-3-O-galactoside (trifolin)	-0.98974	3.57e-07
Iba03G000700	548	HD-ZIP	Meta16	-0.985848	1.1e-06
Iba03G000700	548	HD-ZIP	kaempferol (afzelin)	-0.926676	0.000326989
Iba03G001150	549	ERF	kaempferol-3-O-β-glucopyranoside-7-O-α-rhamnopyranoside	0.93265	0.000244311
Iba03G001270	550	FAR1	Dihydrokaempferol	0.960823	3.77e-05
Iba03G001270	550	FAR1	Kaempfero	0.932636	0.000244485
Iba03G001270	550	FAR1	kaempferol-3-O-(2''-O-β-D-glucopyl)-β-D-rutinoside	0.942296	0.000143597
Iba03G001270	550	FAR1	kaempferol-3-O-galactoside (trifolin)	0.882072	0.00164941
Iba03G001270	550	FAR1	Meta16	0.875671	0.00197168
Iba03G001270	550	FAR1	kaempferol (afzelin)	0.967336	2.01e-05
Iba03G001330	551	ERF	kaempferol-3-O-β-glucopyranoside-7-O-α-rhamnopyranoside	0.938694	0.000176857
Iba03G001370	552	C2H2	Dihydrokaempferol	-0.997312	3.31e-09
Iba03G001370	552	C2H2	Kaempfero	-0.907097	0.000734075
Iba03G001370	552	C2H2	kaempferol-3-O-(2''-O-β-D-glucopyl)-β-D-rutinoside	-0.995667	1.76e-08
Iba03G001370	552	C2H2	kaempferol-3-O-galactoside (trifolin)	-0.827591	0.00589342
Iba03G001370	552	C2H2	Meta16	-0.817109	0.00716726
Iba03G001370	552	C2H2	kaempferol (afzelin)	-0.984057	1.66e-06
Iba03G001480	553	WRKY	Kaempfero	-0.919818	0.000444071
Iba03G001480	553	WRKY	kaempferol-3-O-galactoside (trifolin)	-0.935364	0.000212126
Iba03G001480	553	WRKY	Meta16	-0.928203	0.000304232
Iba03G001480	553	WRKY	kaempferol (afzelin)	-0.817981	0.00705471
Iba03G001560	554	AP2	Dihydrokaempferol	0.839402	0.00465369
Iba03G001560	554	AP2	Kaempfero	0.970147	1.47e-05
Iba03G001560	554	AP2	kaempferol-3-O-(2''-O-β-D-glucopyl)-β-D-rutinoside	0.826538	0.00601372
Iba03G001560	554	AP2	kaempferol-3-O-galactoside (trifolin)	0.978341	4.82e-06
Iba03G001560	554	AP2	Meta16	0.957484	5e-05
Iba03G001560	554	AP2	kaempferol (afzelin)	0.901633	0.000891727
Iba03G001860	555	ERF	Dihydrokaempferol	0.979739	3.82e-06
Iba03G001860	555	ERF	kaempferol-3-O-(2''-O-β-D-glucopyl)-β-D-rutinoside	0.982201	2.43e-06
Iba03G001860	555	ERF	kaempferol (afzelin)	0.930337	0.000274324
Iba03G001910	556	ARF	Dihydrokaempferol	0.806933	0.00857146
Iba03G001910	556	ARF	Kaempfero	0.977113	5.84e-06
Iba03G001910	556	ARF	kaempferol-3-O-galactoside (trifolin)	0.981602	2.73e-06
Iba03G001910	556	ARF	Meta16	0.986929	8.3e-07
Iba03G001910	556	ARF	kaempferol (afzelin)	0.890036	0.0013018
Iba03G001950	557	bHLH	kaempferol-3-O-β-glucopyranoside-7-O-α-rhamnopyranoside	0.949617	9e-05
Iba03G002130	558	SBP	kaempferol-3-O-β-glucopyranoside-7-O-α-rhamnopyranoside	0.950439	8.5e-05
Iba03G002150	559	MIKC_MADS	kaempferol-3-O-β-glucopyranoside-7-O-α-rhamnopyranoside	0.994685	3.59e-08
Iba03G002180	560	NF-YC	Kaempfero	0.970735	1.37e-05
Iba03G002180	560	NF-YC	kaempferol-3-O-galactoside (trifolin)	0.986314	9.74e-07
Iba03G002180	560	NF-YC	Meta16	0.97835	4.81e-06
Iba03G002180	560	NF-YC	kaempferol (afzelin)	0.873932	0.00206625
Iba03G002410	561	B3	Kaempfero	0.84925	0.00376711
Iba03G002410	561	B3	kaempferol-3-O-galactoside (trifolin)	0.919023	0.000459308
Iba03G002410	561	B3	Meta16	0.924765	0.000357118
Iba03G002440	562	C2H2	kaempferol-3-O-β-glucopyranoside-7-O-α-rhamnopyranoside	0.913135	0.00058377
Iba03G002700	563	LBD	kaempferol-3-O-β-glucopyranoside-7-O-α-rhamnopyranoside	0.949174	9.27e-05
Iba03G003100	564	HD-ZIP	Dihydrokaempferol	0.919852	0.000443438
Iba03G003100	564	HD-ZIP	kaempferol-3-O-(2''-O-β-D-glucopyl)-β-D-rutinoside	0.924566	0.000360365
Iba03G003100	564	HD-ZIP	kaempferol (afzelin)	0.838538	0.00473762
Iba03G003130	565	WRKY	Kaempfero	-0.891072	0.00126069
Iba03G003130	565	WRKY	kaempferol-3-O-galactoside (trifolin)	-0.950078	8.72e-05
Iba03G003130	565	WRKY	Meta16	-0.95457	6.29e-05
Iba03G003360	566	M-type_MADS	kaempferol-3-O-galactoside (trifolin)	0.846599	0.00399325
Iba03G003360	566	M-type_MADS	Meta16	0.847045	0.00395456
Iba03G003470	567	bHLH	Dihydrokaempferol	-0.992442	1.23e-07
Iba03G003470	567	bHLH	Kaempfero	-0.908186	0.000705178
Iba03G003470	567	bHLH	kaempferol-3-O-(2''-O-β-D-glucopyl)-β-D-rutinoside	-0.98811	5.97e-07
Iba03G003470	567	bHLH	kaempferol-3-O-galactoside (trifolin)	-0.832183	0.00538764
Iba03G003470	567	bHLH	Meta16	-0.822506	0.00649015
Iba03G003470	567	bHLH	kaempferol (afzelin)	-0.984358	1.55e-06
Iba03G003510	568	E2F/DP	kaempferol-3-O-β-glucopyranoside-7-O-α-rhamnopyranoside	0.983701	1.79e-06
Iba03G003610	569	FAR1	kaempferol-3-O-β-glucopyranoside-7-O-α-rhamnopyranoside	0.814446	0.00751838
Iba03G004080	570	bHLH	Kaempfero	-0.895515	0.00109463
Iba03G004080	570	bHLH	kaempferol-3-O-galactoside (trifolin)	-0.952758	7.2e-05
Iba03G004080	570	bHLH	Meta16	-0.942473	0.000142083
Iba03G004100	571	EIL	kaempferol-3-O-β-glucopyranoside-7-O-α-rhamnopyranoside	0.910869	0.000637376
Iba03G004370	572	bZIP	kaempferol-3-O-galactoside (trifolin)	-0.879707	0.00176383
Iba03G004370	572	bZIP	Meta16	-0.875931	0.00195782
Iba03G004540	573	EIL	Dihydrokaempferol	-0.987147	7.83e-07
Iba03G004540	573	EIL	Kaempfero	-0.934134	0.000226312
Iba03G004540	573	EIL	kaempferol-3-O-(2''-O-β-D-glucopyl)-β-D-rutinoside	-0.980895	3.11e-06
Iba03G004540	573	EIL	kaempferol-3-O-galactoside (trifolin)	-0.865646	0.00256024
Iba03G004540	573	EIL	Meta16	-0.85721	0.00314121
Iba03G004540	573	EIL	kaempferol (afzelin)	-0.99351	7.2e-08
Iba03G004660	574	YABBY	Dihydrokaempferol	0.913916	0.000566038
Iba03G004660	574	YABBY	Kaempfero	0.99049	2.74e-07
Iba03G004660	574	YABBY	kaempferol-3-O-(2''-O-β-D-glucopyl)-β-D-rutinoside	0.898304	0.000998526
Iba03G004660	574	YABBY	kaempferol-3-O-galactoside (trifolin)	0.972094	1.16e-05
Iba03G004660	574	YABBY	Meta16	0.961804	3.45e-05
Iba03G004660	574	YABBY	kaempferol (afzelin)	0.956644	5.35e-05
Iba03G004790	575	NAC	Kaempfero	-0.949508	9.06e-05
Iba03G004790	575	NAC	kaempferol-3-O-galactoside (trifolin)	-0.988026	6.11e-07
Iba03G004790	575	NAC	Meta16	-0.981959	2.55e-06
Iba03G004790	575	NAC	kaempferol (afzelin)	-0.816851	0.00720075
Iba03G004810	576	NF-YB	kaempferol-3-O-β-glucopyranoside-7-O-α-rhamnopyranoside	0.932158	0.000250483
Iba03G005180	577	WRKY	Dihydrokaempferol	-0.816069	0.00730306
Iba03G005180	577	WRKY	kaempferol-3-O-(2''-O-β-D-glucopyl)-β-D-rutinoside	-0.804679	0.00890582
Iba03G005350	578	MYB	Dihydrokaempferol	0.805431	0.00879322
Iba03G005350	578	MYB	Kaempfero	0.801389	0.00940965
Iba03G005350	578	MYB	kaempferol (afzelin)	0.805237	0.00882223
Iba03G006280	579	ERF	kaempferol-3-O-galactoside (trifolin)	0.867559	0.00243967
Iba03G006280	579	ERF	Meta16	0.873475	0.00209163
Iba03G006630	580	GRF	kaempferol-3-O-β-glucopyranoside-7-O-α-rhamnopyranoside	0.896618	0.00105587
Iba03G006770	581	Trihelix	Dihydrokaempferol	-0.874015	0.00206172
Iba03G006770	581	Trihelix	Kaempfero	-0.979849	3.75e-06
Iba03G006770	581	Trihelix	kaempferol-3-O-(2''-O-β-D-glucopyl)-β-D-rutinoside	-0.855829	0.00324423
Iba03G006770	581	Trihelix	kaempferol-3-O-galactoside (trifolin)	-0.972285	1.14e-05
Iba03G006770	581	Trihelix	Meta16	-0.967128	2.05e-05
Iba03G006770	581	Trihelix	kaempferol (afzelin)	-0.92309	0.000385078
Iba03G006790	582	Trihelix	Dihydrokaempferol	-0.972798	1.06e-05
Iba03G006790	582	Trihelix	Kaempfero	-0.96682	2.12e-05
Iba03G006790	582	Trihelix	kaempferol-3-O-(2''-O-β-D-glucopyl)-β-D-rutinoside	-0.965965	2.32e-05
Iba03G006790	582	Trihelix	kaempferol-3-O-galactoside (trifolin)	-0.916496	0.000510181
Iba03G006790	582	Trihelix	Meta16	-0.906888	0.000739724
Iba03G006790	582	Trihelix	kaempferol (afzelin)	-0.992737	1.07e-07
Iba03G006810	583	HD-ZIP	kaempferol-3-O-β-glucopyranoside-7-O-α-rhamnopyranoside	0.940037	0.000163882
Iba03G006980	584	MYB	Dihydrokaempferol	0.964101	2.79e-05
Iba03G006980	584	MYB	Kaempfero	0.930213	0.000276002
Iba03G006980	584	MYB	kaempferol-3-O-(2''-O-β-D-glucopyl)-β-D-rutinoside	0.964575	2.66e-05
Iba03G006980	584	MYB	kaempferol-3-O-galactoside (trifolin)	0.869699	0.00230947
Iba03G006980	584	MYB	Meta16	0.855042	0.00330398
Iba03G006980	584	MYB	kaempferol (afzelin)	0.974253	8.79e-06
Iba03G007050	585	MYB	Kaempfero	-0.820025	0.00679581
Iba03G007050	585	MYB	kaempferol-3-O-galactoside (trifolin)	-0.902763	0.000857344
Iba03G007050	585	MYB	Meta16	-0.904427	0.000808443
Iba03G007120	586	MYB_related	Dihydrokaempferol	0.920149	0.00043784
Iba03G007120	586	MYB_related	Kaempfero	0.908644	0.000693253
Iba03G007120	586	MYB_related	kaempferol-3-O-(2''-O-β-D-glucopyl)-β-D-rutinoside	0.89478	0.00112097
Iba03G007120	586	MYB_related	kaempferol-3-O-galactoside (trifolin)	0.86654	0.00250341
Iba03G007120	586	MYB_related	Meta16	0.851373	0.00359248
Iba03G007120	586	MYB_related	kaempferol (afzelin)	0.919104	0.000457743
Iba03G007140	587	TCP	Kaempfero	0.899639	0.000954684
Iba03G007140	587	TCP	kaempferol-3-O-galactoside (trifolin)	0.897365	0.00103021
Iba03G007140	587	TCP	Meta16	0.930745	0.000268841
Iba03G007260	588	ARF	Meta16	-0.800185	0.00959866
Iba03G007440	589	GeBP	kaempferol-3-O-β-glucopyranoside-7-O-α-rhamnopyranoside	0.978613	4.61e-06
Iba03G007640	590	AP2	kaempferol-3-O-β-glucopyranoside-7-O-α-rhamnopyranoside	0.813579	0.00763511
Iba03G007680	591	WRKY	kaempferol-3-O-β-glucopyranoside-7-O-α-rhamnopyranoside	0.917628	0.000486935
Iba03G007890	592	Dof	kaempferol-3-O-β-glucopyranoside-7-O-α-rhamnopyranoside	0.96361	2.92e-05
Iba03G008200	593	MYB	Kaempfero	-0.808508	0.00834283
Iba03G008200	593	MYB	kaempferol-3-O-galactoside (trifolin)	-0.894085	0.0011463
Iba03G008200	593	MYB	Meta16	-0.888896	0.00134809
Iba03G008520	594	Trihelix	Kaempfero	-0.906668	0.000745696
Iba03G008520	594	Trihelix	kaempferol-3-O-galactoside (trifolin)	-0.964464	2.69e-05
Iba03G008520	594	Trihelix	Meta16	-0.962417	3.27e-05
Iba03G008760	595	WRKY	Kaempfero	-0.808588	0.00833133
Iba03G008760	595	WRKY	kaempferol-3-O-galactoside (trifolin)	-0.894663	0.00112522
Iba03G008760	595	WRKY	Meta16	-0.896601	0.00105648
Iba03G009010	596	SRS	kaempferol-3-O-β-glucopyranoside-7-O-α-rhamnopyranoside	0.807526	0.00848493
Iba03G009070	597	bZIP	kaempferol-3-O-β-glucopyranoside-7-O-α-rhamnopyranoside	0.937383	0.000190205
Iba03G009230	598	BES1	Dihydrokaempferol	-0.82616	0.00605739
Iba03G009230	598	BES1	kaempferol-3-O-(2''-O-β-D-glucopyl)-β-D-rutinoside	-0.840761	0.00452363
Iba03G009430	599	bZIP	kaempferol-3-O-β-glucopyranoside-7-O-α-rhamnopyranoside	-0.978312	4.84e-06
Iba03G009490	600	ERF	kaempferol-3-O-galactoside (trifolin)	-0.820096	0.00678689
Iba03G009490	600	ERF	Meta16	-0.822971	0.00643394
Iba03G010130	601	Whirly	kaempferol-3-O-β-glucopyranoside-7-O-α-rhamnopyranoside	0.852188	0.00352698
Iba03G010480	602	ERF	Dihydrokaempferol	-0.84244	0.0043664
Iba03G010480	602	ERF	Kaempfero	-0.988954	4.61e-07
Iba03G010480	602	ERF	kaempferol-3-O-(2''-O-β-D-glucopyl)-β-D-rutinoside	-0.825901	0.00608741
Iba03G010480	602	ERF	kaempferol-3-O-galactoside (trifolin)	-0.991193	2.09e-07
Iba03G010480	602	ERF	Meta16	-0.98982	3.47e-07
Iba03G010480	602	ERF	kaempferol (afzelin)	-0.914381	0.000555678
Iba03G010730	603	C3H	Dihydrokaempferol	0.811092	0.00797693
Iba03G010730	603	C3H	Kaempfero	0.985243	1.27e-06
Iba03G010730	603	C3H	kaempferol-3-O-galactoside (trifolin)	0.9965	8.32e-09
Iba03G010730	603	C3H	Meta16	0.995522	1.97e-08
Iba03G010730	603	C3H	kaempferol (afzelin)	0.890797	0.00127152
Iba03G011000	604	G2-like	Kaempfero	-0.902121	0.000876756
Iba03G011000	604	G2-like	kaempferol-3-O-galactoside (trifolin)	-0.957584	4.96e-05
Iba03G011000	604	G2-like	Meta16	-0.960081	4.02e-05
Iba03G011890	605	C2H2	Dihydrokaempferol	0.860855	0.0028801
Iba03G011890	605	C2H2	kaempferol-3-O-(2''-O-β-D-glucopyl)-β-D-rutinoside	0.885759	0.00148137
Iba03G011890	605	C2H2	kaempferol (afzelin)	0.839569	0.00463752
Iba03G012480	606	bZIP	kaempferol-3-O-β-glucopyranoside-7-O-α-rhamnopyranoside	0.990732	2.5e-07
Iba03G012500	607	WRKY	Kaempfero	-0.969746	1.54e-05
Iba03G012500	607	WRKY	kaempferol-3-O-galactoside (trifolin)	-0.992118	1.42e-07
Iba03G012500	607	WRKY	Meta16	-0.989802	3.49e-07
Iba03G012500	607	WRKY	kaempferol (afzelin)	-0.86009	0.00293362
Iba03G013060	608	HSF	Kaempfero	-0.897126	0.00103837
Iba03G013060	608	HSF	kaempferol-3-O-galactoside (trifolin)	-0.957872	4.85e-05
Iba03G013060	608	HSF	Meta16	-0.953303	6.92e-05
Iba03G013080	609	HSF	kaempferol-3-O-galactoside (trifolin)	-0.863572	0.0026955
Iba03G013080	609	HSF	Meta16	-0.854445	0.00334979
Iba03G013210	610	LBD	kaempferol-3-O-β-glucopyranoside-7-O-α-rhamnopyranoside	0.941543	0.000150148
Iba03G013460	611	ERF	Dihydrokaempferol	0.935119	0.000214897
Iba03G013460	611	ERF	Kaempfero	0.933885	0.000229265
Iba03G013460	611	ERF	kaempferol-3-O-(2''-O-β-D-glucopyl)-β-D-rutinoside	0.928122	0.000305407
Iba03G013460	611	ERF	kaempferol-3-O-galactoside (trifolin)	0.892417	0.00120871
Iba03G013460	611	ERF	Meta16	0.870284	0.00227478
Iba03G013460	611	ERF	kaempferol (afzelin)	0.966881	2.11e-05
Iba03G013530	612	LBD	Kaempfero	0.814481	0.00751369
Iba03G013530	612	LBD	kaempferol-3-O-galactoside (trifolin)	0.861341	0.00284652
Iba03G013530	612	LBD	Meta16	0.829952	0.00562949
Iba03G013700	613	MYB	Dihydrokaempferol	-0.962132	3.35e-05
Iba03G013700	613	MYB	Kaempfero	-0.948316	9.82e-05
Iba03G013700	613	MYB	kaempferol-3-O-(2''-O-β-D-glucopyl)-β-D-rutinoside	-0.952125	7.54e-05
Iba03G013700	613	MYB	kaempferol-3-O-galactoside (trifolin)	-0.896001	0.00107742
Iba03G013700	613	MYB	Meta16	-0.889475	0.00132444
Iba03G013700	613	MYB	kaempferol (afzelin)	-0.983957	1.7e-06
Iba03G015000	614	C2H2	kaempferol-3-O-β-glucopyranoside-7-O-α-rhamnopyranoside	0.849008	0.00378742
Iba03G015800	615	TCP	Dihydrokaempferol	0.879898	0.00175443
Iba03G015800	615	TCP	kaempferol-3-O-(2''-O-β-D-glucopyl)-β-D-rutinoside	0.868315	0.00239309
Iba03G015800	615	TCP	kaempferol (afzelin)	0.803616	0.00906654
Iba03G015810	616	SBP	Kaempfero	0.949513	9.06e-05
Iba03G015810	616	SBP	kaempferol-3-O-galactoside (trifolin)	0.985882	1.09e-06
Iba03G015810	616	SBP	Meta16	0.982264	2.4e-06
Iba03G015810	616	SBP	kaempferol (afzelin)	0.81808	0.00704202
Iba03G016310	617	M-type_MADS	kaempferol-3-O-β-glucopyranoside-7-O-α-rhamnopyranoside	0.873753	0.00207616
Iba03G016550	618	GATA	Kaempfero	0.930459	0.00027267
Iba03G016550	618	GATA	kaempferol-3-O-galactoside (trifolin)	0.962185	3.34e-05
Iba03G016550	618	GATA	Meta16	0.953245	6.95e-05
Iba03G016550	618	GATA	kaempferol (afzelin)	0.816035	0.00730748
Iba03G016580	619	MIKC_MADS	kaempferol-3-O-β-glucopyranoside-7-O-α-rhamnopyranoside	0.892507	0.00120527
Iba03G017070	620	WRKY	kaempferol-3-O-β-glucopyranoside-7-O-α-rhamnopyranoside	-0.943315	0.000135052
Iba03G017650	621	MYB_related	kaempferol-3-O-β-glucopyranoside-7-O-α-rhamnopyranoside	0.861371	0.0028444
Iba03G017660	622	HD-ZIP	Dihydrokaempferol	0.855089	0.00330042
Iba03G017660	622	HD-ZIP	Kaempfero	0.993777	6.22e-08
Iba03G017660	622	HD-ZIP	kaempferol-3-O-(2''-O-β-D-glucopyl)-β-D-rutinoside	0.84016	0.00458079
Iba03G017660	622	HD-ZIP	kaempferol-3-O-galactoside (trifolin)	0.989214	4.25e-07
Iba03G017660	622	HD-ZIP	Meta16	0.988996	4.55e-07
Iba03G017660	622	HD-ZIP	kaempferol (afzelin)	0.92459	0.000359961
Iba03G017750	623	C2H2	Dihydrokaempferol	0.991154	2.13e-07
Iba03G017750	623	C2H2	Kaempfero	0.827814	0.00586807
Iba03G017750	623	C2H2	kaempferol-3-O-(2''-O-β-D-glucopyl)-β-D-rutinoside	0.993097	8.94e-08
Iba03G017750	623	C2H2	kaempferol (afzelin)	0.9513	8e-05
Iba03G017900	624	bHLH	Kaempfero	0.92023	0.00043632
Iba03G017900	624	bHLH	kaempferol-3-O-galactoside (trifolin)	0.955339	5.93e-05
Iba03G017900	624	bHLH	Meta16	0.95487	6.15e-05
Iba03G018270	625	WRKY	Dihydrokaempferol	-0.968357	1.8e-05
Iba03G018270	625	WRKY	Kaempfero	-0.815523	0.00737493
Iba03G018270	625	WRKY	kaempferol-3-O-(2''-O-β-D-glucopyl)-β-D-rutinoside	-0.972234	1.14e-05
Iba03G018270	625	WRKY	kaempferol (afzelin)	-0.948165	9.92e-05
Iba03G018490	626	SBP	kaempferol-3-O-β-glucopyranoside-7-O-α-rhamnopyranoside	0.932543	0.000245643
Iba03G018500	627	SBP	kaempferol-3-O-β-glucopyranoside-7-O-α-rhamnopyranoside	0.888163	0.00137845
Iba03G018560	628	C2H2	kaempferol-3-O-β-glucopyranoside-7-O-α-rhamnopyranoside	0.936299	0.000201764
Iba03G018580	629	GRAS	kaempferol-3-O-β-glucopyranoside-7-O-α-rhamnopyranoside	0.998221	7.81e-10
Iba03G018650	630	YABBY	kaempferol-3-O-β-glucopyranoside-7-O-α-rhamnopyranoside	0.976984	5.96e-06
Iba03G018700	631	MYB_related	kaempferol-3-O-β-glucopyranoside-7-O-α-rhamnopyranoside	0.991255	2.04e-07
Iba03G018720	632	WRKY	Dihydrokaempferol	-0.958381	4.65e-05
Iba03G018720	632	WRKY	Kaempfero	-0.80541	0.00879649
Iba03G018720	632	WRKY	kaempferol-3-O-(2''-O-β-D-glucopyl)-β-D-rutinoside	-0.964179	2.77e-05
Iba03G018720	632	WRKY	kaempferol (afzelin)	-0.920061	0.000439497
Iba03G018810	633	ERF	Dihydrokaempferol	-0.8783	0.00183448
Iba03G018810	633	ERF	Kaempfero	-0.958184	4.73e-05
Iba03G018810	633	ERF	kaempferol-3-O-(2''-O-β-D-glucopyl)-β-D-rutinoside	-0.867524	0.00244182
Iba03G018810	633	ERF	kaempferol-3-O-galactoside (trifolin)	-0.942587	0.000141119
Iba03G018810	633	ERF	Meta16	-0.927931	0.000308194
Iba03G018810	633	ERF	kaempferol (afzelin)	-0.912898	0.000589214
Iba03G018840	634	bZIP	Dihydrokaempferol	-0.909153	0.000680195
Iba03G018840	634	bZIP	Kaempfero	-0.974459	8.55e-06
Iba03G018840	634	bZIP	kaempferol-3-O-(2''-O-β-D-glucopyl)-β-D-rutinoside	-0.893593	0.00116448
Iba03G018840	634	bZIP	kaempferol-3-O-galactoside (trifolin)	-0.95088	8.24e-05
Iba03G018840	634	bZIP	Meta16	-0.943896	0.000130341
Iba03G018840	634	bZIP	kaempferol (afzelin)	-0.949617	9e-05
Iba03G018930	635	MIKC_MADS	kaempferol-3-O-β-glucopyranoside-7-O-α-rhamnopyranoside	0.959067	4.39e-05
Iba03G018940	636	MIKC_MADS	kaempferol-3-O-β-glucopyranoside-7-O-α-rhamnopyranoside	0.947828	0.000101466
Iba03G019060	637	HD-ZIP	Kaempfero	0.922361	0.000397706
Iba03G019060	637	HD-ZIP	kaempferol-3-O-galactoside (trifolin)	0.96863	1.75e-05
Iba03G019060	637	HD-ZIP	Meta16	0.976852	6.07e-06
Iba03G019460	638	MYB_related	kaempferol-3-O-galactoside (trifolin)	-0.81167	0.00789658
Iba03G019460	638	MYB_related	Meta16	-0.814506	0.00751035
Iba03G019550	639	WRKY	kaempferol-3-O-β-glucopyranoside-7-O-α-rhamnopyranoside	0.958461	4.62e-05
Iba03G019800	640	LBD	kaempferol-3-O-β-glucopyranoside-7-O-α-rhamnopyranoside	0.893692	0.00116081
Iba03G020100	641	bHLH	Dihydrokaempferol	-0.995532	1.96e-08
Iba03G020100	641	bHLH	Kaempfero	-0.889399	0.00132752
Iba03G020100	641	bHLH	kaempferol-3-O-(2''-O-β-D-glucopyl)-β-D-rutinoside	-0.995132	2.64e-08
Iba03G020100	641	bHLH	kaempferol-3-O-galactoside (trifolin)	-0.807265	0.00852297
Iba03G020100	641	bHLH	kaempferol (afzelin)	-0.980325	3.45e-06
Iba03G020240	642	MYB	kaempferol-3-O-β-glucopyranoside-7-O-α-rhamnopyranoside	0.987984	6.19e-07
Iba03G020380	643	HD-ZIP	Dihydrokaempferol	0.979692	3.85e-06
Iba03G020380	643	HD-ZIP	Kaempfero	0.800813	0.0094997
Iba03G020380	643	HD-ZIP	kaempferol-3-O-(2''-O-β-D-glucopyl)-β-D-rutinoside	0.984988	1.34e-06
Iba03G020380	643	HD-ZIP	kaempferol (afzelin)	0.934971	0.000216588
Iba03G020490	644	C2H2	kaempferol-3-O-β-glucopyranoside-7-O-α-rhamnopyranoside	-0.984416	1.53e-06
Iba03G020580	645	Trihelix	kaempferol-3-O-β-glucopyranoside-7-O-α-rhamnopyranoside	0.869191	0.00233993
Iba03G020640	646	Trihelix	Dihydrokaempferol	0.80127	0.00942809
Iba03G020640	646	Trihelix	kaempferol-3-O-(2''-O-β-D-glucopyl)-β-D-rutinoside	0.819534	0.00685738
Iba03G020680	647	B3	Dihydrokaempferol	0.936588	0.000198639
Iba03G020680	647	B3	kaempferol-3-O-(2''-O-β-D-glucopyl)-β-D-rutinoside	0.945186	0.000120306
Iba03G020680	647	B3	kaempferol (afzelin)	0.862061	0.00279717
Iba03G020920	648	NAC	Kaempfero	-0.846078	0.00403871
Iba03G020920	648	NAC	kaempferol-3-O-galactoside (trifolin)	-0.894217	0.00114147
Iba03G020920	648	NAC	Meta16	-0.889126	0.00133865
Iba03G020940	649	GRF	kaempferol-3-O-β-glucopyranoside-7-O-α-rhamnopyranoside	0.949841	8.86e-05
Iba03G021290	650	bHLH	kaempferol-3-O-β-glucopyranoside-7-O-α-rhamnopyranoside	-0.897897	0.00101218
Iba03G021350	651	C2H2	kaempferol-3-O-β-glucopyranoside-7-O-α-rhamnopyranoside	0.976924	6.01e-06
Iba03G021440	652	NF-YA	kaempferol-3-O-β-glucopyranoside-7-O-α-rhamnopyranoside	0.899024	0.000974696
Iba03G021560	653	MYB	kaempferol-3-O-β-glucopyranoside-7-O-α-rhamnopyranoside	0.983013	2.07e-06
Iba03G021900	654	C2H2	Kaempfero	-0.833091	0.00529119
Iba03G021900	654	C2H2	kaempferol-3-O-galactoside (trifolin)	-0.912746	0.000592719
Iba03G021900	654	C2H2	Meta16	-0.913772	0.000569268
Iba03G021920	655	LBD	kaempferol-3-O-β-glucopyranoside-7-O-α-rhamnopyranoside	0.979341	4.09e-06
Iba03G022610	656	bHLH	Dihydrokaempferol	-0.952588	7.29e-05
Iba03G022610	656	bHLH	Kaempfero	-0.934321	0.000224111
Iba03G022610	656	bHLH	kaempferol-3-O-(2''-O-β-D-glucopyl)-β-D-rutinoside	-0.947189	0.000105822
Iba03G022610	656	bHLH	kaempferol-3-O-galactoside (trifolin)	-0.883449	0.00158517
Iba03G022610	656	bHLH	Meta16	-0.870817	0.00224345
Iba03G022610	656	bHLH	kaempferol (afzelin)	-0.968596	1.75e-05
Iba03G023000	657	Trihelix	kaempferol-3-O-β-glucopyranoside-7-O-α-rhamnopyranoside	0.9749	8.05e-06
Iba03G023060	658	WRKY	kaempferol-3-O-β-glucopyranoside-7-O-α-rhamnopyranoside	0.97113	1.31e-05
Iba03G023630	659	MYB_related	kaempferol-3-O-β-glucopyranoside-7-O-α-rhamnopyranoside	0.915083	0.000540266
Iba03G023840	660	C2H2	kaempferol-3-O-β-glucopyranoside-7-O-α-rhamnopyranoside	0.948038	0.00010007
Iba03G024610	661	NAC	Kaempfero	0.817699	0.00709104
Iba03G024610	661	NAC	kaempferol-3-O-galactoside (trifolin)	0.870168	0.00228164
Iba03G024610	661	NAC	Meta16	0.881912	0.00165695
Iba03G024620	662	MYB	Kaempfero	-0.876249	0.00194097
Iba03G024620	662	MYB	kaempferol-3-O-galactoside (trifolin)	-0.927906	0.000308559
Iba03G024620	662	MYB	Meta16	-0.929068	0.000291842
Iba03G024690	663	NF-YB	Kaempfero	0.821397	0.0066256
Iba03G024690	663	NF-YB	kaempferol-3-O-galactoside (trifolin)	0.891493	0.00124427
Iba03G024690	663	NF-YB	Meta16	0.869445	0.00232467
Iba03G024720	664	CO-like	kaempferol-3-O-β-glucopyranoside-7-O-α-rhamnopyranoside	0.977256	5.71e-06
Iba03G024910	665	NF-YA	Dihydrokaempferol	-0.890652	0.00127724
Iba03G024910	665	NF-YA	Kaempfero	-0.992353	1.28e-07
Iba03G024910	665	NF-YA	kaempferol-3-O-(2''-O-β-D-glucopyl)-β-D-rutinoside	-0.876082	0.00194979
Iba03G024910	665	NF-YA	kaempferol-3-O-galactoside (trifolin)	-0.976579	6.33e-06
Iba03G024910	665	NF-YA	Meta16	-0.974115	8.96e-06
Iba03G024910	665	NF-YA	kaempferol (afzelin)	-0.951144	8.09e-05
Iba03G025000	666	C2H2	kaempferol-3-O-β-glucopyranoside-7-O-α-rhamnopyranoside	0.987615	6.88e-07
Iba03G025330	667	B3	Dihydrokaempferol	0.999236	4.06e-11
Iba03G025330	667	B3	Kaempfero	0.890799	0.00127144
Iba03G025330	667	B3	kaempferol-3-O-(2''-O-β-D-glucopyl)-β-D-rutinoside	0.993706	6.47e-08
Iba03G025330	667	B3	kaempferol-3-O-galactoside (trifolin)	0.806071	0.00869829
Iba03G025330	667	B3	kaempferol (afzelin)	0.977607	5.41e-06
Iba03G025390	668	Trihelix	Kaempfero	-0.911806	0.000614795
Iba03G025390	668	Trihelix	kaempferol-3-O-galactoside (trifolin)	-0.965176	2.51e-05
Iba03G025390	668	Trihelix	Meta16	-0.966499	2.19e-05
Iba03G025660	669	HD-ZIP	Dihydrokaempferol	0.85407	0.0033788
Iba03G025660	669	HD-ZIP	kaempferol-3-O-(2''-O-β-D-glucopyl)-β-D-rutinoside	0.866121	0.0025299
Iba03G026270	670	WRKY	kaempferol-3-O-β-glucopyranoside-7-O-α-rhamnopyranoside	-0.962611	3.21e-05
Iba03G026470	671	HD-ZIP	Kaempfero	0.957619	4.95e-05
Iba03G026470	671	HD-ZIP	kaempferol-3-O-galactoside (trifolin)	0.982749	2.18e-06
Iba03G026470	671	HD-ZIP	Meta16	0.987231	7.65e-07
Iba03G026470	671	HD-ZIP	kaempferol (afzelin)	0.835207	0.00507123
Iba03G026540	672	ARR-B	kaempferol-3-O-β-glucopyranoside-7-O-α-rhamnopyranoside	0.836683	0.00492148
Iba03G026560	673	ARR-B	Kaempfero	0.819872	0.00681491
Iba03G026560	673	ARR-B	kaempferol-3-O-galactoside (trifolin)	0.899873	0.000947136
Iba03G026560	673	ARR-B	Meta16	0.906724	0.000744186
Iba03G026630	674	MIKC_MADS	Dihydrokaempferol	-0.913539	0.000574542
Iba03G026630	674	MIKC_MADS	Kaempfero	-0.991451	1.89e-07
Iba03G026630	674	MIKC_MADS	kaempferol-3-O-(2''-O-β-D-glucopyl)-β-D-rutinoside	-0.900542	0.000925786
Iba03G026630	674	MIKC_MADS	kaempferol-3-O-galactoside (trifolin)	-0.971416	1.26e-05
Iba03G026630	674	MIKC_MADS	Meta16	-0.963489	2.95e-05
Iba03G026630	674	MIKC_MADS	kaempferol (afzelin)	-0.95684	5.27e-05
Iba03G026720	675	bZIP	Kaempfero	-0.892285	0.00121375
Iba03G026720	675	bZIP	kaempferol-3-O-galactoside (trifolin)	-0.954146	6.5e-05
Iba03G026720	675	bZIP	Meta16	-0.955516	5.85e-05
Iba03G026770	676	WRKY	kaempferol-3-O-β-glucopyranoside-7-O-α-rhamnopyranoside	0.935374	0.000212004
Iba03G026780	677	MYB_related	kaempferol-3-O-galactoside (trifolin)	0.855608	0.00326095
Iba03G026780	677	MYB_related	Meta16	0.857867	0.00309298
Iba03G026900	678	GRAS	Dihydrokaempferol	-0.876636	0.00192057
Iba03G026900	678	GRAS	kaempferol-3-O-(2''-O-β-D-glucopyl)-β-D-rutinoside	-0.880874	0.00170669
Iba03G026920	679	C2H2	kaempferol-3-O-β-glucopyranoside-7-O-α-rhamnopyranoside	0.858472	0.00304906
Iba03G026970	680	GATA	Kaempfero	0.892602	0.00120166
Iba03G026970	680	GATA	kaempferol-3-O-galactoside (trifolin)	0.95225	7.47e-05
Iba03G026970	680	GATA	Meta16	0.952169	7.52e-05
Iba03G027030	681	ERF	Dihydrokaempferol	-0.937826	0.00018562
Iba03G027030	681	ERF	Kaempfero	-0.957996	4.8e-05
Iba03G027030	681	ERF	kaempferol-3-O-(2''-O-β-D-glucopyl)-β-D-rutinoside	-0.924765	0.000357112
Iba03G027030	681	ERF	kaempferol-3-O-galactoside (trifolin)	-0.91833	0.000472897
Iba03G027030	681	ERF	Meta16	-0.911909	0.000612359
Iba03G027030	681	ERF	kaempferol (afzelin)	-0.950768	8.31e-05
Iba03G027180	682	WRKY	Dihydrokaempferol	-0.837341	0.00485574
Iba03G027180	682	WRKY	kaempferol-3-O-(2''-O-β-D-glucopyl)-β-D-rutinoside	-0.846859	0.00397067
Iba03G027180	682	WRKY	kaempferol (afzelin)	-0.817098	0.0071687
Iba03G027670	683	TCP	kaempferol-3-O-galactoside (trifolin)	-0.840947	0.00450602
Iba03G027670	683	TCP	Meta16	-0.83611	0.00497921
Iba03G028670	684	bZIP	Dihydrokaempferol	0.960608	3.84e-05
Iba03G028670	684	bZIP	Kaempfero	0.882894	0.00161084
Iba03G028670	684	bZIP	kaempferol-3-O-(2''-O-β-D-glucopyl)-β-D-rutinoside	0.971351	1.27e-05
Iba03G028670	684	bZIP	kaempferol-3-O-galactoside (trifolin)	0.806301	0.00866429
Iba03G028670	684	bZIP	kaempferol (afzelin)	0.951738	7.76e-05
Iba03G028990	685	Trihelix	kaempferol-3-O-β-glucopyranoside-7-O-α-rhamnopyranoside	0.837209	0.00486888
Iba03G028990	685	Trihelix	kaempferol-3-O-(2''-O-β-D-glucopyl)-β-D-rutinoside	-0.807034	0.00855668
Iba03G029190	686	bHLH	kaempferol-3-O-β-glucopyranoside-7-O-α-rhamnopyranoside	0.974918	8.03e-06
Iba03G029400	687	NF-YB	Kaempfero	-0.838349	0.00475614
Iba03G029400	687	NF-YB	kaempferol-3-O-galactoside (trifolin)	-0.887436	0.00140904
Iba03G029400	687	NF-YB	Meta16	-0.895808	0.00108422
Iba03G029420	688	C2H2	kaempferol-3-O-β-glucopyranoside-7-O-α-rhamnopyranoside	-0.990091	3.16e-07
Iba03G029850	689	C2H2	kaempferol-3-O-β-glucopyranoside-7-O-α-rhamnopyranoside	-0.805364	0.00880327
Iba03G030330	690	NAC	Kaempfero	-0.952238	7.48e-05
Iba03G030330	690	NAC	kaempferol-3-O-galactoside (trifolin)	-0.983968	1.69e-06
Iba03G030330	690	NAC	Meta16	-0.984754	1.42e-06
Iba03G030330	690	NAC	kaempferol (afzelin)	-0.82558	0.00612467
Iba03G030810	691	bHLH	kaempferol-3-O-β-glucopyranoside-7-O-α-rhamnopyranoside	0.995953	1.38e-08
Iba03G030980	692	TCP	kaempferol-3-O-β-glucopyranoside-7-O-α-rhamnopyranoside	0.873366	0.00209773
Iba03G031080	693	Dof	kaempferol-3-O-β-glucopyranoside-7-O-α-rhamnopyranoside	0.977072	5.88e-06
Iba03G031310	694	NF-YB	Dihydrokaempferol	0.860759	0.00288679
Iba03G031310	694	NF-YB	Kaempfero	0.849164	0.0037743
Iba03G031310	694	NF-YB	kaempferol-3-O-(2''-O-β-D-glucopyl)-β-D-rutinoside	0.870538	0.0022598
Iba03G031310	694	NF-YB	kaempferol-3-O-galactoside (trifolin)	0.8019	0.00933017
Iba03G031310	694	NF-YB	kaempferol (afzelin)	0.881295	0.0016864
Iba03G031360	695	ERF	Dihydrokaempferol	0.850806	0.00363856
Iba03G031360	695	ERF	kaempferol-3-O-(2''-O-β-D-glucopyl)-β-D-rutinoside	0.849962	0.00370788
Iba03G031360	695	ERF	kaempferol (afzelin)	0.830509	0.00556838
Iba03G031430	696	bHLH	kaempferol-3-O-β-glucopyranoside-7-O-α-rhamnopyranoside	0.9574	5.04e-05
[truncated: 1,981 more rows]

## Sheet: 11_6
Metabolits	Genes	Correlation R	p-value	Famikes	annotation1	annotation2	annotation3	annotation4	annotation5							Genes	Modules
Dihydrokaempferol	Iba02G003370	0.994679	3.6e-08	OG0000078	Molecular Function: UDP-glycosyltransferase activity (GO:0008194);;	K08237|3.9e-159|vvi:100246482|K08237 hydroquinone glucosyltransferase [EC:2.4.1.218] | (RefSeq) hydroquinone glucosyltransferase	[GC]	--	UDP-glucoronosyl and UDP-glucosyl transferase	Hydroquinone glucosyltransferase OS=Rauvolfia serpentina OX=4060 GN=AS PE=1 SV=1	Glycosyltransferase OS=Corchorus capsularis OX=210143 GN=CCACVL1_21853 PE=3 SV=1	--	--	PREDICTED: hydroquinone glucosyltransferase [Vitis vinifera]		Iba02G003370
Dihydrokaempferol	Iba01G015490	0.86035	0.00291536	OG0000099	Molecular Function: UDP-glycosyltransferase activity (GO:0008194);;	K23452|8.3e-66|crb:17897707|K23452 UDP-glucosyltransferase 85A [EC:2.4.1.-] | (RefSeq) UDP-glycosyltransferase 85A1	[GC]	--	UDP-glucoronosyl and UDP-glucosyl transferase	UDP-glycosyltransferase 83A1 OS=Arabidopsis thaliana OX=3702 GN=UGT83A1 PE=2 SV=1	Uncharacterized protein OS=Nyssa sinensis OX=561372 GN=F0562_004348 PE=4 SV=1	--	--	hypothetical protein CICLE_v10013686mg [Citrus clementina]		Iba01G015490
Dihydrokaempferol	Iba01G048260	0.987485	7.13e-07	OG0000123	Molecular Function: UDP-glycosyltransferase activity (GO:0008194);;	K13691|8.8e-148|hbr:110654364|K13691 pathogen-inducible salicylic acid glucosyltransferase [EC:2.4.1.-] | (RefSeq) UDP-glycosyltransferase 74F1-like	[GC]	--	UDP-glucoronosyl and UDP-glucosyl transferase	UDP-glycosyltransferase 74E2 OS=Arabidopsis thaliana OX=3702 GN=UGT74E2 PE=1 SV=1	Glycosyltransferase OS=Nyssa sinensis OX=561372 GN=F0562_021664 PE=3 SV=1	--	--	putative glucosyltransferase family protein [Populus trichocarpa]		Iba01G048260
Dihydrokaempferol	Iba07G027100	0.832215	0.00538419	OG0000307	Molecular Function: UDP-glycosyltransferase activity (GO:0008194);;	K23260|6.0e-123|mdm:103418352|K23260 scopoletin glucosyltransferase [EC:2.4.1.128] | (RefSeq) scopoletin glucosyltransferase-like	[GC]	--	UDP-glucoronosyl and UDP-glucosyl transferase	UDP-glucose flavonoid 3-O-glucosyltransferase 7 OS=Fragaria ananassa OX=3747 GN=GT7 PE=1 SV=1	Glycosyltransferase OS=Actinidia chinensis var. chinensis OX=1590841 GN=CEY00_Acc23766 PE=3 SV=1	--	--	PREDICTED: scopoletin glucosyltransferase-like [Vitis vinifera]		Iba07G027100
Dihydrokaempferol	Iba03G045860	0.898149	0.00100372	OG0000322	Molecular Function: UDP-glycosyltransferase activity (GO:0008194);;	K23260|1.7e-154|sot:102584161|K23260 scopoletin glucosyltransferase [EC:2.4.1.128] | (RefSeq) scopoletin glucosyltransferase-like	[GC]	--	UDP-glucoronosyl and UDP-glucosyl transferase	Scopoletin glucosyltransferase OS=Nicotiana tabacum OX=4097 GN=TOGT1 PE=1 SV=1	Glycosyltransferase OS=Actinidia chinensis var. chinensis OX=1590841 GN=CEY00_Acc21105 PE=3 SV=1	--	--	PREDICTED: scopoletin glucosyltransferase-like [Solanum tuberosum]		Iba03G045860
Dihydrokaempferol	Iba01G041300	-0.813946	0.00758553	OG0000359	Molecular Function: UDP-glycosyltransferase activity (GO:0008194);;	K23260|2.1e-72|egu:105050297|K23260 scopoletin glucosyltransferase [EC:2.4.1.128] | (RefSeq) scopoletin glucosyltransferase-like	[GC]	--	UDP-glucoronosyl and UDP-glucosyl transferase	UDP-glycosyltransferase 89A2 OS=Arabidopsis thaliana OX=3702 GN=UGT89A2 PE=2 SV=1	Uncharacterized protein OS=Camellia sinensis var. sinensis OX=542762 GN=TEA_009054 PE=4 SV=1	--	--	unnamed protein product [Coffea canephora]		Iba01G041300
Dihydrokaempferol	Iba06G007830	-0.856026	0.00322942	OG0000515	Molecular Function: UDP-glycosyltransferase activity (GO:0008194);;	K23260|1.2e-67|hbr:110652094|K23260 scopoletin glucosyltransferase [EC:2.4.1.128] | (RefSeq) scopoletin glucosyltransferase-like isoform X1	[GC]	--	UDP-glucoronosyl and UDP-glucosyl transferase	UDP-glycosyltransferase 92A1 OS=Arabidopsis thaliana OX=3702 GN=UGT92A1 PE=2 SV=1	Glycosyltransferase OS=Camellia sinensis var. sinensis OX=542762 GN=TEA_014568 PE=3 SV=1	G	Carbohydrate transport and metabolism	UDP-glucoronosyl/UDP-glucosyl transferase family protein [Populus trichocarpa]		Iba06G007830
Dihydrokaempferol	Iba02G007870	0.896388	0.00106389	OG0000598	Molecular Function: UDP-glycosyltransferase activity (GO:0008194);;	K22950|4.4e-105|fve:101295404|K22950 acylphloroglucinol glucosyltransferase [EC:2.4.1.358] | (RefSeq) anthocyanidin 3-O-glucosyltransferase 2-like	[GC]	--	UDP-glucoronosyl and UDP-glucosyl transferase	UDP-glycosyltransferase 71A15 OS=Malus domestica OX=3750 GN=UGT71A15 PE=1 SV=1	Glycosyltransferase OS=Nyssa sinensis OX=561372 GN=F0562_008096 PE=3 SV=1	--	--	glycosyltransferase [Malus domestica]		Iba02G007870
Dihydrokaempferol	Iba01G031980	-0.920699	0.000427606	OG0000626	Molecular Function: catalytic activity (GO:0003824);; Biological Process: trehalose biosynthetic process (GO:0005992);;	K16055|0.0e+00|rcu:8289077|K16055 trehalose 6-phosphate synthase/phosphatase [EC:2.4.1.15 3.1.3.12] | (RefSeq) alpha,alpha-trehalose-phosphate synthase [UDP-forming] 5	[G]	Carbohydrate transport and metabolism	Glycosyltransferase family 20	Alpha,alpha-trehalose-phosphate synthase [UDP-forming] 5 OS=Arabidopsis thaliana OX=3702 GN=TPS5 PE=1 SV=2	Alpha,alpha-trehalose-phosphate synthase OS=Actinidia chinensis var. chinensis OX=1590841 GN=CEY00_Acc29449 PE=3 SV=1	G	Carbohydrate transport and metabolism	PREDICTED: alpha,alpha-trehalose-phosphate synthase [UDP-forming] 5-like isoform X1 [Solanum tuberosum]		Iba01G031980
Dihydrokaempferol	Iba01G042180	-0.965943	2.32e-05	OG0001138	Cellular Component: integral component of membrane (GO:0016021);;	K09775|1.7e-11|dzi:111283728|K09775 uncharacterized protein | (RefSeq) uncharacterized protein LOC111283728 isoform X1	--	--	Core-2/I-Branching enzyme	Glycosyltransferase BC10 OS=Oryza sativa subsp. japonica OX=39947 GN=BC10 PE=1 SV=1	Uncharacterized protein OS=Camellia sinensis var. sinensis OX=542762 GN=TEA_006977 PE=4 SV=1	S	Function unknown	PREDICTED: uncharacterized protein LOC105156363 [Sesamum indicum]		Iba01G042180
Dihydrokaempferol	Iba02G033920	0.992834	1.02e-07	OG0001325	Molecular Function: UDP-glycosyltransferase activity (GO:0008194);; Cellular Component: integral component of membrane (GO:0016021);;	K13080|6.6e-116|vvi:100244875|K13080 flavanone 7-O-glucoside 2''-O-beta-L-rhamnosyltransferase [EC:2.4.1.236] | (RefSeq) flavanone 7-O-glucoside 2''-O-beta-L-rhamnosyltransferase	[GC]	--	UDP-glucoronosyl and UDP-glucosyl transferase	Beta-D-glucosyl crocetin beta-1,6-glucosyltransferase OS=Gardenia jasminoides OX=114476 GN=UGT94E5 PE=1 SV=1	Glycosyltransferase OS=Solanum tuberosum OX=4113 GN=102594832 PE=3 SV=1	--	--	PREDICTED: cyanidin-3-O-glucoside 2-O-glucuronosyltransferase-like [Solanum tuberosum]		Iba02G033920
Dihydrokaempferol	Iba01G028950	-0.879522	0.00177303	OG0001419	Molecular Function: beta-1,4-mannosylglycoprotein 4-beta-N-acetylglucosaminyltransferase activity (GO:0003830);; Biological Process: protein N-linked glycosylation (GO:0006487);; Cellular Component: membrane (GO:0016020);;	K00737|7.8e-176|sind:105162132|K00737 beta-1,4-mannosyl-glycoprotein beta-1,4-N-acetylglucosaminyltransferase [EC:2.4.1.144] | (RefSeq) beta-1,4-mannosyl-glycoprotein 4-beta-N-acetylglucosaminyltransferase	--	--	Glycosyltransferase family 17	Beta-1,4-mannosyl-glycoprotein 4-beta-N-acetylglucosaminyltransferase OS=Rattus norvegicus OX=10116 GN=Mgat3 PE=1 SV=2	Putative beta-1,4-mannosyl-glycoprotein 4-beta-N-acetylglucosaminyltransferase OS=Davidia involucrata OX=16924 GN=Din_031136 PE=4 SV=1	S	Function unknown	PREDICTED: beta-1,4-mannosyl-glycoprotein 4-beta-N-acetylglucosaminyltransferase [Sesamum indicum]		Iba01G028950
Dihydrokaempferol	Iba01G039560	-0.852116	0.0035327	OG0001787	Cellular Component: integral component of membrane (GO:0016021);; Molecular Function: transferase activity, transferring glycosyl groups (GO:0016757);;	K20887|3.2e-250|vvi:100244115|K20887 xyloglucan glycosyltransferase 4 [EC:2.4.1.-] | (RefSeq) xyloglucan glycosyltransferase 4	--	--	Glycosyl transferase family group 2	Probable xyloglucan glycosyltransferase 12 OS=Arabidopsis thaliana OX=3702 GN=CSLC12 PE=1 SV=1	Putative glycosyl transferase family 2 family protein OS=Davidia involucrata OX=16924 GN=Din_027006 PE=4 SV=1	M	Cell wall/membrane/envelope biogenesis	PREDICTED: probable xyloglucan glycosyltransferase 12-like [Fragaria vesca subsp. vesca]		Iba01G039560
Dihydrokaempferol	Iba04G009580	0.824548	0.00624582	OG0003931	Molecular Function: UDP-glycosyltransferase activity (GO:0008194);;	K13691|2.0e-59|pper:18775379|K13691 pathogen-inducible salicylic acid glucosyltransferase [EC:2.4.1.-] | (RefSeq) UDP-glycosyltransferase 74F2 isoform X1	[GC]	--	UDP-glucoronosyl and UDP-glucosyl transferase	UDP-glycosyltransferase 87A2 OS=Arabidopsis thaliana OX=3702 GN=UGT87A2 PE=1 SV=1	Putative UDP-glycosyltransferase 87A1-like OS=Davidia involucrata OX=16924 GN=Din_044265 PE=4 SV=1	--	--	UDP-Glycosyltransferase superfamily protein, putative [Theobroma cacao]		Iba04G009580
Dihydrokaempferol	Iba07G013200	0.962167	3.34e-05	OG0005294	Molecular Function: UDP-glycosyltransferase activity (GO:0008194);;	K22771|3.7e-157|egr:104438950|K22771 flavonol-3-O-L-rhamnoside-7-O-glucosyltransferase [EC:2.4.1.-] | (RefSeq) UDP-glycosyltransferase 73C6	[GC]	--	UDP-glucoronosyl and UDP-glucosyl transferase	UDP-glycosyltransferase 73C3 OS=Arabidopsis thaliana OX=3702 GN=UGT73C3 PE=2 SV=1	Uncharacterized protein OS=Nyssa sinensis OX=561372 GN=F0562_016888 PE=3 SV=1	--	--	PREDICTED: UDP-glycosyltransferase 73C6-like [Eucalyptus grandis]		Iba07G013200
Dihydrokaempferol	Iba01G043710	0.995719	1.68e-08	OG0005964	Molecular Function: UDP-glycosyltransferase activity (GO:0008194);;	K23260|4.8e-73|atr:18438291|K23260 scopoletin glucosyltransferase [EC:2.4.1.128] | (RefSeq) scopoletin glucosyltransferase	[GC]	--	UDP-glucoronosyl and UDP-glucosyl transferase	UDP-glycosyltransferase 92A1 OS=Arabidopsis thaliana OX=3702 GN=UGT92A1 PE=2 SV=1	UDP-glycosyltransferase OS=Actinidia chinensis var. chinensis OX=1590841 GN=CEY00_Acc28352 PE=4 SV=1	--	--	UDP-glycosyltransferase 92A1 [Morus notabilis]		Iba01G043710
Dihydrokaempferol	Iba01G025430	0.992806	1.03e-07	OG0007061	Cellular Component: integral component of membrane (GO:0016021);; Molecular Function: transferase activity (GO:0016740);;	K09775|5.8e-17|dzi:111283728|K09775 uncharacterized protein | (RefSeq) uncharacterized protein LOC111283728 isoform X1	--	--	Core-2/I-Branching enzyme	Glycosyltransferase BC10 OS=Oryza sativa subsp. japonica OX=39947 GN=BC10 PE=1 SV=1	Core-2/I-branching enzyme OS=Medicago truncatula OX=3880 GN=25486219 PE=4 SV=1	S	Function unknown	core-2/I-branching enzyme [Medicago truncatula]		Iba01G025430
Dihydrokaempferol	Iba05G006970	0.903013	0.000849867	OG0008425	Molecular Function: UDP-glycosyltransferase activity (GO:0008194);;	K13496|6.0e-91|ccav:112521128|K13496 UDP-glucosyltransferase 73C [EC:2.4.1.-] | (RefSeq) UDP-glycosyltransferase 73C5-like	[GC]	--	--	UDP-glycosyltransferase 73C7 OS=Arabidopsis thaliana OX=3702 GN=UGT73C7 PE=2 SV=1	Uncharacterized protein OS=Nyssa sinensis OX=561372 GN=F0562_016145 PE=3 SV=1	--	--	hypothetical protein PRUPE_ppa018836mg [Prunus persica]		Iba05G006970
Dihydrokaempferol	Iba06G028490	-0.937864	0.000185226	OG0008425	Molecular Function: UDP-glycosyltransferase activity (GO:0008194);;	K13496|2.3e-127|dzi:111294212|K13496 UDP-glucosyltransferase 73C [EC:2.4.1.-] | (RefSeq) UDP-glycosyltransferase 73C3-like	[GC]	--	UDP-glucoronosyl and UDP-glucosyl transferase	UDP-glycosyltransferase 73C1 OS=Arabidopsis thaliana OX=3702 GN=UGT73C1 PE=2 SV=1	Uncharacterized protein OS=Nyssa sinensis OX=561372 GN=F0562_016145 PE=3 SV=1	--	--	PREDICTED: UDP-glycosyltransferase 73C3-like [Sesamum indicum]		Iba06G028490
Dihydrokaempferol	Iba07G016130	0.931646	0.000257037	OG0009947	Molecular Function: UDP-glycosyltransferase activity (GO:0008194);;	K13691|4.3e-134|oeu:111396662|K13691 pathogen-inducible salicylic acid glucosyltransferase [EC:2.4.1.-] | (RefSeq) UDP-glycosyltransferase 74F2-like	[GC]	--	UDP-glucoronosyl and UDP-glucosyl transferase	UDP glycosyltransferase 9 OS=Catharanthus roseus OX=4058 GN=UGT9 PE=2 SV=1	Glycosyltransferase OS=Camellia sinensis var. sinensis OX=542762 GN=TEA_012554 PE=3 SV=1	--	--	PREDICTED: UDP-glycosyltransferase 74E2-like isoform X1 [Populus euphratica]		Iba07G016130
[truncated: 292 more rows]

## Sheet: 11_7
Gene Code	Gene ID	Metabolites	R-value	p-value	Gene families Code
1	Iba01G001350	Kaempfero	-0.953575	6.78e-05	OG0012190
1	Iba01G001350	kaempferol-3-O-galactoside (trifolin)	-0.990224	3.01e-07	OG0012190
1	Iba01G001350	kaempferol-3-O-glucoside (astragalin)	-0.987002	8.14e-07	OG0012190
1	Iba01G001350	kaempferol (afzelin)	-0.822432	0.00649913	OG0012190
[truncated: 308 more rows]
