# Supplementary material for: A chromosome level genome, as well as transcriptomes and metabolomes, insights into genome evolution and the biosynthesis of kaempferol and kaempferol derivatives in Impatiens balsamina (Balsaminaceae)
Source: Front Plant Sci. 2026 Feb 11;17:1725789. doi: 10.3389/fpls.2026.1725789 (PMC12932442; doi:10.3389/fpls.2026.1725789)
Supplement: Supplementary Data Sheet 1 — Integrated functional annotation for predicting protein-coding genes. [file DataSheet1.zip › all supplementary files/Dataset 12 Four coexpressed gene network modules significantly correlated with one or more KKDs.xlsx]

## Sheet: Title page
	Table ID	Table Title
	12_1	Gene clustred into MEblack module
	12_2	Gene clustred into MEblue module
	12_3	Gene clustred into MEbrown module
	12_4	Gene clustred into MEturquoise module
	12_5	Structural genes that clustred into co-expression module
	12_6	Transcription factor genes that clustred into co-expression module
	12_7	Glycosyltransferase genes that clustred into co-expression module

## Sheet: 12_1
Code	GeneID	Module Membership	gene significance	Module
1	Iba01G060990	0.967819	0.38662	MEblack
2	Iba01G061000	0.99615	0.425196	MEblack
3	Iba01G061010	0.966635	0.448149	MEblack
4	Iba01G061020	0.995734	0.445488	MEblack
5	Iba01G061050	0.995953	0.420712	MEblack
6	Iba01G061260	0.997829	0.397256	MEblack
7	Iba01G061380	0.997552	0.395591	MEblack
8	Iba01G061570	0.974921	0.469053	MEblack
9	Iba01G061620	0.981585	0.411156	MEblack
10	Iba01G061760	0.993235	0.410124	MEblack
11	Iba01G062310	0.99847	0.416132	MEblack
12	Iba02G017090	0.977255	0.382536	MEblack
13	Iba02G040850	0.966114	0.402005	MEblack
14	Iba02G041850	0.952606	0.490107	MEblack
15	Iba06G014640	0.985215	0.435009	MEblack
16	Ibaptg000022lG000910	0.998503	0.445383	MEblack
17	Ibaptg000029lG000010	0.924137	0.421464	MEblack
18	Ibaptg000033lG000050	0.988152	0.423851	MEblack
19	Ibaptg000044lG000080	0.979442	0.433803	MEblack
20	Ibaptg000093lG000220	0.964295	0.408307	MEblack
21	Ibaptg000093lG000300	0.991369	0.400509	MEblack
22	Ibaptg000094lG000070	0.960654	0.45331	MEblack
23	Ibaptg000177cG000050	0.935827	0.33857	MEblack
24	Ibaptg000187lG000080	0.950975	0.36916	MEblack
25	Ibaptg000193lG000020	0.957646	0.370594	MEblack
26	Ibaptg000193lG000100	0.919426	0.328434	MEblack
27	Ibaptg000339lG000010	0.98119	0.390001	MEblack
28	Ibaptg000339lG000030	0.986358	0.381968	MEblack
29	Ibaptg000385cG000010	0.976414	0.408562	MEblack
30	Ibaptg000385cG000020	0.985661	0.467106	MEblack
31	NewGene_1476	0.595739	0.167522	MEblack
32	NewGene_1966	0.888301	0.0491938	MEblack
33	NewGene_3600	0.998689	0.419439	MEblack
34	NewGene_3614	0.993456	0.435875	MEblack
35	NewGene_3649	0.997527	0.419228	MEblack
36	NewGene_3650	0.998172	0.426615	MEblack
37	NewGene_3676	0.994463	0.428604	MEblack
38	NewGene_3723	0.987695	0.477797	MEblack
39	NewGene_4392	0.970294	0.428686	MEblack
40	NewGene_4394	0.997871	0.443915	MEblack
41	NewGene_4395	0.994933	0.437907	MEblack
42	NewGene_4398	0.960352	0.428707	MEblack
43	NewGene_4431	0.950506	0.441456	MEblack

## Sheet: 12_2
Code	GeneID	Module Membership	gene significance	Module
1	Iba01G000070	0.989041	0.991942	MEblue
2	Iba01G000080	0.990836	0.976192	MEblue
3	Iba01G000400	0.994364	0.995898	MEblue
4	Iba01G000430	0.995819	0.993466	MEblue
5	Iba01G000450	0.989862	0.998095	MEblue
6	Iba01G000750	0.986704	0.95866	MEblue
7	Iba01G000950	0.935888	0.87828	MEblue
8	Iba01G000960	0.991942	0.975018	MEblue
9	Iba01G001010	0.985393	0.993477	MEblue
10	Iba01G001030	0.993554	0.984219	MEblue
11	Iba01G001130	0.855632	0.79988	MEblue
12	Iba01G001160	0.952706	0.944572	MEblue
13	Iba01G001180	0.897119	0.942813	MEblue
14	Iba01G001210	0.978511	0.977528	MEblue
15	Iba01G001240	0.994666	0.992299	MEblue
16	Iba01G001310	0.983271	0.961309	MEblue
17	Iba01G001540	0.990419	0.967093	MEblue
18	Iba01G001620	0.998814	0.989042	MEblue
19	Iba01G001700	0.962446	0.977843	MEblue
20	Iba01G001740	0.855924	0.788585	MEblue
21	Iba01G001780	0.827645	0.750939	MEblue
22	Iba01G001900	0.968868	0.97513	MEblue
23	Iba01G002160	0.972713	0.944785	MEblue
24	Iba01G002290	0.828248	0.775595	MEblue
25	Iba01G002360	0.963783	0.926054	MEblue
26	Iba01G002430	0.993525	0.984424	MEblue
27	Iba01G002550	0.800574	0.855589	MEblue
28	Iba01G002860	0.991064	0.967875	MEblue
29	Iba01G002940	0.819544	0.880849	MEblue
30	Iba01G002970	0.994843	0.995188	MEblue
31	Iba01G003180	0.824707	0.748344	MEblue
32	Iba01G003270	0.8768	0.924198	MEblue
33	Iba01G003370	0.830547	0.758338	MEblue
34	Iba01G003380	0.923237	0.880201	MEblue
35	Iba01G003400	0.898632	0.924646	MEblue
36	Iba01G003610	0.991867	0.990644	MEblue
37	Iba01G003920	0.954388	0.956589	MEblue
38	Iba01G004000	0.904041	0.875157	MEblue
39	Iba01G004030	0.993059	0.99618	MEblue
40	Iba01G004090	0.758227	0.831804	MEblue
41	Iba01G004160	0.927374	0.966551	MEblue
42	Iba01G004220	0.850141	0.784423	MEblue
43	Iba01G004310	0.994612	0.971983	MEblue
44	Iba01G004390	0.986903	0.999668	MEblue
45	Iba01G004670	0.948739	0.901207	MEblue
46	Iba01G004680	0.799734	0.730023	MEblue
47	Iba01G004760	0.89583	0.828279	MEblue
48	Iba01G004960	0.943032	0.926834	MEblue
49	Iba01G005380	0.965977	0.926376	MEblue
50	Iba01G005420	0.93255	0.93043	MEblue
51	Iba01G005850	0.977305	0.945312	MEblue
52	Iba01G005880	0.990909	0.982009	MEblue
53	Iba01G005990	0.85345	0.893604	MEblue
54	Iba01G006010	0.843119	0.766888	MEblue
55	Iba01G006090	0.896448	0.83211	MEblue
56	Iba01G006130	0.853934	0.813063	MEblue
57	Iba01G006250	0.953844	0.970978	MEblue
58	Iba01G006330	0.947439	0.970572	MEblue
59	Iba01G006460	0.941031	0.933643	MEblue
60	Iba01G006490	0.926763	0.936744	MEblue
61	Iba01G006500	0.747052	0.813755	MEblue
62	Iba01G006580	0.987251	0.960389	MEblue
63	Iba01G006650	0.969786	0.951931	MEblue
64	Iba01G006660	0.778921	0.69027	MEblue
65	Iba01G006670	0.983677	0.954964	MEblue
66	Iba01G006750	0.936587	0.960284	MEblue
67	Iba01G006860	0.945216	0.975018	MEblue
68	Iba01G006950	0.84016	0.888605	MEblue
69	Iba01G007100	0.968257	0.970697	MEblue
70	Iba01G007110	0.987989	0.995307	MEblue
71	Iba01G007130	0.959551	0.913097	MEblue
72	Iba01G007150	0.976718	0.992979	MEblue
73	Iba01G007260	0.94534	0.96877	MEblue
74	Iba01G007360	0.859735	0.793826	MEblue
75	Iba01G007660	0.964772	0.93794	MEblue
76	Iba01G007840	0.990002	0.966809	MEblue
77	Iba01G007890	0.814329	0.737558	MEblue
78	Iba01G007910	0.960516	0.987453	MEblue
79	Iba01G008270	0.987041	0.964716	MEblue
80	Iba01G008310	0.988056	0.962719	MEblue
81	Iba01G008360	0.974535	0.943531	MEblue
82	Iba01G008700	0.786114	0.743059	MEblue
83	Iba01G008770	0.898804	0.842526	MEblue
84	Iba01G008780	0.782187	0.85192	MEblue
85	Iba01G008790	0.961062	0.968479	MEblue
86	Iba01G008810	0.979062	0.994404	MEblue
87	Iba01G008840	0.965528	0.979523	MEblue
88	Iba01G008870	0.981275	0.974739	MEblue
89	Iba01G008930	0.927229	0.955365	MEblue
90	Iba01G009040	0.987298	0.996801	MEblue
91	Iba01G009360	0.919275	0.867477	MEblue
92	Iba01G009390	0.917043	0.951739	MEblue
93	Iba01G009420	0.936947	0.954897	MEblue
94	Iba01G009580	0.659159	0.649245	MEblue
95	Iba01G009660	0.900591	0.83385	MEblue
96	Iba01G009770	0.975559	0.942039	MEblue
97	Iba01G009780	0.968099	0.981826	MEblue
98	Iba01G009820	0.966011	0.923673	MEblue
99	Iba01G010050	0.980137	0.955311	MEblue
100	Iba01G010090	0.945972	0.978023	MEblue
101	Iba01G010110	0.981145	0.952294	MEblue
102	Iba01G010210	0.963567	0.931992	MEblue
103	Iba01G010350	0.998039	0.993895	MEblue
104	Iba01G010400	0.883105	0.819266	MEblue
105	Iba01G010430	0.971386	0.971963	MEblue
106	Iba01G010460	0.98316	0.950804	MEblue
107	Iba01G010570	0.968495	0.930106	MEblue
108	Iba01G010630	0.966051	0.967865	MEblue
109	Iba01G010780	0.987782	0.998851	MEblue
110	Iba01G010800	0.993879	0.997663	MEblue
111	Iba01G010850	0.816359	0.744635	MEblue
112	Iba01G010910	0.949353	0.970117	MEblue
113	Iba01G011040	0.92233	0.943141	MEblue
114	Iba01G011230	0.937005	0.887696	MEblue
115	Iba01G011320	0.96375	0.952679	MEblue
116	Iba01G011620	0.952744	0.980844	MEblue
117	Iba01G011660	0.985851	0.993869	MEblue
118	Iba01G011740	0.779156	0.843293	MEblue
119	Iba01G011890	0.912833	0.943532	MEblue
120	Iba01G011950	0.991703	0.994056	MEblue
121	Iba01G012030	0.92755	0.94419	MEblue
122	Iba01G012060	0.930695	0.952042	MEblue
123	Iba01G012120	0.969211	0.988858	MEblue
124	Iba01G012170	0.986151	0.997228	MEblue
125	Iba01G012210	0.980127	0.96809	MEblue
126	Iba01G012500	0.934581	0.939174	MEblue
127	Iba01G012570	0.98835	0.977131	MEblue
128	Iba01G012750	0.984124	0.961979	MEblue
129	Iba01G012880	0.984525	0.997966	MEblue
130	Iba01G012900	0.992147	0.983462	MEblue
131	Iba01G012910	0.776665	0.842783	MEblue
132	Iba01G013040	0.983181	0.991358	MEblue
133	Iba01G013080	0.987405	0.987551	MEblue
134	Iba01G013320	0.859565	0.783384	MEblue
135	Iba01G013380	0.907818	0.951844	MEblue
136	Iba01G013390	0.988624	0.986779	MEblue
137	Iba01G013430	0.97307	0.992896	MEblue
138	Iba01G013460	0.997135	0.985441	MEblue
139	Iba01G013690	0.965948	0.985564	MEblue
140	Iba01G013730	0.890259	0.849801	MEblue
141	Iba01G013820	0.887556	0.904624	MEblue
142	Iba01G013880	0.861511	0.898506	MEblue
143	Iba01G013940	0.945784	0.894814	MEblue
144	Iba01G014000	0.974022	0.966471	MEblue
145	Iba01G014130	0.988291	0.985036	MEblue
146	Iba01G014150	0.983072	0.961272	MEblue
147	Iba01G014200	0.982666	0.951825	MEblue
148	Iba01G014280	0.967942	0.926785	MEblue
149	Iba01G014290	0.850569	0.891163	MEblue
150	Iba01G014380	0.950098	0.903009	MEblue
151	Iba01G014390	0.971139	0.933737	MEblue
152	Iba01G014400	0.781439	0.841385	MEblue
153	Iba01G014430	0.997457	0.982686	MEblue
154	Iba01G014500	0.814546	0.863424	MEblue
155	Iba01G014900	0.921044	0.940253	MEblue
156	Iba01G014960	0.846022	0.77506	MEblue
157	Iba01G015000	0.976905	0.98104	MEblue
158	Iba01G015040	0.952562	0.929539	MEblue
159	Iba01G015050	0.77971	0.701166	MEblue
160	Iba01G015150	0.866653	0.797638	MEblue
161	Iba01G015330	0.987378	0.993303	MEblue
162	Iba01G015410	0.937301	0.968533	MEblue
163	Iba01G015480	0.962764	0.930236	MEblue
164	Iba01G015620	0.892593	0.823978	MEblue
165	Iba01G015680	0.979649	0.955664	MEblue
166	Iba01G015950	0.99481	0.983363	MEblue
167	Iba01G016070	0.953305	0.933175	MEblue
168	Iba01G016120	0.970178	0.938187	MEblue
169	Iba01G016300	0.941081	0.893501	MEblue
170	Iba01G016710	0.883952	0.910596	MEblue
171	Iba01G016910	0.838446	0.760095	MEblue
172	Iba01G016960	0.857327	0.786673	MEblue
173	Iba01G017100	0.861869	0.814546	MEblue
174	Iba01G017230	0.94666	0.939596	MEblue
175	Iba01G017240	0.94223	0.962785	MEblue
176	Iba01G017250	0.986249	0.993284	MEblue
177	Iba01G017680	0.99326	0.988206	MEblue
178	Iba01G017850	0.916421	0.934784	MEblue
179	Iba01G017870	0.858346	0.789644	MEblue
180	Iba01G018200	0.98983	0.980318	MEblue
181	Iba01G018680	0.794837	0.855357	MEblue
182	Iba01G018820	0.965554	0.989088	MEblue
183	Iba01G018850	0.970484	0.928252	MEblue
184	Iba01G018860	0.843287	0.810105	MEblue
185	Iba01G019040	0.988299	0.98412	MEblue
186	Iba01G019060	0.928103	0.917816	MEblue
187	Iba01G019080	0.991883	0.998776	MEblue
188	Iba01G019130	0.996667	0.991968	MEblue
189	Iba01G019140	0.820882	0.739194	MEblue
190	Iba01G019460	0.980209	0.984314	MEblue
191	Iba01G019510	0.926063	0.869875	MEblue
192	Iba01G019550	0.970713	0.989499	MEblue
193	Iba01G019590	0.969973	0.956347	MEblue
194	Iba01G019680	0.937874	0.925682	MEblue
195	Iba01G019720	0.98688	0.955087	MEblue
196	Iba01G020160	0.992124	0.976951	MEblue
197	Iba01G020260	0.96791	0.955177	MEblue
198	Iba01G020330	0.955917	0.905797	MEblue
199	Iba01G020390	0.916784	0.93225	MEblue
200	Iba01G020430	0.93686	0.918765	MEblue
201	Iba01G020450	0.846662	0.789437	MEblue
202	Iba01G020480	0.993915	0.97576	MEblue
203	Iba01G020770	0.790594	0.711628	MEblue
204	Iba01G020820	0.983671	0.959506	MEblue
205	Iba01G020850	0.960599	0.940236	MEblue
206	Iba01G021160	0.908962	0.860814	MEblue
207	Iba01G021200	0.95913	0.934807	MEblue
208	Iba01G021210	0.898786	0.854137	MEblue
209	Iba01G021260	0.994566	0.990162	MEblue
210	Iba01G021620	0.979096	0.960652	MEblue
211	Iba01G021710	0.796044	0.763766	MEblue
212	Iba01G021920	0.946088	0.963102	MEblue
213	Iba01G021980	0.989805	0.997343	MEblue
214	Iba01G022080	0.993214	0.997209	MEblue
215	Iba01G022280	0.989037	0.97825	MEblue
216	Iba01G022360	0.953977	0.914336	MEblue
217	Iba01G022580	0.88032	0.918946	MEblue
218	Iba01G022720	0.854843	0.796646	MEblue
219	Iba01G022730	0.779375	0.711069	MEblue
220	Iba01G022790	0.854277	0.79184	MEblue
221	Iba01G022850	0.976043	0.970093	MEblue
222	Iba01G022910	0.97401	0.977911	MEblue
223	Iba01G023060	0.984093	0.992184	MEblue
224	Iba01G023240	0.886145	0.8254	MEblue
225	Iba01G023280	0.91506	0.930442	MEblue
226	Iba01G023340	0.977685	0.949746	MEblue
227	Iba01G023350	0.992475	0.997988	MEblue
228	Iba01G023420	0.989357	0.964803	MEblue
229	Iba01G023490	0.984797	0.953775	MEblue
230	Iba01G023590	0.867876	0.809049	MEblue
231	Iba01G023690	0.92472	0.93384	MEblue
232	Iba01G023740	0.961328	0.925872	MEblue
233	Iba01G023770	0.919967	0.875964	MEblue
234	Iba01G023800	0.960541	0.944618	MEblue
235	Iba01G024080	0.892805	0.855048	MEblue
236	Iba01G024170	0.827163	0.746497	MEblue
237	Iba01G024390	0.968784	0.988356	MEblue
238	Iba01G024400	0.970121	0.935461	MEblue
239	Iba01G024720	0.893787	0.90182	MEblue
240	Iba01G024730	0.917195	0.9495	MEblue
241	Iba01G024930	0.959246	0.972954	MEblue
242	Iba01G025010	0.997159	0.993502	MEblue
243	Iba01G025030	0.994196	0.999191	MEblue
244	Iba01G025040	0.995193	0.99665	MEblue
245	Iba01G025310	0.970328	0.976957	MEblue
246	Iba01G025340	0.986878	0.98612	MEblue
247	Iba01G025370	0.945067	0.975982	MEblue
248	Iba01G025730	0.978986	0.952806	MEblue
249	Iba01G025790	0.926265	0.887361	MEblue
250	Iba01G025850	0.865996	0.899803	MEblue
251	Iba01G025860	0.878358	0.922564	MEblue
252	Iba01G025990	0.922341	0.938445	MEblue
253	Iba01G026000	0.955848	0.911895	MEblue
254	Iba01G026070	0.808894	0.865457	MEblue
255	Iba01G026250	0.991465	0.984223	MEblue
256	Iba01G026260	0.885581	0.826233	MEblue
257	Iba01G026320	0.981629	0.974034	MEblue
258	Iba01G026510	0.987814	0.97946	MEblue
259	Iba01G026580	0.778796	0.842271	MEblue
260	Iba01G026980	0.936034	0.894851	MEblue
261	Iba01G027360	0.989681	0.977219	MEblue
262	Iba01G027510	0.786467	0.855868	MEblue
263	Iba01G027590	0.988629	0.95887	MEblue
264	Iba01G027630	0.728574	0.806877	MEblue
265	Iba01G027780	0.998432	0.992846	MEblue
266	Iba01G027820	0.978696	0.992922	MEblue
267	Iba01G027990	0.950254	0.9755	MEblue
268	Iba01G028130	0.986193	0.980825	MEblue
269	Iba01G028310	0.991182	0.985934	MEblue
270	Iba01G028460	0.902585	0.932137	MEblue
271	Iba01G028490	0.954502	0.972643	MEblue
272	Iba01G028680	0.995862	0.980172	MEblue
273	Iba01G028700	0.977039	0.980975	MEblue
274	Iba01G028720	0.99654	0.982545	MEblue
275	Iba01G028800	0.69719	0.747145	MEblue
276	Iba01G028870	0.983407	0.955951	MEblue
277	Iba01G029090	0.995396	0.988164	MEblue
278	Iba01G029140	0.767202	0.812416	MEblue
279	Iba01G029270	0.972578	0.941395	MEblue
280	Iba01G029340	0.950743	0.901352	MEblue
281	Iba01G029490	0.997547	0.979434	MEblue
282	Iba01G029610	0.854842	0.778046	MEblue
283	Iba01G029700	0.786172	0.846776	MEblue
284	Iba01G029740	0.957527	0.939579	MEblue
285	Iba01G029830	0.854478	0.917422	MEblue
286	Iba01G030010	0.931477	0.967545	MEblue
287	Iba01G030020	0.947934	0.969503	MEblue
288	Iba01G030220	0.981235	0.975394	MEblue
289	Iba01G030260	0.948697	0.973947	MEblue
290	Iba01G030420	0.983899	0.953496	MEblue
291	Iba01G030460	0.944731	0.940254	MEblue
292	Iba01G030520	0.989304	0.989603	MEblue
293	Iba01G030610	0.799031	0.729133	MEblue
294	Iba01G030640	0.820457	0.749214	MEblue
295	Iba01G030770	0.986462	0.959078	MEblue
296	Iba01G030820	0.955286	0.912458	MEblue
297	Iba01G030830	0.974074	0.983807	MEblue
298	Iba01G030880	0.834423	0.79248	MEblue
299	Iba01G031110	0.906077	0.849799	MEblue
300	Iba01G031170	0.952041	0.960669	MEblue
301	Iba01G031350	0.845432	0.779958	MEblue
302	Iba01G031360	0.992222	0.993294	MEblue
303	Iba01G031390	0.951113	0.942716	MEblue
304	Iba01G031430	0.961177	0.974688	MEblue
305	Iba01G031440	0.862438	0.793565	MEblue
306	Iba01G031700	0.981426	0.992983	MEblue
307	Iba01G031790	0.968312	0.930757	MEblue
308	Iba01G031850	0.936837	0.882874	MEblue
309	Iba01G032010	0.828479	0.895023	MEblue
310	Iba01G032040	0.948317	0.902432	MEblue
311	Iba01G032620	0.819213	0.871867	MEblue
312	Iba01G032650	0.971978	0.981393	MEblue
313	Iba01G032720	0.993261	0.984631	MEblue
314	Iba01G032760	0.82733	0.767455	MEblue
315	Iba01G032990	0.981863	0.969796	MEblue
316	Iba01G033010	0.827114	0.744734	MEblue
317	Iba01G033090	0.99294	0.98475	MEblue
318	Iba01G033220	0.784946	0.843091	MEblue
319	Iba01G033240	0.958138	0.91427	MEblue
320	Iba01G033320	0.860009	0.789272	MEblue
321	Iba01G033390	0.970421	0.991087	MEblue
322	Iba01G033420	0.863309	0.794688	MEblue
323	Iba01G033430	0.954523	0.965545	MEblue
324	Iba01G033560	0.991248	0.970527	MEblue
325	Iba01G033600	0.909488	0.943407	MEblue
326	Iba01G034000	0.930366	0.967684	MEblue
327	Iba01G034010	0.974355	0.983462	MEblue
328	Iba01G034100	0.964242	0.973182	MEblue
329	Iba01G034120	0.998753	0.994001	MEblue
330	Iba01G034180	0.801158	0.73596	MEblue
331	Iba01G034230	0.701762	0.780221	MEblue
332	Iba01G034310	0.992324	0.997581	MEblue
333	Iba01G034350	0.939473	0.911975	MEblue
334	Iba01G034700	0.815689	0.83926	MEblue
335	Iba01G034740	0.986976	0.989476	MEblue
336	Iba01G034840	0.803857	0.729781	MEblue
337	Iba01G034920	0.984476	0.98519	MEblue
338	Iba01G035010	0.820663	0.802584	MEblue
339	Iba01G035020	0.979811	0.981458	MEblue
340	Iba01G035300	0.967258	0.928071	MEblue
341	Iba01G035330	0.973251	0.990264	MEblue
342	Iba01G035350	0.992704	0.996847	MEblue
343	Iba01G035420	0.973292	0.937303	MEblue
344	Iba01G035500	0.81193	0.867302	MEblue
345	Iba01G035550	0.951457	0.94211	MEblue
346	Iba01G035630	0.808143	0.734735	MEblue
347	Iba01G035740	0.933376	0.968554	MEblue
348	Iba01G035820	0.972649	0.979554	MEblue
349	Iba01G035930	0.873097	0.809128	MEblue
350	Iba01G035980	0.994791	0.982476	MEblue
351	Iba01G036010	0.987941	0.997673	MEblue
352	Iba01G036040	0.818706	0.743241	MEblue
353	Iba01G036060	0.946619	0.980449	MEblue
354	Iba01G036150	0.962438	0.942965	MEblue
355	Iba01G036270	0.9478	0.963537	MEblue
356	Iba01G036400	0.983173	0.983423	MEblue
357	Iba01G036420	0.890454	0.82999	MEblue
358	Iba01G036450	0.920898	0.878259	MEblue
359	Iba01G036530	0.980171	0.959998	MEblue
360	Iba01G036600	0.99321	0.968191	MEblue
361	Iba01G036680	0.914632	0.93231	MEblue
362	Iba01G036820	0.770699	0.680197	MEblue
363	Iba01G036950	0.987753	0.996406	MEblue
364	Iba01G036970	0.982081	0.995365	MEblue
365	Iba01G037010	0.950141	0.928869	MEblue
366	Iba01G037020	0.822585	0.740942	MEblue
367	Iba01G037100	0.980056	0.967499	MEblue
368	Iba01G037220	0.984259	0.958028	MEblue
369	Iba01G037320	0.865822	0.911184	MEblue
370	Iba01G037720	0.905102	0.944486	MEblue
371	Iba01G037780	0.98985	0.982302	MEblue
372	Iba01G037820	0.635506	0.670489	MEblue
373	Iba01G037830	0.994457	0.982722	MEblue
374	Iba01G037910	0.997149	0.995639	MEblue
375	Iba01G038050	0.923113	0.861726	MEblue
376	Iba01G038210	0.974598	0.994949	MEblue
377	Iba01G038480	0.893729	0.93368	MEblue
378	Iba01G038530	0.856313	0.798115	MEblue
379	Iba01G038760	0.979989	0.961625	MEblue
380	Iba01G038770	0.928693	0.874032	MEblue
381	Iba01G038830	0.800287	0.731939	MEblue
382	Iba01G038890	0.902797	0.930199	MEblue
383	Iba01G038970	0.986656	0.987413	MEblue
384	Iba01G039130	0.990407	0.997004	MEblue
385	Iba01G039270	0.970585	0.951302	MEblue
386	Iba01G039330	0.965323	0.954136	MEblue
387	Iba01G039340	0.867544	0.900405	MEblue
388	Iba01G039470	0.970275	0.93005	MEblue
389	Iba01G039490	0.962061	0.972475	MEblue
390	Iba01G039500	0.802005	0.735112	MEblue
391	Iba01G039590	0.992885	0.999373	MEblue
392	Iba01G039630	0.857608	0.812725	MEblue
393	Iba01G039640	0.997985	0.985511	MEblue
394	Iba01G039650	0.976914	0.994464	MEblue
395	Iba01G039700	0.866814	0.798275	MEblue
396	Iba01G039720	0.959644	0.920135	MEblue
397	Iba01G039790	0.995455	0.996501	MEblue
398	Iba01G040160	0.781659	0.701617	MEblue
399	Iba01G040430	0.843285	0.865341	MEblue
400	Iba01G040480	0.973086	0.993498	MEblue
401	Iba01G040720	0.960352	0.977865	MEblue
402	Iba01G040940	0.974562	0.937142	MEblue
403	Iba01G041220	0.781195	0.692347	MEblue
404	Iba01G041320	0.984164	0.979701	MEblue
405	Iba01G041490	0.982089	0.959024	MEblue
406	Iba01G041500	0.807108	0.729221	MEblue
407	Iba01G041570	0.974363	0.944701	MEblue
408	Iba01G041700	0.784415	0.846204	MEblue
409	Iba01G041720	0.985451	0.989998	MEblue
410	Iba01G041740	0.941996	0.906755	MEblue
411	Iba01G041790	0.882715	0.882926	MEblue
412	Iba01G041910	0.998913	0.988036	MEblue
413	Iba01G041960	0.831465	0.895767	MEblue
414	Iba01G041970	0.986957	0.978767	MEblue
415	Iba01G041980	0.994796	0.978898	MEblue
416	Iba01G042120	0.938586	0.918864	MEblue
417	Iba01G042130	0.962264	0.935979	MEblue
418	Iba01G042190	0.994108	0.998476	MEblue
419	Iba01G042220	0.967853	0.929899	MEblue
420	Iba01G042250	0.97765	0.978302	MEblue
421	Iba01G042380	0.9888	0.996057	MEblue
422	Iba01G042400	0.990312	0.99578	MEblue
423	Iba01G042490	0.835403	0.809087	MEblue
424	Iba01G042580	0.979259	0.987276	MEblue
425	Iba01G042670	0.968259	0.979857	MEblue
426	Iba01G042720	0.956368	0.974393	MEblue
427	Iba01G043030	0.940615	0.896885	MEblue
428	Iba01G043220	0.899198	0.835049	MEblue
429	Iba01G043280	0.980799	0.98333	MEblue
430	Iba01G043310	0.974986	0.971555	MEblue
431	Iba01G043540	0.815101	0.747739	MEblue
432	Iba01G043550	0.942676	0.895955	MEblue
433	Iba01G043690	0.885405	0.817806	MEblue
434	Iba01G043720	0.985717	0.994429	MEblue
435	Iba01G043780	0.967894	0.958989	MEblue
436	Iba01G043840	0.980296	0.972998	MEblue
437	Iba01G044020	0.977009	0.965558	MEblue
438	Iba01G044130	0.821434	0.746324	MEblue
439	Iba01G044650	0.931822	0.902941	MEblue
440	Iba01G044760	0.926687	0.898068	MEblue
441	Iba01G045100	0.990363	0.99835	MEblue
442	Iba01G045160	0.976621	0.990347	MEblue
443	Iba01G045220	0.951523	0.982791	MEblue
444	Iba01G045280	0.831254	0.749686	MEblue
445	Iba01G045290	0.846836	0.801835	MEblue
446	Iba01G045350	0.94617	0.964035	MEblue
447	Iba01G045500	0.926969	0.882659	MEblue
448	Iba01G045640	0.936352	0.966905	MEblue
449	Iba01G045780	0.902598	0.925447	MEblue
450	Iba01G045840	0.9555	0.96801	MEblue
451	Iba01G045870	0.996066	0.997808	MEblue
452	Iba01G046000	0.779676	0.687803	MEblue
453	Iba01G046090	0.975853	0.977722	MEblue
454	Iba01G046200	0.984039	0.986233	MEblue
455	Iba01G046570	0.948081	0.967662	MEblue
456	Iba01G046620	0.821712	0.748076	MEblue
457	Iba01G046710	0.974597	0.942391	MEblue
458	Iba01G046760	0.97814	0.99443	MEblue
459	Iba01G046890	0.862367	0.796204	MEblue
460	Iba01G046950	0.862993	0.791518	MEblue
461	Iba01G046970	0.981065	0.988083	MEblue
462	Iba01G046980	0.956709	0.959443	MEblue
463	Iba01G047020	0.783325	0.858644	MEblue
464	Iba01G047130	0.735433	0.79706	MEblue
465	Iba01G047280	0.932774	0.883504	MEblue
466	Iba01G047300	0.956528	0.914635	MEblue
467	Iba01G047470	0.980565	0.988745	MEblue
468	Iba01G047600	0.995314	0.992603	MEblue
469	Iba01G047650	0.995065	0.987973	MEblue
470	Iba01G047680	0.979961	0.991887	MEblue
471	Iba01G047710	0.998081	0.988073	MEblue
472	Iba01G047910	0.933158	0.889721	MEblue
473	Iba01G047920	0.972221	0.965063	MEblue
474	Iba01G047940	0.923671	0.936778	MEblue
475	Iba01G047970	0.990308	0.984196	MEblue
476	Iba01G048200	0.937316	0.945838	MEblue
477	Iba01G048240	0.989888	0.992409	MEblue
478	Iba01G048500	0.966004	0.985534	MEblue
479	Iba01G048540	0.996561	0.994012	MEblue
480	Iba01G048550	0.956114	0.981427	MEblue
481	Iba01G048560	0.983325	0.997566	MEblue
482	Iba01G048950	0.980921	0.96427	MEblue
483	Iba01G049020	0.956942	0.98453	MEblue
484	Iba01G049030	0.960576	0.98453	MEblue
485	Iba01G049190	0.988454	0.968655	MEblue
486	Iba01G049200	0.957837	0.92403	MEblue
487	Iba01G049390	0.936456	0.962563	MEblue
488	Iba01G049430	0.858896	0.796077	MEblue
489	Iba01G049450	0.983371	0.954407	MEblue
490	Iba01G049510	0.81971	0.873242	MEblue
491	Iba01G049600	0.98092	0.958811	MEblue
492	Iba01G049720	0.982064	0.972987	MEblue
493	Iba01G049840	0.877019	0.918457	MEblue
494	Iba01G049870	0.934954	0.972843	MEblue
495	Iba01G050050	0.904321	0.946197	MEblue
496	Iba01G050310	0.802588	0.730331	MEblue
497	Iba01G050340	0.956708	0.96101	MEblue
498	Iba01G050350	0.973909	0.951252	MEblue
499	Iba01G050360	0.747258	0.815343	MEblue
500	Iba01G050480	0.969257	0.935357	MEblue
501	Iba01G050670	0.917254	0.924845	MEblue
502	Iba01G050680	0.908163	0.909101	MEblue
503	Iba01G051080	0.97235	0.94418	MEblue
504	Iba01G051310	0.796458	0.844836	MEblue
505	Iba01G051320	0.967958	0.975348	MEblue
506	Iba01G051330	0.985638	0.996703	MEblue
507	Iba01G051570	0.980893	0.950986	MEblue
508	Iba01G051890	0.920438	0.950639	MEblue
509	Iba01G052070	0.891887	0.928455	MEblue
510	Iba01G052230	0.785228	0.718799	MEblue
511	Iba01G056520	0.934991	0.926209	MEblue
512	Iba01G056550	0.991673	0.989516	MEblue
513	Iba01G056780	0.94397	0.927096	MEblue
514	Iba01G056870	0.988953	0.982585	MEblue
515	Iba01G056980	0.86332	0.89942	MEblue
516	Iba01G057020	0.718426	0.785081	MEblue
517	Iba01G057080	0.837616	0.801854	MEblue
518	Iba01G057140	0.985379	0.984949	MEblue
519	Iba01G057150	0.965286	0.981477	MEblue
520	Iba01G057270	0.975919	0.968644	MEblue
521	Iba01G057290	0.792847	0.705581	MEblue
522	Iba01G057770	0.95511	0.912312	MEblue
523	Iba01G057830	0.967929	0.949614	MEblue
524	Iba01G057870	0.983222	0.989495	MEblue
525	Iba01G058020	0.895947	0.930382	MEblue
526	Iba01G058040	0.71725	0.775148	MEblue
527	Iba01G058230	0.928739	0.957608	MEblue
528	Iba01G058300	0.988949	0.995062	MEblue
529	Iba01G058320	0.904192	0.940307	MEblue
530	Iba01G058330	0.741284	0.82431	MEblue
531	Iba01G058500	0.824305	0.876892	MEblue
532	Iba01G058590	0.976383	0.976591	MEblue
533	Iba01G058610	0.864273	0.916716	MEblue
534	Iba01G058690	0.99535	0.992834	MEblue
535	Iba01G058800	0.888866	0.86995	MEblue
536	Iba01G058970	0.945737	0.903429	MEblue
537	Iba01G058980	0.994456	0.998434	MEblue
538	Iba01G059070	0.876854	0.80311	MEblue
539	Iba01G059180	0.907602	0.857994	MEblue
540	Iba01G059350	0.994959	0.993085	MEblue
541	Iba01G059400	0.960646	0.923804	MEblue
542	Iba01G059810	0.797676	0.719615	MEblue
543	Iba01G059950	0.992174	0.976521	MEblue
544	Iba01G060110	0.856111	0.787187	MEblue
545	Iba01G060350	0.998191	0.989095	MEblue
546	Iba01G060610	0.867877	0.843369	MEblue
547	Iba01G060650	0.952804	0.9818	MEblue
548	Iba01G060660	0.886327	0.820317	MEblue
549	Iba01G060740	0.610352	0.707358	MEblue
550	Iba01G060980	0.820764	0.863288	MEblue
551	Iba01G062290	0.549741	0.472686	MEblue
552	Iba02G000260	0.967803	0.923333	MEblue
553	Iba02G000340	0.793738	0.855909	MEblue
554	Iba02G000390	0.868853	0.822453	MEblue
555	Iba02G000510	0.992418	0.995621	MEblue
556	Iba02G000590	0.999454	0.991332	MEblue
557	Iba02G000630	0.988345	0.985772	MEblue
558	Iba02G000680	0.894233	0.94222	MEblue
559	Iba02G000800	0.983534	0.978056	MEblue
560	Iba02G000970	0.942294	0.971587	MEblue
561	Iba02G001010	0.932637	0.911752	MEblue
562	Iba02G001100	0.812971	0.808282	MEblue
563	Iba02G001270	0.991301	0.979723	MEblue
564	Iba02G001390	0.811177	0.86963	MEblue
565	Iba02G001460	0.9768	0.992111	MEblue
566	Iba02G001490	0.927137	0.869961	MEblue
567	Iba02G001510	0.934497	0.882649	MEblue
568	Iba02G001620	0.96881	0.957637	MEblue
569	Iba02G001780	0.99178	0.997429	MEblue
570	Iba02G001890	0.757197	0.823629	MEblue
571	Iba02G001970	0.964328	0.966826	MEblue
572	Iba02G002040	0.960731	0.949712	MEblue
573	Iba02G002080	0.99802	0.995039	MEblue
574	Iba02G002130	0.975885	0.98437	MEblue
575	Iba02G002170	0.998816	0.989034	MEblue
576	Iba02G002180	0.990861	0.983643	MEblue
577	Iba02G002280	0.993965	0.973048	MEblue
578	Iba02G002290	0.992504	0.983033	MEblue
579	Iba02G002710	0.958948	0.918797	MEblue
580	Iba02G002740	0.850707	0.778802	MEblue
581	Iba02G002750	0.932393	0.951489	MEblue
582	Iba02G002800	0.851729	0.815222	MEblue
583	Iba02G002900	0.981045	0.996034	MEblue
584	Iba02G003020	0.822889	0.810732	MEblue
585	Iba02G003190	0.957001	0.975908	MEblue
586	Iba02G003330	0.689192	0.741985	MEblue
587	Iba02G003400	0.814124	0.732308	MEblue
588	Iba02G003410	0.868455	0.808099	MEblue
589	Iba02G003430	0.911758	0.949251	MEblue
590	Iba02G003480	0.988305	0.991961	MEblue
591	Iba02G003540	0.99174	0.995383	MEblue
592	Iba02G003720	0.96197	0.983933	MEblue
593	Iba02G004160	0.979847	0.960764	MEblue
594	Iba02G004200	0.983805	0.956049	MEblue
595	Iba02G004350	0.948192	0.910133	MEblue
596	Iba02G004370	0.962352	0.966272	MEblue
597	Iba02G004400	0.882292	0.813602	MEblue
598	Iba02G004510	0.980764	0.946324	MEblue
599	Iba02G004770	0.822475	0.859676	MEblue
600	Iba02G004800	0.963288	0.96604	MEblue
601	Iba02G004840	0.854841	0.787983	MEblue
602	Iba02G004880	0.972116	0.990587	MEblue
603	Iba02G004950	0.933284	0.95684	MEblue
604	Iba02G005070	0.990397	0.993927	MEblue
605	Iba02G005160	0.942089	0.956202	MEblue
606	Iba02G005180	0.956176	0.91127	MEblue
607	Iba02G005310	0.935264	0.898303	MEblue
608	Iba02G005320	0.809965	0.739058	MEblue
609	Iba02G005400	0.869625	0.80494	MEblue
610	Iba02G005450	0.988797	0.994017	MEblue
611	Iba02G005750	0.977597	0.957173	MEblue
612	Iba02G005770	0.99542	0.972803	MEblue
613	Iba02G005800	0.969311	0.93284	MEblue
614	Iba02G005860	0.930431	0.884955	MEblue
615	Iba02G005940	0.983773	0.970081	MEblue
616	Iba02G006010	0.959911	0.917458	MEblue
617	Iba02G006020	0.774166	0.689711	MEblue
618	Iba02G006050	0.946014	0.977286	MEblue
619	Iba02G006060	0.979056	0.942866	MEblue
620	Iba02G006070	0.995124	0.995648	MEblue
621	Iba02G006190	0.967834	0.984747	MEblue
622	Iba02G006340	0.954455	0.906804	MEblue
623	Iba02G006370	0.896617	0.873146	MEblue
624	Iba02G006630	0.970678	0.988812	MEblue
625	Iba02G006760	0.989242	0.964214	MEblue
626	Iba02G006870	0.892555	0.842767	MEblue
627	Iba02G006910	0.95765	0.922394	MEblue
628	Iba02G006950	0.898669	0.937536	MEblue
629	Iba02G007070	0.888008	0.851032	MEblue
630	Iba02G007160	0.966143	0.986155	MEblue
631	Iba02G007470	0.941763	0.953456	MEblue
632	Iba02G007610	0.875229	0.82936	MEblue
633	Iba02G007770	0.994119	0.984667	MEblue
634	Iba02G007830	0.973155	0.989036	MEblue
635	Iba02G007910	0.953978	0.908543	MEblue
636	Iba02G007990	0.939073	0.955873	MEblue
637	Iba02G008170	0.997202	0.992285	MEblue
638	Iba02G008210	0.904862	0.847398	MEblue
639	Iba02G008270	0.914675	0.864155	MEblue
640	Iba02G008460	0.805378	0.852972	MEblue
641	Iba02G008490	0.94648	0.90159	MEblue
642	Iba02G008500	0.986513	0.960932	MEblue
643	Iba02G008530	0.955867	0.920457	MEblue
644	Iba02G008600	0.965693	0.968723	MEblue
645	Iba02G008640	0.567495	0.541109	MEblue
646	Iba02G008800	0.881397	0.815297	MEblue
647	Iba02G008870	0.976702	0.983208	MEblue
648	Iba02G009000	0.923788	0.885868	MEblue
649	Iba02G009170	0.987946	0.992687	MEblue
650	Iba02G009290	0.965265	0.976369	MEblue
651	Iba02G009560	0.932659	0.876982	MEblue
652	Iba02G009630	0.980091	0.988436	MEblue
653	Iba02G009680	0.990636	0.97291	MEblue
654	Iba02G009770	0.782824	0.706482	MEblue
655	Iba02G009860	0.771204	0.837888	MEblue
656	Iba02G009910	0.982922	0.996801	MEblue
657	Iba02G009990	0.939373	0.970825	MEblue
658	Iba02G010340	0.98114	0.955305	MEblue
659	Iba02G010430	0.878645	0.825922	MEblue
660	Iba02G010470	0.989572	0.997873	MEblue
661	Iba02G010480	0.989326	0.993169	MEblue
662	Iba02G010500	0.910594	0.941003	MEblue
663	Iba02G010580	0.978455	0.959849	MEblue
664	Iba02G010890	0.99162	0.994973	MEblue
665	Iba02G011090	0.919102	0.873653	MEblue
666	Iba02G011220	0.876222	0.805935	MEblue
667	Iba02G011310	0.98108	0.970909	MEblue
668	Iba02G011390	0.996789	0.990106	MEblue
669	Iba02G011530	0.956051	0.908904	MEblue
670	Iba02G011650	0.993865	0.992124	MEblue
671	Iba02G011690	0.756909	0.751661	MEblue
672	Iba02G011860	0.926138	0.956311	MEblue
673	Iba02G012120	0.977424	0.945184	MEblue
674	Iba02G012180	0.926875	0.888165	MEblue
675	Iba02G012570	0.771184	0.841481	MEblue
676	Iba02G012750	0.959728	0.962529	MEblue
677	Iba02G012880	0.969556	0.987319	MEblue
678	Iba02G012950	0.516598	0.592974	MEblue
679	Iba02G013030	0.943853	0.896128	MEblue
680	Iba02G013050	0.888379	0.82983	MEblue
681	Iba02G013070	0.996934	0.995354	MEblue
682	Iba02G013260	0.92777	0.882429	MEblue
683	Iba02G013550	0.801763	0.816825	MEblue
684	Iba02G013620	0.97756	0.98695	MEblue
685	Iba02G013760	0.966598	0.97121	MEblue
686	Iba02G013870	0.826514	0.766146	MEblue
687	Iba02G013880	0.9682	0.93	MEblue
688	Iba02G013900	0.972531	0.988084	MEblue
689	Iba02G013930	0.993644	0.988311	MEblue
690	Iba02G013990	0.972419	0.957111	MEblue
691	Iba02G014040	0.998566	0.98946	MEblue
692	Iba02G014060	0.786781	0.842537	MEblue
693	Iba02G014100	0.985897	0.988244	MEblue
694	Iba02G014260	0.933099	0.877379	MEblue
695	Iba02G014340	0.97888	0.954243	MEblue
696	Iba02G014390	0.908369	0.948001	MEblue
697	Iba02G014560	0.993483	0.97972	MEblue
698	Iba02G014630	0.952732	0.966447	MEblue
699	Iba02G014710	0.916942	0.949187	MEblue
700	Iba02G015240	0.962582	0.921199	MEblue
701	Iba02G015560	0.925276	0.96218	MEblue
702	Iba02G015610	0.939379	0.949434	MEblue
703	Iba02G015760	0.937127	0.951907	MEblue
704	Iba02G015970	0.70845	0.677025	MEblue
705	Iba02G016000	0.974369	0.967335	MEblue
706	Iba02G016180	0.926102	0.911644	MEblue
707	Iba02G016550	0.935559	0.90301	MEblue
708	Iba02G016730	0.991262	0.991421	MEblue
709	Iba02G016820	0.825583	0.761099	MEblue
710	Iba02G016860	0.973167	0.993419	MEblue
711	Iba02G017080	0.793718	0.740969	MEblue
712	Iba02G017220	0.998169	0.987604	MEblue
713	Iba02G017270	0.737384	0.78111	MEblue
714	Iba02G017360	0.989667	0.990189	MEblue
715	Iba02G017380	0.90336	0.842159	MEblue
716	Iba02G017390	0.966674	0.986198	MEblue
717	Iba02G018070	0.947552	0.964837	MEblue
718	Iba02G018120	0.965846	0.982547	MEblue
719	Iba02G018190	0.947656	0.942129	MEblue
720	Iba02G018340	0.869739	0.922057	MEblue
721	Iba02G018850	0.935866	0.91138	MEblue
722	Iba02G018970	0.957067	0.915364	MEblue
723	Iba02G018990	0.935739	0.90352	MEblue
724	Iba02G019010	0.92174	0.949147	MEblue
725	Iba02G019110	0.89086	0.825717	MEblue
726	Iba02G019360	0.737799	0.815479	MEblue
727	Iba02G019770	0.962238	0.946458	MEblue
728	Iba02G019780	0.95454	0.952839	MEblue
729	Iba02G019790	0.849304	0.785933	MEblue
730	Iba02G019830	0.829251	0.886797	MEblue
731	Iba02G019960	0.9641	0.991145	MEblue
732	Iba02G020000	0.799069	0.861547	MEblue
733	Iba02G020020	0.984019	0.986525	MEblue
734	Iba02G020040	0.753091	0.827648	MEblue
735	Iba02G020060	0.941582	0.912707	MEblue
736	Iba02G020270	0.992286	0.982562	MEblue
737	Iba02G020390	0.948876	0.912762	MEblue
738	Iba02G020470	0.94994	0.917047	MEblue
739	Iba02G020520	0.963567	0.960715	MEblue
740	Iba02G020570	0.937001	0.955061	MEblue
741	Iba02G020670	0.989265	0.97138	MEblue
742	Iba02G020720	0.760832	0.825705	MEblue
743	Iba02G020740	0.986907	0.985375	MEblue
744	Iba02G020750	0.969246	0.991264	MEblue
745	Iba02G020790	0.75364	0.819691	MEblue
746	Iba02G020950	0.978439	0.969932	MEblue
747	Iba02G021040	0.988409	0.992384	MEblue
748	Iba02G021120	0.858829	0.786842	MEblue
749	Iba02G021180	0.918924	0.941119	MEblue
750	Iba02G021300	0.993492	0.98941	MEblue
751	Iba02G021540	0.967917	0.952397	MEblue
752	Iba02G021590	0.942561	0.973022	MEblue
753	Iba02G021640	0.959906	0.930094	MEblue
754	Iba02G021670	0.980486	0.976268	MEblue
755	Iba02G021990	0.951885	0.974566	MEblue
756	Iba02G022020	0.960951	0.983844	MEblue
757	Iba02G022060	0.996951	0.993046	MEblue
758	Iba02G022240	0.947486	0.936162	MEblue
759	Iba02G022400	0.92693	0.876756	MEblue
760	Iba02G022480	0.987641	0.991192	MEblue
761	Iba02G022580	0.982133	0.993795	MEblue
762	Iba02G022610	0.995584	0.980259	MEblue
763	Iba02G022810	0.923326	0.951811	MEblue
764	Iba02G022920	0.959111	0.947979	MEblue
765	Iba02G023070	0.977052	0.969287	MEblue
766	Iba02G023170	0.949241	0.977599	MEblue
767	Iba02G023280	0.983813	0.988287	MEblue
768	Iba02G023310	0.997039	0.98605	MEblue
769	Iba02G023330	0.974584	0.985604	MEblue
770	Iba02G023340	0.981204	0.965124	MEblue
771	Iba02G023370	0.988814	0.999008	MEblue
772	Iba02G023960	0.99479	0.97887	MEblue
773	Iba02G023990	0.937631	0.913914	MEblue
774	Iba02G024000	0.97383	0.985979	MEblue
775	Iba02G024200	0.989253	0.988996	MEblue
776	Iba02G024240	0.9341	0.929265	MEblue
777	Iba02G024280	0.963318	0.976608	MEblue
778	Iba02G024390	0.898061	0.848717	MEblue
779	Iba02G024550	0.992459	0.994272	MEblue
780	Iba02G024680	0.794657	0.860422	MEblue
781	Iba02G024730	0.985177	0.997952	MEblue
782	Iba02G024760	0.970142	0.990453	MEblue
783	Iba02G024800	0.996213	0.992506	MEblue
784	Iba02G024860	0.965451	0.962822	MEblue
785	Iba02G024870	0.998159	0.992654	MEblue
786	Iba02G025250	0.986003	0.973348	MEblue
787	Iba02G025450	0.740675	0.813068	MEblue
788	Iba02G025520	0.989247	0.971118	MEblue
789	Iba02G025540	0.863446	0.800753	MEblue
790	Iba02G025580	0.970066	0.960436	MEblue
791	Iba02G025620	0.899606	0.936821	MEblue
792	Iba02G025800	0.989702	0.995726	MEblue
793	Iba02G026010	0.807568	0.868888	MEblue
794	Iba02G026380	0.993581	0.998265	MEblue
795	Iba02G026450	0.889854	0.832705	MEblue
796	Iba02G026590	0.961642	0.943878	MEblue
797	Iba02G026670	0.703579	0.704511	MEblue
798	Iba02G026680	0.980787	0.9716	MEblue
799	Iba02G026800	0.965185	0.947494	MEblue
800	Iba02G026880	0.985957	0.995671	MEblue
801	Iba02G026890	0.7563	0.789568	MEblue
802	Iba02G027000	0.861172	0.795025	MEblue
803	Iba02G027010	0.974859	0.950098	MEblue
804	Iba02G027110	0.973907	0.940164	MEblue
805	Iba02G027270	0.98672	0.997858	MEblue
806	Iba02G027330	0.913278	0.85519	MEblue
807	Iba02G027540	0.857417	0.841073	MEblue
808	Iba02G027570	0.948189	0.922157	MEblue
809	Iba02G027650	0.906855	0.900665	MEblue
810	Iba02G027790	0.893574	0.825361	MEblue
811	Iba02G027830	0.9848	0.965573	MEblue
812	Iba02G028200	0.867918	0.80352	MEblue
813	Iba02G028380	0.938133	0.884851	MEblue
814	Iba02G028480	0.875204	0.923273	MEblue
815	Iba02G028650	0.651747	0.634372	MEblue
816	Iba02G028720	0.983689	0.984848	MEblue
817	Iba02G029160	0.871988	0.808351	MEblue
818	Iba02G029220	0.967976	0.940546	MEblue
819	Iba02G029230	0.79672	0.844406	MEblue
820	Iba02G029340	0.946544	0.904804	MEblue
821	Iba02G029500	0.99377	0.997818	MEblue
822	Iba02G029570	0.985615	0.968923	MEblue
823	Iba02G029610	0.981469	0.986363	MEblue
824	Iba02G029730	0.983094	0.967934	MEblue
825	Iba02G029940	0.97454	0.991974	MEblue
826	Iba02G030140	0.90227	0.850802	MEblue
827	Iba02G030170	0.977086	0.957023	MEblue
828	Iba02G030220	0.880606	0.920896	MEblue
829	Iba02G030490	0.985549	0.991921	MEblue
830	Iba02G030630	0.969413	0.981082	MEblue
831	Iba02G030670	0.946251	0.900584	MEblue
832	Iba02G030800	0.954724	0.985758	MEblue
833	Iba02G030820	0.949981	0.977831	MEblue
834	Iba02G030840	0.861632	0.915119	MEblue
835	Iba02G030860	0.811323	0.879518	MEblue
836	Iba02G031080	0.831079	0.759374	MEblue
837	Iba02G031120	0.996045	0.990131	MEblue
838	Iba02G031130	0.928038	0.947163	MEblue
839	Iba02G031170	0.923569	0.861172	MEblue
840	Iba02G031180	0.733319	0.800065	MEblue
841	Iba02G031260	0.844691	0.896103	MEblue
842	Iba02G031400	0.94907	0.972824	MEblue
843	Iba02G031530	0.944729	0.970797	MEblue
844	Iba02G031580	0.934188	0.886255	MEblue
845	Iba02G031600	0.833071	0.759622	MEblue
846	Iba02G031610	0.97003	0.943155	MEblue
847	Iba02G031700	0.852858	0.902266	MEblue
848	Iba02G031710	0.990916	0.999727	MEblue
849	Iba02G031840	0.909293	0.9309	MEblue
850	Iba02G031870	0.93911	0.974294	MEblue
851	Iba02G031910	0.932711	0.931369	MEblue
852	Iba02G031960	0.917242	0.936633	MEblue
853	Iba02G032360	0.95159	0.941474	MEblue
854	Iba02G032480	0.840799	0.778583	MEblue
855	Iba02G032580	0.908877	0.852816	MEblue
856	Iba02G032690	0.950745	0.948838	MEblue
857	Iba02G033280	0.98682	0.981319	MEblue
858	Iba02G033420	0.955643	0.91203	MEblue
859	Iba02G033460	0.898957	0.848957	MEblue
860	Iba02G033590	0.948992	0.96348	MEblue
861	Iba02G033790	0.991469	0.995782	MEblue
862	Iba02G033810	0.878003	0.810004	MEblue
863	Iba02G033820	0.975689	0.979123	MEblue
864	Iba02G033970	0.405415	0.400213	MEblue
865	Iba02G034110	0.844873	0.779171	MEblue
866	Iba02G034130	0.956959	0.973484	MEblue
867	Iba02G034210	0.722167	0.773296	MEblue
868	Iba02G034220	0.884722	0.9293	MEblue
869	Iba02G034300	0.960258	0.98563	MEblue
870	Iba02G034350	0.998533	0.990927	MEblue
871	Iba02G034680	0.747292	0.82115	MEblue
872	Iba02G034840	0.974454	0.991146	MEblue
873	Iba02G035350	0.962409	0.949927	MEblue
874	Iba02G035800	0.977528	0.98711	MEblue
875	Iba02G035860	0.963584	0.923292	MEblue
876	Iba02G035910	0.570314	0.478511	MEblue
877	Iba02G036270	0.976951	0.995241	MEblue
878	Iba02G036290	0.996791	0.978706	MEblue
879	Iba02G036570	0.834677	0.901475	MEblue
880	Iba02G036590	0.987513	0.994554	MEblue
881	Iba02G036600	0.853657	0.790049	MEblue
882	Iba02G036650	0.799966	0.865643	MEblue
883	Iba02G036660	0.843981	0.769596	MEblue
884	Iba02G036970	0.981393	0.991714	MEblue
885	Iba02G036990	0.966475	0.950418	MEblue
886	Iba02G037010	0.902197	0.839276	MEblue
887	Iba02G037150	0.71547	0.645403	MEblue
888	Iba02G037330	0.856664	0.903757	MEblue
889	Iba02G037350	0.95831	0.931017	MEblue
890	Iba02G037560	0.952263	0.972358	MEblue
891	Iba02G037570	0.987256	0.968053	MEblue
892	Iba02G037580	0.986845	0.989689	MEblue
893	Iba02G037590	0.922723	0.959016	MEblue
894	Iba02G037870	0.920197	0.95008	MEblue
895	Iba02G037940	0.994099	0.9842	MEblue
896	Iba02G038100	0.793126	0.717807	MEblue
897	Iba02G038270	0.98386	0.978042	MEblue
898	Iba02G038510	0.799639	0.719595	MEblue
899	Iba02G038520	0.893488	0.835109	MEblue
900	Iba02G038580	0.948004	0.967219	MEblue
901	Iba02G038660	0.989517	0.968378	MEblue
902	Iba02G038690	0.990014	0.966784	MEblue
903	Iba02G038710	0.875794	0.913398	MEblue
904	Iba02G039140	0.987592	0.995628	MEblue
905	Iba02G039180	0.993779	0.998699	MEblue
906	Iba02G039280	0.922698	0.945204	MEblue
907	Iba02G040430	0.75583	0.695013	MEblue
908	Iba02G041460	0.89125	0.835186	MEblue
909	Iba02G042140	0.802501	0.723345	MEblue
910	Iba02G042350	0.910308	0.938607	MEblue
911	Iba02G043070	0.981394	0.951606	MEblue
912	Iba02G043130	0.994266	0.995153	MEblue
913	Iba02G043310	0.999425	0.987085	MEblue
914	Iba02G043650	0.981383	0.994902	MEblue
915	Iba02G043690	0.879257	0.915977	MEblue
916	Iba02G043700	0.649226	0.653785	MEblue
917	Iba02G043710	0.95877	0.95128	MEblue
918	Iba02G043750	0.952744	0.972024	MEblue
919	Iba02G043770	0.930367	0.877603	MEblue
920	Iba02G044180	0.744347	0.790203	MEblue
921	Iba02G044290	0.992264	0.981594	MEblue
922	Iba02G044380	0.995804	0.980744	MEblue
923	Iba02G044410	0.97062	0.940905	MEblue
924	Iba02G044500	0.963582	0.938765	MEblue
925	Iba02G044510	0.944759	0.893343	MEblue
926	Iba02G044550	0.934867	0.967534	MEblue
927	Iba02G044560	0.724747	0.793604	MEblue
928	Iba02G044710	0.978635	0.987799	MEblue
929	Iba02G044720	0.962939	0.919509	MEblue
930	Iba02G044740	0.88108	0.908353	MEblue
931	Iba02G044900	0.885992	0.896708	MEblue
932	Iba02G044940	0.854932	0.804847	MEblue
933	Iba02G045370	0.934731	0.889288	MEblue
934	Iba02G045480	0.977829	0.994574	MEblue
935	Iba02G045670	0.988835	0.998769	MEblue
936	Iba02G045690	0.878866	0.815061	MEblue
937	Iba02G045780	0.989882	0.994681	MEblue
938	Iba02G045800	0.917373	0.885001	MEblue
939	Iba02G045830	0.957474	0.977732	MEblue
940	Iba02G046010	0.960889	0.916703	MEblue
941	Iba02G046110	0.992504	0.984566	MEblue
942	Iba02G046310	0.832724	0.888505	MEblue
943	Iba02G046320	0.929764	0.883465	MEblue
944	Iba02G046330	0.975694	0.940139	MEblue
945	Iba02G046540	0.935831	0.968535	MEblue
946	Iba02G046580	0.932715	0.896107	MEblue
947	Iba02G046600	0.992237	0.986545	MEblue
948	Iba02G046620	0.933667	0.90636	MEblue
949	Iba02G047040	0.82608	0.746439	MEblue
950	Iba02G047130	0.839954	0.888825	MEblue
951	Iba02G047260	0.857358	0.915311	MEblue
952	Iba02G047430	0.959377	0.937239	MEblue
953	Iba02G047510	0.87761	0.813524	MEblue
954	Iba02G047590	0.99277	0.985818	MEblue
955	Iba02G047860	0.825783	0.792604	MEblue
956	Iba02G048030	0.99914	0.988898	MEblue
957	Iba02G048130	0.826378	0.821088	MEblue
958	Iba02G048290	0.977441	0.992877	MEblue
959	Iba02G048390	0.91655	0.856684	MEblue
960	Iba02G048440	0.88277	0.816926	MEblue
961	Iba02G048460	0.994805	0.990477	MEblue
962	Iba02G048570	0.991158	0.994767	MEblue
963	Iba02G048590	0.998965	0.99208	MEblue
964	Iba02G048690	0.902817	0.845148	MEblue
965	Iba02G048780	0.958668	0.965589	MEblue
966	Iba02G048820	0.947652	0.907816	MEblue
967	Iba02G048980	0.989323	0.995676	MEblue
968	Iba02G049040	0.992533	0.981334	MEblue
969	Iba02G049060	0.946434	0.935726	MEblue
970	Iba02G049290	0.922514	0.960813	MEblue
971	Iba02G049440	0.957895	0.955951	MEblue
972	Iba02G049570	0.960036	0.915584	MEblue
973	Iba02G049860	0.966027	0.953955	MEblue
974	Iba02G050260	0.80235	0.868478	MEblue
975	Iba02G050420	0.900065	0.869841	MEblue
976	Iba02G050470	0.997786	0.983246	MEblue
977	Iba02G050730	0.975252	0.979492	MEblue
978	Iba02G050790	0.956055	0.98075	MEblue
979	Iba02G050890	0.998039	0.994707	MEblue
980	Iba02G050900	0.962533	0.91768	MEblue
981	Iba02G051280	0.941154	0.969096	MEblue
982	Iba02G051300	0.961992	0.922056	MEblue
983	Iba02G051370	0.920233	0.880443	MEblue
984	Iba02G051380	0.989994	0.998242	MEblue
985	Iba02G051440	0.810167	0.877102	MEblue
986	Iba02G051520	0.944681	0.974228	MEblue
987	Iba02G051560	0.964258	0.972493	MEblue
988	Iba02G051730	0.851933	0.785632	MEblue
989	Iba02G051750	0.988243	0.996016	MEblue
990	Iba02G051760	0.981635	0.996711	MEblue
991	Iba02G051830	0.978387	0.971113	MEblue
992	Iba02G052200	0.9029	0.84719	MEblue
993	Iba02G052220	0.861757	0.794253	MEblue
994	Iba02G052270	0.946246	0.980074	MEblue
995	Iba02G052420	0.889067	0.937651	MEblue
996	Iba02G052440	0.919658	0.856836	MEblue
997	Iba02G052470	0.970237	0.943042	MEblue
998	Iba02G052580	0.959722	0.976097	MEblue
999	Iba02G052600	0.968973	0.950101	MEblue
1000	Iba02G052660	0.989971	0.974478	MEblue
1001	Iba02G052790	0.860623	0.907733	MEblue
1002	Iba02G052840	0.980074	0.985617	MEblue
1003	Iba02G052990	0.969269	0.94767	MEblue
1004	Iba03G000030	0.837652	0.769481	MEblue
1005	Iba03G000280	0.992753	0.987705	MEblue
1006	Iba03G000290	0.81785	0.798327	MEblue
1007	Iba03G000500	0.819028	0.742015	MEblue
1008	Iba03G000710	0.971306	0.982012	MEblue
1009	Iba03G000740	0.827897	0.872225	MEblue
1010	Iba03G000890	0.951637	0.961563	MEblue
1011	Iba03G000940	0.982158	0.955017	MEblue
1012	Iba03G000960	0.96662	0.985711	MEblue
1013	Iba03G000990	0.944182	0.894947	MEblue
1014	Iba03G001150	0.93165	0.93265	MEblue
1015	Iba03G001260	0.836059	0.772077	MEblue
1016	Iba03G001280	0.84781	0.776547	MEblue
1017	Iba03G001360	0.97159	0.990885	MEblue
1018	Iba03G001490	0.955288	0.965001	MEblue
1019	Iba03G001550	0.996831	0.986948	MEblue
1020	Iba03G001680	0.816319	0.741431	MEblue
1021	Iba03G001770	0.77957	0.699801	MEblue
1022	Iba03G001790	0.9618	0.96028	MEblue
1023	Iba03G001920	0.854881	0.917998	MEblue
1024	Iba03G002020	0.996868	0.978463	MEblue
1025	Iba03G002050	0.97912	0.952954	MEblue
1026	Iba03G002130	0.980892	0.950439	MEblue
1027	Iba03G002150	0.998433	0.994685	MEblue
1028	Iba03G002250	0.886671	0.84545	MEblue
1029	Iba03G002270	0.942211	0.899116	MEblue
1030	Iba03G002510	0.987171	0.977469	MEblue
1031	Iba03G002540	0.912109	0.862044	MEblue
1032	Iba03G002550	0.908964	0.849939	MEblue
1033	Iba03G002700	0.978146	0.949174	MEblue
1034	Iba03G002710	0.797158	0.721673	MEblue
1035	Iba03G002770	0.987724	0.992385	MEblue
1036	Iba03G002830	0.995919	0.985171	MEblue
1037	Iba03G003090	0.988486	0.995941	MEblue
1038	Iba03G003110	0.996241	0.998185	MEblue
1039	Iba03G003170	0.969854	0.985869	MEblue
1040	Iba03G003210	0.983726	0.963155	MEblue
1041	Iba03G003240	0.716642	0.76623	MEblue
1042	Iba03G003370	0.883361	0.840477	MEblue
1043	Iba03G003420	0.954754	0.973311	MEblue
1044	Iba03G003510	0.984826	0.983701	MEblue
1045	Iba03G003740	0.857218	0.796217	MEblue
1046	Iba03G003940	0.956147	0.976662	MEblue
1047	Iba03G003980	0.872852	0.81777	MEblue
1048	Iba03G004020	0.91754	0.943285	MEblue
1049	Iba03G004090	0.980564	0.997246	MEblue
1050	Iba03G004120	0.97475	0.934053	MEblue
1051	Iba03G004330	0.987879	0.966749	MEblue
1052	Iba03G004520	0.990674	0.995386	MEblue
1053	Iba03G004570	0.778316	0.702295	MEblue
1054	Iba03G004600	0.934734	0.877367	MEblue
1055	Iba03G004620	0.995071	0.992827	MEblue
1056	Iba03G004630	0.979683	0.993295	MEblue
1057	Iba03G004730	0.995263	0.992493	MEblue
1058	Iba03G004770	0.979547	0.991334	MEblue
1059	Iba03G004800	0.922936	0.861098	MEblue
1060	Iba03G004870	0.756194	0.828315	MEblue
1061	Iba03G004970	0.925851	0.878495	MEblue
1062	Iba03G005230	0.848834	0.896676	MEblue
1063	Iba03G005430	0.981592	0.997929	MEblue
1064	Iba03G005480	0.993729	0.997562	MEblue
1065	Iba03G005720	0.991466	0.969042	MEblue
1066	Iba03G005830	0.986093	0.974549	MEblue
1067	Iba03G005920	0.846684	0.883208	MEblue
1068	Iba03G006030	0.99867	0.993046	MEblue
1069	Iba03G006110	0.996049	0.981143	MEblue
1070	Iba03G006140	0.993053	0.995436	MEblue
1071	Iba03G006200	0.847747	0.856366	MEblue
1072	Iba03G006290	0.981366	0.962036	MEblue
1073	Iba03G006380	0.872281	0.895215	MEblue
1074	Iba03G006440	0.943119	0.972498	MEblue
1075	Iba03G006480	0.997072	0.983217	MEblue
1076	Iba03G006490	0.865456	0.910493	MEblue
1077	Iba03G006590	0.979229	0.950113	MEblue
1078	Iba03G006630	0.835693	0.896618	MEblue
1079	Iba03G006670	0.994512	0.997017	MEblue
1080	Iba03G006760	0.947498	0.974021	MEblue
1081	Iba03G006810	0.924749	0.940037	MEblue
1082	Iba03G006890	0.933623	0.884297	MEblue
1083	Iba03G007040	0.893131	0.826538	MEblue
1084	Iba03G007640	0.763036	0.813579	MEblue
1085	Iba03G007680	0.911219	0.917628	MEblue
1086	Iba03G007760	0.995505	0.979731	MEblue
1087	Iba03G007790	0.951259	0.979006	MEblue
1088	Iba03G007890	0.980496	0.96361	MEblue
1089	Iba03G007910	0.992781	0.973992	MEblue
1090	Iba03G008130	0.915938	0.894534	MEblue
1091	Iba03G008180	0.924483	0.956604	MEblue
1092	Iba03G008190	0.89611	0.940551	MEblue
1093	Iba03G008240	0.994898	0.98855	MEblue
1094	Iba03G008460	0.974577	0.977769	MEblue
1095	Iba03G008870	0.981043	0.959416	MEblue
1096	Iba03G008970	0.880001	0.810028	MEblue
1097	Iba03G009020	0.695954	0.647217	MEblue
1098	Iba03G009380	0.920526	0.863385	MEblue
1099	Iba03G009440	0.881835	0.934117	MEblue
1100	Iba03G009480	0.758769	0.799187	MEblue
1101	Iba03G009490	0.840132	0.770016	MEblue
1102	Iba03G009680	0.971177	0.931882	MEblue
1103	Iba03G009710	0.894251	0.906877	MEblue
1104	Iba03G009730	0.981028	0.957649	MEblue
1105	Iba03G009800	0.966632	0.95448	MEblue
1106	Iba03G009910	0.851536	0.899926	MEblue
1107	Iba03G009980	0.890749	0.885394	MEblue
1108	Iba03G010040	0.876802	0.85002	MEblue
1109	Iba03G010160	0.841202	0.765695	MEblue
1110	Iba03G010180	0.973571	0.940064	MEblue
1111	Iba03G010260	0.988847	0.972892	MEblue
1112	Iba03G010370	0.79467	0.718518	MEblue
1113	Iba03G010400	0.937575	0.887223	MEblue
1114	Iba03G010490	0.969102	0.938865	MEblue
1115	Iba03G010530	0.924656	0.872745	MEblue
1116	Iba03G010660	0.841312	0.804455	MEblue
1117	Iba03G010680	0.897528	0.938671	MEblue
1118	Iba03G010740	0.705933	0.769462	MEblue
1119	Iba03G010830	0.901848	0.871937	MEblue
1120	Iba03G010940	0.995318	0.988288	MEblue
1121	Iba03G010950	0.983604	0.949961	MEblue
1122	Iba03G010970	0.751659	0.78753	MEblue
1123	Iba03G011070	0.991796	0.995084	MEblue
1124	Iba03G011090	0.992465	0.996527	MEblue
1125	Iba03G011820	0.88107	0.827506	MEblue
1126	Iba03G011830	0.996592	0.983606	MEblue
1127	Iba03G012060	0.775668	0.804016	MEblue
1128	Iba03G012170	0.80118	0.748119	MEblue
1129	Iba03G012230	0.970225	0.992437	MEblue
1130	Iba03G012260	0.987098	0.994853	MEblue
1131	Iba03G012360	0.942777	0.920993	MEblue
1132	Iba03G012480	0.987258	0.990732	MEblue
1133	Iba03G012810	0.835197	0.898234	MEblue
1134	Iba03G012990	0.835963	0.76566	MEblue
1135	Iba03G013320	0.953051	0.972811	MEblue
1136	Iba03G013610	0.942846	0.90575	MEblue
1137	Iba03G013690	0.965603	0.93682	MEblue
1138	Iba03G014000	0.988295	0.962486	MEblue
1139	Iba03G014230	0.889323	0.827971	MEblue
1140	Iba03G014260	0.932503	0.965026	MEblue
1141	Iba03G015750	0.913777	0.956043	MEblue
1142	Iba03G015960	0.99285	0.99558	MEblue
1143	Iba03G016460	0.831941	0.760806	MEblue
1144	Iba03G016580	0.836517	0.892507	MEblue
1145	Iba03G016850	0.921188	0.94684	MEblue
1146	Iba03G016970	0.989688	0.988446	MEblue
1147	Iba03G017070	0.955818	0.943315	MEblue
1148	Iba03G017200	0.83413	0.761721	MEblue
1149	Iba03G017230	0.846026	0.904322	MEblue
1150	Iba03G017310	0.93659	0.960411	MEblue
1151	Iba03G017800	0.984294	0.956927	MEblue
1152	Iba03G018040	0.907559	0.849327	MEblue
1153	Iba03G018310	0.772625	0.737667	MEblue
1154	Iba03G018390	0.949354	0.93461	MEblue
1155	Iba03G018470	0.630168	0.55922	MEblue
1156	Iba03G018490	0.89707	0.932543	MEblue
1157	Iba03G018580	0.988437	0.998221	MEblue
1158	Iba03G018610	0.945339	0.909833	MEblue
1159	Iba03G018620	0.949492	0.953852	MEblue
1160	Iba03G018650	0.996673	0.976984	MEblue
1161	Iba03G018700	0.970341	0.991255	MEblue
1162	Iba03G018740	0.989688	0.988935	MEblue
1163	Iba03G018860	0.977705	0.990944	MEblue
1164	Iba03G018890	0.965058	0.929359	MEblue
1165	Iba03G018930	0.959498	0.959067	MEblue
1166	Iba03G018940	0.909597	0.947828	MEblue
1167	Iba03G019000	0.886546	0.865149	MEblue
1168	Iba03G019360	0.991715	0.968265	MEblue
1169	Iba03G019430	0.990267	0.966795	MEblue
1170	Iba03G019450	0.971236	0.967551	MEblue
1171	Iba03G019510	0.825621	0.754994	MEblue
1172	Iba03G019530	0.895905	0.83763	MEblue
1173	Iba03G019550	0.988183	0.958461	MEblue
1174	Iba03G019580	0.873051	0.815569	MEblue
1175	Iba03G019730	0.995624	0.996471	MEblue
1176	Iba03G019870	0.955707	0.981203	MEblue
1177	Iba03G020080	0.966895	0.986289	MEblue
1178	Iba03G020240	0.971079	0.987984	MEblue
1179	Iba03G020340	0.971155	0.942329	MEblue
1180	Iba03G020480	0.991077	0.981105	MEblue
1181	Iba03G020590	0.789688	0.849856	MEblue
1182	Iba03G020600	0.965068	0.933543	MEblue
1183	Iba03G020670	0.963082	0.961998	MEblue
1184	Iba03G020740	0.842753	0.789429	MEblue
1185	Iba03G020940	0.96094	0.949841	MEblue
1186	Iba03G021160	0.923715	0.89642	MEblue
1187	Iba03G021350	0.989389	0.976924	MEblue
1188	Iba03G021370	0.727699	0.731594	MEblue
1189	Iba03G021430	0.96131	0.956419	MEblue
1190	Iba03G021500	0.961465	0.93433	MEblue
1191	Iba03G021530	0.919215	0.86329	MEblue
1192	Iba03G021540	0.986875	0.998025	MEblue
1193	Iba03G021560	0.992701	0.983013	MEblue
1194	Iba03G021590	0.98802	0.962129	MEblue
1195	Iba03G021600	0.99412	0.98216	MEblue
1196	Iba03G021660	0.986711	0.986757	MEblue
1197	Iba03G021760	0.968707	0.979265	MEblue
1198	Iba03G021860	0.945208	0.938729	MEblue
1199	Iba03G021920	0.996235	0.979341	MEblue
1200	Iba03G021930	0.990307	0.980174	MEblue
1201	Iba03G021990	0.852848	0.784882	MEblue
1202	Iba03G022010	0.990666	0.970556	MEblue
1203	Iba03G022020	0.984608	0.997244	MEblue
1204	Iba03G022040	0.997801	0.991596	MEblue
1205	Iba03G022430	0.996433	0.990534	MEblue
1206	Iba03G022440	0.984277	0.987052	MEblue
1207	Iba03G022450	0.983874	0.96992	MEblue
1208	Iba03G022550	0.93643	0.923611	MEblue
1209	Iba03G022880	0.926391	0.956083	MEblue
1210	Iba03G022980	0.840104	0.761136	MEblue
1211	Iba03G023000	0.967967	0.9749	MEblue
1212	Iba03G023060	0.951016	0.97113	MEblue
1213	Iba03G023070	0.731612	0.651619	MEblue
1214	Iba03G023110	0.988853	0.962228	MEblue
1215	Iba03G023520	0.921144	0.953537	MEblue
1216	Iba03G023820	0.927384	0.878621	MEblue
1217	Iba03G024020	0.84981	0.782481	MEblue
1218	Iba03G024050	0.863555	0.795382	MEblue
1219	Iba03G024070	0.9687	0.980094	MEblue
1220	Iba03G024270	0.858738	0.868533	MEblue
1221	Iba03G024350	0.957111	0.909529	MEblue
1222	Iba03G024390	0.913134	0.931328	MEblue
1223	Iba03G024460	0.976206	0.988846	MEblue
1224	Iba03G024840	0.88327	0.813824	MEblue
1225	Iba03G024880	0.827599	0.76246	MEblue
1226	Iba03G024940	0.965666	0.984966	MEblue
1227	Iba03G024950	0.992567	0.99562	MEblue
1228	Iba03G024980	0.942782	0.941795	MEblue
1229	Iba03G025030	0.99231	0.985742	MEblue
1230	Iba03G025150	0.958393	0.979975	MEblue
1231	Iba03G025210	0.969063	0.962081	MEblue
1232	Iba03G025230	0.965503	0.952555	MEblue
1233	Iba03G025240	0.98419	0.951889	MEblue
1234	Iba03G025280	0.801912	0.850121	MEblue
1235	Iba03G025410	0.965592	0.990123	MEblue
1236	Iba03G025420	0.966875	0.983853	MEblue
1237	Iba03G025530	0.955991	0.915119	MEblue
1238	Iba03G025540	0.973526	0.98728	MEblue
1239	Iba03G026040	0.970621	0.955959	MEblue
1240	Iba03G026060	0.998285	0.983831	MEblue
1241	Iba03G026080	0.984147	0.973945	MEblue
1242	Iba03G026280	0.976743	0.963599	MEblue
1243	Iba03G026840	0.983964	0.992115	MEblue
1244	Iba03G026880	0.946583	0.93076	MEblue
1245	Iba03G027010	0.932058	0.888612	MEblue
1246	Iba03G027140	0.973303	0.97045	MEblue
1247	Iba03G027410	0.965778	0.98196	MEblue
1248	Iba03G027810	0.870367	0.811733	MEblue
1249	Iba03G028090	0.954628	0.910735	MEblue
1250	Iba03G028290	0.886895	0.830591	MEblue
1251	Iba03G028390	0.936958	0.939909	MEblue
1252	Iba03G028650	0.959105	0.940168	MEblue
1253	Iba03G028680	0.976516	0.974276	MEblue
1254	Iba03G028830	0.998341	0.98902	MEblue
1255	Iba03G028990	0.77302	0.837209	MEblue
1256	Iba03G029050	0.913347	0.909653	MEblue
1257	Iba03G029200	0.989248	0.992112	MEblue
1258	Iba03G029210	0.932436	0.883399	MEblue
1259	Iba03G029240	0.991993	0.993771	MEblue
1260	Iba03G029250	0.990585	0.999324	MEblue
1261	Iba03G029320	0.842078	0.79341	MEblue
1262	Iba03G029420	0.988167	0.990091	MEblue
1263	Iba03G029710	0.968726	0.930068	MEblue
1264	Iba03G029770	0.998735	0.989453	MEblue
1265	Iba03G029780	0.997054	0.984631	MEblue
1266	Iba03G029790	0.975213	0.945163	MEblue
1267	Iba03G029840	0.970379	0.96944	MEblue
1268	Iba03G029850	0.869859	0.805364	MEblue
1269	Iba03G029970	0.970456	0.928447	MEblue
1270	Iba03G030130	0.970928	0.939076	MEblue
1271	Iba03G030180	0.919047	0.938901	MEblue
1272	Iba03G030300	0.792444	0.731308	MEblue
1273	Iba03G030350	0.908347	0.95077	MEblue
1274	Iba03G030370	0.929882	0.945463	MEblue
1275	Iba03G030410	0.988448	0.991455	MEblue
1276	Iba03G030720	0.871437	0.799195	MEblue
1277	Iba03G030810	0.993578	0.995953	MEblue
1278	Iba03G030870	0.97022	0.98897	MEblue
1279	Iba03G030940	0.964927	0.927567	MEblue
1280	Iba03G030980	0.917858	0.873366	MEblue
1281	Iba03G031080	0.966325	0.977072	MEblue
1282	Iba03G031480	0.9394	0.885833	MEblue
1283	Iba03G031580	0.926157	0.936601	MEblue
1284	Iba03G031610	0.80786	0.738247	MEblue
1285	Iba03G031630	0.95158	0.91189	MEblue
1286	Iba03G031640	0.961023	0.970893	MEblue
1287	Iba03G031980	0.991657	0.9906	MEblue
1288	Iba03G032030	0.949002	0.915912	MEblue
1289	Iba03G032060	0.987413	0.99315	MEblue
1290	Iba03G032200	0.93329	0.888796	MEblue
1291	Iba03G032250	0.986609	0.957811	MEblue
1292	Iba03G032690	0.925518	0.96308	MEblue
1293	Iba03G032750	0.976077	0.990718	MEblue
1294	Iba03G032820	0.978211	0.955731	MEblue
1295	Iba03G033120	0.933187	0.884317	MEblue
1296	Iba03G033280	0.948583	0.974531	MEblue
1297	Iba03G033350	0.947252	0.971852	MEblue
1298	Iba03G033380	0.992666	0.998714	MEblue
1299	Iba03G033390	0.831517	0.753688	MEblue
1300	Iba03G033510	0.796564	0.77104	MEblue
1301	Iba03G033550	0.993739	0.996698	MEblue
1302	Iba03G033670	0.97613	0.936462	MEblue
1303	Iba03G033700	0.905109	0.946233	MEblue
1304	Iba03G033790	0.978329	0.956819	MEblue
1305	Iba03G033980	0.844011	0.876607	MEblue
1306	Iba03G034070	0.99905	0.991578	MEblue
1307	Iba03G034180	0.926074	0.868627	MEblue
1308	Iba03G034210	0.997399	0.978122	MEblue
1309	Iba03G034220	0.976276	0.996417	MEblue
1310	Iba03G034230	0.98927	0.993777	MEblue
1311	Iba03G034560	0.842329	0.781264	MEblue
1312	Iba03G034970	0.954868	0.984173	MEblue
1313	Iba03G034990	0.995895	0.984358	MEblue
1314	Iba03G035060	0.981568	0.953594	MEblue
1315	Iba03G035520	0.830288	0.875283	MEblue
1316	Iba03G035610	0.97171	0.970761	MEblue
1317	Iba03G035720	0.988041	0.971286	MEblue
1318	Iba03G035800	0.831909	0.758543	MEblue
1319	Iba03G035890	0.993583	0.991302	MEblue
1320	Iba03G036000	0.889602	0.819576	MEblue
1321	Iba03G036020	0.970166	0.985451	MEblue
1322	Iba03G036220	0.880596	0.818657	MEblue
1323	Iba03G036270	0.996281	0.990137	MEblue
1324	Iba03G036330	0.965257	0.984264	MEblue
1325	Iba03G036430	0.70961	0.672083	MEblue
1326	Iba03G036560	0.920296	0.86832	MEblue
1327	Iba03G036790	0.74048	0.819322	MEblue
1328	Iba03G036830	0.859698	0.789976	MEblue
1329	Iba03G036870	0.831822	0.756975	MEblue
1330	Iba03G037010	0.82872	0.760163	MEblue
1331	Iba03G037060	0.993469	0.987005	MEblue
1332	Iba03G037150	0.959184	0.927175	MEblue
1333	Iba03G037230	0.805914	0.73088	MEblue
1334	Iba03G037500	0.973223	0.994358	MEblue
1335	Iba03G037600	0.851097	0.8867	MEblue
1336	Iba03G037640	0.918784	0.933182	MEblue
1337	Iba03G037660	0.844104	0.906993	MEblue
1338	Iba03G038020	0.98844	0.963411	MEblue
1339	Iba03G038060	0.971129	0.985659	MEblue
1340	Iba03G038160	0.856106	0.783077	MEblue
1341	Iba03G038210	0.963493	0.974464	MEblue
1342	Iba03G038300	0.988241	0.99074	MEblue
1343	Iba03G038360	0.749413	0.673437	MEblue
1344	Iba03G038460	0.965703	0.930118	MEblue
1345	Iba03G038530	0.841688	0.767284	MEblue
1346	Iba03G038700	0.990131	0.99144	MEblue
1347	Iba03G038760	0.881368	0.824157	MEblue
1348	Iba03G038860	0.990087	0.999587	MEblue
1349	Iba03G038890	0.987784	0.978347	MEblue
1350	Iba03G039070	0.80303	0.72968	MEblue
1351	Iba03G039080	0.989194	0.995464	MEblue
1352	Iba03G039090	0.980688	0.956447	MEblue
1353	Iba03G039410	0.942757	0.9082	MEblue
1354	Iba03G039760	0.857242	0.890162	MEblue
1355	Iba03G039780	0.867756	0.928582	MEblue
1356	Iba03G039960	0.986102	0.953044	MEblue
1357	Iba03G040220	0.709225	0.792448	MEblue
1358	Iba03G040310	0.958641	0.976159	MEblue
1359	Iba03G040370	0.983103	0.969235	MEblue
1360	Iba03G040380	0.987801	0.995609	MEblue
1361	Iba03G040450	0.966829	0.923685	MEblue
1362	Iba03G040630	0.918833	0.934142	MEblue
1363	Iba03G040790	0.988609	0.97845	MEblue
1364	Iba03G040910	0.881332	0.87408	MEblue
1365	Iba03G040960	0.985195	0.966889	MEblue
1366	Iba03G041060	0.845571	0.90218	MEblue
1367	Iba03G041140	0.816504	0.82239	MEblue
1368	Iba03G041420	0.875973	0.810736	MEblue
1369	Iba03G041430	0.994614	0.995909	MEblue
1370	Iba03G041480	0.941385	0.90053	MEblue
1371	Iba03G041880	0.986011	0.959531	MEblue
1372	Iba03G042150	0.946501	0.90703	MEblue
1373	Iba03G042330	0.883779	0.926785	MEblue
1374	Iba03G042350	0.946212	0.946824	MEblue
1375	Iba03G042430	0.934611	0.954732	MEblue
1376	Iba03G042450	0.913413	0.870865	MEblue
1377	Iba03G042600	0.935458	0.956836	MEblue
1378	Iba03G042780	0.753083	0.834767	MEblue
1379	Iba03G042790	0.99608	0.975711	MEblue
1380	Iba03G043010	0.912611	0.899045	MEblue
1381	Iba03G043270	0.866001	0.797482	MEblue
1382	Iba03G043410	0.88549	0.823448	MEblue
1383	Iba03G043520	0.99555	0.990488	MEblue
1384	Iba03G043710	0.90823	0.870014	MEblue
1385	Iba03G043810	0.991029	0.973033	MEblue
1386	Iba03G044050	0.905173	0.94611	MEblue
1387	Iba03G044100	0.965636	0.97695	MEblue
1388	Iba03G044240	0.761562	0.824751	MEblue
1389	Iba03G044280	0.937902	0.891151	MEblue
1390	Iba03G044370	0.989685	0.999674	MEblue
1391	Iba03G044420	0.945463	0.968637	MEblue
1392	Iba03G044640	0.96428	0.929327	MEblue
1393	Iba03G044770	0.976241	0.971551	MEblue
1394	Iba03G044800	0.987656	0.956838	MEblue
1395	Iba03G044890	0.952155	0.920684	MEblue
1396	Iba03G045040	0.956398	0.93839	MEblue
1397	Iba03G045070	0.982407	0.954921	MEblue
1398	Iba03G045160	0.754698	0.828693	MEblue
1399	Iba03G045170	0.837523	0.773352	MEblue
1400	Iba03G045410	0.953368	0.964842	MEblue
1401	Iba03G045600	0.989761	0.984198	MEblue
1402	Iba03G045640	0.937006	0.968819	MEblue
1403	Iba03G045680	0.963099	0.926704	MEblue
1404	Iba03G045720	0.915841	0.858216	MEblue
1405	Iba03G045730	0.986985	0.999044	MEblue
1406	Iba03G045940	0.985222	0.963451	MEblue
1407	Iba03G046130	0.972713	0.964891	MEblue
1408	Iba03G046210	0.985996	0.974616	MEblue
1409	Iba03G046220	0.982548	0.960154	MEblue
1410	Iba04G000040	0.988641	0.984756	MEblue
1411	Iba04G000550	0.946532	0.933857	MEblue
1412	Iba04G000570	0.983098	0.99182	MEblue
1413	Iba04G000580	0.914932	0.915131	MEblue
1414	Iba04G000590	0.993258	0.984803	MEblue
1415	Iba04G000830	0.885003	0.928402	MEblue
1416	Iba04G001130	0.924455	0.912276	MEblue
1417	Iba04G001190	0.969868	0.990938	MEblue
1418	Iba04G001280	0.99396	0.976279	MEblue
1419	Iba04G001320	0.854856	0.885048	MEblue
1420	Iba04G001370	0.721153	0.789339	MEblue
1421	Iba04G001430	0.98866	0.99817	MEblue
1422	Iba04G001510	0.894559	0.87866	MEblue
1423	Iba04G001570	0.942063	0.894289	MEblue
1424	Iba04G001650	0.955092	0.972878	MEblue
1425	Iba04G001680	0.990576	0.993054	MEblue
1426	Iba04G001780	0.960801	0.976864	MEblue
1427	Iba04G001820	0.97256	0.975809	MEblue
1428	Iba04G001830	0.992561	0.995966	MEblue
1429	Iba04G001930	0.93532	0.889538	MEblue
1430	Iba04G002040	0.964978	0.987459	MEblue
1431	Iba04G002260	0.956491	0.956325	MEblue
1432	Iba04G002280	0.932388	0.961577	MEblue
1433	Iba04G002340	0.96265	0.918975	MEblue
1434	Iba04G002540	0.989482	0.987834	MEblue
1435	Iba04G002620	0.817821	0.880387	MEblue
1436	Iba04G002670	0.99467	0.993161	MEblue
1437	Iba04G002870	0.983528	0.961057	MEblue
1438	Iba04G002980	0.830167	0.879974	MEblue
1439	Iba04G002990	0.913801	0.861012	MEblue
1440	Iba04G003010	0.954235	0.90884	MEblue
1441	Iba04G003080	0.780939	0.835331	MEblue
1442	Iba04G003120	0.892893	0.841279	MEblue
1443	Iba04G003170	0.994842	0.997394	MEblue
1444	Iba04G003190	0.997693	0.987699	MEblue
1445	Iba04G003300	0.952669	0.969035	MEblue
1446	Iba04G003410	0.894549	0.844846	MEblue
1447	Iba04G003500	0.862199	0.920568	MEblue
1448	Iba04G003630	0.961338	0.96856	MEblue
1449	Iba04G003670	0.972634	0.934905	MEblue
1450	Iba04G003710	0.902253	0.842005	MEblue
1451	Iba04G003890	0.996693	0.995214	MEblue
1452	Iba04G003920	0.98881	0.986338	MEblue
1453	Iba04G003960	0.965328	0.958435	MEblue
1454	Iba04G004060	0.963469	0.923129	MEblue
1455	Iba04G004080	0.929515	0.878071	MEblue
1456	Iba04G004260	0.986289	0.973747	MEblue
1457	Iba04G004430	0.988569	0.976353	MEblue
1458	Iba04G004640	0.955198	0.928706	MEblue
1459	Iba04G004740	0.898942	0.838353	MEblue
1460	Iba04G004800	0.921727	0.8594	MEblue
1461	Iba04G004810	0.978647	0.993198	MEblue
1462	Iba04G004820	0.971699	0.966302	MEblue
1463	Iba04G004980	0.960499	0.964893	MEblue
1464	Iba04G005010	0.76734	0.834025	MEblue
1465	Iba04G005040	0.9446	0.950923	MEblue
1466	Iba04G005110	0.889578	0.825754	MEblue
1467	Iba04G005150	0.989278	0.981468	MEblue
1468	Iba04G005170	0.97665	0.9504	MEblue
1469	Iba04G005210	0.798304	0.750624	MEblue
1470	Iba04G005450	0.994664	0.997364	MEblue
1471	Iba04G005470	0.990685	0.970027	MEblue
1472	Iba04G005520	0.869866	0.912873	MEblue
1473	Iba04G005620	0.861975	0.916729	MEblue
1474	Iba04G005750	0.978316	0.94377	MEblue
1475	Iba04G006000	0.971142	0.986203	MEblue
1476	Iba04G006010	0.836754	0.89774	MEblue
1477	Iba04G006290	0.959452	0.957063	MEblue
1478	Iba04G006310	0.994599	0.989429	MEblue
1479	Iba04G006420	0.951198	0.964428	MEblue
1480	Iba04G006600	0.991816	0.991835	MEblue
1481	Iba04G006610	0.923296	0.933537	MEblue
1482	Iba04G006930	0.80931	0.72835	MEblue
1483	Iba04G006980	0.962324	0.978457	MEblue
1484	Iba04G006990	0.840705	0.773512	MEblue
1485	Iba04G007170	0.89969	0.939249	MEblue
1486	Iba04G007240	0.863868	0.791813	MEblue
1487	Iba04G007290	0.81346	0.759754	MEblue
1488	Iba04G007330	0.816107	0.828679	MEblue
1489	Iba04G007350	0.907148	0.913066	MEblue
1490	Iba04G007370	0.991082	0.997154	MEblue
1491	Iba04G007490	0.808078	0.872038	MEblue
1492	Iba04G007660	0.92595	0.884232	MEblue
1493	Iba04G007680	0.929453	0.964503	MEblue
1494	Iba04G007810	0.803822	0.718395	MEblue
1495	Iba04G007830	0.937741	0.890737	MEblue
1496	Iba04G008030	0.995021	0.99874	MEblue
1497	Iba04G008080	0.938732	0.969174	MEblue
1498	Iba04G008130	0.985883	0.995939	MEblue
1499	Iba04G008140	0.961063	0.977505	MEblue
1500	Iba04G008210	0.728236	0.641082	MEblue
1501	Iba04G008270	0.842164	0.764163	MEblue
1502	Iba04G008290	0.982287	0.987848	MEblue
1503	Iba04G008340	0.795154	0.837243	MEblue
1504	Iba04G008590	0.946745	0.899958	MEblue
1505	Iba04G008650	0.829434	0.889488	MEblue
1506	Iba04G008660	0.893939	0.834922	MEblue
1507	Iba04G008740	0.966032	0.934321	MEblue
1508	Iba04G009140	0.995739	0.986789	MEblue
1509	Iba04G009150	0.987175	0.975046	MEblue
1510	Iba04G009210	0.943436	0.975378	MEblue
1511	Iba04G009370	0.986889	0.990887	MEblue
1512	Iba04G009530	0.809317	0.765708	MEblue
1513	Iba04G009550	0.889426	0.913914	MEblue
1514	Iba04G009660	0.771614	0.841953	MEblue
1515	Iba04G009740	0.994144	0.995497	MEblue
1516	Iba04G009760	0.913564	0.95642	MEblue
1517	Iba04G009940	0.993528	0.9795	MEblue
1518	Iba04G009950	0.851396	0.776944	MEblue
1519	Iba04G010010	0.837948	0.765208	MEblue
1520	Iba04G010270	0.981084	0.981864	MEblue
1521	Iba04G010420	0.984948	0.991251	MEblue
1522	Iba04G010470	0.868258	0.825377	MEblue
1523	Iba04G010490	0.992485	0.991536	MEblue
1524	Iba04G010630	0.970277	0.983008	MEblue
1525	Iba04G010640	0.930076	0.904093	MEblue
1526	Iba04G010750	0.839262	0.759611	MEblue
1527	Iba04G010760	0.962252	0.92563	MEblue
1528	Iba04G010780	0.973902	0.951049	MEblue
1529	Iba04G010820	0.97721	0.944008	MEblue
1530	Iba04G010840	0.958571	0.915881	MEblue
1531	Iba04G010880	0.901845	0.836299	MEblue
1532	Iba04G011120	0.932898	0.883728	MEblue
1533	Iba04G011340	0.996937	0.981776	MEblue
1534	Iba04G011420	0.990704	0.983269	MEblue
1535	Iba04G011580	0.967756	0.992113	MEblue
1536	Iba04G011730	0.867236	0.91044	MEblue
1537	Iba04G011740	0.927171	0.95942	MEblue
1538	Iba04G011770	0.968747	0.985568	MEblue
1539	Iba04G011890	0.87748	0.921615	MEblue
1540	Iba04G011910	0.976194	0.947804	MEblue
1541	Iba04G011960	0.992778	0.995556	MEblue
1542	Iba04G012300	0.827298	0.857824	MEblue
1543	Iba04G012350	0.989752	0.996394	MEblue
1544	Iba04G012360	0.904302	0.850594	MEblue
1545	Iba04G012380	0.963479	0.943101	MEblue
1546	Iba04G012500	0.988967	0.995577	MEblue
1547	Iba04G012540	0.99286	0.981518	MEblue
1548	Iba04G012560	0.924122	0.954387	MEblue
1549	Iba04G012880	0.987308	0.987697	MEblue
1550	Iba04G012890	0.90603	0.838812	MEblue
1551	Iba04G012940	0.93578	0.936585	MEblue
1552	Iba04G013020	0.989794	0.984791	MEblue
1553	Iba04G013150	0.924709	0.956993	MEblue
1554	Iba04G013170	0.925159	0.951312	MEblue
1555	Iba04G013270	0.991624	0.983012	MEblue
1556	Iba04G013610	0.932086	0.88575	MEblue
1557	Iba04G013680	0.922118	0.862284	MEblue
1558	Iba04G013840	0.802065	0.760025	MEblue
1559	Iba04G013870	0.899715	0.926245	MEblue
1560	Iba04G013930	0.968179	0.979711	MEblue
1561	Iba04G014070	0.890959	0.825431	MEblue
1562	Iba04G014090	0.940765	0.884715	MEblue
1563	Iba04G014110	0.997426	0.99743	MEblue
1564	Iba04G014210	0.987247	0.967933	MEblue
1565	Iba04G014220	0.932817	0.967696	MEblue
1566	Iba04G014270	0.908917	0.853654	MEblue
1567	Iba04G014380	0.916143	0.865808	MEblue
1568	Iba04G014400	0.785027	0.839461	MEblue
1569	Iba04G014420	0.896263	0.829923	MEblue
1570	Iba04G014810	0.995281	0.996275	MEblue
1571	Iba04G014920	0.891984	0.88986	MEblue
1572	Iba04G015030	0.976464	0.96101	MEblue
1573	Iba04G015040	0.99648	0.979794	MEblue
1574	Iba04G015060	0.986988	0.963382	MEblue
1575	Iba04G015070	0.971263	0.936382	MEblue
1576	Iba04G015120	0.96946	0.986605	MEblue
1577	Iba04G015160	0.997488	0.986164	MEblue
1578	Iba04G015360	0.97705	0.985164	MEblue
1579	Iba04G015480	0.994274	0.988499	MEblue
1580	Iba04G015590	0.886517	0.902188	MEblue
1581	Iba04G015670	0.944886	0.968746	MEblue
1582	Iba04G015700	0.926359	0.962264	MEblue
1583	Iba04G015740	0.971669	0.947086	MEblue
1584	Iba04G015920	0.850814	0.783783	MEblue
1585	Iba04G016020	0.895228	0.835489	MEblue
1586	Iba04G016040	0.965643	0.945271	MEblue
1587	Iba04G016070	0.927936	0.960956	MEblue
1588	Iba04G016180	0.976977	0.979856	MEblue
1589	Iba04G016260	0.945015	0.901281	MEblue
1590	Iba04G016310	0.985167	0.969402	MEblue
1591	Iba04G016460	0.981189	0.99694	MEblue
1592	Iba04G016610	0.899167	0.933096	MEblue
1593	Iba04G016670	0.938143	0.902819	MEblue
1594	Iba04G016680	0.910818	0.864981	MEblue
1595	Iba04G016690	0.973651	0.987859	MEblue
1596	Iba04G016850	0.987737	0.967564	MEblue
1597	Iba04G016860	0.990746	0.974708	MEblue
1598	Iba04G016870	0.986165	0.960836	MEblue
1599	Iba04G016880	0.827347	0.764631	MEblue
1600	Iba04G016890	0.995451	0.989197	MEblue
1601	Iba04G017110	0.990016	0.987306	MEblue
1602	Iba04G017160	0.972973	0.986921	MEblue
1603	Iba04G017210	0.834729	0.792743	MEblue
1604	Iba04G017230	0.963798	0.927456	MEblue
1605	Iba04G017260	0.92906	0.967399	MEblue
1606	Iba04G017320	0.991112	0.992022	MEblue
1607	Iba04G017410	0.912486	0.86582	MEblue
1608	Iba04G017420	0.940981	0.971815	MEblue
1609	Iba04G017430	0.994292	0.984261	MEblue
1610	Iba04G017440	0.983003	0.968829	MEblue
1611	Iba04G017450	0.994243	0.994072	MEblue
1612	Iba04G017640	0.995458	0.997134	MEblue
1613	Iba04G017670	0.941824	0.952586	MEblue
1614	Iba04G017680	0.976617	0.99429	MEblue
1615	Iba04G017710	0.974633	0.993209	MEblue
1616	Iba04G017830	0.92643	0.880531	MEblue
1617	Iba04G018020	0.974929	0.985289	MEblue
1618	Iba04G018170	0.985374	0.98305	MEblue
1619	Iba04G018260	0.979933	0.94915	MEblue
1620	Iba04G018310	0.877853	0.813827	MEblue
1621	Iba04G018330	0.8671	0.910193	MEblue
1622	Iba04G018340	0.92074	0.881461	MEblue
1623	Iba04G018400	0.94016	0.94795	MEblue
1624	Iba04G018440	0.983857	0.958058	MEblue
1625	Iba04G018510	0.723401	0.763298	MEblue
1626	Iba04G018540	0.968675	0.991519	MEblue
1627	Iba04G018590	0.93726	0.930592	MEblue
1628	Iba04G018650	0.90584	0.911793	MEblue
1629	Iba04G018910	0.910082	0.851957	MEblue
1630	Iba04G018930	0.996697	0.979156	MEblue
1631	Iba04G019020	0.996128	0.978873	MEblue
1632	Iba04G019270	0.959613	0.952332	MEblue
1633	Iba04G019390	0.855173	0.895922	MEblue
1634	Iba04G019490	0.82184	0.879275	MEblue
1635	Iba04G019640	0.993723	0.983594	MEblue
1636	Iba04G019710	0.98666	0.966023	MEblue
1637	Iba04G020050	0.945891	0.909269	MEblue
1638	Iba04G020500	0.962329	0.94617	MEblue
1639	Iba04G020600	0.955423	0.978459	MEblue
1640	Iba04G020610	0.992617	0.978573	MEblue
1641	Iba04G020900	0.992844	0.989976	MEblue
1642	Iba04G021090	0.847519	0.783918	MEblue
1643	Iba04G021170	0.983248	0.990876	MEblue
1644	Iba04G021630	0.991308	0.980288	MEblue
1645	Iba04G021850	0.839079	0.880973	MEblue
1646	Iba04G021900	0.986881	0.961843	MEblue
1647	Iba04G021960	0.847477	0.765334	MEblue
1648	Iba04G022170	0.932623	0.911608	MEblue
1649	Iba04G022610	0.763337	0.834778	MEblue
1650	Iba04G023440	0.767725	0.717524	MEblue
1651	Iba04G023490	0.772972	0.694416	MEblue
1652	Iba04G023500	0.712854	0.637826	MEblue
1653	Iba04G024240	0.852484	0.777857	MEblue
1654	Iba04G024380	0.77123	0.779281	MEblue
1655	Iba04G024580	0.938619	0.945101	MEblue
1656	Iba04G024590	0.980373	0.950334	MEblue
1657	Iba04G024630	0.966412	0.925819	MEblue
1658	Iba04G024760	0.934802	0.895469	MEblue
1659	Iba04G024770	0.936702	0.950505	MEblue
1660	Iba04G024870	0.924515	0.957508	MEblue
1661	Iba04G025410	0.99669	0.990019	MEblue
1662	Iba04G025450	0.92913	0.885698	MEblue
1663	Iba04G025610	0.988929	0.978703	MEblue
1664	Iba04G025640	0.325092	0.407866	MEblue
1665	Iba04G025660	0.869801	0.834043	MEblue
1666	Iba04G025870	0.972417	0.98986	MEblue
1667	Iba04G026100	0.909546	0.861943	MEblue
1668	Iba04G026210	0.993695	0.987787	MEblue
1669	Iba04G026360	0.983309	0.996366	MEblue
1670	Iba04G026370	0.80657	0.755232	MEblue
1671	Iba04G026380	0.96116	0.948621	MEblue
1672	Iba04G026390	0.995652	0.976914	MEblue
1673	Iba04G026410	0.980464	0.97557	MEblue
1674	Iba04G026570	0.984111	0.997913	MEblue
1675	Iba04G026790	0.956647	0.926448	MEblue
1676	Iba04G026990	0.985279	0.984828	MEblue
1677	Iba04G027010	0.932633	0.936745	MEblue
1678	Iba04G027110	0.977334	0.99046	MEblue
1679	Iba04G027180	0.656701	0.587863	MEblue
1680	Iba04G027190	0.990737	0.995691	MEblue
1681	Iba04G027220	0.951428	0.911489	MEblue
1682	Iba04G027310	0.970108	0.945015	MEblue
1683	Iba04G027560	0.882414	0.928194	MEblue
1684	Iba04G027610	0.988415	0.969813	MEblue
1685	Iba04G027630	0.779016	0.83532	MEblue
1686	Iba04G027960	0.938794	0.973787	MEblue
1687	Iba04G028050	0.961587	0.943959	MEblue
1688	Iba04G028100	0.985837	0.998172	MEblue
1689	Iba04G028140	0.998559	0.992136	MEblue
1690	Iba04G028150	0.984339	0.993686	MEblue
1691	Iba04G028180	0.948076	0.918452	MEblue
1692	Iba04G028210	0.986101	0.987367	MEblue
1693	Iba04G028290	0.687899	0.703777	MEblue
1694	Iba04G028410	0.989991	0.982298	MEblue
1695	Iba04G028510	0.914596	0.944893	MEblue
1696	Iba04G028610	0.773392	0.843458	MEblue
1697	Iba04G028700	0.940841	0.945705	MEblue
1698	Iba04G028930	0.918339	0.857761	MEblue
1699	Iba04G029390	0.978502	0.961843	MEblue
1700	Iba04G029460	0.856694	0.782107	MEblue
1701	Iba04G029490	0.829684	0.762221	MEblue
1702	Iba04G029520	0.922157	0.958065	MEblue
1703	Iba04G029540	0.995068	0.998704	MEblue
1704	Iba04G029550	0.987599	0.958054	MEblue
1705	Iba04G029670	0.9496	0.97059	MEblue
1706	Iba04G029720	0.9448	0.973758	MEblue
1707	Iba04G029770	0.97867	0.947764	MEblue
1708	Iba04G029810	0.985594	0.954565	MEblue
1709	Iba04G029850	0.972095	0.989068	MEblue
1710	Iba04G029930	0.97391	0.948535	MEblue
1711	Iba04G029940	0.947381	0.900018	MEblue
1712	Iba04G030040	0.99852	0.988339	MEblue
1713	Iba04G030090	0.979787	0.993436	MEblue
1714	Iba04G030100	0.96384	0.977076	MEblue
1715	Iba04G030320	0.981997	0.964492	MEblue
1716	Iba04G030330	0.833778	0.783553	MEblue
1717	Iba04G030360	0.931553	0.885821	MEblue
1718	Iba04G030420	0.79724	0.75393	MEblue
1719	Iba04G030430	0.826388	0.76187	MEblue
1720	Iba04G030440	0.948995	0.93278	MEblue
1721	Iba04G030450	0.929871	0.873539	MEblue
1722	Iba04G030500	0.991428	0.998064	MEblue
1723	Iba04G030520	0.958034	0.959132	MEblue
1724	Iba04G030540	0.84873	0.897318	MEblue
1725	Iba04G030780	0.988234	0.991894	MEblue
1726	Iba04G030820	0.859167	0.910806	MEblue
1727	Iba04G030990	0.989021	0.983055	MEblue
1728	Iba04G031000	0.993446	0.997756	MEblue
1729	Iba04G031280	0.950259	0.926775	MEblue
1730	Iba04G031310	0.939321	0.976451	MEblue
1731	Iba04G031480	0.948354	0.969603	MEblue
1732	Iba04G031590	0.990529	0.981559	MEblue
1733	Iba04G031640	0.823497	0.753551	MEblue
1734	Iba04G031650	0.964594	0.985004	MEblue
1735	Iba04G031660	0.986625	0.992218	MEblue
1736	Iba04G031670	0.879189	0.832773	MEblue
1737	Iba04G031720	0.679406	0.647238	MEblue
1738	Iba04G031760	0.834096	0.775919	MEblue
1739	Iba04G031800	0.904175	0.872642	MEblue
1740	Iba04G031900	0.960546	0.940075	MEblue
1741	Iba04G032000	0.94215	0.935809	MEblue
1742	Iba04G032110	0.990905	0.967459	MEblue
1743	Iba04G032160	0.987764	0.961904	MEblue
1744	Iba04G032230	0.825772	0.80452	MEblue
1745	Iba04G032310	0.983807	0.982765	MEblue
1746	Iba04G032320	0.935692	0.886383	MEblue
1747	Iba04G032540	0.996614	0.983791	MEblue
1748	Iba04G032570	0.985974	0.988167	MEblue
1749	Iba04G032670	0.981052	0.994639	MEblue
1750	Iba04G032830	0.985392	0.982518	MEblue
1751	Iba04G032920	0.886582	0.911432	MEblue
1752	Iba04G033000	0.95254	0.907523	MEblue
1753	Iba04G033070	0.920769	0.951702	MEblue
1754	Iba04G033200	0.939363	0.88422	MEblue
1755	Iba04G033270	0.904451	0.850905	MEblue
1756	Iba04G033310	0.957113	0.909368	MEblue
1757	Iba04G033380	0.913775	0.856061	MEblue
1758	Iba04G033420	0.836625	0.766048	MEblue
1759	Iba04G033450	0.921768	0.904667	MEblue
1760	Iba04G033730	0.959118	0.966449	MEblue
1761	Iba04G033740	0.886826	0.821101	MEblue
1762	Iba04G033770	0.994861	0.997689	MEblue
1763	Iba04G033780	0.945385	0.950841	MEblue
1764	Iba04G033790	0.968064	0.991515	MEblue
1765	Iba04G033970	0.916836	0.864139	MEblue
1766	Iba04G034050	0.988772	0.974864	MEblue
1767	Iba04G034120	0.992761	0.988478	MEblue
1768	Iba04G034160	0.919038	0.94254	MEblue
1769	Iba04G034190	0.977438	0.991244	MEblue
1770	Iba04G034510	0.981905	0.952031	MEblue
1771	Iba04G034590	0.987485	0.995594	MEblue
1772	Iba04G034690	0.873169	0.800497	MEblue
1773	Iba04G034770	0.911047	0.878871	MEblue
1774	Iba04G034790	0.993224	0.976241	MEblue
1775	Iba04G034950	0.915656	0.881438	MEblue
1776	Iba04G035060	0.955154	0.975292	MEblue
1777	Iba04G035070	0.960627	0.987657	MEblue
1778	Iba04G035120	0.957302	0.917987	MEblue
1779	Iba05G000080	0.9893	0.972532	MEblue
1780	Iba05G000360	0.994942	0.973479	MEblue
1781	Iba05G000390	0.972664	0.941735	MEblue
1782	Iba05G000570	0.929133	0.882564	MEblue
1783	Iba05G000760	0.917472	0.865293	MEblue
1784	Iba05G000920	0.96845	0.958147	MEblue
1785	Iba05G002070	0.953637	0.924285	MEblue
1786	Iba05G002210	0.982952	0.963792	MEblue
1787	Iba05G002240	0.811421	0.860933	MEblue
1788	Iba05G002360	0.927157	0.873664	MEblue
1789	Iba05G002380	0.928453	0.894527	MEblue
1790	Iba05G002520	0.832191	0.753156	MEblue
1791	Iba05G002530	0.994491	0.994293	MEblue
1792	Iba05G002560	0.967729	0.987013	MEblue
1793	Iba05G002650	0.799379	0.734686	MEblue
1794	Iba05G002680	0.987606	0.992539	MEblue
1795	Iba05G002890	0.897544	0.839208	MEblue
1796	Iba05G003010	0.797756	0.861571	MEblue
1797	Iba05G003040	0.708056	0.789702	MEblue
1798	Iba05G003150	0.992284	0.990806	MEblue
1799	Iba05G003210	0.809022	0.735548	MEblue
1800	Iba05G003220	0.882687	0.82128	MEblue
1801	Iba05G003320	0.936096	0.903127	MEblue
1802	Iba05G003350	0.776131	0.843119	MEblue
1803	Iba05G003460	0.979188	0.972882	MEblue
1804	Iba05G003470	0.789008	0.712225	MEblue
1805	Iba05G003600	0.979856	0.992343	MEblue
1806	Iba05G003610	0.82257	0.765554	MEblue
1807	Iba05G003640	0.974194	0.989337	MEblue
1808	Iba05G003690	0.93858	0.908108	MEblue
1809	Iba05G003740	0.993824	0.991906	MEblue
1810	Iba05G003780	0.962323	0.960624	MEblue
1811	Iba05G003880	0.979562	0.994512	MEblue
1812	Iba05G003920	0.893716	0.836498	MEblue
1813	Iba05G004040	0.842578	0.77179	MEblue
1814	Iba05G004080	0.98171	0.99318	MEblue
1815	Iba05G004180	0.94091	0.958072	MEblue
1816	Iba05G004440	0.980603	0.960641	MEblue
1817	Iba05G004650	0.899988	0.835809	MEblue
1818	Iba05G004710	0.991242	0.995464	MEblue
1819	Iba05G004970	0.992912	0.967778	MEblue
1820	Iba05G005030	0.797968	0.774912	MEblue
1821	Iba05G005410	0.992369	0.998819	MEblue
1822	Iba05G005480	0.760683	0.82181	MEblue
1823	Iba05G005620	0.972602	0.945422	MEblue
1824	Iba05G005630	0.992874	0.985827	MEblue
1825	Iba05G005730	0.88885	0.831369	MEblue
1826	Iba05G005890	0.997144	0.996213	MEblue
1827	Iba05G006080	0.799315	0.830411	MEblue
1828	Iba05G006270	0.244746	0.1934	MEblue
1829	Iba05G006300	0.936802	0.883767	MEblue
1830	Iba05G006640	0.795693	0.844699	MEblue
1831	Iba05G006940	0.828042	0.88661	MEblue
1832	Iba05G007100	0.935973	0.898216	MEblue
1833	Iba05G007180	0.887644	0.9136	MEblue
1834	Iba05G007660	0.988919	0.995712	MEblue
1835	Iba05G007860	0.953607	0.910626	MEblue
1836	Iba05G008290	0.962742	0.990251	MEblue
1837	Iba05G008480	0.724055	0.801574	MEblue
1838	Iba05G008500	0.92766	0.907992	MEblue
1839	Iba05G008520	0.875686	0.925292	MEblue
1840	Iba05G008840	0.913607	0.949507	MEblue
1841	Iba05G009070	0.990657	0.977012	MEblue
1842	Iba05G009080	0.893967	0.89923	MEblue
1843	Iba05G009230	0.800451	0.792024	MEblue
1844	Iba05G009260	0.975028	0.985423	MEblue
1845	Iba05G009370	0.980917	0.997766	MEblue
1846	Iba05G010640	0.975161	0.954025	MEblue
1847	Iba05G011040	0.675314	0.729207	MEblue
1848	Iba05G011080	0.95162	0.917469	MEblue
1849	Iba05G011200	0.993443	0.995933	MEblue
1850	Iba05G011250	0.86719	0.926796	MEblue
1851	Iba05G011310	0.857675	0.919546	MEblue
1852	Iba05G011570	0.839129	0.758654	MEblue
1853	Iba05G011760	0.963332	0.983228	MEblue
1854	Iba05G011820	0.990893	0.965859	MEblue
1855	Iba05G011870	0.932228	0.962248	MEblue
1856	Iba05G012460	0.923804	0.869159	MEblue
1857	Iba05G012560	0.984331	0.98786	MEblue
1858	Iba05G012670	0.892477	0.874277	MEblue
1859	Iba05G012720	0.983666	0.987969	MEblue
1860	Iba05G012760	0.780705	0.691488	MEblue
1861	Iba05G012770	0.802598	0.844088	MEblue
1862	Iba05G012920	0.848335	0.904455	MEblue
1863	Iba05G013210	0.989123	0.990101	MEblue
1864	Iba05G013340	0.901986	0.848304	MEblue
1865	Iba05G013360	0.993288	0.974692	MEblue
1866	Iba05G013450	0.749707	0.8199	MEblue
1867	Iba05G013530	0.986093	0.982928	MEblue
1868	Iba05G013660	0.991049	0.997506	MEblue
1869	Iba05G013720	0.870442	0.906607	MEblue
1870	Iba05G013730	0.987657	0.99197	MEblue
1871	Iba05G014140	0.979541	0.973326	MEblue
1872	Iba05G014170	0.88392	0.875704	MEblue
1873	Iba05G014570	0.978905	0.962892	MEblue
1874	Iba05G014660	0.936123	0.892019	MEblue
1875	Iba05G014720	0.997526	0.994064	MEblue
1876	Iba05G014760	0.992868	0.983615	MEblue
1877	Iba05G014820	0.68504	0.770317	MEblue
1878	Iba05G015050	0.982931	0.963225	MEblue
1879	Iba05G015090	0.993917	0.987155	MEblue
1880	Iba05G015270	0.997515	0.977999	MEblue
1881	Iba05G015480	0.909759	0.85499	MEblue
1882	Iba05G015500	0.834101	0.821449	MEblue
1883	Iba05G015910	0.969842	0.992585	MEblue
1884	Iba05G016010	0.822281	0.755169	MEblue
1885	Iba05G016110	0.923453	0.889651	MEblue
1886	Iba05G016480	0.993769	0.993905	MEblue
1887	Iba05G016520	0.966423	0.97995	MEblue
1888	Iba05G016560	0.950581	0.910981	MEblue
1889	Iba05G016680	0.999792	0.990004	MEblue
1890	Iba05G016690	0.984212	0.962805	MEblue
1891	Iba05G016780	0.993569	0.994264	MEblue
1892	Iba05G016800	0.954839	0.920815	MEblue
1893	Iba05G016820	0.980664	0.98335	MEblue
1894	Iba05G016910	0.951896	0.981439	MEblue
1895	Iba05G016920	0.786766	0.798537	MEblue
1896	Iba05G017100	0.951279	0.97834	MEblue
1897	Iba05G017570	0.99944	0.988568	MEblue
1898	Iba05G017610	0.930531	0.878677	MEblue
1899	Iba05G017890	0.912631	0.880656	MEblue
1900	Iba05G017900	0.985198	0.978724	MEblue
1901	Iba05G018030	0.860485	0.791618	MEblue
1902	Iba05G018050	0.950415	0.907462	MEblue
1903	Iba05G018220	0.998337	0.982529	MEblue
1904	Iba05G018510	0.913561	0.949594	MEblue
1905	Iba05G018910	0.880577	0.928501	MEblue
1906	Iba05G018970	0.996883	0.991859	MEblue
1907	Iba05G019120	0.982689	0.974483	MEblue
1908	Iba05G019130	0.956983	0.91838	MEblue
1909	Iba05G019290	0.995596	0.995119	MEblue
1910	Iba05G019330	0.94033	0.968732	MEblue
1911	Iba05G019360	0.84257	0.896159	MEblue
1912	Iba05G019370	0.969333	0.933846	MEblue
1913	Iba05G019520	0.954133	0.977606	MEblue
1914	Iba05G019600	0.701533	0.738569	MEblue
1915	Iba05G019620	0.941752	0.971105	MEblue
1916	Iba05G019690	0.996306	0.982213	MEblue
1917	Iba05G019710	0.898376	0.942038	MEblue
1918	Iba05G019830	0.997172	0.980329	MEblue
1919	Iba05G019850	0.982859	0.951479	MEblue
1920	Iba05G019890	0.866947	0.801936	MEblue
1921	Iba05G020100	0.959029	0.942653	MEblue
1922	Iba05G020110	0.891879	0.827141	MEblue
1923	Iba05G020280	0.845892	0.899311	MEblue
1924	Iba05G020360	0.887805	0.81962	MEblue
1925	Iba05G020460	0.9916	0.971159	MEblue
1926	Iba05G020720	0.991428	0.986846	MEblue
1927	Iba05G020840	0.977061	0.951802	MEblue
1928	Iba05G020900	0.85843	0.896776	MEblue
1929	Iba05G021060	0.939149	0.97066	MEblue
1930	Iba05G021140	0.747715	0.791616	MEblue
1931	Iba05G021340	0.928179	0.949556	MEblue
1932	Iba05G021470	0.897397	0.934547	MEblue
1933	Iba05G021500	0.866332	0.903635	MEblue
1934	Iba05G021580	0.926312	0.867273	MEblue
1935	Iba05G021760	0.867217	0.911247	MEblue
1936	Iba05G021840	0.978533	0.963093	MEblue
1937	Iba05G021890	0.977555	0.988637	MEblue
1938	Iba05G022340	0.883959	0.855464	MEblue
1939	Iba05G022630	0.850948	0.783227	MEblue
1940	Iba05G022690	0.942647	0.978175	MEblue
1941	Iba05G022700	0.998156	0.984902	MEblue
1942	Iba05G022730	0.990943	0.991103	MEblue
1943	Iba05G022780	0.938246	0.881106	MEblue
1944	Iba05G022860	0.984548	0.961116	MEblue
1945	Iba05G022870	0.945834	0.973499	MEblue
1946	Iba05G023020	0.94512	0.980385	MEblue
1947	Iba05G023230	0.823895	0.747964	MEblue
1948	Iba05G023240	0.981793	0.95125	MEblue
1949	Iba05G023250	0.98426	0.956034	MEblue
1950	Iba05G023490	0.951441	0.926254	MEblue
1951	Iba05G023660	0.980242	0.950076	MEblue
1952	Iba05G023670	0.9063	0.946337	MEblue
1953	Iba05G023910	0.971697	0.979897	MEblue
1954	Iba05G024000	0.98964	0.96884	MEblue
1955	Iba05G024130	0.978576	0.946455	MEblue
1956	Iba05G024150	0.959054	0.935038	MEblue
1957	Iba05G024250	0.86067	0.782251	MEblue
1958	Iba05G024320	0.893881	0.943406	MEblue
1959	Iba05G024560	0.906724	0.949473	MEblue
1960	Iba05G024580	0.922663	0.88021	MEblue
1961	Iba05G024720	0.855018	0.78007	MEblue
1962	Iba05G025260	0.937059	0.953267	MEblue
1963	Iba05G025380	0.95166	0.94942	MEblue
1964	Iba05G025410	0.97477	0.987226	MEblue
1965	Iba05G025430	0.967586	0.975666	MEblue
1966	Iba05G025540	0.9766	0.975012	MEblue
1967	Iba05G025700	0.980526	0.995764	MEblue
1968	Iba05G025860	0.830477	0.762597	MEblue
1969	Iba05G025960	0.867343	0.92176	MEblue
1970	Iba05G026060	0.993591	0.992261	MEblue
1971	Iba05G026150	0.998043	0.987641	MEblue
1972	Iba05G026240	0.870754	0.805197	MEblue
1973	Iba05G026300	0.909762	0.946648	MEblue
1974	Iba05G026390	0.85473	0.79251	MEblue
1975	Iba05G026550	0.790133	0.704772	MEblue
1976	Iba05G026570	0.994294	0.982946	MEblue
1977	Iba05G026590	0.858428	0.805799	MEblue
1978	Iba05G026680	0.907941	0.845077	MEblue
1979	Iba05G026710	0.993053	0.987398	MEblue
1980	Iba05G026810	0.990776	0.973338	MEblue
1981	Iba05G026880	0.987003	0.99182	MEblue
1982	Iba05G026910	0.991567	0.980665	MEblue
1983	Iba05G026930	0.972626	0.96448	MEblue
1984	Iba05G026980	0.982686	0.94858	MEblue
1985	Iba05G027140	0.96354	0.988452	MEblue
1986	Iba05G027280	0.713171	0.745352	MEblue
1987	Iba05G027350	0.935396	0.952397	MEblue
1988	Iba05G027410	0.994425	0.975378	MEblue
1989	Iba05G027480	0.938043	0.891898	MEblue
1990	Iba05G027520	0.994486	0.97821	MEblue
1991	Iba05G027540	0.989933	0.997959	MEblue
1992	Iba05G027550	0.911721	0.853428	MEblue
1993	Iba05G027820	0.981563	0.98956	MEblue
1994	Iba05G027830	0.9763	0.968335	MEblue
1995	Iba05G027970	0.876361	0.816571	MEblue
1996	Iba05G028060	0.50199	0.536508	MEblue
1997	Iba05G028110	0.95119	0.977387	MEblue
1998	Iba05G028300	0.947789	0.962869	MEblue
1999	Iba05G028550	0.879507	0.870026	MEblue
[truncated: 887 more rows]

## Sheet: 12_3
Code	GeneID	Module Membership	gene significance	Module
1	Iba01G000790	0.997071	0.995671	MEbrown
2	Iba01G000870	0.957203	0.970866	MEbrown
3	Iba01G000990	0.859622	0.885732	MEbrown
4	Iba01G001040	0.848261	0.879385	MEbrown
5	Iba01G001080	0.890615	0.873381	MEbrown
6	Iba01G001390	0.968399	0.958484	MEbrown
7	Iba01G001460	0.998248	0.998135	MEbrown
8	Iba01G001470	0.99547	0.996933	MEbrown
9	Iba01G001770	0.991542	0.992785	MEbrown
10	Iba01G001980	0.978241	0.965917	MEbrown
11	Iba01G002060	0.779928	0.787188	MEbrown
12	Iba01G002140	0.914966	0.916429	MEbrown
13	Iba01G002280	0.996694	0.990006	MEbrown
14	Iba01G002420	0.920866	0.937485	MEbrown
15	Iba01G002610	0.987603	0.985924	MEbrown
16	Iba01G002770	0.99573	0.998784	MEbrown
17	Iba01G002790	0.992144	0.983078	MEbrown
18	Iba01G002800	0.861157	0.843446	MEbrown
19	Iba01G002980	0.929766	0.909653	MEbrown
20	Iba01G002990	0.884481	0.907092	MEbrown
21	Iba01G003010	0.912445	0.88567	MEbrown
22	Iba01G003100	0.950262	0.929428	MEbrown
23	Iba01G003110	0.998256	0.998484	MEbrown
24	Iba01G003160	0.997844	0.998998	MEbrown
25	Iba01G003550	0.912723	0.934334	MEbrown
26	Iba01G003710	0.966745	0.95752	MEbrown
27	Iba01G003940	0.997743	0.991165	MEbrown
28	Iba01G004070	0.982802	0.985328	MEbrown
29	Iba01G004270	0.979702	0.966244	MEbrown
30	Iba01G004280	0.973769	0.967502	MEbrown
31	Iba01G004410	0.949573	0.928216	MEbrown
32	Iba01G004430	0.92389	0.902616	MEbrown
33	Iba01G004440	0.784571	0.805962	MEbrown
34	Iba01G004780	0.988171	0.994877	MEbrown
35	Iba01G004790	0.967342	0.973412	MEbrown
36	Iba01G005000	0.998351	0.992328	MEbrown
37	Iba01G005020	0.837291	0.814134	MEbrown
38	Iba01G005160	0.845652	0.828529	MEbrown
39	Iba01G005940	0.995515	0.989484	MEbrown
40	Iba01G006180	0.91339	0.886641	MEbrown
41	Iba01G006300	0.945132	0.962097	MEbrown
42	Iba01G006520	0.882385	0.851542	MEbrown
43	Iba01G006620	0.892442	0.863268	MEbrown
44	Iba01G006760	0.99767	0.995533	MEbrown
45	Iba01G007030	0.962248	0.943179	MEbrown
46	Iba01G007630	0.942794	0.921219	MEbrown
47	Iba01G007680	0.987494	0.98183	MEbrown
48	Iba01G007830	0.922953	0.898069	MEbrown
49	Iba01G008100	0.944017	0.932487	MEbrown
50	Iba01G008110	0.998149	0.997335	MEbrown
51	Iba01G008130	0.986152	0.992048	MEbrown
52	Iba01G008140	0.968861	0.955379	MEbrown
53	Iba01G008200	0.958926	0.959834	MEbrown
54	Iba01G008210	0.978398	0.976054	MEbrown
55	Iba01G008280	0.974708	0.9592	MEbrown
56	Iba01G008410	0.990639	0.979767	MEbrown
57	Iba01G008510	0.876407	0.895226	MEbrown
58	Iba01G008570	0.971109	0.954346	MEbrown
59	Iba01G008960	0.980124	0.971018	MEbrown
60	Iba01G009000	0.978816	0.970895	MEbrown
61	Iba01G009080	0.919197	0.925769	MEbrown
62	Iba01G009100	0.822503	0.851945	MEbrown
63	Iba01G009140	0.981197	0.967489	MEbrown
64	Iba01G009220	0.929392	0.913102	MEbrown
65	Iba01G009240	0.971746	0.984577	MEbrown
66	Iba01G009250	0.924059	0.945484	MEbrown
67	Iba01G009260	0.900837	0.923506	MEbrown
68	Iba01G009300	0.91968	0.942592	MEbrown
69	Iba01G009460	0.925771	0.900905	MEbrown
70	Iba01G009480	0.845989	0.875727	MEbrown
71	Iba01G009510	0.995062	0.996905	MEbrown
72	Iba01G009520	0.991402	0.994721	MEbrown
73	Iba01G009740	0.922801	0.943836	MEbrown
74	Iba01G009760	0.989354	0.977354	MEbrown
75	Iba01G009790	0.82817	0.859785	MEbrown
76	Iba01G009880	0.972874	0.964061	MEbrown
77	Iba01G009940	0.999457	0.995284	MEbrown
78	Iba01G009960	0.99948	0.998088	MEbrown
79	Iba01G009970	0.997352	0.990105	MEbrown
80	Iba01G010000	0.964931	0.976896	MEbrown
81	Iba01G010060	0.974215	0.982275	MEbrown
82	Iba01G010130	0.939947	0.917539	MEbrown
83	Iba01G010220	0.948322	0.925799	MEbrown
84	Iba01G010270	0.994955	0.990321	MEbrown
85	Iba01G010310	0.80518	0.840007	MEbrown
86	Iba01G010320	0.958335	0.941807	MEbrown
87	Iba01G010470	0.877487	0.902783	MEbrown
88	Iba01G010530	0.995344	0.999163	MEbrown
89	Iba01G010590	0.953402	0.931772	MEbrown
90	Iba01G010760	0.94453	0.960785	MEbrown
91	Iba01G010860	0.982928	0.992127	MEbrown
92	Iba01G010870	0.953605	0.936339	MEbrown
93	Iba01G010940	0.965252	0.951827	MEbrown
94	Iba01G011030	0.957433	0.97148	MEbrown
95	Iba01G011090	0.965124	0.977492	MEbrown
96	Iba01G011140	0.990529	0.981892	MEbrown
97	Iba01G011200	0.859855	0.884144	MEbrown
98	Iba01G011390	0.94654	0.959221	MEbrown
99	Iba01G011520	0.995558	0.998982	MEbrown
100	Iba01G011690	0.923181	0.943588	MEbrown
101	Iba01G011710	0.996299	0.995011	MEbrown
102	Iba01G011730	0.997751	0.990991	MEbrown
103	Iba01G011780	0.894604	0.868713	MEbrown
104	Iba01G011990	0.940374	0.957873	MEbrown
105	Iba01G012050	0.948707	0.93529	MEbrown
106	Iba01G012110	0.93018	0.905751	MEbrown
107	Iba01G012150	0.990711	0.997486	MEbrown
108	Iba01G012420	0.980289	0.989035	MEbrown
109	Iba01G012430	0.978191	0.987719	MEbrown
110	Iba01G012560	0.972327	0.961681	MEbrown
111	Iba01G012820	0.920098	0.894322	MEbrown
112	Iba01G012830	0.996186	0.992322	MEbrown
113	Iba01G012840	0.759633	0.786409	MEbrown
114	Iba01G012850	0.891231	0.87989	MEbrown
115	Iba01G012890	0.887417	0.857553	MEbrown
116	Iba01G012940	0.801015	0.828823	MEbrown
117	Iba01G012950	0.933366	0.910427	MEbrown
118	Iba01G012970	0.916158	0.897618	MEbrown
119	Iba01G013170	0.953645	0.969078	MEbrown
120	Iba01G013220	0.951058	0.930024	MEbrown
121	Iba01G013680	0.921351	0.899582	MEbrown
122	Iba01G014030	0.975326	0.958163	MEbrown
123	Iba01G014140	0.993116	0.988146	MEbrown
124	Iba01G014350	0.975082	0.985326	MEbrown
125	Iba01G014370	0.880022	0.848134	MEbrown
126	Iba01G014530	0.949439	0.967317	MEbrown
127	Iba01G014750	0.924253	0.899198	MEbrown
128	Iba01G015230	0.949657	0.928581	MEbrown
129	Iba01G015490	0.87639	0.86035	MEbrown
130	Iba01G015550	0.994509	0.997627	MEbrown
131	Iba01G015560	0.944087	0.919945	MEbrown
132	Iba01G015580	0.874549	0.899353	MEbrown
133	Iba01G015850	0.960604	0.970644	MEbrown
134	Iba01G016270	0.985228	0.993337	MEbrown
135	Iba01G016560	0.9984	0.993985	MEbrown
136	Iba01G016790	0.980294	0.976754	MEbrown
137	Iba01G016810	0.94706	0.926471	MEbrown
138	Iba01G016880	0.839635	0.868164	MEbrown
139	Iba01G017420	0.881337	0.899902	MEbrown
140	Iba01G017590	0.998772	0.994234	MEbrown
141	Iba01G017710	0.988951	0.995213	MEbrown
142	Iba01G017720	0.984247	0.993506	MEbrown
143	Iba01G017960	0.965031	0.974696	MEbrown
144	Iba01G018060	0.967704	0.972302	MEbrown
145	Iba01G018210	0.992335	0.994285	MEbrown
146	Iba01G018270	0.976204	0.97374	MEbrown
147	Iba01G018450	0.974522	0.966764	MEbrown
148	Iba01G018610	0.946049	0.924553	MEbrown
149	Iba01G018620	0.949478	0.95389	MEbrown
150	Iba01G018640	0.998527	0.994837	MEbrown
151	Iba01G018670	0.981009	0.976902	MEbrown
152	Iba01G018760	0.987427	0.985946	MEbrown
153	Iba01G019340	0.998429	0.995537	MEbrown
154	Iba01G019380	0.962685	0.972939	MEbrown
155	Iba01G019660	0.998515	0.994135	MEbrown
156	Iba01G019670	0.909474	0.882642	MEbrown
157	Iba01G019920	0.994694	0.994934	MEbrown
158	Iba01G020060	0.992982	0.989404	MEbrown
159	Iba01G020090	0.989285	0.995372	MEbrown
160	Iba01G020510	0.934312	0.953743	MEbrown
161	Iba01G020620	0.966326	0.973879	MEbrown
162	Iba01G020730	0.904577	0.878109	MEbrown
163	Iba01G021320	0.995901	0.989065	MEbrown
164	Iba01G021570	0.798642	0.832717	MEbrown
165	Iba01G021960	0.903944	0.888736	MEbrown
166	Iba01G022010	0.601184	0.635999	MEbrown
167	Iba01G022060	0.948891	0.935587	MEbrown
168	Iba01G022220	0.879345	0.892983	MEbrown
169	Iba01G022300	0.987683	0.980885	MEbrown
170	Iba01G022310	0.966776	0.951302	MEbrown
171	Iba01G022710	0.997568	0.999153	MEbrown
172	Iba01G022880	0.990921	0.996791	MEbrown
173	Iba01G022960	0.967895	0.970383	MEbrown
174	Iba01G023020	0.956959	0.942258	MEbrown
175	Iba01G023110	0.970102	0.982133	MEbrown
176	Iba01G023130	0.996618	0.99788	MEbrown
177	Iba01G023300	0.977388	0.967417	MEbrown
178	Iba01G023390	0.967018	0.970693	MEbrown
179	Iba01G023440	0.979371	0.988084	MEbrown
180	Iba01G023730	0.989414	0.995082	MEbrown
181	Iba01G023760	0.973142	0.966672	MEbrown
182	Iba01G024280	0.917472	0.890981	MEbrown
183	Iba01G024320	0.904518	0.878904	MEbrown
184	Iba01G024420	0.963043	0.96749	MEbrown
185	Iba01G024440	0.991379	0.996385	MEbrown
186	Iba01G024590	0.993906	0.998631	MEbrown
187	Iba01G024620	0.986344	0.978444	MEbrown
188	Iba01G024710	0.963718	0.94532	MEbrown
189	Iba01G024880	0.963688	0.959688	MEbrown
190	Iba01G024960	0.885224	0.86301	MEbrown
191	Iba01G025170	0.909131	0.932125	MEbrown
192	Iba01G025190	0.930308	0.951518	MEbrown
193	Iba01G025380	0.982375	0.992321	MEbrown
194	Iba01G025430	0.99128	0.992806	MEbrown
195	Iba01G025650	0.874011	0.901572	MEbrown
196	Iba01G025690	0.896532	0.924336	MEbrown
197	Iba01G026200	0.899954	0.872675	MEbrown
198	Iba01G026370	0.982961	0.989428	MEbrown
199	Iba01G026410	0.888635	0.859414	MEbrown
200	Iba01G026450	0.970949	0.959846	MEbrown
201	Iba01G026750	0.986513	0.980283	MEbrown
202	Iba01G026950	0.994073	0.996648	MEbrown
203	Iba01G027020	0.950003	0.933553	MEbrown
204	Iba01G027270	0.998689	0.998673	MEbrown
205	Iba01G027280	0.99686	0.99021	MEbrown
206	Iba01G027540	0.993135	0.993354	MEbrown
207	Iba01G027610	0.992789	0.997005	MEbrown
208	Iba01G027680	0.922206	0.897424	MEbrown
209	Iba01G028110	0.893305	0.915351	MEbrown
210	Iba01G028290	0.986696	0.992994	MEbrown
211	Iba01G028400	0.824696	0.821887	MEbrown
212	Iba01G028430	0.995593	0.995627	MEbrown
213	Iba01G028520	0.984952	0.993495	MEbrown
214	Iba01G028590	0.987891	0.995236	MEbrown
215	Iba01G028630	0.992987	0.985372	MEbrown
216	Iba01G028940	0.997693	0.998481	MEbrown
217	Iba01G028950	0.902374	0.879522	MEbrown
218	Iba01G029010	0.953212	0.971315	MEbrown
219	Iba01G029120	0.983361	0.968394	MEbrown
220	Iba01G029170	0.998816	0.992971	MEbrown
221	Iba01G029220	0.892204	0.862439	MEbrown
222	Iba01G029400	0.989827	0.984165	MEbrown
223	Iba01G029520	0.999874	0.997459	MEbrown
224	Iba01G029630	0.979946	0.967674	MEbrown
225	Iba01G029690	0.988032	0.990848	MEbrown
226	Iba01G029990	0.942559	0.956729	MEbrown
227	Iba01G030230	0.905337	0.877755	MEbrown
228	Iba01G030550	0.99718	0.996494	MEbrown
229	Iba01G030670	0.952536	0.968504	MEbrown
230	Iba01G030750	0.908002	0.87831	MEbrown
231	Iba01G030910	0.983883	0.990211	MEbrown
232	Iba01G031160	0.786296	0.748459	MEbrown
233	Iba01G031200	0.96353	0.944409	MEbrown
234	Iba01G031340	0.930181	0.908612	MEbrown
235	Iba01G031650	0.939597	0.915641	MEbrown
236	Iba01G031910	0.996029	0.995976	MEbrown
237	Iba01G031980	0.942333	0.920699	MEbrown
238	Iba01G032030	0.973635	0.981217	MEbrown
239	Iba01G032060	0.997681	0.99421	MEbrown
240	Iba01G032160	0.983729	0.993057	MEbrown
241	Iba01G032360	0.991359	0.995035	MEbrown
242	Iba01G032380	0.994717	0.9971	MEbrown
243	Iba01G033150	0.950363	0.930998	MEbrown
244	Iba01G033270	0.997367	0.995905	MEbrown
245	Iba01G033290	0.983754	0.992539	MEbrown
246	Iba01G033350	0.838106	0.865862	MEbrown
247	Iba01G033370	0.968472	0.9794	MEbrown
248	Iba01G033540	0.991733	0.996833	MEbrown
249	Iba01G033700	0.994611	0.997452	MEbrown
250	Iba01G033720	0.950077	0.954845	MEbrown
251	Iba01G033730	0.946145	0.961507	MEbrown
252	Iba01G033790	0.989131	0.993188	MEbrown
253	Iba01G033940	0.961198	0.964743	MEbrown
254	Iba01G033950	0.953417	0.966026	MEbrown
255	Iba01G034270	0.92168	0.892071	MEbrown
256	Iba01G034550	0.986645	0.9786	MEbrown
257	Iba01G034600	0.921587	0.94368	MEbrown
258	Iba01G034810	0.997781	0.992373	MEbrown
259	Iba01G034960	0.933436	0.950821	MEbrown
260	Iba01G035190	0.990311	0.992177	MEbrown
261	Iba01G035450	0.906364	0.878339	MEbrown
262	Iba01G035830	0.901703	0.875711	MEbrown
263	Iba01G036210	0.947722	0.953539	MEbrown
264	Iba01G036220	0.990556	0.99457	MEbrown
265	Iba01G036340	0.920654	0.896094	MEbrown
266	Iba01G036480	0.974039	0.981824	MEbrown
267	Iba01G036620	0.93982	0.958217	MEbrown
268	Iba01G036630	0.99881	0.999203	MEbrown
269	Iba01G036720	0.948226	0.934997	MEbrown
270	Iba01G036770	0.996705	0.994272	MEbrown
271	Iba01G037170	0.986835	0.994797	MEbrown
272	Iba01G037420	0.92104	0.899547	MEbrown
273	Iba01G037680	0.9112	0.90633	MEbrown
274	Iba01G038140	0.947855	0.957935	MEbrown
275	Iba01G038170	0.982315	0.987984	MEbrown
276	Iba01G038240	0.97929	0.988079	MEbrown
277	Iba01G038330	0.987288	0.995732	MEbrown
278	Iba01G039180	0.956942	0.964415	MEbrown
279	Iba01G039320	0.984851	0.993534	MEbrown
280	Iba01G039460	0.98743	0.976202	MEbrown
281	Iba01G039480	0.904251	0.881755	MEbrown
282	Iba01G039530	0.993929	0.989639	MEbrown
283	Iba01G039560	0.8199	0.852116	MEbrown
284	Iba01G039580	0.931521	0.950197	MEbrown
285	Iba01G039610	0.989209	0.996279	MEbrown
286	Iba01G039780	0.990731	0.996671	MEbrown
287	Iba01G039980	0.904652	0.880939	MEbrown
288	Iba01G039990	0.985856	0.977195	MEbrown
289	Iba01G040020	0.965255	0.980505	MEbrown
290	Iba01G040800	0.932871	0.945241	MEbrown
291	Iba01G040890	0.971003	0.953945	MEbrown
292	Iba01G040950	0.954004	0.961178	MEbrown
293	Iba01G040970	0.947618	0.966161	MEbrown
294	Iba01G040980	0.996377	0.99748	MEbrown
295	Iba01G041060	0.952786	0.932138	MEbrown
296	Iba01G041580	0.895468	0.868678	MEbrown
297	Iba01G041630	0.974507	0.959161	MEbrown
298	Iba01G041640	0.959099	0.93853	MEbrown
299	Iba01G041670	0.914931	0.888954	MEbrown
300	Iba01G041930	0.964679	0.946814	MEbrown
301	Iba01G041950	0.877038	0.882748	MEbrown
302	Iba01G042110	0.979247	0.969459	MEbrown
303	Iba01G042180	0.966679	0.965943	MEbrown
304	Iba01G042450	0.982785	0.989931	MEbrown
305	Iba01G042480	0.990503	0.979329	MEbrown
306	Iba01G042680	0.906982	0.929184	MEbrown
307	Iba01G042760	0.98835	0.976723	MEbrown
308	Iba01G042770	0.98679	0.976233	MEbrown
309	Iba01G042810	0.924017	0.920956	MEbrown
310	Iba01G042860	0.991883	0.996057	MEbrown
311	Iba01G043360	0.990626	0.982616	MEbrown
312	Iba01G043710	0.999584	0.995719	MEbrown
313	Iba01G043830	0.898037	0.869072	MEbrown
314	Iba01G043990	0.992407	0.983838	MEbrown
315	Iba01G044280	0.770939	0.803699	MEbrown
316	Iba01G044720	0.952445	0.931515	MEbrown
317	Iba01G044940	0.957442	0.938538	MEbrown
318	Iba01G045010	0.956355	0.935111	MEbrown
319	Iba01G045140	0.969307	0.972723	MEbrown
320	Iba01G045340	0.938919	0.921701	MEbrown
321	Iba01G045770	0.997021	0.999085	MEbrown
322	Iba01G045810	0.997151	0.992123	MEbrown
323	Iba01G046140	0.880615	0.904164	MEbrown
324	Iba01G046220	0.992235	0.989884	MEbrown
325	Iba01G046520	0.89804	0.869707	MEbrown
326	Iba01G046940	0.84157	0.818772	MEbrown
327	Iba01G047010	0.953075	0.931495	MEbrown
328	Iba01G047150	0.959658	0.973713	MEbrown
329	Iba01G047170	0.95545	0.935822	MEbrown
330	Iba01G047180	0.932978	0.908928	MEbrown
331	Iba01G047250	0.894868	0.867641	MEbrown
332	Iba01G047310	0.944244	0.941154	MEbrown
333	Iba01G047500	0.979016	0.988536	MEbrown
334	Iba01G047540	0.938838	0.91605	MEbrown
335	Iba01G047730	0.991606	0.998	MEbrown
336	Iba01G047930	0.970425	0.955648	MEbrown
337	Iba01G048030	0.966458	0.981219	MEbrown
338	Iba01G048040	0.968841	0.983309	MEbrown
339	Iba01G048090	0.971446	0.956065	MEbrown
340	Iba01G048180	0.888853	0.880911	MEbrown
341	Iba01G048210	0.912957	0.886577	MEbrown
342	Iba01G048260	0.978544	0.987485	MEbrown
343	Iba01G048420	0.905762	0.8835	MEbrown
344	Iba01G048460	0.99429	0.997201	MEbrown
345	Iba01G048480	0.993028	0.988397	MEbrown
346	Iba01G048510	0.848698	0.827255	MEbrown
347	Iba01G049050	0.85598	0.858652	MEbrown
348	Iba01G049100	0.919947	0.899264	MEbrown
349	Iba01G049160	0.928254	0.949441	MEbrown
350	Iba01G049520	0.927217	0.90671	MEbrown
351	Iba01G049570	0.970154	0.952415	MEbrown
352	Iba01G049900	0.927786	0.902744	MEbrown
353	Iba01G050830	0.891686	0.916062	MEbrown
354	Iba01G051110	0.976841	0.988127	MEbrown
355	Iba01G051560	0.864944	0.846245	MEbrown
356	Iba01G056770	0.963725	0.977049	MEbrown
357	Iba01G056800	0.897055	0.869966	MEbrown
358	Iba01G056850	0.968326	0.97972	MEbrown
359	Iba01G057230	0.994369	0.98763	MEbrown
360	Iba01G057250	0.974945	0.976476	MEbrown
361	Iba01G057310	0.980003	0.990442	MEbrown
362	Iba01G057510	0.966285	0.978312	MEbrown
363	Iba01G057540	0.994852	0.997542	MEbrown
364	Iba01G057790	0.949731	0.936298	MEbrown
365	Iba01G057930	0.899076	0.867869	MEbrown
366	Iba01G058110	0.988001	0.981974	MEbrown
367	Iba01G058200	0.896951	0.86932	MEbrown
368	Iba01G058340	0.906588	0.884515	MEbrown
369	Iba01G058350	0.962874	0.947819	MEbrown
370	Iba01G058910	0.845375	0.870602	MEbrown
371	Iba01G059170	0.964174	0.949998	MEbrown
372	Iba01G059290	0.99552	0.992254	MEbrown
373	Iba01G059480	0.799874	0.834188	MEbrown
374	Iba01G059510	0.986767	0.982882	MEbrown
375	Iba01G059570	0.976013	0.984297	MEbrown
376	Iba01G059640	0.997946	0.997871	MEbrown
377	Iba01G059680	0.982553	0.987466	MEbrown
378	Iba01G059700	0.853585	0.884518	MEbrown
379	Iba01G059790	0.925276	0.902153	MEbrown
380	Iba01G059850	0.969417	0.952161	MEbrown
381	Iba01G059960	0.986923	0.9749	MEbrown
382	Iba01G060010	0.857918	0.873158	MEbrown
383	Iba01G060020	0.922748	0.897885	MEbrown
384	Iba01G060080	0.945521	0.923672	MEbrown
385	Iba01G060540	0.909055	0.879898	MEbrown
386	Iba01G060910	0.997426	0.998857	MEbrown
387	Iba02G000050	0.96153	0.947258	MEbrown
388	Iba02G000090	0.936016	0.954469	MEbrown
389	Iba02G000320	0.89625	0.86696	MEbrown
390	Iba02G000440	0.926108	0.904138	MEbrown
391	Iba02G000530	0.989931	0.990587	MEbrown
392	Iba02G000540	0.980959	0.966593	MEbrown
393	Iba02G000770	0.972109	0.962531	MEbrown
394	Iba02G000870	0.92267	0.898925	MEbrown
395	Iba02G000880	0.97716	0.986502	MEbrown
396	Iba02G000920	0.983195	0.989312	MEbrown
397	Iba02G001000	0.900062	0.870439	MEbrown
398	Iba02G001280	0.972728	0.973553	MEbrown
399	Iba02G001300	0.896201	0.867624	MEbrown
400	Iba02G001450	0.982719	0.970771	MEbrown
401	Iba02G001480	0.975719	0.96058	MEbrown
402	Iba02G001520	0.915989	0.938794	MEbrown
403	Iba02G001900	0.988766	0.980423	MEbrown
404	Iba02G001930	0.895187	0.86413	MEbrown
405	Iba02G002010	0.999206	0.995942	MEbrown
406	Iba02G002340	0.991832	0.997371	MEbrown
407	Iba02G002380	0.991266	0.987541	MEbrown
408	Iba02G002390	0.958692	0.974704	MEbrown
409	Iba02G002830	0.990202	0.996385	MEbrown
410	Iba02G002840	0.996063	0.99867	MEbrown
411	Iba02G002930	0.998512	0.999264	MEbrown
412	Iba02G003010	0.934588	0.92907	MEbrown
413	Iba02G003270	0.969045	0.952515	MEbrown
414	Iba02G003370	0.988852	0.994679	MEbrown
415	Iba02G003490	0.993867	0.985824	MEbrown
416	Iba02G003550	0.979234	0.98175	MEbrown
417	Iba02G003570	0.992024	0.983246	MEbrown
418	Iba02G003890	0.985479	0.972468	MEbrown
419	Iba02G003940	0.896082	0.867194	MEbrown
420	Iba02G004000	0.979103	0.983167	MEbrown
421	Iba02G004100	0.956756	0.969021	MEbrown
422	Iba02G004410	0.943984	0.925416	MEbrown
423	Iba02G004530	0.93432	0.924821	MEbrown
424	Iba02G004760	0.839621	0.855194	MEbrown
425	Iba02G004910	0.993038	0.996839	MEbrown
426	Iba02G005300	0.979298	0.967422	MEbrown
427	Iba02G005440	0.985952	0.992023	MEbrown
428	Iba02G005610	0.99761	0.996388	MEbrown
429	Iba02G005830	0.931028	0.910545	MEbrown
430	Iba02G005900	0.979384	0.967035	MEbrown
431	Iba02G006430	0.969099	0.979792	MEbrown
432	Iba02G006480	0.993933	0.984426	MEbrown
433	Iba02G006790	0.89129	0.866794	MEbrown
434	Iba02G006890	0.935123	0.95046	MEbrown
435	Iba02G007010	0.901517	0.878155	MEbrown
436	Iba02G007320	0.925497	0.902559	MEbrown
437	Iba02G007840	0.988655	0.975932	MEbrown
438	Iba02G007870	0.869958	0.896388	MEbrown
439	Iba02G007940	0.960025	0.941055	MEbrown
440	Iba02G008100	0.989309	0.979466	MEbrown
441	Iba02G008150	0.986962	0.978974	MEbrown
442	Iba02G008360	0.94026	0.957223	MEbrown
443	Iba02G008970	0.853505	0.882768	MEbrown
444	Iba02G009080	0.996105	0.994832	MEbrown
445	Iba02G009270	0.955122	0.973048	MEbrown
446	Iba02G009320	0.967941	0.950389	MEbrown
447	Iba02G009330	0.864207	0.884312	MEbrown
448	Iba02G009370	0.955822	0.93633	MEbrown
449	Iba02G009390	0.838626	0.864197	MEbrown
450	Iba02G009540	0.922928	0.902351	MEbrown
451	Iba02G009640	0.982398	0.974425	MEbrown
452	Iba02G009750	0.838116	0.858915	MEbrown
453	Iba02G009880	0.963788	0.945994	MEbrown
454	Iba02G010060	0.922119	0.894715	MEbrown
455	Iba02G010110	0.596749	0.608329	MEbrown
456	Iba02G010360	0.923203	0.94183	MEbrown
457	Iba02G010370	0.800693	0.83482	MEbrown
458	Iba02G010380	0.949731	0.962577	MEbrown
459	Iba02G010540	0.82331	0.840388	MEbrown
460	Iba02G010560	0.895303	0.87535	MEbrown
461	Iba02G010690	0.975513	0.981341	MEbrown
462	Iba02G010870	0.979033	0.987908	MEbrown
463	Iba02G011200	0.916186	0.889242	MEbrown
464	Iba02G011230	0.920089	0.895817	MEbrown
465	Iba02G011260	0.930593	0.908582	MEbrown
466	Iba02G011430	0.992391	0.995791	MEbrown
467	Iba02G011480	0.983138	0.976862	MEbrown
468	Iba02G011630	0.951962	0.957849	MEbrown
469	Iba02G011670	0.984915	0.970676	MEbrown
470	Iba02G011820	0.960772	0.94138	MEbrown
471	Iba02G012160	0.903599	0.877375	MEbrown
472	Iba02G012510	0.985976	0.99479	MEbrown
473	Iba02G012600	0.819957	0.851645	MEbrown
474	Iba02G012930	0.89235	0.873356	MEbrown
475	Iba02G012940	0.964827	0.948067	MEbrown
476	Iba02G012980	0.783454	0.776348	MEbrown
477	Iba02G013510	0.990607	0.983631	MEbrown
478	Iba02G013840	0.964399	0.956086	MEbrown
479	Iba02G014000	0.997284	0.996463	MEbrown
480	Iba02G014150	0.956137	0.970863	MEbrown
481	Iba02G014250	0.999737	0.997763	MEbrown
482	Iba02G014420	0.879964	0.905775	MEbrown
483	Iba02G014460	0.897591	0.868684	MEbrown
484	Iba02G014640	0.975033	0.987663	MEbrown
485	Iba02G014670	0.884944	0.909937	MEbrown
486	Iba02G014940	0.896817	0.920924	MEbrown
487	Iba02G015400	0.725709	0.757678	MEbrown
488	Iba02G015540	0.978855	0.986646	MEbrown
489	Iba02G015660	0.997792	0.998438	MEbrown
490	Iba02G015840	0.987302	0.984542	MEbrown
491	Iba02G016010	0.964908	0.946467	MEbrown
492	Iba02G016150	0.987905	0.991886	MEbrown
493	Iba02G016170	0.987798	0.97893	MEbrown
494	Iba02G016270	0.994918	0.997606	MEbrown
495	Iba02G016630	0.930042	0.909038	MEbrown
496	Iba02G016880	0.716974	0.742939	MEbrown
497	Iba02G017040	0.831331	0.808299	MEbrown
498	Iba02G017100	0.646667	0.646661	MEbrown
499	Iba02G017320	0.811099	0.843782	MEbrown
500	Iba02G017990	0.984269	0.971851	MEbrown
501	Iba02G018300	0.959993	0.939477	MEbrown
502	Iba02G018430	0.949486	0.929808	MEbrown
503	Iba02G019020	0.994441	0.999025	MEbrown
504	Iba02G019200	0.97874	0.988439	MEbrown
505	Iba02G019210	0.978656	0.989007	MEbrown
506	Iba02G019250	0.977188	0.988244	MEbrown
507	Iba02G019270	0.974849	0.985863	MEbrown
508	Iba02G020160	0.972948	0.982282	MEbrown
509	Iba02G020290	0.708558	0.66742	MEbrown
510	Iba02G020540	0.997864	0.995972	MEbrown
511	Iba02G020660	0.995718	0.997678	MEbrown
512	Iba02G020810	0.941949	0.961563	MEbrown
513	Iba02G020890	0.814725	0.847608	MEbrown
514	Iba02G020980	0.812774	0.842795	MEbrown
515	Iba02G021520	0.99673	0.999207	MEbrown
516	Iba02G021610	0.988078	0.976245	MEbrown
517	Iba02G022410	0.9748	0.961644	MEbrown
518	Iba02G022450	0.679886	0.701225	MEbrown
519	Iba02G022490	0.979252	0.968181	MEbrown
520	Iba02G022550	0.882326	0.8581	MEbrown
521	Iba02G022830	0.83467	0.865567	MEbrown
522	Iba02G023020	0.990849	0.995241	MEbrown
523	Iba02G023110	0.998182	0.998846	MEbrown
524	Iba02G023120	0.847563	0.869949	MEbrown
525	Iba02G023140	0.97738	0.988678	MEbrown
526	Iba02G023160	0.986475	0.993051	MEbrown
527	Iba02G023190	0.936644	0.955395	MEbrown
528	Iba02G023230	0.973279	0.963123	MEbrown
529	Iba02G023250	0.992591	0.994201	MEbrown
530	Iba02G023260	0.960094	0.94753	MEbrown
531	Iba02G023500	0.656232	0.678846	MEbrown
532	Iba02G023740	0.951456	0.956537	MEbrown
533	Iba02G023890	0.912521	0.924256	MEbrown
534	Iba02G023970	0.929559	0.948536	MEbrown
535	Iba02G024020	0.962417	0.945442	MEbrown
536	Iba02G024090	0.96216	0.943905	MEbrown
537	Iba02G024340	0.981578	0.991583	MEbrown
538	Iba02G024660	0.977098	0.984695	MEbrown
539	Iba02G024720	0.984713	0.970718	MEbrown
540	Iba02G024790	0.931616	0.945015	MEbrown
541	Iba02G024810	0.974223	0.964218	MEbrown
542	Iba02G024930	0.991025	0.996794	MEbrown
543	Iba02G025030	0.960962	0.975472	MEbrown
544	Iba02G025130	0.977834	0.979201	MEbrown
545	Iba02G025310	0.95807	0.9388	MEbrown
546	Iba02G025490	0.944118	0.931016	MEbrown
547	Iba02G025660	0.954911	0.94984	MEbrown
548	Iba02G025690	0.975763	0.962529	MEbrown
549	Iba02G025770	0.996267	0.992811	MEbrown
550	Iba02G025810	0.900343	0.873387	MEbrown
551	Iba02G025970	0.992642	0.99774	MEbrown
552	Iba02G026390	0.936667	0.945826	MEbrown
553	Iba02G026830	0.996745	0.998414	MEbrown
554	Iba02G026900	0.980793	0.966412	MEbrown
555	Iba02G026970	0.973245	0.968683	MEbrown
556	Iba02G027160	0.931766	0.907583	MEbrown
557	Iba02G027370	0.939593	0.916917	MEbrown
558	Iba02G027380	0.998871	0.997582	MEbrown
559	Iba02G027390	0.984372	0.992602	MEbrown
560	Iba02G027440	0.898812	0.87043	MEbrown
561	Iba02G027510	0.911437	0.934629	MEbrown
562	Iba02G027550	0.969353	0.951181	MEbrown
563	Iba02G027620	0.901103	0.923066	MEbrown
564	Iba02G027970	0.995028	0.993854	MEbrown
565	Iba02G028080	0.990525	0.986935	MEbrown
566	Iba02G028100	0.986689	0.993029	MEbrown
567	Iba02G028170	0.988251	0.992822	MEbrown
568	Iba02G028370	0.935119	0.911646	MEbrown
569	Iba02G028870	0.9662	0.945658	MEbrown
570	Iba02G029090	0.900923	0.872196	MEbrown
571	Iba02G029270	0.867745	0.868988	MEbrown
572	Iba02G029300	0.994862	0.988629	MEbrown
573	Iba02G029430	0.91602	0.938475	MEbrown
574	Iba02G030230	0.953506	0.939733	MEbrown
575	Iba02G030370	0.965189	0.944124	MEbrown
576	Iba02G030440	0.981566	0.991952	MEbrown
577	Iba02G030650	0.990724	0.981564	MEbrown
578	Iba02G030910	0.966007	0.964906	MEbrown
579	Iba02G031090	0.992983	0.990942	MEbrown
580	Iba02G031220	0.992969	0.994591	MEbrown
581	Iba02G031410	0.928958	0.938592	MEbrown
582	Iba02G031770	0.899323	0.871163	MEbrown
583	Iba02G031780	0.965994	0.951307	MEbrown
584	Iba02G031820	0.889497	0.873257	MEbrown
585	Iba02G032130	0.90164	0.917621	MEbrown
586	Iba02G032250	0.976462	0.986067	MEbrown
587	Iba02G032270	0.979885	0.987383	MEbrown
588	Iba02G032280	0.992251	0.98662	MEbrown
589	Iba02G032390	0.958209	0.970558	MEbrown
590	Iba02G032400	0.942227	0.959439	MEbrown
591	Iba02G032870	0.918487	0.907916	MEbrown
592	Iba02G033200	0.925472	0.900526	MEbrown
593	Iba02G033310	0.944705	0.927935	MEbrown
594	Iba02G033380	0.901662	0.875307	MEbrown
595	Iba02G033570	0.932268	0.910897	MEbrown
596	Iba02G033690	0.966295	0.97699	MEbrown
597	Iba02G033710	0.976754	0.987444	MEbrown
598	Iba02G033830	0.987691	0.977542	MEbrown
599	Iba02G033920	0.995491	0.992834	MEbrown
600	Iba02G034160	0.888058	0.867972	MEbrown
601	Iba02G034410	0.984114	0.992185	MEbrown
602	Iba02G035170	0.969226	0.955833	MEbrown
603	Iba02G035200	0.944522	0.927928	MEbrown
604	Iba02G035380	0.928129	0.912248	MEbrown
605	Iba02G035920	0.99045	0.987477	MEbrown
606	Iba02G036350	0.900999	0.874399	MEbrown
607	Iba02G036430	0.990278	0.980368	MEbrown
608	Iba02G036540	0.999617	0.996367	MEbrown
609	Iba02G036610	0.981569	0.988451	MEbrown
610	Iba02G036620	0.991342	0.996692	MEbrown
611	Iba02G036630	0.978423	0.988521	MEbrown
612	Iba02G036870	0.992944	0.995507	MEbrown
613	Iba02G037060	0.973011	0.957699	MEbrown
614	Iba02G037070	0.994052	0.985118	MEbrown
615	Iba02G037440	0.980084	0.988423	MEbrown
616	Iba02G037740	0.984587	0.971758	MEbrown
617	Iba02G037840	0.979203	0.988982	MEbrown
618	Iba02G038000	0.98692	0.988891	MEbrown
619	Iba02G038110	0.965927	0.948318	MEbrown
620	Iba02G038220	0.892874	0.907431	MEbrown
621	Iba02G038320	0.987232	0.990466	MEbrown
622	Iba02G038390	0.991735	0.980364	MEbrown
623	Iba02G038790	0.889017	0.862975	MEbrown
624	Iba02G039150	0.906012	0.884788	MEbrown
625	Iba02G039700	0.948054	0.952135	MEbrown
626	Iba02G041420	0.955313	0.973043	MEbrown
627	Iba02G041960	0.963426	0.974321	MEbrown
628	Iba02G042130	0.914068	0.893454	MEbrown
629	Iba02G042410	0.954794	0.933797	MEbrown
630	Iba02G042950	0.955382	0.934803	MEbrown
631	Iba02G042960	0.999165	0.998833	MEbrown
632	Iba02G043300	0.894265	0.863277	MEbrown
633	Iba02G043610	0.962457	0.943992	MEbrown
634	Iba02G043880	0.956557	0.971398	MEbrown
635	Iba02G044120	0.98511	0.972191	MEbrown
636	Iba02G044140	0.95742	0.937296	MEbrown
637	Iba02G044820	0.995826	0.993204	MEbrown
638	Iba02G044920	0.967153	0.94814	MEbrown
639	Iba02G045080	0.941167	0.956265	MEbrown
640	Iba02G045230	0.962537	0.950797	MEbrown
641	Iba02G045610	0.885924	0.910934	MEbrown
642	Iba02G045630	0.988778	0.991476	MEbrown
643	Iba02G045850	0.906214	0.880749	MEbrown
644	Iba02G046140	0.526711	0.531039	MEbrown
645	Iba02G046220	0.912893	0.885933	MEbrown
646	Iba02G046430	0.994754	0.985818	MEbrown
647	Iba02G046530	0.956132	0.941729	MEbrown
648	Iba02G046830	0.902185	0.874962	MEbrown
649	Iba02G047150	0.848436	0.879482	MEbrown
650	Iba02G047160	0.799004	0.830748	MEbrown
651	Iba02G047200	0.83694	0.865865	MEbrown
652	Iba02G047470	0.983194	0.970776	MEbrown
653	Iba02G047740	0.989646	0.993176	MEbrown
654	Iba02G047810	0.990018	0.996862	MEbrown
655	Iba02G048220	0.995604	0.990348	MEbrown
656	Iba02G048420	0.995862	0.988863	MEbrown
657	Iba02G048770	0.898482	0.869666	MEbrown
658	Iba02G049020	0.96972	0.983052	MEbrown
659	Iba02G049100	0.894051	0.868651	MEbrown
660	Iba02G049150	0.943789	0.921047	MEbrown
661	Iba02G049340	0.995918	0.997116	MEbrown
662	Iba02G049740	0.889941	0.859891	MEbrown
663	Iba02G049800	0.998569	0.996054	MEbrown
664	Iba02G049810	0.866113	0.875444	MEbrown
665	Iba02G050000	0.974184	0.959112	MEbrown
666	Iba02G050110	0.888987	0.873961	MEbrown
667	Iba02G050480	0.988335	0.97552	MEbrown
668	Iba02G050490	0.994032	0.987238	MEbrown
669	Iba02G050520	0.860913	0.888492	MEbrown
670	Iba02G050880	0.952279	0.930145	MEbrown
671	Iba02G050910	0.985382	0.992946	MEbrown
672	Iba02G050950	0.998236	0.992682	MEbrown
673	Iba02G051090	0.938432	0.919438	MEbrown
674	Iba02G051100	0.963522	0.975366	MEbrown
675	Iba02G051200	0.97203	0.984535	MEbrown
676	Iba02G051210	0.984583	0.992363	MEbrown
677	Iba02G051230	0.996628	0.99925	MEbrown
678	Iba02G051410	0.992258	0.983395	MEbrown
679	Iba02G051540	0.927697	0.902083	MEbrown
680	Iba02G051670	0.855425	0.8404	MEbrown
681	Iba02G051940	0.92368	0.899385	MEbrown
682	Iba02G052630	0.995003	0.986988	MEbrown
683	Iba02G052650	0.991644	0.997161	MEbrown
684	Iba02G052880	0.982181	0.988343	MEbrown
685	Iba03G000010	0.947227	0.951059	MEbrown
686	Iba03G000070	0.949494	0.935361	MEbrown
687	Iba03G000310	0.942708	0.920102	MEbrown
688	Iba03G000400	0.849784	0.880731	MEbrown
689	Iba03G000410	0.981936	0.984066	MEbrown
690	Iba03G000490	0.998575	0.992512	MEbrown
691	Iba03G000700	0.88821	0.858892	MEbrown
692	Iba03G001170	0.991007	0.988501	MEbrown
693	Iba03G001220	0.916309	0.892776	MEbrown
694	Iba03G001310	0.992906	0.995587	MEbrown
695	Iba03G001370	0.997034	0.997312	MEbrown
696	Iba03G001460	0.963095	0.975428	MEbrown
697	Iba03G001470	0.943546	0.92434	MEbrown
698	Iba03G001860	0.971619	0.979739	MEbrown
699	Iba03G002110	0.925512	0.945267	MEbrown
700	Iba03G002170	0.980321	0.977728	MEbrown
701	Iba03G002220	0.946018	0.924154	MEbrown
702	Iba03G002240	0.945927	0.925461	MEbrown
703	Iba03G002350	0.983935	0.970933	MEbrown
704	Iba03G002680	0.920707	0.940361	MEbrown
705	Iba03G002950	0.940128	0.956703	MEbrown
706	Iba03G003000	0.973186	0.959882	MEbrown
707	Iba03G003230	0.926499	0.904215	MEbrown
708	Iba03G003570	0.988965	0.977742	MEbrown
709	Iba03G003800	0.952547	0.93338	MEbrown
710	Iba03G003890	0.985049	0.972873	MEbrown
711	Iba03G004040	0.951644	0.930373	MEbrown
712	Iba03G004130	0.99277	0.989309	MEbrown
713	Iba03G004170	0.999606	0.996992	MEbrown
714	Iba03G004320	0.986242	0.9863	MEbrown
715	Iba03G004350	0.935954	0.911889	MEbrown
716	Iba03G004430	0.98192	0.986779	MEbrown
717	Iba03G004440	0.972786	0.958518	MEbrown
718	Iba03G004470	0.98801	0.978252	MEbrown
719	Iba03G004650	0.996409	0.996845	MEbrown
720	Iba03G004660	0.93787	0.913916	MEbrown
721	Iba03G004720	0.982034	0.987193	MEbrown
722	Iba03G004900	0.982131	0.991038	MEbrown
723	Iba03G004930	0.979623	0.989014	MEbrown
724	Iba03G005310	0.956629	0.966061	MEbrown
725	Iba03G005340	0.96854	0.9831	MEbrown
726	Iba03G005360	0.970739	0.95834	MEbrown
727	Iba03G005400	0.990369	0.99103	MEbrown
728	Iba03G005440	0.72395	0.754531	MEbrown
729	Iba03G005790	0.969133	0.955591	MEbrown
730	Iba03G005800	0.942113	0.919721	MEbrown
731	Iba03G006120	0.988579	0.996434	MEbrown
732	Iba03G006250	0.998916	0.998851	MEbrown
733	Iba03G006260	0.98392	0.976013	MEbrown
734	Iba03G006420	0.733245	0.763713	MEbrown
735	Iba03G006470	0.954571	0.934205	MEbrown
736	Iba03G006620	0.987045	0.979827	MEbrown
737	Iba03G006790	0.984209	0.972798	MEbrown
738	Iba03G006820	0.91388	0.904659	MEbrown
739	Iba03G007070	0.886249	0.908549	MEbrown
740	Iba03G007510	0.997254	0.995036	MEbrown
741	Iba03G008070	0.875962	0.871927	MEbrown
742	Iba03G008120	0.982102	0.968676	MEbrown
743	Iba03G008150	0.969485	0.960093	MEbrown
744	Iba03G008280	0.90417	0.879419	MEbrown
745	Iba03G008390	0.829551	0.858269	MEbrown
746	Iba03G008500	0.987471	0.990487	MEbrown
747	Iba03G008730	0.967264	0.975959	MEbrown
748	Iba03G008880	0.951825	0.932021	MEbrown
749	Iba03G009050	0.971169	0.955568	MEbrown
750	Iba03G009320	0.975711	0.983738	MEbrown
751	Iba03G009420	0.913567	0.93551	MEbrown
752	Iba03G009550	0.97492	0.960099	MEbrown
753	Iba03G009590	0.987773	0.977897	MEbrown
754	Iba03G009610	0.987421	0.981513	MEbrown
755	Iba03G009740	0.99871	0.997337	MEbrown
756	Iba03G009840	0.994439	0.996946	MEbrown
757	Iba03G010110	0.943744	0.928728	MEbrown
758	Iba03G011480	0.943056	0.92622	MEbrown
759	Iba03G011510	0.982329	0.969071	MEbrown
760	Iba03G012330	0.958454	0.975411	MEbrown
761	Iba03G012870	0.952162	0.933748	MEbrown
762	Iba03G013130	0.995161	0.986255	MEbrown
763	Iba03G013680	0.959172	0.974402	MEbrown
764	Iba03G013830	0.961118	0.961348	MEbrown
765	Iba03G014710	0.798114	0.815624	MEbrown
766	Iba03G014950	0.976237	0.960207	MEbrown
767	Iba03G015580	0.971288	0.983752	MEbrown
768	Iba03G015660	0.979028	0.987201	MEbrown
769	Iba03G016320	0.984864	0.988517	MEbrown
770	Iba03G016510	0.986839	0.992769	MEbrown
771	Iba03G016650	0.97417	0.966488	MEbrown
772	Iba03G016720	0.984204	0.993937	MEbrown
773	Iba03G016980	0.975982	0.985698	MEbrown
774	Iba03G017180	0.910132	0.933789	MEbrown
775	Iba03G017360	0.96275	0.956653	MEbrown
776	Iba03G017510	0.84742	0.875586	MEbrown
777	Iba03G017750	0.982361	0.991154	MEbrown
778	Iba03G017770	0.977912	0.986407	MEbrown
779	Iba03G017810	0.979936	0.970032	MEbrown
780	Iba03G017920	0.963956	0.976021	MEbrown
781	Iba03G018270	0.960299	0.968357	MEbrown
782	Iba03G018550	0.968913	0.956365	MEbrown
783	Iba03G018670	0.889077	0.879328	MEbrown
784	Iba03G018810	0.9047	0.8783	MEbrown
785	Iba03G018870	0.954611	0.93371	MEbrown
786	Iba03G018900	0.918376	0.894547	MEbrown
787	Iba03G019230	0.988384	0.994227	MEbrown
788	Iba03G019250	0.994582	0.985319	MEbrown
789	Iba03G019260	0.920052	0.895978	MEbrown
790	Iba03G019420	0.872985	0.846992	MEbrown
791	Iba03G019630	0.94829	0.968259	MEbrown
792	Iba03G019700	0.965385	0.945502	MEbrown
793	Iba03G019710	0.906883	0.930715	MEbrown
794	Iba03G020130	0.897301	0.869503	MEbrown
795	Iba03G020380	0.971244	0.979692	MEbrown
796	Iba03G020520	0.989025	0.995745	MEbrown
797	Iba03G020720	0.965402	0.979851	MEbrown
798	Iba03G020730	0.968496	0.981303	MEbrown
799	Iba03G020860	0.953503	0.933285	MEbrown
800	Iba03G020900	0.928191	0.940531	MEbrown
801	Iba03G020930	0.969194	0.982565	MEbrown
802	Iba03G020950	0.920331	0.894634	MEbrown
803	Iba03G020960	0.988996	0.985816	MEbrown
804	Iba03G020980	0.999242	0.998877	MEbrown
805	Iba03G021420	0.929978	0.910755	MEbrown
806	Iba03G021450	0.996581	0.998413	MEbrown
807	Iba03G022090	0.952469	0.932626	MEbrown
808	Iba03G022140	0.980947	0.975305	MEbrown
809	Iba03G022150	0.906353	0.880058	MEbrown
810	Iba03G022250	0.794458	0.828951	MEbrown
811	Iba03G022330	0.977005	0.985037	MEbrown
812	Iba03G022460	0.987548	0.978615	MEbrown
813	Iba03G022580	0.99809	0.991684	MEbrown
814	Iba03G022610	0.961235	0.952588	MEbrown
815	Iba03G023620	0.985884	0.991783	MEbrown
816	Iba03G024030	0.978066	0.961529	MEbrown
817	Iba03G024130	0.980126	0.970378	MEbrown
818	Iba03G024290	0.951325	0.965014	MEbrown
819	Iba03G024370	0.9719	0.983427	MEbrown
820	Iba03G024650	0.859451	0.886334	MEbrown
821	Iba03G025330	0.996093	0.999236	MEbrown
822	Iba03G025340	0.892241	0.871299	MEbrown
823	Iba03G025430	0.862843	0.878706	MEbrown
824	Iba03G025490	0.999009	0.99624	MEbrown
825	Iba03G025500	0.994825	0.986605	MEbrown
826	Iba03G025590	0.992214	0.996081	MEbrown
827	Iba03G025810	0.977808	0.983307	MEbrown
828	Iba03G025850	0.847516	0.878117	MEbrown
829	Iba03G025890	0.932075	0.945384	MEbrown
830	Iba03G026170	0.991926	0.98317	MEbrown
831	Iba03G026230	0.985171	0.991922	MEbrown
832	Iba03G026580	0.985272	0.978981	MEbrown
833	Iba03G026630	0.936872	0.913539	MEbrown
834	Iba03G027030	0.952776	0.937826	MEbrown
835	Iba03G027100	0.9202	0.894036	MEbrown
836	Iba03G027200	0.903516	0.907906	MEbrown
837	Iba03G027520	0.963278	0.975737	MEbrown
838	Iba03G027860	0.912774	0.896902	MEbrown
839	Iba03G028100	0.98453	0.972327	MEbrown
840	Iba03G028110	0.992308	0.984516	MEbrown
841	Iba03G028180	0.973319	0.983902	MEbrown
842	Iba03G028930	0.937391	0.918485	MEbrown
843	Iba03G029130	0.988071	0.979839	MEbrown
844	Iba03G029480	0.986473	0.993722	MEbrown
845	Iba03G029640	0.998438	0.993145	MEbrown
846	Iba03G029940	0.959641	0.94872	MEbrown
847	Iba03G030660	0.963915	0.94938	MEbrown
848	Iba03G031680	0.970682	0.982815	MEbrown
849	Iba03G032560	0.928453	0.905364	MEbrown
850	Iba03G032570	0.918535	0.900516	MEbrown
851	Iba03G032940	0.876721	0.897989	MEbrown
852	Iba03G033060	0.982688	0.99303	MEbrown
853	Iba03G033240	0.912117	0.883166	MEbrown
854	Iba03G033460	0.954223	0.966781	MEbrown
855	Iba03G033520	0.978968	0.970637	MEbrown
856	Iba03G033860	0.937028	0.933952	MEbrown
857	Iba03G033970	0.919007	0.93476	MEbrown
858	Iba03G034380	0.994543	0.998615	MEbrown
859	Iba03G034460	0.980175	0.985379	MEbrown
860	Iba03G034500	0.938726	0.957498	MEbrown
861	Iba03G035050	0.998996	0.995314	MEbrown
862	Iba03G035160	0.950907	0.951752	MEbrown
863	Iba03G035180	0.937979	0.914321	MEbrown
864	Iba03G035470	0.939316	0.915113	MEbrown
865	Iba03G035480	0.976554	0.976913	MEbrown
866	Iba03G035830	0.988818	0.995173	MEbrown
867	Iba03G035940	0.950575	0.928566	MEbrown
868	Iba03G035950	0.925722	0.899792	MEbrown
869	Iba03G036650	0.978201	0.964329	MEbrown
870	Iba03G036660	0.99449	0.992156	MEbrown
871	Iba03G036670	0.987622	0.97504	MEbrown
872	Iba03G036680	0.99712	0.998213	MEbrown
873	Iba03G036700	0.978719	0.97236	MEbrown
874	Iba03G036840	0.961415	0.971909	MEbrown
875	Iba03G036850	0.875187	0.901985	MEbrown
876	Iba03G037190	0.839701	0.856734	MEbrown
877	Iba03G037430	0.969362	0.957181	MEbrown
878	Iba03G037830	0.918826	0.940388	MEbrown
879	Iba03G038000	0.979861	0.966171	MEbrown
880	Iba03G038880	0.98905	0.980086	MEbrown
881	Iba03G039030	0.99686	0.989077	MEbrown
882	Iba03G039400	0.895553	0.86574	MEbrown
883	Iba03G039450	0.982929	0.977646	MEbrown
884	Iba03G039770	0.935384	0.955272	MEbrown
885	Iba03G039880	0.990678	0.982076	MEbrown
886	Iba03G039910	0.665817	0.694135	MEbrown
887	Iba03G040010	0.983075	0.991538	MEbrown
888	Iba03G040140	0.942951	0.956078	MEbrown
889	Iba03G040170	0.960305	0.974469	MEbrown
890	Iba03G040250	0.980951	0.973213	MEbrown
891	Iba03G040270	0.860152	0.888004	MEbrown
892	Iba03G040440	0.980305	0.990607	MEbrown
893	Iba03G040780	0.94425	0.9214	MEbrown
894	Iba03G041170	0.965922	0.964726	MEbrown
895	Iba03G041350	0.978696	0.964221	MEbrown
896	Iba03G041510	0.965491	0.947985	MEbrown
897	Iba03G042380	0.980742	0.990384	MEbrown
898	Iba03G042590	0.916655	0.935321	MEbrown
899	Iba03G042740	0.924025	0.898834	MEbrown
900	Iba03G042750	0.912571	0.884555	MEbrown
901	Iba03G042760	0.982718	0.99003	MEbrown
902	Iba03G043000	0.832068	0.858965	MEbrown
903	Iba03G043150	0.99556	0.997331	MEbrown
904	Iba03G043470	0.987477	0.974351	MEbrown
905	Iba03G043990	0.945677	0.923957	MEbrown
906	Iba03G044060	0.974057	0.985753	MEbrown
907	Iba03G044330	0.892683	0.861965	MEbrown
908	Iba03G044920	0.99207	0.991936	MEbrown
909	Iba03G044930	0.969472	0.954138	MEbrown
910	Iba03G044960	0.992002	0.993951	MEbrown
911	Iba03G045130	0.998012	0.992066	MEbrown
912	Iba03G045140	0.989374	0.986423	MEbrown
913	Iba03G045200	0.95429	0.936225	MEbrown
914	Iba03G045460	0.941477	0.960182	MEbrown
915	Iba03G045470	0.975279	0.98479	MEbrown
916	Iba03G045480	0.998027	0.993655	MEbrown
917	Iba03G045490	0.977589	0.989247	MEbrown
918	Iba03G045530	0.899327	0.869511	MEbrown
919	Iba03G045580	0.998057	0.993072	MEbrown
920	Iba03G045610	0.946191	0.957239	MEbrown
921	Iba03G045620	0.891563	0.861147	MEbrown
922	Iba03G045780	0.869219	0.889654	MEbrown
923	Iba03G045860	0.869214	0.898149	MEbrown
924	Iba04G000320	0.91146	0.885229	MEbrown
925	Iba04G000460	0.989439	0.994593	MEbrown
926	Iba04G000880	0.870886	0.843972	MEbrown
927	Iba04G000900	0.877817	0.85006	MEbrown
928	Iba04G000940	0.996307	0.989702	MEbrown
929	Iba04G001150	0.977717	0.988207	MEbrown
930	Iba04G001210	0.984393	0.993508	MEbrown
931	Iba04G001270	0.95336	0.93181	MEbrown
932	Iba04G001400	0.920617	0.935914	MEbrown
933	Iba04G001410	0.994837	0.987839	MEbrown
934	Iba04G001440	0.955118	0.936565	MEbrown
935	Iba04G001450	0.898231	0.872777	MEbrown
936	Iba04G001740	0.985554	0.989521	MEbrown
937	Iba04G001900	0.987191	0.982191	MEbrown
938	Iba04G001980	0.983045	0.975311	MEbrown
939	Iba04G002360	0.996916	0.990811	MEbrown
940	Iba04G002570	0.975926	0.986642	MEbrown
941	Iba04G002580	0.949901	0.965325	MEbrown
942	Iba04G002790	0.986833	0.977147	MEbrown
943	Iba04G002810	0.971835	0.955144	MEbrown
944	Iba04G002880	0.773224	0.808005	MEbrown
945	Iba04G002910	0.831714	0.82087	MEbrown
946	Iba04G002960	0.952248	0.950117	MEbrown
947	Iba04G003000	0.963704	0.964895	MEbrown
948	Iba04G003030	0.991443	0.986904	MEbrown
949	Iba04G003140	0.990294	0.993989	MEbrown
950	Iba04G004760	0.879722	0.853972	MEbrown
951	Iba04G004850	0.969959	0.981939	MEbrown
952	Iba04G005130	0.970809	0.983391	MEbrown
953	Iba04G005230	0.952985	0.932263	MEbrown
954	Iba04G005670	0.982861	0.975218	MEbrown
955	Iba04G005820	0.972311	0.956216	MEbrown
956	Iba04G006020	0.912621	0.924584	MEbrown
957	Iba04G006030	0.987065	0.995138	MEbrown
958	Iba04G006140	0.992062	0.983862	MEbrown
959	Iba04G006250	0.80902	0.839252	MEbrown
960	Iba04G006440	0.983301	0.969816	MEbrown
961	Iba04G006630	0.90436	0.876934	MEbrown
962	Iba04G006670	0.941261	0.91946	MEbrown
963	Iba04G006680	0.898692	0.872314	MEbrown
964	Iba04G006770	0.987588	0.976992	MEbrown
965	Iba04G007010	0.950272	0.968934	MEbrown
966	Iba04G007020	0.97231	0.974445	MEbrown
967	Iba04G007080	0.905766	0.878106	MEbrown
968	Iba04G007340	0.718944	0.748819	MEbrown
969	Iba04G007520	0.946247	0.961273	MEbrown
970	Iba04G008060	0.995439	0.993096	MEbrown
971	Iba04G008110	0.931701	0.911842	MEbrown
972	Iba04G008240	0.938538	0.913077	MEbrown
973	Iba04G008260	0.756126	0.787538	MEbrown
974	Iba04G008420	0.980633	0.971631	MEbrown
975	Iba04G008430	0.995537	0.998884	MEbrown
976	Iba04G008440	0.959603	0.941747	MEbrown
977	Iba04G008580	0.998488	0.998805	MEbrown
978	Iba04G008780	0.896748	0.870542	MEbrown
979	Iba04G008890	0.915265	0.88892	MEbrown
980	Iba04G008920	0.979469	0.965611	MEbrown
981	Iba04G009250	0.926914	0.903408	MEbrown
982	Iba04G009430	0.970815	0.983547	MEbrown
983	Iba04G009470	0.987114	0.994271	MEbrown
984	Iba04G009830	0.995212	0.999284	MEbrown
985	Iba04G009970	0.999568	0.996812	MEbrown
986	Iba04G010230	0.95267	0.930431	MEbrown
987	Iba04G010720	0.983607	0.969809	MEbrown
988	Iba04G010810	0.928105	0.903478	MEbrown
989	Iba04G010990	0.999634	0.997213	MEbrown
990	Iba04G011240	0.905223	0.876362	MEbrown
991	Iba04G011450	0.803762	0.836066	MEbrown
992	Iba04G011520	0.95761	0.972266	MEbrown
993	Iba04G011590	0.988581	0.991408	MEbrown
994	Iba04G011700	0.945267	0.927303	MEbrown
995	Iba04G011750	0.972794	0.984755	MEbrown
996	Iba04G011830	0.90989	0.883282	MEbrown
997	Iba04G011930	0.876722	0.848383	MEbrown
998	Iba04G012050	0.952034	0.936341	MEbrown
999	Iba04G012600	0.957236	0.940546	MEbrown
1000	Iba04G013240	0.994718	0.986177	MEbrown
1001	Iba04G013290	0.99888	0.997746	MEbrown
1002	Iba04G013310	0.991214	0.9924	MEbrown
1003	Iba04G013770	0.947717	0.961437	MEbrown
1004	Iba04G013780	0.821611	0.849962	MEbrown
1005	Iba04G014190	0.894912	0.872124	MEbrown
1006	Iba04G014240	0.995193	0.987279	MEbrown
1007	Iba04G014490	0.958982	0.963195	MEbrown
1008	Iba04G014570	0.912256	0.892821	MEbrown
1009	Iba04G014700	0.962372	0.949975	MEbrown
1010	Iba04G015250	0.971034	0.968676	MEbrown
1011	Iba04G015780	0.994965	0.994111	MEbrown
1012	Iba04G015850	0.968488	0.981167	MEbrown
1013	Iba04G016130	0.984556	0.975214	MEbrown
1014	Iba04G016170	0.999047	0.994768	MEbrown
1015	Iba04G016300	0.998558	0.999149	MEbrown
1016	Iba04G016320	0.983157	0.993417	MEbrown
1017	Iba04G016330	0.98467	0.992656	MEbrown
1018	Iba04G016340	0.969744	0.982177	MEbrown
1019	Iba04G016350	0.979048	0.987414	MEbrown
1020	Iba04G016360	0.982678	0.991293	MEbrown
1021	Iba04G016380	0.912942	0.917719	MEbrown
1022	Iba04G016390	0.979953	0.988682	MEbrown
1023	Iba04G016420	0.999367	0.998401	MEbrown
1024	Iba04G016560	0.996281	0.992925	MEbrown
1025	Iba04G016580	0.9948	0.990904	MEbrown
1026	Iba04G016770	0.999017	0.99402	MEbrown
1027	Iba04G016830	0.817058	0.845091	MEbrown
1028	Iba04G017150	0.972055	0.964507	MEbrown
1029	Iba04G017270	0.961393	0.939509	MEbrown
1030	Iba04G017280	0.922866	0.898055	MEbrown
1031	Iba04G017560	0.996177	0.989172	MEbrown
1032	Iba04G017810	0.792945	0.82695	MEbrown
1033	Iba04G017950	0.857019	0.889618	MEbrown
1034	Iba04G018130	0.990429	0.987174	MEbrown
1035	Iba04G018150	0.883731	0.908321	MEbrown
1036	Iba04G018160	0.993187	0.991544	MEbrown
1037	Iba04G018300	0.961574	0.972022	MEbrown
1038	Iba04G018470	0.979755	0.967668	MEbrown
1039	Iba04G018600	0.946032	0.950088	MEbrown
1040	Iba04G018630	0.975549	0.982985	MEbrown
1041	Iba04G018680	0.979755	0.970204	MEbrown
1042	Iba04G018790	0.895613	0.913143	MEbrown
1043	Iba04G018940	0.928441	0.902849	MEbrown
1044	Iba04G018970	0.87657	0.889948	MEbrown
1045	Iba04G019170	0.945163	0.962524	MEbrown
1046	Iba04G019230	0.991646	0.99708	MEbrown
1047	Iba04G019430	0.941156	0.91944	MEbrown
1048	Iba04G019540	0.787205	0.815688	MEbrown
1049	Iba04G020330	0.89333	0.918918	MEbrown
1050	Iba04G021260	0.977675	0.963499	MEbrown
1051	Iba04G021320	0.972439	0.955853	MEbrown
1052	Iba04G021370	0.968771	0.970851	MEbrown
1053	Iba04G021490	0.99776	0.997538	MEbrown
1054	Iba04G021500	0.958691	0.940149	MEbrown
1055	Iba04G021520	0.842581	0.80721	MEbrown
1056	Iba04G022390	0.953578	0.97017	MEbrown
1057	Iba04G022530	0.970176	0.980883	MEbrown
1058	Iba04G023120	0.932862	0.912528	MEbrown
1059	Iba04G025190	0.671839	0.652153	MEbrown
1060	Iba04G025210	0.970573	0.976909	MEbrown
1061	Iba04G025520	0.966023	0.947732	MEbrown
1062	Iba04G025530	0.98811	0.995105	MEbrown
1063	Iba04G025650	0.948579	0.934472	MEbrown
1064	Iba04G025750	0.839172	0.819043	MEbrown
1065	Iba04G026130	0.959831	0.960737	MEbrown
1066	Iba04G026230	0.980052	0.967121	MEbrown
1067	Iba04G026280	0.887554	0.860061	MEbrown
1068	Iba04G027120	0.963118	0.976808	MEbrown
1069	Iba04G027240	0.997651	0.99929	MEbrown
1070	Iba04G027290	0.937481	0.914344	MEbrown
1071	Iba04G027430	0.995549	0.992417	MEbrown
1072	Iba04G027550	0.973016	0.976456	MEbrown
1073	Iba04G027730	0.993624	0.985217	MEbrown
1074	Iba04G027850	0.914444	0.932456	MEbrown
1075	Iba04G028250	0.96264	0.969479	MEbrown
1076	Iba04G028400	0.934902	0.927626	MEbrown
1077	Iba04G028670	0.89379	0.864387	MEbrown
1078	Iba04G028720	0.992943	0.982562	MEbrown
1079	Iba04G028780	0.943482	0.925465	MEbrown
1080	Iba04G028940	0.997856	0.997936	MEbrown
1081	Iba04G028950	0.998096	0.998548	MEbrown
1082	Iba04G029200	0.986773	0.984326	MEbrown
1083	Iba04G029300	0.986228	0.978456	MEbrown
1084	Iba04G029500	0.995033	0.994992	MEbrown
1085	Iba04G029630	0.89522	0.901502	MEbrown
1086	Iba04G029640	0.995078	0.999235	MEbrown
1087	Iba04G029660	0.991706	0.990553	MEbrown
1088	Iba04G029740	0.978675	0.989288	MEbrown
1089	Iba04G029760	0.984388	0.984243	MEbrown
1090	Iba04G029890	0.998864	0.993562	MEbrown
1091	Iba04G029910	0.989198	0.985432	MEbrown
1092	Iba04G029920	0.947768	0.932292	MEbrown
1093	Iba04G030000	0.968257	0.963573	MEbrown
1094	Iba04G030060	0.946597	0.95735	MEbrown
1095	Iba04G030300	0.883644	0.910492	MEbrown
1096	Iba04G030680	0.930937	0.919496	MEbrown
1097	Iba04G031150	0.901556	0.872865	MEbrown
1098	Iba04G031210	0.972881	0.983806	MEbrown
1099	Iba04G031340	0.991214	0.996446	MEbrown
1100	Iba04G031350	0.997467	0.99887	MEbrown
1101	Iba04G031400	0.982087	0.992178	MEbrown
1102	Iba04G031500	0.790889	0.817661	MEbrown
1103	Iba04G031540	0.886332	0.860791	MEbrown
1104	Iba04G031780	0.997188	0.998457	MEbrown
1105	Iba04G031790	0.99193	0.997123	MEbrown
1106	Iba04G031810	0.986888	0.991398	MEbrown
1107	Iba04G032190	0.991708	0.997607	MEbrown
1108	Iba04G032220	0.894921	0.87068	MEbrown
1109	Iba04G032370	0.988166	0.993347	MEbrown
1110	Iba04G032380	0.990074	0.981146	MEbrown
1111	Iba04G032500	0.801816	0.824508	MEbrown
1112	Iba04G032510	0.981964	0.974486	MEbrown
1113	Iba04G032640	0.943583	0.924263	MEbrown
1114	Iba04G032850	0.882415	0.906039	MEbrown
1115	Iba04G033020	0.989297	0.994914	MEbrown
1116	Iba04G033130	0.987686	0.975584	MEbrown
1117	Iba04G033170	0.997046	0.996972	MEbrown
1118	Iba04G033180	0.990933	0.994865	MEbrown
1119	Iba04G033410	0.935391	0.957017	MEbrown
1120	Iba04G033460	0.940505	0.946941	MEbrown
1121	Iba04G033570	0.910246	0.885612	MEbrown
1122	Iba04G033580	0.992142	0.983892	MEbrown
1123	Iba04G033620	0.973794	0.976173	MEbrown
1124	Iba04G033630	0.995967	0.995803	MEbrown
1125	Iba04G033760	0.937556	0.914726	MEbrown
1126	Iba04G034080	0.969293	0.980738	MEbrown
1127	Iba04G034390	0.968425	0.97621	MEbrown
1128	Iba04G034470	0.960375	0.974035	MEbrown
1129	Iba04G034830	0.942459	0.952026	MEbrown
1130	Iba04G034880	0.985	0.979271	MEbrown
1131	Iba05G000030	0.885965	0.909815	MEbrown
1132	Iba05G000040	0.885908	0.911998	MEbrown
1133	Iba05G000050	0.96294	0.974772	MEbrown
1134	Iba05G000440	0.897422	0.877105	MEbrown
1135	Iba05G000690	0.97279	0.958062	MEbrown
1136	Iba05G001270	0.994949	0.998632	MEbrown
1137	Iba05G001740	0.847815	0.829967	MEbrown
1138	Iba05G001760	0.904914	0.901035	MEbrown
1139	Iba05G002160	0.999111	0.999037	MEbrown
1140	Iba05G002740	0.954182	0.932246	MEbrown
1141	Iba05G003060	0.974723	0.984347	MEbrown
1142	Iba05G003290	0.991774	0.996045	MEbrown
1143	Iba05G003430	0.989752	0.994123	MEbrown
1144	Iba05G003560	0.95543	0.969535	MEbrown
1145	Iba05G003630	0.943104	0.95102	MEbrown
1146	Iba05G004210	0.995709	0.991217	MEbrown
1147	Iba05G004250	0.986041	0.973052	MEbrown
1148	Iba05G004320	0.90375	0.874095	MEbrown
1149	Iba05G004480	0.985959	0.974484	MEbrown
1150	Iba05G004700	0.980833	0.965828	MEbrown
1151	Iba05G004780	0.902121	0.874437	MEbrown
1152	Iba05G004930	0.989959	0.994811	MEbrown
1153	Iba05G005270	0.907728	0.881687	MEbrown
1154	Iba05G006000	0.986172	0.97476	MEbrown
1155	Iba05G006100	0.970636	0.954945	MEbrown
1156	Iba05G006110	0.969847	0.977747	MEbrown
1157	Iba05G006800	0.97634	0.963044	MEbrown
1158	Iba05G006840	0.975702	0.963989	MEbrown
1159	Iba05G006970	0.931163	0.903013	MEbrown
1160	Iba05G007550	0.98951	0.989282	MEbrown
1161	Iba05G007640	0.98899	0.989509	MEbrown
1162	Iba05G007730	0.990986	0.993939	MEbrown
1163	Iba05G008030	0.956066	0.963062	MEbrown
1164	Iba05G008130	0.967932	0.964906	MEbrown
1165	Iba05G008230	0.985609	0.976054	MEbrown
1166	Iba05G008420	0.848428	0.883804	MEbrown
1167	Iba05G008460	0.899447	0.871282	MEbrown
1168	Iba05G010520	0.973702	0.975561	MEbrown
1169	Iba05G011430	0.993032	0.983288	MEbrown
1170	Iba05G011590	0.913034	0.887462	MEbrown
1171	Iba05G011990	0.988318	0.985841	MEbrown
1172	Iba05G012030	0.968344	0.949039	MEbrown
1173	Iba05G012050	0.98616	0.989854	MEbrown
1174	Iba05G012100	0.959029	0.95014	MEbrown
1175	Iba05G012150	0.993049	0.986062	MEbrown
1176	Iba05G012220	0.895903	0.904134	MEbrown
1177	Iba05G012570	0.916836	0.896966	MEbrown
1178	Iba05G013580	0.95431	0.935698	MEbrown
1179	Iba05G014230	0.995599	0.987594	MEbrown
1180	Iba05G014270	0.997095	0.996433	MEbrown
1181	Iba05G014350	0.906884	0.880014	MEbrown
1182	Iba05G014850	0.965751	0.979614	MEbrown
1183	Iba05G014870	0.973005	0.956876	MEbrown
1184	Iba05G015530	0.999112	0.994818	MEbrown
1185	Iba05G015540	0.992068	0.983891	MEbrown
1186	Iba05G015660	0.961873	0.943006	MEbrown
1187	Iba05G015850	0.931541	0.947765	MEbrown
1188	Iba05G015920	0.933717	0.908524	MEbrown
1189	Iba05G015940	0.988594	0.981626	MEbrown
1190	Iba05G016160	0.998795	0.992704	MEbrown
1191	Iba05G016320	0.827198	0.83744	MEbrown
1192	Iba05G016490	0.955405	0.941471	MEbrown
1193	Iba05G016880	0.91848	0.930319	MEbrown
1194	Iba05G016950	0.970577	0.979744	MEbrown
1195	Iba05G016960	0.968877	0.981846	MEbrown
1196	Iba05G017300	0.993128	0.997501	MEbrown
1197	Iba05G017390	0.978638	0.989454	MEbrown
1198	Iba05G017510	0.991334	0.994694	MEbrown
1199	Iba05G017790	0.956407	0.938426	MEbrown
1200	Iba05G018130	0.990738	0.979515	MEbrown
1201	Iba05G018160	0.992378	0.983408	MEbrown
1202	Iba05G018410	0.709817	0.702938	MEbrown
1203	Iba05G018420	0.949947	0.927545	MEbrown
1204	Iba05G018550	0.916639	0.93348	MEbrown
1205	Iba05G018650	0.990805	0.997711	MEbrown
1206	Iba05G018690	0.995725	0.995918	MEbrown
1207	Iba05G019060	0.901879	0.924338	MEbrown
1208	Iba05G019250	0.905436	0.878847	MEbrown
1209	Iba05G019450	0.99633	0.991728	MEbrown
1210	Iba05G019760	0.985744	0.99415	MEbrown
1211	Iba05G019930	0.993884	0.991784	MEbrown
1212	Iba05G020050	0.998963	0.996295	MEbrown
1213	Iba05G020140	0.922984	0.897776	MEbrown
1214	Iba05G020230	0.861865	0.850467	MEbrown
1215	Iba05G020260	0.951156	0.933247	MEbrown
1216	Iba05G020330	0.922881	0.897382	MEbrown
1217	Iba05G020660	0.927225	0.932904	MEbrown
1218	Iba05G020780	0.939638	0.949591	MEbrown
1219	Iba05G020790	0.974007	0.958813	MEbrown
1220	Iba05G020920	0.948612	0.926758	MEbrown
1221	Iba05G020950	0.920171	0.923573	MEbrown
1222	Iba05G021180	0.983249	0.977675	MEbrown
1223	Iba05G021280	0.895167	0.867477	MEbrown
1224	Iba05G021440	0.982044	0.982895	MEbrown
1225	Iba05G021490	0.989875	0.993434	MEbrown
1226	Iba05G021520	0.895768	0.867249	MEbrown
1227	Iba05G021570	0.840035	0.865357	MEbrown
1228	Iba05G021620	0.930448	0.915281	MEbrown
1229	Iba05G021630	0.990087	0.981029	MEbrown
1230	Iba05G021900	0.899967	0.876619	MEbrown
1231	Iba05G021940	0.934888	0.911692	MEbrown
1232	Iba05G022110	0.989722	0.996084	MEbrown
1233	Iba05G022280	0.936432	0.951657	MEbrown
1234	Iba05G022300	0.982861	0.975581	MEbrown
1235	Iba05G022560	0.994556	0.987728	MEbrown
1236	Iba05G022660	0.949465	0.930772	MEbrown
1237	Iba05G022820	0.992957	0.988441	MEbrown
1238	Iba05G022840	0.981252	0.988492	MEbrown
1239	Iba05G022920	0.974396	0.978131	MEbrown
1240	Iba05G022930	0.9791	0.982942	MEbrown
1241	Iba05G023260	0.90052	0.875983	MEbrown
1242	Iba05G023390	0.96596	0.95389	MEbrown
1243	Iba05G023760	0.917212	0.938684	MEbrown
1244	Iba05G023980	0.931067	0.911545	MEbrown
1245	Iba05G024180	0.936142	0.92697	MEbrown
1246	Iba05G024520	0.997271	0.994946	MEbrown
1247	Iba05G024820	0.917035	0.888959	MEbrown
1248	Iba05G025190	0.993896	0.998672	MEbrown
1249	Iba05G025510	0.948985	0.927958	MEbrown
1250	Iba05G025620	0.940551	0.959482	MEbrown
1251	Iba05G025830	0.920946	0.897595	MEbrown
1252	Iba05G025870	0.979219	0.965945	MEbrown
1253	Iba05G025950	0.97955	0.967028	MEbrown
1254	Iba05G026070	0.937962	0.911412	MEbrown
1255	Iba05G026340	0.867309	0.873264	MEbrown
1256	Iba05G026430	0.9813	0.975382	MEbrown
1257	Iba05G026490	0.895855	0.918524	MEbrown
1258	Iba05G026500	0.940294	0.918473	MEbrown
1259	Iba05G026650	0.979203	0.98704	MEbrown
1260	Iba05G026740	0.848634	0.877193	MEbrown
1261	Iba05G027240	0.975147	0.961241	MEbrown
1262	Iba05G027490	0.916279	0.890834	MEbrown
1263	Iba05G027570	0.97709	0.963463	MEbrown
1264	Iba05G027680	0.98229	0.987156	MEbrown
1265	Iba05G027730	0.940592	0.921327	MEbrown
1266	Iba05G027860	0.957064	0.945861	MEbrown
1267	Iba05G028100	0.952282	0.962037	MEbrown
1268	Iba05G028210	0.838357	0.868424	MEbrown
1269	Iba05G028750	0.92348	0.938309	MEbrown
1270	Iba05G028940	0.955752	0.936113	MEbrown
1271	Iba05G028980	0.995738	0.991811	MEbrown
1272	Iba05G029120	0.979633	0.989271	MEbrown
1273	Iba05G029220	0.985821	0.992879	MEbrown
1274	Iba05G029820	0.964405	0.946168	MEbrown
1275	Iba05G030170	0.923512	0.898357	MEbrown
1276	Iba05G030370	0.943737	0.926955	MEbrown
1277	Iba05G031330	0.90546	0.883702	MEbrown
1278	Iba05G031390	0.910102	0.904878	MEbrown
1279	Iba05G031480	0.985018	0.991035	MEbrown
1280	Iba05G031650	0.981133	0.989694	MEbrown
1281	Iba05G031700	0.906382	0.878412	MEbrown
1282	Iba05G032040	0.963745	0.975262	MEbrown
1283	Iba05G032080	0.897281	0.86503	MEbrown
1284	Iba05G032140	0.884924	0.903843	MEbrown
1285	Iba05G032310	0.960113	0.953978	MEbrown
1286	Iba05G032320	0.81898	0.851119	MEbrown
1287	Iba05G032340	0.991412	0.995695	MEbrown
1288	Iba05G032360	0.993465	0.990934	MEbrown
1289	Iba05G032430	0.849695	0.87934	MEbrown
1290	Iba05G032530	0.975477	0.957829	MEbrown
1291	Iba05G032560	0.972009	0.985409	MEbrown
1292	Iba05G032940	0.998675	0.993164	MEbrown
1293	Iba05G032980	0.889146	0.86637	MEbrown
1294	Iba05G033200	0.885019	0.857451	MEbrown
1295	Iba05G033280	0.934856	0.91432	MEbrown
1296	Iba05G033470	0.992732	0.988483	MEbrown
1297	Iba05G033510	0.818481	0.834298	MEbrown
1298	Iba05G033720	0.993059	0.983239	MEbrown
1299	Iba05G033740	0.993319	0.984118	MEbrown
1300	Iba05G033900	0.831625	0.861341	MEbrown
1301	Iba05G033950	0.998681	0.996107	MEbrown
1302	Iba05G034040	0.944438	0.928978	MEbrown
1303	Iba05G034140	0.932833	0.913	MEbrown
1304	Iba05G034350	0.915792	0.889555	MEbrown
1305	Iba05G034400	0.936793	0.946772	MEbrown
1306	Iba05G034420	0.909922	0.930326	MEbrown
1307	Iba05G034570	0.989521	0.996821	MEbrown
1308	Iba05G034620	0.998185	0.994729	MEbrown
1309	Iba05G034690	0.914352	0.938482	MEbrown
1310	Iba05G035230	0.989912	0.995838	MEbrown
1311	Iba05G035430	0.935492	0.909258	MEbrown
1312	Iba05G035500	0.938183	0.913333	MEbrown
1313	Iba05G035510	0.934402	0.912931	MEbrown
1314	Iba05G035570	0.93537	0.912608	MEbrown
1315	Iba05G035590	0.934892	0.910179	MEbrown
1316	Iba05G035890	0.922774	0.897639	MEbrown
1317	Iba05G035960	0.950673	0.969458	MEbrown
1318	Iba05G036210	0.88696	0.859729	MEbrown
1319	Iba05G036550	0.931826	0.909535	MEbrown
1320	Iba05G036700	0.941727	0.959777	MEbrown
1321	Iba05G036740	0.999794	0.998222	MEbrown
1322	Iba05G037340	0.968618	0.969963	MEbrown
1323	Iba05G037730	0.945708	0.924265	MEbrown
1324	Iba05G037760	0.871972	0.894217	MEbrown
1325	Iba05G037820	0.992601	0.982108	MEbrown
1326	Iba05G037870	0.997417	0.997655	MEbrown
1327	Iba05G037880	0.996845	0.998919	MEbrown
1328	Iba05G038460	0.997718	0.992302	MEbrown
1329	Iba05G038470	0.997963	0.995959	MEbrown
1330	Iba05G038730	0.982149	0.990139	MEbrown
1331	Iba05G038970	0.945026	0.925332	MEbrown
1332	Iba05G039060	0.893238	0.916766	MEbrown
1333	Iba05G039080	0.983962	0.991457	MEbrown
1334	Iba05G039190	0.802245	0.834069	MEbrown
1335	Iba05G039330	0.959005	0.947925	MEbrown
1336	Iba05G039490	0.883792	0.913409	MEbrown
1337	Iba05G040010	0.976327	0.962336	MEbrown
1338	Iba05G040070	0.985979	0.972361	MEbrown
1339	Iba05G040230	0.864144	0.835092	MEbrown
1340	Iba05G040640	0.837593	0.822874	MEbrown
1341	Iba05G040880	0.976656	0.979581	MEbrown
1342	Iba05G040970	0.580424	0.577782	MEbrown
1343	Iba06G000410	0.811918	0.844776	MEbrown
1344	Iba06G000470	0.920165	0.899536	MEbrown
1345	Iba06G000510	0.882466	0.906196	MEbrown
1346	Iba06G000730	0.990872	0.996857	MEbrown
1347	Iba06G000770	0.896556	0.865903	MEbrown
1348	Iba06G000790	0.893331	0.870563	MEbrown
1349	Iba06G000980	0.978485	0.973922	MEbrown
1350	Iba06G001080	0.977809	0.965657	MEbrown
1351	Iba06G001100	0.998118	0.991816	MEbrown
1352	Iba06G001230	0.919788	0.927929	MEbrown
1353	Iba06G001260	0.854727	0.861242	MEbrown
1354	Iba06G001390	0.996328	0.996982	MEbrown
1355	Iba06G001640	0.98437	0.972534	MEbrown
1356	Iba06G002080	0.942003	0.921287	MEbrown
1357	Iba06G002280	0.889717	0.865614	MEbrown
1358	Iba06G002630	0.961695	0.943951	MEbrown
1359	Iba06G002660	0.996641	0.990236	MEbrown
1360	Iba06G002690	0.889647	0.915137	MEbrown
1361	Iba06G002760	0.967858	0.970883	MEbrown
1362	Iba06G003000	0.992952	0.99734	MEbrown
1363	Iba06G003020	0.960613	0.945399	MEbrown
1364	Iba06G003190	0.656655	0.689866	MEbrown
1365	Iba06G003780	0.917209	0.929172	MEbrown
1366	Iba06G004030	0.960014	0.975403	MEbrown
1367	Iba06G004060	0.874992	0.839323	MEbrown
1368	Iba06G004130	0.981447	0.969405	MEbrown
1369	Iba06G004550	0.786948	0.821888	MEbrown
1370	Iba06G004670	0.937406	0.953646	MEbrown
1371	Iba06G004920	0.992996	0.983766	MEbrown
1372	Iba06G005090	0.971845	0.980969	MEbrown
1373	Iba06G005160	0.955834	0.970772	MEbrown
1374	Iba06G005590	0.986278	0.989568	MEbrown
1375	Iba06G005620	0.982149	0.991223	MEbrown
1376	Iba06G005650	0.913518	0.889101	MEbrown
1377	Iba06G005730	0.887563	0.86157	MEbrown
1378	Iba06G005950	0.93273	0.908547	MEbrown
1379	Iba06G006260	0.995862	0.99495	MEbrown
1380	Iba06G006340	0.924976	0.944554	MEbrown
1381	Iba06G006350	0.965846	0.980364	MEbrown
1382	Iba06G006950	0.975832	0.96542	MEbrown
1383	Iba06G007120	0.978176	0.962791	MEbrown
1384	Iba06G007140	0.967453	0.982017	MEbrown
1385	Iba06G007620	0.984422	0.978562	MEbrown
1386	Iba06G008280	0.926143	0.944913	MEbrown
1387	Iba06G008600	0.997885	0.994669	MEbrown
1388	Iba06G008660	0.987274	0.987785	MEbrown
1389	Iba06G008760	0.989656	0.97856	MEbrown
1390	Iba06G008960	0.926978	0.902751	MEbrown
1391	Iba06G009100	0.948848	0.952372	MEbrown
1392	Iba06G009500	0.882448	0.854795	MEbrown
1393	Iba06G009560	0.856573	0.884113	MEbrown
1394	Iba06G009570	0.965025	0.977843	MEbrown
1395	Iba06G010140	0.894541	0.867432	MEbrown
1396	Iba06G010500	0.97681	0.981555	MEbrown
1397	Iba06G010530	0.988231	0.975753	MEbrown
1398	Iba06G010600	0.986694	0.976103	MEbrown
1399	Iba06G010710	0.894559	0.912122	MEbrown
1400	Iba06G010720	0.917456	0.890904	MEbrown
1401	Iba06G010820	0.932577	0.916692	MEbrown
1402	Iba06G010870	0.965367	0.978539	MEbrown
1403	Iba06G011040	0.987483	0.985676	MEbrown
1404	Iba06G011160	0.970411	0.983681	MEbrown
1405	Iba06G011170	0.931091	0.949522	MEbrown
1406	Iba06G011520	0.970715	0.953627	MEbrown
1407	Iba06G011840	0.99105	0.996175	MEbrown
1408	Iba06G012080	0.996478	0.998556	MEbrown
1409	Iba06G012200	0.874831	0.868847	MEbrown
1410	Iba06G012240	0.991653	0.993478	MEbrown
1411	Iba06G012350	0.906608	0.929114	MEbrown
1412	Iba06G012630	0.423032	0.457905	MEbrown
1413	Iba06G012780	0.997509	0.994775	MEbrown
1414	Iba06G012980	0.879223	0.845011	MEbrown
1415	Iba06G013030	0.910357	0.893717	MEbrown
1416	Iba06G013350	0.996929	0.993941	MEbrown
1417	Iba06G013400	0.838276	0.871208	MEbrown
1418	Iba06G013490	0.932253	0.944577	MEbrown
1419	Iba06G013500	0.892327	0.860344	MEbrown
1420	Iba06G013570	0.905874	0.910849	MEbrown
1421	Iba06G013890	0.952101	0.96806	MEbrown
1422	Iba06G014050	0.97519	0.965972	MEbrown
1423	Iba06G016160	0.983956	0.979489	MEbrown
1424	Iba06G017280	0.906247	0.878308	MEbrown
1425	Iba06G017320	0.987419	0.975561	MEbrown
1426	Iba06G017440	0.960609	0.941115	MEbrown
1427	Iba06G018330	0.919687	0.940182	MEbrown
1428	Iba06G018460	0.972204	0.981661	MEbrown
1429	Iba06G018700	0.949585	0.96919	MEbrown
1430	Iba06G018770	0.984116	0.991808	MEbrown
1431	Iba06G019030	0.999611	0.997816	MEbrown
1432	Iba06G019040	0.997799	0.998789	MEbrown
1433	Iba06G019380	0.996929	0.999332	MEbrown
1434	Iba06G019390	0.996979	0.997921	MEbrown
1435	Iba06G019570	0.989704	0.995967	MEbrown
1436	Iba06G019670	0.935426	0.912678	MEbrown
1437	Iba06G019780	0.926819	0.918198	MEbrown
1438	Iba06G019810	0.999523	0.996667	MEbrown
1439	Iba06G019900	0.969319	0.95365	MEbrown
1440	Iba06G019930	0.998639	0.999244	MEbrown
1441	Iba06G020290	0.852128	0.882116	MEbrown
1442	Iba06G020310	0.915929	0.891322	MEbrown
1443	Iba06G020590	0.936993	0.919218	MEbrown
1444	Iba06G020680	0.714127	0.710848	MEbrown
1445	Iba06G020740	0.890181	0.881568	MEbrown
1446	Iba06G020820	0.946545	0.964852	MEbrown
1447	Iba06G020920	0.821502	0.84131	MEbrown
1448	Iba06G021200	0.98339	0.992171	MEbrown
1449	Iba06G021830	0.97388	0.980715	MEbrown
1450	Iba06G021870	0.975751	0.977226	MEbrown
1451	Iba06G022120	0.917273	0.892613	MEbrown
1452	Iba06G022140	0.993963	0.997764	MEbrown
1453	Iba06G022240	0.994165	0.997941	MEbrown
1454	Iba06G022340	0.555057	0.570751	MEbrown
1455	Iba06G022350	0.813539	0.844599	MEbrown
1456	Iba06G022460	0.983339	0.990352	MEbrown
1457	Iba06G022490	0.353782	0.330916	MEbrown
1458	Iba06G022550	0.989216	0.995257	MEbrown
1459	Iba06G022580	0.975485	0.958552	MEbrown
1460	Iba06G022610	0.980491	0.988743	MEbrown
1461	Iba06G022620	0.973249	0.985765	MEbrown
1462	Iba06G023170	0.996307	0.991809	MEbrown
1463	Iba06G023280	0.910962	0.884363	MEbrown
1464	Iba06G023490	0.920171	0.898038	MEbrown
1465	Iba06G023680	0.890454	0.861862	MEbrown
1466	Iba06G023740	0.983968	0.970057	MEbrown
1467	Iba06G023880	0.817589	0.848962	MEbrown
1468	Iba06G023900	0.931467	0.95113	MEbrown
1469	Iba06G024200	0.994604	0.989759	MEbrown
1470	Iba06G024240	0.974653	0.98041	MEbrown
1471	Iba06G024260	0.924641	0.899596	MEbrown
1472	Iba06G024280	0.975128	0.981773	MEbrown
1473	Iba06G024330	0.873891	0.849316	MEbrown
1474	Iba06G024340	0.968028	0.959622	MEbrown
1475	Iba06G024670	0.918705	0.937411	MEbrown
1476	Iba06G024840	0.76168	0.788053	MEbrown
1477	Iba06G025060	0.999186	0.998319	MEbrown
1478	Iba06G025070	0.951128	0.930692	MEbrown
1479	Iba06G025290	0.997595	0.998188	MEbrown
1480	Iba06G026100	0.964847	0.977761	MEbrown
1481	Iba06G026380	0.988439	0.995734	MEbrown
1482	Iba06G026570	0.668909	0.659506	MEbrown
1483	Iba06G026890	0.970531	0.969966	MEbrown
1484	Iba06G026920	0.978678	0.98894	MEbrown
1485	Iba06G027360	0.996044	0.995039	MEbrown
1486	Iba06G027450	0.979242	0.96755	MEbrown
1487	Iba06G027770	0.962244	0.970617	MEbrown
1488	Iba06G027870	0.994172	0.995374	MEbrown
1489	Iba06G028150	0.959064	0.938098	MEbrown
1490	Iba06G028210	0.920023	0.895539	MEbrown
1491	Iba06G028490	0.956655	0.937864	MEbrown
1492	Iba06G028750	0.835891	0.866114	MEbrown
1493	Iba06G028780	0.9862	0.988575	MEbrown
1494	Iba06G028970	0.964317	0.975651	MEbrown
1495	Iba06G029010	0.899748	0.871801	MEbrown
1496	Iba06G029080	0.986704	0.994334	MEbrown
1497	Iba06G029090	0.996042	0.998874	MEbrown
1498	Iba06G029160	0.964588	0.95667	MEbrown
1499	Iba06G029620	0.969265	0.982134	MEbrown
1500	Iba06G029630	0.953588	0.935241	MEbrown
1501	Iba06G029670	0.996842	0.995127	MEbrown
1502	Iba06G029680	0.998967	0.998774	MEbrown
1503	Iba06G029770	0.89796	0.869122	MEbrown
1504	Iba06G030000	0.966678	0.950617	MEbrown
1505	Iba07G000120	0.972317	0.957741	MEbrown
1506	Iba07G000300	0.803049	0.835544	MEbrown
1507	Iba07G000560	0.998998	0.999376	MEbrown
1508	Iba07G000600	0.973775	0.983933	MEbrown
1509	Iba07G000650	0.818903	0.851653	MEbrown
1510	Iba07G000860	0.98791	0.992808	MEbrown
1511	Iba07G000870	0.954737	0.961901	MEbrown
1512	Iba07G000990	0.969227	0.97927	MEbrown
1513	Iba07G001070	0.952764	0.967415	MEbrown
1514	Iba07G001110	0.966678	0.948639	MEbrown
1515	Iba07G001120	0.880108	0.906548	MEbrown
1516	Iba07G001170	0.995394	0.991647	MEbrown
1517	Iba07G001200	0.957447	0.93733	MEbrown
1518	Iba07G001610	0.954379	0.938393	MEbrown
1519	Iba07G001640	0.979018	0.988789	MEbrown
1520	Iba07G001690	0.927527	0.908195	MEbrown
1521	Iba07G001780	0.987123	0.994723	MEbrown
1522	Iba07G001860	0.961109	0.942399	MEbrown
1523	Iba07G001870	0.940847	0.917548	MEbrown
1524	Iba07G001970	0.948556	0.96074	MEbrown
1525	Iba07G002060	0.939353	0.915471	MEbrown
1526	Iba07G002120	0.980383	0.970778	MEbrown
1527	Iba07G002390	0.994462	0.98608	MEbrown
1528	Iba07G002520	0.883894	0.911465	MEbrown
1529	Iba07G002610	0.557866	0.586867	MEbrown
1530	Iba07G002630	0.87157	0.843153	MEbrown
1531	Iba07G002700	0.977272	0.986847	MEbrown
1532	Iba07G002820	0.931042	0.913466	MEbrown
1533	Iba07G002990	0.88647	0.85661	MEbrown
1534	Iba07G003010	0.982227	0.966401	MEbrown
1535	Iba07G003090	0.998126	0.994859	MEbrown
1536	Iba07G003210	0.942521	0.919315	MEbrown
1537	Iba07G003260	0.967404	0.979181	MEbrown
1538	Iba07G003580	0.800765	0.823707	MEbrown
1539	Iba07G003600	0.724857	0.750458	MEbrown
1540	Iba07G003910	0.990058	0.979482	MEbrown
1541	Iba07G003980	0.994308	0.987705	MEbrown
1542	Iba07G004100	0.968051	0.949596	MEbrown
1543	Iba07G004340	0.951872	0.931691	MEbrown
1544	Iba07G004790	0.97515	0.985739	MEbrown
1545	Iba07G004850	0.985939	0.975573	MEbrown
1546	Iba07G005170	0.99736	0.994587	MEbrown
1547	Iba07G005250	0.99871	0.992787	MEbrown
1548	Iba07G005650	0.974951	0.985094	MEbrown
1549	Iba07G005870	0.942765	0.921779	MEbrown
1550	Iba07G006010	0.89761	0.872976	MEbrown
1551	Iba07G007330	0.912728	0.935313	MEbrown
1552	Iba07G007470	0.950639	0.932746	MEbrown
1553	Iba07G007500	0.980494	0.988114	MEbrown
1554	Iba07G007590	0.995458	0.993274	MEbrown
1555	Iba07G007780	0.956443	0.937506	MEbrown
1556	Iba07G008190	0.909103	0.928946	MEbrown
1557	Iba07G008380	0.979122	0.986525	MEbrown
1558	Iba07G008810	0.94962	0.957869	MEbrown
1559	Iba07G009180	0.981535	0.979016	MEbrown
1560	Iba07G009440	0.999478	0.995241	MEbrown
1561	Iba07G009540	0.969702	0.952292	MEbrown
1562	Iba07G009580	0.965767	0.950615	MEbrown
1563	Iba07G009910	0.983423	0.968331	MEbrown
1564	Iba07G009950	0.996071	0.991634	MEbrown
1565	Iba07G010020	0.975557	0.984545	MEbrown
1566	Iba07G010850	0.984865	0.99081	MEbrown
1567	Iba07G010870	0.929376	0.905442	MEbrown
1568	Iba07G010920	0.919649	0.929037	MEbrown
1569	Iba07G010990	0.993189	0.98681	MEbrown
1570	Iba07G011010	0.970678	0.983961	MEbrown
1571	Iba07G011180	0.907108	0.881387	MEbrown
1572	Iba07G011230	0.968801	0.982482	MEbrown
1573	Iba07G011940	0.927803	0.946147	MEbrown
1574	Iba07G012000	0.985785	0.991433	MEbrown
1575	Iba07G012050	0.912054	0.931591	MEbrown
1576	Iba07G012060	0.826979	0.853373	MEbrown
1577	Iba07G012140	0.896569	0.877915	MEbrown
1578	Iba07G012440	0.981843	0.97436	MEbrown
1579	Iba07G012770	0.989832	0.994003	MEbrown
1580	Iba07G013200	0.977164	0.962167	MEbrown
1581	Iba07G013460	0.970233	0.978432	MEbrown
1582	Iba07G013650	0.935201	0.911813	MEbrown
1583	Iba07G013660	0.891678	0.867221	MEbrown
1584	Iba07G013790	0.994693	0.997909	MEbrown
1585	Iba07G013830	0.921737	0.900567	MEbrown
1586	Iba07G013860	0.845992	0.871648	MEbrown
1587	Iba07G014070	0.911646	0.885073	MEbrown
1588	Iba07G014200	0.988674	0.994786	MEbrown
1589	Iba07G014360	0.82166	0.833315	MEbrown
1590	Iba07G014390	0.979043	0.968936	MEbrown
1591	Iba07G014550	0.724701	0.74377	MEbrown
1592	Iba07G014590	0.998629	0.992878	MEbrown
1593	Iba07G014600	0.991016	0.995428	MEbrown
1594	Iba07G014790	0.852722	0.881195	MEbrown
1595	Iba07G014860	0.92576	0.943459	MEbrown
1596	Iba07G014920	0.920128	0.919099	MEbrown
1597	Iba07G015070	0.627725	0.634831	MEbrown
1598	Iba07G015090	0.958802	0.970974	MEbrown
1599	Iba07G015420	0.989443	0.994185	MEbrown
1600	Iba07G015560	0.872193	0.85789	MEbrown
1601	Iba07G015660	0.952495	0.935588	MEbrown
1602	Iba07G015760	0.933503	0.910795	MEbrown
1603	Iba07G016130	0.950607	0.931646	MEbrown
1604	Iba07G016300	0.928822	0.907936	MEbrown
1605	Iba07G016360	0.955805	0.966648	MEbrown
1606	Iba07G016430	0.986086	0.976278	MEbrown
1607	Iba07G016520	0.843306	0.872321	MEbrown
1608	Iba07G016670	0.982892	0.971754	MEbrown
1609	Iba07G016680	0.98051	0.966222	MEbrown
1610	Iba07G016790	0.989423	0.98772	MEbrown
1611	Iba07G016930	0.931226	0.906058	MEbrown
1612	Iba07G017040	0.974228	0.98352	MEbrown
1613	Iba07G017320	0.954512	0.969472	MEbrown
1614	Iba07G017380	0.986219	0.991584	MEbrown
1615	Iba07G017670	0.895398	0.873508	MEbrown
1616	Iba07G017800	0.978574	0.963897	MEbrown
1617	Iba07G017860	0.940792	0.958693	MEbrown
1618	Iba07G017900	0.996798	0.990708	MEbrown
1619	Iba07G018110	0.999386	0.996107	MEbrown
1620	Iba07G018120	0.997411	0.995765	MEbrown
1621	Iba07G018130	0.998322	0.993905	MEbrown
1622	Iba07G018220	0.996862	0.998576	MEbrown
1623	Iba07G018730	0.932387	0.909981	MEbrown
1624	Iba07G019140	0.995093	0.996144	MEbrown
1625	Iba07G019250	0.999735	0.996041	MEbrown
1626	Iba07G019740	0.913488	0.888637	MEbrown
1627	Iba07G019920	0.829867	0.854551	MEbrown
1628	Iba07G019950	0.983772	0.992809	MEbrown
1629	Iba07G020080	0.995676	0.989722	MEbrown
1630	Iba07G020090	0.856262	0.869286	MEbrown
1631	Iba07G020130	0.979245	0.988177	MEbrown
1632	Iba07G020190	0.98509	0.981682	MEbrown
1633	Iba07G020340	0.9441	0.960108	MEbrown
1634	Iba07G020460	0.980605	0.966925	MEbrown
1635	Iba07G020560	0.988715	0.980251	MEbrown
1636	Iba07G020610	0.994795	0.998296	MEbrown
1637	Iba07G020650	0.914668	0.887958	MEbrown
1638	Iba07G020720	0.922532	0.897871	MEbrown
1639	Iba07G021380	0.932461	0.914612	MEbrown
1640	Iba07G021460	0.98067	0.973592	MEbrown
1641	Iba07G021600	0.922027	0.895059	MEbrown
1642	Iba07G022000	0.934029	0.910195	MEbrown
1643	Iba07G022290	0.929686	0.908829	MEbrown
1644	Iba07G022380	0.905306	0.882735	MEbrown
1645	Iba07G022570	0.987326	0.994936	MEbrown
1646	Iba07G023120	0.979025	0.98496	MEbrown
1647	Iba07G023340	0.975695	0.984106	MEbrown
1648	Iba07G023390	0.97351	0.958002	MEbrown
1649	Iba07G023590	0.913421	0.935363	MEbrown
1650	Iba07G023740	0.970895	0.976123	MEbrown
1651	Iba07G023990	0.92785	0.906545	MEbrown
1652	Iba07G024070	0.945603	0.929232	MEbrown
1653	Iba07G024320	0.989584	0.983446	MEbrown
1654	Iba07G024380	0.936983	0.918271	MEbrown
1655	Iba07G024470	0.719133	0.754341	MEbrown
1656	Iba07G024650	0.938696	0.927386	MEbrown
1657	Iba07G025030	0.996043	0.993338	MEbrown
1658	Iba07G025360	0.910444	0.93272	MEbrown
1659	Iba07G025620	0.965821	0.949373	MEbrown
1660	Iba07G025670	0.959943	0.975891	MEbrown
1661	Iba07G025760	0.980095	0.990308	MEbrown
1662	Iba07G025850	0.969743	0.953305	MEbrown
1663	Iba07G026030	0.891416	0.8651	MEbrown
1664	Iba07G026230	0.932595	0.952028	MEbrown
1665	Iba07G026420	0.93005	0.9065	MEbrown
1666	Iba07G026570	0.697605	0.720394	MEbrown
1667	Iba07G026700	0.990134	0.987823	MEbrown
1668	Iba07G026710	0.950359	0.930923	MEbrown
1669	Iba07G026870	0.944432	0.927047	MEbrown
1670	Iba07G027150	0.989637	0.992261	MEbrown
1671	Iba07G027170	0.98608	0.979693	MEbrown
1672	Iba07G027590	0.967817	0.979209	MEbrown
1673	Iba07G027950	0.984338	0.989014	MEbrown
1674	Iba07G027990	0.952572	0.961898	MEbrown
1675	Iba07G028000	0.984833	0.972199	MEbrown
1676	Iba07G028120	0.963846	0.972863	MEbrown
1677	Iba07G028290	0.954802	0.96883	MEbrown
1678	Iba07G028360	0.999545	0.996527	MEbrown
1679	Iba07G028390	0.950334	0.964095	MEbrown
1680	Iba07G028510	0.928811	0.90524	MEbrown
1681	Iba07G028810	0.957618	0.944065	MEbrown
1682	Iba07G028840	0.910824	0.883239	MEbrown
1683	Iba07G029030	0.971388	0.980304	MEbrown
1684	Iba07G029200	0.984323	0.981511	MEbrown
1685	Iba07G029290	0.959643	0.974472	MEbrown
1686	Iba07G029380	0.899979	0.908624	MEbrown
1687	Iba07G029390	0.995975	0.991651	MEbrown
1688	Iba07G029610	0.977978	0.988356	MEbrown
1689	Iba07G029640	0.997941	0.996549	MEbrown
1690	Iba07G029700	0.958164	0.940901	MEbrown
1691	Iba07G029860	0.993072	0.989246	MEbrown
1692	Iba07G030100	0.987591	0.986139	MEbrown
1693	Iba07G030190	0.972932	0.958688	MEbrown
1694	Iba07G030670	0.949161	0.966182	MEbrown
1695	Iba07G030870	0.981554	0.990203	MEbrown
1696	Iba07G030880	0.988423	0.993273	MEbrown
1697	Iba07G030900	0.979549	0.987884	MEbrown
1698	Iba07G031340	0.897662	0.868533	MEbrown
1699	Iba07G031430	0.972283	0.97921	MEbrown
1700	Iba07G031520	0.949852	0.931544	MEbrown
1701	Iba07G031690	0.991984	0.988959	MEbrown
1702	Iba07G031720	0.990391	0.981406	MEbrown
1703	Iba07G031750	0.985536	0.992409	MEbrown
1704	Iba07G031910	0.995881	0.988033	MEbrown
1705	Iba07G031970	0.993577	0.996172	MEbrown
1706	Iba07G031980	0.937504	0.914372	MEbrown
1707	Iba07G032020	0.934651	0.911818	MEbrown
1708	Iba07G032060	0.867788	0.895113	MEbrown
1709	Iba07G032140	0.845785	0.87655	MEbrown
1710	Iba07G032220	0.975515	0.987409	MEbrown
1711	Iba07G032300	0.834756	0.858245	MEbrown
1712	Iba07G032480	0.98654	0.975293	MEbrown
1713	Iba07G032620	0.927964	0.913033	MEbrown
1714	Iba07G033110	0.96244	0.945816	MEbrown
1715	Iba07G033200	0.934363	0.919987	MEbrown
1716	Iba07G033310	0.920455	0.8973	MEbrown
1717	Iba07G033610	0.984746	0.979485	MEbrown
1718	Iba07G033660	0.972345	0.956677	MEbrown
1719	Iba07G033680	0.9949	0.986152	MEbrown
1720	Iba07G033850	0.911502	0.887095	MEbrown
1721	Iba07G033970	0.977672	0.987445	MEbrown
1722	Ibaptg000093lG000200	0.698103	0.698346	MEbrown
1723	Ibaptg000110lG000010	0.691103	0.66451	MEbrown
1724	Ibaptg000193lG000070	0.678441	0.65188	MEbrown
1725	NewGene_1004	0.925809	0.917968	MEbrown
1726	NewGene_1021	0.888904	0.861016	MEbrown
1727	NewGene_1031	0.934073	0.911835	MEbrown
1728	NewGene_1041	0.930618	0.920347	MEbrown
1729	NewGene_1060	0.999039	0.996196	MEbrown
1730	NewGene_1068	0.9933	0.994545	MEbrown
1731	NewGene_1136	0.92564	0.910167	MEbrown
1732	NewGene_1163	0.962242	0.977378	MEbrown
1733	NewGene_1177	0.961609	0.954244	MEbrown
1734	NewGene_1183	0.98757	0.992147	MEbrown
1735	NewGene_1186	0.992728	0.991825	MEbrown
1736	NewGene_1187	0.994662	0.997988	MEbrown
1737	NewGene_1189	0.99192	0.991573	MEbrown
1738	NewGene_1191	0.929709	0.931765	MEbrown
1739	NewGene_1219	0.780428	0.795445	MEbrown
1740	NewGene_126	0.967928	0.957062	MEbrown
1741	NewGene_1282	0.956065	0.968047	MEbrown
1742	NewGene_1322	0.835909	0.862036	MEbrown
1743	NewGene_1342	0.968992	0.979776	MEbrown
1744	NewGene_1345	0.645608	0.66	MEbrown
1745	NewGene_1372	0.811087	0.832666	MEbrown
1746	NewGene_1428	0.987272	0.984847	MEbrown
1747	NewGene_1442	0.661103	0.666043	MEbrown
1748	NewGene_1461	0.992962	0.988697	MEbrown
1749	NewGene_1463	0.984402	0.978348	MEbrown
1750	NewGene_1649	0.959244	0.972417	MEbrown
1751	NewGene_1656	0.983103	0.974423	MEbrown
1752	NewGene_178	0.911314	0.898169	MEbrown
1753	NewGene_1861	0.8899	0.872657	MEbrown
1754	NewGene_195	0.627398	0.6019	MEbrown
1755	NewGene_1955	0.971018	0.962482	MEbrown
1756	NewGene_1969	0.900043	0.92345	MEbrown
1757	NewGene_2016	0.725085	0.691442	MEbrown
1758	NewGene_2027	0.983184	0.985086	MEbrown
1759	NewGene_2034	0.823959	0.793375	MEbrown
1760	NewGene_2133	0.983833	0.989036	MEbrown
1761	NewGene_2139	0.980382	0.985037	MEbrown
1762	NewGene_2157	0.894978	0.865741	MEbrown
1763	NewGene_2190	0.99403	0.990254	MEbrown
1764	NewGene_2201	0.884483	0.90833	MEbrown
1765	NewGene_2235	0.922101	0.89899	MEbrown
1766	NewGene_2236	0.931304	0.908875	MEbrown
1767	NewGene_226	0.897468	0.901111	MEbrown
1768	NewGene_2279	0.944378	0.937046	MEbrown
1769	NewGene_229	0.74317	0.755143	MEbrown
1770	NewGene_23	0.96036	0.9764	MEbrown
1771	NewGene_2351	0.974839	0.97383	MEbrown
1772	NewGene_2357	0.878313	0.903053	MEbrown
1773	NewGene_2365	0.887879	0.858502	MEbrown
1774	NewGene_2397	0.981722	0.99222	MEbrown
1775	NewGene_2416	0.629135	0.615138	MEbrown
1776	NewGene_2417	0.966034	0.977428	MEbrown
1777	NewGene_2431	0.917954	0.9294	MEbrown
1778	NewGene_245	0.880354	0.85417	MEbrown
1779	NewGene_2489	0.946606	0.958424	MEbrown
1780	NewGene_2496	0.982694	0.99134	MEbrown
1781	NewGene_2575	0.941368	0.931799	MEbrown
1782	NewGene_2594	0.895693	0.868521	MEbrown
1783	NewGene_2610	0.970369	0.982783	MEbrown
1784	NewGene_2614	0.94395	0.937019	MEbrown
1785	NewGene_2625	0.94416	0.948166	MEbrown
1786	NewGene_2631	0.967447	0.982042	MEbrown
1787	NewGene_2636	0.923263	0.90868	MEbrown
1788	NewGene_265	0.991589	0.991478	MEbrown
1789	NewGene_2669	0.964003	0.971572	MEbrown
1790	NewGene_2806	0.991488	0.995854	MEbrown
1791	NewGene_2813	0.931154	0.919629	MEbrown
1792	NewGene_2828	0.997996	0.998927	MEbrown
1793	NewGene_2830	0.998434	0.99774	MEbrown
1794	NewGene_2883	0.97241	0.985109	MEbrown
1795	NewGene_2897	0.960657	0.973862	MEbrown
1796	NewGene_2898	0.983047	0.991655	MEbrown
1797	NewGene_2926	0.970812	0.981931	MEbrown
1798	NewGene_2934	0.807498	0.839092	MEbrown
1799	NewGene_2951	0.92335	0.926895	MEbrown
1800	NewGene_2991	0.977168	0.983031	MEbrown
1801	NewGene_301	0.98429	0.983694	MEbrown
1802	NewGene_3020	0.80451	0.837029	MEbrown
1803	NewGene_3056	0.987173	0.984101	MEbrown
1804	NewGene_3085	0.931309	0.927412	MEbrown
1805	NewGene_3087	0.991518	0.996832	MEbrown
1806	NewGene_3107	0.967471	0.948857	MEbrown
1807	NewGene_3112	0.989375	0.985213	MEbrown
1808	NewGene_3113	0.953231	0.947163	MEbrown
1809	NewGene_3160	0.967808	0.952533	MEbrown
1810	NewGene_3169	0.957053	0.966187	MEbrown
1811	NewGene_321	0.868209	0.850537	MEbrown
1812	NewGene_3230	0.790007	0.773252	MEbrown
1813	NewGene_3455	0.942669	0.958368	MEbrown
1814	NewGene_3473	0.914232	0.904168	MEbrown
1815	NewGene_3491	0.95206	0.958902	MEbrown
1816	NewGene_3529	0.968397	0.980301	MEbrown
1817	NewGene_3541	0.857191	0.889826	MEbrown
1818	NewGene_3578	0.643244	0.669989	MEbrown
1819	NewGene_3815	0.98986	0.984045	MEbrown
1820	NewGene_3853	0.825896	0.794303	MEbrown
1821	NewGene_3886	0.950387	0.937392	MEbrown
1822	NewGene_3972	0.99073	0.993752	MEbrown
1823	NewGene_4048	0.981626	0.975038	MEbrown
1824	NewGene_4072	0.805427	0.837577	MEbrown
1825	NewGene_4265	0.887575	0.897565	MEbrown
1826	NewGene_4342	0.970852	0.981982	MEbrown
1827	NewGene_4344	0.977116	0.986865	MEbrown
1828	NewGene_4347	0.981848	0.988619	MEbrown
1829	NewGene_4491	0.938643	0.92274	MEbrown
1830	NewGene_4519	0.968905	0.966616	MEbrown
1831	NewGene_4617	0.901759	0.871633	MEbrown
1832	NewGene_4636	0.850503	0.878074	MEbrown
1833	NewGene_4639	0.953231	0.960273	MEbrown
1834	NewGene_4677	0.969558	0.979226	MEbrown
1835	NewGene_4690	0.965676	0.975928	MEbrown
1836	NewGene_4701	0.860804	0.891753	MEbrown
1837	NewGene_4741	0.929421	0.928374	MEbrown
1838	NewGene_4761	0.942728	0.921139	MEbrown
1839	NewGene_481	0.895255	0.90784	MEbrown
1840	NewGene_4872	0.8464	0.845495	MEbrown
1841	NewGene_4889	0.908756	0.88519	MEbrown
1842	NewGene_4924	0.714235	0.747805	MEbrown
1843	NewGene_4953	0.925366	0.937389	MEbrown
1844	NewGene_4954	0.806422	0.831498	MEbrown
1845	NewGene_4973	0.962014	0.947845	MEbrown
1846	NewGene_4994	0.948714	0.967747	MEbrown
1847	NewGene_4995	0.960827	0.970281	MEbrown
1848	NewGene_5002	0.948934	0.958227	MEbrown
1849	NewGene_5033	0.985214	0.994401	MEbrown
1850	NewGene_5056	0.983483	0.969679	MEbrown
1851	NewGene_5058	0.984824	0.993322	MEbrown
1852	NewGene_5063	0.987384	0.99398	MEbrown
1853	NewGene_5085	0.978469	0.989032	MEbrown
1854	NewGene_5086	0.979961	0.9663	MEbrown
1855	NewGene_557	0.970119	0.984295	MEbrown
1856	NewGene_569	0.950057	0.939858	MEbrown
1857	NewGene_574	0.991065	0.995987	MEbrown
1858	NewGene_604	0.454954	0.465141	MEbrown
1859	NewGene_641	0.987202	0.994216	MEbrown
1860	NewGene_654	0.471643	0.492123	MEbrown
1861	NewGene_764	0.964724	0.979463	MEbrown
1862	NewGene_814	0.91306	0.937322	MEbrown
1863	NewGene_820	0.97037	0.979634	MEbrown
1864	NewGene_83	0.942693	0.926522	MEbrown
1865	NewGene_865	0.935271	0.944919	MEbrown
1866	NewGene_9	0.92532	0.902613	MEbrown
1867	NewGene_942	0.948045	0.942699	MEbrown
1868	NewGene_943	0.902851	0.928108	MEbrown
1869	NewGene_944	0.932913	0.933124	MEbrown
1870	NewGene_946	0.965283	0.947195	MEbrown
1871	NewGene_949	0.991296	0.985759	MEbrown
1872	NewGene_987	0.994458	0.996812	MEbrown

## Sheet: 12_4
Code	GeneID	Module Membership	gene significance	Module
1	Iba01G000130	0.960543	0.987065	MEturquoise
2	Iba01G000150	0.993673	0.96317	MEturquoise
3	Iba01G000190	0.985268	0.979502	MEturquoise
4	Iba01G000240	0.988798	0.997372	MEturquoise
5	Iba01G000470	0.957062	0.992999	MEturquoise
6	Iba01G000520	0.964981	0.897213	MEturquoise
7	Iba01G000560	0.979416	0.996512	MEturquoise
8	Iba01G000570	0.990119	0.997514	MEturquoise
9	Iba01G000620	0.994777	0.970311	MEturquoise
10	Iba01G000640	0.990678	0.995828	MEturquoise
11	Iba01G000710	0.981416	0.995839	MEturquoise
12	Iba01G000720	0.977532	0.933918	MEturquoise
13	Iba01G000890	0.988381	0.940875	MEturquoise
14	Iba01G001070	0.957867	0.994374	MEturquoise
15	Iba01G001270	0.99494	0.961656	MEturquoise
16	Iba01G001300	0.993076	0.985925	MEturquoise
17	Iba01G001350	0.997344	0.990224	MEturquoise
18	Iba01G001360	0.908572	0.897062	MEturquoise
19	Iba01G001450	0.967928	0.900099	MEturquoise
20	Iba01G001530	0.990021	0.990313	MEturquoise
21	Iba01G001590	0.913845	0.860111	MEturquoise
22	Iba01G001750	0.966671	0.903406	MEturquoise
23	Iba01G001790	0.931274	0.841257	MEturquoise
24	Iba01G001840	0.988368	0.997101	MEturquoise
25	Iba01G001850	0.914619	0.905144	MEturquoise
26	Iba01G002080	0.999433	0.973348	MEturquoise
27	Iba01G002090	0.995413	0.957314	MEturquoise
28	Iba01G002100	0.92945	0.847081	MEturquoise
29	Iba01G002150	0.998198	0.989246	MEturquoise
30	Iba01G002170	0.956675	0.915795	MEturquoise
31	Iba01G002240	0.932078	0.843493	MEturquoise
32	Iba01G002250	0.931571	0.888425	MEturquoise
33	Iba01G002450	0.99871	0.985377	MEturquoise
34	Iba01G002520	0.968804	0.982659	MEturquoise
35	Iba01G002580	0.993835	0.955669	MEturquoise
36	Iba01G002650	0.985744	0.997869	MEturquoise
37	Iba01G002900	0.965839	0.952668	MEturquoise
38	Iba01G002950	0.965866	0.988345	MEturquoise
39	Iba01G003030	0.981023	0.92987	MEturquoise
40	Iba01G003220	0.99179	0.996921	MEturquoise
41	Iba01G003300	0.968476	0.90353	MEturquoise
42	Iba01G003340	0.984391	0.99606	MEturquoise
43	Iba01G003440	0.987295	0.96109	MEturquoise
44	Iba01G003660	0.981751	0.998466	MEturquoise
45	Iba01G003860	0.989441	0.953264	MEturquoise
46	Iba01G004100	0.943658	0.96626	MEturquoise
47	Iba01G004150	0.996145	0.970719	MEturquoise
48	Iba01G004170	0.97846	0.933398	MEturquoise
49	Iba01G004190	0.995475	0.991087	MEturquoise
50	Iba01G004320	0.983602	0.99599	MEturquoise
51	Iba01G004520	0.996142	0.982883	MEturquoise
52	Iba01G004530	0.999455	0.979665	MEturquoise
53	Iba01G004540	0.968969	0.940467	MEturquoise
54	Iba01G004560	0.98605	0.970205	MEturquoise
55	Iba01G004870	0.996021	0.959546	MEturquoise
56	Iba01G005110	0.994513	0.967126	MEturquoise
57	Iba01G005180	0.990967	0.960209	MEturquoise
58	Iba01G005270	0.976232	0.916354	MEturquoise
59	Iba01G005410	0.99008	0.966092	MEturquoise
60	Iba01G005460	0.974276	0.92114	MEturquoise
61	Iba01G005760	0.98131	0.988441	MEturquoise
62	Iba01G006230	0.990049	0.952203	MEturquoise
63	Iba01G006240	0.97595	0.998335	MEturquoise
64	Iba01G006350	0.968073	0.990661	MEturquoise
65	Iba01G006360	0.992309	0.951426	MEturquoise
66	Iba01G006450	0.926664	0.958403	MEturquoise
67	Iba01G006570	0.917618	0.84863	MEturquoise
68	Iba01G006590	0.987966	0.978586	MEturquoise
69	Iba01G006610	0.969942	0.997866	MEturquoise
70	Iba01G006810	0.997276	0.991148	MEturquoise
71	Iba01G006820	0.98617	0.985448	MEturquoise
72	Iba01G006840	0.996977	0.967579	MEturquoise
73	Iba01G007160	0.900492	0.907812	MEturquoise
74	Iba01G007200	0.985957	0.934092	MEturquoise
75	Iba01G007240	0.959046	0.964858	MEturquoise
76	Iba01G007310	0.974966	0.913192	MEturquoise
77	Iba01G007380	0.999122	0.981758	MEturquoise
78	Iba01G007460	0.973575	0.968252	MEturquoise
79	Iba01G007610	0.978474	0.981316	MEturquoise
80	Iba01G007880	0.870976	0.905135	MEturquoise
81	Iba01G008060	0.994329	0.987459	MEturquoise
82	Iba01G008350	0.997385	0.976037	MEturquoise
83	Iba01G008530	0.991074	0.964924	MEturquoise
84	Iba01G008540	0.95916	0.982948	MEturquoise
85	Iba01G008610	0.983846	0.930171	MEturquoise
86	Iba01G008630	0.934607	0.914157	MEturquoise
87	Iba01G008640	0.997621	0.968283	MEturquoise
88	Iba01G008710	0.993501	0.953749	MEturquoise
89	Iba01G009070	0.947407	0.925273	MEturquoise
90	Iba01G009090	0.971907	0.925911	MEturquoise
91	Iba01G009130	0.987749	0.997647	MEturquoise
92	Iba01G009170	0.977576	0.963212	MEturquoise
93	Iba01G009410	0.857157	0.79246	MEturquoise
94	Iba01G009440	0.97884	0.964203	MEturquoise
95	Iba01G009620	0.948663	0.87098	MEturquoise
96	Iba01G009690	0.968512	0.942839	MEturquoise
97	Iba01G009930	0.997289	0.964045	MEturquoise
98	Iba01G009950	0.988033	0.969231	MEturquoise
99	Iba01G010040	0.997627	0.973148	MEturquoise
100	Iba01G010140	0.912458	0.905127	MEturquoise
101	Iba01G010300	0.950696	0.876218	MEturquoise
102	Iba01G010370	0.991971	0.952339	MEturquoise
103	Iba01G010390	0.997421	0.982611	MEturquoise
104	Iba01G010550	0.998825	0.970755	MEturquoise
105	Iba01G010560	0.945125	0.966019	MEturquoise
106	Iba01G010710	0.973341	0.952207	MEturquoise
107	Iba01G010740	0.974419	0.999035	MEturquoise
108	Iba01G010750	0.939999	0.977318	MEturquoise
109	Iba01G010830	0.998038	0.966992	MEturquoise
110	Iba01G010920	0.998231	0.987991	MEturquoise
111	Iba01G011330	0.991874	0.949009	MEturquoise
112	Iba01G011670	0.989366	0.949326	MEturquoise
113	Iba01G011770	0.997121	0.965844	MEturquoise
114	Iba01G011810	0.972134	0.998299	MEturquoise
115	Iba01G011960	0.816573	0.824924	MEturquoise
116	Iba01G012130	0.967388	0.997282	MEturquoise
117	Iba01G012260	0.998694	0.97072	MEturquoise
118	Iba01G012290	0.970999	0.958099	MEturquoise
119	Iba01G012310	0.994643	0.989749	MEturquoise
120	Iba01G012350	0.973313	0.995116	MEturquoise
121	Iba01G012410	0.951715	0.881551	MEturquoise
122	Iba01G012470	0.938116	0.855273	MEturquoise
123	Iba01G012490	0.9914	0.968456	MEturquoise
124	Iba01G012580	0.996583	0.96177	MEturquoise
125	Iba01G012590	0.992809	0.99103	MEturquoise
126	Iba01G012620	0.998611	0.973965	MEturquoise
127	Iba01G012710	0.997817	0.988871	MEturquoise
128	Iba01G012720	0.947066	0.954219	MEturquoise
129	Iba01G012770	0.997776	0.989295	MEturquoise
130	Iba01G012930	0.997137	0.991456	MEturquoise
131	Iba01G013030	0.992516	0.990252	MEturquoise
132	Iba01G013060	0.97891	0.999473	MEturquoise
133	Iba01G013070	0.996748	0.96572	MEturquoise
134	Iba01G013160	0.97387	0.911093	MEturquoise
135	Iba01G013180	0.996949	0.985585	MEturquoise
136	Iba01G013230	0.973218	0.999151	MEturquoise
137	Iba01G013410	0.956809	0.882226	MEturquoise
138	Iba01G013450	0.895386	0.861012	MEturquoise
139	Iba01G013510	0.995986	0.965619	MEturquoise
140	Iba01G013530	0.997003	0.984507	MEturquoise
141	Iba01G013590	0.950259	0.981467	MEturquoise
142	Iba01G013600	0.980624	0.997843	MEturquoise
143	Iba01G013650	0.974943	0.995	MEturquoise
144	Iba01G013770	0.985754	0.951007	MEturquoise
145	Iba01G013790	0.95424	0.879059	MEturquoise
146	Iba01G013830	0.997735	0.983077	MEturquoise
147	Iba01G013850	0.995446	0.993959	MEturquoise
148	Iba01G013900	0.974531	0.99488	MEturquoise
149	Iba01G013970	0.96469	0.996762	MEturquoise
150	Iba01G014100	0.974366	0.911403	MEturquoise
151	Iba01G014260	0.98577	0.970736	MEturquoise
152	Iba01G014270	0.990595	0.994497	MEturquoise
153	Iba01G014330	0.993588	0.96203	MEturquoise
154	Iba01G014340	0.952735	0.961287	MEturquoise
155	Iba01G014410	0.994127	0.954881	MEturquoise
156	Iba01G014510	0.997066	0.983361	MEturquoise
157	Iba01G014560	0.937331	0.851695	MEturquoise
158	Iba01G014570	0.994114	0.972538	MEturquoise
159	Iba01G014610	0.977351	0.937691	MEturquoise
160	Iba01G014740	0.954623	0.977114	MEturquoise
161	Iba01G014800	0.995796	0.987041	MEturquoise
162	Iba01G015070	0.981319	0.997226	MEturquoise
163	Iba01G015120	0.987984	0.99643	MEturquoise
164	Iba01G015190	0.996955	0.977028	MEturquoise
165	Iba01G015220	0.991299	0.997351	MEturquoise
166	Iba01G015350	0.974282	0.916317	MEturquoise
167	Iba01G015430	0.997312	0.969128	MEturquoise
168	Iba01G015510	0.908628	0.906084	MEturquoise
169	Iba01G015710	0.982873	0.935506	MEturquoise
170	Iba01G015930	0.998373	0.973553	MEturquoise
171	Iba01G016160	0.998559	0.97056	MEturquoise
172	Iba01G016170	0.99933	0.97499	MEturquoise
173	Iba01G016180	0.997201	0.969216	MEturquoise
174	Iba01G016190	0.999152	0.975257	MEturquoise
175	Iba01G016200	0.997934	0.966644	MEturquoise
176	Iba01G016240	0.993251	0.987686	MEturquoise
177	Iba01G016250	0.994776	0.967236	MEturquoise
178	Iba01G016620	0.993676	0.991443	MEturquoise
179	Iba01G016830	0.96405	0.983208	MEturquoise
180	Iba01G016980	0.959745	0.888064	MEturquoise
181	Iba01G017060	0.995613	0.991487	MEturquoise
182	Iba01G017170	0.989183	0.943461	MEturquoise
183	Iba01G017330	0.951909	0.950804	MEturquoise
184	Iba01G017400	0.960314	0.936638	MEturquoise
185	Iba01G017660	0.990499	0.955261	MEturquoise
186	Iba01G018000	0.967146	0.996896	MEturquoise
187	Iba01G018380	0.992759	0.987335	MEturquoise
188	Iba01G018410	0.999306	0.983158	MEturquoise
189	Iba01G018420	0.958984	0.886303	MEturquoise
190	Iba01G018500	0.995871	0.967649	MEturquoise
191	Iba01G018580	0.996898	0.986154	MEturquoise
192	Iba01G018630	0.954615	0.898567	MEturquoise
193	Iba01G018660	0.997831	0.982752	MEturquoise
194	Iba01G019000	0.897368	0.889146	MEturquoise
195	Iba01G019050	0.983154	0.996553	MEturquoise
196	Iba01G019100	0.990767	0.996263	MEturquoise
197	Iba01G019230	0.967857	0.921925	MEturquoise
198	Iba01G019270	0.999386	0.979721	MEturquoise
199	Iba01G019520	0.975457	0.983613	MEturquoise
200	Iba01G019580	0.930452	0.849833	MEturquoise
201	Iba01G019630	0.991301	0.983805	MEturquoise
202	Iba01G019640	0.974198	0.998451	MEturquoise
203	Iba01G019880	0.985305	0.994537	MEturquoise
204	Iba01G019910	0.966053	0.961203	MEturquoise
205	Iba01G019960	0.998572	0.98465	MEturquoise
206	Iba01G019980	0.996327	0.967208	MEturquoise
207	Iba01G020240	0.979463	0.942496	MEturquoise
208	Iba01G020370	0.974658	0.996927	MEturquoise
209	Iba01G020460	0.96998	0.916548	MEturquoise
210	Iba01G020570	0.990853	0.96049	MEturquoise
211	Iba01G020830	0.978813	0.996492	MEturquoise
212	Iba01G021130	0.978144	0.918069	MEturquoise
213	Iba01G021240	0.933377	0.905377	MEturquoise
214	Iba01G021300	0.956878	0.97661	MEturquoise
215	Iba01G021500	0.977527	0.979344	MEturquoise
216	Iba01G021840	0.970744	0.997313	MEturquoise
217	Iba01G021890	0.99856	0.970168	MEturquoise
218	Iba01G022410	0.997626	0.974872	MEturquoise
219	Iba01G022480	0.983412	0.997358	MEturquoise
220	Iba01G022500	0.994657	0.992669	MEturquoise
221	Iba01G022510	0.906975	0.946233	MEturquoise
222	Iba01G022590	0.989534	0.943918	MEturquoise
223	Iba01G023030	0.973089	0.997113	MEturquoise
224	Iba01G023080	0.903181	0.818247	MEturquoise
225	Iba01G023120	0.993295	0.991315	MEturquoise
226	Iba01G023140	0.957814	0.885766	MEturquoise
227	Iba01G023290	0.995668	0.986915	MEturquoise
228	Iba01G023610	0.927074	0.858466	MEturquoise
229	Iba01G023630	0.95444	0.933505	MEturquoise
230	Iba01G023890	0.989432	0.944683	MEturquoise
231	Iba01G023930	0.976029	0.988408	MEturquoise
232	Iba01G023960	0.997883	0.971427	MEturquoise
233	Iba01G024140	0.974668	0.954305	MEturquoise
234	Iba01G024260	0.989789	0.944321	MEturquoise
235	Iba01G024350	0.517441	0.501239	MEturquoise
236	Iba01G024580	0.925513	0.967977	MEturquoise
237	Iba01G024630	0.981014	0.973075	MEturquoise
238	Iba01G024750	0.96718	0.980706	MEturquoise
239	Iba01G024870	0.987298	0.996393	MEturquoise
240	Iba01G024910	0.998265	0.969136	MEturquoise
241	Iba01G025090	0.810286	0.776832	MEturquoise
242	Iba01G025290	0.967524	0.913019	MEturquoise
243	Iba01G025490	0.974902	0.913922	MEturquoise
244	Iba01G025540	0.991826	0.958814	MEturquoise
245	Iba01G025680	0.886809	0.813822	MEturquoise
246	Iba01G025830	0.879016	0.819893	MEturquoise
247	Iba01G025890	0.988587	0.947351	MEturquoise
248	Iba01G025920	0.970179	0.970152	MEturquoise
249	Iba01G025950	0.967626	0.968741	MEturquoise
250	Iba01G026570	0.947735	0.879177	MEturquoise
251	Iba01G026810	0.839776	0.776347	MEturquoise
252	Iba01G027080	0.985893	0.940769	MEturquoise
253	Iba01G027090	0.980495	0.929384	MEturquoise
254	Iba01G027150	0.962845	0.891597	MEturquoise
255	Iba01G027200	0.996648	0.991966	MEturquoise
256	Iba01G027220	0.998626	0.969773	MEturquoise
257	Iba01G027260	0.941438	0.955126	MEturquoise
258	Iba01G027320	0.985146	0.98389	MEturquoise
259	Iba01G027460	0.967136	0.966679	MEturquoise
260	Iba01G027520	0.984712	0.942373	MEturquoise
261	Iba01G027580	0.998376	0.968284	MEturquoise
262	Iba01G027620	0.993271	0.993427	MEturquoise
263	Iba01G027690	0.990432	0.958062	MEturquoise
264	Iba01G027710	0.976862	0.993708	MEturquoise
265	Iba01G027810	0.981734	0.929326	MEturquoise
266	Iba01G027830	0.972985	0.925746	MEturquoise
267	Iba01G027850	0.933072	0.877557	MEturquoise
268	Iba01G027860	0.99077	0.99619	MEturquoise
269	Iba01G028100	0.952437	0.880512	MEturquoise
270	Iba01G028150	0.940429	0.863801	MEturquoise
271	Iba01G028180	0.983432	0.997849	MEturquoise
272	Iba01G028220	0.989434	0.958865	MEturquoise
273	Iba01G028240	0.976104	0.936256	MEturquoise
274	Iba01G028280	0.996598	0.968399	MEturquoise
275	Iba01G028320	0.989214	0.952585	MEturquoise
276	Iba01G028440	0.980413	0.983467	MEturquoise
277	Iba01G028480	0.969312	0.966457	MEturquoise
278	Iba01G028740	0.911583	0.846016	MEturquoise
279	Iba01G029180	0.96864	0.95461	MEturquoise
280	Iba01G029290	0.964935	0.995363	MEturquoise
281	Iba01G029300	0.985839	0.994244	MEturquoise
282	Iba01G029420	0.977095	0.919163	MEturquoise
283	Iba01G029550	0.950801	0.908252	MEturquoise
284	Iba01G029560	0.985461	0.957955	MEturquoise
285	Iba01G029640	0.998962	0.980436	MEturquoise
286	Iba01G029710	0.994066	0.984626	MEturquoise
287	Iba01G029760	0.985847	0.998274	MEturquoise
288	Iba01G029880	0.993433	0.985381	MEturquoise
289	Iba01G029900	0.942164	0.859253	MEturquoise
290	Iba01G029950	0.911657	0.833864	MEturquoise
291	Iba01G030180	0.994065	0.984889	MEturquoise
292	Iba01G030400	0.991759	0.973963	MEturquoise
293	Iba01G030450	0.99125	0.974368	MEturquoise
294	Iba01G030800	0.981411	0.998411	MEturquoise
295	Iba01G030810	0.944859	0.887185	MEturquoise
296	Iba01G030960	0.995826	0.961777	MEturquoise
297	Iba01G030970	0.968584	0.902958	MEturquoise
298	Iba01G031070	0.998582	0.983983	MEturquoise
299	Iba01G031180	0.967635	0.983371	MEturquoise
300	Iba01G031290	0.998578	0.970541	MEturquoise
301	Iba01G031330	0.932006	0.864516	MEturquoise
302	Iba01G031480	0.901751	0.821031	MEturquoise
303	Iba01G031610	0.984211	0.95696	MEturquoise
304	Iba01G031660	0.982993	0.981433	MEturquoise
305	Iba01G031690	0.995819	0.993887	MEturquoise
306	Iba01G031770	0.962657	0.9862	MEturquoise
307	Iba01G031780	0.982524	0.954807	MEturquoise
308	Iba01G031820	0.998754	0.972501	MEturquoise
309	Iba01G031830	0.989194	0.997084	MEturquoise
310	Iba01G032220	0.909738	0.907726	MEturquoise
311	Iba01G032530	0.94916	0.975631	MEturquoise
312	Iba01G032590	0.994707	0.963899	MEturquoise
313	Iba01G032730	0.915511	0.852895	MEturquoise
314	Iba01G032820	0.962184	0.943072	MEturquoise
315	Iba01G032830	0.952269	0.983206	MEturquoise
316	Iba01G032860	0.96737	0.992815	MEturquoise
317	Iba01G032920	0.994939	0.962082	MEturquoise
318	Iba01G033330	0.958437	0.916401	MEturquoise
319	Iba01G033480	0.957625	0.964396	MEturquoise
320	Iba01G033510	0.992194	0.971978	MEturquoise
321	Iba01G033780	0.995336	0.993707	MEturquoise
322	Iba01G033850	0.972189	0.930244	MEturquoise
323	Iba01G033900	0.988735	0.940534	MEturquoise
324	Iba01G034140	0.992786	0.995811	MEturquoise
325	Iba01G034260	0.996207	0.969016	MEturquoise
326	Iba01G034280	0.979413	0.999185	MEturquoise
327	Iba01G034510	0.989845	0.997525	MEturquoise
328	Iba01G034650	0.976138	0.996976	MEturquoise
329	Iba01G034780	0.952123	0.960072	MEturquoise
330	Iba01G034830	0.99518	0.967924	MEturquoise
331	Iba01G034860	0.99521	0.976185	MEturquoise
332	Iba01G034870	0.992818	0.952695	MEturquoise
333	Iba01G035000	0.982954	0.929495	MEturquoise
334	Iba01G035200	0.997078	0.9659	MEturquoise
335	Iba01G035210	0.995497	0.961975	MEturquoise
336	Iba01G035220	0.998136	0.971282	MEturquoise
337	Iba01G035460	0.961761	0.974271	MEturquoise
338	Iba01G035490	0.965881	0.962497	MEturquoise
339	Iba01G035510	0.99692	0.979819	MEturquoise
340	Iba01G035570	0.96332	0.995445	MEturquoise
341	Iba01G035670	0.998149	0.980495	MEturquoise
342	Iba01G035680	0.997323	0.989751	MEturquoise
343	Iba01G035700	0.99108	0.951394	MEturquoise
344	Iba01G035790	0.966401	0.935373	MEturquoise
345	Iba01G035800	0.968443	0.944531	MEturquoise
346	Iba01G035810	0.985409	0.95878	MEturquoise
347	Iba01G036280	0.990608	0.99531	MEturquoise
348	Iba01G036440	0.988846	0.951635	MEturquoise
349	Iba01G036760	0.997745	0.987864	MEturquoise
350	Iba01G037110	0.982027	0.93259	MEturquoise
351	Iba01G037400	0.918073	0.945347	MEturquoise
352	Iba01G037440	0.992007	0.949655	MEturquoise
353	Iba01G037510	0.999252	0.978403	MEturquoise
354	Iba01G037550	0.996484	0.965795	MEturquoise
355	Iba01G037560	0.982235	0.93817	MEturquoise
356	Iba01G037580	0.998673	0.970458	MEturquoise
357	Iba01G037620	0.970608	0.905133	MEturquoise
358	Iba01G037640	0.97835	0.94777	MEturquoise
359	Iba01G037730	0.991482	0.977068	MEturquoise
360	Iba01G037800	0.992287	0.990653	MEturquoise
361	Iba01G037900	0.975215	0.928802	MEturquoise
362	Iba01G037980	0.954112	0.991147	MEturquoise
363	Iba01G038010	0.967676	0.943131	MEturquoise
364	Iba01G038070	0.962835	0.978854	MEturquoise
365	Iba01G038180	0.985571	0.9563	MEturquoise
366	Iba01G038220	0.994337	0.955406	MEturquoise
367	Iba01G038260	0.952178	0.975165	MEturquoise
368	Iba01G038300	0.994047	0.980445	MEturquoise
369	Iba01G038670	0.971481	0.997262	MEturquoise
370	Iba01G038690	0.972802	0.992339	MEturquoise
371	Iba01G038700	0.949597	0.872154	MEturquoise
372	Iba01G038800	0.994447	0.961814	MEturquoise
373	Iba01G038810	0.962246	0.918676	MEturquoise
374	Iba01G038920	0.991772	0.96585	MEturquoise
375	Iba01G039140	0.977814	0.998044	MEturquoise
376	Iba01G039200	0.994279	0.957845	MEturquoise
377	Iba01G039350	0.968512	0.90198	MEturquoise
378	Iba01G039380	0.968612	0.995335	MEturquoise
379	Iba01G039400	0.932744	0.961128	MEturquoise
380	Iba01G039420	0.995759	0.966742	MEturquoise
381	Iba01G039440	0.912436	0.956397	MEturquoise
382	Iba01G039570	0.991791	0.956802	MEturquoise
383	Iba01G039660	0.940818	0.963515	MEturquoise
384	Iba01G039850	0.957437	0.888903	MEturquoise
385	Iba01G039860	0.998295	0.988303	MEturquoise
386	Iba01G039970	0.95289	0.892832	MEturquoise
387	Iba01G040380	0.999172	0.984873	MEturquoise
388	Iba01G040410	0.936581	0.853128	MEturquoise
389	Iba01G040470	0.996256	0.965326	MEturquoise
390	Iba01G040610	0.914821	0.860447	MEturquoise
391	Iba01G040770	0.9622	0.950326	MEturquoise
392	Iba01G040960	0.993323	0.961571	MEturquoise
393	Iba01G041120	0.998413	0.969971	MEturquoise
394	Iba01G041230	0.998984	0.970801	MEturquoise
395	Iba01G041290	0.99684	0.969304	MEturquoise
396	Iba01G041300	0.978183	0.999144	MEturquoise
397	Iba01G041440	0.996225	0.977406	MEturquoise
398	Iba01G041610	0.95865	0.960744	MEturquoise
399	Iba01G041680	0.963633	0.920794	MEturquoise
400	Iba01G041820	0.996687	0.99238	MEturquoise
401	Iba01G041870	0.943143	0.873398	MEturquoise
402	Iba01G041920	0.927915	0.9639	MEturquoise
403	Iba01G042150	0.810821	0.852298	MEturquoise
404	Iba01G042270	0.989036	0.941457	MEturquoise
405	Iba01G042340	0.941712	0.858543	MEturquoise
406	Iba01G042360	0.988087	0.982565	MEturquoise
407	Iba01G042420	0.95942	0.890519	MEturquoise
408	Iba01G042500	0.968098	0.989738	MEturquoise
409	Iba01G042650	0.996579	0.964552	MEturquoise
410	Iba01G042750	0.980456	0.951079	MEturquoise
411	Iba01G042850	0.98583	0.994461	MEturquoise
412	Iba01G042960	0.948184	0.935604	MEturquoise
413	Iba01G043110	0.979835	0.922298	MEturquoise
414	Iba01G043150	0.99745	0.963995	MEturquoise
415	Iba01G043160	0.955477	0.993368	MEturquoise
416	Iba01G043240	0.967382	0.956359	MEturquoise
417	Iba01G043330	0.999331	0.985807	MEturquoise
418	Iba01G043430	0.984568	0.953212	MEturquoise
419	Iba01G043560	0.989328	0.944388	MEturquoise
420	Iba01G043570	0.998316	0.967528	MEturquoise
421	Iba01G043610	0.998698	0.979708	MEturquoise
422	Iba01G043640	0.981848	0.988051	MEturquoise
423	Iba01G043750	0.998836	0.970773	MEturquoise
424	Iba01G043950	0.993097	0.963813	MEturquoise
425	Iba01G044000	0.99804	0.98729	MEturquoise
426	Iba01G044050	0.977658	0.95701	MEturquoise
427	Iba01G044070	0.937367	0.852547	MEturquoise
428	Iba01G044080	0.997608	0.969447	MEturquoise
429	Iba01G044340	0.919762	0.843499	MEturquoise
430	Iba01G044430	0.986501	0.997069	MEturquoise
431	Iba01G044740	0.984226	0.945724	MEturquoise
432	Iba01G044880	0.974793	0.978553	MEturquoise
433	Iba01G044960	0.971936	0.997857	MEturquoise
434	Iba01G045190	0.999366	0.983671	MEturquoise
435	Iba01G045230	0.977406	0.977222	MEturquoise
436	Iba01G045250	0.988913	0.997	MEturquoise
437	Iba01G045300	0.989222	0.944332	MEturquoise
438	Iba01G045390	0.965578	0.925779	MEturquoise
439	Iba01G045400	0.976663	0.939618	MEturquoise
440	Iba01G045460	0.970695	0.905878	MEturquoise
441	Iba01G045490	0.971035	0.920372	MEturquoise
442	Iba01G045670	0.940871	0.865613	MEturquoise
443	Iba01G045680	0.993523	0.971609	MEturquoise
444	Iba01G045950	0.996905	0.976224	MEturquoise
445	Iba01G046010	0.875175	0.887586	MEturquoise
446	Iba01G046100	0.817688	0.846769	MEturquoise
447	Iba01G046270	0.998332	0.969757	MEturquoise
448	Iba01G046320	0.991514	0.996478	MEturquoise
449	Iba01G046440	0.994908	0.969356	MEturquoise
450	Iba01G046660	0.997175	0.989623	MEturquoise
451	Iba01G046780	0.958963	0.994581	MEturquoise
452	Iba01G046920	0.966629	0.995355	MEturquoise
453	Iba01G046960	0.983522	0.997973	MEturquoise
454	Iba01G047260	0.972284	0.97439	MEturquoise
455	Iba01G047550	0.957801	0.985893	MEturquoise
456	Iba01G047780	0.95736	0.931287	MEturquoise
457	Iba01G047810	0.973405	0.992393	MEturquoise
458	Iba01G047830	0.956541	0.986117	MEturquoise
459	Iba01G047880	0.977175	0.937809	MEturquoise
460	Iba01G048080	0.975094	0.996129	MEturquoise
461	Iba01G048470	0.980474	0.924062	MEturquoise
462	Iba01G048530	0.998574	0.971281	MEturquoise
463	Iba01G048630	0.978856	0.99901	MEturquoise
464	Iba01G048900	0.998256	0.972747	MEturquoise
465	Iba01G049080	0.981571	0.966776	MEturquoise
466	Iba01G049130	0.961745	0.979409	MEturquoise
467	Iba01G049270	0.9994	0.97574	MEturquoise
468	Iba01G049490	0.982042	0.994725	MEturquoise
469	Iba01G049550	0.992962	0.951595	MEturquoise
470	Iba01G049590	0.99464	0.992336	MEturquoise
471	Iba01G049660	0.984274	0.933725	MEturquoise
472	Iba01G049790	0.998437	0.988199	MEturquoise
473	Iba01G049930	0.977287	0.996127	MEturquoise
474	Iba01G050000	0.979971	0.975375	MEturquoise
475	Iba01G050030	0.977572	0.984131	MEturquoise
476	Iba01G050070	0.984241	0.99855	MEturquoise
477	Iba01G050100	0.991497	0.947614	MEturquoise
478	Iba01G050210	0.954345	0.918394	MEturquoise
479	Iba01G050510	0.963174	0.97454	MEturquoise
480	Iba01G050550	0.959976	0.979061	MEturquoise
481	Iba01G050840	0.987947	0.960986	MEturquoise
482	Iba01G051130	0.865597	0.913133	MEturquoise
483	Iba01G051170	0.979236	0.925822	MEturquoise
484	Iba01G052000	0.938631	0.859953	MEturquoise
485	Iba01G052150	0.995083	0.965888	MEturquoise
486	Iba01G052180	0.936659	0.956579	MEturquoise
487	Iba01G052260	0.982721	0.989098	MEturquoise
488	Iba01G052270	0.962594	0.992971	MEturquoise
489	Iba01G056990	0.856235	0.824204	MEturquoise
490	Iba01G057160	0.995294	0.967486	MEturquoise
491	Iba01G057180	0.989	0.960497	MEturquoise
492	Iba01G057360	0.990536	0.996873	MEturquoise
493	Iba01G057370	0.96703	0.98416	MEturquoise
494	Iba01G057560	0.97788	0.919958	MEturquoise
495	Iba01G057610	0.995775	0.958664	MEturquoise
496	Iba01G057850	0.970727	0.975355	MEturquoise
497	Iba01G057910	0.952626	0.875161	MEturquoise
498	Iba01G058210	0.941984	0.947897	MEturquoise
499	Iba01G058740	0.979416	0.975324	MEturquoise
500	Iba01G058760	0.957629	0.921054	MEturquoise
501	Iba01G058780	0.965896	0.978485	MEturquoise
502	Iba01G059000	0.98791	0.942545	MEturquoise
503	Iba01G059080	0.999503	0.975946	MEturquoise
504	Iba01G059130	0.987978	0.952749	MEturquoise
505	Iba01G059220	0.999677	0.9838	MEturquoise
506	Iba01G059240	0.998964	0.971043	MEturquoise
507	Iba01G059440	0.94459	0.910587	MEturquoise
508	Iba01G059600	0.970961	0.997026	MEturquoise
509	Iba01G059720	0.997928	0.96711	MEturquoise
510	Iba01G059970	0.947907	0.874716	MEturquoise
511	Iba01G060340	0.998009	0.967824	MEturquoise
512	Iba01G060880	0.989674	0.996742	MEturquoise
513	Iba01G060920	0.930659	0.85141	MEturquoise
514	Iba01G062280	0.504894	0.441828	MEturquoise
515	Iba02G000060	0.972714	0.997077	MEturquoise
516	Iba02G000220	0.991686	0.955362	MEturquoise
517	Iba02G000230	0.943734	0.871411	MEturquoise
518	Iba02G000380	0.993108	0.994268	MEturquoise
519	Iba02G000500	0.994797	0.983522	MEturquoise
520	Iba02G000520	0.994166	0.971544	MEturquoise
521	Iba02G000550	0.992948	0.995341	MEturquoise
522	Iba02G000640	0.995862	0.973755	MEturquoise
523	Iba02G000700	0.974337	0.93983	MEturquoise
524	Iba02G000750	0.996952	0.96866	MEturquoise
525	Iba02G000790	0.975024	0.998148	MEturquoise
526	Iba02G001050	0.973496	0.998196	MEturquoise
527	Iba02G001060	0.976106	0.99553	MEturquoise
528	Iba02G001180	0.995158	0.958936	MEturquoise
529	Iba02G001350	0.994398	0.978302	MEturquoise
530	Iba02G001410	0.976065	0.990587	MEturquoise
531	Iba02G001740	0.995931	0.968463	MEturquoise
532	Iba02G001750	0.991562	0.995566	MEturquoise
533	Iba02G001800	0.997875	0.989188	MEturquoise
534	Iba02G001910	0.96155	0.99609	MEturquoise
535	Iba02G001940	0.987871	0.979384	MEturquoise
536	Iba02G002110	0.9785	0.935866	MEturquoise
537	Iba02G002470	0.976107	0.916051	MEturquoise
538	Iba02G002480	0.986247	0.958604	MEturquoise
539	Iba02G002530	0.975972	0.938433	MEturquoise
540	Iba02G002720	0.978051	0.95514	MEturquoise
541	Iba02G002730	0.969895	0.940749	MEturquoise
542	Iba02G002910	0.968015	0.90376	MEturquoise
543	Iba02G002990	0.99951	0.979568	MEturquoise
544	Iba02G003150	0.995961	0.976183	MEturquoise
545	Iba02G003160	0.999006	0.980865	MEturquoise
546	Iba02G003180	0.940202	0.858492	MEturquoise
547	Iba02G003750	0.939999	0.86647	MEturquoise
548	Iba02G004310	0.999082	0.972441	MEturquoise
549	Iba02G004500	0.982469	0.929557	MEturquoise
550	Iba02G004640	0.99203	0.992384	MEturquoise
551	Iba02G004820	0.949921	0.986083	MEturquoise
552	Iba02G004890	0.896019	0.826349	MEturquoise
553	Iba02G005040	0.978953	0.920714	MEturquoise
554	Iba02G005200	0.972849	0.951224	MEturquoise
555	Iba02G005390	0.960448	0.994712	MEturquoise
556	Iba02G005550	0.995573	0.962639	MEturquoise
557	Iba02G005570	0.941574	0.858533	MEturquoise
558	Iba02G005700	0.997995	0.968109	MEturquoise
559	Iba02G005710	0.941307	0.864879	MEturquoise
560	Iba02G006280	0.98987	0.980492	MEturquoise
561	Iba02G006290	0.988561	0.997371	MEturquoise
562	Iba02G006400	0.986702	0.971062	MEturquoise
563	Iba02G006410	0.958206	0.99458	MEturquoise
564	Iba02G006440	0.996011	0.973902	MEturquoise
565	Iba02G006460	0.988873	0.995489	MEturquoise
566	Iba02G006550	0.959185	0.995438	MEturquoise
567	Iba02G006560	0.97799	0.997917	MEturquoise
568	Iba02G006690	0.996744	0.991642	MEturquoise
569	Iba02G006820	0.957356	0.943331	MEturquoise
570	Iba02G006830	0.923461	0.87016	MEturquoise
571	Iba02G006840	0.99257	0.960625	MEturquoise
572	Iba02G006960	0.95395	0.877325	MEturquoise
573	Iba02G006990	0.982243	0.981569	MEturquoise
574	Iba02G007020	0.949778	0.980753	MEturquoise
575	Iba02G007050	0.97683	0.993196	MEturquoise
576	Iba02G007200	0.997393	0.966527	MEturquoise
577	Iba02G007270	0.997231	0.965489	MEturquoise
578	Iba02G007280	0.999172	0.975439	MEturquoise
579	Iba02G007360	0.961594	0.913945	MEturquoise
580	Iba02G007440	0.96659	0.996679	MEturquoise
581	Iba02G007530	0.988914	0.941893	MEturquoise
582	Iba02G007540	0.990959	0.962829	MEturquoise
583	Iba02G007570	0.993546	0.954125	MEturquoise
584	Iba02G007760	0.963691	0.936476	MEturquoise
585	Iba02G007780	0.962532	0.893592	MEturquoise
586	Iba02G007800	0.964784	0.985701	MEturquoise
587	Iba02G007900	0.993695	0.990552	MEturquoise
588	Iba02G008010	0.992836	0.995496	MEturquoise
589	Iba02G008020	0.998267	0.970508	MEturquoise
590	Iba02G008040	0.987316	0.938509	MEturquoise
591	Iba02G008060	0.97697	0.920672	MEturquoise
592	Iba02G008080	0.957713	0.985645	MEturquoise
593	Iba02G008160	0.999134	0.97258	MEturquoise
594	Iba02G008430	0.955804	0.88275	MEturquoise
595	Iba02G008520	0.99704	0.965835	MEturquoise
596	Iba02G008540	0.990805	0.978545	MEturquoise
597	Iba02G008580	0.987674	0.996737	MEturquoise
598	Iba02G008670	0.999109	0.974488	MEturquoise
599	Iba02G008790	0.999156	0.972013	MEturquoise
600	Iba02G008830	0.955632	0.983211	MEturquoise
601	Iba02G008920	0.995504	0.98544	MEturquoise
602	Iba02G009040	0.953859	0.992034	MEturquoise
603	Iba02G009380	0.998667	0.985135	MEturquoise
604	Iba02G009490	0.93627	0.979559	MEturquoise
605	Iba02G009510	0.992609	0.965934	MEturquoise
606	Iba02G009660	0.957805	0.979625	MEturquoise
607	Iba02G009670	0.9958	0.977333	MEturquoise
608	Iba02G009690	0.924931	0.969764	MEturquoise
609	Iba02G009800	0.936973	0.961971	MEturquoise
610	Iba02G009890	0.953826	0.993376	MEturquoise
611	Iba02G009900	0.973556	0.933566	MEturquoise
612	Iba02G009950	0.965292	0.976918	MEturquoise
613	Iba02G009970	0.994752	0.958226	MEturquoise
614	Iba02G010050	0.916383	0.91555	MEturquoise
615	Iba02G010140	0.997772	0.970211	MEturquoise
616	Iba02G010270	0.858858	0.853953	MEturquoise
617	Iba02G010280	0.997699	0.973931	MEturquoise
618	Iba02G010330	0.98141	0.943514	MEturquoise
619	Iba02G010390	0.98211	0.996928	MEturquoise
620	Iba02G010400	0.992361	0.988378	MEturquoise
621	Iba02G010420	0.997026	0.968511	MEturquoise
622	Iba02G010450	0.967687	0.96006	MEturquoise
623	Iba02G010670	0.978005	0.947462	MEturquoise
624	Iba02G010700	0.963894	0.899945	MEturquoise
625	Iba02G010780	0.935523	0.887414	MEturquoise
626	Iba02G010830	0.964066	0.90099	MEturquoise
627	Iba02G010880	0.997562	0.980878	MEturquoise
628	Iba02G010910	0.989846	0.943086	MEturquoise
629	Iba02G011060	0.996064	0.96133	MEturquoise
630	Iba02G011130	0.958918	0.955143	MEturquoise
631	Iba02G011410	0.991618	0.947642	MEturquoise
632	Iba02G011460	0.918131	0.888838	MEturquoise
633	Iba02G011600	0.996913	0.963645	MEturquoise
634	Iba02G011660	0.996243	0.9623	MEturquoise
635	Iba02G011680	0.997378	0.970244	MEturquoise
636	Iba02G011790	0.990338	0.969643	MEturquoise
637	Iba02G011970	0.997829	0.97108	MEturquoise
638	Iba02G012030	0.986881	0.992324	MEturquoise
639	Iba02G012040	0.997791	0.969846	MEturquoise
640	Iba02G012080	0.979361	0.942819	MEturquoise
641	Iba02G012130	0.991634	0.980722	MEturquoise
642	Iba02G012320	0.958356	0.935111	MEturquoise
643	Iba02G012360	0.968126	0.973728	MEturquoise
644	Iba02G012500	0.966957	0.995098	MEturquoise
645	Iba02G012610	0.990608	0.963036	MEturquoise
646	Iba02G012650	0.979291	0.994335	MEturquoise
647	Iba02G012800	0.949672	0.879767	MEturquoise
648	Iba02G013210	0.928523	0.898999	MEturquoise
649	Iba02G013390	0.900781	0.818938	MEturquoise
650	Iba02G013400	0.981923	0.951228	MEturquoise
651	Iba02G013450	0.990429	0.95578	MEturquoise
652	Iba02G013470	0.996551	0.968498	MEturquoise
653	Iba02G013540	0.99119	0.989363	MEturquoise
654	Iba02G013670	0.946783	0.986709	MEturquoise
655	Iba02G013730	0.905249	0.837067	MEturquoise
656	Iba02G013800	0.937392	0.85035	MEturquoise
657	Iba02G013820	0.993906	0.968799	MEturquoise
658	Iba02G013830	0.973399	0.990238	MEturquoise
659	Iba02G013850	0.991566	0.996733	MEturquoise
660	Iba02G014280	0.997639	0.989689	MEturquoise
661	Iba02G014760	0.987499	0.945834	MEturquoise
662	Iba02G014770	0.982281	0.935629	MEturquoise
663	Iba02G015010	0.979058	0.96494	MEturquoise
664	Iba02G015230	0.971087	0.997423	MEturquoise
665	Iba02G015290	0.978475	0.994814	MEturquoise
666	Iba02G015390	0.989925	0.946766	MEturquoise
667	Iba02G015490	0.984317	0.969938	MEturquoise
668	Iba02G015740	0.995292	0.971219	MEturquoise
669	Iba02G015770	0.979342	0.999071	MEturquoise
670	Iba02G015890	0.964795	0.932111	MEturquoise
671	Iba02G015920	0.755267	0.698673	MEturquoise
672	Iba02G015940	0.969868	0.943844	MEturquoise
673	Iba02G015960	0.893238	0.853964	MEturquoise
674	Iba02G016020	0.870279	0.918088	MEturquoise
675	Iba02G016340	0.993586	0.959833	MEturquoise
676	Iba02G016360	0.987859	0.949833	MEturquoise
677	Iba02G016380	0.992007	0.974114	MEturquoise
678	Iba02G016490	0.977246	0.952554	MEturquoise
679	Iba02G016590	0.966338	0.996969	MEturquoise
680	Iba02G016760	0.997439	0.98138	MEturquoise
681	Iba02G017030	0.588139	0.526577	MEturquoise
682	Iba02G017370	0.982099	0.990538	MEturquoise
683	Iba02G017440	0.99834	0.96929	MEturquoise
684	Iba02G017450	0.995411	0.962125	MEturquoise
685	Iba02G018020	0.995995	0.977128	MEturquoise
686	Iba02G018110	0.991675	0.991079	MEturquoise
687	Iba02G018130	0.943679	0.923224	MEturquoise
688	Iba02G018240	0.990194	0.996998	MEturquoise
689	Iba02G018490	0.963834	0.898371	MEturquoise
690	Iba02G019100	0.997675	0.983113	MEturquoise
691	Iba02G019380	0.998365	0.969329	MEturquoise
692	Iba02G019410	0.975432	0.997066	MEturquoise
693	Iba02G019660	0.994263	0.984564	MEturquoise
694	Iba02G019860	0.995934	0.969913	MEturquoise
695	Iba02G019880	0.959912	0.994388	MEturquoise
696	Iba02G019900	0.951416	0.930526	MEturquoise
697	Iba02G019950	0.998651	0.977103	MEturquoise
698	Iba02G019980	0.984636	0.934723	MEturquoise
699	Iba02G020490	0.992154	0.993287	MEturquoise
700	Iba02G020580	0.990709	0.948302	MEturquoise
701	Iba02G020840	0.977537	0.997265	MEturquoise
702	Iba02G020880	0.865743	0.849636	MEturquoise
703	Iba02G020960	0.975754	0.939075	MEturquoise
704	Iba02G021150	0.98897	0.950619	MEturquoise
705	Iba02G021400	0.962148	0.996115	MEturquoise
706	Iba02G021650	0.972689	0.995631	MEturquoise
707	Iba02G021780	0.951825	0.877397	MEturquoise
708	Iba02G021940	0.987376	0.952558	MEturquoise
709	Iba02G021950	0.990354	0.993785	MEturquoise
710	Iba02G022260	0.989624	0.989494	MEturquoise
711	Iba02G022270	0.98906	0.967846	MEturquoise
712	Iba02G022430	0.999527	0.978818	MEturquoise
713	Iba02G022540	0.973139	0.910352	MEturquoise
714	Iba02G022770	0.974721	0.912893	MEturquoise
715	Iba02G022910	0.986737	0.991319	MEturquoise
716	Iba02G022940	0.98939	0.992197	MEturquoise
717	Iba02G023090	0.997496	0.973597	MEturquoise
718	Iba02G023180	0.995786	0.962039	MEturquoise
719	Iba02G023710	0.99297	0.990302	MEturquoise
720	Iba02G023770	0.98505	0.953174	MEturquoise
721	Iba02G023830	0.988783	0.987821	MEturquoise
722	Iba02G023870	0.97053	0.907658	MEturquoise
723	Iba02G024170	0.995406	0.993128	MEturquoise
724	Iba02G024190	0.97908	0.997923	MEturquoise
725	Iba02G024300	0.996804	0.969195	MEturquoise
726	Iba02G024330	0.960585	0.993938	MEturquoise
727	Iba02G024380	0.969989	0.995599	MEturquoise
728	Iba02G024400	0.945774	0.86721	MEturquoise
729	Iba02G024610	0.937968	0.91675	MEturquoise
730	Iba02G024710	0.984413	0.946247	MEturquoise
731	Iba02G024830	0.999519	0.977423	MEturquoise
732	Iba02G024840	0.982671	0.996221	MEturquoise
733	Iba02G024850	0.971933	0.906631	MEturquoise
734	Iba02G024940	0.99307	0.977422	MEturquoise
735	Iba02G025050	0.908626	0.950376	MEturquoise
736	Iba02G025110	0.973037	0.998399	MEturquoise
737	Iba02G025270	0.996142	0.971259	MEturquoise
738	Iba02G025280	0.954706	0.899125	MEturquoise
739	Iba02G025390	0.895966	0.88118	MEturquoise
740	Iba02G025480	0.935623	0.972328	MEturquoise
741	Iba02G025550	0.979595	0.956745	MEturquoise
742	Iba02G025560	0.81975	0.844617	MEturquoise
743	Iba02G025730	0.992243	0.996945	MEturquoise
744	Iba02G025900	0.915315	0.957454	MEturquoise
745	Iba02G025910	0.975248	0.95869	MEturquoise
746	Iba02G025960	0.982199	0.997859	MEturquoise
747	Iba02G026080	0.984981	0.945939	MEturquoise
748	Iba02G026110	0.989406	0.955888	MEturquoise
749	Iba02G026130	0.933049	0.847392	MEturquoise
750	Iba02G026160	0.809544	0.82329	MEturquoise
751	Iba02G026170	0.912399	0.959723	MEturquoise
752	Iba02G026480	0.896725	0.82532	MEturquoise
753	Iba02G026500	0.979037	0.994898	MEturquoise
754	Iba02G026520	0.833354	0.798472	MEturquoise
755	Iba02G026780	0.961169	0.889751	MEturquoise
756	Iba02G026940	0.98638	0.996965	MEturquoise
757	Iba02G026950	0.947168	0.865732	MEturquoise
758	Iba02G027100	0.971516	0.987805	MEturquoise
759	Iba02G027180	0.998733	0.9716	MEturquoise
760	Iba02G027300	0.94382	0.860655	MEturquoise
761	Iba02G027340	0.883368	0.847343	MEturquoise
762	Iba02G027350	0.969149	0.996113	MEturquoise
763	Iba02G027420	0.95937	0.884976	MEturquoise
764	Iba02G027460	0.970156	0.930039	MEturquoise
765	Iba02G027590	0.946854	0.960251	MEturquoise
766	Iba02G027690	0.999338	0.978629	MEturquoise
767	Iba02G027700	0.9921	0.952717	MEturquoise
768	Iba02G028040	0.968229	0.907989	MEturquoise
769	Iba02G028430	0.998341	0.971615	MEturquoise
770	Iba02G028440	0.974737	0.912267	MEturquoise
771	Iba02G028490	0.962527	0.891276	MEturquoise
772	Iba02G028700	0.984743	0.994767	MEturquoise
773	Iba02G028900	0.993143	0.993353	MEturquoise
774	Iba02G029020	0.99503	0.964773	MEturquoise
775	Iba02G029040	0.981026	0.927035	MEturquoise
776	Iba02G029070	0.995623	0.967465	MEturquoise
777	Iba02G029410	0.97344	0.927605	MEturquoise
778	Iba02G029470	0.981834	0.979209	MEturquoise
779	Iba02G029560	0.994527	0.992599	MEturquoise
780	Iba02G029720	0.96841	0.906565	MEturquoise
781	Iba02G029830	0.996896	0.990533	MEturquoise
782	Iba02G030450	0.997308	0.989079	MEturquoise
783	Iba02G030470	0.999368	0.981392	MEturquoise
784	Iba02G030520	0.995355	0.957937	MEturquoise
785	Iba02G030730	0.999509	0.977761	MEturquoise
786	Iba02G030870	0.975238	0.915808	MEturquoise
787	Iba02G031020	0.967676	0.967409	MEturquoise
788	Iba02G031030	0.971946	0.980219	MEturquoise
789	Iba02G031100	0.917842	0.93528	MEturquoise
790	Iba02G031190	0.954724	0.991858	MEturquoise
791	Iba02G031420	0.94594	0.932539	MEturquoise
792	Iba02G031470	0.969678	0.914752	MEturquoise
793	Iba02G031590	0.956515	0.968483	MEturquoise
794	Iba02G031650	0.986828	0.958459	MEturquoise
795	Iba02G031670	0.993462	0.984367	MEturquoise
796	Iba02G031680	0.976754	0.92789	MEturquoise
797	Iba02G031810	0.968179	0.995688	MEturquoise
798	Iba02G031860	0.998121	0.968871	MEturquoise
799	Iba02G032240	0.99695	0.968083	MEturquoise
800	Iba02G032260	0.988577	0.995569	MEturquoise
801	Iba02G032290	0.998558	0.969318	MEturquoise
802	Iba02G032300	0.995687	0.988073	MEturquoise
803	Iba02G032310	0.992586	0.963688	MEturquoise
804	Iba02G032370	0.934538	0.953052	MEturquoise
805	Iba02G032450	0.983342	0.995367	MEturquoise
806	Iba02G032530	0.970248	0.914385	MEturquoise
807	Iba02G032620	0.971505	0.918112	MEturquoise
808	Iba02G032790	0.953511	0.983668	MEturquoise
809	Iba02G032970	0.962079	0.989467	MEturquoise
810	Iba02G033210	0.985882	0.942467	MEturquoise
811	Iba02G033370	0.990466	0.993511	MEturquoise
812	Iba02G033390	0.995939	0.972853	MEturquoise
813	Iba02G033450	0.988857	0.998025	MEturquoise
814	Iba02G033480	0.996265	0.986643	MEturquoise
815	Iba02G033520	0.993174	0.951948	MEturquoise
816	Iba02G033660	0.998711	0.969352	MEturquoise
817	Iba02G033700	0.960104	0.924439	MEturquoise
818	Iba02G033730	0.95041	0.876186	MEturquoise
819	Iba02G033840	0.997315	0.965501	MEturquoise
820	Iba02G033850	0.948407	0.944215	MEturquoise
821	Iba02G033860	0.970117	0.955539	MEturquoise
822	Iba02G034170	0.994716	0.976704	MEturquoise
823	Iba02G034390	0.97299	0.996373	MEturquoise
824	Iba02G034630	0.996901	0.963573	MEturquoise
825	Iba02G034660	0.992127	0.958102	MEturquoise
826	Iba02G034730	0.975818	0.985225	MEturquoise
827	Iba02G034740	0.94278	0.861119	MEturquoise
828	Iba02G034920	0.976893	0.927106	MEturquoise
829	Iba02G034930	0.964027	0.902263	MEturquoise
830	Iba02G035120	0.990939	0.995033	MEturquoise
831	Iba02G035280	0.987684	0.959972	MEturquoise
832	Iba02G035410	0.991375	0.964174	MEturquoise
833	Iba02G035450	0.950194	0.975334	MEturquoise
834	Iba02G035580	0.858944	0.909178	MEturquoise
835	Iba02G035650	0.962456	0.935336	MEturquoise
836	Iba02G035670	0.932354	0.866064	MEturquoise
837	Iba02G035690	0.983205	0.956049	MEturquoise
838	Iba02G035710	0.96975	0.921014	MEturquoise
839	Iba02G036000	0.971123	0.998644	MEturquoise
840	Iba02G036190	0.997545	0.970454	MEturquoise
841	Iba02G036310	0.996624	0.967512	MEturquoise
842	Iba02G036320	0.99897	0.982485	MEturquoise
843	Iba02G036390	0.949381	0.913165	MEturquoise
844	Iba02G036450	0.970724	0.968113	MEturquoise
845	Iba02G036770	0.995345	0.978625	MEturquoise
846	Iba02G037000	0.979191	0.995746	MEturquoise
847	Iba02G037020	0.89295	0.865175	MEturquoise
848	Iba02G037100	0.966167	0.93644	MEturquoise
849	Iba02G037170	0.991051	0.996889	MEturquoise
850	Iba02G037380	0.962182	0.995455	MEturquoise
851	Iba02G037470	0.980937	0.937294	MEturquoise
852	Iba02G037700	0.941922	0.885231	MEturquoise
853	Iba02G037750	0.946995	0.884323	MEturquoise
854	Iba02G037790	0.947488	0.902338	MEturquoise
855	Iba02G037880	0.934994	0.855845	MEturquoise
856	Iba02G037950	0.988665	0.997406	MEturquoise
857	Iba02G038070	0.992902	0.967453	MEturquoise
858	Iba02G038140	0.887804	0.810861	MEturquoise
859	Iba02G038210	0.995969	0.962852	MEturquoise
860	Iba02G038280	0.977879	0.998324	MEturquoise
861	Iba02G038290	0.996077	0.96201	MEturquoise
862	Iba02G038450	0.973886	0.993698	MEturquoise
863	Iba02G038470	0.978559	0.998286	MEturquoise
864	Iba02G038770	0.94143	0.883413	MEturquoise
865	Iba02G038880	0.936423	0.957187	MEturquoise
866	Iba02G038940	0.994195	0.990936	MEturquoise
867	Iba02G039190	0.996069	0.968424	MEturquoise
868	Iba02G041060	0.476328	0.435442	MEturquoise
869	Iba02G041160	0.997129	0.965348	MEturquoise
870	Iba02G041810	0.579486	0.558784	MEturquoise
871	Iba02G041950	0.571908	0.57143	MEturquoise
872	Iba02G042270	0.815018	0.807815	MEturquoise
873	Iba02G042340	0.981914	0.94455	MEturquoise
874	Iba02G042360	0.977224	0.990585	MEturquoise
875	Iba02G042700	0.951465	0.874376	MEturquoise
876	Iba02G042750	0.977163	0.918114	MEturquoise
877	Iba02G042790	0.959055	0.890374	MEturquoise
878	Iba02G042890	0.97526	0.995963	MEturquoise
879	Iba02G043440	0.944161	0.970706	MEturquoise
880	Iba02G043850	0.970463	0.997912	MEturquoise
881	Iba02G043890	0.99781	0.966941	MEturquoise
882	Iba02G044090	0.9948	0.993928	MEturquoise
883	Iba02G044320	0.980529	0.923002	MEturquoise
884	Iba02G044580	0.995369	0.985149	MEturquoise
885	Iba02G044840	0.989789	0.966176	MEturquoise
886	Iba02G045650	0.979849	0.948564	MEturquoise
887	Iba02G045700	0.923793	0.945929	MEturquoise
888	Iba02G045790	0.989069	0.941547	MEturquoise
889	Iba02G045890	0.968809	0.997825	MEturquoise
890	Iba02G045970	0.991639	0.958936	MEturquoise
891	Iba02G046240	0.983865	0.95611	MEturquoise
892	Iba02G046440	0.988678	0.944205	MEturquoise
893	Iba02G046460	0.996523	0.961587	MEturquoise
894	Iba02G046490	0.983805	0.996783	MEturquoise
895	Iba02G046520	0.94655	0.976775	MEturquoise
896	Iba02G046720	0.953996	0.986025	MEturquoise
897	Iba02G046850	0.98227	0.989975	MEturquoise
898	Iba02G046980	0.996644	0.989847	MEturquoise
899	Iba02G047210	0.985561	0.944818	MEturquoise
900	Iba02G047220	0.969388	0.904053	MEturquoise
901	Iba02G047280	0.990906	0.980697	MEturquoise
902	Iba02G047440	0.981769	0.968697	MEturquoise
903	Iba02G047480	0.989592	0.942999	MEturquoise
904	Iba02G047970	0.997716	0.970407	MEturquoise
905	Iba02G048380	0.968731	0.994816	MEturquoise
906	Iba02G048480	0.957299	0.882705	MEturquoise
907	Iba02G048490	0.898695	0.841807	MEturquoise
908	Iba02G048520	0.889035	0.909827	MEturquoise
909	Iba02G048530	0.991482	0.990756	MEturquoise
910	Iba02G048550	0.990437	0.959135	MEturquoise
911	Iba02G048560	0.999305	0.983064	MEturquoise
912	Iba02G048580	0.995741	0.962421	MEturquoise
913	Iba02G048720	0.986972	0.990198	MEturquoise
914	Iba02G048750	0.99413	0.956628	MEturquoise
915	Iba02G048850	0.986952	0.994664	MEturquoise
916	Iba02G048920	0.994379	0.966442	MEturquoise
917	Iba02G049310	0.992543	0.992482	MEturquoise
918	Iba02G049360	0.976288	0.915432	MEturquoise
919	Iba02G049390	0.998535	0.970465	MEturquoise
920	Iba02G049410	0.952241	0.930008	MEturquoise
921	Iba02G049540	0.999126	0.975541	MEturquoise
922	Iba02G049620	0.997198	0.985864	MEturquoise
923	Iba02G049660	0.975437	0.967543	MEturquoise
924	Iba02G049750	0.982941	0.995066	MEturquoise
925	Iba02G049820	0.999239	0.978063	MEturquoise
926	Iba02G049840	0.993223	0.990928	MEturquoise
927	Iba02G049940	0.95821	0.884599	MEturquoise
928	Iba02G049950	0.999299	0.979894	MEturquoise
929	Iba02G049960	0.988556	0.940847	MEturquoise
930	Iba02G049970	0.94844	0.969612	MEturquoise
931	Iba02G050050	0.990135	0.962483	MEturquoise
932	Iba02G050060	0.991772	0.949538	MEturquoise
933	Iba02G050090	0.992357	0.952167	MEturquoise
934	Iba02G050150	0.991685	0.964474	MEturquoise
935	Iba02G050160	0.997226	0.972378	MEturquoise
936	Iba02G050210	0.957183	0.986884	MEturquoise
937	Iba02G050270	0.981619	0.999155	MEturquoise
938	Iba02G050530	0.999496	0.984813	MEturquoise
939	Iba02G050640	0.953847	0.9923	MEturquoise
940	Iba02G050670	0.996088	0.961069	MEturquoise
941	Iba02G050830	0.960046	0.981016	MEturquoise
942	Iba02G050870	0.924	0.97031	MEturquoise
943	Iba02G050940	0.993368	0.99602	MEturquoise
944	Iba02G051070	0.999077	0.974979	MEturquoise
945	Iba02G051120	0.998857	0.982922	MEturquoise
946	Iba02G051130	0.982198	0.925527	MEturquoise
947	Iba02G051150	0.920826	0.853124	MEturquoise
948	Iba02G051270	0.948532	0.874059	MEturquoise
949	Iba02G051470	0.999069	0.971197	MEturquoise
950	Iba02G051580	0.938472	0.969632	MEturquoise
951	Iba02G051630	0.997156	0.988269	MEturquoise
952	Iba02G051870	0.969721	0.986393	MEturquoise
953	Iba02G052040	0.998757	0.970965	MEturquoise
954	Iba02G052300	0.99306	0.989195	MEturquoise
955	Iba02G052320	0.957892	0.884248	MEturquoise
956	Iba02G052330	0.98384	0.929976	MEturquoise
957	Iba02G052350	0.954407	0.94087	MEturquoise
958	Iba02G052370	0.99869	0.981265	MEturquoise
959	Iba02G052450	0.994223	0.975657	MEturquoise
960	Iba02G052500	0.999671	0.981556	MEturquoise
961	Iba02G052510	0.994101	0.954317	MEturquoise
962	Iba02G052720	0.957541	0.994938	MEturquoise
963	Iba02G052890	0.956872	0.945293	MEturquoise
964	Iba03G000050	0.971464	0.995258	MEturquoise
965	Iba03G000080	0.997126	0.991034	MEturquoise
966	Iba03G000140	0.995127	0.983113	MEturquoise
967	Iba03G000180	0.996213	0.962576	MEturquoise
968	Iba03G000350	0.933971	0.957	MEturquoise
969	Iba03G000460	0.998572	0.969552	MEturquoise
970	Iba03G000580	0.993241	0.954239	MEturquoise
971	Iba03G000720	0.97857	0.997666	MEturquoise
972	Iba03G000900	0.968599	0.92859	MEturquoise
973	Iba03G000920	0.998015	0.98958	MEturquoise
974	Iba03G000950	0.998919	0.97073	MEturquoise
975	Iba03G001130	0.987574	0.963927	MEturquoise
976	Iba03G001180	0.982497	0.929332	MEturquoise
977	Iba03G001200	0.976072	0.915102	MEturquoise
978	Iba03G001480	0.92881	0.935364	MEturquoise
979	Iba03G001560	0.941913	0.978341	MEturquoise
980	Iba03G001600	0.870425	0.87281	MEturquoise
981	Iba03G001720	0.978821	0.919857	MEturquoise
982	Iba03G001740	0.999019	0.975512	MEturquoise
983	Iba03G001780	0.871373	0.784395	MEturquoise
984	Iba03G002040	0.999343	0.98005	MEturquoise
985	Iba03G002080	0.996742	0.983299	MEturquoise
986	Iba03G002090	0.999278	0.980084	MEturquoise
987	Iba03G002100	0.993513	0.990967	MEturquoise
988	Iba03G002310	0.994995	0.956102	MEturquoise
989	Iba03G002410	0.96936	0.919023	MEturquoise
990	Iba03G002530	0.988038	0.997706	MEturquoise
991	Iba03G002690	0.954373	0.901792	MEturquoise
992	Iba03G002720	0.992241	0.984924	MEturquoise
993	Iba03G002800	0.90718	0.872352	MEturquoise
994	Iba03G002820	0.998924	0.977632	MEturquoise
995	Iba03G002880	0.997262	0.964365	MEturquoise
996	Iba03G002890	0.99504	0.968493	MEturquoise
997	Iba03G003140	0.968243	0.998177	MEturquoise
998	Iba03G003160	0.993985	0.957388	MEturquoise
999	Iba03G003220	0.999264	0.977181	MEturquoise
1000	Iba03G003360	0.926997	0.846599	MEturquoise
1001	Iba03G003530	0.99135	0.990109	MEturquoise
1002	Iba03G003560	0.990689	0.97137	MEturquoise
1003	Iba03G003680	0.925651	0.843266	MEturquoise
1004	Iba03G003690	0.943402	0.868234	MEturquoise
1005	Iba03G003700	0.963829	0.8943	MEturquoise
1006	Iba03G003710	0.917965	0.841797	MEturquoise
1007	Iba03G003960	0.998312	0.969919	MEturquoise
1008	Iba03G003990	0.99471	0.989827	MEturquoise
1009	Iba03G004060	0.951168	0.883356	MEturquoise
1010	Iba03G004180	0.98946	0.994576	MEturquoise
1011	Iba03G004260	0.963397	0.99638	MEturquoise
1012	Iba03G004280	0.975242	0.987243	MEturquoise
1013	Iba03G004360	0.97895	0.997299	MEturquoise
1014	Iba03G004380	0.996933	0.98231	MEturquoise
1015	Iba03G004640	0.928967	0.950134	MEturquoise
1016	Iba03G004790	0.996485	0.988026	MEturquoise
1017	Iba03G004830	0.958211	0.978855	MEturquoise
1018	Iba03G004920	0.958816	0.990959	MEturquoise
1019	Iba03G005010	0.998413	0.973012	MEturquoise
1020	Iba03G005020	0.999706	0.978678	MEturquoise
1021	Iba03G005520	0.955738	0.994838	MEturquoise
1022	Iba03G005870	0.971396	0.993365	MEturquoise
1023	Iba03G005990	0.983536	0.998254	MEturquoise
1024	Iba03G006660	0.962274	0.977183	MEturquoise
1025	Iba03G006700	0.951202	0.935502	MEturquoise
1026	Iba03G006960	0.938039	0.865409	MEturquoise
1027	Iba03G007030	0.979137	0.998421	MEturquoise
1028	Iba03G007050	0.967341	0.902763	MEturquoise
1029	Iba03G007140	0.891648	0.897365	MEturquoise
1030	Iba03G007290	0.948677	0.869831	MEturquoise
1031	Iba03G007470	0.994531	0.984065	MEturquoise
1032	Iba03G007500	0.940363	0.857901	MEturquoise
1033	Iba03G007590	0.958029	0.988459	MEturquoise
1034	Iba03G007600	0.857402	0.859155	MEturquoise
1035	Iba03G007720	0.989572	0.960416	MEturquoise
1036	Iba03G007770	0.989994	0.944458	MEturquoise
1037	Iba03G007900	0.952607	0.885201	MEturquoise
1038	Iba03G007930	0.947214	0.956117	MEturquoise
1039	Iba03G007940	0.966495	0.898633	MEturquoise
1040	Iba03G008000	0.968341	0.96052	MEturquoise
1041	Iba03G008010	0.984812	0.933285	MEturquoise
1042	Iba03G008030	0.987304	0.960234	MEturquoise
1043	Iba03G008080	0.982032	0.971586	MEturquoise
1044	Iba03G008160	0.995612	0.960271	MEturquoise
1045	Iba03G008170	0.955364	0.958572	MEturquoise
1046	Iba03G008290	0.994826	0.963014	MEturquoise
1047	Iba03G008430	0.99928	0.982932	MEturquoise
1048	Iba03G008520	0.997203	0.964464	MEturquoise
1049	Iba03G008650	0.991143	0.963031	MEturquoise
1050	Iba03G008750	0.994388	0.954348	MEturquoise
1051	Iba03G008760	0.964616	0.894663	MEturquoise
1052	Iba03G008800	0.95633	0.988954	MEturquoise
1053	Iba03G008890	0.988459	0.996508	MEturquoise
1054	Iba03G009100	0.998562	0.9698	MEturquoise
1055	Iba03G009140	0.998484	0.972989	MEturquoise
1056	Iba03G009200	0.998684	0.970759	MEturquoise
1057	Iba03G009210	0.979854	0.987883	MEturquoise
1058	Iba03G009240	0.99335	0.951466	MEturquoise
1059	Iba03G009250	0.999309	0.985714	MEturquoise
1060	Iba03G009330	0.989563	0.950882	MEturquoise
1061	Iba03G009410	0.969719	0.993704	MEturquoise
1062	Iba03G009460	0.967159	0.925396	MEturquoise
1063	Iba03G009470	0.984289	0.969075	MEturquoise
1064	Iba03G009780	0.988546	0.940711	MEturquoise
1065	Iba03G010360	0.97781	0.950234	MEturquoise
1066	Iba03G010480	0.959741	0.991193	MEturquoise
1067	Iba03G010500	0.986455	0.96911	MEturquoise
1068	Iba03G010650	0.974299	0.996001	MEturquoise
1069	Iba03G010720	0.91599	0.944745	MEturquoise
1070	Iba03G010730	0.977711	0.9965	MEturquoise
1071	Iba03G010780	0.935724	0.882899	MEturquoise
1072	Iba03G010820	0.98225	0.998694	MEturquoise
1073	Iba03G010840	0.995812	0.965764	MEturquoise
1074	Iba03G010880	0.976398	0.991172	MEturquoise
1075	Iba03G010890	0.978176	0.996169	MEturquoise
1076	Iba03G010990	0.990099	0.994228	MEturquoise
1077	Iba03G011210	0.900135	0.834293	MEturquoise
1078	Iba03G011660	0.900556	0.881885	MEturquoise
1079	Iba03G012240	0.987745	0.939583	MEturquoise
1080	Iba03G012250	0.986132	0.988367	MEturquoise
1081	Iba03G012500	0.983317	0.992118	MEturquoise
1082	Iba03G012840	0.991544	0.980304	MEturquoise
1083	Iba03G013020	0.990793	0.950846	MEturquoise
1084	Iba03G013060	0.994259	0.957872	MEturquoise
1085	Iba03G013080	0.933198	0.863572	MEturquoise
1086	Iba03G013140	0.987188	0.975452	MEturquoise
1087	Iba03G013170	0.991879	0.970892	MEturquoise
1088	Iba03G014020	0.971652	0.963856	MEturquoise
1089	Iba03G014170	0.995338	0.963953	MEturquoise
1090	Iba03G014200	0.993084	0.99538	MEturquoise
1091	Iba03G014520	0.993152	0.984194	MEturquoise
1092	Iba03G015810	0.992683	0.985882	MEturquoise
1093	Iba03G016400	0.996372	0.99138	MEturquoise
1094	Iba03G016420	0.995366	0.990508	MEturquoise
1095	Iba03G016490	0.998738	0.981827	MEturquoise
1096	Iba03G016740	0.991252	0.989737	MEturquoise
1097	Iba03G016760	0.996087	0.96005	MEturquoise
1098	Iba03G016820	0.935018	0.847115	MEturquoise
1099	Iba03G016900	0.998441	0.972098	MEturquoise
1100	Iba03G016910	0.994389	0.978839	MEturquoise
1101	Iba03G017210	0.935029	0.850865	MEturquoise
1102	Iba03G017430	0.970992	0.920965	MEturquoise
1103	Iba03G017440	0.956697	0.919052	MEturquoise
1104	Iba03G017560	0.987926	0.998272	MEturquoise
1105	Iba03G017600	0.994448	0.98689	MEturquoise
1106	Iba03G017640	0.997649	0.990049	MEturquoise
1107	Iba03G017660	0.953912	0.989214	MEturquoise
1108	Iba03G017700	0.97892	0.923634	MEturquoise
1109	Iba03G017790	0.975359	0.996521	MEturquoise
1110	Iba03G017950	0.926459	0.858675	MEturquoise
1111	Iba03G018450	0.952227	0.929676	MEturquoise
1112	Iba03G018510	0.930645	0.85482	MEturquoise
1113	Iba03G018730	0.99911	0.975712	MEturquoise
1114	Iba03G018770	0.989334	0.984744	MEturquoise
1115	Iba03G018970	0.938017	0.858892	MEturquoise
1116	Iba03G019020	0.960942	0.930459	MEturquoise
1117	Iba03G019040	0.977416	0.994009	MEturquoise
1118	Iba03G019130	0.986059	0.986558	MEturquoise
1119	Iba03G019240	0.998112	0.969712	MEturquoise
1120	Iba03G019290	0.957949	0.884704	MEturquoise
1121	Iba03G019380	0.973376	0.98454	MEturquoise
1122	Iba03G019440	0.995632	0.99036	MEturquoise
1123	Iba03G019660	0.948066	0.871577	MEturquoise
1124	Iba03G019670	0.924044	0.900277	MEturquoise
1125	Iba03G019780	0.996606	0.965835	MEturquoise
1126	Iba03G020050	0.991148	0.978966	MEturquoise
1127	Iba03G020260	0.996279	0.981627	MEturquoise
1128	Iba03G020280	0.976352	0.938052	MEturquoise
1129	Iba03G020300	0.955694	0.993725	MEturquoise
1130	Iba03G020360	0.968723	0.90659	MEturquoise
1131	Iba03G020610	0.999651	0.981085	MEturquoise
1132	Iba03G020810	0.987551	0.945222	MEturquoise
1133	Iba03G020830	0.981871	0.925364	MEturquoise
1134	Iba03G021030	0.885983	0.883632	MEturquoise
1135	Iba03G021040	0.978456	0.989375	MEturquoise
1136	Iba03G021070	0.997766	0.969891	MEturquoise
1137	Iba03G021210	0.984483	0.943113	MEturquoise
1138	Iba03G021310	0.988855	0.991197	MEturquoise
1139	Iba03G021340	0.999144	0.984892	MEturquoise
1140	Iba03G021650	0.958484	0.964605	MEturquoise
1141	Iba03G021670	0.988871	0.996479	MEturquoise
1142	Iba03G021870	0.994833	0.960253	MEturquoise
1143	Iba03G021900	0.974732	0.912746	MEturquoise
1144	Iba03G022000	0.958355	0.902844	MEturquoise
1145	Iba03G022200	0.99928	0.984599	MEturquoise
1146	Iba03G022220	0.998542	0.981212	MEturquoise
1147	Iba03G022670	0.957956	0.922026	MEturquoise
1148	Iba03G022700	0.986619	0.995357	MEturquoise
1149	Iba03G022820	0.993655	0.965706	MEturquoise
1150	Iba03G023050	0.982009	0.996874	MEturquoise
1151	Iba03G023080	0.990937	0.988939	MEturquoise
1152	Iba03G023150	0.987709	0.986811	MEturquoise
1153	Iba03G023390	0.986136	0.995312	MEturquoise
1154	Iba03G023960	0.994177	0.979735	MEturquoise
1155	Iba03G023970	0.991401	0.947152	MEturquoise
1156	Iba03G024160	0.851508	0.804882	MEturquoise
1157	Iba03G024330	0.993135	0.977366	MEturquoise
1158	Iba03G024360	0.973546	0.98628	MEturquoise
1159	Iba03G024430	0.995046	0.956938	MEturquoise
1160	Iba03G024480	0.966786	0.900006	MEturquoise
1161	Iba03G024490	0.950432	0.872603	MEturquoise
1162	Iba03G024510	0.979837	0.932316	MEturquoise
1163	Iba03G024580	0.986004	0.967718	MEturquoise
1164	Iba03G024630	0.996275	0.979399	MEturquoise
1165	Iba03G024670	0.996065	0.973535	MEturquoise
1166	Iba03G024850	0.947691	0.876392	MEturquoise
1167	Iba03G024890	0.995099	0.990151	MEturquoise
1168	Iba03G024990	0.976419	0.995599	MEturquoise
1169	Iba03G025250	0.955996	0.895551	MEturquoise
1170	Iba03G025270	0.999454	0.981914	MEturquoise
1171	Iba03G025360	0.986569	0.937634	MEturquoise
1172	Iba03G025680	0.996408	0.967295	MEturquoise
1173	Iba03G025690	0.984749	0.970972	MEturquoise
1174	Iba03G025750	0.779255	0.750453	MEturquoise
1175	Iba03G025830	0.974012	0.932241	MEturquoise
1176	Iba03G025900	0.993083	0.954333	MEturquoise
1177	Iba03G026140	0.997383	0.969631	MEturquoise
1178	Iba03G026290	0.994289	0.982933	MEturquoise
1179	Iba03G026430	0.935301	0.864636	MEturquoise
1180	Iba03G026460	0.989053	0.982218	MEturquoise
1181	Iba03G026710	0.993782	0.980547	MEturquoise
1182	Iba03G026720	0.994108	0.954146	MEturquoise
1183	Iba03G026780	0.936916	0.855608	MEturquoise
1184	Iba03G026980	0.991656	0.960966	MEturquoise
1185	Iba03G027290	0.950829	0.925333	MEturquoise
1186	Iba03G027360	0.997061	0.968396	MEturquoise
1187	Iba03G027470	0.989072	0.99672	MEturquoise
1188	Iba03G027480	0.912765	0.948007	MEturquoise
1189	Iba03G027490	0.997936	0.971143	MEturquoise
1190	Iba03G027750	0.954244	0.889874	MEturquoise
1191	Iba03G027830	0.994993	0.968586	MEturquoise
1192	Iba03G027930	0.981817	0.985131	MEturquoise
1193	Iba03G027950	0.971832	0.99773	MEturquoise
1194	Iba03G028040	0.972599	0.907541	MEturquoise
1195	Iba03G028200	0.996266	0.989592	MEturquoise
1196	Iba03G028230	0.98461	0.965754	MEturquoise
1197	Iba03G028250	0.994241	0.990387	MEturquoise
1198	Iba03G028610	0.993187	0.993611	MEturquoise
1199	Iba03G028760	0.987904	0.956986	MEturquoise
1200	Iba03G028960	0.985762	0.957913	MEturquoise
1201	Iba03G029120	0.981761	0.9282	MEturquoise
1202	Iba03G029160	0.853821	0.825851	MEturquoise
1203	Iba03G029340	0.968222	0.99527	MEturquoise
1204	Iba03G029520	0.997576	0.984106	MEturquoise
1205	Iba03G029960	0.93695	0.859422	MEturquoise
1206	Iba03G030210	0.8626	0.830398	MEturquoise
1207	Iba03G030330	0.988926	0.983968	MEturquoise
1208	Iba03G030490	0.998919	0.970613	MEturquoise
1209	Iba03G030700	0.965277	0.996089	MEturquoise
1210	Iba03G030750	0.989544	0.944676	MEturquoise
1211	Iba03G030820	0.965022	0.996725	MEturquoise
1212	Iba03G030830	0.992547	0.994616	MEturquoise
1213	Iba03G030850	0.990316	0.950372	MEturquoise
1214	Iba03G031070	0.965512	0.981888	MEturquoise
1215	Iba03G032000	0.973906	0.919377	MEturquoise
1216	Iba03G032010	0.989947	0.990899	MEturquoise
1217	Iba03G032230	0.960773	0.958071	MEturquoise
1218	Iba03G032260	0.999652	0.976009	MEturquoise
1219	Iba03G032330	0.991178	0.967039	MEturquoise
1220	Iba03G032350	0.992445	0.975901	MEturquoise
1221	Iba03G032650	0.989815	0.950445	MEturquoise
1222	Iba03G032660	0.965134	0.949512	MEturquoise
1223	Iba03G032720	0.967661	0.90118	MEturquoise
1224	Iba03G032730	0.977927	0.997849	MEturquoise
1225	Iba03G032830	0.992621	0.986109	MEturquoise
1226	Iba03G033170	0.976697	0.997499	MEturquoise
1227	Iba03G033430	0.991027	0.995078	MEturquoise
1228	Iba03G033440	0.971996	0.989595	MEturquoise
1229	Iba03G033490	0.91702	0.953077	MEturquoise
1230	Iba03G033600	0.989044	0.996722	MEturquoise
1231	Iba03G033610	0.987546	0.948503	MEturquoise
1232	Iba03G033620	0.98265	0.99718	MEturquoise
1233	Iba03G033630	0.904988	0.885256	MEturquoise
1234	Iba03G033730	0.97143	0.912936	MEturquoise
1235	Iba03G033740	0.972178	0.909894	MEturquoise
1236	Iba03G033770	0.965724	0.898204	MEturquoise
1237	Iba03G033810	0.993545	0.970534	MEturquoise
1238	Iba03G034250	0.912919	0.939808	MEturquoise
1239	Iba03G034310	0.983702	0.955389	MEturquoise
1240	Iba03G034430	0.931248	0.860096	MEturquoise
1241	Iba03G034540	0.965069	0.899308	MEturquoise
1242	Iba03G034790	0.980356	0.934873	MEturquoise
1243	Iba03G034830	0.99956	0.978196	MEturquoise
1244	Iba03G035040	0.993176	0.96865	MEturquoise
1245	Iba03G035150	0.99326	0.979057	MEturquoise
1246	Iba03G035240	0.998732	0.970768	MEturquoise
1247	Iba03G035420	0.976909	0.929818	MEturquoise
1248	Iba03G035460	0.988877	0.959008	MEturquoise
1249	Iba03G035490	0.997981	0.970504	MEturquoise
1250	Iba03G035820	0.933867	0.848984	MEturquoise
1251	Iba03G036050	0.97678	0.984962	MEturquoise
1252	Iba03G036080	0.969615	0.996647	MEturquoise
1253	Iba03G036110	0.989886	0.995465	MEturquoise
1254	Iba03G036160	0.981214	0.980898	MEturquoise
1255	Iba03G036180	0.966132	0.898516	MEturquoise
1256	Iba03G036200	0.962564	0.967017	MEturquoise
1257	Iba03G036240	0.99093	0.950171	MEturquoise
1258	Iba03G036340	0.998381	0.970237	MEturquoise
1259	Iba03G036580	0.959262	0.994165	MEturquoise
1260	Iba03G036640	0.998849	0.970746	MEturquoise
1261	Iba03G036710	0.995948	0.985952	MEturquoise
1262	Iba03G036940	0.853252	0.881052	MEturquoise
1263	Iba03G037120	0.93873	0.969576	MEturquoise
1264	Iba03G037140	0.998286	0.967632	MEturquoise
1265	Iba03G037310	0.998604	0.987394	MEturquoise
1266	Iba03G037450	0.969231	0.973353	MEturquoise
1267	Iba03G037690	0.997245	0.965197	MEturquoise
1268	Iba03G037800	0.758408	0.785834	MEturquoise
1269	Iba03G037920	0.928636	0.848231	MEturquoise
1270	Iba03G037940	0.982935	0.99099	MEturquoise
1271	Iba03G037990	0.993843	0.993308	MEturquoise
1272	Iba03G038120	0.843333	0.79182	MEturquoise
1273	Iba03G038150	0.997981	0.977881	MEturquoise
1274	Iba03G038190	0.998799	0.977776	MEturquoise
1275	Iba03G038280	0.983262	0.92978	MEturquoise
1276	Iba03G038330	0.976007	0.988359	MEturquoise
1277	Iba03G038480	0.974188	0.987394	MEturquoise
1278	Iba03G038670	0.993939	0.97949	MEturquoise
1279	Iba03G038690	0.95797	0.902592	MEturquoise
1280	Iba03G038740	0.963261	0.996155	MEturquoise
1281	Iba03G038870	0.974007	0.998208	MEturquoise
1282	Iba03G038900	0.997527	0.966072	MEturquoise
1283	Iba03G038970	0.771342	0.728069	MEturquoise
1284	Iba03G039120	0.989074	0.996937	MEturquoise
1285	Iba03G039140	0.992705	0.99437	MEturquoise
1286	Iba03G039320	0.997925	0.966377	MEturquoise
1287	Iba03G039590	0.96957	0.922899	MEturquoise
1288	Iba03G039720	0.996946	0.989503	MEturquoise
1289	Iba03G039790	0.848858	0.812467	MEturquoise
1290	Iba03G040490	0.997027	0.968918	MEturquoise
1291	Iba03G040560	0.937438	0.891896	MEturquoise
1292	Iba03G040660	0.939916	0.855047	MEturquoise
1293	Iba03G040900	0.931812	0.88192	MEturquoise
1294	Iba03G041220	0.900986	0.820832	MEturquoise
1295	Iba03G041240	0.986517	0.991232	MEturquoise
1296	Iba03G041270	0.987018	0.9376	MEturquoise
1297	Iba03G041390	0.7519	0.745424	MEturquoise
1298	Iba03G041500	0.960983	0.899962	MEturquoise
1299	Iba03G041530	0.990036	0.980507	MEturquoise
1300	Iba03G041590	0.980633	0.989007	MEturquoise
1301	Iba03G041620	0.985576	0.979685	MEturquoise
1302	Iba03G042340	0.988884	0.996043	MEturquoise
1303	Iba03G042400	0.96579	0.900969	MEturquoise
1304	Iba03G042420	0.999349	0.981833	MEturquoise
1305	Iba03G042470	0.985974	0.95486	MEturquoise
1306	Iba03G042810	0.977387	0.918613	MEturquoise
1307	Iba03G042820	0.996418	0.989658	MEturquoise
1308	Iba03G042890	0.990907	0.994176	MEturquoise
1309	Iba03G042930	0.946328	0.963651	MEturquoise
1310	Iba03G042940	0.999094	0.986385	MEturquoise
1311	Iba03G042950	0.982481	0.997235	MEturquoise
1312	Iba03G042980	0.99504	0.991834	MEturquoise
1313	Iba03G043090	0.998612	0.974055	MEturquoise
1314	Iba03G043320	0.997156	0.980616	MEturquoise
1315	Iba03G043400	0.990988	0.947241	MEturquoise
1316	Iba03G043430	0.993231	0.953862	MEturquoise
1317	Iba03G043540	0.967416	0.904875	MEturquoise
1318	Iba03G043600	0.999557	0.976569	MEturquoise
1319	Iba03G044090	0.993282	0.994318	MEturquoise
1320	Iba03G044140	0.975675	0.996474	MEturquoise
1321	Iba03G044170	0.998394	0.970115	MEturquoise
1322	Iba03G044250	0.955453	0.92293	MEturquoise
1323	Iba03G044350	0.980256	0.996202	MEturquoise
1324	Iba03G044360	0.99401	0.995127	MEturquoise
1325	Iba03G044500	0.83591	0.752497	MEturquoise
1326	Iba03G044680	0.997209	0.967687	MEturquoise
1327	Iba03G044710	0.988348	0.982843	MEturquoise
1328	Iba03G044720	0.818884	0.848274	MEturquoise
1329	Iba03G044860	0.997591	0.966388	MEturquoise
1330	Iba03G044900	0.971536	0.964597	MEturquoise
1331	Iba03G044990	0.948727	0.938756	MEturquoise
1332	Iba03G045270	0.983605	0.995643	MEturquoise
1333	Iba03G045430	0.98632	0.997007	MEturquoise
1334	Iba03G045710	0.984	0.993757	MEturquoise
1335	Iba03G045820	0.979219	0.99833	MEturquoise
1336	Iba03G045830	0.992012	0.956531	MEturquoise
1337	Iba03G045840	0.998148	0.969617	MEturquoise
1338	Iba03G045880	0.974126	0.998751	MEturquoise
1339	Iba03G045910	0.9725	0.931251	MEturquoise
1340	Iba03G046020	0.970208	0.993327	MEturquoise
1341	Iba04G000020	0.988104	0.939273	MEturquoise
1342	Iba04G000060	0.953886	0.974526	MEturquoise
1343	Iba04G000110	0.980385	0.99858	MEturquoise
1344	Iba04G000120	0.991	0.994798	MEturquoise
1345	Iba04G000130	0.976608	0.995951	MEturquoise
1346	Iba04G000330	0.977946	0.990741	MEturquoise
1347	Iba04G000350	0.993977	0.993785	MEturquoise
1348	Iba04G000410	0.994657	0.965354	MEturquoise
1349	Iba04G000510	0.980684	0.99609	MEturquoise
1350	Iba04G000630	0.955953	0.87998	MEturquoise
1351	Iba04G000670	0.972127	0.996969	MEturquoise
1352	Iba04G000720	0.953442	0.888755	MEturquoise
1353	Iba04G000740	0.997229	0.980884	MEturquoise
1354	Iba04G000840	0.99363	0.959038	MEturquoise
1355	Iba04G001120	0.979147	0.922543	MEturquoise
1356	Iba04G001220	0.96947	0.996303	MEturquoise
1357	Iba04G001300	0.994651	0.964003	MEturquoise
1358	Iba04G001380	0.974259	0.989129	MEturquoise
1359	Iba04G001520	0.996812	0.991869	MEturquoise
1360	Iba04G001580	0.988961	0.953693	MEturquoise
1361	Iba04G001810	0.983736	0.933613	MEturquoise
1362	Iba04G001850	0.987533	0.938843	MEturquoise
1363	Iba04G001860	0.974154	0.946456	MEturquoise
1364	Iba04G002000	0.963043	0.900957	MEturquoise
1365	Iba04G002150	0.986714	0.998262	MEturquoise
1366	Iba04G002610	0.995096	0.967316	MEturquoise
1367	Iba04G002680	0.936127	0.85165	MEturquoise
1368	Iba04G002920	0.996524	0.986534	MEturquoise
1369	Iba04G003070	0.963087	0.952521	MEturquoise
1370	Iba04G003180	0.989193	0.968651	MEturquoise
1371	Iba04G003260	0.993313	0.995789	MEturquoise
1372	Iba04G003280	0.951479	0.978808	MEturquoise
1373	Iba04G003390	0.971566	0.996213	MEturquoise
1374	Iba04G003700	0.972573	0.908889	MEturquoise
1375	Iba04G003840	0.990836	0.974891	MEturquoise
1376	Iba04G004010	0.98719	0.938123	MEturquoise
1377	Iba04G004040	0.999272	0.986608	MEturquoise
1378	Iba04G004200	0.96947	0.906273	MEturquoise
1379	Iba04G004220	0.946177	0.869117	MEturquoise
1380	Iba04G004420	0.976646	0.918537	MEturquoise
1381	Iba04G004530	0.974306	0.950741	MEturquoise
1382	Iba04G004570	0.840256	0.757906	MEturquoise
1383	Iba04G004580	0.988318	0.952267	MEturquoise
1384	Iba04G004590	0.993809	0.956082	MEturquoise
1385	Iba04G004650	0.939638	0.873363	MEturquoise
1386	Iba04G004710	0.989255	0.956858	MEturquoise
1387	Iba04G004730	0.954259	0.888029	MEturquoise
1388	Iba04G004780	0.965484	0.897725	MEturquoise
1389	Iba04G004880	0.975738	0.937078	MEturquoise
1390	Iba04G005100	0.993866	0.994829	MEturquoise
1391	Iba04G005140	0.993878	0.955754	MEturquoise
1392	Iba04G005270	0.953138	0.908823	MEturquoise
1393	Iba04G005460	0.964502	0.992732	MEturquoise
1394	Iba04G005660	0.898944	0.887083	MEturquoise
1395	Iba04G005930	0.948083	0.881653	MEturquoise
1396	Iba04G006090	0.959606	0.925591	MEturquoise
1397	Iba04G006160	0.98445	0.930247	MEturquoise
1398	Iba04G006210	0.986695	0.996403	MEturquoise
1399	Iba04G006240	0.973182	0.90993	MEturquoise
1400	Iba04G006270	0.974838	0.99755	MEturquoise
1401	Iba04G006360	0.998231	0.969758	MEturquoise
1402	Iba04G006570	0.844669	0.825438	MEturquoise
1403	Iba04G006960	0.926839	0.894815	MEturquoise
1404	Iba04G007040	0.968474	0.908541	MEturquoise
1405	Iba04G007090	0.970678	0.914755	MEturquoise
1406	Iba04G007150	0.985384	0.9566	MEturquoise
1407	Iba04G007610	0.992737	0.954449	MEturquoise
1408	Iba04G007690	0.963016	0.994794	MEturquoise
1409	Iba04G007750	0.950464	0.908037	MEturquoise
1410	Iba04G008090	0.998955	0.972641	MEturquoise
1411	Iba04G008180	0.996395	0.982654	MEturquoise
1412	Iba04G008230	0.998577	0.984876	MEturquoise
1413	Iba04G008320	0.942548	0.861369	MEturquoise
1414	Iba04G008330	0.977715	0.996132	MEturquoise
1415	Iba04G008350	0.985397	0.934477	MEturquoise
1416	Iba04G008400	0.97424	0.976369	MEturquoise
1417	Iba04G008600	0.9913	0.986096	MEturquoise
1418	Iba04G008630	0.997634	0.988705	MEturquoise
1419	Iba04G008670	0.993379	0.976069	MEturquoise
1420	Iba04G008750	0.933362	0.850927	MEturquoise
1421	Iba04G008810	0.969606	0.997532	MEturquoise
1422	Iba04G008860	0.992908	0.994689	MEturquoise
1423	Iba04G009160	0.99071	0.979387	MEturquoise
1424	Iba04G009230	0.998315	0.967669	MEturquoise
1425	Iba04G009260	0.93802	0.925475	MEturquoise
1426	Iba04G009270	0.996194	0.96286	MEturquoise
1427	Iba04G009290	0.962744	0.897644	MEturquoise
1428	Iba04G009320	0.998911	0.972694	MEturquoise
1429	Iba04G009350	0.97856	0.92526	MEturquoise
1430	Iba04G009390	0.997272	0.965252	MEturquoise
1431	Iba04G009580	0.971276	0.99518	MEturquoise
1432	Iba04G009590	0.955462	0.992026	MEturquoise
1433	Iba04G009680	0.979036	0.923428	MEturquoise
1434	Iba04G009780	0.996542	0.968054	MEturquoise
1435	Iba04G009960	0.989022	0.993687	MEturquoise
1436	Iba04G009980	0.987247	0.996192	MEturquoise
1437	Iba04G010060	0.976142	0.924948	MEturquoise
1438	Iba04G010160	0.989176	0.945688	MEturquoise
1439	Iba04G010210	0.996209	0.98514	MEturquoise
1440	Iba04G010240	0.961817	0.911212	MEturquoise
1441	Iba04G010890	0.970947	0.951353	MEturquoise
1442	Iba04G010980	0.994078	0.98686	MEturquoise
1443	Iba04G011050	0.970022	0.904038	MEturquoise
1444	Iba04G011270	0.981691	0.928732	MEturquoise
1445	Iba04G011360	0.979093	0.943852	MEturquoise
1446	Iba04G011490	0.98362	0.949454	MEturquoise
1447	Iba04G011530	0.966642	0.906354	MEturquoise
1448	Iba04G011550	0.994061	0.974529	MEturquoise
1449	Iba04G011560	0.998814	0.972854	MEturquoise
1450	Iba04G011900	0.897915	0.928404	MEturquoise
1451	Iba04G011920	0.98526	0.997139	MEturquoise
1452	Iba04G011940	0.997318	0.980464	MEturquoise
1453	Iba04G011950	0.976306	0.991832	MEturquoise
1454	Iba04G011980	0.989401	0.993382	MEturquoise
1455	Iba04G012000	0.972533	0.973106	MEturquoise
1456	Iba04G012060	0.840181	0.853338	MEturquoise
1457	Iba04G012220	0.983241	0.928526	MEturquoise
1458	Iba04G012390	0.982086	0.982545	MEturquoise
1459	Iba04G012430	0.994478	0.96538	MEturquoise
1460	Iba04G012580	0.919195	0.844518	MEturquoise
1461	Iba04G012670	0.983821	0.930178	MEturquoise
1462	Iba04G012690	0.992608	0.950684	MEturquoise
1463	Iba04G012760	0.987463	0.937251	MEturquoise
1464	Iba04G012810	0.939512	0.861329	MEturquoise
1465	Iba04G012850	0.989205	0.96121	MEturquoise
1466	Iba04G012900	0.979523	0.943311	MEturquoise
1467	Iba04G013000	0.996072	0.989891	MEturquoise
1468	Iba04G013040	0.996976	0.978321	MEturquoise
1469	Iba04G013180	0.985755	0.99687	MEturquoise
1470	Iba04G013710	0.955252	0.881011	MEturquoise
1471	Iba04G013810	0.987384	0.953385	MEturquoise
1472	Iba04G013950	0.951005	0.872535	MEturquoise
1473	Iba04G013960	0.993627	0.995594	MEturquoise
1474	Iba04G014020	0.962163	0.993762	MEturquoise
1475	Iba04G014120	0.973849	0.994445	MEturquoise
1476	Iba04G014350	0.923908	0.954252	MEturquoise
1477	Iba04G014640	0.975519	0.91933	MEturquoise
1478	Iba04G014650	0.961318	0.936281	MEturquoise
1479	Iba04G014670	0.996618	0.973195	MEturquoise
1480	Iba04G015080	0.999159	0.984384	MEturquoise
1481	Iba04G015270	0.980996	0.969283	MEturquoise
1482	Iba04G015280	0.985807	0.993664	MEturquoise
1483	Iba04G015290	0.978934	0.954683	MEturquoise
1484	Iba04G015400	0.997635	0.968565	MEturquoise
1485	Iba04G015550	0.978581	0.994328	MEturquoise
1486	Iba04G015560	0.983976	0.935605	MEturquoise
1487	Iba04G015620	0.980117	0.995668	MEturquoise
1488	Iba04G015790	0.995255	0.959854	MEturquoise
1489	Iba04G015880	0.991533	0.963673	MEturquoise
1490	Iba04G015910	0.996033	0.970256	MEturquoise
1491	Iba04G015960	0.977894	0.998968	MEturquoise
1492	Iba04G016160	0.973474	0.997269	MEturquoise
1493	Iba04G016190	0.941007	0.96691	MEturquoise
1494	Iba04G016230	0.967894	0.950232	MEturquoise
1495	Iba04G016490	0.990433	0.997247	MEturquoise
1496	Iba04G016590	0.990202	0.990614	MEturquoise
1497	Iba04G017220	0.979739	0.98243	MEturquoise
1498	Iba04G017240	0.976752	0.997531	MEturquoise
1499	Iba04G017380	0.915664	0.950718	MEturquoise
1500	Iba04G017600	0.968457	0.910426	MEturquoise
1501	Iba04G017720	0.999226	0.980295	MEturquoise
1502	Iba04G017860	0.946525	0.867171	MEturquoise
1503	Iba04G018010	0.985962	0.996464	MEturquoise
1504	Iba04G018190	0.969026	0.923256	MEturquoise
1505	Iba04G018200	0.980333	0.923539	MEturquoise
1506	Iba04G018360	0.985583	0.977781	MEturquoise
1507	Iba04G018370	0.995352	0.976369	MEturquoise
1508	Iba04G018460	0.968193	0.903405	MEturquoise
1509	Iba04G018500	0.993514	0.972609	MEturquoise
1510	Iba04G018760	0.996364	0.987035	MEturquoise
1511	Iba04G018850	0.995249	0.9834	MEturquoise
1512	Iba04G018870	0.944992	0.952703	MEturquoise
1513	Iba04G019030	0.993675	0.966817	MEturquoise
1514	Iba04G019130	0.977973	0.996094	MEturquoise
1515	Iba04G019260	0.997961	0.976477	MEturquoise
1516	Iba04G019340	0.994245	0.958159	MEturquoise
1517	Iba04G019350	0.994438	0.983179	MEturquoise
1518	Iba04G019380	0.909154	0.939083	MEturquoise
1519	Iba04G019410	0.994353	0.983952	MEturquoise
1520	Iba04G019420	0.962739	0.994478	MEturquoise
1521	Iba04G019470	0.961614	0.889705	MEturquoise
1522	Iba04G020280	0.994679	0.988818	MEturquoise
1523	Iba04G020410	0.995945	0.966843	MEturquoise
1524	Iba04G020550	0.994687	0.969473	MEturquoise
1525	Iba04G020560	0.914498	0.912802	MEturquoise
1526	Iba04G020720	0.955772	0.880067	MEturquoise
1527	Iba04G020740	0.997934	0.982573	MEturquoise
1528	Iba04G021150	0.99178	0.95906	MEturquoise
1529	Iba04G021240	0.980884	0.998678	MEturquoise
1530	Iba04G021310	0.946546	0.865619	MEturquoise
1531	Iba04G021360	0.991413	0.966798	MEturquoise
1532	Iba04G021570	0.986751	0.941563	MEturquoise
1533	Iba04G021700	0.969612	0.996192	MEturquoise
1534	Iba04G021730	0.935933	0.883059	MEturquoise
1535	Iba04G022020	0.992224	0.991005	MEturquoise
1536	Iba04G022070	0.992269	0.99475	MEturquoise
1537	Iba04G022150	0.996437	0.965385	MEturquoise
1538	Iba04G022160	0.991077	0.990776	MEturquoise
1539	Iba04G022290	0.979996	0.993749	MEturquoise
1540	Iba04G024060	0.98406	0.931397	MEturquoise
1541	Iba04G024210	0.983839	0.994369	MEturquoise
1542	Iba04G024220	0.985308	0.99129	MEturquoise
1543	Iba04G024230	0.840183	0.860985	MEturquoise
1544	Iba04G024730	0.99598	0.967833	MEturquoise
1545	Iba04G024990	0.918422	0.848402	MEturquoise
1546	Iba04G025320	0.987531	0.971443	MEturquoise
1547	Iba04G025550	0.990887	0.993322	MEturquoise
1548	Iba04G025720	0.956639	0.882213	MEturquoise
1549	Iba04G026020	0.996999	0.963982	MEturquoise
1550	Iba04G026260	0.990231	0.944374	MEturquoise
1551	Iba04G026320	0.963967	0.893556	MEturquoise
1552	Iba04G026490	0.999326	0.982107	MEturquoise
1553	Iba04G026520	0.980454	0.923945	MEturquoise
1554	Iba04G026640	0.937562	0.974935	MEturquoise
1555	Iba04G026690	0.987952	0.975929	MEturquoise
1556	Iba04G027340	0.990149	0.944765	MEturquoise
1557	Iba04G027350	0.987584	0.959888	MEturquoise
1558	Iba04G027390	0.998907	0.973974	MEturquoise
1559	Iba04G027420	0.944518	0.976756	MEturquoise
1560	Iba04G027460	0.970818	0.924967	MEturquoise
1561	Iba04G027650	0.98799	0.947007	MEturquoise
1562	Iba04G028220	0.986473	0.940216	MEturquoise
1563	Iba04G028300	0.972319	0.997913	MEturquoise
1564	Iba04G028310	0.923407	0.844455	MEturquoise
1565	Iba04G028330	0.996112	0.969245	MEturquoise
1566	Iba04G028360	0.987697	0.938469	MEturquoise
1567	Iba04G028560	0.994742	0.99292	MEturquoise
1568	Iba04G028620	0.968813	0.995055	MEturquoise
1569	Iba04G028640	0.990649	0.946529	MEturquoise
1570	Iba04G028710	0.977978	0.92508	MEturquoise
1571	Iba04G028880	0.998891	0.970782	MEturquoise
1572	Iba04G028890	0.997547	0.966242	MEturquoise
1573	Iba04G028920	0.970652	0.919234	MEturquoise
1574	Iba04G029230	0.998078	0.986359	MEturquoise
1575	Iba04G029290	0.979535	0.922968	MEturquoise
1576	Iba04G029350	0.939889	0.881055	MEturquoise
1577	Iba04G029410	0.890323	0.818577	MEturquoise
1578	Iba04G029510	0.992821	0.992322	MEturquoise
1579	Iba04G029590	0.991123	0.99279	MEturquoise
1580	Iba04G029960	0.971534	0.913937	MEturquoise
1581	Iba04G030050	0.810936	0.781244	MEturquoise
1582	Iba04G030350	0.995817	0.988684	MEturquoise
1583	Iba04G030790	0.985387	0.934848	MEturquoise
1584	Iba04G030980	0.983292	0.998993	MEturquoise
1585	Iba04G031020	0.990088	0.995945	MEturquoise
1586	Iba04G031090	0.998012	0.967575	MEturquoise
1587	Iba04G031200	0.917934	0.837322	MEturquoise
1588	Iba04G031250	0.974354	0.96647	MEturquoise
1589	Iba04G031260	0.996614	0.969201	MEturquoise
1590	Iba04G031270	0.980653	0.996883	MEturquoise
1591	Iba04G031580	0.994622	0.990245	MEturquoise
1592	Iba04G031610	0.989168	0.965166	MEturquoise
1593	Iba04G031880	0.996822	0.972526	MEturquoise
1594	Iba04G031890	0.974002	0.911662	MEturquoise
1595	Iba04G032050	0.990812	0.983807	MEturquoise
1596	Iba04G032120	0.912537	0.870012	MEturquoise
1597	Iba04G032170	0.998644	0.969417	MEturquoise
1598	Iba04G032450	0.991466	0.972613	MEturquoise
1599	Iba04G032630	0.938277	0.953138	MEturquoise
1600	Iba04G032880	0.967706	0.916258	MEturquoise
1601	Iba04G032960	0.98995	0.95207	MEturquoise
1602	Iba04G032990	0.96349	0.895102	MEturquoise
1603	Iba04G033040	0.98561	0.999423	MEturquoise
1604	Iba04G033100	0.961619	0.916853	MEturquoise
1605	Iba04G033190	0.992033	0.99421	MEturquoise
1606	Iba04G033220	0.9962	0.986526	MEturquoise
1607	Iba04G033230	0.987663	0.960349	MEturquoise
1608	Iba04G033260	0.964711	0.903182	MEturquoise
1609	Iba04G033290	0.793954	0.731723	MEturquoise
1610	Iba04G033320	0.982677	0.930834	MEturquoise
1611	Iba04G033440	0.996536	0.964087	MEturquoise
1612	Iba04G033520	0.97904	0.926999	MEturquoise
1613	Iba04G033550	0.99249	0.992943	MEturquoise
1614	Iba04G033600	0.85532	0.901632	MEturquoise
1615	Iba04G033720	0.963612	0.990973	MEturquoise
1616	Iba04G034070	0.999306	0.982166	MEturquoise
1617	Iba04G034140	0.991914	0.947596	MEturquoise
1618	Iba04G034220	0.984242	0.935021	MEturquoise
1619	Iba04G034260	0.845853	0.903935	MEturquoise
1620	Iba04G034320	0.99533	0.975321	MEturquoise
1621	Iba04G034500	0.960751	0.964754	MEturquoise
1622	Iba04G034710	0.960651	0.991364	MEturquoise
1623	Iba04G034910	0.967632	0.901811	MEturquoise
1624	Iba04G034940	0.99466	0.985575	MEturquoise
1625	Iba04G035000	0.904839	0.836307	MEturquoise
1626	Iba04G035040	0.97964	0.923079	MEturquoise
1627	Iba04G035180	0.891374	0.862237	MEturquoise
1628	Iba05G000110	0.979188	0.924861	MEturquoise
1629	Iba05G000210	0.946971	0.881133	MEturquoise
1630	Iba05G000240	0.987746	0.995994	MEturquoise
1631	Iba05G000260	0.999206	0.982377	MEturquoise
1632	Iba05G000320	0.970253	0.967043	MEturquoise
1633	Iba05G000460	0.988982	0.941942	MEturquoise
1634	Iba05G000520	0.990304	0.967418	MEturquoise
1635	Iba05G000600	0.994094	0.976152	MEturquoise
1636	Iba05G000640	0.974841	0.935054	MEturquoise
1637	Iba05G000890	0.998997	0.986542	MEturquoise
1638	Iba05G001160	0.981893	0.955222	MEturquoise
1639	Iba05G001190	0.979098	0.998228	MEturquoise
1640	Iba05G001290	0.950673	0.880928	MEturquoise
1641	Iba05G001360	0.99209	0.991363	MEturquoise
1642	Iba05G001430	0.939394	0.858821	MEturquoise
1643	Iba05G001710	0.999285	0.979361	MEturquoise
1644	Iba05G001840	0.957975	0.98508	MEturquoise
1645	Iba05G001900	0.985836	0.934029	MEturquoise
1646	Iba05G002310	0.999959	0.979297	MEturquoise
1647	Iba05G002330	0.962674	0.909382	MEturquoise
1648	Iba05G002410	0.946846	0.884351	MEturquoise
1649	Iba05G002490	0.962307	0.991229	MEturquoise
1650	Iba05G002690	0.957064	0.993605	MEturquoise
1651	Iba05G002950	0.932813	0.866079	MEturquoise
1652	Iba05G003070	0.984945	0.996886	MEturquoise
1653	Iba05G003310	0.998821	0.977981	MEturquoise
1654	Iba05G003480	0.904732	0.846198	MEturquoise
1655	Iba05G003590	0.988099	0.967929	MEturquoise
1656	Iba05G003700	0.981817	0.936009	MEturquoise
1657	Iba05G004010	0.97372	0.973856	MEturquoise
1658	Iba05G004290	0.933378	0.845489	MEturquoise
1659	Iba05G004410	0.956505	0.924895	MEturquoise
1660	Iba05G004660	0.896945	0.943125	MEturquoise
1661	Iba05G004760	0.991221	0.995506	MEturquoise
1662	Iba05G004830	0.928703	0.92167	MEturquoise
1663	Iba05G004870	0.93677	0.867812	MEturquoise
1664	Iba05G005100	0.995627	0.975458	MEturquoise
1665	Iba05G005120	0.987653	0.964896	MEturquoise
1666	Iba05G005160	0.95951	0.940331	MEturquoise
1667	Iba05G005180	0.980145	0.992155	MEturquoise
1668	Iba05G005250	0.987142	0.998424	MEturquoise
1669	Iba05G005260	0.993953	0.953871	MEturquoise
1670	Iba05G005450	0.995885	0.960978	MEturquoise
1671	Iba05G005740	0.991153	0.964269	MEturquoise
1672	Iba05G005780	0.983694	0.995155	MEturquoise
1673	Iba05G005830	0.998221	0.968507	MEturquoise
1674	Iba05G006160	0.979364	0.940303	MEturquoise
1675	Iba05G006200	0.951816	0.877186	MEturquoise
1676	Iba05G006210	0.989914	0.944122	MEturquoise
1677	Iba05G006610	0.98095	0.941032	MEturquoise
1678	Iba05G006690	0.938045	0.862749	MEturquoise
1679	Iba05G006810	0.989394	0.980774	MEturquoise
1680	Iba05G006890	0.992636	0.992778	MEturquoise
1681	Iba05G006930	0.939311	0.963553	MEturquoise
1682	Iba05G007250	0.997485	0.964489	MEturquoise
1683	Iba05G007310	0.944046	0.868323	MEturquoise
1684	Iba05G007610	0.973098	0.997444	MEturquoise
1685	Iba05G007680	0.946465	0.983449	MEturquoise
1686	Iba05G007750	0.989604	0.966386	MEturquoise
1687	Iba05G007850	0.986946	0.992562	MEturquoise
1688	Iba05G007970	0.988824	0.967117	MEturquoise
1689	Iba05G008110	0.916357	0.854354	MEturquoise
1690	Iba05G008260	0.986126	0.959799	MEturquoise
1691	Iba05G008340	0.951356	0.881594	MEturquoise
1692	Iba05G008450	0.998514	0.971789	MEturquoise
1693	Iba05G008490	0.937893	0.853963	MEturquoise
1694	Iba05G008820	0.975677	0.960392	MEturquoise
1695	Iba05G010810	0.991841	0.950695	MEturquoise
1696	Iba05G011090	0.953739	0.988791	MEturquoise
1697	Iba05G011280	0.997778	0.990755	MEturquoise
1698	Iba05G011290	0.962734	0.955923	MEturquoise
1699	Iba05G011340	0.979994	0.94546	MEturquoise
1700	Iba05G011410	0.994309	0.954148	MEturquoise
1701	Iba05G012140	0.99765	0.990509	MEturquoise
1702	Iba05G012190	0.965502	0.920522	MEturquoise
1703	Iba05G012390	0.943552	0.919585	MEturquoise
1704	Iba05G012510	0.951309	0.968969	MEturquoise
1705	Iba05G012790	0.990365	0.996555	MEturquoise
1706	Iba05G012940	0.974165	0.998355	MEturquoise
1707	Iba05G013100	0.989169	0.94239	MEturquoise
1708	Iba05G013180	0.971273	0.9058	MEturquoise
1709	Iba05G013260	0.99823	0.971899	MEturquoise
1710	Iba05G013420	0.998959	0.971145	MEturquoise
1711	Iba05G013560	0.995056	0.96378	MEturquoise
1712	Iba05G013860	0.941571	0.857018	MEturquoise
1713	Iba05G014010	0.994859	0.984261	MEturquoise
1714	Iba05G014360	0.99404	0.961518	MEturquoise
1715	Iba05G014440	0.982153	0.971688	MEturquoise
1716	Iba05G014470	0.972995	0.915061	MEturquoise
1717	Iba05G014590	0.984765	0.932122	MEturquoise
1718	Iba05G014610	0.984846	0.957476	MEturquoise
1719	Iba05G015240	0.942925	0.948677	MEturquoise
1720	Iba05G015410	0.977051	0.93346	MEturquoise
1721	Iba05G015520	0.995041	0.989585	MEturquoise
1722	Iba05G015560	0.987984	0.962344	MEturquoise
1723	Iba05G015790	0.999128	0.976105	MEturquoise
1724	Iba05G015840	0.999072	0.979915	MEturquoise
1725	Iba05G015890	0.989231	0.962078	MEturquoise
1726	Iba05G015930	0.990054	0.942903	MEturquoise
1727	Iba05G016210	0.983367	0.934537	MEturquoise
1728	Iba05G016300	0.944585	0.920351	MEturquoise
1729	Iba05G016430	0.965832	0.916522	MEturquoise
1730	Iba05G016580	0.963106	0.895148	MEturquoise
1731	Iba05G016600	0.961396	0.901889	MEturquoise
1732	Iba05G016670	0.999564	0.977998	MEturquoise
1733	Iba05G016720	0.970008	0.903942	MEturquoise
1734	Iba05G017020	0.98981	0.994283	MEturquoise
1735	Iba05G017160	0.981492	0.991296	MEturquoise
1736	Iba05G017320	0.992212	0.996149	MEturquoise
1737	Iba05G017770	0.981464	0.996553	MEturquoise
1738	Iba05G017920	0.995131	0.99176	MEturquoise
1739	Iba05G018010	0.890781	0.923325	MEturquoise
1740	Iba05G018110	0.937145	0.934407	MEturquoise
1741	Iba05G018180	0.997044	0.968739	MEturquoise
1742	Iba05G018240	0.991153	0.977684	MEturquoise
1743	Iba05G018450	0.993413	0.989686	MEturquoise
1744	Iba05G018560	0.953785	0.989916	MEturquoise
1745	Iba05G018590	0.999139	0.981463	MEturquoise
1746	Iba05G018780	0.974591	0.996617	MEturquoise
1747	Iba05G019220	0.987365	0.995205	MEturquoise
1748	Iba05G019230	0.998965	0.971628	MEturquoise
1749	Iba05G019350	0.990541	0.956721	MEturquoise
1750	Iba05G019430	0.997331	0.979118	MEturquoise
1751	Iba05G019580	0.990139	0.961315	MEturquoise
1752	Iba05G019650	0.95658	0.993217	MEturquoise
1753	Iba05G019680	0.991281	0.950141	MEturquoise
1754	Iba05G019720	0.999075	0.976333	MEturquoise
1755	Iba05G019770	0.984122	0.982138	MEturquoise
1756	Iba05G019950	0.955007	0.88377	MEturquoise
1757	Iba05G020150	0.995196	0.963435	MEturquoise
1758	Iba05G020200	0.991352	0.94779	MEturquoise
1759	Iba05G020220	0.97149	0.991529	MEturquoise
1760	Iba05G020290	0.994846	0.994429	MEturquoise
1761	Iba05G020370	0.995323	0.992334	MEturquoise
1762	Iba05G020450	0.980723	0.998092	MEturquoise
1763	Iba05G020470	0.984409	0.930535	MEturquoise
1764	Iba05G020570	0.98613	0.998796	MEturquoise
1765	Iba05G020680	0.987719	0.996947	MEturquoise
1766	Iba05G020770	0.992645	0.966748	MEturquoise
1767	Iba05G020850	0.985741	0.990291	MEturquoise
1768	Iba05G021040	0.99272	0.973171	MEturquoise
1769	Iba05G021110	0.974453	0.9824	MEturquoise
1770	Iba05G021260	0.992135	0.953943	MEturquoise
1771	Iba05G021290	0.950971	0.899137	MEturquoise
1772	Iba05G021540	0.953622	0.880363	MEturquoise
1773	Iba05G021590	0.97284	0.996402	MEturquoise
1774	Iba05G021600	0.985507	0.998968	MEturquoise
1775	Iba05G021660	0.991599	0.95121	MEturquoise
1776	Iba05G022040	0.967723	0.908814	MEturquoise
1777	Iba05G022060	0.997773	0.966285	MEturquoise
1778	Iba05G022170	0.886475	0.821325	MEturquoise
1779	Iba05G022260	0.93351	0.845653	MEturquoise
1780	Iba05G022480	0.996333	0.983402	MEturquoise
1781	Iba05G022610	0.988158	0.962751	MEturquoise
1782	Iba05G022640	0.991468	0.947145	MEturquoise
1783	Iba05G022830	0.9908	0.966819	MEturquoise
1784	Iba05G023030	0.987137	0.990502	MEturquoise
1785	Iba05G023040	0.943877	0.969749	MEturquoise
1786	Iba05G023100	0.836402	0.800998	MEturquoise
1787	Iba05G023140	0.998227	0.967505	MEturquoise
1788	Iba05G023270	0.986497	0.997753	MEturquoise
1789	Iba05G023350	0.975026	0.951822	MEturquoise
1790	Iba05G023360	0.88546	0.802198	MEturquoise
1791	Iba05G023580	0.874856	0.788451	MEturquoise
1792	Iba05G023680	0.997117	0.965713	MEturquoise
1793	Iba05G023770	0.97631	0.994887	MEturquoise
1794	Iba05G023810	0.983808	0.968777	MEturquoise
1795	Iba05G023820	0.951944	0.874843	MEturquoise
1796	Iba05G023840	0.951543	0.934092	MEturquoise
1797	Iba05G023850	0.983082	0.934652	MEturquoise
1798	Iba05G023890	0.99873	0.972588	MEturquoise
1799	Iba05G024120	0.97275	0.912819	MEturquoise
1800	Iba05G024190	0.976266	0.929765	MEturquoise
1801	Iba05G024260	0.998416	0.989076	MEturquoise
1802	Iba05G024310	0.97943	0.960452	MEturquoise
1803	Iba05G024630	0.997657	0.969889	MEturquoise
1804	Iba05G024660	0.999578	0.977249	MEturquoise
1805	Iba05G025040	0.986919	0.971286	MEturquoise
1806	Iba05G025150	0.96035	0.888028	MEturquoise
1807	Iba05G025220	0.985148	0.960955	MEturquoise
1808	Iba05G025390	0.989399	0.95243	MEturquoise
1809	Iba05G025420	0.97967	0.999183	MEturquoise
1810	Iba05G025590	0.995706	0.969727	MEturquoise
1811	Iba05G025600	0.952627	0.97451	MEturquoise
1812	Iba05G025630	0.97154	0.995978	MEturquoise
1813	Iba05G025650	0.992271	0.987905	MEturquoise
1814	Iba05G025880	0.94754	0.923193	MEturquoise
1815	Iba05G025980	0.997639	0.989685	MEturquoise
1816	Iba05G025990	0.994419	0.957895	MEturquoise
1817	Iba05G026000	0.989736	0.966287	MEturquoise
1818	Iba05G026010	0.979736	0.996876	MEturquoise
1819	Iba05G026370	0.868678	0.800397	MEturquoise
1820	Iba05G026410	0.971337	0.916259	MEturquoise
1821	Iba05G026510	0.960315	0.946721	MEturquoise
1822	Iba05G026520	0.996436	0.989253	MEturquoise
1823	Iba05G026940	0.96364	0.956662	MEturquoise
1824	Iba05G027130	0.970056	0.986917	MEturquoise
1825	Iba05G027190	0.988564	0.994783	MEturquoise
1826	Iba05G027470	0.994605	0.991133	MEturquoise
1827	Iba05G027640	0.997375	0.969032	MEturquoise
1828	Iba05G027660	0.946482	0.866053	MEturquoise
1829	Iba05G027750	0.993794	0.962719	MEturquoise
1830	Iba05G027760	0.996885	0.968738	MEturquoise
1831	Iba05G027770	0.998124	0.968885	MEturquoise
1832	Iba05G027800	0.983127	0.92862	MEturquoise
1833	Iba05G027810	0.989855	0.995382	MEturquoise
1834	Iba05G027870	0.988148	0.940498	MEturquoise
1835	Iba05G027910	0.962969	0.981771	MEturquoise
1836	Iba05G027920	0.996415	0.971803	MEturquoise
1837	Iba05G027990	0.983071	0.995633	MEturquoise
1838	Iba05G028010	0.995367	0.970394	MEturquoise
1839	Iba05G028030	0.975735	0.999013	MEturquoise
1840	Iba05G028040	0.96855	0.969788	MEturquoise
1841	Iba05G028080	0.976705	0.991101	MEturquoise
1842	Iba05G028470	0.978085	0.97728	MEturquoise
1843	Iba05G028510	0.988726	0.947594	MEturquoise
1844	Iba05G028520	0.957659	0.993728	MEturquoise
1845	Iba05G028530	0.973022	0.915814	MEturquoise
1846	Iba05G028580	0.991928	0.962619	MEturquoise
1847	Iba05G028720	0.996112	0.968526	MEturquoise
1848	Iba05G028760	0.997694	0.970145	MEturquoise
1849	Iba05G028770	0.986154	0.993229	MEturquoise
1850	Iba05G028790	0.985316	0.937605	MEturquoise
1851	Iba05G028880	0.991246	0.946619	MEturquoise
1852	Iba05G028920	0.949381	0.964541	MEturquoise
1853	Iba05G029160	0.999461	0.976716	MEturquoise
1854	Iba05G029270	0.992094	0.994591	MEturquoise
1855	Iba05G029300	0.996325	0.993007	MEturquoise
1856	Iba05G029440	0.999556	0.980107	MEturquoise
1857	Iba05G029530	0.9732	0.997455	MEturquoise
1858	Iba05G029560	0.9934	0.993626	MEturquoise
1859	Iba05G029570	0.966233	0.995674	MEturquoise
1860	Iba05G029590	0.998549	0.970503	MEturquoise
1861	Iba05G029700	0.997505	0.969713	MEturquoise
1862	Iba05G029880	0.948702	0.971923	MEturquoise
1863	Iba05G030090	0.992384	0.989656	MEturquoise
1864	Iba05G030110	0.963472	0.980638	MEturquoise
1865	Iba05G030250	0.945603	0.864385	MEturquoise
1866	Iba05G030320	0.994465	0.968881	MEturquoise
1867	Iba05G030470	0.990937	0.947979	MEturquoise
1868	Iba05G030570	0.983753	0.998569	MEturquoise
1869	Iba05G030610	0.993749	0.98359	MEturquoise
1870	Iba05G030740	0.998051	0.971385	MEturquoise
1871	Iba05G031070	0.876874	0.825576	MEturquoise
1872	Iba05G031100	0.99371	0.984255	MEturquoise
1873	Iba05G031180	0.972843	0.918156	MEturquoise
1874	Iba05G031350	0.975909	0.983871	MEturquoise
1875	Iba05G031410	0.990663	0.960362	MEturquoise
1876	Iba05G031500	0.974983	0.995872	MEturquoise
1877	Iba05G031840	0.990712	0.995618	MEturquoise
1878	Iba05G031900	0.967311	0.933425	MEturquoise
1879	Iba05G031930	0.855534	0.848197	MEturquoise
1880	Iba05G031980	0.99702	0.972661	MEturquoise
1881	Iba05G032300	0.996219	0.992206	MEturquoise
1882	Iba05G032440	0.996873	0.987503	MEturquoise
1883	Iba05G032450	0.996338	0.989599	MEturquoise
1884	Iba05G032700	0.995843	0.977972	MEturquoise
1885	Iba05G032710	0.994531	0.957999	MEturquoise
1886	Iba05G032740	0.993414	0.960277	MEturquoise
1887	Iba05G032850	0.933247	0.84513	MEturquoise
1888	Iba05G033010	0.994874	0.979942	MEturquoise
1889	Iba05G033050	0.997409	0.984438	MEturquoise
1890	Iba05G033180	0.993805	0.992142	MEturquoise
1891	Iba05G033230	0.927761	0.854858	MEturquoise
1892	Iba05G033260	0.933632	0.903439	MEturquoise
1893	Iba05G033290	0.997626	0.965095	MEturquoise
1894	Iba05G033300	0.998758	0.981359	MEturquoise
1895	Iba05G033380	0.990502	0.963475	MEturquoise
1896	Iba05G033490	0.997837	0.969419	MEturquoise
1897	Iba05G033680	0.979309	0.931982	MEturquoise
1898	Iba05G033690	0.872245	0.81424	MEturquoise
1899	Iba05G034090	0.994528	0.994319	MEturquoise
1900	Iba05G034160	0.994168	0.995165	MEturquoise
1901	Iba05G034210	0.974368	0.997413	MEturquoise
1902	Iba05G034280	0.999389	0.980124	MEturquoise
1903	Iba05G034300	0.974144	0.916725	MEturquoise
1904	Iba05G034310	0.965233	0.997075	MEturquoise
1905	Iba05G034320	0.960409	0.905814	MEturquoise
1906	Iba05G034390	0.996611	0.961744	MEturquoise
1907	Iba05G034410	0.987027	0.937593	MEturquoise
1908	Iba05G034660	0.996032	0.991616	MEturquoise
1909	Iba05G034720	0.98162	0.998239	MEturquoise
1910	Iba05G034760	0.973724	0.913071	MEturquoise
1911	Iba05G034770	0.957276	0.99094	MEturquoise
1912	Iba05G034790	0.91857	0.858306	MEturquoise
1913	Iba05G034810	0.907767	0.944887	MEturquoise
1914	Iba05G034870	0.788802	0.737044	MEturquoise
1915	Iba05G034890	0.960156	0.887219	MEturquoise
1916	Iba05G034990	0.985515	0.995398	MEturquoise
1917	Iba05G035070	0.983917	0.993661	MEturquoise
1918	Iba05G035090	0.966366	0.939447	MEturquoise
1919	Iba05G035310	0.992847	0.995811	MEturquoise
1920	Iba05G035390	0.985817	0.93967	MEturquoise
1921	Iba05G035470	0.985248	0.953711	MEturquoise
1922	Iba05G035640	0.992737	0.97656	MEturquoise
1923	Iba05G035790	0.95151	0.945741	MEturquoise
1924	Iba05G035920	0.994929	0.96341	MEturquoise
1925	Iba05G036010	0.942225	0.861321	MEturquoise
1926	Iba05G036040	0.996846	0.989909	MEturquoise
1927	Iba05G036060	0.983617	0.9948	MEturquoise
1928	Iba05G036230	0.972573	0.994063	MEturquoise
1929	Iba05G036360	0.990104	0.962507	MEturquoise
1930	Iba05G036380	0.982509	0.993159	MEturquoise
1931	Iba05G036520	0.955411	0.894029	MEturquoise
1932	Iba05G036690	0.974219	0.998515	MEturquoise
1933	Iba05G036820	0.998442	0.984945	MEturquoise
1934	Iba05G036830	0.960015	0.904502	MEturquoise
1935	Iba05G036890	0.981591	0.975164	MEturquoise
1936	Iba05G036960	0.842515	0.758947	MEturquoise
1937	Iba05G037050	0.975051	0.996789	MEturquoise
1938	Iba05G037220	0.9434	0.859643	MEturquoise
1939	Iba05G037230	0.993452	0.966426	MEturquoise
1940	Iba05G037250	0.967861	0.997098	MEturquoise
1941	Iba05G037260	0.999086	0.975084	MEturquoise
1942	Iba05G037330	0.994867	0.976986	MEturquoise
1943	Iba05G037410	0.983173	0.929271	MEturquoise
1944	Iba05G037420	0.985883	0.982511	MEturquoise
1945	Iba05G037830	0.935919	0.852137	MEturquoise
1946	Iba05G038070	0.976624	0.915831	MEturquoise
1947	Iba05G038250	0.996568	0.962355	MEturquoise
1948	Iba05G038290	0.979464	0.999367	MEturquoise
1949	Iba05G038300	0.959384	0.993106	MEturquoise
1950	Iba05G038310	0.966877	0.996143	MEturquoise
1951	Iba05G038320	0.99707	0.969155	MEturquoise
1952	Iba05G038350	0.99435	0.974162	MEturquoise
1953	Iba05G038390	0.995367	0.959744	MEturquoise
1954	Iba05G038400	0.998669	0.971148	MEturquoise
1955	Iba05G038430	0.999113	0.986386	MEturquoise
1956	Iba05G038660	0.99329	0.957763	MEturquoise
1957	Iba05G038740	0.999853	0.9815	MEturquoise
1958	Iba05G038990	0.963687	0.991819	MEturquoise
1959	Iba05G039010	0.987719	0.994716	MEturquoise
1960	Iba05G039200	0.993883	0.968661	MEturquoise
1961	Iba05G039340	0.993733	0.994856	MEturquoise
1962	Iba05G039470	0.954814	0.990255	MEturquoise
1963	Iba05G039530	0.984631	0.998658	MEturquoise
1964	Iba05G039660	0.989875	0.956563	MEturquoise
1965	Iba05G039670	0.994304	0.965358	MEturquoise
1966	Iba05G039790	0.981735	0.934314	MEturquoise
1967	Iba05G039940	0.944142	0.880981	MEturquoise
1968	Iba05G039990	0.937465	0.946338	MEturquoise
1969	Iba05G040080	0.980223	0.925319	MEturquoise
1970	Iba05G040220	0.936186	0.975769	MEturquoise
1971	Iba05G040320	0.97017	0.989644	MEturquoise
1972	Iba05G040410	0.992654	0.984612	MEturquoise
1973	Iba05G040420	0.951348	0.873252	MEturquoise
1974	Iba05G040460	0.990581	0.963046	MEturquoise
1975	Iba05G040520	0.988651	0.95534	MEturquoise
1976	Iba05G040540	0.990286	0.986115	MEturquoise
1977	Iba05G040690	0.996036	0.969736	MEturquoise
1978	Iba05G040790	0.998541	0.982887	MEturquoise
1979	Iba06G000100	0.932287	0.846519	MEturquoise
1980	Iba06G000200	0.967004	0.900247	MEturquoise
1981	Iba06G000360	0.976942	0.997751	MEturquoise
1982	Iba06G000380	0.989021	0.961461	MEturquoise
1983	Iba06G000450	0.997029	0.982796	MEturquoise
1984	Iba06G000620	0.985381	0.94079	MEturquoise
1985	Iba06G000660	0.941456	0.864951	MEturquoise
1986	Iba06G000680	0.984031	0.930136	MEturquoise
1987	Iba06G000940	0.935574	0.95163	MEturquoise
1988	Iba06G000990	0.965492	0.993145	MEturquoise
1989	Iba06G001060	0.986148	0.986006	MEturquoise
1990	Iba06G001130	0.844955	0.855963	MEturquoise
1991	Iba06G001350	0.937385	0.868526	MEturquoise
1992	Iba06G001440	0.996448	0.963532	MEturquoise
1993	Iba06G001840	0.969874	0.909597	MEturquoise
1994	Iba06G001940	0.967946	0.95156	MEturquoise
1995	Iba06G001950	0.990634	0.971867	MEturquoise
1996	Iba06G002260	0.986267	0.995901	MEturquoise
1997	Iba06G002330	0.997967	0.984096	MEturquoise
1998	Iba06G002340	0.980834	0.937018	MEturquoise
1999	Iba06G002600	0.976545	0.998543	MEturquoise
[truncated: 642 more rows]

## Sheet: 12_5
Code	GeneID	Abbreviation of protein name	Protein name	Module Membership	gene significance	Module	Gene Code
1	Iba01G038970	FLS	flavonol synthase [EC:1.14.20.6]	0.986656	0.987413	MEblue	MEblue-1
5	Iba04G019270	FLS	flavonol synthase [EC:1.14.20.6]	0.959613	0.952332	MEblue	MEblue-2
6	Iba05G003010	F3H	naringenin 3-dioxygenase [EC:1.14.11.9]	0.797756	0.861571	MEblue	MEblue-3
7	Iba05G030430	FLS	flavonol synthase [EC:1.14.20.6]	0.989848	0.971477	MEblue	MEblue-4
8	Iba06G004000	CHS	chalcone synthase [EC:2.3.1.74]	0.82618	0.882072	MEblue	MEblue-5
9	Iba06G004020	CHS	chalcone synthase [EC:2.3.1.74]	0.853463	0.90567	MEblue	MEblue-6
2	Iba01G040950	CHI	chalcone isomerase [EC:5.5.1.6]	0.954004	0.961178	MEbrown	MEbrown-1
3	Iba03G008500	FLS	flavonol synthase [EC:1.14.20.6]	0.987471	0.990487	MEbrown	MEbrown-2
4	Iba04G006440	CHS	chalcone synthase [EC:2.3.1.74]	0.983301	0.969816	MEbrown	MEbrown-3
10	Iba06G018330	CHI	chalcone isomerase [EC:5.5.1.6]	0.919687	0.940182	MEbrown	MEbrown-4
12	Iba07G013200	UGT73C6	flavonol-3-O-L-rhamnoside-7-O-glucosyltransferase [EC:2.4.1.-]	0.977164	0.962167	MEbrown	MEbrown-5
11	Iba06G022540	CHS	chalcone synthase [EC:2.3.1.74]	0.970564	0.920646	MEturquoise	MEturquoise-1

## Sheet: 12_6
Code	GeneID	Module Membership	gene significance	Module	TF Families
MEblue-1	Iba01G009040	0.987298	0.996801	MEblue	AP2
MEblue-2	Iba01G010910	0.949353	0.970117	MEblue	AP2
MEblue-3	Iba02G043650	0.981383	0.994902	MEblue	AP2
MEblue-4	Iba03G007640	0.763036	0.813579	MEblue	AP2
MEblue-5	Iba04G031000	0.993446	0.997756	MEblue	AP2
MEblue-6	Iba02G038580	0.948004	0.967219	MEblue	ARF
MEblue-7	Iba01G031700	0.981426	0.992983	MEblue	ARR-B
MEblue-8	Iba05G017900	0.985198	0.978724	MEblue	ARR-B
MEblue-9	Iba01G010460	0.98316	0.950804	MEblue	B3
MEblue-10	Iba01G027510	0.786467	0.855868	MEblue	B3
MEblue-11	Iba01G036950	0.987753	0.996406	MEblue	B3
MEblue-12	Iba01G007840	0.990002	0.966809	MEblue	bHLH
MEblue-13	Iba01G009770	0.975559	0.942039	MEblue	bHLH
MEblue-14	Iba01G019060	0.928103	0.917816	MEblue	bHLH
MEblue-15	Iba01G023280	0.91506	0.930442	MEblue	bHLH
MEblue-16	Iba01G026510	0.987814	0.97946	MEblue	bHLH
MEblue-17	Iba01G030640	0.820457	0.749214	MEblue	bHLH
MEblue-18	Iba01G034230	0.701762	0.780221	MEblue	bHLH
MEblue-19	Iba01G037100	0.980056	0.967499	MEblue	bHLH
MEblue-20	Iba01G041320	0.984164	0.979701	MEblue	bHLH
MEblue-21	Iba02G006370	0.896617	0.873146	MEblue	bHLH
MEblue-22	Iba02G008460	0.805378	0.852972	MEblue	bHLH
MEblue-23	Iba02G008640	0.567495	0.541109	MEblue	bHLH
MEblue-24	Iba02G025800	0.989702	0.995726	MEblue	bHLH
MEblue-25	Iba02G027650	0.906855	0.900665	MEblue	bHLH
MEblue-26	Iba02G045670	0.988835	0.998769	MEblue	bHLH
MEblue-27	Iba02G050260	0.80235	0.868478	MEblue	bHLH
MEblue-28	Iba03G030810	0.993578	0.995953	MEblue	bHLH
MEblue-29	Iba03G043270	0.866001	0.797482	MEblue	bHLH
MEblue-30	Iba04G004430	0.988569	0.976353	MEblue	bHLH
MEblue-31	Iba04G012300	0.827298	0.857824	MEblue	bHLH
MEblue-32	Iba04G025410	0.99669	0.990019	MEblue	bHLH
MEblue-33	Iba04G032160	0.987764	0.961904	MEblue	bHLH
MEblue-34	Iba05G023910	0.971697	0.979897	MEblue	bHLH
MEblue-35	Iba05G031690	0.997731	0.985753	MEblue	bHLH
MEblue-36	Iba05G036430	0.89478	0.847571	MEblue	bHLH
MEblue-37	Iba07G027360	0.876207	0.877212	MEblue	bHLH
MEblue-38	Iba07G028870	0.981886	0.952054	MEblue	bHLH
MEblue-39	Iba01G006250	0.953844	0.970978	MEblue	bZIP
MEblue-40	Iba01G011890	0.912833	0.943532	MEblue	bZIP
MEblue-41	Iba01G017870	0.858346	0.789644	MEblue	bZIP
MEblue-42	Iba01G038530	0.856313	0.798115	MEblue	bZIP
MEblue-43	Iba01G041500	0.807108	0.729221	MEblue	bZIP
MEblue-44	Iba01G046090	0.975853	0.977722	MEblue	bZIP
MEblue-45	Iba03G012480	0.987258	0.990732	MEblue	bZIP
MEblue-46	Iba04G029850	0.972095	0.989068	MEblue	bZIP
MEblue-47	Iba01G036420	0.890454	0.82999	MEblue	C2H2
MEblue-48	Iba01G037010	0.950141	0.928869	MEblue	C2H2
MEblue-49	Iba01G043310	0.974986	0.971555	MEblue	C2H2
MEblue-50	Iba02G009630	0.980091	0.988436	MEblue	C2H2
MEblue-51	Iba03G021350	0.989389	0.976924	MEblue	C2H2
MEblue-52	Iba03G029420	0.988167	0.990091	MEblue	C2H2
MEblue-53	Iba03G029850	0.869859	0.805364	MEblue	C2H2
MEblue-54	Iba04G013150	0.924709	0.956993	MEblue	C2H2
MEblue-55	Iba01G057770	0.95511	0.912312	MEblue	C3H
MEblue-56	Iba02G036590	0.987513	0.994554	MEblue	C3H
MEblue-57	Iba04G019640	0.993723	0.983594	MEblue	C3H
MEblue-58	Iba07G029570	0.969452	0.99084	MEblue	C3H
MEblue-59	Iba05G020900	0.85843	0.896776	MEblue	CO-like
MEblue-60	Iba02G014710	0.916942	0.949187	MEblue	CPP
MEblue-61	Iba04G006610	0.923296	0.933537	MEblue	CPP
MEblue-62	Iba01G009820	0.966011	0.923673	MEblue	Dof
MEblue-63	Iba01G018200	0.98983	0.980318	MEblue	Dof
MEblue-64	Iba01G030220	0.981235	0.975394	MEblue	Dof
MEblue-65	Iba02G020740	0.986907	0.985375	MEblue	Dof
MEblue-66	Iba02G029610	0.981469	0.986363	MEblue	Dof
MEblue-67	Iba02G038710	0.875794	0.913398	MEblue	Dof
MEblue-68	Iba03G007890	0.980496	0.96361	MEblue	Dof
MEblue-69	Iba03G031080	0.966325	0.977072	MEblue	Dof
MEblue-70	Iba04G007330	0.816107	0.828679	MEblue	Dof
MEblue-71	Iba04G018650	0.90584	0.911793	MEblue	Dof
MEblue-72	Iba04G032110	0.990905	0.967459	MEblue	Dof
MEblue-73	Iba05G026590	0.858428	0.805799	MEblue	Dof
MEblue-74	Iba05G030210	0.981731	0.956834	MEblue	Dof
MEblue-75	Iba06G028900	0.842583	0.792822	MEblue	Dof
MEblue-76	Iba07G012340	0.985686	0.960376	MEblue	Dof
MEblue-77	Iba07G018990	0.992299	0.970343	MEblue	Dof
MEblue-78	Iba07G029310	0.987652	0.982019	MEblue	Dof
MEblue-79	NewGene_3029	0.994569	0.976652	MEblue	Dof
MEblue-80	Iba03G003510	0.984826	0.983701	MEblue	E2F/DP
MEblue-81	Iba06G011940	0.929319	0.900285	MEblue	E2F/DP
MEblue-82	Iba01G004090	0.758227	0.831804	MEblue	ERF
MEblue-83	Iba01G023690	0.92472	0.93384	MEblue	ERF
MEblue-84	Iba02G003020	0.822889	0.810732	MEblue	ERF
MEblue-85	Iba02G004840	0.854841	0.787983	MEblue	ERF
MEblue-86	Iba02G017270	0.737384	0.78111	MEblue	ERF
MEblue-87	Iba02G021040	0.988409	0.992384	MEblue	ERF
MEblue-88	Iba02G038690	0.990014	0.966784	MEblue	ERF
MEblue-89	Iba02G051520	0.944681	0.974228	MEblue	ERF
MEblue-90	Iba03G001150	0.93165	0.93265	MEblue	ERF
MEblue-91	Iba03G009490	0.840132	0.770016	MEblue	ERF
MEblue-92	Iba04G014210	0.987247	0.967933	MEblue	ERF
MEblue-93	Iba06G021500	0.982791	0.980437	MEblue	ERF
MEblue-94	Iba07G000720	0.858093	0.913878	MEblue	ERF
MEblue-95	Iba07G024750	0.996665	0.983844	MEblue	ERF
MEblue-96	Iba07G031260	0.863067	0.921758	MEblue	ERF
MEblue-97	Iba01G022910	0.97401	0.977911	MEblue	G2-like
MEblue-98	Iba03G041480	0.941385	0.90053	MEblue	G2-like
MEblue-99	Iba04G025660	0.869801	0.834043	MEblue	G2-like
MEblue-100	Iba05G022630	0.850948	0.783227	MEblue	G2-like
MEblue-101	Iba07G001820	0.951148	0.906225	MEblue	G2-like
MEblue-102	Iba07G010430	0.662803	0.732234	MEblue	G2-like
MEblue-103	Iba01G002160	0.972713	0.944785	MEblue	GATA
MEblue-104	Iba01G012170	0.986151	0.997228	MEblue	GATA
MEblue-105	Iba02G047130	0.839954	0.888825	MEblue	GATA
MEblue-106	Iba04G017260	0.92906	0.967399	MEblue	GATA
MEblue-107	Iba04G029540	0.995068	0.998704	MEblue	GATA
MEblue-108	Iba01G049430	0.858896	0.796077	MEblue	GRAS
MEblue-109	Iba02G011310	0.98108	0.970909	MEblue	GRAS
MEblue-110	Iba03G018580	0.988437	0.998221	MEblue	GRAS
MEblue-111	Iba04G002340	0.96265	0.918975	MEblue	GRAS
MEblue-112	Iba04G032670	0.981052	0.994639	MEblue	GRAS
MEblue-113	Iba05G014820	0.68504	0.770317	MEblue	GRAS
MEblue-114	Iba07G008850	0.839805	0.771694	MEblue	GRAS
MEblue-115	Iba01G034120	0.998753	0.994001	MEblue	GRF
MEblue-116	Iba01G039590	0.992885	0.999373	MEblue	GRF
MEblue-117	Iba02G021990	0.951885	0.974566	MEblue	GRF
MEblue-118	Iba03G006630	0.835693	0.896618	MEblue	GRF
MEblue-119	Iba03G020940	0.96094	0.949841	MEblue	GRF
MEblue-120	Iba03G037640	0.918784	0.933182	MEblue	GRF
MEblue-121	Iba05G026060	0.993591	0.992261	MEblue	GRF
MEblue-122	Iba05G034240	0.967881	0.965016	MEblue	GRF
MEblue-123	Iba07G000830	0.972258	0.96971	MEblue	GRF
MEblue-124	Iba07G013600	0.991095	0.997514	MEblue	GRF
MEblue-125	Iba01G030260	0.948697	0.973947	MEblue	HD-ZIP
MEblue-126	Iba01G032040	0.948317	0.902432	MEblue	HD-ZIP
MEblue-127	Iba01G047600	0.995314	0.992603	MEblue	HD-ZIP
MEblue-128	Iba01G047650	0.995065	0.987973	MEblue	HD-ZIP
MEblue-129	Iba02G003190	0.957001	0.975908	MEblue	HD-ZIP
MEblue-130	Iba02G006070	0.995124	0.995648	MEblue	HD-ZIP
MEblue-131	Iba02G022480	0.987641	0.991192	MEblue	HD-ZIP
MEblue-132	Iba03G006810	0.924749	0.940037	MEblue	HD-ZIP
MEblue-133	Iba05G040180	0.844135	0.890983	MEblue	HD-ZIP
MEblue-134	Iba07G013390	0.986554	0.996856	MEblue	HD-ZIP
MEblue-135	Iba07G031310	0.763421	0.817514	MEblue	HD-ZIP
MEblue-136	Iba01G007360	0.859735	0.793826	MEblue	HSF
MEblue-137	Iba01G049840	0.877019	0.918457	MEblue	LBD
MEblue-138	Iba03G002700	0.978146	0.949174	MEblue	LBD
MEblue-139	Iba03G021920	0.996235	0.979341	MEblue	LBD
MEblue-140	Iba05G004180	0.94091	0.958072	MEblue	LBD
MEblue-141	Iba06G026020	0.994997	0.991714	MEblue	LFY
MEblue-142	Iba01G012880	0.984525	0.997966	MEblue	MIKC_MADS
MEblue-143	Iba03G002150	0.998433	0.994685	MEblue	MIKC_MADS
MEblue-144	Iba03G016580	0.836517	0.892507	MEblue	MIKC_MADS
MEblue-145	Iba03G018930	0.959498	0.959067	MEblue	MIKC_MADS
MEblue-146	Iba03G018940	0.909597	0.947828	MEblue	MIKC_MADS
MEblue-147	Iba04G024630	0.966412	0.925819	MEblue	MIKC_MADS
MEblue-148	Iba05G007660	0.988919	0.995712	MEblue	MIKC_MADS
MEblue-149	Iba05G035420	0.955701	0.914391	MEblue	MIKC_MADS
MEblue-150	Iba06G024440	0.99525	0.997043	MEblue	MIKC_MADS
MEblue-151	Iba06G027510	0.991503	0.97749	MEblue	MIKC_MADS
MEblue-152	Iba07G016270	0.971775	0.959389	MEblue	MIKC_MADS
MEblue-153	Iba02G022240	0.947486	0.936162	MEblue	M-type_MADS
MEblue-154	Iba01G013390	0.988624	0.986779	MEblue	MYB
MEblue-155	Iba02G023310	0.997039	0.98605	MEblue	MYB
MEblue-156	Iba02G023330	0.974584	0.985604	MEblue	MYB
MEblue-157	Iba02G023340	0.981204	0.965124	MEblue	MYB
MEblue-158	Iba02G027000	0.861172	0.795025	MEblue	MYB
MEblue-159	Iba02G045800	0.917373	0.885001	MEblue	MYB
MEblue-160	Iba02G046600	0.992237	0.986545	MEblue	MYB
MEblue-161	Iba03G020240	0.971079	0.987984	MEblue	MYB
MEblue-162	Iba03G021560	0.992701	0.983013	MEblue	MYB
MEblue-163	Iba04G028210	0.986101	0.987367	MEblue	MYB
MEblue-164	Iba04G032320	0.935692	0.886383	MEblue	MYB
MEblue-165	Iba05G013340	0.901986	0.848304	MEblue	MYB
MEblue-166	Iba05G014760	0.992868	0.983615	MEblue	MYB
MEblue-167	Iba05G020280	0.845892	0.899311	MEblue	MYB
MEblue-168	Iba06G024590	0.964785	0.957426	MEblue	MYB
MEblue-169	Iba06G027820	0.863684	0.790605	MEblue	MYB
MEblue-170	Iba07G000840	0.995074	0.984492	MEblue	MYB
MEblue-171	Iba07G012240	0.995336	0.991262	MEblue	MYB
MEblue-172	Iba07G032200	0.740976	0.813526	MEblue	MYB
MEblue-173	Iba03G018700	0.970341	0.991255	MEblue	MYB_related
MEblue-174	Iba05G034540	0.943271	0.94068	MEblue	MYB_related
MEblue-175	Iba01G006860	0.945216	0.975018	MEblue	NAC
MEblue-176	Iba02G019010	0.92174	0.949147	MEblue	NAC
MEblue-177	Iba02G025250	0.986003	0.973348	MEblue	NAC
MEblue-178	Iba02G027110	0.973907	0.940164	MEblue	NAC
MEblue-179	Iba03G042600	0.935458	0.956836	MEblue	NAC
MEblue-180	Iba04G008210	0.728236	0.641082	MEblue	NAC
MEblue-181	Iba04G020050	0.945891	0.909269	MEblue	NAC
MEblue-182	Iba04G027560	0.882414	0.928194	MEblue	NAC
MEblue-183	Iba05G019360	0.84257	0.896159	MEblue	NAC
MEblue-184	Iba07G017840	0.825602	0.765364	MEblue	NAC
MEblue-185	Iba06G001370	0.864813	0.804875	MEblue	NF-YA
MEblue-186	Iba01G036820	0.770699	0.680197	MEblue	NF-YB
MEblue-187	Iba01G041740	0.941996	0.906755	MEblue	RAV
MEblue-188	Iba06G021660	0.924609	0.963925	MEblue	RAV
MEblue-189	Iba01G004030	0.993059	0.99618	MEblue	SBP
MEblue-190	Iba01G018850	0.970484	0.928252	MEblue	SBP
MEblue-191	Iba01G026320	0.981629	0.974034	MEblue	SBP
MEblue-192	Iba01G037910	0.997149	0.995639	MEblue	SBP
MEblue-193	Iba03G002130	0.980892	0.950439	MEblue	SBP
MEblue-194	Iba03G018490	0.89707	0.932543	MEblue	SBP
MEblue-195	Iba04G018930	0.996697	0.979156	MEblue	SBP
MEblue-196	Iba05G000080	0.9893	0.972532	MEblue	SRS
MEblue-197	Iba07G010680	0.950213	0.954769	MEblue	SRS
MEblue-198	Iba02G031580	0.934188	0.886255	MEblue	TALE
MEblue-199	Iba02G050420	0.900065	0.869841	MEblue	TALE
MEblue-200	Iba04G010820	0.97721	0.944008	MEblue	TALE
MEblue-201	Iba07G028750	0.894822	0.85069	MEblue	TALE
MEblue-202	Iba07G028760	0.926241	0.949682	MEblue	TALE
MEblue-203	Iba02G044740	0.88108	0.908353	MEblue	TCP
MEblue-204	Iba03G030980	0.917858	0.873366	MEblue	TCP
MEblue-205	Iba05G019120	0.982689	0.974483	MEblue	TCP
MEblue-206	Iba06G027800	0.976771	0.97393	MEblue	TCP
MEblue-207	Iba07G025140	0.971972	0.949123	MEblue	TCP
MEblue-208	Iba02G031710	0.990916	0.999727	MEblue	Trihelix
MEblue-209	Iba03G023000	0.967967	0.9749	MEblue	Trihelix
MEblue-210	Iba03G028990	0.77302	0.837209	MEblue	Trihelix
MEblue-211	Iba03G024050	0.863555	0.795382	MEblue	WOX
MEblue-212	Iba03G032030	0.949002	0.915912	MEblue	WOX
MEblue-213	Iba07G010130	0.907069	0.927398	MEblue	WOX
MEblue-214	Iba01G002290	0.828248	0.775595	MEblue	WRKY
MEblue-215	Iba01G002940	0.819544	0.880849	MEblue	WRKY
MEblue-216	Iba01G030610	0.799031	0.729133	MEblue	WRKY
MEblue-217	Iba01G046890	0.862367	0.796204	MEblue	WRKY
MEblue-218	Iba02G043710	0.95877	0.95128	MEblue	WRKY
MEblue-219	Iba03G007680	0.911219	0.917628	MEblue	WRKY
MEblue-220	Iba03G017070	0.955818	0.943315	MEblue	WRKY
MEblue-221	Iba03G019550	0.988183	0.958461	MEblue	WRKY
MEblue-222	Iba03G023060	0.951016	0.97113	MEblue	WRKY
MEblue-223	Iba03G038860	0.990087	0.999587	MEblue	WRKY
MEblue-224	Iba03G044050	0.905173	0.94611	MEblue	WRKY
MEblue-225	Iba07G005330	0.797874	0.719195	MEblue	WRKY
MEblue-226	Iba07G011070	0.875143	0.811996	MEblue	WRKY
MEblue-227	Iba01G028870	0.983407	0.955951	MEblue	YABBY
MEblue-228	Iba01G037830	0.994457	0.982722	MEblue	YABBY
MEblue-229	Iba03G018650	0.996673	0.976984	MEblue	YABBY
MEblue-230	Iba05G035160	0.970062	0.927667	MEblue	YABBY
MEblue-231	Iba07G002090	0.991701	0.99645	MEblue	YABBY
MEblue-232	Iba01G010780	0.987782	0.998851	MEblue	ZF-HD
MEblue-233	Iba01G013460	0.997135	0.985441	MEblue	ZF-HD
MEblue-234	Iba01G035980	0.994791	0.982476	MEblue	ZF-HD
MEblue-235	Iba02G051830	0.978387	0.971113	MEblue	ZF-HD
MEblue-236	Iba03G045600	0.989761	0.984198	MEblue	ZF-HD
MEblue-237	Iba04G028140	0.998559	0.992136	MEblue	ZF-HD
MEblue-238	Iba05G003880	0.979562	0.994512	MEblue	ZF-HD
MEblue-239	Iba06G026930	0.958317	0.93184	MEblue	ZF-HD
MEblue-240	Iba07G008460	0.996366	0.993466	MEblue	ZF-HD
MEbrown-1	Iba01G009740	0.922801	0.943836	MEbrown	AP2
MEbrown-2	Iba01G019380	0.962685	0.972939	MEbrown	AP2
MEbrown-3	Iba05G040230	0.864144	0.835092	MEbrown	AP2
MEbrown-4	Iba01G008280	0.974708	0.9592	MEbrown	ARR-B
MEbrown-5	Iba01G027270	0.998689	0.998673	MEbrown	B3
MEbrown-6	Iba03G025330	0.996093	0.999236	MEbrown	B3
MEbrown-7	Iba04G033130	0.987686	0.975584	MEbrown	B3
MEbrown-8	Iba01G006180	0.91339	0.886641	MEbrown	bHLH
MEbrown-9	Iba01G020510	0.934312	0.953743	MEbrown	bHLH
MEbrown-10	Iba01G035830	0.901703	0.875711	MEbrown	bHLH
MEbrown-11	Iba01G039580	0.931521	0.950197	MEbrown	bHLH
MEbrown-12	Iba03G022610	0.961235	0.952588	MEbrown	bHLH
MEbrown-13	Iba04G006630	0.90436	0.876934	MEbrown	bHLH
MEbrown-14	Iba04G011750	0.972794	0.984755	MEbrown	bHLH
MEbrown-15	Iba05G003560	0.95543	0.969535	MEbrown	bHLH
MEbrown-16	Iba05G020050	0.998963	0.996295	MEbrown	bHLH
MEbrown-17	Iba05G024520	0.997271	0.994946	MEbrown	bHLH
MEbrown-18	Iba05G033200	0.885019	0.857451	MEbrown	bHLH
MEbrown-19	Iba06G013030	0.910357	0.893717	MEbrown	bHLH
MEbrown-20	Iba01G004790	0.967342	0.973412	MEbrown	bZIP
MEbrown-21	Iba04G028780	0.943482	0.925465	MEbrown	bZIP
MEbrown-22	Iba06G021830	0.97388	0.980715	MEbrown	bZIP
MEbrown-23	Iba01G045010	0.956355	0.935111	MEbrown	C2H2
MEbrown-24	Iba02G027510	0.911437	0.934629	MEbrown	C2H2
MEbrown-25	Iba03G001370	0.997034	0.997312	MEbrown	C2H2
MEbrown-26	Iba03G017750	0.982361	0.991154	MEbrown	C2H2
MEbrown-27	Iba03G040250	0.980951	0.973213	MEbrown	C2H2
MEbrown-28	Iba06G020290	0.852128	0.882116	MEbrown	C2H2
MEbrown-29	Iba07G027950	0.984338	0.989014	MEbrown	C2H2
MEbrown-30	Iba03G038000	0.979861	0.966171	MEbrown	C3H
MEbrown-31	Iba07G001170	0.995394	0.991647	MEbrown	C3H
MEbrown-32	Iba04G017280	0.922866	0.898055	MEbrown	CAMTA
MEbrown-33	Iba02G027550	0.969353	0.951181	MEbrown	CO-like
MEbrown-34	Iba02G044920	0.967153	0.94814	MEbrown	Dof
MEbrown-35	Iba03G045610	0.946191	0.957239	MEbrown	Dof
MEbrown-36	Iba07G033660	0.972345	0.956677	MEbrown	Dof
MEbrown-37	Iba01G002610	0.987603	0.985924	MEbrown	ERF
MEbrown-38	Iba01G041930	0.964679	0.946814	MEbrown	ERF
MEbrown-39	Iba02G013510	0.990607	0.983631	MEbrown	ERF
MEbrown-40	Iba02G025690	0.975763	0.962529	MEbrown	ERF
MEbrown-41	Iba02G050910	0.985382	0.992946	MEbrown	ERF
MEbrown-42	Iba03G001860	0.971619	0.979739	MEbrown	ERF
MEbrown-43	Iba03G018810	0.9047	0.8783	MEbrown	ERF
MEbrown-44	Iba03G027030	0.952776	0.937826	MEbrown	ERF
MEbrown-45	Iba04G025750	0.839172	0.819043	MEbrown	ERF
MEbrown-46	Iba04G032220	0.894921	0.87068	MEbrown	ERF
MEbrown-47	Iba07G032480	0.98654	0.975293	MEbrown	ERF
MEbrown-48	NewGene_814	0.91306	0.937322	MEbrown	FAR1
MEbrown-49	Iba01G032060	0.997681	0.99421	MEbrown	G2-like
MEbrown-50	Iba01G043360	0.990626	0.982616	MEbrown	G2-like
MEbrown-51	Iba05G039330	0.959005	0.947925	MEbrown	G2-like
MEbrown-52	Iba06G016160	0.983956	0.979489	MEbrown	GATA
MEbrown-53	Iba01G018670	0.981009	0.976902	MEbrown	GRAS
MEbrown-54	Iba02G007010	0.901517	0.878155	MEbrown	GRAS
MEbrown-55	Iba02G050000	0.974184	0.959112	MEbrown	GRAS
MEbrown-56	Iba04G031540	0.886332	0.860791	MEbrown	GRAS
MEbrown-57	Iba01G003160	0.997844	0.998998	MEbrown	HD-ZIP
MEbrown-58	Iba01G008960	0.980124	0.971018	MEbrown	HD-ZIP
MEbrown-59	Iba02G009750	0.838116	0.858915	MEbrown	HD-ZIP
MEbrown-60	Iba02G050950	0.998236	0.992682	MEbrown	HD-ZIP
MEbrown-61	Iba03G000700	0.88821	0.858892	MEbrown	HD-ZIP
MEbrown-62	Iba03G020380	0.971244	0.979692	MEbrown	HD-ZIP
MEbrown-63	Iba04G008920	0.979469	0.965611	MEbrown	HD-ZIP
MEbrown-64	Iba04G018160	0.993187	0.991544	MEbrown	HD-ZIP
MEbrown-65	Iba05G022930	0.9791	0.982942	MEbrown	HD-ZIP
MEbrown-66	Iba06G014050	0.97519	0.965972	MEbrown	HD-ZIP
MEbrown-67	Iba06G030000	0.966678	0.950617	MEbrown	HD-ZIP
MEbrown-68	Iba05G017790	0.956407	0.938426	MEbrown	HSF
MEbrown-69	Iba01G008200	0.958926	0.959834	MEbrown	LBD
MEbrown-70	Iba01G014140	0.993116	0.988146	MEbrown	LBD
MEbrown-71	Iba02G004530	0.93432	0.924821	MEbrown	LBD
MEbrown-72	Iba02G015660	0.997792	0.998438	MEbrown	LBD
MEbrown-73	Iba02G045630	0.988778	0.991476	MEbrown	LBD
MEbrown-74	Iba04G009470	0.987114	0.994271	MEbrown	LBD
MEbrown-75	Iba03G042590	0.916655	0.935321	MEbrown	LSD
MEbrown-76	Iba01G012890	0.887417	0.857553	MEbrown	MIKC_MADS
MEbrown-77	Iba01G015560	0.944087	0.919945	MEbrown	MIKC_MADS
MEbrown-78	Iba01G036340	0.920654	0.896094	MEbrown	MIKC_MADS
MEbrown-79	Iba02G003270	0.969045	0.952515	MEbrown	MIKC_MADS
MEbrown-80	Iba02G042410	0.954794	0.933797	MEbrown	MIKC_MADS
MEbrown-81	Iba03G026630	0.936872	0.913539	MEbrown	MIKC_MADS
MEbrown-82	Iba04G028720	0.992943	0.982562	MEbrown	MIKC_MADS
MEbrown-83	Iba04G034880	0.985	0.979271	MEbrown	MIKC_MADS
MEbrown-84	Iba05G007640	0.98899	0.989509	MEbrown	MIKC_MADS
MEbrown-85	Iba05G021940	0.934888	0.911692	MEbrown	MIKC_MADS
MEbrown-86	Iba05G036700	0.941727	0.959777	MEbrown	MIKC_MADS
MEbrown-87	Iba03G035050	0.998996	0.995314	MEbrown	M-type_MADS
MEbrown-88	Iba01G005160	0.845652	0.828529	MEbrown	MYB
MEbrown-89	Iba01G014030	0.975326	0.958163	MEbrown	MYB
MEbrown-90	Iba01G039990	0.985856	0.977195	MEbrown	MYB
MEbrown-91	Iba01G042110	0.979247	0.969459	MEbrown	MYB
MEbrown-92	Iba01G049100	0.919947	0.899264	MEbrown	MYB
MEbrown-93	Iba01G058350	0.962874	0.947819	MEbrown	MYB
MEbrown-94	Iba02G003010	0.934588	0.92907	MEbrown	MYB
MEbrown-95	Iba02G003490	0.993867	0.985824	MEbrown	MYB
MEbrown-96	Iba02G003550	0.979234	0.98175	MEbrown	MYB
MEbrown-97	Iba02G025310	0.95807	0.9388	MEbrown	MYB
MEbrown-98	Iba02G044820	0.995826	0.993204	MEbrown	MYB
MEbrown-99	Iba02G051940	0.92368	0.899385	MEbrown	MYB
MEbrown-100	Iba03G045470	0.975279	0.98479	MEbrown	MYB
MEbrown-101	Iba04G002810	0.971835	0.955144	MEbrown	MYB
MEbrown-102	Iba04G027730	0.993624	0.985217	MEbrown	MYB
MEbrown-103	Iba05G012030	0.968344	0.949039	MEbrown	MYB
MEbrown-104	Iba05G020920	0.948612	0.926758	MEbrown	MYB
MEbrown-105	Iba05G038470	0.997963	0.995959	MEbrown	MYB
MEbrown-106	Iba06G010500	0.97681	0.981555	MEbrown	MYB
MEbrown-107	Iba06G022620	0.973249	0.985765	MEbrown	MYB
MEbrown-108	Iba06G026920	0.978678	0.98894	MEbrown	MYB
MEbrown-109	Iba06G028150	0.959064	0.938098	MEbrown	MYB
MEbrown-110	Iba06G029090	0.996042	0.998874	MEbrown	MYB
MEbrown-111	Iba07G019740	0.913488	0.888637	MEbrown	MYB
MEbrown-112	Iba01G011200	0.859855	0.884144	MEbrown	MYB_related
MEbrown-113	Iba02G022490	0.979252	0.968181	MEbrown	MYB_related
MEbrown-114	Iba03G044330	0.892683	0.861965	MEbrown	MYB_related
MEbrown-115	Iba04G029300	0.986228	0.978456	MEbrown	MYB_related
MEbrown-116	Iba01G011710	0.996299	0.995011	MEbrown	NAC
MEbrown-117	Iba01G011730	0.997751	0.990991	MEbrown	NAC
MEbrown-118	Iba01G023440	0.979371	0.988084	MEbrown	NAC
MEbrown-119	Iba01G050830	0.891686	0.916062	MEbrown	NAC
MEbrown-120	Iba02G006480	0.993933	0.984426	MEbrown	NAC
MEbrown-121	Iba02G008360	0.94026	0.957223	MEbrown	NAC
MEbrown-122	Iba02G009270	0.955122	0.973048	MEbrown	NAC
MEbrown-123	Iba02G009330	0.864207	0.884312	MEbrown	NAC
MEbrown-124	Iba02G052880	0.982181	0.988343	MEbrown	NAC
MEbrown-125	Iba04G002360	0.996916	0.990811	MEbrown	NAC
MEbrown-126	Iba04G013240	0.994718	0.986177	MEbrown	NAC
MEbrown-127	Iba05G015940	0.988594	0.981626	MEbrown	NAC
MEbrown-128	Iba07G008190	0.909103	0.928946	MEbrown	NAC
MEbrown-129	Iba07G009440	0.999478	0.995241	MEbrown	NAC
MEbrown-130	Iba07G017800	0.978574	0.963897	MEbrown	NAC
MEbrown-131	Iba07G014590	0.998629	0.992878	MEbrown	NF-YB
MEbrown-132	Iba02G009540	0.922928	0.902351	MEbrown	NF-YC
MEbrown-133	Iba01G007030	0.962248	0.943179	MEbrown	Nin-like
MEbrown-134	Iba02G011260	0.930593	0.908582	MEbrown	Nin-like
MEbrown-135	Iba05G004700	0.980833	0.965828	MEbrown	Nin-like
MEbrown-136	Iba04G014700	0.962372	0.949975	MEbrown	S1Fa-like
MEbrown-137	Iba01G010220	0.948322	0.925799	MEbrown	TALE
MEbrown-138	Iba03G040170	0.960305	0.974469	MEbrown	TALE
MEbrown-139	Iba01G030750	0.908002	0.87831	MEbrown	TCP
MEbrown-140	Iba02G006890	0.935123	0.95046	MEbrown	TCP
MEbrown-141	Iba05G020330	0.922881	0.897382	MEbrown	TCP
MEbrown-142	Iba06G026890	0.970531	0.969966	MEbrown	TCP
MEbrown-143	Iba01G034960	0.933436	0.950821	MEbrown	Trihelix
MEbrown-144	Iba03G006790	0.984209	0.972798	MEbrown	Trihelix
MEbrown-145	Iba01G022710	0.997568	0.999153	MEbrown	WRKY
MEbrown-146	Iba01G047150	0.959658	0.973713	MEbrown	WRKY
MEbrown-147	Iba02G016630	0.930042	0.909038	MEbrown	WRKY
MEbrown-148	Iba02G020810	0.941949	0.961563	MEbrown	WRKY
MEbrown-149	Iba03G018270	0.960299	0.968357	MEbrown	WRKY
MEbrown-150	Iba04G017950	0.857019	0.889618	MEbrown	WRKY
MEbrown-151	Iba05G032320	0.81898	0.851119	MEbrown	WRKY
MEbrown-152	Iba06G028780	0.9862	0.988575	MEbrown	WRKY
MEbrown-153	Iba07G012140	0.896569	0.877915	MEbrown	WRKY
MEbrown-154	Iba07G024380	0.936983	0.918271	MEbrown	WRKY
MEbrown-155	Iba03G004660	0.93787	0.913916	MEbrown	YABBY
MEbrown-156	Iba03G040780	0.94425	0.9214	MEbrown	YABBY
MEbrown-157	Iba01G058340	0.906588	0.884515	MEbrown	ZF-HD
MEbrown-158	Iba02G006430	0.969099	0.979792	MEbrown	ZF-HD
MEbrown-159	Iba05G021630	0.990087	0.981029	MEbrown	ZF-HD
MEbrown-160	Iba06G024670	0.918705	0.937411	MEbrown	ZF-HD
MEturquoise-1	Iba01G013590	0.950259	0.981467	MEturquoise	AP2
MEturquoise-2	Iba03G001560	0.941913	0.978341	MEturquoise	AP2
MEturquoise-3	Iba01G019100	0.990767	0.996263	MEturquoise	ARF
MEturquoise-4	Iba07G032270	0.998695	0.988604	MEturquoise	ARF
MEturquoise-5	Iba03G002410	0.96936	0.919023	MEturquoise	B3
MEturquoise-6	Iba04G000510	0.980684	0.99609	MEturquoise	BBR-BPC
MEturquoise-7	Iba06G001060	0.986148	0.986006	MEturquoise	BBR-BPC
MEturquoise-8	Iba01G000240	0.988798	0.997372	MEturquoise	bHLH
MEturquoise-9	Iba01G003340	0.984391	0.99606	MEturquoise	bHLH
MEturquoise-10	Iba01G015350	0.974282	0.916317	MEturquoise	bHLH
MEturquoise-11	Iba01G029290	0.964935	0.995363	MEturquoise	bHLH
MEturquoise-12	Iba01G038670	0.971481	0.997262	MEturquoise	bHLH
MEturquoise-13	Iba01G045950	0.996905	0.976224	MEturquoise	bHLH
MEturquoise-14	Iba01G057560	0.97788	0.919958	MEturquoise	bHLH
MEturquoise-15	Iba01G060340	0.998009	0.967824	MEturquoise	bHLH
MEturquoise-16	Iba02G014280	0.997639	0.989689	MEturquoise	bHLH
MEturquoise-17	Iba02G015290	0.978475	0.994814	MEturquoise	bHLH
MEturquoise-18	Iba02G029470	0.981834	0.979209	MEturquoise	bHLH
MEturquoise-19	Iba02G048520	0.889035	0.909827	MEturquoise	bHLH
MEturquoise-20	Iba03G042400	0.96579	0.900969	MEturquoise	bHLH
MEturquoise-21	Iba04G007040	0.968474	0.908541	MEturquoise	bHLH
MEturquoise-22	Iba04G015550	0.978581	0.994328	MEturquoise	bHLH
MEturquoise-23	Iba04G025320	0.987531	0.971443	MEturquoise	bHLH
MEturquoise-24	Iba05G007680	0.946465	0.983449	MEturquoise	bHLH
MEturquoise-25	Iba05G018590	0.999139	0.981463	MEturquoise	bHLH
MEturquoise-26	Iba05G025220	0.985148	0.960955	MEturquoise	bHLH
MEturquoise-27	Iba05G037420	0.985883	0.982511	MEturquoise	bHLH
MEturquoise-28	Iba06G009920	0.991998	0.98938	MEturquoise	bHLH
MEturquoise-29	Iba06G027930	0.949535	0.976057	MEturquoise	bHLH
MEturquoise-30	Iba07G022400	0.993038	0.963646	MEturquoise	bHLH
MEturquoise-31	Iba01G006360	0.992309	0.951426	MEturquoise	bZIP
MEturquoise-32	Iba01G009070	0.947407	0.925273	MEturquoise	bZIP
MEturquoise-33	Iba01G049590	0.99464	0.992336	MEturquoise	bZIP
MEturquoise-34	Iba03G026720	0.994108	0.954146	MEturquoise	bZIP
MEturquoise-35	Iba03G041390	0.7519	0.745424	MEturquoise	bZIP
MEturquoise-36	Iba04G002610	0.995096	0.967316	MEturquoise	bZIP
MEturquoise-37	Iba04G008350	0.985397	0.934477	MEturquoise	bZIP
MEturquoise-38	Iba04G032880	0.967706	0.916258	MEturquoise	bZIP
MEturquoise-39	Iba05G000110	0.979188	0.924861	MEturquoise	bZIP
MEturquoise-40	Iba05G012390	0.943552	0.919585	MEturquoise	bZIP
MEturquoise-41	Iba05G033490	0.997837	0.969419	MEturquoise	bZIP
MEturquoise-42	Iba06G016310	0.996989	0.974883	MEturquoise	bZIP
MEturquoise-43	Iba07G018040	0.995482	0.964381	MEturquoise	bZIP
MEturquoise-44	Iba07G028570	0.990144	0.985244	MEturquoise	bZIP
MEturquoise-45	Iba01G032860	0.96737	0.992815	MEturquoise	C2H2
MEturquoise-46	Iba01G038800	0.994447	0.961814	MEturquoise	C2H2
MEturquoise-47	Iba01G042150	0.810821	0.852298	MEturquoise	C2H2
MEturquoise-48	Iba01G043160	0.955477	0.993368	MEturquoise	C2H2
MEturquoise-49	Iba01G043430	0.984568	0.953212	MEturquoise	C2H2
MEturquoise-50	Iba01G044080	0.997608	0.969447	MEturquoise	C2H2
MEturquoise-51	Iba03G021900	0.974732	0.912746	MEturquoise	C2H2
MEturquoise-52	Iba04G008600	0.9913	0.986096	MEturquoise	C2H2
MEturquoise-53	Iba04G009320	0.998911	0.972694	MEturquoise	C2H2
MEturquoise-54	Iba04G013810	0.987384	0.953385	MEturquoise	C2H2
MEturquoise-55	Iba05G015930	0.990054	0.942903	MEturquoise	C2H2
MEturquoise-56	Iba05G027910	0.962969	0.981771	MEturquoise	C2H2
MEturquoise-57	Iba05G027920	0.996415	0.971803	MEturquoise	C2H2
MEturquoise-58	Iba05G040460	0.990581	0.963046	MEturquoise	C2H2
MEturquoise-59	Iba06G021380	0.987104	0.988603	MEturquoise	C2H2
MEturquoise-60	Iba07G009840	0.992161	0.974718	MEturquoise	C2H2
MEturquoise-61	Iba07G011880	0.994885	0.966793	MEturquoise	C2H2
MEturquoise-62	Iba07G011920	0.929625	0.894658	MEturquoise	C2H2
MEturquoise-63	Iba07G014580	0.987753	0.989893	MEturquoise	C2H2
MEturquoise-64	Iba01G027080	0.985893	0.940769	MEturquoise	C3H
MEturquoise-65	Iba03G010730	0.977711	0.9965	MEturquoise	C3H
MEturquoise-66	Iba05G036690	0.974219	0.998515	MEturquoise	C3H
MEturquoise-67	Iba06G007240	0.993901	0.974264	MEturquoise	C3H
MEturquoise-68	Iba07G008020	0.997203	0.966435	MEturquoise	C3H
MEturquoise-69	Iba07G003040	0.854312	0.885566	MEturquoise	CO-like
MEturquoise-70	Iba02G034630	0.996901	0.963573	MEturquoise	DBB
MEturquoise-71	Iba07G009670	0.99915	0.98281	MEturquoise	DBB
MEturquoise-72	Iba01G034830	0.99518	0.967924	MEturquoise	Dof
MEturquoise-73	Iba07G026530	0.988866	0.992376	MEturquoise	EIL
MEturquoise-74	Iba01G004100	0.943658	0.96626	MEturquoise	ERF
MEturquoise-75	Iba01G033850	0.972189	0.930244	MEturquoise	ERF
MEturquoise-76	Iba01G038920	0.991772	0.96585	MEturquoise	ERF
MEturquoise-77	Iba01G049660	0.984274	0.933725	MEturquoise	ERF
MEturquoise-78	Iba01G057910	0.952626	0.875161	MEturquoise	ERF
MEturquoise-79	Iba02G018130	0.943679	0.923224	MEturquoise	ERF
MEturquoise-80	Iba02G022430	0.999527	0.978818	MEturquoise	ERF
MEturquoise-81	Iba02G025900	0.915315	0.957454	MEturquoise	ERF
MEturquoise-82	Iba02G049940	0.95821	0.884599	MEturquoise	ERF
MEturquoise-83	Iba02G049950	0.999299	0.979894	MEturquoise	ERF
MEturquoise-84	Iba02G052320	0.957892	0.884248	MEturquoise	ERF
MEturquoise-85	Iba03G010480	0.959741	0.991193	MEturquoise	ERF
MEturquoise-86	Iba03G037450	0.969231	0.973353	MEturquoise	ERF
MEturquoise-87	Iba03G043400	0.990988	0.947241	MEturquoise	ERF
MEturquoise-88	Iba03G043430	0.993231	0.953862	MEturquoise	ERF
MEturquoise-89	Iba03G044250	0.955453	0.92293	MEturquoise	ERF
MEturquoise-90	Iba04G016230	0.967894	0.950232	MEturquoise	ERF
MEturquoise-91	Iba05G022040	0.967723	0.908814	MEturquoise	ERF
MEturquoise-92	Iba05G025420	0.97967	0.999183	MEturquoise	ERF
MEturquoise-93	Iba05G034660	0.996032	0.991616	MEturquoise	ERF
MEturquoise-94	Iba05G035390	0.985817	0.93967	MEturquoise	ERF
MEturquoise-95	Iba05G035920	0.994929	0.96341	MEturquoise	ERF
MEturquoise-96	Iba07G001410	0.986862	0.995333	MEturquoise	ERF
MEturquoise-97	Iba07G014030	0.983945	0.997235	MEturquoise	ERF
MEturquoise-98	Iba07G014770	0.995753	0.994015	MEturquoise	ERF
MEturquoise-99	Iba07G025170	0.999785	0.976563	MEturquoise	ERF
MEturquoise-100	Iba07G025180	0.999693	0.982022	MEturquoise	ERF
MEturquoise-101	Iba07G031410	0.997414	0.978005	MEturquoise	ERF
MEturquoise-102	Iba01G058780	0.965896	0.978485	MEturquoise	FAR1
MEturquoise-103	Iba02G009690	0.924931	0.969764	MEturquoise	G2-like
MEturquoise-104	Iba04G012810	0.939512	0.861329	MEturquoise	G2-like
MEturquoise-105	Iba05G015410	0.977051	0.93346	MEturquoise	G2-like
MEturquoise-106	Iba05G027640	0.997375	0.969032	MEturquoise	G2-like
MEturquoise-107	Iba05G039990	0.937465	0.946338	MEturquoise	G2-like
MEturquoise-108	Iba07G011270	0.996518	0.968524	MEturquoise	G2-like
MEturquoise-109	Iba07G032590	0.998544	0.970828	MEturquoise	G2-like
MEturquoise-110	Iba01G040470	0.996256	0.965326	MEturquoise	GATA
MEturquoise-111	Iba05G000640	0.974841	0.935054	MEturquoise	GATA
MEturquoise-112	Iba07G001050	0.947885	0.88152	MEturquoise	GATA
MEturquoise-113	Iba07G033160	0.995707	0.993697	MEturquoise	GATA
MEturquoise-114	Iba01G010370	0.991971	0.952339	MEturquoise	GRAS
MEturquoise-115	Iba01G023120	0.993295	0.991315	MEturquoise	GRAS
MEturquoise-116	Iba03G000140	0.995127	0.983113	MEturquoise	GRAS
MEturquoise-117	Iba03G033430	0.991027	0.995078	MEturquoise	GRAS
MEturquoise-118	Iba03G033440	0.971996	0.989595	MEturquoise	GRAS
MEturquoise-119	Iba06G010570	0.979437	0.947287	MEturquoise	GRAS
MEturquoise-120	Iba06G011320	0.982866	0.968182	MEturquoise	GRAS
MEturquoise-121	Iba01G035800	0.968443	0.944531	MEturquoise	HD-ZIP
MEturquoise-122	Iba01G042500	0.968098	0.989738	MEturquoise	HD-ZIP
MEturquoise-123	Iba03G017660	0.953912	0.989214	MEturquoise	HD-ZIP
MEturquoise-124	Iba03G041500	0.960983	0.899962	MEturquoise	HD-ZIP
MEturquoise-125	Iba05G005160	0.95951	0.940331	MEturquoise	HD-ZIP
MEturquoise-126	Iba05G020290	0.994846	0.994429	MEturquoise	HD-ZIP
MEturquoise-127	Iba06G006020	0.994362	0.973988	MEturquoise	HD-ZIP
MEturquoise-128	Iba01G009930	0.997289	0.964045	MEturquoise	HSF
MEturquoise-129	Iba01G016980	0.959745	0.888064	MEturquoise	HSF
MEturquoise-130	Iba02G050090	0.992357	0.952167	MEturquoise	HSF
MEturquoise-131	Iba03G013060	0.994259	0.957872	MEturquoise	HSF
MEturquoise-132	Iba03G013080	0.933198	0.863572	MEturquoise	HSF
MEturquoise-133	Iba03G043540	0.967416	0.904875	MEturquoise	HSF
MEturquoise-134	Iba04G003700	0.972573	0.908889	MEturquoise	HSF
MEturquoise-135	Iba04G015790	0.995255	0.959854	MEturquoise	HSF
MEturquoise-136	Iba04G031890	0.974002	0.911662	MEturquoise	HSF
MEturquoise-137	Iba05G023140	0.998227	0.967505	MEturquoise	HSF
MEturquoise-138	Iba05G039200	0.993883	0.968661	MEturquoise	HSF
MEturquoise-139	Iba07G025290	0.988909	0.983757	MEturquoise	HSF
MEturquoise-140	Iba01G010560	0.945125	0.966019	MEturquoise	LBD
MEturquoise-141	Iba02G015010	0.979058	0.96494	MEturquoise	LBD
MEturquoise-142	Iba04G020410	0.995945	0.966843	MEturquoise	LBD
MEturquoise-143	Iba04G027650	0.98799	0.947007	MEturquoise	LBD
MEturquoise-144	Iba05G001430	0.939394	0.858821	MEturquoise	LBD
MEturquoise-145	Iba05G023100	0.836402	0.800998	MEturquoise	LBD
MEturquoise-146	Iba07G014010	0.963974	0.936242	MEturquoise	LBD
MEturquoise-147	Iba01G047810	0.973405	0.992393	MEturquoise	LSD
MEturquoise-148	Iba01G034280	0.979413	0.999185	MEturquoise	MIKC_MADS
MEturquoise-149	Iba02G022910	0.986737	0.991319	MEturquoise	MIKC_MADS
MEturquoise-150	Iba05G020570	0.98613	0.998796	MEturquoise	MIKC_MADS
MEturquoise-151	Iba05G024310	0.97943	0.960452	MEturquoise	MIKC_MADS
MEturquoise-152	Iba07G008080	0.994218	0.961518	MEturquoise	MIKC_MADS
MEturquoise-153	Iba02G042790	0.959055	0.890374	MEturquoise	M-type_MADS
MEturquoise-154	Iba03G003360	0.926997	0.846599	MEturquoise	M-type_MADS
MEturquoise-155	Iba05G039940	0.944142	0.880981	MEturquoise	M-type_MADS
MEturquoise-156	Iba01G000620	0.994777	0.970311	MEturquoise	MYB
MEturquoise-157	Iba01G005180	0.990967	0.960209	MEturquoise	MYB
MEturquoise-158	Iba01G021300	0.956878	0.97661	MEturquoise	MYB
MEturquoise-159	Iba01G025920	0.970179	0.970152	MEturquoise	MYB
MEturquoise-160	Iba01G025950	0.967626	0.968741	MEturquoise	MYB
MEturquoise-161	Iba01G039860	0.998295	0.988303	MEturquoise	MYB
MEturquoise-162	Iba01G048530	0.998574	0.971281	MEturquoise	MYB
MEturquoise-163	Iba02G010050	0.916383	0.91555	MEturquoise	MYB
MEturquoise-164	Iba02G011660	0.996243	0.9623	MEturquoise	MYB
MEturquoise-165	Iba02G046240	0.983865	0.95611	MEturquoise	MYB
MEturquoise-166	Iba02G047440	0.981769	0.968697	MEturquoise	MYB
MEturquoise-167	Iba03G007050	0.967341	0.902763	MEturquoise	MYB
MEturquoise-168	Iba04G006090	0.959606	0.925591	MEturquoise	MYB
MEturquoise-169	Iba04G009290	0.962744	0.897644	MEturquoise	MYB
MEturquoise-170	Iba04G026490	0.999326	0.982107	MEturquoise	MYB
MEturquoise-171	Iba05G003590	0.988099	0.967929	MEturquoise	MYB
MEturquoise-172	Iba05G028720	0.996112	0.968526	MEturquoise	MYB
MEturquoise-173	Iba06G008630	0.927763	0.86036	MEturquoise	MYB
MEturquoise-174	Iba06G011080	0.994319	0.963923	MEturquoise	MYB
MEturquoise-175	Iba06G023830	0.991369	0.963488	MEturquoise	MYB
MEturquoise-176	Iba06G025780	0.960047	0.905824	MEturquoise	MYB
MEturquoise-177	Iba07G003230	0.956015	0.883811	MEturquoise	MYB
MEturquoise-178	Iba07G013300	0.996534	0.968017	MEturquoise	MYB
MEturquoise-179	Iba07G021420	0.996111	0.982049	MEturquoise	MYB
MEturquoise-180	Iba07G033750	0.957582	0.985298	MEturquoise	MYB
MEturquoise-181	Iba02G044580	0.995369	0.985149	MEturquoise	MYB_related
MEturquoise-182	Iba03G026780	0.936916	0.855608	MEturquoise	MYB_related
MEturquoise-183	Iba05G028520	0.957659	0.993728	MEturquoise	MYB_related
MEturquoise-184	Iba01G007610	0.978474	0.981316	MEturquoise	NAC
MEturquoise-185	Iba01G014260	0.98577	0.970736	MEturquoise	NAC
MEturquoise-186	Iba01G019000	0.897368	0.889146	MEturquoise	NAC
MEturquoise-187	Iba02G045650	0.979849	0.948564	MEturquoise	NAC
MEturquoise-188	Iba02G051870	0.969721	0.986393	MEturquoise	NAC
MEturquoise-189	Iba03G004790	0.996485	0.988026	MEturquoise	NAC
MEturquoise-190	Iba03G030330	0.988926	0.983968	MEturquoise	NAC
MEturquoise-191	Iba03G040490	0.997027	0.968918	MEturquoise	NAC
MEturquoise-192	Iba05G029160	0.999461	0.976716	MEturquoise	NAC
MEturquoise-193	Iba06G024400	0.998841	0.972281	MEturquoise	NAC
MEturquoise-194	Iba07G009460	0.976828	0.918193	MEturquoise	NAC
MEturquoise-195	Iba01G027860	0.99077	0.99619	MEturquoise	NF-YA
MEturquoise-196	Iba02G029020	0.99503	0.964773	MEturquoise	NF-YA
MEturquoise-197	Iba07G019770	0.996206	0.960508	MEturquoise	NF-YA
MEturquoise-198	Iba01G000190	0.985268	0.979502	MEturquoise	Nin-like
MEturquoise-199	Iba07G016840	0.996507	0.975485	MEturquoise	Nin-like
MEturquoise-200	Iba03G015810	0.992683	0.985882	MEturquoise	SBP
MEturquoise-201	Iba05G033380	0.990502	0.963475	MEturquoise	SRS
MEturquoise-202	Iba07G033130	0.934354	0.977894	MEturquoise	SRS
MEturquoise-203	Iba02G041160	0.997129	0.965348	MEturquoise	TALE
MEturquoise-204	Iba02G052720	0.957541	0.994938	MEturquoise	TALE
MEturquoise-205	Iba04G014020	0.962163	0.993762	MEturquoise	TALE
MEturquoise-206	Iba05G013860	0.941571	0.857018	MEturquoise	TALE
MEturquoise-207	Iba05G025980	0.997639	0.989685	MEturquoise	TALE
MEturquoise-208	Iba01G014330	0.993588	0.96203	MEturquoise	TCP
MEturquoise-209	Iba01G023890	0.989432	0.944683	MEturquoise	TCP
MEturquoise-210	Iba03G007140	0.891648	0.897365	MEturquoise	TCP
MEturquoise-211	Iba04G028640	0.990649	0.946529	MEturquoise	TCP
MEturquoise-212	Iba05G032850	0.933247	0.84513	MEturquoise	TCP
MEturquoise-213	Iba01G004530	0.999455	0.979665	MEturquoise	Trihelix
MEturquoise-214	Iba02G010880	0.997562	0.980878	MEturquoise	Trihelix
MEturquoise-215	Iba03G008520	0.997203	0.964464	MEturquoise	Trihelix
MEturquoise-216	Iba04G019420	0.962739	0.994478	MEturquoise	Trihelix
MEturquoise-217	Iba05G024660	0.999578	0.977249	MEturquoise	Trihelix
MEturquoise-218	Iba06G028340	0.988143	0.96167	MEturquoise	Trihelix
MEturquoise-219	Iba07G011340	0.966006	0.899661	MEturquoise	Trihelix
MEturquoise-220	Iba01G008530	0.991074	0.964924	MEturquoise	WOX
MEturquoise-221	Iba01G025490	0.974902	0.913922	MEturquoise	WRKY
MEturquoise-222	Iba01G032820	0.962184	0.943072	MEturquoise	WRKY
MEturquoise-223	Iba01G032830	0.952269	0.983206	MEturquoise	WRKY
MEturquoise-224	Iba01G037560	0.982235	0.93817	MEturquoise	WRKY
MEturquoise-225	Iba01G040960	0.993323	0.961571	MEturquoise	WRKY
MEturquoise-226	Iba02G011680	0.997378	0.970244	MEturquoise	WRKY
MEturquoise-227	Iba02G022540	0.973139	0.910352	MEturquoise	WRKY
MEturquoise-228	Iba03G001480	0.92881	0.935364	MEturquoise	WRKY
MEturquoise-229	Iba03G008760	0.964616	0.894663	MEturquoise	WRKY
MEturquoise-230	Iba03G012500	0.983317	0.992118	MEturquoise	WRKY
MEturquoise-231	Iba04G004420	0.976646	0.918537	MEturquoise	WRKY
MEturquoise-232	Iba04G011360	0.979093	0.943852	MEturquoise	WRKY
MEturquoise-233	Iba04G017380	0.915664	0.950718	MEturquoise	WRKY
MEturquoise-234	Iba04G025720	0.956639	0.882213	MEturquoise	WRKY
MEturquoise-235	Iba04G027460	0.970818	0.924967	MEturquoise	WRKY
MEturquoise-236	Iba05G005830	0.998221	0.968507	MEturquoise	WRKY
MEturquoise-237	Iba05G019430	0.997331	0.979118	MEturquoise	WRKY
MEturquoise-238	Iba06G017400	0.96243	0.968681	MEturquoise	WRKY
MEturquoise-239	Iba06G017410	0.997803	0.970871	MEturquoise	WRKY
MEturquoise-240	Iba07G014940	0.96629	0.978643	MEturquoise	WRKY
MEturquoise-241	Iba07G031350	0.99919	0.975582	MEturquoise	WRKY
MEturquoise-242	Iba02G006440	0.996011	0.973902	MEturquoise	ZF-HD
MEturquoise-243	Iba02G044840	0.989789	0.966176	MEturquoise	ZF-HD
MEturquoise-244	Iba07G029020	0.991637	0.977193	MEturquoise	ZF-HD

## Sheet: 12_7
GeneID	Module Membership	gene significance	Module	Gene Code	Gene Families	Annotation 1	Annotation 2	Annotation 3	Annotation 4	Annotation 5	Annotation 6	Annotation 7	Annotation 8
Iba01G009580	0.659159	0.649245	MEblue	MEblue-1	OG0007672	Cellular Component: integral component of membrane (GO:0016021);;	K13692|8.3e-07|rcu:8288110|K13692 UDP-glucose:(indol-3-yl)acetate beta-D-glucosyltransferase [EC:2.4.1.121] | (RefSeq) UDP-glycosyltransferase 84B1	--	--	--	--	Uncharacterized protein OS=Jatropha curcas OX=180498 GN=JCGZ_12464 PE=4 SV=1	--	--	hypothetical protein JCGZ_12464 [Jatropha curcas]
Iba01G010350	0.998039	0.993895	MEblue	MEblue-2	OG0012331	Molecular Function: UDP-glycosyltransferase activity (GO:0008194);;	K12356|2.6e-134|sind:105176179|K12356 coniferyl-alcohol glucosyltransferase [EC:2.4.1.111] | (RefSeq) anthocyanidin 3-O-glucosyltransferase 5-like	[GC]	--	UDP-glucoronosyl and UDP-glucosyl transferase	Anthocyanidin 3-O-glucosyltransferase 5 OS=Manihot esculenta OX=3983 GN=GT5 PE=2 SV=1	Glycosyltransferase OS=Nyssa sinensis OX=561372 GN=F0562_006473 PE=3 SV=1	--	--	glycosyltransferase [Actinidia deliciosa]
Iba01G013460	0.997135	0.985441	MEblue	MEblue-3	OG0003520	Molecular Function: DNA binding (GO:0003677);; Molecular Function: UDP-glycosyltransferase activity (GO:0008194);; Cellular Component: integral component of membrane (GO:0016021);;	K15777|1.8e-36|mesc:110630336|K15777 4,5-DOPA dioxygenase extradiol [EC:1.13.11.-] | (RefSeq) uncharacterized protein LOC110630336	--	--	ZF-HD protein dimerisation region	Zinc-finger homeodomain protein 10 OS=Arabidopsis thaliana OX=3702 GN=ZHD10 PE=1 SV=1	ZF-HD dimerization-type domain-containing protein OS=Camellia sinensis var. sinensis OX=542762 GN=TEA_011107 PE=4 SV=1	K	Transcription	PREDICTED: zinc-finger homeodomain protein 9 [Vitis vinifera]
Iba01G032650	0.971978	0.981393	MEblue	MEblue-4	OG0020222	Biological Process: protein glycosylation (GO:0006486);; Molecular Function: transferase activity, transferring glycosyl groups (GO:0016757);;	K18789|8.8e-43|mesc:110630742|K18789 xylogalacturonan beta-1,3-xylosyltransferase [EC:2.4.2.41] | (RefSeq) probable glycosyltransferase At5g20260	[GMW]	--	Exostosin family	Probable glycosyltransferase At5g03795 OS=Arabidopsis thaliana OX=3702 GN=At5g03795 PE=3 SV=2	Exostosin domain-containing protein OS=Nyssa sinensis OX=561372 GN=F0562_032247 PE=3 SV=1	--	--	PREDICTED: probable glycosyltransferase At5g03795 [Sesamum indicum]
Iba01G035630	0.808143	0.734735	MEblue	MEblue-5	OG0000131	Molecular Function: UDP-glycosyltransferase activity (GO:0008194);;	K22706|2.8e-181|pper:18788923|K22706 (R)-mandelonitrile beta-glucosyltransferase [EC:2.4.1.354] | (RefSeq) 7-deoxyloganetin glucosyltransferase	[GC]	--	UDP-glucoronosyl and UDP-glucosyl transferase	7-deoxyloganetin glucosyltransferase OS=Gardenia jasminoides OX=114476 GN=UGT85A24 PE=1 SV=1	Glycosyltransferase OS=Citrus clementina OX=85681 GN=CICLE_v10000958mg PE=3 SV=1	--	--	hypothetical protein CICLE_v10000958mg [Citrus clementina]
Iba01G045220	0.951523	0.982791	MEblue	MEblue-6	OG0000685	Molecular Function: UDP-glycosyltransferase activity (GO:0008194);;	K18823|1.0e-106|adu:107468558|K18823 soyasaponin III rhamnosyltransferase [EC:2.4.1.273] | (RefSeq) soyasaponin III rhamnosyltransferase	[GC]	--	UDP-glucoronosyl and UDP-glucosyl transferase	UDP-glycosyltransferase 91A1 OS=Arabidopsis thaliana OX=3702 GN=UGT91A1 PE=2 SV=1	Uncharacterized protein OS=Nyssa sinensis OX=561372 GN=F0562_005330 PE=4 SV=1	--	--	UDP-glycosyltransferase [Acacia mangium]
Iba01G050480	0.969257	0.935357	MEblue	MEblue-7	OG0003931	Molecular Function: UDP-glycosyltransferase activity (GO:0008194);;	K13691|8.7e-63|nta:107802362|K13691 pathogen-inducible salicylic acid glucosyltransferase [EC:2.4.1.-] | (RefSeq) UDP-glycosyltransferase 74G1-like	[GC]	--	UDP-glucoronosyl and UDP-glucosyl transferase	UDP-glycosyltransferase 87A2 OS=Arabidopsis thaliana OX=3702 GN=UGT87A2 PE=1 SV=1	Uncharacterized protein OS=Camellia sinensis var. sinensis OX=542762 GN=TEA_006025 PE=4 SV=1	--	--	PREDICTED: UDP-glycosyltransferase 87A1-like [Vitis vinifera]
Iba02G027010	0.974859	0.950098	MEblue	MEblue-8	Na	Molecular Function: beta-1,4-mannosylglycoprotein 4-beta-N-acetylglucosaminyltransferase activity (GO:0003830);; Biological Process: protein N-linked glycosylation (GO:0006487);; Cellular Component: integral component of membrane (GO:0016021);;	K00737|1.4e-175|oeu:111403379|K00737 beta-1,4-mannosyl-glycoprotein beta-1,4-N-acetylglucosaminyltransferase [EC:2.4.1.144] | (RefSeq) beta-1,4-mannosyl-glycoprotein 4-beta-N-acetylglucosaminyltransferase-like	--	--	Glycosyltransferase family 17	Beta-1,4-mannosyl-glycoprotein 4-beta-N-acetylglucosaminyltransferase OS=Rattus norvegicus OX=10116 GN=Mgat3 PE=1 SV=2	Beta-1,4-mannosyl-glycoprotein like OS=Actinidia chinensis var. chinensis OX=1590841 GN=CEY00_Acc14225 PE=4 SV=1	S	Function unknown	unnamed protein product [Coffea canephora]
Iba02G037560	0.952263	0.972358	MEblue	MEblue-9	OG0018247	Molecular Function: UDP-glycosyltransferase activity (GO:0008194);; Cellular Component: integral component of membrane (GO:0016021);;	K22845|3.0e-140|nnu:104588566|K22845 phlorizin synthase [EC:2.4.1.357] | (RefSeq) UDP-glycosyltransferase 88F3-like	[GC]	--	UDP-glucoronosyl and UDP-glucosyl transferase	UDP-glycosyltransferase 88F4 OS=Malus domestica OX=3750 GN=UGT88F4 PE=2 SV=1	UDPGT domain-containing protein OS=Nyssa sinensis OX=561372 GN=F0562_002975 PE=3 SV=1	--	--	PREDICTED: anthocyanidin 5,3-O-glucosyltransferase-like [Nelumbo nucifera]
Iba02G038100	0.793126	0.717807	MEblue	MEblue-10	OG0004360	Molecular Function: alpha,alpha-trehalose-phosphate synthase (UDP-forming) activity (GO:0003825);; Biological Process: trehalose biosynthetic process (GO:0005992);;	K16055|0.0e+00|vvi:100255459|K16055 trehalose 6-phosphate synthase/phosphatase [EC:2.4.1.15 3.1.3.12] | (RefSeq) alpha,alpha-trehalose-phosphate synthase [UDP-forming] 1	[G]	Carbohydrate transport and metabolism	Glycosyltransferase family 20	Alpha,alpha-trehalose-phosphate synthase [UDP-forming] 1 OS=Arabidopsis thaliana OX=3702 GN=TPS1 PE=1 SV=1	Alpha,alpha-trehalose-phosphate synthase (UDP-forming) OS=Nyssa sinensis OX=561372 GN=F0562_013791 PE=3 SV=1	G	Carbohydrate transport and metabolism	PREDICTED: alpha,alpha-trehalose-phosphate synthase [UDP-forming] 1-like [Vitis vinifera]
Iba03G021160	0.923715	0.89642	MEblue	MEblue-11	OG0006213	Cellular Component: integral component of membrane (GO:0016021);;	K09775|2.9e-11|dzi:111283728|K09775 uncharacterized protein | (RefSeq) uncharacterized protein LOC111283728 isoform X1	--	--	Core-2/I-Branching enzyme	Glycosyltransferase BC10 OS=Oryza sativa subsp. japonica OX=39947 GN=BC10 PE=1 SV=1	4-hydroxy-7-methoxy-3-oxo-3,4-dihydro-2H-1, 4-benzoxazin-2-yl glucoside beta-D-glucosidase OS=Actinidia chinensis var. chinensis OX=1590841 GN=CEY00_Acc21303 PE=4 SV=1	S	Function unknown	PREDICTED: uncharacterized protein LOC104239130 [Nicotiana sylvestris]
Iba03G031610	0.80786	0.738247	MEblue	MEblue-12	OG0001138	Cellular Component: integral component of membrane (GO:0016021);;	K09775|1.2e-10|dzi:111283728|K09775 uncharacterized protein | (RefSeq) uncharacterized protein LOC111283728 isoform X1	--	--	Core-2/I-Branching enzyme	Glycosyltransferase BC10 OS=Oryza sativa subsp. japonica OX=39947 GN=BC10 PE=1 SV=1	Uncharacterized protein OS=Nyssa sinensis OX=561372 GN=F0562_025136 PE=4 SV=1	S	Function unknown	PREDICTED: uncharacterized protein LOC105158025 [Sesamum indicum]
Iba03G040370	0.983103	0.969235	MEblue	MEblue-13	OG0018826	Molecular Function: UDP-glycosyltransferase activity (GO:0008194);; Molecular Function: transferase activity, transferring hexosyl groups (GO:0016758);;	K13227|7.9e-76|sita:101752637|K13227 UDP-glucosyltransferase BX8/BX9 [EC:2.4.1.202] | (RefSeq) DIMBOA UDP-glucosyltransferase BX8 isoform X1	[GC]	--	UDP-glucoronosyl and UDP-glucosyl transferase	UDP-glucose iridoid glucosyltransferase OS=Catharanthus roseus OX=4058 GN=UGT76A2 PE=1 SV=1	SHSP domain-containing protein OS=Nyssa sinensis OX=561372 GN=F0562_001019 PE=3 SV=1	--	--	hypothetical protein VITISV_006871 [Vitis vinifera]
Iba03G042330	0.883779	0.926785	MEblue	MEblue-14	OG0000626	Molecular Function: catalytic activity (GO:0003824);; Biological Process: trehalose biosynthetic process (GO:0005992);;	K16055|0.0e+00|vvi:100259175|K16055 trehalose 6-phosphate synthase/phosphatase [EC:2.4.1.15 3.1.3.12] | (RefSeq) alpha,alpha-trehalose-phosphate synthase [UDP-forming] 5	[G]	Carbohydrate transport and metabolism	Glycosyltransferase family 20	Alpha,alpha-trehalose-phosphate synthase [UDP-forming] 5 OS=Arabidopsis thaliana OX=3702 GN=TPS5 PE=1 SV=2	Alpha,alpha-trehalose-phosphate synthase OS=Actinidia chinensis var. chinensis OX=1590841 GN=CEY00_Acc29449 PE=3 SV=1	G	Carbohydrate transport and metabolism	PREDICTED: alpha,alpha-trehalose-phosphate synthase [UDP-forming] 5 [Vitis vinifera]
Iba04G001130	0.924455	0.912276	MEblue	MEblue-15	OG0009367	Molecular Function: molecular_function (GO:0003674);; Molecular Function: nucleic acid binding (GO:0003676);; Molecular Function: RNA binding (GO:0003723);; Molecular Function: catalytic activity (GO:0003824);; Molecular Function: nuclease activity (GO:0004518);; Molecular Function: endonuclease activity (GO:0004519);; Molecular Function: binding (GO:0005488);; Molecular Function: protein binding…	K03842|2.6e-92|csv:101218297|K03842 beta-1,4-mannosyltransferase [EC:2.4.1.142] | (RefSeq) UDP-glycosyltransferase TURAN isoform X2	[R]	General function prediction only	PPR repeat family	Pentatricopeptide repeat-containing protein At2g42920, chloroplastic OS=Arabidopsis thaliana OX=3702 GN=PCMP-E75 PE=2 SV=1	Pentatricopeptide repeat-containing protein OS=Actinidia chinensis var. chinensis OX=1590841 GN=CEY00_Acc00003 PE=4 SV=1	S	Function unknown	hypothetical protein CICLE_v10031197mg [Citrus clementina]
Iba04G014420	0.896263	0.829923	MEblue	MEblue-16	OG0027437	Molecular Function: UDP-glycosyltransferase activity (GO:0008194);;	K13496|1.4e-06|nto:104108771|K13496 UDP-glucosyltransferase 73C [EC:2.4.1.-] | (RefSeq) UDP-glycosyltransferase 73C3-like isoform X1	[GC]	--	--	Crocetin glucosyltransferase 3 OS=Crocus sativus OX=82528 GN=GLT3 PE=1 SV=1	Glycosyltransferase OS=Handroanthus impetiginosus OX=429701 GN=CDL12_06197 PE=3 SV=1	G	Carbohydrate transport and metabolism	hypothetical protein MIMGU_mgv11b017767mg [Erythranthe guttata]
Iba04G015670	0.944886	0.968746	MEblue	MEblue-17	OG0023859	Molecular Function: UDP-glycosyltransferase activity (GO:0008194);;	K12338|1.8e-89|bna:106397231|K12338 anthocyanidin 3-O-glucoside 5-O-glucosyltransferase [EC:2.4.1.298] | (RefSeq) UDP-glycosyltransferase 75C1-like	[GC]	--	UDP-glucoronosyl and UDP-glucosyl transferase	Crocetin glucosyltransferase, chloroplastic OS=Gardenia jasminoides OX=114476 GN=UGT75L6 PE=1 SV=1	Glycosyltransferase OS=Davidia involucrata OX=16924 GN=Din_009092 PE=3 SV=1	--	--	unnamed protein product [Coffea canephora]
Iba04G032830	0.985392	0.982518	MEblue	MEblue-18	OG0002257	Cellular Component: integral component of membrane (GO:0016021);; Molecular Function: transferase activity, transferring glycosyl groups (GO:0016757);;	K08238|4.9e-94|bvg:104894005|K08238 xyloglucan 6-xylosyltransferase [EC:2.4.2.39] | (RefSeq) probable xyloglucan 6-xylosyltransferase 5	[GM]	--	galactosyl transferase GMA12/MNN10 family	Putative glycosyltransferase 7 OS=Arabidopsis thaliana OX=3702 GN=GT7 PE=2 SV=1	Uncharacterized protein OS=Nyssa sinensis OX=561372 GN=F0562_006262 PE=3 SV=1	--	--	PREDICTED: galactomannan galactosyltransferase 1-like [Cucumis sativus]
Iba04G034160	0.919038	0.94254	MEblue	MEblue-19	OG0001325	Molecular Function: UDP-glycosyltransferase activity (GO:0008194);; Molecular Function: transferase activity, transferring hexosyl groups (GO:0016758);;	K13080|1.5e-97|vvi:100244875|K13080 flavanone 7-O-glucoside 2''-O-beta-L-rhamnosyltransferase [EC:2.4.1.236] | (RefSeq) flavanone 7-O-glucoside 2''-O-beta-L-rhamnosyltransferase	[GC]	--	UDP-glucoronosyl and UDP-glucosyl transferase	Beta-D-glucosyl crocetin beta-1,6-glucosyltransferase OS=Gardenia jasminoides OX=114476 GN=UGT94E5 PE=1 SV=1	Glycosyltransferase OS=Juglans regia OX=51240 GN=LOC109005650 PE=3 SV=1	--	--	PREDICTED: cyanidin-3-O-glucoside 2-O-glucuronosyltransferase-like [Solanum tuberosum]
Iba05G006940	0.828042	0.88661	MEblue	MEblue-20	OG0008425	Molecular Function: UDP-glycosyltransferase activity (GO:0008194);; Molecular Function: transferase activity, transferring hexosyl groups (GO:0016758);;	K13496|1.6e-131|qsu:111985115|K13496 UDP-glucosyltransferase 73C [EC:2.4.1.-] | (RefSeq) UDP-glycosyltransferase 73C1-like	[GC]	--	UDP-glucoronosyl and UDP-glucosyl transferase	UDP-glycosyltransferase 73C3 OS=Arabidopsis thaliana OX=3702 GN=UGT73C3 PE=2 SV=1	UDPGT domain-containing protein OS=Nyssa sinensis OX=561372 GN=F0562_016887 PE=3 SV=1	--	--	UDP-Glycosyltransferase superfamily protein, putative [Theobroma cacao]
Iba05G029680	0.926862	0.957946	MEblue	MEblue-21	OG0007744	Cellular Component: membrane (GO:0016020);;	--	--	--	Core-2/I-Branching enzyme	Glycosyltransferase BC10 OS=Oryza sativa subsp. japonica OX=39947 GN=BC10 PE=1 SV=1	Uncharacterized protein OS=Nyssa sinensis OX=561372 GN=F0562_025772 PE=4 SV=1	S	Function unknown	PREDICTED: uncharacterized protein LOC105161016 [Sesamum indicum]
Iba05G029830	0.971942	0.979806	MEblue	MEblue-22	OG0000213	Molecular Function: UDP-glycosyltransferase activity (GO:0008194);;	K23452|2.6e-74|brp:103829332|K23452 UDP-glucosyltransferase 85A [EC:2.4.1.-] | (RefSeq) UDP-glycosyltransferase 85A1 isoform X1	[GC]	--	UDP-glucoronosyl and UDP-glucosyl transferase	7-deoxyloganetic acid glucosyltransferase OS=Catharanthus roseus OX=4058 GN=UGT709C2 PE=1 SV=1	Glycosyltransferase OS=Camellia sinensis var. sinensis OX=542762 GN=TEA_007686 PE=3 SV=1	--	--	UGT4 [Panax ginseng]
Iba05G029840	0.850133	0.800784	MEblue	MEblue-23	OG0000213	Molecular Function: UDP-glycosyltransferase activity (GO:0008194);;	K23452|1.1e-92|csat:104740944|K23452 UDP-glucosyltransferase 85A [EC:2.4.1.-] | (RefSeq) UDP-glycosyltransferase 85A1	[GC]	--	UDP-glucoronosyl and UDP-glucosyl transferase	7-deoxyloganetic acid glucosyltransferase OS=Catharanthus roseus OX=4058 GN=UGT709C2 PE=1 SV=1	Glycosyltransferase OS=Nyssa sinensis OX=561372 GN=F0562_026347 PE=3 SV=1	--	--	UGT4 [Panax ginseng]
Iba05G040370	0.853407	0.787183	MEblue	MEblue-24	OG0005479	Cellular Component: integral component of membrane (GO:0016021);; Molecular Function: transferase activity, transferring glycosyl groups (GO:0016757);;	--	--	--	Glycosyltransferase family 92	Glycosyltransferase family 92 protein RCOM_0530710 OS=Ricinus communis OX=3988 GN=RCOM_0699480 PE=3 SV=1	Glycosyltransferase family 92 protein OS=Nyssa sinensis OX=561372 GN=F0562_033402 PE=3 SV=1	S	Function unknown	PREDICTED: UPF0392 protein RCOM_0530710 [Nicotiana tomentosiformis]
Iba06G023790	0.97479	0.945853	MEblue	MEblue-25	OG0001422	Molecular Function: UDP-glycosyltransferase activity (GO:0008194);;	K12930|1.6e-138|vvi:100233099|K12930 anthocyanidin 3-O-glucosyltransferase [EC:2.4.1.115] | (RefSeq) UFGT, AlUFGT1, AlUFGT2, FlUFGT1, FlUFGT2, ITUFGT1, ITUFGT2, RUUFGT1, RUUFGT2, VVGT1; anthocyanidin 3-O-glucosyltransferase 2	[GC]	--	UDP-glucoronosyl and UDP-glucosyl transferase	Anthocyanidin 3-O-glucosyltransferase UFGT OS=Vitis vinifera OX=29760 GN=UFGT PE=1 SV=2	Glycosyltransferase OS=Camellia sinensis OX=4442 GN=UGT78A14 PE=2 SV=1	--	--	UDP-glucose: flavonoid 3-O-glucosyltransferase [Vitis labrusca]
Iba06G023810	0.733731	0.809964	MEblue	MEblue-26	OG0001422	Molecular Function: UDP-glycosyltransferase activity (GO:0008194);;	K12930|1.5e-123|mesc:110621779|K12930 anthocyanidin 3-O-glucosyltransferase [EC:2.4.1.115] | (RefSeq) anthocyanidin 3-O-glucosyltransferase 7	[GC]	--	UDP-glucoronosyl and UDP-glucosyl transferase	Flavonol 3-O-glucosyltransferase F3GT2 OS=Actinidia chinensis var. chinensis OX=1590841 GN=F3GT2 PE=1 SV=1	Glycosyltransferase OS=Camellia sinensis OX=4442 GN=UGT78A14 PE=2 SV=1	--	--	UDP-glucose:flavonoid 3-O-glucosyltransferase [Vitis vinifera]
Iba06G028430	0.879433	0.878714	MEblue	MEblue-27	OG0033339	Molecular Function: UDP-glycosyltransferase activity (GO:0008194);; Molecular Function: transferase activity, transferring hexosyl groups (GO:0016758);;	K13496|3.1e-127|vvi:100248767|K13496 UDP-glucosyltransferase 73C [EC:2.4.1.-] | (RefSeq) UDP-glycosyltransferase 73C2	[GC]	--	UDP-glucoronosyl and UDP-glucosyl transferase	UDP-glycosyltransferase 73C1 OS=Arabidopsis thaliana OX=3702 GN=UGT73C1 PE=2 SV=1	UDPGT domain-containing protein OS=Nyssa sinensis OX=561372 GN=F0562_016887 PE=3 SV=1	--	--	PREDICTED: UDP-glycosyltransferase 73C2 isoform X1 [Vitis vinifera]
Iba06G028530	0.994476	0.984037	MEblue	MEblue-28	OG0033339	Molecular Function: UDP-glycosyltransferase activity (GO:0008194);;	K13496|4.3e-137|ccav:112521128|K13496 UDP-glucosyltransferase 73C [EC:2.4.1.-] | (RefSeq) UDP-glycosyltransferase 73C5-like	[GC]	--	UDP-glucoronosyl and UDP-glucosyl transferase	UDP-glycosyltransferase 73C6 OS=Arabidopsis thaliana OX=3702 GN=UGT73C6 PE=2 SV=1	UDPGT domain-containing protein OS=Nyssa sinensis OX=561372 GN=F0562_016887 PE=3 SV=1	--	--	PREDICTED: UDP-glycosyltransferase 73C2 isoform X1 [Vitis vinifera]
Iba07G003840	0.889359	0.930945	MEblue	MEblue-29	OG0001510	Molecular Function: UDP-glycosyltransferase activity (GO:0008194);; Molecular Function: transferase activity, transferring hexosyl groups (GO:0016758);;	K22950|4.1e-91|fve:101295404|K22950 acylphloroglucinol glucosyltransferase [EC:2.4.1.358] | (RefSeq) anthocyanidin 3-O-glucosyltransferase 2-like	[GC]	--	UDP-glucoronosyl and UDP-glucosyl transferase	UDP-glycosyltransferase 71A15 OS=Malus domestica OX=3750 GN=UGT71A15 PE=1 SV=1	Glycosyltransferase OS=Maclura pomifera OX=3496 PE=2 SV=1	--	--	gylcosyltransferase UGT71A13 [Maclura pomifera]
Iba07G007380	0.801133	0.743126	MEblue	MEblue-30	OG0004082	--	--	--	--	Glycosyltransferase family 92	Glycosyltransferase family 92 protein At1g27200 OS=Arabidopsis thaliana OX=3702 GN=At1g27200 PE=2 SV=2	Glycosyltransferase family 92 protein (Fragment) OS=Rhododendron williamsianum OX=262921 GN=C3L33_09403 PE=3 SV=1	M	Cell wall/membrane/envelope biogenesis	unnamed protein product [Coffea canephora]
Iba07G009150	0.99119	0.980974	MEblue	MEblue-31	OG0000131	Molecular Function: UDP-glycosyltransferase activity (GO:0008194);; Cellular Component: intracellular membrane-bounded organelle (GO:0043231);; Molecular Function: quercetin 3-O-glucosyltransferase activity (GO:0080043);; Molecular Function: quercetin 7-O-glucosyltransferase activity (GO:0080044);;	K22706|5.0e-178|pmum:103319663|K22706 (R)-mandelonitrile beta-glucosyltransferase [EC:2.4.1.354] | (RefSeq) 7-deoxyloganetin glucosyltransferase-like	[GC]	--	UDP-glucoronosyl and UDP-glucosyl transferase	7-deoxyloganetin glucosyltransferase OS=Gardenia jasminoides OX=114476 GN=UGT85A24 PE=1 SV=1	Glycosyltransferase OS=Vitis vinifera OX=29760 GN=VvUGTGT020 PE=2 SV=1	--	--	UDP-glycosyltransferase 85A2-like [Vitis vinifera]
Iba07G009690	0.993966	0.990786	MEblue	MEblue-32	OG0001198	Molecular Function: UDP-glycosyltransferase activity (GO:0008194);;	K18823|4.2e-81|lja:Lj4g3v0338060.1|K18823 soyasaponin III rhamnosyltransferase [EC:2.4.1.273] | (RefSeq) Lj4g3v0338060.1; -	[GC]	--	UDP-glucoronosyl and UDP-glucosyl transferase	Putative UDP-rhamnose:rhamnosyltransferase 1 OS=Fragaria ananassa OX=3747 GN=GT4 PE=2 SV=1	Uncharacterized protein OS=Camellia sinensis var. sinensis OX=542762 GN=TEA_005784 PE=4 SV=1	--	--	PREDICTED: putative UDP-rhamnose:rhamnosyltransferase 1 [Vitis vinifera]
Iba07G023630	0.98155	0.993875	MEblue	MEblue-33	OG0000501	Molecular Function: glucuronosyltransferase activity (GO:0015020);;	K13493|5.1e-119|eus:EUTSA_v10013513mg|K13493 cytokinin-N-glucosyltransferase [EC:2.4.1.-] | (RefSeq) hypothetical protein	[GC]	--	UDP-glucoronosyl and UDP-glucosyl transferase	UDP-glycosyltransferase 76B1 OS=Arabidopsis thaliana OX=3702 GN=UGT76B1 PE=2 SV=1	Putative UDP-glycosyltransferase 76C4 OS=Davidia involucrata OX=16924 GN=Din_030344 PE=4 SV=1	--	--	PREDICTED: UDP-glycosyltransferase 76F1-like [Citrus sinensis]
Iba07G023640	0.97753	0.968475	MEblue	MEblue-34	OG0000213	Molecular Function: UDP-glycosyltransferase activity (GO:0008194);;	K23452|1.4e-90|csat:104740944|K23452 UDP-glucosyltransferase 85A [EC:2.4.1.-] | (RefSeq) UDP-glycosyltransferase 85A1	[GC]	--	UDP-glucoronosyl and UDP-glucosyl transferase	7-deoxyloganetic acid glucosyl transferase OS=Catharanthus roseus OX=4058 GN=7DLGT PE=1 SV=1	Glycosyltransferase OS=Nyssa sinensis OX=561372 GN=F0562_026347 PE=3 SV=1	--	--	UGT4 [Panax ginseng]
Iba07G029180	0.877319	0.921254	MEblue	MEblue-35	OG0008710	Molecular Function: UDP-glycosyltransferase activity (GO:0008194);;	K08237|7.9e-144|qsu:112007138|K08237 hydroquinone glucosyltransferase [EC:2.4.1.218] | (RefSeq) anthocyanidin 3-O-glucosyltransferase 5-like	[GC]	--	UDP-glucoronosyl and UDP-glucosyl transferase	UDP-glycosyltransferase 72B1 OS=Arabidopsis thaliana OX=3702 GN=UGT72B1 PE=1 SV=1	Glycosyltransferase OS=Nyssa sinensis OX=561372 GN=F0562_035980 PE=3 SV=1	--	--	PREDICTED: anthocyanidin 3-O-glucosyltransferase 5 [Vitis vinifera]
Iba01G009140	0.981197	0.967489	MEbrown	MEbrown-1	na	Cellular Component: integral component of membrane (GO:0016021);; Molecular Function: transferase activity, transferring glycosyl groups (GO:0016757);;	K08238|1.3e-93|bna:106427143|K08238 xyloglucan 6-xylosyltransferase [EC:2.4.2.39] | (RefSeq) probable xyloglucan 6-xylosyltransferase 5 isoform X2	[GM]	--	galactosyl transferase GMA12/MNN10 family	Galactomannan galactosyltransferase 1 OS=Cyamopsis tetragonoloba OX=3832 GN=GMGT1 PE=1 SV=1	Glycosyltransferase OS=Actinidia chinensis var. chinensis OX=1590841 GN=CEY00_Acc05967 PE=3 SV=1	--	--	hypothetical protein VITISV_015452 [Vitis vinifera]
Iba01G015490	0.87639	0.86035	MEbrown	MEbrown-2	OG0000099	Molecular Function: UDP-glycosyltransferase activity (GO:0008194);;	K23452|8.3e-66|crb:17897707|K23452 UDP-glucosyltransferase 85A [EC:2.4.1.-] | (RefSeq) UDP-glycosyltransferase 85A1	[GC]	--	UDP-glucoronosyl and UDP-glucosyl transferase	UDP-glycosyltransferase 83A1 OS=Arabidopsis thaliana OX=3702 GN=UGT83A1 PE=2 SV=1	Uncharacterized protein OS=Nyssa sinensis OX=561372 GN=F0562_004348 PE=4 SV=1	--	--	hypothetical protein CICLE_v10013686mg [Citrus clementina]
Iba01G017420	0.881337	0.899902	MEbrown	MEbrown-3	OG0033806	Molecular Function: UDP-glycosyltransferase activity (GO:0008194);; Molecular Function: transferase activity, transferring hexosyl groups (GO:0016758);;	K13692|3.3e-83|thj:104820429|K13692 UDP-glucose:(indol-3-yl)acetate beta-D-glucosyltransferase [EC:2.4.1.121] | (RefSeq) UDP-glycosyltransferase 75D1	[GC]	--	UDP-glucoronosyl and UDP-glucosyl transferase	UDP-glycosyltransferase 75C1 OS=Solanum lycopersicum OX=4081 GN=UGT75C1 PE=1 SV=1	Glycosyltransferase OS=Lycium barbarum OX=112863 GN=UGT75L5 PE=2 SV=1	--	--	UDP-glucose:glucosyltransferase [Lycium barbarum]
Iba01G025430	0.99128	0.992806	MEbrown	MEbrown-4	OG0007061	Cellular Component: integral component of membrane (GO:0016021);; Molecular Function: transferase activity (GO:0016740);;	K09775|5.8e-17|dzi:111283728|K09775 uncharacterized protein | (RefSeq) uncharacterized protein LOC111283728 isoform X1	--	--	Core-2/I-Branching enzyme	Glycosyltransferase BC10 OS=Oryza sativa subsp. japonica OX=39947 GN=BC10 PE=1 SV=1	Core-2/I-branching enzyme OS=Medicago truncatula OX=3880 GN=25486219 PE=4 SV=1	S	Function unknown	core-2/I-branching enzyme [Medicago truncatula]
Iba01G028950	0.902374	0.879522	MEbrown	MEbrown-5	OG0001419	Molecular Function: beta-1,4-mannosylglycoprotein 4-beta-N-acetylglucosaminyltransferase activity (GO:0003830);; Biological Process: protein N-linked glycosylation (GO:0006487);; Cellular Component: membrane (GO:0016020);;	K00737|7.8e-176|sind:105162132|K00737 beta-1,4-mannosyl-glycoprotein beta-1,4-N-acetylglucosaminyltransferase [EC:2.4.1.144] | (RefSeq) beta-1,4-mannosyl-glycoprotein 4-beta-N-acetylglucosaminyltransferase	--	--	Glycosyltransferase family 17	Beta-1,4-mannosyl-glycoprotein 4-beta-N-acetylglucosaminyltransferase OS=Rattus norvegicus OX=10116 GN=Mgat3 PE=1 SV=2	Putative beta-1,4-mannosyl-glycoprotein 4-beta-N-acetylglucosaminyltransferase OS=Davidia involucrata OX=16924 GN=Din_031136 PE=4 SV=1	S	Function unknown	PREDICTED: beta-1,4-mannosyl-glycoprotein 4-beta-N-acetylglucosaminyltransferase [Sesamum indicum]
Iba01G031980	0.942333	0.920699	MEbrown	MEbrown-6	OG0000626	Molecular Function: catalytic activity (GO:0003824);; Biological Process: trehalose biosynthetic process (GO:0005992);;	K16055|0.0e+00|rcu:8289077|K16055 trehalose 6-phosphate synthase/phosphatase [EC:2.4.1.15 3.1.3.12] | (RefSeq) alpha,alpha-trehalose-phosphate synthase [UDP-forming] 5	[G]	Carbohydrate transport and metabolism	Glycosyltransferase family 20	Alpha,alpha-trehalose-phosphate synthase [UDP-forming] 5 OS=Arabidopsis thaliana OX=3702 GN=TPS5 PE=1 SV=2	Alpha,alpha-trehalose-phosphate synthase OS=Actinidia chinensis var. chinensis OX=1590841 GN=CEY00_Acc29449 PE=3 SV=1	G	Carbohydrate transport and metabolism	PREDICTED: alpha,alpha-trehalose-phosphate synthase [UDP-forming] 5-like isoform X1 [Solanum tuberosum]
Iba01G039560	0.8199	0.852116	MEbrown	MEbrown-7	OG0001787	Cellular Component: integral component of membrane (GO:0016021);; Molecular Function: transferase activity, transferring glycosyl groups (GO:0016757);;	K20887|3.2e-250|vvi:100244115|K20887 xyloglucan glycosyltransferase 4 [EC:2.4.1.-] | (RefSeq) xyloglucan glycosyltransferase 4	--	--	Glycosyl transferase family group 2	Probable xyloglucan glycosyltransferase 12 OS=Arabidopsis thaliana OX=3702 GN=CSLC12 PE=1 SV=1	Putative glycosyl transferase family 2 family protein OS=Davidia involucrata OX=16924 GN=Din_027006 PE=4 SV=1	M	Cell wall/membrane/envelope biogenesis	PREDICTED: probable xyloglucan glycosyltransferase 12-like [Fragaria vesca subsp. vesca]
Iba01G041060	0.952786	0.932138	MEbrown	MEbrown-8	OG0018826	Molecular Function: UDP-glycosyltransferase activity (GO:0008194);;	K13227|1.2e-93|bdi:100830893|K13227 UDP-glucosyltransferase BX8/BX9 [EC:2.4.1.202] | (RefSeq) DIMBOA UDP-glucosyltransferase BX8	[GC]	--	UDP-glucoronosyl and UDP-glucosyl transferase	UDP-glycosyltransferase 76E1 OS=Solanum lycopersicum OX=4081 GN=UGT76E1 PE=1 SV=1	SHSP domain-containing protein OS=Nyssa sinensis OX=561372 GN=F0562_001019 PE=3 SV=1	--	--	hypothetical protein VITISV_006871 [Vitis vinifera]
Iba01G042180	0.966679	0.965943	MEbrown	MEbrown-9	OG0001138	Cellular Component: integral component of membrane (GO:0016021);;	K09775|1.7e-11|dzi:111283728|K09775 uncharacterized protein | (RefSeq) uncharacterized protein LOC111283728 isoform X1	--	--	Core-2/I-Branching enzyme	Glycosyltransferase BC10 OS=Oryza sativa subsp. japonica OX=39947 GN=BC10 PE=1 SV=1	Uncharacterized protein OS=Camellia sinensis var. sinensis OX=542762 GN=TEA_006977 PE=4 SV=1	S	Function unknown	PREDICTED: uncharacterized protein LOC105156363 [Sesamum indicum]
Iba01G043710	0.999584	0.995719	MEbrown	MEbrown-10	OG0005964	Molecular Function: UDP-glycosyltransferase activity (GO:0008194);;	K23260|4.8e-73|atr:18438291|K23260 scopoletin glucosyltransferase [EC:2.4.1.128] | (RefSeq) scopoletin glucosyltransferase	[GC]	--	UDP-glucoronosyl and UDP-glucosyl transferase	UDP-glycosyltransferase 92A1 OS=Arabidopsis thaliana OX=3702 GN=UGT92A1 PE=2 SV=1	UDP-glycosyltransferase OS=Actinidia chinensis var. chinensis OX=1590841 GN=CEY00_Acc28352 PE=4 SV=1	--	--	UDP-glycosyltransferase 92A1 [Morus notabilis]
Iba01G046220	0.992235	0.989884	MEbrown	MEbrown-11	Na	Molecular Function: transferase activity, transferring glycosyl groups (GO:0016757);;	K10771|4.5e-174|thj:104803289|K10771 AP endonuclease 1 [EC:4.2.99.18] | (RefSeq) uncharacterized protein LOC104803289	--	--	Glycosyl transferase family 2	Glycosyltransferase-like KOBITO 1 OS=Arabidopsis thaliana OX=3702 GN=ELD1 PE=1 SV=1	Glycosyltransferase family 92 protein (Fragment) OS=Davidia involucrata OX=16924 GN=Din_014359 PE=3 SV=1	S	Function unknown	Uncharacterized protein TCM_024494 [Theobroma cacao]
Iba01G046520	0.89804	0.869707	MEbrown	MEbrown-12	OG0012576	Molecular Function: UDP-glycosyltransferase activity (GO:0008194);;	K13495|2.0e-128|nto:104084459|K13495 cis-zeatin O-glucosyltransferase [EC:2.4.1.215] | (RefSeq) zeatin O-xylosyltransferase-like	[GC]	--	UDP-glucoronosyl and UDP-glucosyl transferase	Zeatin O-glucosyltransferase OS=Phaseolus lunatus OX=3884 GN=ZOG1 PE=2 SV=1	Glycosyltransferase OS=Davidia involucrata OX=16924 GN=Din_027296 PE=3 SV=1	--	--	PREDICTED: zeatin O-xylosyltransferase-like [Nicotiana tomentosiformis]
Iba01G048260	0.978544	0.987485	MEbrown	MEbrown-13	OG0000123	Molecular Function: UDP-glycosyltransferase activity (GO:0008194);;	K13691|8.8e-148|hbr:110654364|K13691 pathogen-inducible salicylic acid glucosyltransferase [EC:2.4.1.-] | (RefSeq) UDP-glycosyltransferase 74F1-like	[GC]	--	UDP-glucoronosyl and UDP-glucosyl transferase	UDP-glycosyltransferase 74E2 OS=Arabidopsis thaliana OX=3702 GN=UGT74E2 PE=1 SV=1	Glycosyltransferase OS=Nyssa sinensis OX=561372 GN=F0562_021664 PE=3 SV=1	--	--	putative glucosyltransferase family protein [Populus trichocarpa]
Iba02G003370	0.988852	0.994679	MEbrown	MEbrown-14	OG0000078	Molecular Function: UDP-glycosyltransferase activity (GO:0008194);;	K08237|3.9e-159|vvi:100246482|K08237 hydroquinone glucosyltransferase [EC:2.4.1.218] | (RefSeq) hydroquinone glucosyltransferase	[GC]	--	UDP-glucoronosyl and UDP-glucosyl transferase	Hydroquinone glucosyltransferase OS=Rauvolfia serpentina OX=4060 GN=AS PE=1 SV=1	Glycosyltransferase OS=Corchorus capsularis OX=210143 GN=CCACVL1_21853 PE=3 SV=1	--	--	PREDICTED: hydroquinone glucosyltransferase [Vitis vinifera]
Iba02G007870	0.869958	0.896388	MEbrown	MEbrown-15	OG0000598	Molecular Function: UDP-glycosyltransferase activity (GO:0008194);;	K22950|4.4e-105|fve:101295404|K22950 acylphloroglucinol glucosyltransferase [EC:2.4.1.358] | (RefSeq) anthocyanidin 3-O-glucosyltransferase 2-like	[GC]	--	UDP-glucoronosyl and UDP-glucosyl transferase	UDP-glycosyltransferase 71A15 OS=Malus domestica OX=3750 GN=UGT71A15 PE=1 SV=1	Glycosyltransferase OS=Nyssa sinensis OX=561372 GN=F0562_008096 PE=3 SV=1	--	--	glycosyltransferase [Malus domestica]
Iba02G033920	0.995491	0.992834	MEbrown	MEbrown-16	OG0001325	Molecular Function: UDP-glycosyltransferase activity (GO:0008194);; Cellular Component: integral component of membrane (GO:0016021);;	K13080|6.6e-116|vvi:100244875|K13080 flavanone 7-O-glucoside 2''-O-beta-L-rhamnosyltransferase [EC:2.4.1.236] | (RefSeq) flavanone 7-O-glucoside 2''-O-beta-L-rhamnosyltransferase	[GC]	--	UDP-glucoronosyl and UDP-glucosyl transferase	Beta-D-glucosyl crocetin beta-1,6-glucosyltransferase OS=Gardenia jasminoides OX=114476 GN=UGT94E5 PE=1 SV=1	Glycosyltransferase OS=Solanum tuberosum OX=4113 GN=102594832 PE=3 SV=1	--	--	PREDICTED: cyanidin-3-O-glucoside 2-O-glucuronosyltransferase-like [Solanum tuberosum]
Iba02G034160	0.888058	0.867972	MEbrown	MEbrown-17	Na	Molecular Function: UDP-glycosyltransferase activity (GO:0008194);;	K13080|7.6e-81|vvi:100244875|K13080 flavanone 7-O-glucoside 2''-O-beta-L-rhamnosyltransferase [EC:2.4.1.236] | (RefSeq) flavanone 7-O-glucoside 2''-O-beta-L-rhamnosyltransferase	[GC]	--	UDP-glucoronosyl and UDP-glucosyl transferase	Beta-D-glucosyl crocetin beta-1,6-glucosyltransferase OS=Gardenia jasminoides OX=114476 GN=UGT94E5 PE=1 SV=1	beta-D-glucosyl crocetin beta-1,6-glucosyltransferase-like OS=Juglans regia OX=51240 GN=LOC109014894 PE=4 SV=1	--	--	hypothetical protein EUGRSUZ_J01015, partial [Eucalyptus grandis]
Iba03G005800	0.942113	0.919721	MEbrown	MEbrown-18	OG0033780	Molecular Function: UDP-glycosyltransferase activity (GO:0008194);;	K08237|6.8e-135|tcc:18614008|K08237 hydroquinone glucosyltransferase [EC:2.4.1.218] | (RefSeq) hydroquinone glucosyltransferase	[GC]	--	UDP-glucoronosyl and UDP-glucosyl transferase	Hydroquinone glucosyltransferase OS=Rauvolfia serpentina OX=4060 GN=AS PE=1 SV=1	UDPGT domain-containing protein OS=Nyssa sinensis OX=561372 GN=F0562_035493 PE=3 SV=1	--	--	UDP-Glycosyltransferase superfamily protein [Theobroma cacao]
Iba03G014710	0.798114	0.815624	MEbrown	MEbrown-19	OG0033899	Cellular Component: endoplasmic reticulum membrane (GO:0005789);; Cellular Component: integral component of membrane (GO:0016021);; Biological Process: protein N-linked glycosylation via asparagine (GO:0018279);;	K12670|1.3e-143|lja:Lj3g3v3338360.1|K12670 oligosaccharyltransferase complex subunit beta | (RefSeq) Lj3g3v3338360.1; -	[O]	Posttranslational modification, protein turnover, chaperones	Oligosaccharyltransferase 48 kDa subunit beta	Dolichyl-diphosphooligosaccharide--protein glycosyltransferase 48 kDa subunit OS=Oryza sativa subsp. japonica OX=39947 GN=OST48 PE=2 SV=1	Dolichyl-diphosphooligosaccharide--protein glycosyltransferase 48 kDa subunit OS=Davidia involucrata OX=16924 GN=Din_035987 PE=3 SV=1	O	Posttranslational modification, protein turnover, chaperones	Dolichyl-diphosphooligosaccharide--protein glycosyltransferase 48 kDa subunit [Gossypium arboreum]
Iba03G024370	0.9719	0.983427	MEbrown	MEbrown-20	Na	Cellular Component: integral component of membrane (GO:0016021);;	K09775|2.2e-11|dzi:111283728|K09775 uncharacterized protein | (RefSeq) uncharacterized protein LOC111283728 isoform X1	--	--	Core-2/I-Branching enzyme	Glycosyltransferase BC10 OS=Oryza sativa subsp. japonica OX=39947 GN=BC10 PE=1 SV=1	Glycine dehydrogenase OS=Actinidia chinensis var. chinensis OX=1590841 GN=CEY00_Acc21837 PE=4 SV=1	S	Function unknown	PREDICTED: uncharacterized protein LOC100247520 [Vitis vinifera]
Iba03G039770	0.935384	0.955272	MEbrown	MEbrown-21	Na	Biological Process: protein glycosylation (GO:0006486);; Cellular Component: integral component of membrane (GO:0016021);; Molecular Function: transferase activity, transferring glycosyl groups (GO:0016757);;	K18789|2.5e-81|psom:113275449|K18789 xylogalacturonan beta-1,3-xylosyltransferase [EC:2.4.2.41] | (RefSeq) probable glycosyltransferase At5g20260	[GMW]	--	Exostosin family	Probable glycosyltransferase At5g03795 OS=Arabidopsis thaliana OX=3702 GN=At5g03795 PE=3 SV=2	Exostosin domain-containing protein OS=Camellia sinensis var. sinensis OX=542762 GN=TEA_027872 PE=3 SV=1	--	--	PREDICTED: probable glycosyltransferase At5g03795-like isoform X2 [Citrus sinensis]
Iba03G045860	0.869214	0.898149	MEbrown	MEbrown-22	OG0000322	Molecular Function: UDP-glycosyltransferase activity (GO:0008194);;	K23260|1.7e-154|sot:102584161|K23260 scopoletin glucosyltransferase [EC:2.4.1.128] | (RefSeq) scopoletin glucosyltransferase-like	[GC]	--	UDP-glucoronosyl and UDP-glucosyl transferase	Scopoletin glucosyltransferase OS=Nicotiana tabacum OX=4097 GN=TOGT1 PE=1 SV=1	Glycosyltransferase OS=Actinidia chinensis var. chinensis OX=1590841 GN=CEY00_Acc21105 PE=3 SV=1	--	--	PREDICTED: scopoletin glucosyltransferase-like [Solanum tuberosum]
Iba04G018680	0.979755	0.970204	MEbrown	MEbrown-23	OG0013137	Cellular Component: integral component of membrane (GO:0016021);; Molecular Function: lactosylceramide 4-alpha-galactosyltransferase activity (GO:0050512);;	K01988|9.0e-137|nnu:104586450|K01988 lactosylceramide 4-alpha-galactosyltransferase [EC:2.4.1.228] | (RefSeq) uncharacterized protein At4g19900-like	[G]	Carbohydrate transport and metabolism	Alpha 1,4-glycosyltransferase conserved region	Uncharacterized protein At4g19900 OS=Arabidopsis thaliana OX=3702 GN=At4g19900 PE=2 SV=1	Putative lactosylceramide 4-alpha-galactosyltransferase OS=Davidia involucrata OX=16924 GN=Din_005136 PE=4 SV=1	G	Carbohydrate transport and metabolism	PREDICTED: uncharacterized protein At4g19900-like [Nelumbo nucifera]
Iba04G034080	0.969293	0.980738	MEbrown	MEbrown-24	OG0023962	Cellular Component: integral component of membrane (GO:0016021);; Molecular Function: transferase activity, transferring glycosyl groups (GO:0016757);;	K18134|7.0e-82|gab:108463406|K18134 EGF domain-specific O-GlcNAc transferase [EC:2.4.1.255] | (RefSeq) uncharacterized protein LOC108463406	[S]	Function unknown	Protein of unknown function (DUF563)	Xylan glycosyltransferase MUCI21 OS=Arabidopsis thaliana OX=3702 GN=MUCI21 PE=1 SV=1	Uncharacterized protein OS=Davidia involucrata OX=16924 GN=Din_012095 PE=4 SV=1	S	Function unknown	hypothetical protein CISIN_1g008862mg [Citrus sinensis]
Iba04G034470	0.960375	0.974035	MEbrown	MEbrown-25	Na	Biological Process: protein glycosylation (GO:0006486);; Cellular Component: integral component of membrane (GO:0016021);; Molecular Function: transferase activity, transferring glycosyl groups (GO:0016757);;	K18789|1.1e-55|eus:EUTSA_v10013399mg|K18789 xylogalacturonan beta-1,3-xylosyltransferase [EC:2.4.2.41] | (RefSeq) hypothetical protein	[GMW]	--	Exostosin family	Probable glycosyltransferase At5g11130 OS=Arabidopsis thaliana OX=3702 GN=At5g11130/At5g11120 PE=3 SV=2	Exostosin domain-containing protein (Fragment) OS=Davidia involucrata OX=16924 GN=Din_041888 PE=3 SV=1	--	--	Exostosin-like protein [Medicago truncatula]
Iba05G006970	0.931163	0.903013	MEbrown	MEbrown-26	OG0008425	Molecular Function: UDP-glycosyltransferase activity (GO:0008194);;	K13496|6.0e-91|ccav:112521128|K13496 UDP-glucosyltransferase 73C [EC:2.4.1.-] | (RefSeq) UDP-glycosyltransferase 73C5-like	[GC]	--	--	UDP-glycosyltransferase 73C7 OS=Arabidopsis thaliana OX=3702 GN=UGT73C7 PE=2 SV=1	Uncharacterized protein OS=Nyssa sinensis OX=561372 GN=F0562_016145 PE=3 SV=1	--	--	hypothetical protein PRUPE_ppa018836mg [Prunus persica]
Iba05G015660	0.961873	0.943006	MEbrown	MEbrown-27	OG0010742	Molecular Function: UDP-glycosyltransferase activity (GO:0008194);;	K23260|2.3e-101|qsu:112025895|K23260 scopoletin glucosyltransferase [EC:2.4.1.128] | (RefSeq) scopoletin glucosyltransferase-like	[GC]	--	UDP-glucoronosyl and UDP-glucosyl transferase	Scopoletin glucosyltransferase OS=Nicotiana tabacum OX=4097 GN=TOGT1 PE=1 SV=1	Glycosyltransferase OS=Camellia sinensis var. sinensis OX=542762 GN=TEA_012722 PE=3 SV=1	--	--	UDP-glucose flavonoid glucosyl-transferase [Actinidia chinensis]
Iba05G022920	0.974396	0.978131	MEbrown	MEbrown-28	OG0033780	Molecular Function: DNA binding (GO:0003677);; Cellular Component: nucleus (GO:0005634);; Molecular Function: UDP-glycosyltransferase activity (GO:0008194);; Molecular Function: protein dimerization activity (GO:0046983);;	K08237|4.0e-124|vvi:109121674|K08237 hydroquinone glucosyltransferase [EC:2.4.1.218] | (RefSeq) hydroquinone glucosyltransferase-like	[GC]	--	UDP-glucoronosyl and UDP-glucosyl transferase	Hydroquinone glucosyltransferase OS=Rauvolfia serpentina OX=4060 GN=AS PE=1 SV=1	MADS-box domain-containing protein OS=Nyssa sinensis OX=561372 GN=F0562_011607 PE=3 SV=1	--	--	unnamed protein product [Vitis vinifera]
Iba05G039190	0.802245	0.834069	MEbrown	MEbrown-29	OG0027354	Molecular Function: UDP-glycosyltransferase activity (GO:0008194);;	K13495|1.1e-161|nsy:104212954|K13495 cis-zeatin O-glucosyltransferase [EC:2.4.1.215] | (RefSeq) zeatin O-glucosyltransferase-like	[GC]	--	UDP-glucoronosyl and UDP-glucosyl transferase	Zeatin O-glucosyltransferase OS=Phaseolus lunatus OX=3884 GN=ZOG1 PE=2 SV=1	Glycosyltransferase OS=Camellia sinensis var. sinensis OX=542762 GN=TEA_004610 PE=3 SV=1	--	--	PREDICTED: zeatin O-glucosyltransferase-like [Nicotiana sylvestris]
Iba06G028490	0.956655	0.937864	MEbrown	MEbrown-30	OG0008425	Molecular Function: UDP-glycosyltransferase activity (GO:0008194);;	K13496|2.3e-127|dzi:111294212|K13496 UDP-glucosyltransferase 73C [EC:2.4.1.-] | (RefSeq) UDP-glycosyltransferase 73C3-like	[GC]	--	UDP-glucoronosyl and UDP-glucosyl transferase	UDP-glycosyltransferase 73C1 OS=Arabidopsis thaliana OX=3702 GN=UGT73C1 PE=2 SV=1	Uncharacterized protein OS=Nyssa sinensis OX=561372 GN=F0562_016145 PE=3 SV=1	--	--	PREDICTED: UDP-glycosyltransferase 73C3-like [Sesamum indicum]
Iba07G013200	0.977164	0.962167	MEbrown	MEbrown-31	OG0005294	Molecular Function: UDP-glycosyltransferase activity (GO:0008194);;	K22771|3.7e-157|egr:104438950|K22771 flavonol-3-O-L-rhamnoside-7-O-glucosyltransferase [EC:2.4.1.-] | (RefSeq) UDP-glycosyltransferase 73C6	[GC]	--	UDP-glucoronosyl and UDP-glucosyl transferase	UDP-glycosyltransferase 73C3 OS=Arabidopsis thaliana OX=3702 GN=UGT73C3 PE=2 SV=1	Uncharacterized protein OS=Nyssa sinensis OX=561372 GN=F0562_016888 PE=3 SV=1	--	--	PREDICTED: UDP-glycosyltransferase 73C6-like [Eucalyptus grandis]
Iba07G016130	0.950607	0.931646	MEbrown	MEbrown-32	OG0009947	Molecular Function: UDP-glycosyltransferase activity (GO:0008194);;	K13691|4.3e-134|oeu:111396662|K13691 pathogen-inducible salicylic acid glucosyltransferase [EC:2.4.1.-] | (RefSeq) UDP-glycosyltransferase 74F2-like	[GC]	--	UDP-glucoronosyl and UDP-glucosyl transferase	UDP glycosyltransferase 9 OS=Catharanthus roseus OX=4058 GN=UGT9 PE=2 SV=1	Glycosyltransferase OS=Camellia sinensis var. sinensis OX=542762 GN=TEA_012554 PE=3 SV=1	--	--	PREDICTED: UDP-glycosyltransferase 74E2-like isoform X1 [Populus euphratica]
Iba07G017380	0.986219	0.991584	MEbrown	MEbrown-33	Na	Molecular Function: UDP-glycosyltransferase activity (GO:0008194);;	K23452|1.7e-77|ath:AT1G22380|K23452 UDP-glucosyltransferase 85A [EC:2.4.1.-] | (RefSeq) UGT85A3; UDP-glucosyl transferase 85A3	[GC]	--	UDP-glucoronosyl and UDP-glucosyl transferase	7-deoxyloganetic acid glucosyltransferase OS=Catharanthus roseus OX=4058 GN=UGT709C2 PE=1 SV=1	Glycosyltransferase OS=Amsonia hubrichtii OX=946328 PE=2 SV=1	--	--	7-deoxyloganetic acid UDP-glucosyltransferase-like protein [Amsonia hubrichtii]
Iba07G027100	0.946543	0.970165	MEturquoise	MEturquoise-1	OG0000307	Molecular Function: UDP-glycosyltransferase activity (GO:0008194);;	K23260|6.0e-123|mdm:103418352|K23260 scopoletin glucosyltransferase [EC:2.4.1.128] | (RefSeq) scopoletin glucosyltransferase-like	[GC]	--	UDP-glucoronosyl and UDP-glucosyl transferase	UDP-glucose flavonoid 3-O-glucosyltransferase 7 OS=Fragaria ananassa OX=3747 GN=GT7 PE=1 SV=1	Glycosyltransferase OS=Actinidia chinensis var. chinensis OX=1590841 GN=CEY00_Acc23766 PE=3 SV=1	--	--	PREDICTED: scopoletin glucosyltransferase-like [Vitis vinifera]
Iba01G001350	0.997344407074007	0.990224	MEturquoise	MEturquoise-2	OG0012190	Biological Process: reproduction (GO:0000003);; Biological Process: polysaccharide biosynthetic process (GO:0000271);; Biological Process: developmental process involved in reproduction (GO:0003006);; Molecular Function: molecular_function (GO:0003674);; Molecular Function: catalytic activity (GO:0003824);; Cellular Component: cellular_component (GO:0005575);; Cellular Component: intracellular (G…	K20893|2.1e-117|cic:CICLE_v10025952mg|K20893 probable galacturonosyltransferase-like 1 [EC:2.4.1.-] | (RefSeq) hypothetical protein	--	--	Glycosyl transferase family 8	Probable galacturonosyltransferase-like 7 OS=Arabidopsis thaliana OX=3702 GN=GATL7 PE=2 SV=1	Hexosyltransferase OS=Microthlaspi erraticum OX=1685480 GN=MERR_LOCUS17745 PE=3 SV=1	G	Carbohydrate transport and metabolism	PREDICTED: probable galacturonosyltransferase-like 7-like [Solanum tuberosum]
Iba01G013850	0.995446	0.993959	MEturquoise	MEturquoise-3	OG0014489	Cellular Component: integral component of membrane (GO:0016021);;	K20887|8.1e-304|vvi:100244115|K20887 xyloglucan glycosyltransferase 4 [EC:2.4.1.-] | (RefSeq) xyloglucan glycosyltransferase 4	--	--	Glycosyl transferase family group 2	Xyloglucan glycosyltransferase 4 OS=Arabidopsis thaliana OX=3702 GN=CSLC4 PE=1 SV=1	Uncharacterized protein OS=Nyssa sinensis OX=561372 GN=F0562_004980 PE=4 SV=1	M	Cell wall/membrane/envelope biogenesis	PREDICTED: xyloglucan glycosyltransferase 4 [Vitis vinifera]
Iba01G031830	0.989194	0.997084	MEturquoise	MEturquoise-4	OG0006943	Molecular Function: UDP-glycosyltransferase activity (GO:0008194);;	K23260|4.2e-116|tcc:18607972|K23260 scopoletin glucosyltransferase [EC:2.4.1.128] | (RefSeq) scopoletin glucosyltransferase	[GC]	--	UDP-glucoronosyl and UDP-glucosyl transferase	UDP-glycosyltransferase 73B4 OS=Arabidopsis thaliana OX=3702 GN=UGT73B4 PE=2 SV=1	Glycosyltransferase OS=Camellia sinensis var. sinensis OX=542762 GN=TEA_012722 PE=3 SV=1	--	--	UDP-glucose flavonoid glucosyl-transferase [Actinidia chinensis]
Iba01G034140	0.992786	0.995811	MEturquoise	MEturquoise-5	OG0001787	Cellular Component: integral component of membrane (GO:0016021);; Molecular Function: transferase activity (GO:0016740);;	K20887|1.1e-250|sind:105177165|K20887 xyloglucan glycosyltransferase 4 [EC:2.4.1.-] | (RefSeq) xyloglucan glycosyltransferase 4	--	--	Glycosyl transferase family group 2	Probable xyloglucan glycosyltransferase 12 OS=Arabidopsis thaliana OX=3702 GN=CSLC12 PE=1 SV=1	Xyloglucan glycosyltransferase OS=Actinidia chinensis var. chinensis OX=1590841 GN=CEY00_Acc04807 PE=4 SV=1	M	Cell wall/membrane/envelope biogenesis	unnamed protein product [Coffea canephora]
Iba01G041300	0.978183	0.999144	MEturquoise	MEturquoise-6	OG0000359	Molecular Function: UDP-glycosyltransferase activity (GO:0008194);;	K23260|2.1e-72|egu:105050297|K23260 scopoletin glucosyltransferase [EC:2.4.1.128] | (RefSeq) scopoletin glucosyltransferase-like	[GC]	--	UDP-glucoronosyl and UDP-glucosyl transferase	UDP-glycosyltransferase 89A2 OS=Arabidopsis thaliana OX=3702 GN=UGT89A2 PE=2 SV=1	Uncharacterized protein OS=Camellia sinensis var. sinensis OX=542762 GN=TEA_009054 PE=4 SV=1	--	--	unnamed protein product [Coffea canephora]
Iba01G045230	0.977406	0.977222	MEturquoise	MEturquoise-7	OG0000685	Molecular Function: UDP-glycosyltransferase activity (GO:0008194);;	K18823|7.3e-105|adu:107468558|K18823 soyasaponin III rhamnosyltransferase [EC:2.4.1.273] | (RefSeq) soyasaponin III rhamnosyltransferase	[GC]	--	UDP-glucoronosyl and UDP-glucosyl transferase	UDP-glycosyltransferase 91A1 OS=Arabidopsis thaliana OX=3702 GN=UGT91A1 PE=2 SV=1	Uncharacterized protein OS=Nyssa sinensis OX=561372 GN=F0562_005330 PE=4 SV=1	--	--	UDP-glycosyltransferase [Acacia mangium]
Iba01G045250	0.988913	0.997	MEturquoise	MEturquoise-8	OG0000685	Molecular Function: UDP-glycosyltransferase activity (GO:0008194);;	K18823|1.7e-106|adu:107468558|K18823 soyasaponin III rhamnosyltransferase [EC:2.4.1.273] | (RefSeq) soyasaponin III rhamnosyltransferase	[GC]	--	UDP-glucoronosyl and UDP-glucosyl transferase	UDP-glycosyltransferase 91A1 OS=Arabidopsis thaliana OX=3702 GN=UGT91A1 PE=2 SV=1	Uncharacterized protein OS=Nyssa sinensis OX=561372 GN=F0562_005330 PE=4 SV=1	--	--	UDP-glucosyltransferase, putative [Ricinus communis]
Iba01G046440	0.994908	0.969356	MEturquoise	MEturquoise-9	OG0012576	Molecular Function: UDP-glycosyltransferase activity (GO:0008194);;	K13495|3.4e-131|jre:109018092|K13495 cis-zeatin O-glucosyltransferase [EC:2.4.1.215] | (RefSeq) zeatin O-glucosyltransferase-like	[GC]	--	UDP-glucoronosyl and UDP-glucosyl transferase	Zeatin O-glucosyltransferase OS=Phaseolus lunatus OX=3884 GN=ZOG1 PE=2 SV=1	Glycosyltransferase OS=Carpinus fangiana OX=176857 GN=FH972_016790 PE=3 SV=1	--	--	PREDICTED: zeatin O-glucosyltransferase-like isoform X1 [Pyrus x bretschneideri]
Iba01G049270	0.9994	0.97574	MEturquoise	MEturquoise-10	OG0011245	Cellular Component: integral component of membrane (GO:0016021);;	K03857|1.6e-08|sind:105155752|K03857 phosphatidylinositol N-acetylglucosaminyltransferase subunit A [EC:2.4.1.198] | (RefSeq) phosphatidylinositol N-acetylglucosaminyltransferase subunit A isoform X1	--	--	Glycosyltransferase Family 4	D-inositol 3-phosphate glycosyltransferase 1 OS=Catenulispora acidiphila (strain DSM 44928 / NRRL B-24433 / NBRC 102108 / JCM 14897) OX=479433 GN=mshA1 PE=3 SV=1	Glyco_trans_4-like_N domain-containing protein OS=Nyssa sinensis OX=561372 GN=F0562_022011 PE=4 SV=1	M	Cell wall/membrane/envelope biogenesis	PREDICTED: uncharacterized protein LOC103448527 [Malus domestica]
Iba01G050510	0.963174	0.97454	MEturquoise	MEturquoise-11	OG0005172	Molecular Function: UDP-glycosyltransferase activity (GO:0008194);;	K13691|1.9e-62|nta:107802362|K13691 pathogen-inducible salicylic acid glucosyltransferase [EC:2.4.1.-] | (RefSeq) UDP-glycosyltransferase 74G1-like	[GC]	--	UDP-glucoronosyl and UDP-glucosyl transferase	UDP-glycosyltransferase 87A2 OS=Arabidopsis thaliana OX=3702 GN=UGT87A2 PE=1 SV=1	Uncharacterized protein OS=Camellia sinensis var. sinensis OX=542762 GN=TEA_006025 PE=4 SV=1	--	--	hypothetical protein F383_29797 [Gossypium arboreum]
Iba02G016380	0.992007	0.974114	MEturquoise	MEturquoise-12	OG0010742	Molecular Function: UDP-glycosyltransferase activity (GO:0008194);;	K13496|1.3e-125|vvi:100246560|K13496 UDP-glucosyltransferase 73C [EC:2.4.1.-] | (RefSeq) scopoletin glucosyltransferase	[GC]	--	UDP-glucoronosyl and UDP-glucosyl transferase	UDP-glycosyltransferase 73C5 OS=Arabidopsis thaliana OX=3702 GN=UGT73C5 PE=2 SV=1	Glycosyltransferase (Fragment) OS=Davidia involucrata OX=16924 GN=Din_035800 PE=3 SV=1	--	--	PREDICTED: scopoletin glucosyltransferase [Vitis vinifera]
Iba02G026780	0.961169	0.889751	MEturquoise	MEturquoise-13	OG0001138	Cellular Component: integral component of membrane (GO:0016021);;	K09775|1.2e-10|dzi:111283728|K09775 uncharacterized protein | (RefSeq) uncharacterized protein LOC111283728 isoform X1	--	--	Core-2/I-Branching enzyme	Glycosyltransferase BC10 OS=Oryza sativa subsp. japonica OX=39947 GN=BC10 PE=1 SV=1	Uncharacterized protein OS=Camellia sinensis var. sinensis OX=542762 GN=TEA_006977 PE=4 SV=1	S	Function unknown	hypothetical protein POPTR_0010s13150g [Populus trichocarpa]
Iba02G033450	0.988857	0.998025	MEturquoise	MEturquoise-14	OG0007527	Cellular Component: integral component of membrane (GO:0016021);;	--	--	--	STELLO glycosyltransferases	Probable glycosyltransferase STELLO1 OS=Arabidopsis thaliana OX=3702 GN=STL1 PE=1 SV=1	Uncharacterized protein OS=Davidia involucrata OX=16924 GN=Din_008810 PE=4 SV=1	S	Function unknown	PREDICTED: uncharacterized protein LOC104445003 [Eucalyptus grandis]
Iba02G034660	0.992127	0.958102	MEturquoise	MEturquoise-15	OG0010742	Molecular Function: UDP-glycosyltransferase activity (GO:0008194);; Molecular Function: transferase activity, transferring hexosyl groups (GO:0016758);;	K23260|1.4e-103|cam:101489464|K23260 scopoletin glucosyltransferase [EC:2.4.1.128] | (RefSeq) UGT73F5; UDP-glucose flavonoid 3-O-glucosyltransferase 7	[GC]	--	UDP-glucoronosyl and UDP-glucosyl transferase	UDP-glycosyltransferase 73B3 OS=Arabidopsis thaliana OX=3702 GN=UGT73B3 PE=2 SV=1	Glycosyltransferase OS=Camellia sinensis var. sinensis OX=542762 GN=TEA_012722 PE=3 SV=1	--	--	UDP-glucose flavonoid glucosyl-transferase [Actinidia chinensis]
Iba03G000920	0.998015	0.98958	MEturquoise	MEturquoise-16	OG0018248	Molecular Function: UDP-glycosyltransferase activity (GO:0008194);; Molecular Function: transferase activity, transferring hexosyl groups (GO:0016758);;	K13691|3.6e-117|dcr:108214880|K13691 pathogen-inducible salicylic acid glucosyltransferase [EC:2.4.1.-] | (RefSeq) UDP-glycosyltransferase 74E2-like	[GC]	--	UDP-glucoronosyl and UDP-glucosyl transferase	UDP-glycosyltransferase 74G1 OS=Stevia rebaudiana OX=55670 GN=UGT74G1 PE=1 SV=1	Glycosyltransferase OS=Davidia involucrata OX=16924 GN=Din_010003 PE=3 SV=1	H	Coenzyme transport and metabolism	UGT8 [Panax ginseng]
Iba03G018730	0.99911	0.975712	MEturquoise	MEturquoise-17	OG0000078	Molecular Function: UDP-glycosyltransferase activity (GO:0008194);;	K08237|1.5e-174|mesc:110614716|K08237 hydroquinone glucosyltransferase [EC:2.4.1.218] | (RefSeq) hydroquinone glucosyltransferase-like	[GC]	--	UDP-glucoronosyl and UDP-glucosyl transferase	Hydroquinone glucosyltransferase OS=Rauvolfia serpentina OX=4060 GN=AS PE=1 SV=1	Glycosyltransferase OS=Davidia involucrata OX=16924 GN=Din_024823 PE=3 SV=1	--	--	RecName: Full=Hydroquinone glucosyltransferase; AltName: Full=Arbutin synthase [Rauvolfia serpentina]
Iba04G001300	0.994651	0.964003	MEturquoise	MEturquoise-18	OG0000598	Molecular Function: UDP-glycosyltransferase activity (GO:0008194);;	K22950|4.4e-108|fve:101295404|K22950 acylphloroglucinol glucosyltransferase [EC:2.4.1.358] | (RefSeq) anthocyanidin 3-O-glucosyltransferase 2-like	[GC]	--	UDP-glucoronosyl and UDP-glucosyl transferase	Putative UDP-glucose flavonoid 3-O-glucosyltransferase 3 OS=Fragaria ananassa OX=3747 GN=GT3 PE=2 SV=1	Glycosyltransferase OS=Eucommia ulmoides OX=4392 GN=CAGT1 PE=2 SV=1	--	--	glucosyltransferase [Eucommia ulmoides]
Iba04G009580	0.971276	0.99518	MEturquoise	MEturquoise-19	OG0003931	Molecular Function: UDP-glycosyltransferase activity (GO:0008194);;	K13691|2.0e-59|pper:18775379|K13691 pathogen-inducible salicylic acid glucosyltransferase [EC:2.4.1.-] | (RefSeq) UDP-glycosyltransferase 74F2 isoform X1	[GC]	--	UDP-glucoronosyl and UDP-glucosyl transferase	UDP-glycosyltransferase 87A2 OS=Arabidopsis thaliana OX=3702 GN=UGT87A2 PE=1 SV=1	Putative UDP-glycosyltransferase 87A1-like OS=Davidia involucrata OX=16924 GN=Din_044265 PE=4 SV=1	--	--	UDP-Glycosyltransferase superfamily protein, putative [Theobroma cacao]
Iba04G012670	0.983821	0.930178	MEturquoise	MEturquoise-20	OG0027354	Molecular Function: UDP-glycosyltransferase activity (GO:0008194);;	K13495|2.6e-163|nsy:104231575|K13495 cis-zeatin O-glucosyltransferase [EC:2.4.1.215] | (RefSeq) zeatin O-glucosyltransferase-like	[GC]	--	UDP-glucoronosyl and UDP-glucosyl transferase	Zeatin O-glucosyltransferase OS=Phaseolus lunatus OX=3884 GN=ZOG1 PE=2 SV=1	Glycosyltransferase OS=Actinidia chinensis var. chinensis OX=1590841 GN=CEY00_Acc23139 PE=3 SV=1	--	--	PREDICTED: zeatin O-glucosyltransferase-like [Nicotiana sylvestris]
Iba04G028330	0.996112	0.969245	MEturquoise	MEturquoise-21	OG0027543	Molecular Function: UDP-glycosyltransferase activity (GO:0008194);;	K23154|2.4e-100|zju:107415922|K23154 2-hydroxyflavanone C-glucosyltransferase [EC:2.4.1.360] | (RefSeq) UDP-glycosyltransferase 13-like	[GC]	--	UDP-glucoronosyl and UDP-glucosyl transferase	UDP-glycosyltransferase 13 OS=Mangifera indica OX=29780 GN=CGT PE=1 SV=1	Uncharacterized protein OS=Nyssa sinensis OX=561372 GN=F0562_004373 PE=4 SV=1	--	--	PREDICTED: anthocyanidin 3-O-glucosyltransferase 2-like [Sesamum indicum]
Iba05G016210	0.983367	0.934537	MEturquoise	MEturquoise-22	OG0002471	Molecular Function: UDP-glycosyltransferase activity (GO:0008194);;	K13080|1.2e-109|vvi:100244875|K13080 flavanone 7-O-glucoside 2''-O-beta-L-rhamnosyltransferase [EC:2.4.1.236] | (RefSeq) flavanone 7-O-glucoside 2''-O-beta-L-rhamnosyltransferase	[GC]	--	UDP-glucoronosyl and UDP-glucosyl transferase	UDP-glucosyltransferase 29 OS=Panax ginseng OX=4054 GN=UGT29 PE=1 SV=1	Glycosyltransferase OS=Prunus dulcis OX=3755 GN=Prudu_005961 PE=3 SV=1	--	--	PREDICTED: cyanidin-3-O-glucoside 2-O-glucuronosyltransferase-like [Prunus mume]
Iba05G017160	0.981492	0.991296	MEturquoise	MEturquoise-23	OG0001285	Molecular Function: UDP-glycosyltransferase activity (GO:0008194);;	K22706|1.0e-156|pper:18788923|K22706 (R)-mandelonitrile beta-glucosyltransferase [EC:2.4.1.354] | (RefSeq) 7-deoxyloganetin glucosyltransferase	[GC]	--	UDP-glucoronosyl and UDP-glucosyl transferase	7-deoxyloganetin glucosyltransferase OS=Gardenia jasminoides OX=114476 GN=UGT85A24 PE=1 SV=1	Glycosyltransferase OS=Camellia sinensis var. sinensis OX=542762 GN=TEA_008310 PE=3 SV=1	--	--	PREDICTED: UDP-glycosyltransferase 85A2-like [Prunus mume]
Iba05G018450	0.993413	0.989686	MEturquoise	MEturquoise-24	OG0000331	Cellular Component: integral component of membrane (GO:0016021);; Molecular Function: transferase activity (GO:0016740);;	K09775|7.1e-13|dzi:111283728|K09775 uncharacterized protein | (RefSeq) uncharacterized protein LOC111283728 isoform X1	--	--	Core-2/I-Branching enzyme	Glycosyltransferase BC10 OS=Oryza sativa subsp. japonica OX=39947 GN=BC10 PE=1 SV=1	Xylosyltransferase OS=Actinidia chinensis var. chinensis OX=1590841 GN=CEY00_Acc22682 PE=4 SV=1	S	Function unknown	PREDICTED: uncharacterized protein LOC102583916 [Solanum tuberosum]
Iba06G007830	0.958603	0.99323	MEturquoise	MEturquoise-25	OG0000515	Molecular Function: UDP-glycosyltransferase activity (GO:0008194);;	K23260|1.2e-67|hbr:110652094|K23260 scopoletin glucosyltransferase [EC:2.4.1.128] | (RefSeq) scopoletin glucosyltransferase-like isoform X1	[GC]	--	UDP-glucoronosyl and UDP-glucosyl transferase	UDP-glycosyltransferase 92A1 OS=Arabidopsis thaliana OX=3702 GN=UGT92A1 PE=2 SV=1	Glycosyltransferase OS=Camellia sinensis var. sinensis OX=542762 GN=TEA_014568 PE=3 SV=1	G	Carbohydrate transport and metabolism	UDP-glucoronosyl/UDP-glucosyl transferase family protein [Populus trichocarpa]
Iba06G016710	0.986993	0.99824	MEturquoise	MEturquoise-26	OG0006246	Cellular Component: integral component of membrane (GO:0016021);; Molecular Function: transferase activity, transferring glycosyl groups (GO:0016757);;	K13667|3.1e-08|apro:F751_5515|K13667 EGF-domain serine glucosyl/xylosyltransferase [EC:2.4.1.376 2.4.2.63] | (RefSeq) O-glucosyltransferase rumi	[R]	General function prediction only	Glycosyl transferase family 90	O-glucosyltransferase rumi homolog OS=Culex quinquefasciatus OX=7176 GN=CPIJ013394 PE=3 SV=1	Putative glycosyltransferase OS=Davidia involucrata OX=16924 GN=Din_028389 PE=4 SV=1	S	Function unknown	PREDICTED: O-glucosyltransferase rumi homolog isoform X2 [Vitis vinifera]
Iba06G024810	0.981324	0.929847	MEturquoise	MEturquoise-27	OG0001138	Cellular Component: integral component of membrane (GO:0016021);;	K09775|1.7e-11|dzi:111283728|K09775 uncharacterized protein | (RefSeq) uncharacterized protein LOC111283728 isoform X1	--	--	Core-2/I-Branching enzyme	Glycosyltransferase BC10 OS=Oryza sativa subsp. japonica OX=39947 GN=BC10 PE=1 SV=1	Uncharacterized protein OS=Camellia sinensis var. sinensis OX=542762 GN=TEA_006977 PE=4 SV=1	S	Function unknown	Core-2/I-branching beta-1,6-N-acetylglucosaminyltransferase family protein isoform 1 [Theobroma cacao]
Iba06G027170	0.985454	0.999507	MEturquoise	MEturquoise-28	OG0016005	Cellular Component: integral component of membrane (GO:0016021);; Molecular Function: xyloglucan 6-xylosyltransferase activity (GO:0033843);;	K08238|6.9e-217|lang:109328382|K08238 xyloglucan 6-xylosyltransferase [EC:2.4.2.39] | (RefSeq) probable xyloglucan 6-xylosyltransferase 5	[GM]	--	galactosyl transferase GMA12/MNN10 family	Probable xyloglucan 6-xylosyltransferase 5 OS=Arabidopsis thaliana OX=3702 GN=XXT5 PE=1 SV=1	Putative glycosyltransferase 5 OS=Davidia involucrata OX=16924 GN=Din_014812 PE=3 SV=1	--	--	PREDICTED: putative glycosyltransferase 5 [Prunus mume]
Iba06G028020	0.977413	0.918604	MEturquoise	MEturquoise-29	Na	Cellular Component: membrane (GO:0016020);;	K09775|7.3e-12|dzi:111283728|K09775 uncharacterized protein | (RefSeq) uncharacterized protein LOC111283728 isoform X1	--	--	Core-2/I-Branching enzyme	Glycosyltransferase BC10 OS=Oryza sativa subsp. japonica OX=39947 GN=BC10 PE=1 SV=1	Uncharacterized protein OS=Vitis vinifera OX=29760 GN=VIT_17s0000g03400 PE=4 SV=1	S	Function unknown	PREDICTED: uncharacterized protein LOC100247520 [Vitis vinifera]
Iba06G028520	0.967978	0.947759	MEturquoise	MEturquoise-30	OG0008425	Molecular Function: UDP-glycosyltransferase activity (GO:0008194);; Molecular Function: transferase activity, transferring hexosyl groups (GO:0016758);;	K13496|1.7e-128|jre:108983640|K13496 UDP-glucosyltransferase 73C [EC:2.4.1.-] | (RefSeq) UDP-glycosyltransferase 73C3-like isoform X1	[GC]	--	UDP-glucoronosyl and UDP-glucosyl transferase	UDP-glycosyltransferase 73C6 OS=Arabidopsis thaliana OX=3702 GN=UGT73C6 PE=2 SV=1	Glycosyltransferase OS=Actinidia chinensis var. chinensis OX=1590841 GN=CEY00_Acc08456 PE=3 SV=1	--	--	Cytokinin-O-glucosyltransferase [Medicago truncatula]
Iba07G000370	0.99038	0.996624	MEturquoise	MEturquoise-31	OG0033431	Molecular Function: transferase activity, transferring glycosyl groups (GO:0016757);;	K23869|3.5e-206|ccav:112507321|K23869 galactan beta-1,4-galactosyltransferase [EC:2.4.1.-] | (RefSeq) galactan beta-1,4-galactosyltransferase GALS3-like	[S]	Function unknown	Glycosyltransferase family 92	Galactan beta-1,4-galactosyltransferase GALS3 OS=Arabidopsis thaliana OX=3702 GN=GALS3 PE=2 SV=1	Glycosyltransferase family 92 protein OS=Davidia involucrata OX=16924 GN=Din_006354 PE=3 SV=1	S	Function unknown	PREDICTED: uncharacterized protein LOC104599797 [Nelumbo nucifera]
