# Supplementary material for: A chromosome level genome, as well as transcriptomes and metabolomes, insights into genome evolution and the biosynthesis of kaempferol and kaempferol derivatives in Impatiens balsamina (Balsaminaceae)
Source: Front Plant Sci. 2026 Feb 11;17:1725789. doi: 10.3389/fpls.2026.1725789 (PMC12932442; doi:10.3389/fpls.2026.1725789)
Supplement: Supplementary Data Sheet 1 — Integrated functional annotation for predicting protein-coding genes. [file DataSheet1.zip › all supplementary files/Dataset 13 Data concerning structural genes and transcription factor genes encoding glycosyltransferase genes that are correlated with seven metabolites and clustered into coexpression network modules.xlsx]

## Sheet: Title page 
	Table ID	Table name
	13_1	The structural genes that both are correlation with seven metabolites and clustred into co-expression network
	13_2	The transcription factor genes that both are correlation with seven metabolites and clustred into co-expression network
	13_3	The glycosyltransferase genes that both are correlation with seven metabolites and clustred into co-expression network

## Sheet: 13_1
Metabolite	Structural gene	Gene Code	Protein	correlation R value	p-value	Module
kaempferol-3-O-β-glucopyranoside-7-O-α-rhamnopyranoside	Iba06G004000	MEblue-1	CHS	0.882072	0.0016494	MEblue
kaempferol-3-O-β-glucopyranoside-7-O-α-rhamnopyranoside	Iba06G004020	MEblue-2	CHS	0.90567	0.000773214	MEblue
kaempferol-3-O-β-glucopyranoside-7-O-α-rhamnopyranoside	Iba05G003010	MEblue-3	F3H	0.861571	0.00283067	MEblue
kaempferol-3-O-β-glucopyranoside-7-O-α-rhamnopyranoside	Iba01G038970	MEblue-4	FLS	0.987413	7.28e-07	MEblue
kaempferol-3-O-β-glucopyranoside-7-O-α-rhamnopyranoside	Iba04G019270	MEblue-5	FLS	0.952332	7.43e-05	MEblue
kaempferol-3-O-β-glucopyranoside-7-O-α-rhamnopyranoside	Iba05G030430	MEblue-6	FLS	0.971477	1.25e-05	MEblue
Dihydrokaempferol	Iba01G040950	MEbrown-1	CHI	-0.961178	3.65e-05	MEbrown
Kaempferol	Iba01G040950	MEbrown-1	CHI	-0.823788	0.00633608	MEbrown
kaempferol-3-O-(2''-O-β-D-glucopyl)-β-D-rutinoside	Iba01G040950	MEbrown-1	CHI	-0.956718	5.32e-05	MEbrown
kaempferol (afzelin)	Iba01G040950	MEbrown-1	CHI	-0.932817	0.000242231	MEbrown
Dihydrokaempferol	Iba06G018330	MEbrown-2	CHI	-0.940182	0.000162528	MEbrown
kaempferol-3-O-(2''-O-β-D-glucopyl)-β-D-rutinoside	Iba06G018330	MEbrown-2	CHI	-0.947866	0.000101216	MEbrown
kaempferol (afzelin)	Iba06G018330	MEbrown-2	CHI	-0.871441	0.00220712	MEbrown
Dihydrokaempferol	Iba04G006440	MEbrown-3	CHS	0.969816	1.53e-05	MEbrown
Kaempferol	Iba04G006440	MEbrown-3	CHS	0.970623	1.39e-05	MEbrown
kaempferol-3-O-(2''-O-β-D-glucopyl)-β-D-rutinoside	Iba04G006440	MEbrown-3	CHS	0.960636	3.83e-05	MEbrown
kaempferol-3-O-galactoside (trifolin)	Iba04G006440	MEbrown-3	CHS	0.92321	0.00038303	MEbrown
kaempferol-3-O-glucoside (astragalin)	Iba04G006440	MEbrown-3	CHS	0.912926	0.000588565	MEbrown
kaempferol (afzelin)	Iba04G006440	MEbrown-3	CHS	0.988075	6.03e-07	MEbrown
Dihydrokaempferol	Iba03G008500	MEbrown-4	FLS	0.990487	2.74e-07	MEbrown
Kaempferol	Iba03G008500	MEbrown-4	FLS	0.87767	0.00186676	MEbrown
kaempferol-3-O-(2''-O-β-D-glucopyl)-β-D-rutinoside	Iba03G008500	MEbrown-4	FLS	0.993645	6.7e-08	MEbrown
kaempferol (afzelin)	Iba03G008500	MEbrown-4	FLS	0.975858	7.03e-06	MEbrown
Dihydrokaempferol	Iba07G013200	MEbrown-5	UGT73C6	0.962167	3.34e-05	MEbrown
Kaempferol	Iba07G013200	MEbrown-5	UGT73C6	0.979435	4.03e-06	MEbrown
kaempferol-3-O-(2''-O-β-D-glucopyl)-β-D-rutinoside	Iba07G013200	MEbrown-5	UGT73C6	0.952734	7.22e-05	MEbrown
kaempferol-3-O-galactoside (trifolin)	Iba07G013200	MEbrown-5	UGT73C6	0.936333	0.000201388	MEbrown
kaempferol-3-O-glucoside (astragalin)	Iba07G013200	MEbrown-5	UGT73C6	0.927768	0.000310599	MEbrown
kaempferol (afzelin)	Iba07G013200	MEbrown-5	UGT73C6	0.988736	4.94e-07	MEbrown
Kaempferol	Iba06G022540	MEturquoise-1	CHS	0.845832	0.00406033	MEturquoise
kaempferol-3-O-galactoside (trifolin)	Iba06G022540	MEturquoise-1	CHS	0.920646	0.000428589	MEturquoise
kaempferol-3-O-glucoside (astragalin)	Iba06G022540	MEturquoise-1	CHS	0.915165	0.000538479	MEturquoise

## Sheet: 13_2
Metabolite name	Gene ID	Gene Code	Transcriptome factor families	R	P-value	Modules
kaempferol-3-O-β-glucopyranoside-7-O-α-rhamnopyranoside	Iba01G009040	MEblue-1	AP2	0.996801	6.08e-09	MEblue
kaempferol-3-O-β-glucopyranoside-7-O-α-rhamnopyranoside	Iba01G010910	MEblue-2	AP2	0.970117	1.48e-05	MEblue
kaempferol-3-O-β-glucopyranoside-7-O-α-rhamnopyranoside	Iba02G043650	MEblue-3	AP2	0.994902	3.1e-08	MEblue
kaempferol-3-O-β-glucopyranoside-7-O-α-rhamnopyranoside	Iba03G007640	MEblue-4	AP2	0.813579	0.00763511	MEblue
kaempferol-3-O-β-glucopyranoside-7-O-α-rhamnopyranoside	Iba04G031000	MEblue-5	AP2	0.997756	1.76e-09	MEblue
Dihydrokaempferol	Iba01G013590	MEturquoise-15	AP2	0.842539	0.00435724	MEturquoise
Kaempferol	Iba01G013590	MEturquoise-15	AP2	0.974217	8.84e-06	MEturquoise
kaempferol-3-O-(2''-O-β-D-glucopyl)-β-D-rutinoside	Iba01G013590	MEturquoise-15	AP2	0.816714	0.00721858	MEturquoise
kaempferol-3-O-galactoside (trifolin)	Iba01G013590	MEturquoise-15	AP2	0.981467	2.8e-06	MEturquoise
kaempferol-3-O-glucoside (astragalin)	Iba01G013590	MEturquoise-15	AP2	0.970679	1.38e-05	MEturquoise
kaempferol (afzelin)	Iba01G013590	MEturquoise-15	AP2	0.901967	0.000881464	MEturquoise
Dihydrokaempferol	Iba03G001560	MEturquoise-92	AP2	0.839402	0.00465369	MEturquoise
Kaempferol	Iba03G001560	MEturquoise-92	AP2	0.970147	1.47e-05	MEturquoise
kaempferol-3-O-(2''-O-β-D-glucopyl)-β-D-rutinoside	Iba03G001560	MEturquoise-92	AP2	0.826538	0.00601372	MEturquoise
kaempferol-3-O-galactoside (trifolin)	Iba03G001560	MEturquoise-92	AP2	0.978341	4.82e-06	MEturquoise
kaempferol-3-O-glucoside (astragalin)	Iba03G001560	MEturquoise-92	AP2	0.957484	5e-05	MEturquoise
kaempferol (afzelin)	Iba03G001560	MEturquoise-92	AP2	0.901633	0.000891727	MEturquoise
Dihydrokaempferol	Iba01G009740	MEbrown-10	AP2	0.943836	0.000130819	MEbrown
kaempferol-3-O-(2''-O-β-D-glucopyl)-β-D-rutinoside	Iba01G009740	MEbrown-10	AP2	0.948011	0.000100249	MEbrown
kaempferol (afzelin)	Iba01G009740	MEbrown-10	AP2	0.868857	0.00236013	MEbrown
Dihydrokaempferol	Iba01G019380	MEbrown-20	AP2	0.972939	1.05e-05	MEbrown
kaempferol-3-O-(2''-O-β-D-glucopyl)-β-D-rutinoside	Iba01G019380	MEbrown-20	AP2	0.976579	6.33e-06	MEbrown
kaempferol (afzelin)	Iba01G019380	MEbrown-20	AP2	0.921853	0.000406688	MEbrown
Dihydrokaempferol	Iba05G040230	MEbrown-134	AP2	0.835092	0.00508301	MEbrown
Kaempferol	Iba05G040230	MEbrown-134	AP2	0.931572	0.000257995	MEbrown
kaempferol-3-O-(2''-O-β-D-glucopyl)-β-D-rutinoside	Iba05G040230	MEbrown-134	AP2	0.838388	0.00475237	MEbrown
kaempferol-3-O-galactoside (trifolin)	Iba05G040230	MEbrown-134	AP2	0.915701	0.000526963	MEbrown
kaempferol-3-O-glucoside (astragalin)	Iba05G040230	MEbrown-134	AP2	0.897026	0.00104179	MEbrown
kaempferol (afzelin)	Iba05G040230	MEbrown-134	AP2	0.900642	0.000922647	MEbrown
kaempferol-3-O-β-glucopyranoside-7-O-α-rhamnopyranoside	Iba02G038580	MEblue-6	ARF	0.967219	2.03e-05	MEblue
Kaempferol	Iba01G019100	MEturquoise-21	ARF	-0.970364	1.43e-05	MEturquoise
kaempferol-3-O-galactoside (trifolin)	Iba01G019100	MEturquoise-21	ARF	-0.996263	1.05e-08	MEturquoise
kaempferol-3-O-glucoside (astragalin)	Iba01G019100	MEturquoise-21	ARF	-0.992835	1.02e-07	MEturquoise
kaempferol (afzelin)	Iba01G019100	MEturquoise-21	ARF	-0.857002	0.00315656	MEturquoise
Kaempferol	Iba07G032270	MEturquoise-239	ARF	-0.949665	8.97e-05	MEturquoise
kaempferol-3-O-galactoside (trifolin)	Iba07G032270	MEturquoise-239	ARF	-0.988604	5.14e-07	MEturquoise
kaempferol-3-O-glucoside (astragalin)	Iba07G032270	MEturquoise-239	ARF	-0.985509	1.19e-06	MEturquoise
kaempferol (afzelin)	Iba07G032270	MEturquoise-239	ARF	-0.814676	0.00748751	MEturquoise
kaempferol-3-O-β-glucopyranoside-7-O-α-rhamnopyranoside	Iba01G031700	MEblue-7	ARR-B	0.992983	9.46e-08	MEblue
kaempferol-3-O-β-glucopyranoside-7-O-α-rhamnopyranoside	Iba05G017900	MEblue-8	ARR-B	0.978724	4.53e-06	MEblue
Dihydrokaempferol	Iba01G008280	MEbrown-8	ARR-B	-0.9592	4.34e-05	MEbrown
Kaempferol	Iba01G008280	MEbrown-8	ARR-B	-0.978478	4.72e-06	MEbrown
kaempferol-3-O-(2''-O-β-D-glucopyl)-β-D-rutinoside	Iba01G008280	MEbrown-8	ARR-B	-0.950747	8.32e-05	MEbrown
kaempferol-3-O-galactoside (trifolin)	Iba01G008280	MEbrown-8	ARR-B	-0.935619	0.00020926	MEbrown
kaempferol-3-O-glucoside (astragalin)	Iba01G008280	MEbrown-8	ARR-B	-0.92763	0.000312638	MEbrown
kaempferol (afzelin)	Iba01G008280	MEbrown-8	ARR-B	-0.986566	9.13e-07	MEbrown
kaempferol-3-O-β-glucopyranoside-7-O-α-rhamnopyranoside	Iba01G010460	MEblue-9	B3	0.950804	8.29e-05	MEblue
kaempferol-3-O-β-glucopyranoside-7-O-α-rhamnopyranoside	Iba01G027510	MEblue-10	B3	0.855868	0.00324131	MEblue
kaempferol-3-O-β-glucopyranoside-7-O-α-rhamnopyranoside	Iba01G036950	MEblue-11	B3	0.996406	9.14e-09	MEblue
Kaempferol	Iba03G002410	MEturquoise-93	B3	0.84925	0.00376711	MEturquoise
kaempferol-3-O-galactoside (trifolin)	Iba03G002410	MEturquoise-93	B3	0.919023	0.000459308	MEturquoise
kaempferol-3-O-glucoside (astragalin)	Iba03G002410	MEturquoise-93	B3	0.924765	0.000357118	MEturquoise
Dihydrokaempferol	Iba01G027270	MEbrown-24	B3	0.998673	2.8e-10	MEbrown
Kaempferol	Iba01G027270	MEbrown-24	B3	0.90185	0.000885035	MEbrown
kaempferol-3-O-(2''-O-β-D-glucopyl)-β-D-rutinoside	Iba01G027270	MEbrown-24	B3	0.995546	1.93e-08	MEbrown
kaempferol-3-O-galactoside (trifolin)	Iba01G027270	MEbrown-24	B3	0.820572	0.00672752	MEbrown
kaempferol-3-O-glucoside (astragalin)	Iba01G027270	MEbrown-24	B3	0.809995	0.00813098	MEbrown
kaempferol (afzelin)	Iba01G027270	MEbrown-24	B3	0.984105	1.64e-06	MEbrown
Dihydrokaempferol	Iba03G025330	MEbrown-84	B3	0.999236	4.06e-11	MEbrown
Kaempferol	Iba03G025330	MEbrown-84	B3	0.890799	0.00127144	MEbrown
kaempferol-3-O-(2''-O-β-D-glucopyl)-β-D-rutinoside	Iba03G025330	MEbrown-84	B3	0.993706	6.47e-08	MEbrown
kaempferol-3-O-galactoside (trifolin)	Iba03G025330	MEbrown-84	B3	0.806071	0.00869829	MEbrown
kaempferol (afzelin)	Iba03G025330	MEbrown-84	B3	0.977607	5.41e-06	MEbrown
Dihydrokaempferol	Iba04G033130	MEbrown-114	B3	0.975584	7.31e-06	MEbrown
Kaempferol	Iba04G033130	MEbrown-114	B3	0.96293	3.11e-05	MEbrown
kaempferol-3-O-(2''-O-β-D-glucopyl)-β-D-rutinoside	Iba04G033130	MEbrown-114	B3	0.965852	2.34e-05	MEbrown
kaempferol-3-O-galactoside (trifolin)	Iba04G033130	MEbrown-114	B3	0.912191	0.000605692	MEbrown
kaempferol-3-O-glucoside (astragalin)	Iba04G033130	MEbrown-114	B3	0.901243	0.000903789	MEbrown
kaempferol (afzelin)	Iba04G033130	MEbrown-114	B3	0.992235	1.35e-07	MEbrown
Kaempferol	Iba04G000510	MEturquoise-121	BBR-BPC	-0.979396	4.05e-06	MEturquoise
kaempferol-3-O-galactoside (trifolin)	Iba04G000510	MEturquoise-121	BBR-BPC	-0.99609	1.23e-08	MEturquoise
kaempferol-3-O-glucoside (astragalin)	Iba04G000510	MEturquoise-121	BBR-BPC	-0.995222	2.47e-08	MEturquoise
kaempferol (afzelin)	Iba04G000510	MEturquoise-121	BBR-BPC	-0.881482	0.00167746	MEturquoise
Kaempferol	Iba06G001060	MEturquoise-190	BBR-BPC	0.954667	6.25e-05	MEturquoise
kaempferol-3-O-galactoside (trifolin)	Iba06G001060	MEturquoise-190	BBR-BPC	0.986006	1.05e-06	MEturquoise
kaempferol-3-O-glucoside (astragalin)	Iba06G001060	MEturquoise-190	BBR-BPC	0.983434	1.9e-06	MEturquoise
kaempferol (afzelin)	Iba06G001060	MEturquoise-190	BBR-BPC	0.832682	0.00533447	MEturquoise
kaempferol-3-O-β-glucopyranoside-7-O-α-rhamnopyranoside	Iba01G007840	MEblue-12	bHLH	0.966809	2.12e-05	MEblue
kaempferol-3-O-β-glucopyranoside-7-O-α-rhamnopyranoside	Iba01G009770	MEblue-13	bHLH	0.942039	0.000145804	MEblue
kaempferol-3-O-β-glucopyranoside-7-O-α-rhamnopyranoside	Iba01G019060	MEblue-14	bHLH	0.917816	0.000483145	MEblue
kaempferol-3-O-β-glucopyranoside-7-O-α-rhamnopyranoside	Iba01G023280	MEblue-15	bHLH	0.930442	0.00027291	MEblue
kaempferol-3-O-β-glucopyranoside-7-O-α-rhamnopyranoside	Iba01G026510	MEblue-16	bHLH	0.97946	4.01e-06	MEblue
kaempferol-3-O-galactoside (trifolin)	Iba01G030640	MEblue-17	bHLH	-0.838131	0.00477757	MEblue
kaempferol-3-O-glucoside (astragalin)	Iba01G030640	MEblue-17	bHLH	-0.841978	0.00440929	MEblue
Dihydrokaempferol	Iba01G034230	MEblue-18	bHLH	-0.827493	0.00590452	MEblue
kaempferol-3-O-(2''-O-β-D-glucopyl)-β-D-rutinoside	Iba01G034230	MEblue-18	bHLH	-0.837073	0.0048824	MEblue
kaempferol-3-O-β-glucopyranoside-7-O-α-rhamnopyranoside	Iba01G037100	MEblue-19	bHLH	0.967499	1.97e-05	MEblue
kaempferol-3-O-β-glucopyranoside-7-O-α-rhamnopyranoside	Iba01G041320	MEblue-20	bHLH	0.979701	3.85e-06	MEblue
kaempferol-3-O-β-glucopyranoside-7-O-α-rhamnopyranoside	Iba02G006370	MEblue-21	bHLH	0.873146	0.00211001	MEblue
kaempferol-3-O-β-glucopyranoside-7-O-α-rhamnopyranoside	Iba02G008460	MEblue-22	bHLH	0.852972	0.00346474	MEblue
kaempferol-3-O-β-glucopyranoside-7-O-α-rhamnopyranoside	Iba02G025800	MEblue-23	bHLH	0.995726	1.67e-08	MEblue
kaempferol-3-O-β-glucopyranoside-7-O-α-rhamnopyranoside	Iba02G027650	MEblue-24	bHLH	0.900665	0.000921926	MEblue
kaempferol-3-O-β-glucopyranoside-7-O-α-rhamnopyranoside	Iba02G045670	MEblue-25	bHLH	0.998769	2.15e-10	MEblue
kaempferol-3-O-β-glucopyranoside-7-O-α-rhamnopyranoside	Iba02G050260	MEblue-26	bHLH	0.868478	0.00238315	MEblue
kaempferol-3-O-β-glucopyranoside-7-O-α-rhamnopyranoside	Iba03G030810	MEblue-27	bHLH	0.995953	1.38e-08	MEblue
kaempferol-3-O-β-glucopyranoside-7-O-α-rhamnopyranoside	Iba04G004430	MEblue-28	bHLH	0.976353	6.54e-06	MEblue
kaempferol-3-O-β-glucopyranoside-7-O-α-rhamnopyranoside	Iba04G012300	MEblue-29	bHLH	0.857824	0.00309614	MEblue
kaempferol-3-O-β-glucopyranoside-7-O-α-rhamnopyranoside	Iba04G025410	MEblue-30	bHLH	0.990019	3.24e-07	MEblue
kaempferol-3-O-β-glucopyranoside-7-O-α-rhamnopyranoside	Iba04G032160	MEblue-31	bHLH	0.961904	3.42e-05	MEblue
kaempferol-3-O-β-glucopyranoside-7-O-α-rhamnopyranoside	Iba05G023910	MEblue-32	bHLH	0.979897	3.72e-06	MEblue
kaempferol-3-O-β-glucopyranoside-7-O-α-rhamnopyranoside	Iba05G031690	MEblue-33	bHLH	0.985753	1.12e-06	MEblue
kaempferol-3-O-β-glucopyranoside-7-O-α-rhamnopyranoside	Iba05G036430	MEblue-34	bHLH	0.847571	0.00390923	MEblue
kaempferol-3-O-β-glucopyranoside-7-O-α-rhamnopyranoside	Iba07G027360	MEblue-35	bHLH	0.877212	0.00189047	MEblue
kaempferol-3-O-β-glucopyranoside-7-O-α-rhamnopyranoside	Iba07G028870	MEblue-36	bHLH	0.952054	7.58e-05	MEblue
Kaempferol	Iba01G000240	MEturquoise-2	bHLH	-0.973553	9.65e-06	MEturquoise
kaempferol-3-O-galactoside (trifolin)	Iba01G000240	MEturquoise-2	bHLH	-0.997372	3.05e-09	MEturquoise
kaempferol-3-O-glucoside (astragalin)	Iba01G000240	MEturquoise-2	bHLH	-0.994232	4.77e-08	MEturquoise
kaempferol (afzelin)	Iba01G000240	MEturquoise-2	bHLH	-0.864433	0.00263876	MEturquoise
Kaempferol	Iba01G003340	MEturquoise-4	bHLH	-0.974526	8.47e-06	MEturquoise
kaempferol-3-O-galactoside (trifolin)	Iba01G003340	MEturquoise-4	bHLH	-0.99606	1.26e-08	MEturquoise
kaempferol-3-O-glucoside (astragalin)	Iba01G003340	MEturquoise-4	bHLH	-0.992761	1.06e-07	MEturquoise
kaempferol (afzelin)	Iba01G003340	MEturquoise-4	bHLH	-0.870305	0.00227351	MEturquoise
Kaempferol	Iba01G015350	MEturquoise-18	bHLH	0.835349	0.0050567	MEturquoise
kaempferol-3-O-galactoside (trifolin)	Iba01G015350	MEturquoise-18	bHLH	0.916317	0.000513914	MEturquoise
kaempferol-3-O-glucoside (astragalin)	Iba01G015350	MEturquoise-18	bHLH	0.911577	0.000620269	MEturquoise
Dihydrokaempferol	Iba01G029290	MEturquoise-30	bHLH	-0.834353	0.0051592	MEturquoise
Kaempferol	Iba01G029290	MEturquoise-30	bHLH	-0.988429	5.43e-07	MEturquoise
kaempferol-3-O-(2''-O-β-D-glucopyl)-β-D-rutinoside	Iba01G029290	MEturquoise-30	bHLH	-0.822703	0.00646639	MEturquoise
kaempferol-3-O-galactoside (trifolin)	Iba01G029290	MEturquoise-30	bHLH	-0.995363	2.22e-08	MEturquoise
kaempferol-3-O-glucoside (astragalin)	Iba01G029290	MEturquoise-30	bHLH	-0.985431	1.21e-06	MEturquoise
kaempferol (afzelin)	Iba01G029290	MEturquoise-30	bHLH	-0.909708	0.000666114	MEturquoise
Dihydrokaempferol	Iba01G038670	MEturquoise-39	bHLH	-0.829347	0.00569634	MEturquoise
Kaempferol	Iba01G038670	MEturquoise-39	bHLH	-0.988698	5e-07	MEturquoise
kaempferol-3-O-(2''-O-β-D-glucopyl)-β-D-rutinoside	Iba01G038670	MEturquoise-39	bHLH	-0.814398	0.00752481	MEturquoise
kaempferol-3-O-galactoside (trifolin)	Iba01G038670	MEturquoise-39	bHLH	-0.997262	3.52e-09	MEturquoise
kaempferol-3-O-glucoside (astragalin)	Iba01G038670	MEturquoise-39	bHLH	-0.99131	2e-07	MEturquoise
kaempferol (afzelin)	Iba01G038670	MEturquoise-39	bHLH	-0.903756	0.000827923	MEturquoise
Kaempferol	Iba01G045950	MEturquoise-50	bHLH	-0.929561	0.000284945	MEturquoise
kaempferol-3-O-galactoside (trifolin)	Iba01G045950	MEturquoise-50	bHLH	-0.976224	6.67e-06	MEturquoise
kaempferol-3-O-glucoside (astragalin)	Iba01G045950	MEturquoise-50	bHLH	-0.974756	8.21e-06	MEturquoise
Kaempferol	Iba01G057560	MEturquoise-55	bHLH	0.844041	0.00422005	MEturquoise
kaempferol-3-O-galactoside (trifolin)	Iba01G057560	MEturquoise-55	bHLH	0.919958	0.000441428	MEturquoise
kaempferol-3-O-glucoside (astragalin)	Iba01G057560	MEturquoise-55	bHLH	0.92292	0.000387992	MEturquoise
Kaempferol	Iba01G060340	MEturquoise-58	bHLH	-0.912616	0.000595742	MEturquoise
kaempferol-3-O-galactoside (trifolin)	Iba01G060340	MEturquoise-58	bHLH	-0.967824	1.91e-05	MEturquoise
kaempferol-3-O-glucoside (astragalin)	Iba01G060340	MEturquoise-58	bHLH	-0.964791	2.61e-05	MEturquoise
Kaempferol	Iba02G014280	MEturquoise-65	bHLH	-0.95252	7.33e-05	MEturquoise
kaempferol-3-O-galactoside (trifolin)	Iba02G014280	MEturquoise-65	bHLH	-0.989689	3.63e-07	MEturquoise
kaempferol-3-O-glucoside (astragalin)	Iba02G014280	MEturquoise-65	bHLH	-0.986611	9.03e-07	MEturquoise
kaempferol (afzelin)	Iba02G014280	MEturquoise-65	bHLH	-0.820212	0.00677245	MEturquoise
Kaempferol	Iba02G015290	MEturquoise-67	bHLH	-0.976399	6.5e-06	MEturquoise
kaempferol-3-O-galactoside (trifolin)	Iba02G015290	MEturquoise-67	bHLH	-0.994814	3.29e-08	MEturquoise
kaempferol-3-O-glucoside (astragalin)	Iba02G015290	MEturquoise-67	bHLH	-0.989137	4.35e-07	MEturquoise
kaempferol (afzelin)	Iba02G015290	MEturquoise-67	bHLH	-0.878008	0.0018494	MEturquoise
Kaempferol	Iba02G029470	MEturquoise-74	bHLH	-0.946113	0.000113434	MEturquoise
kaempferol-3-O-galactoside (trifolin)	Iba02G029470	MEturquoise-74	bHLH	-0.979209	4.18e-06	MEturquoise
kaempferol-3-O-glucoside (astragalin)	Iba02G029470	MEturquoise-74	bHLH	-0.972165	1.15e-05	MEturquoise
kaempferol (afzelin)	Iba02G029470	MEturquoise-74	bHLH	-0.821755	0.00658173	MEturquoise
Kaempferol	Iba02G048520	MEturquoise-83	bHLH	-0.90109	0.00090857	MEturquoise
kaempferol-3-O-galactoside (trifolin)	Iba02G048520	MEturquoise-83	bHLH	-0.909827	0.000663147	MEturquoise
kaempferol-3-O-glucoside (astragalin)	Iba02G048520	MEturquoise-83	bHLH	-0.89961	0.000955629	MEturquoise
kaempferol (afzelin)	Iba02G048520	MEturquoise-83	bHLH	-0.820209	0.0067728	MEturquoise
Kaempferol	Iba03G042400	MEturquoise-116	bHLH	0.824045	0.00630547	MEturquoise
kaempferol-3-O-galactoside (trifolin)	Iba03G042400	MEturquoise-116	bHLH	0.900969	0.000912352	MEturquoise
kaempferol-3-O-glucoside (astragalin)	Iba03G042400	MEturquoise-116	bHLH	0.903905	0.000823577	MEturquoise
Kaempferol	Iba04G007040	MEturquoise-126	bHLH	0.834237	0.00517123	MEturquoise
kaempferol-3-O-galactoside (trifolin)	Iba04G007040	MEturquoise-126	bHLH	0.908541	0.00069594	MEturquoise
kaempferol-3-O-glucoside (astragalin)	Iba04G007040	MEturquoise-126	bHLH	0.907919	0.000712194	MEturquoise
Kaempferol	Iba04G015550	MEturquoise-135	bHLH	-0.975386	7.52e-06	MEturquoise
kaempferol-3-O-galactoside (trifolin)	Iba04G015550	MEturquoise-135	bHLH	-0.994328	4.5e-08	MEturquoise
kaempferol-3-O-glucoside (astragalin)	Iba04G015550	MEturquoise-135	bHLH	-0.987977	6.2e-07	MEturquoise
kaempferol (afzelin)	Iba04G015550	MEturquoise-135	bHLH	-0.876115	0.00194804	MEturquoise
Kaempferol	Iba04G025320	MEturquoise-141	bHLH	-0.926272	0.000333194	MEturquoise
kaempferol-3-O-galactoside (trifolin)	Iba04G025320	MEturquoise-141	bHLH	-0.971443	1.26e-05	MEturquoise
kaempferol-3-O-glucoside (astragalin)	Iba04G025320	MEturquoise-141	bHLH	-0.962391	3.27e-05	MEturquoise
Dihydrokaempferol	Iba05G007680	MEturquoise-155	bHLH	0.831702	0.00543908	MEturquoise
Kaempferol	Iba05G007680	MEturquoise-155	bHLH	0.97707	5.88e-06	MEturquoise
kaempferol-3-O-(2''-O-β-D-glucopyl)-β-D-rutinoside	Iba05G007680	MEturquoise-155	bHLH	0.814	0.00757825	MEturquoise
kaempferol-3-O-galactoside (trifolin)	Iba05G007680	MEturquoise-155	bHLH	0.983449	1.89e-06	MEturquoise
kaempferol-3-O-glucoside (astragalin)	Iba05G007680	MEturquoise-155	bHLH	0.976902	6.03e-06	MEturquoise
kaempferol (afzelin)	Iba05G007680	MEturquoise-155	bHLH	0.912866	0.000589945	MEturquoise
Kaempferol	Iba05G018590	MEturquoise-160	bHLH	-0.936505	0.00019953	MEturquoise
kaempferol-3-O-galactoside (trifolin)	Iba05G018590	MEturquoise-160	bHLH	-0.981463	2.8e-06	MEturquoise
kaempferol-3-O-glucoside (astragalin)	Iba05G018590	MEturquoise-160	bHLH	-0.980207	3.52e-06	MEturquoise
Kaempferol	Iba05G025220	MEturquoise-169	bHLH	-0.911279	0.000627421	MEturquoise
kaempferol-3-O-glucoside (astragalin)	Iba05G025220	MEturquoise-169	bHLH	-0.957486	5e-05	MEturquoise
Kaempferol	Iba05G037420	MEturquoise-185	bHLH	-0.947987	0.000100406	MEturquoise
kaempferol-3-O-galactoside (trifolin)	Iba05G037420	MEturquoise-185	bHLH	-0.982511	2.29e-06	MEturquoise
kaempferol-3-O-glucoside (astragalin)	Iba05G037420	MEturquoise-185	bHLH	-0.981699	2.68e-06	MEturquoise
kaempferol (afzelin)	Iba05G037420	MEturquoise-185	bHLH	-0.822238	0.00652279	MEturquoise
Kaempferol	Iba06G009920	MEturquoise-194	bHLH	-0.958237	4.7e-05	MEturquoise
kaempferol-3-O-galactoside (trifolin)	Iba06G009920	MEturquoise-194	bHLH	-0.98938	4.02e-07	MEturquoise
kaempferol-3-O-glucoside (astragalin)	Iba06G009920	MEturquoise-194	bHLH	-0.984806	1.4e-06	MEturquoise
kaempferol (afzelin)	Iba06G009920	MEturquoise-194	bHLH	-0.833746	0.00522238	MEturquoise
Dihydrokaempferol	Iba06G027930	MEturquoise-205	bHLH	-0.806409	0.00864837	MEturquoise
Kaempferol	Iba06G027930	MEturquoise-205	bHLH	-0.967511	1.97e-05	MEturquoise
kaempferol-3-O-galactoside (trifolin)	Iba06G027930	MEturquoise-205	bHLH	-0.976057	6.83e-06	MEturquoise
kaempferol-3-O-glucoside (astragalin)	Iba06G027930	MEturquoise-205	bHLH	-0.971784	1.21e-05	MEturquoise
kaempferol (afzelin)	Iba06G027930	MEturquoise-205	bHLH	-0.88581	0.00147915	MEturquoise
Kaempferol	Iba07G022400	MEturquoise-230	bHLH	-0.908859	0.000687723	MEturquoise
kaempferol-3-O-galactoside (trifolin)	Iba07G022400	MEturquoise-230	bHLH	-0.963646	2.91e-05	MEturquoise
kaempferol-3-O-glucoside (astragalin)	Iba07G022400	MEturquoise-230	bHLH	-0.96522	2.5e-05	MEturquoise
Dihydrokaempferol	Iba01G006180	MEbrown-5	bHLH	-0.886641	0.00144302	MEbrown
Kaempferol	Iba01G006180	MEbrown-5	bHLH	-0.993147	8.71e-08	MEbrown
kaempferol-3-O-(2''-O-β-D-glucopyl)-β-D-rutinoside	Iba01G006180	MEbrown-5	bHLH	-0.872122	0.00216801	MEbrown
kaempferol-3-O-galactoside (trifolin)	Iba01G006180	MEbrown-5	bHLH	-0.984614	1.47e-06	MEbrown
kaempferol-3-O-glucoside (astragalin)	Iba01G006180	MEbrown-5	bHLH	-0.975968	6.92e-06	MEbrown
kaempferol (afzelin)	Iba01G006180	MEbrown-5	bHLH	-0.947692	0.000102386	MEbrown
Dihydrokaempferol	Iba01G020510	MEbrown-21	bHLH	-0.953743	6.7e-05	MEbrown
kaempferol-3-O-(2''-O-β-D-glucopyl)-β-D-rutinoside	Iba01G020510	MEbrown-21	bHLH	-0.958971	4.43e-05	MEbrown
kaempferol (afzelin)	Iba01G020510	MEbrown-21	bHLH	-0.883647	0.00157609	MEbrown
Dihydrokaempferol	Iba01G035830	MEbrown-28	bHLH	-0.875711	0.00196958	MEbrown
Kaempferol	Iba01G035830	MEbrown-28	bHLH	-0.981657	2.7e-06	MEbrown
kaempferol-3-O-(2''-O-β-D-glucopyl)-β-D-rutinoside	Iba01G035830	MEbrown-28	bHLH	-0.859343	0.00298655	MEbrown
kaempferol-3-O-galactoside (trifolin)	Iba01G035830	MEbrown-28	bHLH	-0.974138	8.93e-06	MEbrown
kaempferol-3-O-glucoside (astragalin)	Iba01G035830	MEbrown-28	bHLH	-0.962161	3.34e-05	MEbrown
kaempferol (afzelin)	Iba01G035830	MEbrown-28	bHLH	-0.93125	0.000262175	MEbrown
Dihydrokaempferol	Iba01G039580	MEbrown-30	bHLH	-0.950197	8.64e-05	MEbrown
kaempferol-3-O-(2''-O-β-D-glucopyl)-β-D-rutinoside	Iba01G039580	MEbrown-30	bHLH	-0.952417	7.39e-05	MEbrown
kaempferol (afzelin)	Iba01G039580	MEbrown-30	bHLH	-0.873928	0.00206647	MEbrown
Dihydrokaempferol	Iba03G022610	MEbrown-83	bHLH	-0.952588	7.29e-05	MEbrown
Kaempferol	Iba03G022610	MEbrown-83	bHLH	-0.934321	0.000224111	MEbrown
kaempferol-3-O-(2''-O-β-D-glucopyl)-β-D-rutinoside	Iba03G022610	MEbrown-83	bHLH	-0.947189	0.000105822	MEbrown
kaempferol-3-O-galactoside (trifolin)	Iba03G022610	MEbrown-83	bHLH	-0.883449	0.00158517	MEbrown
kaempferol-3-O-glucoside (astragalin)	Iba03G022610	MEbrown-83	bHLH	-0.870817	0.00224345	MEbrown
kaempferol (afzelin)	Iba03G022610	MEbrown-83	bHLH	-0.968596	1.75e-05	MEbrown
Dihydrokaempferol	Iba04G006630	MEbrown-98	bHLH	-0.876934	0.00190492	MEbrown
Kaempferol	Iba04G006630	MEbrown-98	bHLH	-0.982913	2.11e-06	MEbrown
kaempferol-3-O-(2''-O-β-D-glucopyl)-β-D-rutinoside	Iba04G006630	MEbrown-98	bHLH	-0.865949	0.00254089	MEbrown
kaempferol-3-O-galactoside (trifolin)	Iba04G006630	MEbrown-98	bHLH	-0.971489	1.25e-05	MEbrown
kaempferol-3-O-glucoside (astragalin)	Iba04G006630	MEbrown-98	bHLH	-0.964783	2.61e-05	MEbrown
kaempferol (afzelin)	Iba04G006630	MEbrown-98	bHLH	-0.93323	0.000237156	MEbrown
Dihydrokaempferol	Iba04G011750	MEbrown-101	bHLH	0.984755	1.42e-06	MEbrown
Kaempferol	Iba04G011750	MEbrown-101	bHLH	0.802227	0.0092795	MEbrown
kaempferol-3-O-(2''-O-β-D-glucopyl)-β-D-rutinoside	Iba04G011750	MEbrown-101	bHLH	0.986453	9.4e-07	MEbrown
kaempferol (afzelin)	Iba04G011750	MEbrown-101	bHLH	0.939334	0.000170586	MEbrown
Dihydrokaempferol	Iba05G003560	MEbrown-116	bHLH	-0.969535	1.58e-05	MEbrown
kaempferol-3-O-(2''-O-β-D-glucopyl)-β-D-rutinoside	Iba05G003560	MEbrown-116	bHLH	-0.972295	1.13e-05	MEbrown
kaempferol (afzelin)	Iba05G003560	MEbrown-116	bHLH	-0.918729	0.000465037	MEbrown
Dihydrokaempferol	Iba05G020050	MEbrown-122	bHLH	0.996295	1.02e-08	MEbrown
Kaempferol	Iba05G020050	MEbrown-122	bHLH	0.920679	0.000427983	MEbrown
kaempferol-3-O-(2''-O-β-D-glucopyl)-β-D-rutinoside	Iba05G020050	MEbrown-122	bHLH	0.990157	3.08e-07	MEbrown
kaempferol-3-O-galactoside (trifolin)	Iba05G020050	MEbrown-122	bHLH	0.847756	0.00389344	MEbrown
kaempferol-3-O-glucoside (astragalin)	Iba05G020050	MEbrown-122	bHLH	0.837598	0.00483018	MEbrown
kaempferol (afzelin)	Iba05G020050	MEbrown-122	bHLH	0.985779	1.11e-06	MEbrown
Dihydrokaempferol	Iba05G024520	MEbrown-128	bHLH	0.994946	3.01e-08	MEbrown
Kaempferol	Iba05G024520	MEbrown-128	bHLH	0.894089	0.00114615	MEbrown
kaempferol-3-O-(2''-O-β-D-glucopyl)-β-D-rutinoside	Iba05G024520	MEbrown-128	bHLH	0.990259	2.98e-07	MEbrown
kaempferol-3-O-galactoside (trifolin)	Iba05G024520	MEbrown-128	bHLH	0.817531	0.00711264	MEbrown
kaempferol-3-O-glucoside (astragalin)	Iba05G024520	MEbrown-128	bHLH	0.800452	0.00955654	MEbrown
kaempferol (afzelin)	Iba05G024520	MEbrown-128	bHLH	0.976326	6.57e-06	MEbrown
Dihydrokaempferol	Iba05G033200	MEbrown-130	bHLH	-0.857451	0.00312345	MEbrown
Kaempferol	Iba05G033200	MEbrown-130	bHLH	-0.990677	2.55e-07	MEbrown
kaempferol-3-O-(2''-O-β-D-glucopyl)-β-D-rutinoside	Iba05G033200	MEbrown-130	bHLH	-0.844218	0.00420405	MEbrown
kaempferol-3-O-galactoside (trifolin)	Iba05G033200	MEbrown-130	bHLH	-0.983662	1.81e-06	MEbrown
kaempferol-3-O-glucoside (astragalin)	Iba05G033200	MEbrown-130	bHLH	-0.983858	1.73e-06	MEbrown
kaempferol (afzelin)	Iba05G033200	MEbrown-130	bHLH	-0.934841	0.000218072	MEbrown
Dihydrokaempferol	Iba06G013030	MEbrown-136	bHLH	-0.893717	0.00115987	MEbrown
Kaempferol	Iba06G013030	MEbrown-136	bHLH	-0.956069	5.6e-05	MEbrown
kaempferol-3-O-(2''-O-β-D-glucopyl)-β-D-rutinoside	Iba06G013030	MEbrown-136	bHLH	-0.879662	0.00176607	MEbrown
kaempferol-3-O-galactoside (trifolin)	Iba06G013030	MEbrown-136	bHLH	-0.931009	0.000265352	MEbrown
kaempferol-3-O-glucoside (astragalin)	Iba06G013030	MEbrown-136	bHLH	-0.937143	0.000192719	MEbrown
kaempferol (afzelin)	Iba06G013030	MEbrown-136	bHLH	-0.934828	0.000218232	MEbrown
kaempferol-3-O-β-glucopyranoside-7-O-α-rhamnopyranoside	Iba01G006250	MEblue-37	bZIP	0.970978	1.33e-05	MEblue
kaempferol-3-O-β-glucopyranoside-7-O-α-rhamnopyranoside	Iba01G011890	MEblue-38	bZIP	0.943532	0.000133282	MEblue
kaempferol-3-O-β-glucopyranoside-7-O-α-rhamnopyranoside	Iba01G046090	MEblue-39	bZIP	0.977722	5.32e-06	MEblue
kaempferol-3-O-β-glucopyranoside-7-O-α-rhamnopyranoside	Iba03G012480	MEblue-40	bZIP	0.990732	2.5e-07	MEblue
kaempferol-3-O-β-glucopyranoside-7-O-α-rhamnopyranoside	Iba04G029850	MEblue-41	bZIP	0.989068	4.45e-07	MEblue
Kaempferol	Iba01G006360	MEturquoise-8	bZIP	-0.886937	0.00143032	MEturquoise
kaempferol-3-O-galactoside (trifolin)	Iba01G006360	MEturquoise-8	bZIP	-0.951426	7.93e-05	MEturquoise
kaempferol-3-O-glucoside (astragalin)	Iba01G006360	MEturquoise-8	bZIP	-0.951757	7.75e-05	MEturquoise
Kaempferol	Iba01G009070	MEturquoise-11	bZIP	-0.875692	0.00197058	MEturquoise
kaempferol-3-O-galactoside (trifolin)	Iba01G009070	MEturquoise-11	bZIP	-0.925273	0.000348926	MEturquoise
kaempferol-3-O-glucoside (astragalin)	Iba01G009070	MEturquoise-11	bZIP	-0.92524	0.000349447	MEturquoise
Kaempferol	Iba01G049590	MEturquoise-53	bZIP	0.961562	3.53e-05	MEturquoise
kaempferol-3-O-galactoside (trifolin)	Iba01G049590	MEturquoise-53	bZIP	0.992336	1.29e-07	MEturquoise
kaempferol-3-O-glucoside (astragalin)	Iba01G049590	MEturquoise-53	bZIP	0.989597	3.74e-07	MEturquoise
kaempferol (afzelin)	Iba01G049590	MEturquoise-53	bZIP	0.836922	0.0048975	MEturquoise
Kaempferol	Iba03G026720	MEturquoise-108	bZIP	-0.892285	0.00121375	MEturquoise
kaempferol-3-O-galactoside (trifolin)	Iba03G026720	MEturquoise-108	bZIP	-0.954146	6.5e-05	MEturquoise
kaempferol-3-O-glucoside (astragalin)	Iba03G026720	MEturquoise-108	bZIP	-0.955516	5.85e-05	MEturquoise
Kaempferol	Iba04G002610	MEturquoise-122	bZIP	-0.914363	0.000556066	MEturquoise
kaempferol-3-O-galactoside (trifolin)	Iba04G002610	MEturquoise-122	bZIP	-0.967316	2.01e-05	MEturquoise
kaempferol-3-O-glucoside (astragalin)	Iba04G002610	MEturquoise-122	bZIP	-0.96428	2.74e-05	MEturquoise
Kaempferol	Iba04G008350	MEturquoise-127	bZIP	-0.862045	0.00279824	MEturquoise
kaempferol-3-O-galactoside (trifolin)	Iba04G008350	MEturquoise-127	bZIP	-0.934477	0.000222287	MEturquoise
kaempferol-3-O-glucoside (astragalin)	Iba04G008350	MEturquoise-127	bZIP	-0.933014	0.000239801	MEturquoise
Kaempferol	Iba04G032880	MEturquoise-148	bZIP	-0.848489	0.00383112	MEturquoise
kaempferol-3-O-galactoside (trifolin)	Iba04G032880	MEturquoise-148	bZIP	-0.916258	0.000515163	MEturquoise
kaempferol-3-O-glucoside (astragalin)	Iba04G032880	MEturquoise-148	bZIP	-0.921675	0.000409867	MEturquoise
Kaempferol	Iba05G000110	MEturquoise-149	bZIP	0.849272	0.00376527	MEturquoise
kaempferol-3-O-galactoside (trifolin)	Iba05G000110	MEturquoise-149	bZIP	0.924861	0.000355559	MEturquoise
kaempferol-3-O-glucoside (astragalin)	Iba05G000110	MEturquoise-149	bZIP	0.921195	0.000418531	MEturquoise
Kaempferol	Iba05G012390	MEturquoise-156	bZIP	0.864208	0.00265356	MEturquoise
kaempferol-3-O-galactoside (trifolin)	Iba05G012390	MEturquoise-156	bZIP	0.919585	0.000448508	MEturquoise
kaempferol-3-O-glucoside (astragalin)	Iba05G012390	MEturquoise-156	bZIP	0.922053	0.000403139	MEturquoise
Kaempferol	Iba05G033490	MEturquoise-180	bZIP	-0.915039	0.000541212	MEturquoise
kaempferol-3-O-galactoside (trifolin)	Iba05G033490	MEturquoise-180	bZIP	-0.969419	1.6e-05	MEturquoise
kaempferol-3-O-glucoside (astragalin)	Iba05G033490	MEturquoise-180	bZIP	-0.967732	1.93e-05	MEturquoise
Kaempferol	Iba06G016310	MEturquoise-198	bZIP	-0.923968	0.000370239	MEturquoise
kaempferol-3-O-galactoside (trifolin)	Iba06G016310	MEturquoise-198	bZIP	-0.974883	8.07e-06	MEturquoise
kaempferol-3-O-glucoside (astragalin)	Iba06G016310	MEturquoise-198	bZIP	-0.971487	1.25e-05	MEturquoise
Kaempferol	Iba07G018040	MEturquoise-227	bZIP	-0.909519	0.00067088	MEturquoise
kaempferol-3-O-galactoside (trifolin)	Iba07G018040	MEturquoise-227	bZIP	-0.964381	2.71e-05	MEturquoise
kaempferol-3-O-glucoside (astragalin)	Iba07G018040	MEturquoise-227	bZIP	-0.966322	2.23e-05	MEturquoise
Kaempferol	Iba07G028570	MEturquoise-235	bZIP	-0.953787	6.68e-05	MEturquoise
kaempferol-3-O-galactoside (trifolin)	Iba07G028570	MEturquoise-235	bZIP	-0.985244	1.27e-06	MEturquoise
kaempferol-3-O-glucoside (astragalin)	Iba07G028570	MEturquoise-235	bZIP	-0.98485	1.39e-06	MEturquoise
kaempferol (afzelin)	Iba07G028570	MEturquoise-235	bZIP	-0.82799	0.00584819	MEturquoise
Dihydrokaempferol	Iba01G004790	MEbrown-3	bZIP	0.973412	9.83e-06	MEbrown
Kaempferol	Iba01G004790	MEbrown-3	bZIP	0.801703	0.00936073	MEbrown
kaempferol-3-O-(2''-O-β-D-glucopyl)-β-D-rutinoside	Iba01G004790	MEbrown-3	bZIP	0.982019	2.52e-06	MEbrown
kaempferol (afzelin)	Iba01G004790	MEbrown-3	bZIP	0.932385	0.000247625	MEbrown
Dihydrokaempferol	Iba04G028780	MEbrown-110	bZIP	0.925465	0.000345866	MEbrown
Kaempferol	Iba04G028780	MEbrown-110	bZIP	0.971765	1.21e-05	MEbrown
kaempferol-3-O-(2''-O-β-D-glucopyl)-β-D-rutinoside	Iba04G028780	MEbrown-110	bZIP	0.90425	0.000813548	MEbrown
kaempferol-3-O-galactoside (trifolin)	Iba04G028780	MEbrown-110	bZIP	0.940068	0.000163588	MEbrown
kaempferol-3-O-glucoside (astragalin)	Iba04G028780	MEbrown-110	bZIP	0.936156	0.000203319	MEbrown
kaempferol (afzelin)	Iba04G028780	MEbrown-110	bZIP	0.958384	4.65e-05	MEbrown
Dihydrokaempferol	Iba06G021830	MEbrown-140	bZIP	0.980715	3.22e-06	MEbrown
Kaempferol	Iba06G021830	MEbrown-140	bZIP	0.814942	0.00745213	MEbrown
kaempferol-3-O-(2''-O-β-D-glucopyl)-β-D-rutinoside	Iba06G021830	MEbrown-140	bZIP	0.970172	1.47e-05	MEbrown
kaempferol (afzelin)	Iba06G021830	MEbrown-140	bZIP	0.932478	0.000246458	MEbrown
kaempferol-3-O-β-glucopyranoside-7-O-α-rhamnopyranoside	Iba01G036420	MEblue-42	C2H2	-0.82999	0.00562523	MEblue
kaempferol-3-O-β-glucopyranoside-7-O-α-rhamnopyranoside	Iba01G037010	MEblue-43	C2H2	0.928869	0.000294662	MEblue
kaempferol-3-O-β-glucopyranoside-7-O-α-rhamnopyranoside	Iba01G043310	MEblue-44	C2H2	0.971555	1.24e-05	MEblue
kaempferol-3-O-β-glucopyranoside-7-O-α-rhamnopyranoside	Iba02G009630	MEblue-45	C2H2	0.988436	5.41e-07	MEblue
kaempferol-3-O-β-glucopyranoside-7-O-α-rhamnopyranoside	Iba03G021350	MEblue-46	C2H2	0.976924	6.01e-06	MEblue
kaempferol-3-O-β-glucopyranoside-7-O-α-rhamnopyranoside	Iba03G029420	MEblue-47	C2H2	-0.990091	3.16e-07	MEblue
kaempferol-3-O-β-glucopyranoside-7-O-α-rhamnopyranoside	Iba03G029850	MEblue-48	C2H2	-0.805364	0.00880327	MEblue
kaempferol-3-O-β-glucopyranoside-7-O-α-rhamnopyranoside	Iba04G013150	MEblue-49	C2H2	0.956993	5.21e-05	MEblue
Dihydrokaempferol	Iba01G032860	MEturquoise-33	C2H2	-0.826925	0.00596932	MEturquoise
Kaempferol	Iba01G032860	MEturquoise-33	C2H2	-0.985067	1.32e-06	MEturquoise
kaempferol-3-O-(2''-O-β-D-glucopyl)-β-D-rutinoside	Iba01G032860	MEturquoise-33	C2H2	-0.810502	0.00805957	MEturquoise
kaempferol-3-O-galactoside (trifolin)	Iba01G032860	MEturquoise-33	C2H2	-0.992815	1.03e-07	MEturquoise
kaempferol-3-O-glucoside (astragalin)	Iba01G032860	MEturquoise-33	C2H2	-0.987687	6.74e-07	MEturquoise
kaempferol (afzelin)	Iba01G032860	MEturquoise-33	C2H2	-0.900637	0.000922806	MEturquoise
Kaempferol	Iba01G038800	MEturquoise-40	C2H2	-0.904889	0.000795212	MEturquoise
kaempferol-3-O-galactoside (trifolin)	Iba01G038800	MEturquoise-40	C2H2	-0.961814	3.45e-05	MEturquoise
kaempferol-3-O-glucoside (astragalin)	Iba01G038800	MEturquoise-40	C2H2	-0.959536	4.22e-05	MEturquoise
Kaempferol	Iba01G042150	MEturquoise-45	C2H2	-0.853533	0.00342062	MEturquoise
kaempferol-3-O-galactoside (trifolin)	Iba01G042150	MEturquoise-45	C2H2	-0.852298	0.00351817	MEturquoise
kaempferol-3-O-glucoside (astragalin)	Iba01G042150	MEturquoise-45	C2H2	-0.825643	0.00611732	MEturquoise
kaempferol (afzelin)	Iba01G042150	MEturquoise-45	C2H2	-0.810993	0.00799077	MEturquoise
Kaempferol	Iba01G043160	MEturquoise-47	C2H2	-0.993862	5.93e-08	MEturquoise
kaempferol-3-O-(2''-O-β-D-glucopyl)-β-D-rutinoside	Iba01G043160	MEturquoise-47	C2H2	-0.84435	0.00419216	MEturquoise
kaempferol-3-O-galactoside (trifolin)	Iba01G043160	MEturquoise-47	C2H2	-0.993368	7.77e-08	MEturquoise
kaempferol-3-O-glucoside (astragalin)	Iba01G043160	MEturquoise-47	C2H2	-0.986147	1.02e-06	MEturquoise
kaempferol (afzelin)	Iba01G043160	MEturquoise-47	C2H2	-0.927346	0.00031685	MEturquoise
Kaempferol	Iba01G043430	MEturquoise-48	C2H2	-0.892652	0.00119978	MEturquoise
kaempferol-3-O-galactoside (trifolin)	Iba01G043430	MEturquoise-48	C2H2	-0.953212	6.97e-05	MEturquoise
kaempferol-3-O-glucoside (astragalin)	Iba01G043430	MEturquoise-48	C2H2	-0.950837	8.27e-05	MEturquoise
Kaempferol	Iba01G044080	MEturquoise-49	C2H2	-0.91614	0.000517635	MEturquoise
kaempferol-3-O-galactoside (trifolin)	Iba01G044080	MEturquoise-49	C2H2	-0.969447	1.59e-05	MEturquoise
kaempferol-3-O-glucoside (astragalin)	Iba01G044080	MEturquoise-49	C2H2	-0.969111	1.65e-05	MEturquoise
Kaempferol	Iba03G021900	MEturquoise-107	C2H2	-0.833091	0.00529119	MEturquoise
kaempferol-3-O-galactoside (trifolin)	Iba03G021900	MEturquoise-107	C2H2	-0.912746	0.000592719	MEturquoise
kaempferol-3-O-glucoside (astragalin)	Iba03G021900	MEturquoise-107	C2H2	-0.913772	0.000569268	MEturquoise
Kaempferol	Iba04G008600	MEturquoise-128	C2H2	0.950187	8.65e-05	MEturquoise
kaempferol-3-O-galactoside (trifolin)	Iba04G008600	MEturquoise-128	C2H2	0.986096	1.03e-06	MEturquoise
kaempferol-3-O-glucoside (astragalin)	Iba04G008600	MEturquoise-128	C2H2	0.975799	7.09e-06	MEturquoise
kaempferol (afzelin)	Iba04G008600	MEturquoise-128	C2H2	0.821411	0.00662383	MEturquoise
Kaempferol	Iba04G009320	MEturquoise-130	C2H2	-0.920873	0.000424404	MEturquoise
kaempferol-3-O-galactoside (trifolin)	Iba04G009320	MEturquoise-130	C2H2	-0.972694	1.08e-05	MEturquoise
kaempferol-3-O-glucoside (astragalin)	Iba04G009320	MEturquoise-130	C2H2	-0.970366	1.43e-05	MEturquoise
Kaempferol	Iba04G013810	MEturquoise-133	C2H2	-0.892034	0.00122337	MEturquoise
kaempferol-3-O-galactoside (trifolin)	Iba04G013810	MEturquoise-133	C2H2	-0.953385	6.88e-05	MEturquoise
kaempferol-3-O-glucoside (astragalin)	Iba04G013810	MEturquoise-133	C2H2	-0.943953	0.000129888	MEturquoise
Kaempferol	Iba05G015930	MEturquoise-159	C2H2	0.875622	0.00197436	MEturquoise
kaempferol-3-O-galactoside (trifolin)	Iba05G015930	MEturquoise-159	C2H2	0.942903	0.000138461	MEturquoise
kaempferol-3-O-glucoside (astragalin)	Iba05G015930	MEturquoise-159	C2H2	0.942057	0.000145649	MEturquoise
Dihydrokaempferol	Iba05G027910	MEturquoise-173	C2H2	-0.806218	0.00867662	MEturquoise
Kaempferol	Iba05G027910	MEturquoise-173	C2H2	-0.971579	1.24e-05	MEturquoise
kaempferol-3-O-galactoside (trifolin)	Iba05G027910	MEturquoise-173	C2H2	-0.981771	2.65e-06	MEturquoise
kaempferol-3-O-glucoside (astragalin)	Iba05G027910	MEturquoise-173	C2H2	-0.975661	7.23e-06	MEturquoise
kaempferol (afzelin)	Iba05G027910	MEturquoise-173	C2H2	-0.879734	0.00176251	MEturquoise
Kaempferol	Iba05G027920	MEturquoise-174	C2H2	-0.920759	0.000426496	MEturquoise
kaempferol-3-O-galactoside (trifolin)	Iba05G027920	MEturquoise-174	C2H2	-0.971803	1.21e-05	MEturquoise
kaempferol-3-O-glucoside (astragalin)	Iba05G027920	MEturquoise-174	C2H2	-0.967804	1.91e-05	MEturquoise
Kaempferol	Iba05G040460	MEturquoise-189	C2H2	-0.910494	0.000646569	MEturquoise
kaempferol-3-O-galactoside (trifolin)	Iba05G040460	MEturquoise-189	C2H2	-0.963046	3.08e-05	MEturquoise
kaempferol-3-O-glucoside (astragalin)	Iba05G040460	MEturquoise-189	C2H2	-0.962851	3.14e-05	MEturquoise
Kaempferol	Iba06G021380	MEturquoise-201	C2H2	-0.964804	2.6e-05	MEturquoise
kaempferol-3-O-galactoside (trifolin)	Iba06G021380	MEturquoise-201	C2H2	-0.988603	5.15e-07	MEturquoise
kaempferol-3-O-glucoside (astragalin)	Iba06G021380	MEturquoise-201	C2H2	-0.989294	4.14e-07	MEturquoise
kaempferol (afzelin)	Iba06G021380	MEturquoise-201	C2H2	-0.845547	0.0040855	MEturquoise
Kaempferol	Iba07G009840	MEturquoise-215	C2H2	-0.929884	0.000280491	MEturquoise
kaempferol-3-O-galactoside (trifolin)	Iba07G009840	MEturquoise-215	C2H2	-0.974718	8.25e-06	MEturquoise
kaempferol-3-O-glucoside (astragalin)	Iba07G009840	MEturquoise-215	C2H2	-0.972057	1.17e-05	MEturquoise
Kaempferol	Iba07G011880	MEturquoise-218	C2H2	-0.913546	0.000574383	MEturquoise
kaempferol-3-O-galactoside (trifolin)	Iba07G011880	MEturquoise-218	C2H2	-0.966793	2.13e-05	MEturquoise
kaempferol-3-O-glucoside (astragalin)	Iba07G011880	MEturquoise-218	C2H2	-0.963736	2.89e-05	MEturquoise
Kaempferol	Iba07G011920	MEturquoise-219	C2H2	-0.838899	0.00470243	MEturquoise
kaempferol-3-O-galactoside (trifolin)	Iba07G011920	MEturquoise-219	C2H2	-0.894658	0.00112538	MEturquoise
kaempferol-3-O-glucoside (astragalin)	Iba07G011920	MEturquoise-219	C2H2	-0.892766	0.00119547	MEturquoise
Kaempferol	Iba07G014580	MEturquoise-223	C2H2	-0.960414	3.91e-05	MEturquoise
kaempferol-3-O-galactoside (trifolin)	Iba07G014580	MEturquoise-223	C2H2	-0.989893	3.38e-07	MEturquoise
kaempferol-3-O-glucoside (astragalin)	Iba07G014580	MEturquoise-223	C2H2	-0.988321	5.6e-07	MEturquoise
kaempferol (afzelin)	Iba07G014580	MEturquoise-223	C2H2	-0.842206	0.00438814	MEturquoise
Dihydrokaempferol	Iba01G045010	MEbrown-35	C2H2	0.935111	0.000214991	MEbrown
Kaempferol	Iba01G045010	MEbrown-35	C2H2	0.969194	1.64e-05	MEbrown
kaempferol-3-O-(2''-O-β-D-glucopyl)-β-D-rutinoside	Iba01G045010	MEbrown-35	C2H2	0.927494	0.000314651	MEbrown
kaempferol-3-O-galactoside (trifolin)	Iba01G045010	MEbrown-35	C2H2	0.940325	0.000161193	MEbrown
kaempferol-3-O-glucoside (astragalin)	Iba01G045010	MEbrown-35	C2H2	0.921264	0.000417274	MEbrown
kaempferol (afzelin)	Iba01G045010	MEbrown-35	C2H2	0.964387	2.71e-05	MEbrown
Dihydrokaempferol	Iba02G027510	MEbrown-63	C2H2	0.934629	0.000220518	MEbrown
kaempferol-3-O-(2''-O-β-D-glucopyl)-β-D-rutinoside	Iba02G027510	MEbrown-63	C2H2	0.936668	0.000197777	MEbrown
kaempferol (afzelin)	Iba02G027510	MEbrown-63	C2H2	0.899112	0.000971838	MEbrown
Dihydrokaempferol	Iba03G001370	MEbrown-75	C2H2	-0.997312	3.31e-09	MEbrown
Kaempferol	Iba03G001370	MEbrown-75	C2H2	-0.907097	0.000734075	MEbrown
kaempferol-3-O-(2''-O-β-D-glucopyl)-β-D-rutinoside	Iba03G001370	MEbrown-75	C2H2	-0.995667	1.76e-08	MEbrown
kaempferol-3-O-galactoside (trifolin)	Iba03G001370	MEbrown-75	C2H2	-0.827591	0.00589342	MEbrown
kaempferol-3-O-glucoside (astragalin)	Iba03G001370	MEbrown-75	C2H2	-0.817109	0.00716726	MEbrown
kaempferol (afzelin)	Iba03G001370	MEbrown-75	C2H2	-0.984057	1.66e-06	MEbrown
Dihydrokaempferol	Iba03G017750	MEbrown-79	C2H2	0.991154	2.13e-07	MEbrown
Kaempferol	Iba03G017750	MEbrown-79	C2H2	0.827814	0.00586807	MEbrown
kaempferol-3-O-(2''-O-β-D-glucopyl)-β-D-rutinoside	Iba03G017750	MEbrown-79	C2H2	0.993097	8.94e-08	MEbrown
kaempferol (afzelin)	Iba03G017750	MEbrown-79	C2H2	0.9513	8e-05	MEbrown
Dihydrokaempferol	Iba03G040250	MEbrown-90	C2H2	-0.973213	1.01e-05	MEbrown
Kaempferol	Iba03G040250	MEbrown-90	C2H2	-0.928249	0.000303556	MEbrown
kaempferol-3-O-(2''-O-β-D-glucopyl)-β-D-rutinoside	Iba03G040250	MEbrown-90	C2H2	-0.96163	3.51e-05	MEbrown
kaempferol-3-O-galactoside (trifolin)	Iba03G040250	MEbrown-90	C2H2	-0.870589	0.00225679	MEbrown
kaempferol-3-O-glucoside (astragalin)	Iba03G040250	MEbrown-90	C2H2	-0.855351	0.0032804	MEbrown
kaempferol (afzelin)	Iba03G040250	MEbrown-90	C2H2	-0.969037	1.67e-05	MEbrown
Dihydrokaempferol	Iba06G020290	MEbrown-139	C2H2	-0.882116	0.00164733	MEbrown
kaempferol-3-O-(2''-O-β-D-glucopyl)-β-D-rutinoside	Iba06G020290	MEbrown-139	C2H2	-0.896032	0.00107635	MEbrown
Dihydrokaempferol	Iba07G027950	MEbrown-157	C2H2	-0.989014	4.53e-07	MEbrown
Kaempferol	Iba07G027950	MEbrown-157	C2H2	-0.838949	0.00469758	MEbrown
kaempferol-3-O-(2''-O-β-D-glucopyl)-β-D-rutinoside	Iba07G027950	MEbrown-157	C2H2	-0.988905	4.69e-07	MEbrown
kaempferol (afzelin)	Iba07G027950	MEbrown-157	C2H2	-0.952717	7.23e-05	MEbrown
kaempferol-3-O-β-glucopyranoside-7-O-α-rhamnopyranoside	Iba01G057770	MEblue-50	C3H	0.912312	0.000602855	MEblue
kaempferol-3-O-β-glucopyranoside-7-O-α-rhamnopyranoside	Iba04G019640	MEblue-51	C3H	0.983594	1.83e-06	MEblue
kaempferol-3-O-β-glucopyranoside-7-O-α-rhamnopyranoside	Iba07G029570	MEblue-52	C3H	0.99084	2.4e-07	MEblue
Kaempferol	Iba01G027080	MEturquoise-28	C3H	0.879167	0.00179073	MEturquoise
kaempferol-3-O-galactoside (trifolin)	Iba01G027080	MEturquoise-28	C3H	0.940769	0.000157105	MEturquoise
kaempferol-3-O-glucoside (astragalin)	Iba01G027080	MEturquoise-28	C3H	0.941942	0.000146648	MEturquoise
Dihydrokaempferol	Iba03G010730	MEturquoise-101	C3H	0.811092	0.00797693	MEturquoise
Kaempferol	Iba03G010730	MEturquoise-101	C3H	0.985243	1.27e-06	MEturquoise
kaempferol-3-O-galactoside (trifolin)	Iba03G010730	MEturquoise-101	C3H	0.9965	8.32e-09	MEturquoise
kaempferol-3-O-glucoside (astragalin)	Iba03G010730	MEturquoise-101	C3H	0.995522	1.97e-08	MEturquoise
kaempferol (afzelin)	Iba03G010730	MEturquoise-101	C3H	0.890797	0.00127152	MEturquoise
Dihydrokaempferol	Iba05G036690	MEturquoise-184	C3H	-0.820591	0.00672519	MEturquoise
Kaempferol	Iba05G036690	MEturquoise-184	C3H	-0.987227	7.66e-07	MEturquoise
kaempferol-3-O-(2''-O-β-D-glucopyl)-β-D-rutinoside	Iba05G036690	MEturquoise-184	C3H	-0.804625	0.00891388	MEturquoise
kaempferol-3-O-galactoside (trifolin)	Iba05G036690	MEturquoise-184	C3H	-0.998515	4.15e-10	MEturquoise
kaempferol-3-O-glucoside (astragalin)	Iba05G036690	MEturquoise-184	C3H	-0.992083	1.44e-07	MEturquoise
kaempferol (afzelin)	Iba05G036690	MEturquoise-184	C3H	-0.900971	0.000912307	MEturquoise
Kaempferol	Iba06G007240	MEturquoise-192	C3H	-0.927426	0.000315668	MEturquoise
kaempferol-3-O-galactoside (trifolin)	Iba06G007240	MEturquoise-192	C3H	-0.974264	8.78e-06	MEturquoise
kaempferol-3-O-glucoside (astragalin)	Iba06G007240	MEturquoise-192	C3H	-0.970444	1.42e-05	MEturquoise
Kaempferol	Iba07G008020	MEturquoise-211	C3H	-0.91236	0.000601725	MEturquoise
kaempferol-3-O-galactoside (trifolin)	Iba07G008020	MEturquoise-211	C3H	-0.966435	2.21e-05	MEturquoise
kaempferol-3-O-glucoside (astragalin)	Iba07G008020	MEturquoise-211	C3H	-0.96878	1.72e-05	MEturquoise
Dihydrokaempferol	Iba03G038000	MEbrown-88	C3H	-0.966171	2.27e-05	MEbrown
Kaempferol	Iba03G038000	MEbrown-88	C3H	-0.97255	1.1e-05	MEbrown
kaempferol-3-O-(2''-O-β-D-glucopyl)-β-D-rutinoside	Iba03G038000	MEbrown-88	C3H	-0.95831	4.68e-05	MEbrown
kaempferol-3-O-galactoside (trifolin)	Iba03G038000	MEbrown-88	C3H	-0.924104	0.000367971	MEbrown
kaempferol-3-O-glucoside (astragalin)	Iba03G038000	MEbrown-88	C3H	-0.917345	0.000492659	MEbrown
kaempferol (afzelin)	Iba03G038000	MEbrown-88	C3H	-0.992704	1.08e-07	MEbrown
Dihydrokaempferol	Iba07G001170	MEbrown-149	C3H	-0.991647	1.74e-07	MEbrown
Kaempferol	Iba07G001170	MEbrown-149	C3H	-0.917706	0.00048535	MEbrown
kaempferol-3-O-(2''-O-β-D-glucopyl)-β-D-rutinoside	Iba07G001170	MEbrown-149	C3H	-0.986722	8.77e-07	MEbrown
kaempferol-3-O-galactoside (trifolin)	Iba07G001170	MEbrown-149	C3H	-0.845246	0.00411212	MEbrown
kaempferol-3-O-glucoside (astragalin)	Iba07G001170	MEbrown-149	C3H	-0.831996	0.00540756	MEbrown
kaempferol (afzelin)	Iba07G001170	MEbrown-149	C3H	-0.98954	3.81e-07	MEbrown
Dihydrokaempferol	Iba04G017280	MEbrown-104	CAMTA	-0.898055	0.00100685	MEbrown
Kaempferol	Iba04G017280	MEbrown-104	CAMTA	-0.997686	1.96e-09	MEbrown
kaempferol-3-O-(2''-O-β-D-glucopyl)-β-D-rutinoside	Iba04G017280	MEbrown-104	CAMTA	-0.884492	0.00153772	MEbrown
kaempferol-3-O-galactoside (trifolin)	Iba04G017280	MEbrown-104	CAMTA	-0.983295	1.95e-06	MEbrown
kaempferol-3-O-glucoside (astragalin)	Iba04G017280	MEbrown-104	CAMTA	-0.978217	4.92e-06	MEbrown
kaempferol (afzelin)	Iba04G017280	MEbrown-104	CAMTA	-0.953668	6.74e-05	MEbrown
kaempferol-3-O-β-glucopyranoside-7-O-α-rhamnopyranoside	Iba05G020900	MEblue-53	CO-like	0.896776	0.00105042	MEblue
Dihydrokaempferol	Iba07G003040	MEturquoise-209	CO-like	0.803323	0.00911121	MEturquoise
Kaempferol	Iba07G003040	MEturquoise-209	CO-like	0.891008	0.00126322	MEturquoise
kaempferol-3-O-galactoside (trifolin)	Iba07G003040	MEturquoise-209	CO-like	0.885566	0.00148984	MEturquoise
kaempferol-3-O-glucoside (astragalin)	Iba07G003040	MEturquoise-209	CO-like	0.873522	0.00208902	MEturquoise
kaempferol (afzelin)	Iba07G003040	MEturquoise-209	CO-like	0.831631	0.00544675	MEturquoise
Dihydrokaempferol	Iba02G027550	MEbrown-64	CO-like	0.951181	8.07e-05	MEbrown
Kaempferol	Iba02G027550	MEbrown-64	CO-like	0.983428	1.9e-06	MEbrown
kaempferol-3-O-(2''-O-β-D-glucopyl)-β-D-rutinoside	Iba02G027550	MEbrown-64	CO-like	0.942921	0.000138312	MEbrown
kaempferol-3-O-galactoside (trifolin)	Iba02G027550	MEbrown-64	CO-like	0.946686	0.000109332	MEbrown
kaempferol-3-O-glucoside (astragalin)	Iba02G027550	MEbrown-64	CO-like	0.935145	0.000214599	MEbrown
kaempferol (afzelin)	Iba02G027550	MEbrown-64	CO-like	0.984027	1.67e-06	MEbrown
kaempferol-3-O-β-glucopyranoside-7-O-α-rhamnopyranoside	Iba02G014710	MEblue-54	CPP	0.949187	9.26e-05	MEblue
kaempferol-3-O-β-glucopyranoside-7-O-α-rhamnopyranoside	Iba04G006610	MEblue-55	CPP	0.933537	0.000233433	MEblue
Kaempferol	Iba02G034630	MEturquoise-75	DBB	-0.906048	0.000762704	MEturquoise
kaempferol-3-O-galactoside (trifolin)	Iba02G034630	MEturquoise-75	DBB	-0.963573	2.93e-05	MEturquoise
kaempferol-3-O-glucoside (astragalin)	Iba02G034630	MEturquoise-75	DBB	-0.963591	2.93e-05	MEturquoise
Kaempferol	Iba07G009670	MEturquoise-214	DBB	-0.939039	0.000173461	MEturquoise
kaempferol-3-O-galactoside (trifolin)	Iba07G009670	MEturquoise-214	DBB	-0.98281	2.16e-06	MEturquoise
kaempferol-3-O-glucoside (astragalin)	Iba07G009670	MEturquoise-214	DBB	-0.981213	2.94e-06	MEturquoise
kaempferol-3-O-β-glucopyranoside-7-O-α-rhamnopyranoside	Iba01G009820	MEblue-56	Dof	0.923673	0.000375182	MEblue
kaempferol-3-O-β-glucopyranoside-7-O-α-rhamnopyranoside	Iba01G018200	MEblue-57	Dof	0.980318	3.46e-06	MEblue
kaempferol-3-O-β-glucopyranoside-7-O-α-rhamnopyranoside	Iba01G030220	MEblue-58	Dof	0.975394	7.51e-06	MEblue
kaempferol-3-O-β-glucopyranoside-7-O-α-rhamnopyranoside	Iba02G020740	MEblue-59	Dof	0.985375	1.23e-06	MEblue
kaempferol-3-O-β-glucopyranoside-7-O-α-rhamnopyranoside	Iba02G029610	MEblue-60	Dof	0.986363	9.62e-07	MEblue
kaempferol-3-O-β-glucopyranoside-7-O-α-rhamnopyranoside	Iba02G038710	MEblue-61	Dof	0.913398	0.000577754	MEblue
kaempferol-3-O-β-glucopyranoside-7-O-α-rhamnopyranoside	Iba03G007890	MEblue-62	Dof	0.96361	2.92e-05	MEblue
kaempferol-3-O-β-glucopyranoside-7-O-α-rhamnopyranoside	Iba03G031080	MEblue-63	Dof	0.977072	5.88e-06	MEblue
kaempferol-3-O-β-glucopyranoside-7-O-α-rhamnopyranoside	Iba04G007330	MEblue-64	Dof	0.828679	0.0057707	MEblue
kaempferol-3-O-β-glucopyranoside-7-O-α-rhamnopyranoside	Iba04G018650	MEblue-65	Dof	0.911793	0.0006151	MEblue
kaempferol-3-O-β-glucopyranoside-7-O-α-rhamnopyranoside	Iba04G032110	MEblue-66	Dof	0.967459	1.98e-05	MEblue
kaempferol-3-O-β-glucopyranoside-7-O-α-rhamnopyranoside	Iba05G026590	MEblue-67	Dof	0.805799	0.00873859	MEblue
kaempferol-3-O-β-glucopyranoside-7-O-α-rhamnopyranoside	Iba05G030210	MEblue-68	Dof	0.956834	5.27e-05	MEblue
kaempferol-3-O-β-glucopyranoside-7-O-α-rhamnopyranoside	Iba07G012340	MEblue-69	Dof	0.960376	3.92e-05	MEblue
kaempferol-3-O-β-glucopyranoside-7-O-α-rhamnopyranoside	Iba07G018990	MEblue-70	Dof	0.970343	1.44e-05	MEblue
kaempferol-3-O-β-glucopyranoside-7-O-α-rhamnopyranoside	Iba07G029310	MEblue-71	Dof	0.982019	2.52e-06	MEblue
kaempferol-3-O-β-glucopyranoside-7-O-α-rhamnopyranoside	NewGene_3029	MEblue-72	Dof	0.976652	6.26e-06	MEblue
Kaempferol	Iba01G034830	MEturquoise-36	Dof	-0.914275	0.000558031	MEturquoise
kaempferol-3-O-galactoside (trifolin)	Iba01G034830	MEturquoise-36	Dof	-0.967924	1.89e-05	MEturquoise
kaempferol-3-O-glucoside (astragalin)	Iba01G034830	MEturquoise-36	Dof	-0.96487	2.59e-05	MEturquoise
Dihydrokaempferol	Iba02G044920	MEbrown-67	Dof	0.94814	9.94e-05	MEbrown
Kaempferol	Iba02G044920	MEbrown-67	Dof	0.979145	4.23e-06	MEbrown
kaempferol-3-O-(2''-O-β-D-glucopyl)-β-D-rutinoside	Iba02G044920	MEbrown-67	Dof	0.939765	0.000166454	MEbrown
kaempferol-3-O-galactoside (trifolin)	Iba02G044920	MEbrown-67	Dof	0.944603	0.000124768	MEbrown
kaempferol-3-O-glucoside (astragalin)	Iba02G044920	MEbrown-67	Dof	0.931401	0.000260209	MEbrown
kaempferol (afzelin)	Iba02G044920	MEbrown-67	Dof	0.977548	5.46e-06	MEbrown
Dihydrokaempferol	Iba03G045610	MEbrown-95	Dof	-0.957239	5.11e-05	MEbrown
Kaempferol	Iba03G045610	MEbrown-95	Dof	-0.810952	0.00799641	MEbrown
kaempferol-3-O-(2''-O-β-D-glucopyl)-β-D-rutinoside	Iba03G045610	MEbrown-95	Dof	-0.964545	2.67e-05	MEbrown
kaempferol (afzelin)	Iba03G045610	MEbrown-95	Dof	-0.933266	0.000236714	MEbrown
Dihydrokaempferol	Iba07G033660	MEbrown-159	Dof	-0.956677	5.34e-05	MEbrown
Kaempferol	Iba07G033660	MEbrown-159	Dof	-0.978755	4.51e-06	MEbrown
kaempferol-3-O-(2''-O-β-D-glucopyl)-β-D-rutinoside	Iba07G033660	MEbrown-159	Dof	-0.946422	0.000111214	MEbrown
kaempferol-3-O-galactoside (trifolin)	Iba07G033660	MEbrown-159	Dof	-0.938573	0.000178063	MEbrown
kaempferol-3-O-glucoside (astragalin)	Iba07G033660	MEbrown-159	Dof	-0.929089	0.000291542	MEbrown
kaempferol (afzelin)	Iba07G033660	MEbrown-159	Dof	-0.980553	3.31e-06	MEbrown
kaempferol-3-O-β-glucopyranoside-7-O-α-rhamnopyranoside	Iba03G003510	MEblue-73	E2F/DP	0.983701	1.79e-06	MEblue
kaempferol-3-O-β-glucopyranoside-7-O-α-rhamnopyranoside	Iba06G011940	MEblue-74	E2F/DP	0.900285	0.000933957	MEblue
Kaempferol	Iba07G026530	MEturquoise-234	EIL	-0.96249	3.24e-05	MEturquoise
kaempferol-3-O-galactoside (trifolin)	Iba07G026530	MEturquoise-234	EIL	-0.992376	1.26e-07	MEturquoise
kaempferol-3-O-glucoside (astragalin)	Iba07G026530	MEturquoise-234	EIL	-0.989409	3.98e-07	MEturquoise
kaempferol (afzelin)	Iba07G026530	MEturquoise-234	EIL	-0.847955	0.00387647	MEturquoise
Dihydrokaempferol	Iba01G004090	MEblue-75	ERF	-0.802136	0.00929359	MEblue
kaempferol-3-O-β-glucopyranoside-7-O-α-rhamnopyranoside	Iba01G004090	MEblue-75	ERF	0.831804	0.00542813	MEblue
kaempferol-3-O-(2''-O-β-D-glucopyl)-β-D-rutinoside	Iba01G004090	MEblue-75	ERF	-0.815161	0.00742295	MEblue
kaempferol-3-O-β-glucopyranoside-7-O-α-rhamnopyranoside	Iba01G023690	MEblue-76	ERF	0.93384	0.0002298	MEblue
kaempferol-3-O-β-glucopyranoside-7-O-α-rhamnopyranoside	Iba02G003020	MEblue-77	ERF	0.810732	0.00802725	MEblue
kaempferol-3-O-β-glucopyranoside-7-O-α-rhamnopyranoside	Iba02G021040	MEblue-78	ERF	0.992384	1.26e-07	MEblue
kaempferol-3-O-β-glucopyranoside-7-O-α-rhamnopyranoside	Iba02G038690	MEblue-79	ERF	-0.966784	2.13e-05	MEblue
kaempferol-3-O-β-glucopyranoside-7-O-α-rhamnopyranoside	Iba02G051520	MEblue-80	ERF	0.974228	8.82e-06	MEblue
kaempferol-3-O-β-glucopyranoside-7-O-α-rhamnopyranoside	Iba03G001150	MEblue-81	ERF	0.93265	0.000244311	MEblue
kaempferol-3-O-galactoside (trifolin)	Iba03G009490	MEblue-82	ERF	-0.820096	0.00678689	MEblue
kaempferol-3-O-glucoside (astragalin)	Iba03G009490	MEblue-82	ERF	-0.822971	0.00643394	MEblue
kaempferol-3-O-β-glucopyranoside-7-O-α-rhamnopyranoside	Iba04G014210	MEblue-83	ERF	0.967933	1.88e-05	MEblue
kaempferol-3-O-β-glucopyranoside-7-O-α-rhamnopyranoside	Iba06G021500	MEblue-84	ERF	0.980437	3.38e-06	MEblue
kaempferol-3-O-β-glucopyranoside-7-O-α-rhamnopyranoside	Iba07G000720	MEblue-85	ERF	-0.913878	0.000566887	MEblue
kaempferol-3-O-β-glucopyranoside-7-O-α-rhamnopyranoside	Iba07G024750	MEblue-86	ERF	0.983844	1.74e-06	MEblue
kaempferol-3-O-β-glucopyranoside-7-O-α-rhamnopyranoside	Iba07G031260	MEblue-87	ERF	0.921758	0.000408383	MEblue
Dihydrokaempferol	Iba01G004100	MEturquoise-5	ERF	-0.822153	0.00653306	MEturquoise
Kaempferol	Iba01G004100	MEturquoise-5	ERF	-0.963914	2.84e-05	MEturquoise
kaempferol-3-O-(2''-O-β-D-glucopyl)-β-D-rutinoside	Iba01G004100	MEturquoise-5	ERF	-0.804863	0.00887815	MEturquoise
kaempferol-3-O-galactoside (trifolin)	Iba01G004100	MEturquoise-5	ERF	-0.96626	2.25e-05	MEturquoise
kaempferol-3-O-glucoside (astragalin)	Iba01G004100	MEturquoise-5	ERF	-0.9654	2.45e-05	MEturquoise
kaempferol (afzelin)	Iba01G004100	MEturquoise-5	ERF	-0.87811	0.0018442	MEturquoise
Kaempferol	Iba01G033850	MEturquoise-34	ERF	-0.866414	0.00251132	MEturquoise
kaempferol-3-O-galactoside (trifolin)	Iba01G033850	MEturquoise-34	ERF	-0.930244	0.000275581	MEturquoise
kaempferol-3-O-glucoside (astragalin)	Iba01G033850	MEturquoise-34	ERF	-0.926755	0.000325781	MEturquoise
Kaempferol	Iba01G038920	MEturquoise-41	ERF	-0.914709	0.000548436	MEturquoise
kaempferol-3-O-galactoside (trifolin)	Iba01G038920	MEturquoise-41	ERF	-0.96585	2.34e-05	MEturquoise
kaempferol-3-O-glucoside (astragalin)	Iba01G038920	MEturquoise-41	ERF	-0.970008	1.49e-05	MEturquoise
Kaempferol	Iba01G049660	MEturquoise-54	ERF	-0.862265	0.0027833	MEturquoise
kaempferol-3-O-galactoside (trifolin)	Iba01G049660	MEturquoise-54	ERF	-0.933725	0.00023118	MEturquoise
kaempferol-3-O-glucoside (astragalin)	Iba01G049660	MEturquoise-54	ERF	-0.931322	0.000261235	MEturquoise
kaempferol-3-O-galactoside (trifolin)	Iba01G057910	MEturquoise-56	ERF	-0.875161	0.00199914	MEturquoise
kaempferol-3-O-glucoside (astragalin)	Iba01G057910	MEturquoise-56	ERF	-0.879415	0.00177834	MEturquoise
Kaempferol	Iba02G018130	MEturquoise-68	ERF	-0.878002	0.0018497	MEturquoise
kaempferol-3-O-galactoside (trifolin)	Iba02G018130	MEturquoise-68	ERF	-0.923224	0.00038279	MEturquoise
kaempferol-3-O-glucoside (astragalin)	Iba02G018130	MEturquoise-68	ERF	-0.929323	0.000288254	MEturquoise
Kaempferol	Iba02G022430	MEturquoise-69	ERF	-0.931276	0.000261837	MEturquoise
kaempferol-3-O-galactoside (trifolin)	Iba02G022430	MEturquoise-69	ERF	-0.978818	4.46e-06	MEturquoise
kaempferol-3-O-glucoside (astragalin)	Iba02G022430	MEturquoise-69	ERF	-0.977263	5.71e-06	MEturquoise
Dihydrokaempferol	Iba02G025900	MEturquoise-72	ERF	-0.836418	0.00494816	MEturquoise
Kaempferol	Iba02G025900	MEturquoise-72	ERF	-0.962706	3.18e-05	MEturquoise
kaempferol-3-O-(2''-O-β-D-glucopyl)-β-D-rutinoside	Iba02G025900	MEturquoise-72	ERF	-0.821146	0.00665648	MEturquoise
kaempferol-3-O-galactoside (trifolin)	Iba02G025900	MEturquoise-72	ERF	-0.957454	5.02e-05	MEturquoise
kaempferol-3-O-glucoside (astragalin)	Iba02G025900	MEturquoise-72	ERF	-0.952953	7.1e-05	MEturquoise
kaempferol (afzelin)	Iba02G025900	MEturquoise-72	ERF	-0.907544	0.000722114	MEturquoise
kaempferol-3-O-galactoside (trifolin)	Iba02G049940	MEturquoise-84	ERF	-0.884599	0.0015329	MEturquoise
kaempferol-3-O-glucoside (astragalin)	Iba02G049940	MEturquoise-84	ERF	-0.890264	0.00129268	MEturquoise
Kaempferol	Iba02G049950	MEturquoise-85	ERF	-0.934425	0.000222896	MEturquoise
kaempferol-3-O-galactoside (trifolin)	Iba02G049950	MEturquoise-85	ERF	-0.979894	3.72e-06	MEturquoise
kaempferol-3-O-glucoside (astragalin)	Iba02G049950	MEturquoise-85	ERF	-0.977297	5.68e-06	MEturquoise
kaempferol-3-O-galactoside (trifolin)	Iba02G052320	MEturquoise-88	ERF	-0.884248	0.00154872	MEturquoise
kaempferol-3-O-glucoside (astragalin)	Iba02G052320	MEturquoise-88	ERF	-0.885495	0.00149298	MEturquoise
Dihydrokaempferol	Iba03G010480	MEturquoise-100	ERF	-0.84244	0.0043664	MEturquoise
Kaempferol	Iba03G010480	MEturquoise-100	ERF	-0.988954	4.61e-07	MEturquoise
kaempferol-3-O-(2''-O-β-D-glucopyl)-β-D-rutinoside	Iba03G010480	MEturquoise-100	ERF	-0.825901	0.00608741	MEturquoise
kaempferol-3-O-galactoside (trifolin)	Iba03G010480	MEturquoise-100	ERF	-0.991193	2.09e-07	MEturquoise
kaempferol-3-O-glucoside (astragalin)	Iba03G010480	MEturquoise-100	ERF	-0.98982	3.47e-07	MEturquoise
kaempferol (afzelin)	Iba03G010480	MEturquoise-100	ERF	-0.914381	0.000555678	MEturquoise
Kaempferol	Iba03G037450	MEturquoise-113	ERF	-0.949811	8.88e-05	MEturquoise
kaempferol-3-O-galactoside (trifolin)	Iba03G037450	MEturquoise-113	ERF	-0.973353	9.91e-06	MEturquoise
kaempferol-3-O-glucoside (astragalin)	Iba03G037450	MEturquoise-113	ERF	-0.962802	3.15e-05	MEturquoise
kaempferol (afzelin)	Iba03G037450	MEturquoise-113	ERF	-0.834959	0.00509668	MEturquoise
Kaempferol	Iba03G043400	MEturquoise-117	ERF	-0.881686	0.00166771	MEturquoise
kaempferol-3-O-galactoside (trifolin)	Iba03G043400	MEturquoise-117	ERF	-0.947241	0.000105461	MEturquoise
kaempferol-3-O-glucoside (astragalin)	Iba03G043400	MEturquoise-117	ERF	-0.947688	0.000102409	MEturquoise
Kaempferol	Iba03G043430	MEturquoise-118	ERF	-0.891104	0.00125943	MEturquoise
kaempferol-3-O-galactoside (trifolin)	Iba03G043430	MEturquoise-118	ERF	-0.953862	6.64e-05	MEturquoise
kaempferol-3-O-glucoside (astragalin)	Iba03G043430	MEturquoise-118	ERF	-0.95206	7.58e-05	MEturquoise
Kaempferol	Iba03G044250	MEturquoise-120	ERF	0.870671	0.00225196	MEturquoise
kaempferol-3-O-galactoside (trifolin)	Iba03G044250	MEturquoise-120	ERF	0.92293	0.000387829	MEturquoise
kaempferol-3-O-glucoside (astragalin)	Iba03G044250	MEturquoise-120	ERF	0.909158	0.000680065	MEturquoise
Kaempferol	Iba04G016230	MEturquoise-137	ERF	-0.905481	0.000778502	MEturquoise
kaempferol-3-O-galactoside (trifolin)	Iba04G016230	MEturquoise-137	ERF	-0.950232	8.62e-05	MEturquoise
kaempferol-3-O-glucoside (astragalin)	Iba04G016230	MEturquoise-137	ERF	-0.942071	0.000145528	MEturquoise
Kaempferol	Iba05G022040	MEturquoise-164	ERF	-0.83453	0.00514088	MEturquoise
kaempferol-3-O-galactoside (trifolin)	Iba05G022040	MEturquoise-164	ERF	-0.908814	0.000688869	MEturquoise
kaempferol-3-O-glucoside (astragalin)	Iba05G022040	MEturquoise-164	ERF	-0.912712	0.000593526	MEturquoise
Dihydrokaempferol	Iba05G025420	MEturquoise-170	ERF	-0.807307	0.00851671	MEturquoise
Kaempferol	Iba05G025420	MEturquoise-170	ERF	-0.984359	1.55e-06	MEturquoise
kaempferol-3-O-galactoside (trifolin)	Iba05G025420	MEturquoise-170	ERF	-0.999183	5.14e-11	MEturquoise
kaempferol-3-O-glucoside (astragalin)	Iba05G025420	MEturquoise-170	ERF	-0.993901	5.8e-08	MEturquoise
kaempferol (afzelin)	Iba05G025420	MEturquoise-170	ERF	-0.890847	0.00126954	MEturquoise
Kaempferol	Iba05G034660	MEturquoise-181	ERF	-0.957362	5.05e-05	MEturquoise
kaempferol-3-O-galactoside (trifolin)	Iba05G034660	MEturquoise-181	ERF	-0.991616	1.76e-07	MEturquoise
kaempferol-3-O-glucoside (astragalin)	Iba05G034660	MEturquoise-181	ERF	-0.988918	4.67e-07	MEturquoise
kaempferol (afzelin)	Iba05G034660	MEturquoise-181	ERF	-0.829922	0.00563276	MEturquoise
Kaempferol	Iba05G035390	MEturquoise-182	ERF	-0.872239	0.00216133	MEturquoise
kaempferol-3-O-galactoside (trifolin)	Iba05G035390	MEturquoise-182	ERF	-0.93967	0.000167359	MEturquoise
kaempferol-3-O-glucoside (astragalin)	Iba05G035390	MEturquoise-182	ERF	-0.93933	0.000170627	MEturquoise
Kaempferol	Iba05G035920	MEturquoise-183	ERF	-0.907698	0.00071803	MEturquoise
kaempferol-3-O-galactoside (trifolin)	Iba05G035920	MEturquoise-183	ERF	-0.96341	2.98e-05	MEturquoise
kaempferol-3-O-glucoside (astragalin)	Iba05G035920	MEturquoise-183	ERF	-0.962291	3.3e-05	MEturquoise
Kaempferol	Iba07G001410	MEturquoise-208	ERF	-0.972251	1.14e-05	MEturquoise
kaempferol-3-O-galactoside (trifolin)	Iba07G001410	MEturquoise-208	ERF	-0.995333	2.28e-08	MEturquoise
kaempferol-3-O-glucoside (astragalin)	Iba07G001410	MEturquoise-208	ERF	-0.990823	2.42e-07	MEturquoise
kaempferol (afzelin)	Iba07G001410	MEturquoise-208	ERF	-0.863878	0.00267525	MEturquoise
Kaempferol	Iba07G014030	MEturquoise-222	ERF	-0.977345	5.64e-06	MEturquoise
kaempferol-3-O-galactoside (trifolin)	Iba07G014030	MEturquoise-222	ERF	-0.997235	3.65e-09	MEturquoise
kaempferol-3-O-glucoside (astragalin)	Iba07G014030	MEturquoise-222	ERF	-0.995713	1.69e-08	MEturquoise
kaempferol (afzelin)	Iba07G014030	MEturquoise-222	ERF	-0.875211	0.00199642	MEturquoise
Kaempferol	Iba07G014770	MEturquoise-224	ERF	-0.962086	3.37e-05	MEturquoise
kaempferol-3-O-galactoside (trifolin)	Iba07G014770	MEturquoise-224	ERF	-0.994015	5.43e-08	MEturquoise
kaempferol-3-O-glucoside (astragalin)	Iba07G014770	MEturquoise-224	ERF	-0.99078	2.46e-07	MEturquoise
kaempferol (afzelin)	Iba07G014770	MEturquoise-224	ERF	-0.83851	0.00474045	MEturquoise
Kaempferol	Iba07G025170	MEturquoise-231	ERF	-0.927506	0.000314477	MEturquoise
kaempferol-3-O-galactoside (trifolin)	Iba07G025170	MEturquoise-231	ERF	-0.976563	6.34e-06	MEturquoise
kaempferol-3-O-glucoside (astragalin)	Iba07G025170	MEturquoise-231	ERF	-0.974994	7.95e-06	MEturquoise
Kaempferol	Iba07G025180	MEturquoise-232	ERF	-0.93697	0.000194556	MEturquoise
kaempferol-3-O-galactoside (trifolin)	Iba07G025180	MEturquoise-232	ERF	-0.982022	2.52e-06	MEturquoise
kaempferol-3-O-glucoside (astragalin)	Iba07G025180	MEturquoise-232	ERF	-0.979472	4e-06	MEturquoise
Kaempferol	Iba07G031410	MEturquoise-238	ERF	-0.931293	0.00026162	MEturquoise
kaempferol-3-O-galactoside (trifolin)	Iba07G031410	MEturquoise-238	ERF	-0.978005	5.09e-06	MEturquoise
kaempferol-3-O-glucoside (astragalin)	Iba07G031410	MEturquoise-238	ERF	-0.973225	1.01e-05	MEturquoise
Dihydrokaempferol	Iba01G002610	MEbrown-1	ERF	0.985924	1.07e-06	MEbrown
Kaempferol	Iba01G002610	MEbrown-1	ERF	0.862615	0.00275961	MEbrown
kaempferol-3-O-(2''-O-β-D-glucopyl)-β-D-rutinoside	Iba01G002610	MEbrown-1	ERF	0.987383	7.34e-07	MEbrown
kaempferol (afzelin)	Iba01G002610	MEbrown-1	ERF	0.960999	3.71e-05	MEbrown
Dihydrokaempferol	Iba01G041930	MEbrown-32	ERF	-0.946814	0.00010843	MEbrown
Kaempferol	Iba01G041930	MEbrown-32	ERF	-0.984994	1.34e-06	MEbrown
kaempferol-3-O-(2''-O-β-D-glucopyl)-β-D-rutinoside	Iba01G041930	MEbrown-32	ERF	-0.937255	0.000191541	MEbrown
kaempferol-3-O-galactoside (trifolin)	Iba01G041930	MEbrown-32	ERF	-0.950264	8.6e-05	MEbrown
kaempferol-3-O-glucoside (astragalin)	Iba01G041930	MEbrown-32	ERF	-0.940504	0.000159531	MEbrown
kaempferol (afzelin)	Iba01G041930	MEbrown-32	ERF	-0.979266	4.14e-06	MEbrown
Dihydrokaempferol	Iba02G013510	MEbrown-56	ERF	0.983631	1.82e-06	MEbrown
Kaempferol	Iba02G013510	MEbrown-56	ERF	0.907224	0.000730664	MEbrown
kaempferol-3-O-(2''-O-β-D-glucopyl)-β-D-rutinoside	Iba02G013510	MEbrown-56	ERF	0.972911	1.05e-05	MEbrown
kaempferol-3-O-galactoside (trifolin)	Iba02G013510	MEbrown-56	ERF	0.841115	0.00449014	MEbrown
kaempferol-3-O-glucoside (astragalin)	Iba02G013510	MEbrown-56	ERF	0.822298	0.00651548	MEbrown
kaempferol (afzelin)	Iba02G013510	MEbrown-56	ERF	0.968942	1.69e-05	MEbrown
Dihydrokaempferol	Iba02G025690	MEbrown-62	ERF	0.962529	3.23e-05	MEbrown
Kaempferol	Iba02G025690	MEbrown-62	ERF	0.977191	5.77e-06	MEbrown
kaempferol-3-O-(2''-O-β-D-glucopyl)-β-D-rutinoside	Iba02G025690	MEbrown-62	ERF	0.952565	7.31e-05	MEbrown
kaempferol-3-O-galactoside (trifolin)	Iba02G025690	MEbrown-62	ERF	0.93272	0.000243437	MEbrown
kaempferol-3-O-glucoside (astragalin)	Iba02G025690	MEbrown-62	ERF	0.926738	0.00032603	MEbrown
kaempferol (afzelin)	Iba02G025690	MEbrown-62	ERF	0.984723	1.43e-06	MEbrown
Dihydrokaempferol	Iba02G050910	MEbrown-70	ERF	0.992946	9.64e-08	MEbrown
Kaempferol	Iba02G050910	MEbrown-70	ERF	0.837196	0.00487018	MEbrown
kaempferol-3-O-(2''-O-β-D-glucopyl)-β-D-rutinoside	Iba02G050910	MEbrown-70	ERF	0.993808	6.11e-08	MEbrown
kaempferol (afzelin)	Iba02G050910	MEbrown-70	ERF	0.955728	5.76e-05	MEbrown
Dihydrokaempferol	Iba03G001860	MEbrown-76	ERF	0.979739	3.82e-06	MEbrown
kaempferol-3-O-(2''-O-β-D-glucopyl)-β-D-rutinoside	Iba03G001860	MEbrown-76	ERF	0.982201	2.43e-06	MEbrown
kaempferol (afzelin)	Iba03G001860	MEbrown-76	ERF	0.930337	0.000274324	MEbrown
Dihydrokaempferol	Iba03G018810	MEbrown-81	ERF	-0.8783	0.00183448	MEbrown
Kaempferol	Iba03G018810	MEbrown-81	ERF	-0.958184	4.73e-05	MEbrown
kaempferol-3-O-(2''-O-β-D-glucopyl)-β-D-rutinoside	Iba03G018810	MEbrown-81	ERF	-0.867524	0.00244182	MEbrown
kaempferol-3-O-galactoside (trifolin)	Iba03G018810	MEbrown-81	ERF	-0.942587	0.000141119	MEbrown
kaempferol-3-O-glucoside (astragalin)	Iba03G018810	MEbrown-81	ERF	-0.927931	0.000308194	MEbrown
kaempferol (afzelin)	Iba03G018810	MEbrown-81	ERF	-0.912898	0.000589214	MEbrown
Dihydrokaempferol	Iba03G027030	MEbrown-86	ERF	-0.937826	0.00018562	MEbrown
Kaempferol	Iba03G027030	MEbrown-86	ERF	-0.957996	4.8e-05	MEbrown
kaempferol-3-O-(2''-O-β-D-glucopyl)-β-D-rutinoside	Iba03G027030	MEbrown-86	ERF	-0.924765	0.000357112	MEbrown
kaempferol-3-O-galactoside (trifolin)	Iba03G027030	MEbrown-86	ERF	-0.91833	0.000472897	MEbrown
kaempferol-3-O-glucoside (astragalin)	Iba03G027030	MEbrown-86	ERF	-0.911909	0.000612359	MEbrown
kaempferol (afzelin)	Iba03G027030	MEbrown-86	ERF	-0.950768	8.31e-05	MEbrown
Dihydrokaempferol	Iba04G025750	MEbrown-107	ERF	0.819043	0.00691934	MEbrown
Kaempferol	Iba04G025750	MEbrown-107	ERF	0.852827	0.00347614	MEbrown
kaempferol-3-O-(2''-O-β-D-glucopyl)-β-D-rutinoside	Iba04G025750	MEbrown-107	ERF	0.826975	0.00596361	MEbrown
kaempferol-3-O-galactoside (trifolin)	Iba04G025750	MEbrown-107	ERF	0.816144	0.00729316	MEbrown
kaempferol (afzelin)	Iba04G025750	MEbrown-107	ERF	0.839318	0.00466177	MEbrown
Dihydrokaempferol	Iba04G032220	MEbrown-113	ERF	-0.87068	0.00225145	MEbrown
Kaempferol	Iba04G032220	MEbrown-113	ERF	-0.958877	4.46e-05	MEbrown
kaempferol-3-O-(2''-O-β-D-glucopyl)-β-D-rutinoside	Iba04G032220	MEbrown-113	ERF	-0.854117	0.00337519	MEbrown
kaempferol-3-O-galactoside (trifolin)	Iba04G032220	MEbrown-113	ERF	-0.950772	8.3e-05	MEbrown
kaempferol-3-O-glucoside (astragalin)	Iba04G032220	MEbrown-113	ERF	-0.935532	0.000210232	MEbrown
kaempferol (afzelin)	Iba04G032220	MEbrown-113	ERF	-0.911624	0.00061914	MEbrown
Dihydrokaempferol	Iba07G032480	MEbrown-158	ERF	-0.975293	7.62e-06	MEbrown
Kaempferol	Iba07G032480	MEbrown-158	ERF	-0.958703	4.53e-05	MEbrown
kaempferol-3-O-(2''-O-β-D-glucopyl)-β-D-rutinoside	Iba07G032480	MEbrown-158	ERF	-0.968657	1.74e-05	MEbrown
kaempferol-3-O-galactoside (trifolin)	Iba07G032480	MEbrown-158	ERF	-0.904401	0.000809194	MEbrown
kaempferol-3-O-glucoside (astragalin)	Iba07G032480	MEbrown-158	ERF	-0.893386	0.00117217	MEbrown
kaempferol (afzelin)	Iba07G032480	MEbrown-158	ERF	-0.991624	1.76e-07	MEbrown
Kaempferol	Iba01G058780	MEturquoise-57	FAR1	-0.961052	3.7e-05	MEturquoise
kaempferol-3-O-galactoside (trifolin)	Iba01G058780	MEturquoise-57	FAR1	-0.978485	4.71e-06	MEturquoise
kaempferol-3-O-glucoside (astragalin)	Iba01G058780	MEturquoise-57	FAR1	-0.980086	3.6e-06	MEturquoise
kaempferol (afzelin)	Iba01G058780	MEturquoise-57	FAR1	-0.85687	0.00316634	MEturquoise
Dihydrokaempferol	NewGene_814	MEbrown-160	FAR1	0.937322	0.00019084	MEbrown
kaempferol-3-O-(2''-O-β-D-glucopyl)-β-D-rutinoside	NewGene_814	MEbrown-160	FAR1	0.940689	0.000157831	MEbrown
kaempferol (afzelin)	NewGene_814	MEbrown-160	FAR1	0.882929	0.0016092	MEbrown
kaempferol-3-O-β-glucopyranoside-7-O-α-rhamnopyranoside	Iba01G022910	MEblue-88	G2-like	0.977911	5.16e-06	MEblue
kaempferol-3-O-β-glucopyranoside-7-O-α-rhamnopyranoside	Iba03G041480	MEblue-89	G2-like	0.90053	0.000926193	MEblue
kaempferol-3-O-β-glucopyranoside-7-O-α-rhamnopyranoside	Iba04G025660	MEblue-90	G2-like	0.834043	0.00519142	MEblue
kaempferol-3-O-galactoside (trifolin)	Iba05G022630	MEblue-91	G2-like	0.807174	0.00853624	MEblue
kaempferol-3-O-glucoside (astragalin)	Iba05G022630	MEblue-91	G2-like	0.815786	0.00734026	MEblue
kaempferol-3-O-β-glucopyranoside-7-O-α-rhamnopyranoside	Iba07G001820	MEblue-92	G2-like	0.906225	0.000757826	MEblue
Dihydrokaempferol	Iba02G009690	MEturquoise-60	G2-like	0.849185	0.00377258	MEturquoise
Kaempferol	Iba02G009690	MEturquoise-60	G2-like	0.976113	6.78e-06	MEturquoise
kaempferol-3-O-(2''-O-β-D-glucopyl)-β-D-rutinoside	Iba02G009690	MEturquoise-60	G2-like	0.840235	0.00457367	MEturquoise
kaempferol-3-O-galactoside (trifolin)	Iba02G009690	MEturquoise-60	G2-like	0.969764	1.54e-05	MEturquoise
kaempferol-3-O-glucoside (astragalin)	Iba02G009690	MEturquoise-60	G2-like	0.957611	4.95e-05	MEturquoise
kaempferol (afzelin)	Iba02G009690	MEturquoise-60	G2-like	0.922817	0.000389769	MEturquoise
kaempferol-3-O-galactoside (trifolin)	Iba04G012810	MEturquoise-132	G2-like	0.861329	0.0028473	MEturquoise
kaempferol-3-O-glucoside (astragalin)	Iba04G012810	MEturquoise-132	G2-like	0.870976	0.00223412	MEturquoise
Kaempferol	Iba05G015410	MEturquoise-158	G2-like	-0.87203	0.00217326	MEturquoise
kaempferol-3-O-galactoside (trifolin)	Iba05G015410	MEturquoise-158	G2-like	-0.93346	0.000234365	MEturquoise
kaempferol-3-O-glucoside (astragalin)	Iba05G015410	MEturquoise-158	G2-like	-0.941673	0.000149004	MEturquoise
Kaempferol	Iba05G027640	MEturquoise-172	G2-like	-0.915563	0.000529918	MEturquoise
kaempferol-3-O-galactoside (trifolin)	Iba05G027640	MEturquoise-172	G2-like	-0.969032	1.67e-05	MEturquoise
kaempferol-3-O-glucoside (astragalin)	Iba05G027640	MEturquoise-172	G2-like	-0.967599	1.95e-05	MEturquoise
Kaempferol	Iba05G039990	MEturquoise-188	G2-like	0.910619	0.00064349	MEturquoise
kaempferol-3-O-galactoside (trifolin)	Iba05G039990	MEturquoise-188	G2-like	0.946338	0.000111815	MEturquoise
kaempferol-3-O-glucoside (astragalin)	Iba05G039990	MEturquoise-188	G2-like	0.937403	0.000189996	MEturquoise
kaempferol (afzelin)	Iba05G039990	MEturquoise-188	G2-like	0.807575	0.00847779	MEturquoise
Kaempferol	Iba07G011270	MEturquoise-216	G2-like	-0.915361	0.000534245	MEturquoise
kaempferol-3-O-galactoside (trifolin)	Iba07G011270	MEturquoise-216	G2-like	-0.968524	1.77e-05	MEturquoise
kaempferol-3-O-glucoside (astragalin)	Iba07G011270	MEturquoise-216	G2-like	-0.968018	1.87e-05	MEturquoise
Kaempferol	Iba07G032590	MEturquoise-240	G2-like	-0.917943	0.000480596	MEturquoise
kaempferol-3-O-galactoside (trifolin)	Iba07G032590	MEturquoise-240	G2-like	-0.970828	1.36e-05	MEturquoise
kaempferol-3-O-glucoside (astragalin)	Iba07G032590	MEturquoise-240	G2-like	-0.970954	1.34e-05	MEturquoise
Dihydrokaempferol	Iba01G032060	MEbrown-26	G2-like	-0.99421	4.84e-08	MEbrown
Kaempferol	Iba01G032060	MEbrown-26	G2-like	-0.912653	0.000594896	MEbrown
kaempferol-3-O-(2''-O-β-D-glucopyl)-β-D-rutinoside	Iba01G032060	MEbrown-26	G2-like	-0.992224	1.35e-07	MEbrown
kaempferol-3-O-galactoside (trifolin)	Iba01G032060	MEbrown-26	G2-like	-0.839407	0.00465316	MEbrown
kaempferol-3-O-glucoside (astragalin)	Iba01G032060	MEbrown-26	G2-like	-0.825032	0.00618876	MEbrown
kaempferol (afzelin)	Iba01G032060	MEbrown-26	G2-like	-0.982895	2.12e-06	MEbrown
Dihydrokaempferol	Iba01G043360	MEbrown-34	G2-like	0.982616	2.24e-06	MEbrown
Kaempferol	Iba01G043360	MEbrown-34	G2-like	0.903876	0.000824425	MEbrown
kaempferol-3-O-(2''-O-β-D-glucopyl)-β-D-rutinoside	Iba01G043360	MEbrown-34	G2-like	0.976462	6.44e-06	MEbrown
kaempferol-3-O-galactoside (trifolin)	Iba01G043360	MEbrown-34	G2-like	0.838381	0.00475301	MEbrown
kaempferol-3-O-glucoside (astragalin)	Iba01G043360	MEbrown-34	G2-like	0.814477	0.00751416	MEbrown
kaempferol (afzelin)	Iba01G043360	MEbrown-34	G2-like	0.967965	1.88e-05	MEbrown
Dihydrokaempferol	Iba05G039330	MEbrown-133	G2-like	0.947925	0.000100817	MEbrown
Kaempferol	Iba05G039330	MEbrown-133	G2-like	0.977326	5.65e-06	MEbrown
kaempferol-3-O-(2''-O-β-D-glucopyl)-β-D-rutinoside	Iba05G039330	MEbrown-133	G2-like	0.941981	0.000146313	MEbrown
kaempferol-3-O-galactoside (trifolin)	Iba05G039330	MEbrown-133	G2-like	0.928844	0.000295008	MEbrown
kaempferol-3-O-glucoside (astragalin)	Iba05G039330	MEbrown-133	G2-like	0.93199	0.000252627	MEbrown
kaempferol (afzelin)	Iba05G039330	MEbrown-133	G2-like	0.980907	3.11e-06	MEbrown
kaempferol-3-O-β-glucopyranoside-7-O-α-rhamnopyranoside	Iba01G002160	MEblue-93	GATA	0.944785	0.000123366	MEblue
kaempferol-3-O-β-glucopyranoside-7-O-α-rhamnopyranoside	Iba01G012170	MEblue-94	GATA	0.997228	3.68e-09	MEblue
kaempferol-3-O-β-glucopyranoside-7-O-α-rhamnopyranoside	Iba02G047130	MEblue-95	GATA	0.888825	0.00135101	MEblue
kaempferol-3-O-β-glucopyranoside-7-O-α-rhamnopyranoside	Iba04G017260	MEblue-96	GATA	0.967399	2e-05	MEblue
kaempferol-3-O-β-glucopyranoside-7-O-α-rhamnopyranoside	Iba04G029540	MEblue-97	GATA	0.998704	2.58e-10	MEblue
Kaempferol	Iba01G040470	MEturquoise-43	GATA	-0.908123	0.00070684	MEturquoise
kaempferol-3-O-galactoside (trifolin)	Iba01G040470	MEturquoise-43	GATA	-0.965326	2.47e-05	MEturquoise
kaempferol-3-O-glucoside (astragalin)	Iba01G040470	MEturquoise-43	GATA	-0.964615	2.65e-05	MEturquoise
Kaempferol	Iba05G000640	MEturquoise-150	GATA	-0.867937	0.00241628	MEturquoise
kaempferol-3-O-galactoside (trifolin)	Iba05G000640	MEturquoise-150	GATA	-0.935054	0.000215638	MEturquoise
kaempferol-3-O-glucoside (astragalin)	Iba05G000640	MEturquoise-150	GATA	-0.929511	0.000285646	MEturquoise
kaempferol-3-O-galactoside (trifolin)	Iba07G001050	MEturquoise-207	GATA	0.88152	0.00167563	MEturquoise
kaempferol-3-O-glucoside (astragalin)	Iba07G001050	MEturquoise-207	GATA	0.865792	0.0025509	MEturquoise
Kaempferol	Iba07G033160	MEturquoise-242	GATA	-0.961726	3.48e-05	MEturquoise
kaempferol-3-O-galactoside (trifolin)	Iba07G033160	MEturquoise-242	GATA	-0.993697	6.51e-08	MEturquoise
kaempferol-3-O-glucoside (astragalin)	Iba07G033160	MEturquoise-242	GATA	-0.990595	2.63e-07	MEturquoise
kaempferol (afzelin)	Iba07G033160	MEturquoise-242	GATA	-0.837509	0.00483904	MEturquoise
Dihydrokaempferol	Iba06G016160	MEbrown-138	GATA	0.979489	3.99e-06	MEbrown
Kaempferol	Iba06G016160	MEbrown-138	GATA	0.882314	0.00163799	MEbrown
kaempferol-3-O-(2''-O-β-D-glucopyl)-β-D-rutinoside	Iba06G016160	MEbrown-138	GATA	0.985448	1.21e-06	MEbrown
kaempferol-3-O-galactoside (trifolin)	Iba06G016160	MEbrown-138	GATA	0.804135	0.0089879	MEbrown
kaempferol (afzelin)	Iba06G016160	MEbrown-138	GATA	0.97122	1.29e-05	MEbrown
kaempferol-3-O-β-glucopyranoside-7-O-α-rhamnopyranoside	Iba02G011310	MEblue-98	GRAS	0.970909	1.34e-05	MEblue
kaempferol-3-O-β-glucopyranoside-7-O-α-rhamnopyranoside	Iba03G018580	MEblue-99	GRAS	0.998221	7.81e-10	MEblue
kaempferol-3-O-β-glucopyranoside-7-O-α-rhamnopyranoside	Iba04G002340	MEblue-100	GRAS	0.918975	0.000460235	MEblue
kaempferol-3-O-β-glucopyranoside-7-O-α-rhamnopyranoside	Iba04G032670	MEblue-101	GRAS	0.994639	3.7e-08	MEblue
kaempferol-3-O-galactoside (trifolin)	Iba07G008850	MEblue-102	GRAS	-0.82162	0.00659818	MEblue
kaempferol-3-O-glucoside (astragalin)	Iba07G008850	MEblue-102	GRAS	-0.827646	0.00588711	MEblue
Kaempferol	Iba01G010370	MEturquoise-13	GRAS	0.891565	0.00124148	MEturquoise
kaempferol-3-O-galactoside (trifolin)	Iba01G010370	MEturquoise-13	GRAS	0.952339	7.43e-05	MEturquoise
kaempferol-3-O-glucoside (astragalin)	Iba01G010370	MEturquoise-13	GRAS	0.949201	9.25e-05	MEturquoise
Kaempferol	Iba01G023120	MEturquoise-23	GRAS	-0.958246	4.7e-05	MEturquoise
kaempferol-3-O-galactoside (trifolin)	Iba01G023120	MEturquoise-23	GRAS	-0.991315	1.99e-07	MEturquoise
kaempferol-3-O-glucoside (astragalin)	Iba01G023120	MEturquoise-23	GRAS	-0.988867	4.74e-07	MEturquoise
kaempferol (afzelin)	Iba01G023120	MEturquoise-23	GRAS	-0.834507	0.0051433	MEturquoise
Kaempferol	Iba03G000140	MEturquoise-90	GRAS	-0.939111	0.000172751	MEturquoise
kaempferol-3-O-galactoside (trifolin)	Iba03G000140	MEturquoise-90	GRAS	-0.983113	2.03e-06	MEturquoise
kaempferol-3-O-glucoside (astragalin)	Iba03G000140	MEturquoise-90	GRAS	-0.978189	4.94e-06	MEturquoise
kaempferol (afzelin)	Iba03G000140	MEturquoise-90	GRAS	-0.802279	0.00927143	MEturquoise
Kaempferol	Iba03G033430	MEturquoise-111	GRAS	-0.967928	1.89e-05	MEturquoise
kaempferol-3-O-galactoside (trifolin)	Iba03G033430	MEturquoise-111	GRAS	-0.995078	2.74e-08	MEturquoise
kaempferol-3-O-glucoside (astragalin)	Iba03G033430	MEturquoise-111	GRAS	-0.989943	3.33e-07	MEturquoise
kaempferol (afzelin)	Iba03G033430	MEturquoise-111	GRAS	-0.852271	0.00352033	MEturquoise
Kaempferol	Iba03G033440	MEturquoise-112	GRAS	-0.97582	7.07e-06	MEturquoise
kaempferol-3-O-galactoside (trifolin)	Iba03G033440	MEturquoise-112	GRAS	-0.989595	3.75e-07	MEturquoise
kaempferol-3-O-glucoside (astragalin)	Iba03G033440	MEturquoise-112	GRAS	-0.985558	1.18e-06	MEturquoise
kaempferol (afzelin)	Iba03G033440	MEturquoise-112	GRAS	-0.880038	0.00174753	MEturquoise
Kaempferol	Iba06G010570	MEturquoise-195	GRAS	-0.891919	0.00122778	MEturquoise
kaempferol-3-O-galactoside (trifolin)	Iba06G010570	MEturquoise-195	GRAS	-0.947287	0.000105145	MEturquoise
kaempferol-3-O-glucoside (astragalin)	Iba06G010570	MEturquoise-195	GRAS	-0.948894	9.45e-05	MEturquoise
Kaempferol	Iba06G011320	MEturquoise-197	GRAS	-0.931031	0.000265058	MEturquoise
kaempferol-3-O-galactoside (trifolin)	Iba06G011320	MEturquoise-197	GRAS	-0.968182	1.83e-05	MEturquoise
kaempferol-3-O-glucoside (astragalin)	Iba06G011320	MEturquoise-197	GRAS	-0.964991	2.55e-05	MEturquoise
Dihydrokaempferol	Iba01G018670	MEbrown-19	GRAS	-0.976902	6.03e-06	MEbrown
Kaempferol	Iba01G018670	MEbrown-19	GRAS	-0.901785	0.000887035	MEbrown
kaempferol-3-O-(2''-O-β-D-glucopyl)-β-D-rutinoside	Iba01G018670	MEbrown-19	GRAS	-0.966743	2.14e-05	MEbrown
kaempferol-3-O-glucoside (astragalin)	Iba01G018670	MEbrown-19	GRAS	-0.824172	0.00629034	MEbrown
kaempferol (afzelin)	Iba01G018670	MEbrown-19	GRAS	-0.965121	2.52e-05	MEbrown
Dihydrokaempferol	Iba02G007010	MEbrown-49	GRAS	-0.878155	0.00184191	MEbrown
Kaempferol	Iba02G007010	MEbrown-49	GRAS	-0.913467	0.000576173	MEbrown
kaempferol-3-O-(2''-O-β-D-glucopyl)-β-D-rutinoside	Iba02G007010	MEbrown-49	GRAS	-0.862525	0.00276568	MEbrown
kaempferol-3-O-galactoside (trifolin)	Iba02G007010	MEbrown-49	GRAS	-0.885794	0.00147985	MEbrown
kaempferol-3-O-glucoside (astragalin)	Iba02G007010	MEbrown-49	GRAS	-0.876471	0.00192922	MEbrown
kaempferol (afzelin)	Iba02G007010	MEbrown-49	GRAS	-0.903786	0.000827056	MEbrown
Dihydrokaempferol	Iba02G050000	MEbrown-69	GRAS	-0.959112	4.37e-05	MEbrown
Kaempferol	Iba02G050000	MEbrown-69	GRAS	-0.974336	8.69e-06	MEbrown
kaempferol-3-O-(2''-O-β-D-glucopyl)-β-D-rutinoside	Iba02G050000	MEbrown-69	GRAS	-0.947766	0.000101887	MEbrown
kaempferol-3-O-galactoside (trifolin)	Iba02G050000	MEbrown-69	GRAS	-0.933065	0.000239178	MEbrown
kaempferol-3-O-glucoside (astragalin)	Iba02G050000	MEbrown-69	GRAS	-0.923248	0.000382368	MEbrown
kaempferol (afzelin)	Iba02G050000	MEbrown-69	GRAS	-0.982925	2.11e-06	MEbrown
Dihydrokaempferol	Iba04G031540	MEbrown-112	GRAS	0.860791	0.00288457	MEbrown
Kaempferol	Iba04G031540	MEbrown-112	GRAS	0.978838	4.45e-06	MEbrown
kaempferol-3-O-(2''-O-β-D-glucopyl)-β-D-rutinoside	Iba04G031540	MEbrown-112	GRAS	0.841309	0.00447188	MEbrown
kaempferol-3-O-galactoside (trifolin)	Iba04G031540	MEbrown-112	GRAS	0.976524	6.38e-06	MEbrown
kaempferol-3-O-glucoside (astragalin)	Iba04G031540	MEbrown-112	GRAS	0.973876	9.25e-06	MEbrown
kaempferol (afzelin)	Iba04G031540	MEbrown-112	GRAS	0.912455	0.000599508	MEbrown
kaempferol-3-O-β-glucopyranoside-7-O-α-rhamnopyranoside	Iba01G034120	MEblue-103	GRF	0.994001	5.47e-08	MEblue
kaempferol-3-O-β-glucopyranoside-7-O-α-rhamnopyranoside	Iba01G039590	MEblue-104	GRF	0.999373	2.03e-11	MEblue
kaempferol-3-O-β-glucopyranoside-7-O-α-rhamnopyranoside	Iba02G021990	MEblue-105	GRF	0.974566	8.43e-06	MEblue
kaempferol-3-O-β-glucopyranoside-7-O-α-rhamnopyranoside	Iba03G006630	MEblue-106	GRF	0.896618	0.00105587	MEblue
kaempferol-3-O-β-glucopyranoside-7-O-α-rhamnopyranoside	Iba03G020940	MEblue-107	GRF	0.949841	8.86e-05	MEblue
kaempferol-3-O-β-glucopyranoside-7-O-α-rhamnopyranoside	Iba03G037640	MEblue-108	GRF	0.933182	0.000237744	MEblue
kaempferol-3-O-β-glucopyranoside-7-O-α-rhamnopyranoside	Iba05G026060	MEblue-109	GRF	0.992261	1.33e-07	MEblue
kaempferol-3-O-β-glucopyranoside-7-O-α-rhamnopyranoside	Iba05G034240	MEblue-110	GRF	0.965016	2.55e-05	MEblue
kaempferol-3-O-β-glucopyranoside-7-O-α-rhamnopyranoside	Iba07G000830	MEblue-111	GRF	0.96971	1.55e-05	MEblue
kaempferol-3-O-β-glucopyranoside-7-O-α-rhamnopyranoside	Iba07G013600	MEblue-112	GRF	0.997514	2.52e-09	MEblue
kaempferol-3-O-β-glucopyranoside-7-O-α-rhamnopyranoside	Iba01G030260	MEblue-113	HD-ZIP	0.973947	9.16e-06	MEblue
kaempferol-3-O-β-glucopyranoside-7-O-α-rhamnopyranoside	Iba01G032040	MEblue-114	HD-ZIP	0.902432	0.000867329	MEblue
kaempferol-3-O-β-glucopyranoside-7-O-α-rhamnopyranoside	Iba01G047600	MEblue-115	HD-ZIP	0.992603	1.14e-07	MEblue
kaempferol-3-O-β-glucopyranoside-7-O-α-rhamnopyranoside	Iba01G047650	MEblue-116	HD-ZIP	0.987973	6.21e-07	MEblue
kaempferol-3-O-β-glucopyranoside-7-O-α-rhamnopyranoside	Iba02G003190	MEblue-117	HD-ZIP	0.975908	6.98e-06	MEblue
kaempferol-3-O-β-glucopyranoside-7-O-α-rhamnopyranoside	Iba02G006070	MEblue-118	HD-ZIP	0.995648	1.78e-08	MEblue
kaempferol-3-O-β-glucopyranoside-7-O-α-rhamnopyranoside	Iba02G022480	MEblue-119	HD-ZIP	0.991192	2.09e-07	MEblue
kaempferol-3-O-β-glucopyranoside-7-O-α-rhamnopyranoside	Iba03G006810	MEblue-120	HD-ZIP	0.940037	0.000163882	MEblue
kaempferol-3-O-β-glucopyranoside-7-O-α-rhamnopyranoside	Iba05G040180	MEblue-121	HD-ZIP	0.890983	0.00126421	MEblue
kaempferol-3-O-β-glucopyranoside-7-O-α-rhamnopyranoside	Iba07G013390	MEblue-122	HD-ZIP	0.996856	5.72e-09	MEblue
kaempferol-3-O-β-glucopyranoside-7-O-α-rhamnopyranoside	Iba07G031310	MEblue-123	HD-ZIP	0.817514	0.00711487	MEblue
kaempferol-3-O-(2''-O-β-D-glucopyl)-β-D-rutinoside	Iba07G031310	MEblue-123	HD-ZIP	-0.80272	0.00920349	MEblue
Kaempferol	Iba01G035800	MEturquoise-37	HD-ZIP	-0.896519	0.00105933	MEturquoise
kaempferol-3-O-galactoside (trifolin)	Iba01G035800	MEturquoise-37	HD-ZIP	-0.944531	0.000125328	MEturquoise
kaempferol-3-O-glucoside (astragalin)	Iba01G035800	MEturquoise-37	HD-ZIP	-0.949509	9.06e-05	MEturquoise
Dihydrokaempferol	Iba01G042500	MEturquoise-46	HD-ZIP	-0.810697	0.00803209	MEturquoise
Kaempferol	Iba01G042500	MEturquoise-46	HD-ZIP	-0.976459	6.44e-06	MEturquoise
kaempferol-3-O-galactoside (trifolin)	Iba01G042500	MEturquoise-46	HD-ZIP	-0.989738	3.57e-07	MEturquoise
kaempferol-3-O-glucoside (astragalin)	Iba01G042500	MEturquoise-46	HD-ZIP	-0.986401	9.53e-07	MEturquoise
kaempferol (afzelin)	Iba01G042500	MEturquoise-46	HD-ZIP	-0.886689	0.00144097	MEturquoise
Dihydrokaempferol	Iba03G017660	MEturquoise-106	HD-ZIP	0.855089	0.00330042	MEturquoise
Kaempferol	Iba03G017660	MEturquoise-106	HD-ZIP	0.993777	6.22e-08	MEturquoise
kaempferol-3-O-(2''-O-β-D-glucopyl)-β-D-rutinoside	Iba03G017660	MEturquoise-106	HD-ZIP	0.84016	0.00458079	MEturquoise
kaempferol-3-O-galactoside (trifolin)	Iba03G017660	MEturquoise-106	HD-ZIP	0.989214	4.25e-07	MEturquoise
kaempferol-3-O-glucoside (astragalin)	Iba03G017660	MEturquoise-106	HD-ZIP	0.988996	4.55e-07	MEturquoise
kaempferol (afzelin)	Iba03G017660	MEturquoise-106	HD-ZIP	0.92459	0.000359961	MEturquoise
Kaempferol	Iba03G041500	MEturquoise-115	HD-ZIP	0.831463	0.00546489	MEturquoise
kaempferol-3-O-galactoside (trifolin)	Iba03G041500	MEturquoise-115	HD-ZIP	0.899962	0.000944269	MEturquoise
kaempferol-3-O-glucoside (astragalin)	Iba03G041500	MEturquoise-115	HD-ZIP	0.906804	0.000742016	MEturquoise
Kaempferol	Iba05G005160	MEturquoise-153	HD-ZIP	-0.897857	0.00101352	MEturquoise
kaempferol-3-O-galactoside (trifolin)	Iba05G005160	MEturquoise-153	HD-ZIP	-0.940331	0.000161138	MEturquoise
kaempferol-3-O-glucoside (astragalin)	Iba05G005160	MEturquoise-153	HD-ZIP	-0.954028	6.56e-05	MEturquoise
Kaempferol	Iba05G020290	MEturquoise-162	HD-ZIP	-0.96293	3.11e-05	MEturquoise
kaempferol-3-O-galactoside (trifolin)	Iba05G020290	MEturquoise-162	HD-ZIP	-0.994429	4.22e-08	MEturquoise
kaempferol-3-O-glucoside (astragalin)	Iba05G020290	MEturquoise-162	HD-ZIP	-0.991884	1.57e-07	MEturquoise
kaempferol (afzelin)	Iba05G020290	MEturquoise-162	HD-ZIP	-0.841198	0.00448238	MEturquoise
Kaempferol	Iba06G006020	MEturquoise-191	HD-ZIP	-0.92712	0.000320248	MEturquoise
kaempferol-3-O-galactoside (trifolin)	Iba06G006020	MEturquoise-191	HD-ZIP	-0.973988	9.11e-06	MEturquoise
kaempferol-3-O-glucoside (astragalin)	Iba06G006020	MEturquoise-191	HD-ZIP	-0.976876	6.05e-06	MEturquoise
Dihydrokaempferol	Iba01G003160	MEbrown-2	HD-ZIP	0.998998	1.05e-10	MEbrown
Kaempferol	Iba01G003160	MEbrown-2	HD-ZIP	0.903078	0.000847933	MEbrown
kaempferol-3-O-(2''-O-β-D-glucopyl)-β-D-rutinoside	Iba01G003160	MEbrown-2	HD-ZIP	0.993457	7.41e-08	MEbrown
kaempferol-3-O-galactoside (trifolin)	Iba01G003160	MEbrown-2	HD-ZIP	0.82297	0.00643414	MEbrown
kaempferol-3-O-glucoside (astragalin)	Iba01G003160	MEbrown-2	HD-ZIP	0.815088	0.00743262	MEbrown
kaempferol (afzelin)	Iba01G003160	MEbrown-2	HD-ZIP	0.983897	1.72e-06	MEbrown
Dihydrokaempferol	Iba01G008960	MEbrown-9	HD-ZIP	0.971018	1.33e-05	MEbrown
Kaempferol	Iba01G008960	MEbrown-9	HD-ZIP	0.922267	0.000399364	MEbrown
kaempferol-3-O-(2''-O-β-D-glucopyl)-β-D-rutinoside	Iba01G008960	MEbrown-9	HD-ZIP	0.963021	3.09e-05	MEbrown
kaempferol-3-O-galactoside (trifolin)	Iba01G008960	MEbrown-9	HD-ZIP	0.860764	0.00288645	MEbrown
kaempferol-3-O-glucoside (astragalin)	Iba01G008960	MEbrown-9	HD-ZIP	0.843687	0.00425214	MEbrown
kaempferol (afzelin)	Iba01G008960	MEbrown-9	HD-ZIP	0.981522	2.77e-06	MEbrown
Dihydrokaempferol	Iba02G009750	MEbrown-54	HD-ZIP	-0.858915	0.00301715	MEbrown
kaempferol-3-O-(2''-O-β-D-glucopyl)-β-D-rutinoside	Iba02G009750	MEbrown-54	HD-ZIP	-0.843592	0.00426073	MEbrown
kaempferol (afzelin)	Iba02G009750	MEbrown-54	HD-ZIP	-0.812603	0.00776811	MEbrown
Dihydrokaempferol	Iba02G050950	MEbrown-71	HD-ZIP	-0.992682	1.1e-07	MEbrown
Kaempferol	Iba02G050950	MEbrown-71	HD-ZIP	-0.930876	0.000267101	MEbrown
kaempferol-3-O-(2''-O-β-D-glucopyl)-β-D-rutinoside	Iba02G050950	MEbrown-71	HD-ZIP	-0.987063	8.01e-07	MEbrown
kaempferol-3-O-galactoside (trifolin)	Iba02G050950	MEbrown-71	HD-ZIP	-0.862014	0.00280036	MEbrown
kaempferol-3-O-glucoside (astragalin)	Iba02G050950	MEbrown-71	HD-ZIP	-0.850058	0.00369996	MEbrown
kaempferol (afzelin)	Iba02G050950	MEbrown-71	HD-ZIP	-0.989321	4.1e-07	MEbrown
Dihydrokaempferol	Iba03G000700	MEbrown-74	HD-ZIP	-0.858892	0.0030188	MEbrown
Kaempferol	Iba03G000700	MEbrown-74	HD-ZIP	-0.992345	1.28e-07	MEbrown
kaempferol-3-O-(2''-O-β-D-glucopyl)-β-D-rutinoside	Iba03G000700	MEbrown-74	HD-ZIP	-0.845957	0.00404931	MEbrown
kaempferol-3-O-galactoside (trifolin)	Iba03G000700	MEbrown-74	HD-ZIP	-0.98974	3.57e-07	MEbrown
kaempferol-3-O-glucoside (astragalin)	Iba03G000700	MEbrown-74	HD-ZIP	-0.985848	1.1e-06	MEbrown
kaempferol (afzelin)	Iba03G000700	MEbrown-74	HD-ZIP	-0.926676	0.000326989	MEbrown
Dihydrokaempferol	Iba03G020380	MEbrown-82	HD-ZIP	0.979692	3.85e-06	MEbrown
Kaempferol	Iba03G020380	MEbrown-82	HD-ZIP	0.800813	0.0094997	MEbrown
kaempferol-3-O-(2''-O-β-D-glucopyl)-β-D-rutinoside	Iba03G020380	MEbrown-82	HD-ZIP	0.984988	1.34e-06	MEbrown
kaempferol (afzelin)	Iba03G020380	MEbrown-82	HD-ZIP	0.934971	0.000216588	MEbrown
Dihydrokaempferol	Iba04G008920	MEbrown-99	HD-ZIP	-0.965611	2.4e-05	MEbrown
Kaempferol	Iba04G008920	MEbrown-99	HD-ZIP	-0.966095	2.29e-05	MEbrown
kaempferol-3-O-(2''-O-β-D-glucopyl)-β-D-rutinoside	Iba04G008920	MEbrown-99	HD-ZIP	-0.956809	5.28e-05	MEbrown
kaempferol-3-O-galactoside (trifolin)	Iba04G008920	MEbrown-99	HD-ZIP	-0.91915	0.000456852	MEbrown
kaempferol-3-O-glucoside (astragalin)	Iba04G008920	MEbrown-99	HD-ZIP	-0.905515	0.000777554	MEbrown
kaempferol (afzelin)	Iba04G008920	MEbrown-99	HD-ZIP	-0.982512	2.29e-06	MEbrown
Dihydrokaempferol	Iba04G018160	MEbrown-106	HD-ZIP	0.991544	1.82e-07	MEbrown
Kaempferol	Iba04G018160	MEbrown-106	HD-ZIP	0.91658	0.000508429	MEbrown
kaempferol-3-O-(2''-O-β-D-glucopyl)-β-D-rutinoside	Iba04G018160	MEbrown-106	HD-ZIP	0.980253	3.49e-06	MEbrown
kaempferol-3-O-galactoside (trifolin)	Iba04G018160	MEbrown-106	HD-ZIP	0.846308	0.00401858	MEbrown
kaempferol-3-O-glucoside (astragalin)	Iba04G018160	MEbrown-106	HD-ZIP	0.839048	0.004688	MEbrown
kaempferol (afzelin)	Iba04G018160	MEbrown-106	HD-ZIP	0.979332	4.1e-06	MEbrown
Dihydrokaempferol	Iba05G022930	MEbrown-127	HD-ZIP	0.982942	2.1e-06	MEbrown
Kaempferol	Iba05G022930	MEbrown-127	HD-ZIP	0.829057	0.00572854	MEbrown
kaempferol-3-O-(2''-O-β-D-glucopyl)-β-D-rutinoside	Iba05G022930	MEbrown-127	HD-ZIP	0.987335	7.44e-07	MEbrown
kaempferol (afzelin)	Iba05G022930	MEbrown-127	HD-ZIP	0.945436	0.000118424	MEbrown
Dihydrokaempferol	Iba06G014050	MEbrown-137	HD-ZIP	0.965972	2.31e-05	MEbrown
Kaempferol	Iba06G014050	MEbrown-137	HD-ZIP	0.953671	6.73e-05	MEbrown
kaempferol-3-O-(2''-O-β-D-glucopyl)-β-D-rutinoside	Iba06G014050	MEbrown-137	HD-ZIP	0.948284	9.84e-05	MEbrown
kaempferol-3-O-galactoside (trifolin)	Iba06G014050	MEbrown-137	HD-ZIP	0.902016	0.000879957	MEbrown
kaempferol-3-O-glucoside (astragalin)	Iba06G014050	MEbrown-137	HD-ZIP	0.898367	0.000996419	MEbrown
kaempferol (afzelin)	Iba06G014050	MEbrown-137	HD-ZIP	0.973994	9.1e-06	MEbrown
Dihydrokaempferol	Iba06G030000	MEbrown-148	HD-ZIP	-0.950617	8.4e-05	MEbrown
Kaempferol	Iba06G030000	MEbrown-148	HD-ZIP	-0.970181	1.46e-05	MEbrown
kaempferol-3-O-(2''-O-β-D-glucopyl)-β-D-rutinoside	Iba06G030000	MEbrown-148	HD-ZIP	-0.943807	0.000131053	MEbrown
kaempferol-3-O-galactoside (trifolin)	Iba06G030000	MEbrown-148	HD-ZIP	-0.929046	0.000292157	MEbrown
kaempferol-3-O-glucoside (astragalin)	Iba06G030000	MEbrown-148	HD-ZIP	-0.914659	0.000549536	MEbrown
kaempferol (afzelin)	Iba06G030000	MEbrown-148	HD-ZIP	-0.977187	5.77e-06	MEbrown
Kaempferol	Iba01G009930	MEturquoise-12	HSF	-0.907058	0.000735142	MEturquoise
kaempferol-3-O-galactoside (trifolin)	Iba01G009930	MEturquoise-12	HSF	-0.964045	2.8e-05	MEturquoise
kaempferol-3-O-glucoside (astragalin)	Iba01G009930	MEturquoise-12	HSF	-0.964237	2.75e-05	MEturquoise
Kaempferol	Iba01G016980	MEturquoise-19	HSF	-0.802332	0.00926334	MEturquoise
kaempferol-3-O-galactoside (trifolin)	Iba01G016980	MEturquoise-19	HSF	-0.888064	0.00138259	MEturquoise
kaempferol-3-O-glucoside (astragalin)	Iba01G016980	MEturquoise-19	HSF	-0.895193	0.00110611	MEturquoise
Kaempferol	Iba02G050090	MEturquoise-86	HSF	-0.890102	0.00129917	MEturquoise
kaempferol-3-O-galactoside (trifolin)	Iba02G050090	MEturquoise-86	HSF	-0.952167	7.52e-05	MEturquoise
kaempferol-3-O-glucoside (astragalin)	Iba02G050090	MEturquoise-86	HSF	-0.951642	7.81e-05	MEturquoise
Kaempferol	Iba03G013060	MEturquoise-103	HSF	-0.897126	0.00103837	MEturquoise
kaempferol-3-O-galactoside (trifolin)	Iba03G013060	MEturquoise-103	HSF	-0.957872	4.85e-05	MEturquoise
kaempferol-3-O-glucoside (astragalin)	Iba03G013060	MEturquoise-103	HSF	-0.953303	6.92e-05	MEturquoise
kaempferol-3-O-galactoside (trifolin)	Iba03G013080	MEturquoise-104	HSF	-0.863572	0.0026955	MEturquoise
kaempferol-3-O-glucoside (astragalin)	Iba03G013080	MEturquoise-104	HSF	-0.854445	0.00334979	MEturquoise
Kaempferol	Iba03G043540	MEturquoise-119	HSF	-0.827961	0.0058515	MEturquoise
kaempferol-3-O-galactoside (trifolin)	Iba03G043540	MEturquoise-119	HSF	-0.904875	0.000795623	MEturquoise
kaempferol-3-O-glucoside (astragalin)	Iba03G043540	MEturquoise-119	HSF	-0.910427	0.000648217	MEturquoise
Kaempferol	Iba04G003700	MEturquoise-123	HSF	-0.830499	0.00556948	MEturquoise
kaempferol-3-O-galactoside (trifolin)	Iba04G003700	MEturquoise-123	HSF	-0.908889	0.000686957	MEturquoise
kaempferol-3-O-glucoside (astragalin)	Iba04G003700	MEturquoise-123	HSF	-0.912985	0.000587212	MEturquoise
Kaempferol	Iba04G015790	MEturquoise-136	HSF	-0.900559	0.000925264	MEturquoise
kaempferol-3-O-galactoside (trifolin)	Iba04G015790	MEturquoise-136	HSF	-0.959854	4.1e-05	MEturquoise
kaempferol-3-O-glucoside (astragalin)	Iba04G015790	MEturquoise-136	HSF	-0.958063	4.77e-05	MEturquoise
Kaempferol	Iba04G031890	MEturquoise-147	HSF	-0.831583	0.00545191	MEturquoise
kaempferol-3-O-galactoside (trifolin)	Iba04G031890	MEturquoise-147	HSF	-0.911662	0.000618244	MEturquoise
kaempferol-3-O-glucoside (astragalin)	Iba04G031890	MEturquoise-147	HSF	-0.913966	0.000564908	MEturquoise
Kaempferol	Iba05G023140	MEturquoise-166	HSF	-0.91243	0.000600093	MEturquoise
kaempferol-3-O-galactoside (trifolin)	Iba05G023140	MEturquoise-166	HSF	-0.967505	1.97e-05	MEturquoise
kaempferol-3-O-glucoside (astragalin)	Iba05G023140	MEturquoise-166	HSF	-0.967135	2.05e-05	MEturquoise
Kaempferol	Iba05G039200	MEturquoise-186	HSF	-0.917838	0.000482694	MEturquoise
kaempferol-3-O-galactoside (trifolin)	Iba05G039200	MEturquoise-186	HSF	-0.968661	1.74e-05	MEturquoise
kaempferol-3-O-glucoside (astragalin)	Iba05G039200	MEturquoise-186	HSF	-0.970128	1.47e-05	MEturquoise
Kaempferol	Iba07G025290	MEturquoise-233	HSF	-0.947984	0.000100426	MEturquoise
kaempferol-3-O-galactoside (trifolin)	Iba07G025290	MEturquoise-233	HSF	-0.983757	1.77e-06	MEturquoise
kaempferol-3-O-glucoside (astragalin)	Iba07G025290	MEturquoise-233	HSF	-0.977707	5.33e-06	MEturquoise
kaempferol (afzelin)	Iba07G025290	MEturquoise-233	HSF	-0.820826	0.00669601	MEturquoise
Dihydrokaempferol	Iba05G017790	MEbrown-121	HSF	-0.938426	0.000179532	MEbrown
Kaempferol	Iba05G017790	MEbrown-121	HSF	-0.987806	6.51e-07	MEbrown
kaempferol-3-O-(2''-O-β-D-glucopyl)-β-D-rutinoside	Iba05G017790	MEbrown-121	HSF	-0.92575	0.000341356	MEbrown
kaempferol-3-O-galactoside (trifolin)	Iba05G017790	MEbrown-121	HSF	-0.957137	5.15e-05	MEbrown
kaempferol-3-O-glucoside (astragalin)	Iba05G017790	MEbrown-121	HSF	-0.949417	9.12e-05	MEbrown
kaempferol (afzelin)	Iba05G017790	MEbrown-121	HSF	-0.976624	6.29e-06	MEbrown
kaempferol-3-O-β-glucopyranoside-7-O-α-rhamnopyranoside	Iba01G049840	MEblue-124	LBD	-0.918457	0.000470372	MEblue
kaempferol-3-O-β-glucopyranoside-7-O-α-rhamnopyranoside	Iba03G002700	MEblue-125	LBD	0.949174	9.27e-05	MEblue
kaempferol-3-O-β-glucopyranoside-7-O-α-rhamnopyranoside	Iba03G021920	MEblue-126	LBD	0.979341	4.09e-06	MEblue
kaempferol-3-O-β-glucopyranoside-7-O-α-rhamnopyranoside	Iba05G004180	MEblue-127	LBD	0.958072	4.77e-05	MEblue
Kaempferol	Iba01G010560	MEturquoise-14	LBD	-0.950239	8.62e-05	MEturquoise
kaempferol-3-O-galactoside (trifolin)	Iba01G010560	MEturquoise-14	LBD	-0.966019	2.3e-05	MEturquoise
kaempferol-3-O-glucoside (astragalin)	Iba01G010560	MEturquoise-14	LBD	-0.963997	2.81e-05	MEturquoise
kaempferol (afzelin)	Iba01G010560	MEturquoise-14	LBD	-0.865489	0.00257029	MEturquoise
Kaempferol	Iba02G015010	MEturquoise-66	LBD	-0.922156	0.000401321	MEturquoise
kaempferol-3-O-galactoside (trifolin)	Iba02G015010	MEturquoise-66	LBD	-0.96494	2.57e-05	MEturquoise
kaempferol-3-O-glucoside (astragalin)	Iba02G015010	MEturquoise-66	LBD	-0.957357	5.06e-05	MEturquoise
Kaempferol	Iba04G020410	MEturquoise-140	LBD	-0.913074	0.000585155	MEturquoise
kaempferol-3-O-galactoside (trifolin)	Iba04G020410	MEturquoise-140	LBD	-0.966843	2.12e-05	MEturquoise
Kaempferol	Iba04G027650	MEturquoise-145	LBD	-0.88129	0.00168666	MEturquoise
kaempferol-3-O-galactoside (trifolin)	Iba04G027650	MEturquoise-145	LBD	-0.947007	0.00010708	MEturquoise
kaempferol-3-O-glucoside (astragalin)	Iba04G027650	MEturquoise-145	LBD	-0.941483	0.000150679	MEturquoise
kaempferol-3-O-galactoside (trifolin)	Iba05G001430	MEturquoise-151	LBD	0.858821	0.0030239	MEturquoise
kaempferol-3-O-glucoside (astragalin)	Iba05G001430	MEturquoise-151	LBD	0.861956	0.0028043	MEturquoise
kaempferol-3-O-galactoside (trifolin)	Iba05G023100	MEturquoise-165	LBD	0.800998	0.00947078	MEturquoise
kaempferol-3-O-glucoside (astragalin)	Iba05G023100	MEturquoise-165	LBD	0.818648	0.00696949	MEturquoise
Kaempferol	Iba07G014010	MEturquoise-221	LBD	-0.884154	0.00155299	MEturquoise
kaempferol-3-O-galactoside (trifolin)	Iba07G014010	MEturquoise-221	LBD	-0.936242	0.000202389	MEturquoise
kaempferol-3-O-glucoside (astragalin)	Iba07G014010	MEturquoise-221	LBD	-0.933157	0.000238043	MEturquoise
Dihydrokaempferol	Iba01G008200	MEbrown-7	LBD	0.959834	4.11e-05	MEbrown
kaempferol-3-O-(2''-O-β-D-glucopyl)-β-D-rutinoside	Iba01G008200	MEbrown-7	LBD	0.964284	2.74e-05	MEbrown
kaempferol (afzelin)	Iba01G008200	MEbrown-7	LBD	0.920522	0.00043088	MEbrown
Dihydrokaempferol	Iba01G014140	MEbrown-17	LBD	-0.988146	5.9e-07	MEbrown
Kaempferol	Iba01G014140	MEbrown-17	LBD	-0.921413	0.000414573	MEbrown
kaempferol-3-O-(2''-O-β-D-glucopyl)-β-D-rutinoside	Iba01G014140	MEbrown-17	LBD	-0.980994	3.06e-06	MEbrown
kaempferol-3-O-galactoside (trifolin)	Iba01G014140	MEbrown-17	LBD	-0.851633	0.00357153	MEbrown
kaempferol-3-O-glucoside (astragalin)	Iba01G014140	MEbrown-17	LBD	-0.841274	0.0044752	MEbrown
kaempferol (afzelin)	Iba01G014140	MEbrown-17	LBD	-0.980209	3.52e-06	MEbrown
Dihydrokaempferol	Iba02G004530	MEbrown-45	LBD	-0.924821	0.000356202	MEbrown
Kaempferol	Iba02G004530	MEbrown-45	LBD	-0.910874	0.000637254	MEbrown
kaempferol-3-O-(2''-O-β-D-glucopyl)-β-D-rutinoside	Iba02G004530	MEbrown-45	LBD	-0.910076	0.000656905	MEbrown
kaempferol-3-O-galactoside (trifolin)	Iba02G004530	MEbrown-45	LBD	-0.857453	0.00312333	MEbrown
kaempferol-3-O-glucoside (astragalin)	Iba02G004530	MEbrown-45	LBD	-0.850432	0.00366918	MEbrown
kaempferol (afzelin)	Iba02G004530	MEbrown-45	LBD	-0.930483	0.000272349	MEbrown
Dihydrokaempferol	Iba02G015660	MEbrown-57	LBD	0.998438	4.96e-10	MEbrown
Kaempferol	Iba02G015660	MEbrown-57	LBD	0.888982	0.00134456	MEbrown
kaempferol-3-O-(2''-O-β-D-glucopyl)-β-D-rutinoside	Iba02G015660	MEbrown-57	LBD	0.995553	1.92e-08	MEbrown
kaempferol-3-O-galactoside (trifolin)	Iba02G015660	MEbrown-57	LBD	0.806103	0.00869355	MEbrown
kaempferol (afzelin)	Iba02G015660	MEbrown-57	LBD	0.977797	5.25e-06	MEbrown
Dihydrokaempferol	Iba02G045630	MEbrown-68	LBD	-0.991476	1.87e-07	MEbrown
Kaempferol	Iba02G045630	MEbrown-68	LBD	-0.86406	0.00266328	MEbrown
kaempferol-3-O-(2''-O-β-D-glucopyl)-β-D-rutinoside	Iba02G045630	MEbrown-68	LBD	-0.988561	5.21e-07	MEbrown
kaempferol (afzelin)	Iba02G045630	MEbrown-68	LBD	-0.967933	1.88e-05	MEbrown
Dihydrokaempferol	Iba04G009470	MEbrown-100	LBD	0.994271	4.66e-08	MEbrown
Kaempferol	Iba04G009470	MEbrown-100	LBD	0.848572	0.00382406	MEbrown
kaempferol-3-O-(2''-O-β-D-glucopyl)-β-D-rutinoside	Iba04G009470	MEbrown-100	LBD	0.990287	2.95e-07	MEbrown
kaempferol (afzelin)	Iba04G009470	MEbrown-100	LBD	0.958017	4.79e-05	MEbrown
kaempferol-3-O-β-glucopyranoside-7-O-α-rhamnopyranoside	Iba06G026020	MEblue-128	LFY	0.991714	1.69e-07	MEblue
Dihydrokaempferol	Iba01G047810	MEturquoise-51	LSD	0.812555	0.00777461	MEturquoise
Kaempferol	Iba01G047810	MEturquoise-51	LSD	0.976797	6.13e-06	MEturquoise
kaempferol-3-O-galactoside (trifolin)	Iba01G047810	MEturquoise-51	LSD	0.992393	1.25e-07	MEturquoise
kaempferol-3-O-glucoside (astragalin)	Iba01G047810	MEturquoise-51	LSD	0.983864	1.73e-06	MEturquoise
kaempferol (afzelin)	Iba01G047810	MEturquoise-51	LSD	0.884662	0.00153005	MEturquoise
Dihydrokaempferol	Iba03G042590	MEbrown-92	LSD	-0.935321	0.00021261	MEbrown
kaempferol-3-O-(2''-O-β-D-glucopyl)-β-D-rutinoside	Iba03G042590	MEbrown-92	LSD	-0.940747	0.000157302	MEbrown
kaempferol (afzelin)	Iba03G042590	MEbrown-92	LSD	-0.865707	0.00255635	MEbrown
kaempferol-3-O-β-glucopyranoside-7-O-α-rhamnopyranoside	Iba01G012880	MEblue-129	MIKC_MADS	0.997966	1.25e-09	MEblue
kaempferol-3-O-β-glucopyranoside-7-O-α-rhamnopyranoside	Iba03G002150	MEblue-130	MIKC_MADS	0.994685	3.59e-08	MEblue
kaempferol-3-O-β-glucopyranoside-7-O-α-rhamnopyranoside	Iba03G016580	MEblue-131	MIKC_MADS	0.892507	0.00120527	MEblue
kaempferol-3-O-β-glucopyranoside-7-O-α-rhamnopyranoside	Iba03G018930	MEblue-132	MIKC_MADS	0.959067	4.39e-05	MEblue
kaempferol-3-O-β-glucopyranoside-7-O-α-rhamnopyranoside	Iba03G018940	MEblue-133	MIKC_MADS	0.947828	0.000101466	MEblue
kaempferol-3-O-β-glucopyranoside-7-O-α-rhamnopyranoside	Iba04G024630	MEblue-134	MIKC_MADS	0.925819	0.000340259	MEblue
kaempferol-3-O-β-glucopyranoside-7-O-α-rhamnopyranoside	Iba05G007660	MEblue-135	MIKC_MADS	0.995712	1.69e-08	MEblue
kaempferol-3-O-β-glucopyranoside-7-O-α-rhamnopyranoside	Iba05G035420	MEblue-136	MIKC_MADS	0.914391	0.000555444	MEblue
kaempferol-3-O-β-glucopyranoside-7-O-α-rhamnopyranoside	Iba06G024440	MEblue-137	MIKC_MADS	0.997043	4.62e-09	MEblue
kaempferol-3-O-β-glucopyranoside-7-O-α-rhamnopyranoside	Iba06G027510	MEblue-138	MIKC_MADS	0.97749	5.51e-06	MEblue
kaempferol-3-O-β-glucopyranoside-7-O-α-rhamnopyranoside	Iba07G016270	MEblue-139	MIKC_MADS	0.959389	4.27e-05	MEblue
Dihydrokaempferol	Iba01G034280	MEturquoise-35	MIKC_MADS	0.808651	0.0083224	MEturquoise
Kaempferol	Iba01G034280	MEturquoise-35	MIKC_MADS	0.984775	1.41e-06	MEturquoise
kaempferol-3-O-galactoside (trifolin)	Iba01G034280	MEturquoise-35	MIKC_MADS	0.999185	5.09e-11	MEturquoise
kaempferol-3-O-glucoside (astragalin)	Iba01G034280	MEturquoise-35	MIKC_MADS	0.996329	9.83e-09	MEturquoise
kaempferol (afzelin)	Iba01G034280	MEturquoise-35	MIKC_MADS	0.891851	0.0012304	MEturquoise
Kaempferol	Iba02G022910	MEturquoise-71	MIKC_MADS	-0.964305	2.73e-05	MEturquoise
kaempferol-3-O-galactoside (trifolin)	Iba02G022910	MEturquoise-71	MIKC_MADS	-0.991319	1.99e-07	MEturquoise
kaempferol-3-O-glucoside (astragalin)	Iba02G022910	MEturquoise-71	MIKC_MADS	-0.985473	1.2e-06	MEturquoise
kaempferol (afzelin)	Iba02G022910	MEturquoise-71	MIKC_MADS	-0.849735	0.00372669	MEturquoise
Kaempferol	Iba05G020570	MEturquoise-163	MIKC_MADS	0.977822	5.23e-06	MEturquoise
kaempferol-3-O-galactoside (trifolin)	Iba05G020570	MEturquoise-163	MIKC_MADS	0.998796	1.99e-10	MEturquoise
kaempferol-3-O-glucoside (astragalin)	Iba05G020570	MEturquoise-163	MIKC_MADS	0.993229	8.35e-08	MEturquoise
kaempferol (afzelin)	Iba05G020570	MEturquoise-163	MIKC_MADS	0.874756	0.00202106	MEturquoise
Kaempferol	Iba05G024310	MEturquoise-167	MIKC_MADS	0.914697	0.000548705	MEturquoise
kaempferol-3-O-galactoside (trifolin)	Iba05G024310	MEturquoise-167	MIKC_MADS	0.960452	3.9e-05	MEturquoise
kaempferol-3-O-glucoside (astragalin)	Iba05G024310	MEturquoise-167	MIKC_MADS	0.952497	7.34e-05	MEturquoise
Kaempferol	Iba07G008080	MEturquoise-212	MIKC_MADS	-0.905491	0.000778219	MEturquoise
kaempferol-3-O-galactoside (trifolin)	Iba07G008080	MEturquoise-212	MIKC_MADS	-0.961518	3.54e-05	MEturquoise
kaempferol-3-O-glucoside (astragalin)	Iba07G008080	MEturquoise-212	MIKC_MADS	-0.962636	3.2e-05	MEturquoise
Dihydrokaempferol	Iba01G012890	MEbrown-15	MIKC_MADS	0.857553	0.00311599	MEbrown
Kaempferol	Iba01G012890	MEbrown-15	MIKC_MADS	0.993658	6.65e-08	MEbrown
kaempferol-3-O-(2''-O-β-D-glucopyl)-β-D-rutinoside	Iba01G012890	MEbrown-15	MIKC_MADS	0.844927	0.00414049	MEbrown
kaempferol-3-O-galactoside (trifolin)	Iba01G012890	MEbrown-15	MIKC_MADS	0.992106	1.43e-07	MEbrown
kaempferol-3-O-glucoside (astragalin)	Iba01G012890	MEbrown-15	MIKC_MADS	0.986839	8.5e-07	MEbrown
kaempferol (afzelin)	Iba01G012890	MEbrown-15	MIKC_MADS	0.933707	0.000231396	MEbrown
Dihydrokaempferol	Iba01G015560	MEbrown-18	MIKC_MADS	0.919945	0.000441681	MEbrown
Kaempferol	Iba01G015560	MEbrown-18	MIKC_MADS	0.990826	2.41e-07	MEbrown
kaempferol-3-O-(2''-O-β-D-glucopyl)-β-D-rutinoside	Iba01G015560	MEbrown-18	MIKC_MADS	0.911334	0.000626095	MEbrown
kaempferol-3-O-galactoside (trifolin)	Iba01G015560	MEbrown-18	MIKC_MADS	0.967363	2e-05	MEbrown
kaempferol-3-O-glucoside (astragalin)	Iba01G015560	MEbrown-18	MIKC_MADS	0.954553	6.3e-05	MEbrown
kaempferol (afzelin)	Iba01G015560	MEbrown-18	MIKC_MADS	0.968671	1.74e-05	MEbrown
Dihydrokaempferol	Iba01G036340	MEbrown-29	MIKC_MADS	0.896094	0.00107418	MEbrown
Kaempferol	Iba01G036340	MEbrown-29	MIKC_MADS	0.995411	2.15e-08	MEbrown
kaempferol-3-O-(2''-O-β-D-glucopyl)-β-D-rutinoside	Iba01G036340	MEbrown-29	MIKC_MADS	0.883529	0.00158149	MEbrown
kaempferol-3-O-galactoside (trifolin)	Iba01G036340	MEbrown-29	MIKC_MADS	0.980855	3.14e-06	MEbrown
kaempferol-3-O-glucoside (astragalin)	Iba01G036340	MEbrown-29	MIKC_MADS	0.975512	7.39e-06	MEbrown
kaempferol (afzelin)	Iba01G036340	MEbrown-29	MIKC_MADS	0.94813	9.95e-05	MEbrown
Dihydrokaempferol	Iba02G003270	MEbrown-42	MIKC_MADS	-0.952515	7.33e-05	MEbrown
Kaempferol	Iba02G003270	MEbrown-42	MIKC_MADS	-0.978477	4.72e-06	MEbrown
kaempferol-3-O-(2''-O-β-D-glucopyl)-β-D-rutinoside	Iba02G003270	MEbrown-42	MIKC_MADS	-0.940956	0.000155398	MEbrown
kaempferol-3-O-galactoside (trifolin)	Iba02G003270	MEbrown-42	MIKC_MADS	-0.939585	0.000168177	MEbrown
kaempferol-3-O-glucoside (astragalin)	Iba02G003270	MEbrown-42	MIKC_MADS	-0.928128	0.000305323	MEbrown
kaempferol (afzelin)	Iba02G003270	MEbrown-42	MIKC_MADS	-0.980553	3.31e-06	MEbrown
Dihydrokaempferol	Iba02G042410	MEbrown-65	MIKC_MADS	0.933797	0.000230318	MEbrown
Kaempferol	Iba02G042410	MEbrown-65	MIKC_MADS	0.983162	2.01e-06	MEbrown
kaempferol-3-O-(2''-O-β-D-glucopyl)-β-D-rutinoside	Iba02G042410	MEbrown-65	MIKC_MADS	0.925334	0.000347946	MEbrown
kaempferol-3-O-galactoside (trifolin)	Iba02G042410	MEbrown-65	MIKC_MADS	0.952363	7.41e-05	MEbrown
kaempferol-3-O-glucoside (astragalin)	Iba02G042410	MEbrown-65	MIKC_MADS	0.939573	0.000168283	MEbrown
kaempferol (afzelin)	Iba02G042410	MEbrown-65	MIKC_MADS	0.96815	1.84e-05	MEbrown
Dihydrokaempferol	Iba03G026630	MEbrown-85	MIKC_MADS	-0.913539	0.000574542	MEbrown
Kaempferol	Iba03G026630	MEbrown-85	MIKC_MADS	-0.991451	1.89e-07	MEbrown
kaempferol-3-O-(2''-O-β-D-glucopyl)-β-D-rutinoside	Iba03G026630	MEbrown-85	MIKC_MADS	-0.900542	0.000925786	MEbrown
kaempferol-3-O-galactoside (trifolin)	Iba03G026630	MEbrown-85	MIKC_MADS	-0.971416	1.26e-05	MEbrown
kaempferol-3-O-glucoside (astragalin)	Iba03G026630	MEbrown-85	MIKC_MADS	-0.963489	2.95e-05	MEbrown
kaempferol (afzelin)	Iba03G026630	MEbrown-85	MIKC_MADS	-0.95684	5.27e-05	MEbrown
Dihydrokaempferol	Iba04G028720	MEbrown-109	MIKC_MADS	0.982562	2.27e-06	MEbrown
Kaempferol	Iba04G028720	MEbrown-109	MIKC_MADS	0.953172	6.99e-05	MEbrown
kaempferol-3-O-(2''-O-β-D-glucopyl)-β-D-rutinoside	Iba04G028720	MEbrown-109	MIKC_MADS	0.975923	6.97e-06	MEbrown
kaempferol-3-O-galactoside (trifolin)	Iba04G028720	MEbrown-109	MIKC_MADS	0.896598	0.00105659	MEbrown
kaempferol-3-O-glucoside (astragalin)	Iba04G028720	MEbrown-109	MIKC_MADS	0.883945	0.00156247	MEbrown
kaempferol (afzelin)	Iba04G028720	MEbrown-109	MIKC_MADS	0.993747	6.33e-08	MEbrown
Dihydrokaempferol	Iba04G034880	MEbrown-115	MIKC_MADS	0.979271	4.14e-06	MEbrown
Kaempferol	Iba04G034880	MEbrown-115	MIKC_MADS	0.947798	0.000101671	MEbrown
kaempferol-3-O-(2''-O-β-D-glucopyl)-β-D-rutinoside	Iba04G034880	MEbrown-115	MIKC_MADS	0.972098	1.16e-05	MEbrown
kaempferol-3-O-galactoside (trifolin)	Iba04G034880	MEbrown-115	MIKC_MADS	0.88856	0.00136195	MEbrown
kaempferol-3-O-glucoside (astragalin)	Iba04G034880	MEbrown-115	MIKC_MADS	0.884328	0.00154512	MEbrown
kaempferol (afzelin)	Iba04G034880	MEbrown-115	MIKC_MADS	0.986129	1.02e-06	MEbrown
Kaempferol	Iba05G007640	MEbrown-118	MIKC_MADS	0.883953	0.00156209	MEbrown
kaempferol-3-O-(2''-O-β-D-glucopyl)-β-D-rutinoside	Iba05G007640	MEbrown-118	MIKC_MADS	0.989776	3.52e-07	MEbrown
kaempferol (afzelin)	Iba05G007640	MEbrown-118	MIKC_MADS	0.971731	1.22e-05	MEbrown
Dihydrokaempferol	Iba05G021940	MEbrown-126	MIKC_MADS	0.911692	0.000617522	MEbrown
Kaempferol	Iba05G021940	MEbrown-126	MIKC_MADS	0.996633	7.27e-09	MEbrown
kaempferol-3-O-(2''-O-β-D-glucopyl)-β-D-rutinoside	Iba05G021940	MEbrown-126	MIKC_MADS	0.897609	0.00102191	MEbrown
kaempferol-3-O-glucoside (astragalin)	Iba05G021940	MEbrown-126	MIKC_MADS	0.97122	1.29e-05	MEbrown
kaempferol (afzelin)	Iba05G021940	MEbrown-126	MIKC_MADS	0.962327	3.29e-05	MEbrown
Dihydrokaempferol	Iba05G036700	MEbrown-131	MIKC_MADS	-0.959777	4.13e-05	MEbrown
kaempferol-3-O-(2''-O-β-D-glucopyl)-β-D-rutinoside	Iba05G036700	MEbrown-131	MIKC_MADS	-0.965296	2.48e-05	MEbrown
kaempferol (afzelin)	Iba05G036700	MEbrown-131	MIKC_MADS	-0.898705	0.000985231	MEbrown
kaempferol-3-O-β-glucopyranoside-7-O-α-rhamnopyranoside	Iba02G022240	MEblue-140	M-type_MADS	0.936162	0.00020326	MEblue
Kaempferol	Iba02G042790	MEturquoise-77	M-type_MADS	0.805117	0.00884021	MEturquoise
kaempferol-3-O-galactoside (trifolin)	Iba02G042790	MEturquoise-77	M-type_MADS	0.890374	0.00128831	MEturquoise
kaempferol-3-O-glucoside (astragalin)	Iba02G042790	MEturquoise-77	M-type_MADS	0.895623	0.00109078	MEturquoise
kaempferol-3-O-galactoside (trifolin)	Iba03G003360	MEturquoise-94	M-type_MADS	0.846599	0.00399325	MEturquoise
kaempferol-3-O-glucoside (astragalin)	Iba03G003360	MEturquoise-94	M-type_MADS	0.847045	0.00395456	MEturquoise
Kaempferol	Iba05G039940	MEturquoise-187	M-type_MADS	0.809539	0.0081955	MEturquoise
kaempferol-3-O-galactoside (trifolin)	Iba05G039940	MEturquoise-187	M-type_MADS	0.880981	0.00170155	MEturquoise
kaempferol-3-O-glucoside (astragalin)	Iba05G039940	MEturquoise-187	M-type_MADS	0.882363	0.00163567	MEturquoise
Dihydrokaempferol	Iba03G035050	MEbrown-87	M-type_MADS	0.995314	2.31e-08	MEbrown
Kaempferol	Iba03G035050	MEbrown-87	M-type_MADS	0.912959	0.000587818	MEbrown
kaempferol-3-O-(2''-O-β-D-glucopyl)-β-D-rutinoside	Iba03G035050	MEbrown-87	M-type_MADS	0.988298	5.64e-07	MEbrown
kaempferol-3-O-galactoside (trifolin)	Iba03G035050	MEbrown-87	M-type_MADS	0.841037	0.00449757	MEbrown
kaempferol-3-O-glucoside (astragalin)	Iba03G035050	MEbrown-87	M-type_MADS	0.82702	0.0059585	MEbrown
kaempferol (afzelin)	Iba03G035050	MEbrown-87	M-type_MADS	0.9824	2.34e-06	MEbrown
kaempferol-3-O-β-glucopyranoside-7-O-α-rhamnopyranoside	Iba01G013390	MEblue-141	MYB	0.986779	8.64e-07	MEblue
kaempferol-3-O-β-glucopyranoside-7-O-α-rhamnopyranoside	Iba02G023310	MEblue-142	MYB	0.98605	1.04e-06	MEblue
kaempferol-3-O-β-glucopyranoside-7-O-α-rhamnopyranoside	Iba02G023330	MEblue-143	MYB	0.985604	1.16e-06	MEblue
kaempferol-3-O-β-glucopyranoside-7-O-α-rhamnopyranoside	Iba02G023340	MEblue-144	MYB	0.965124	2.52e-05	MEblue
kaempferol-3-O-β-glucopyranoside-7-O-α-rhamnopyranoside	Iba02G045800	MEblue-145	MYB	0.885001	0.00151489	MEblue
kaempferol-3-O-β-glucopyranoside-7-O-α-rhamnopyranoside	Iba02G046600	MEblue-146	MYB	0.986545	9.18e-07	MEblue
kaempferol-3-O-β-glucopyranoside-7-O-α-rhamnopyranoside	Iba03G020240	MEblue-147	MYB	0.987984	6.19e-07	MEblue
kaempferol-3-O-β-glucopyranoside-7-O-α-rhamnopyranoside	Iba03G021560	MEblue-148	MYB	0.983013	2.07e-06	MEblue
kaempferol-3-O-β-glucopyranoside-7-O-α-rhamnopyranoside	Iba04G028210	MEblue-149	MYB	0.987367	7.37e-07	MEblue
kaempferol-3-O-β-glucopyranoside-7-O-α-rhamnopyranoside	Iba04G032320	MEblue-150	MYB	-0.886383	0.00145415	MEblue
kaempferol-3-O-β-glucopyranoside-7-O-α-rhamnopyranoside	Iba05G013340	MEblue-151	MYB	-0.848304	0.00384673	MEblue
kaempferol-3-O-β-glucopyranoside-7-O-α-rhamnopyranoside	Iba05G014760	MEblue-152	MYB	0.983615	1.82e-06	MEblue
kaempferol-3-O-β-glucopyranoside-7-O-α-rhamnopyranoside	Iba05G020280	MEblue-153	MYB	0.899311	0.000965319	MEblue
kaempferol-3-O-β-glucopyranoside-7-O-α-rhamnopyranoside	Iba06G024590	MEblue-154	MYB	0.957426	5.03e-05	MEblue
kaempferol-3-O-β-glucopyranoside-7-O-α-rhamnopyranoside	Iba07G000840	MEblue-155	MYB	0.984492	1.51e-06	MEblue
kaempferol-3-O-β-glucopyranoside-7-O-α-rhamnopyranoside	Iba07G012240	MEblue-156	MYB	0.991262	2.04e-07	MEblue
kaempferol-3-O-β-glucopyranoside-7-O-α-rhamnopyranoside	Iba07G032200	MEblue-157	MYB	0.813526	0.00764225	MEblue
Kaempferol	Iba01G000620	MEturquoise-3	MYB	-0.921337	0.000415955	MEturquoise
kaempferol-3-O-galactoside (trifolin)	Iba01G000620	MEturquoise-3	MYB	-0.970311	1.44e-05	MEturquoise
kaempferol-3-O-glucoside (astragalin)	Iba01G000620	MEturquoise-3	MYB	-0.97034	1.44e-05	MEturquoise
Kaempferol	Iba01G005180	MEturquoise-7	MYB	-0.90495	0.000793483	MEturquoise
kaempferol-3-O-galactoside (trifolin)	Iba01G005180	MEturquoise-7	MYB	-0.960209	3.98e-05	MEturquoise
kaempferol-3-O-glucoside (astragalin)	Iba01G005180	MEturquoise-7	MYB	-0.963016	3.09e-05	MEturquoise
Dihydrokaempferol	Iba01G021300	MEturquoise-22	MYB	-0.809941	0.00813858	MEturquoise
Kaempferol	Iba01G021300	MEturquoise-22	MYB	-0.968994	1.68e-05	MEturquoise
kaempferol-3-O-galactoside (trifolin)	Iba01G021300	MEturquoise-22	MYB	-0.97661	6.3e-06	MEturquoise
kaempferol-3-O-glucoside (astragalin)	Iba01G021300	MEturquoise-22	MYB	-0.969528	1.58e-05	MEturquoise
kaempferol (afzelin)	Iba01G021300	MEturquoise-22	MYB	-0.878563	0.00182113	MEturquoise
Kaempferol	Iba01G025920	MEturquoise-26	MYB	-0.940142	0.000162899	MEturquoise
kaempferol-3-O-galactoside (trifolin)	Iba01G025920	MEturquoise-26	MYB	-0.970152	1.47e-05	MEturquoise
kaempferol-3-O-glucoside (astragalin)	Iba01G025920	MEturquoise-26	MYB	-0.966607	2.17e-05	MEturquoise
kaempferol (afzelin)	Iba01G025920	MEturquoise-26	MYB	-0.823928	0.00631937	MEturquoise
Kaempferol	Iba01G025950	MEturquoise-27	MYB	-0.940274	0.000161662	MEturquoise
kaempferol-3-O-galactoside (trifolin)	Iba01G025950	MEturquoise-27	MYB	-0.968741	1.72e-05	MEturquoise
kaempferol-3-O-glucoside (astragalin)	Iba01G025950	MEturquoise-27	MYB	-0.96536	2.46e-05	MEturquoise
kaempferol (afzelin)	Iba01G025950	MEturquoise-27	MYB	-0.825904	0.00608699	MEturquoise
Kaempferol	Iba01G039860	MEturquoise-42	MYB	0.949188	9.26e-05	MEturquoise
kaempferol-3-O-galactoside (trifolin)	Iba01G039860	MEturquoise-42	MYB	0.988303	5.64e-07	MEturquoise
kaempferol-3-O-glucoside (astragalin)	Iba01G039860	MEturquoise-42	MYB	0.984464	1.52e-06	MEturquoise
kaempferol (afzelin)	Iba01G039860	MEturquoise-42	MYB	0.814733	0.0074799	MEturquoise
Kaempferol	Iba01G048530	MEturquoise-52	MYB	-0.918905	0.000461601	MEturquoise
kaempferol-3-O-galactoside (trifolin)	Iba01G048530	MEturquoise-52	MYB	-0.971281	1.29e-05	MEturquoise
kaempferol-3-O-glucoside (astragalin)	Iba01G048530	MEturquoise-52	MYB	-0.970367	1.43e-05	MEturquoise
Kaempferol	Iba02G010050	MEturquoise-61	MYB	0.89819	0.00100235	MEturquoise
kaempferol-3-O-galactoside (trifolin)	Iba02G010050	MEturquoise-61	MYB	0.91555	0.000530195	MEturquoise
kaempferol-3-O-glucoside (astragalin)	Iba02G010050	MEturquoise-61	MYB	0.909491	0.000671606	MEturquoise
Kaempferol	Iba02G011660	MEturquoise-63	MYB	-0.904171	0.000815841	MEturquoise
kaempferol-3-O-galactoside (trifolin)	Iba02G011660	MEturquoise-63	MYB	-0.9623	3.3e-05	MEturquoise
Kaempferol	Iba02G046240	MEturquoise-81	MYB	-0.903562	0.000833618	MEturquoise
kaempferol-3-O-galactoside (trifolin)	Iba02G046240	MEturquoise-81	MYB	-0.95611	5.59e-05	MEturquoise
kaempferol-3-O-glucoside (astragalin)	Iba02G046240	MEturquoise-81	MYB	-0.954133	6.51e-05	MEturquoise
Kaempferol	Iba02G047440	MEturquoise-82	MYB	-0.926209	0.000334174	MEturquoise
kaempferol-3-O-galactoside (trifolin)	Iba02G047440	MEturquoise-82	MYB	-0.968697	1.73e-05	MEturquoise
kaempferol-3-O-glucoside (astragalin)	Iba02G047440	MEturquoise-82	MYB	-0.962418	3.27e-05	MEturquoise
Kaempferol	Iba03G007050	MEturquoise-96	MYB	-0.820025	0.00679581	MEturquoise
kaempferol-3-O-galactoside (trifolin)	Iba03G007050	MEturquoise-96	MYB	-0.902763	0.000857344	MEturquoise
kaempferol-3-O-glucoside (astragalin)	Iba03G007050	MEturquoise-96	MYB	-0.904427	0.000808443	MEturquoise
Kaempferol	Iba04G006090	MEturquoise-125	MYB	-0.862596	0.00276089	MEturquoise
kaempferol-3-O-galactoside (trifolin)	Iba04G006090	MEturquoise-125	MYB	-0.925591	0.000343862	MEturquoise
kaempferol-3-O-glucoside (astragalin)	Iba04G006090	MEturquoise-125	MYB	-0.912188	0.000605766	MEturquoise
Kaempferol	Iba04G009290	MEturquoise-129	MYB	-0.817332	0.00713838	MEturquoise
kaempferol-3-O-galactoside (trifolin)	Iba04G009290	MEturquoise-129	MYB	-0.897644	0.00102071	MEturquoise
kaempferol-3-O-glucoside (astragalin)	Iba04G009290	MEturquoise-129	MYB	-0.898685	0.000985889	MEturquoise
Kaempferol	Iba04G026490	MEturquoise-143	MYB	-0.937892	0.00018494	MEturquoise
kaempferol-3-O-galactoside (trifolin)	Iba04G026490	MEturquoise-143	MYB	-0.982107	2.48e-06	MEturquoise
kaempferol-3-O-glucoside (astragalin)	Iba04G026490	MEturquoise-143	MYB	-0.980412	3.4e-06	MEturquoise
Kaempferol	Iba05G003590	MEturquoise-152	MYB	-0.923323	0.000381104	MEturquoise
kaempferol-3-O-galactoside (trifolin)	Iba05G003590	MEturquoise-152	MYB	-0.967929	1.88e-05	MEturquoise
kaempferol-3-O-glucoside (astragalin)	Iba05G003590	MEturquoise-152	MYB	-0.970839	1.36e-05	MEturquoise
Kaempferol	Iba05G028720	MEturquoise-176	MYB	-0.916129	0.000517878	MEturquoise
kaempferol-3-O-galactoside (trifolin)	Iba05G028720	MEturquoise-176	MYB	-0.968526	1.77e-05	MEturquoise
kaempferol-3-O-glucoside (astragalin)	Iba05G028720	MEturquoise-176	MYB	-0.969192	1.64e-05	MEturquoise
kaempferol-3-O-galactoside (trifolin)	Iba06G008630	MEturquoise-193	MYB	0.86036	0.00291468	MEturquoise
kaempferol-3-O-glucoside (astragalin)	Iba06G008630	MEturquoise-193	MYB	0.876087	0.00194953	MEturquoise
Kaempferol	Iba06G011080	MEturquoise-196	MYB	-0.908097	0.000707501	MEturquoise
kaempferol-3-O-galactoside (trifolin)	Iba06G011080	MEturquoise-196	MYB	-0.963923	2.83e-05	MEturquoise
kaempferol-3-O-glucoside (astragalin)	Iba06G011080	MEturquoise-196	MYB	-0.96437	2.71e-05	MEturquoise
Kaempferol	Iba06G023830	MEturquoise-202	MYB	-0.910496	0.000646505	MEturquoise
kaempferol-3-O-galactoside (trifolin)	Iba06G023830	MEturquoise-202	MYB	-0.963488	2.95e-05	MEturquoise
kaempferol-3-O-glucoside (astragalin)	Iba06G023830	MEturquoise-202	MYB	-0.959061	4.39e-05	MEturquoise
Kaempferol	Iba06G025780	MEturquoise-204	MYB	0.825851	0.0060932	MEturquoise
kaempferol-3-O-galactoside (trifolin)	Iba06G025780	MEturquoise-204	MYB	0.905824	0.000768913	MEturquoise
kaempferol-3-O-glucoside (astragalin)	Iba06G025780	MEturquoise-204	MYB	0.90352	0.00083485	MEturquoise
kaempferol-3-O-galactoside (trifolin)	Iba07G003230	MEturquoise-210	MYB	-0.883811	0.00156861	MEturquoise
kaempferol-3-O-glucoside (astragalin)	Iba07G003230	MEturquoise-210	MYB	-0.884287	0.00154695	MEturquoise
Kaempferol	Iba07G013300	MEturquoise-220	MYB	-0.915181	0.000538129	MEturquoise
kaempferol-3-O-galactoside (trifolin)	Iba07G013300	MEturquoise-220	MYB	-0.968017	1.87e-05	MEturquoise
kaempferol-3-O-glucoside (astragalin)	Iba07G013300	MEturquoise-220	MYB	-0.969997	1.5e-05	MEturquoise
Kaempferol	Iba07G021420	MEturquoise-229	MYB	-0.938427	0.000179521	MEturquoise
kaempferol-3-O-galactoside (trifolin)	Iba07G021420	MEturquoise-229	MYB	-0.982049	2.51e-06	MEturquoise
kaempferol-3-O-glucoside (astragalin)	Iba07G021420	MEturquoise-229	MYB	-0.978286	4.86e-06	MEturquoise
Dihydrokaempferol	Iba07G033750	MEturquoise-243	MYB	-0.810008	0.00812915	MEturquoise
Kaempferol	Iba07G033750	MEturquoise-243	MYB	-0.975345	7.56e-06	MEturquoise
kaempferol-3-O-galactoside (trifolin)	Iba07G033750	MEturquoise-243	MYB	-0.985298	1.25e-06	MEturquoise
kaempferol-3-O-glucoside (astragalin)	Iba07G033750	MEturquoise-243	MYB	-0.982962	2.09e-06	MEturquoise
kaempferol (afzelin)	Iba07G033750	MEturquoise-243	MYB	-0.895118	0.00110882	MEturquoise
Dihydrokaempferol	Iba01G005160	MEbrown-4	MYB	-0.828529	0.00578755	MEbrown
Kaempferol	Iba01G005160	MEbrown-4	MYB	-0.860039	0.00293724	MEbrown
kaempferol-3-O-(2''-O-β-D-glucopyl)-β-D-rutinoside	Iba01G005160	MEbrown-4	MYB	-0.80835	0.00836562	MEbrown
kaempferol-3-O-galactoside (trifolin)	Iba01G005160	MEbrown-4	MYB	-0.827892	0.00585923	MEbrown
kaempferol-3-O-glucoside (astragalin)	Iba01G005160	MEbrown-4	MYB	-0.81899	0.00692603	MEbrown
kaempferol (afzelin)	Iba01G005160	MEbrown-4	MYB	-0.848891	0.00379722	MEbrown
Dihydrokaempferol	Iba01G014030	MEbrown-16	MYB	0.958163	4.73e-05	MEbrown
Kaempferol	Iba01G014030	MEbrown-16	MYB	0.977322	5.66e-06	MEbrown
kaempferol-3-O-(2''-O-β-D-glucopyl)-β-D-rutinoside	Iba01G014030	MEbrown-16	MYB	0.950618	8.39e-05	MEbrown
kaempferol-3-O-galactoside (trifolin)	Iba01G014030	MEbrown-16	MYB	0.936663	0.000197833	MEbrown
kaempferol-3-O-glucoside (astragalin)	Iba01G014030	MEbrown-16	MYB	0.923517	0.000377814	MEbrown
kaempferol (afzelin)	Iba01G014030	MEbrown-16	MYB	0.985333	1.24e-06	MEbrown
Dihydrokaempferol	Iba01G039990	MEbrown-31	MYB	0.977195	5.77e-06	MEbrown
Kaempferol	Iba01G039990	MEbrown-31	MYB	0.911551	0.000620888	MEbrown
kaempferol-3-O-(2''-O-β-D-glucopyl)-β-D-rutinoside	Iba01G039990	MEbrown-31	MYB	0.978102	5.01e-06	MEbrown
kaempferol-3-O-galactoside (trifolin)	Iba01G039990	MEbrown-31	MYB	0.847237	0.00393798	MEbrown
kaempferol-3-O-glucoside (astragalin)	Iba01G039990	MEbrown-31	MYB	0.824507	0.00625062	MEbrown
kaempferol (afzelin)	Iba01G039990	MEbrown-31	MYB	0.970788	1.36e-05	MEbrown
Dihydrokaempferol	Iba01G042110	MEbrown-33	MYB	0.969459	1.59e-05	MEbrown
Kaempferol	Iba01G042110	MEbrown-33	MYB	0.899666	0.000953803	MEbrown
kaempferol-3-O-(2''-O-β-D-glucopyl)-β-D-rutinoside	Iba01G042110	MEbrown-33	MYB	0.962389	3.27e-05	MEbrown
kaempferol-3-O-galactoside (trifolin)	Iba01G042110	MEbrown-33	MYB	0.837472	0.00484272	MEbrown
kaempferol-3-O-glucoside (astragalin)	Iba01G042110	MEbrown-33	MYB	0.81572	0.0073489	MEbrown
kaempferol (afzelin)	Iba01G042110	MEbrown-33	MYB	0.951423	7.93e-05	MEbrown
Dihydrokaempferol	Iba01G049100	MEbrown-37	MYB	-0.899264	0.000966877	MEbrown
Kaempferol	Iba01G049100	MEbrown-37	MYB	-0.971047	1.32e-05	MEbrown
kaempferol-3-O-(2''-O-β-D-glucopyl)-β-D-rutinoside	Iba01G049100	MEbrown-37	MYB	-0.890807	0.00127113	MEbrown
kaempferol-3-O-galactoside (trifolin)	Iba01G049100	MEbrown-37	MYB	-0.94598	0.000114407	MEbrown
kaempferol-3-O-glucoside (astragalin)	Iba01G049100	MEbrown-37	MYB	-0.946851	0.00010817	MEbrown
kaempferol (afzelin)	Iba01G049100	MEbrown-37	MYB	-0.954867	6.15e-05	MEbrown
Dihydrokaempferol	Iba01G058350	MEbrown-40	MYB	0.947819	0.000101531	MEbrown
Kaempferol	Iba01G058350	MEbrown-40	MYB	0.973475	9.75e-06	MEbrown
kaempferol-3-O-(2''-O-β-D-glucopyl)-β-D-rutinoside	Iba01G058350	MEbrown-40	MYB	0.941478	0.000150728	MEbrown
kaempferol-3-O-galactoside (trifolin)	Iba01G058350	MEbrown-40	MYB	0.9284	0.000301374	MEbrown
kaempferol-3-O-glucoside (astragalin)	Iba01G058350	MEbrown-40	MYB	0.922497	0.000395341	MEbrown
kaempferol (afzelin)	Iba01G058350	MEbrown-40	MYB	0.976102	6.79e-06	MEbrown
Dihydrokaempferol	Iba02G003010	MEbrown-41	MYB	0.92907	0.00029181	MEbrown
Kaempferol	Iba02G003010	MEbrown-41	MYB	0.863397	0.00270717	MEbrown
kaempferol-3-O-(2''-O-β-D-glucopyl)-β-D-rutinoside	Iba02G003010	MEbrown-41	MYB	0.903631	0.000831582	MEbrown
kaempferol-3-O-galactoside (trifolin)	Iba02G003010	MEbrown-41	MYB	0.811824	0.00787521	MEbrown
kaempferol-3-O-glucoside (astragalin)	Iba02G003010	MEbrown-41	MYB	0.80173	0.00935655	MEbrown
kaempferol (afzelin)	Iba02G003010	MEbrown-41	MYB	0.90494	0.000793756	MEbrown
Dihydrokaempferol	Iba02G003490	MEbrown-43	MYB	0.985824	1.1e-06	MEbrown
Kaempferol	Iba02G003490	MEbrown-43	MYB	0.916795	0.000503967	MEbrown
kaempferol-3-O-(2''-O-β-D-glucopyl)-β-D-rutinoside	Iba02G003490	MEbrown-43	MYB	0.982373	2.35e-06	MEbrown
kaempferol-3-O-galactoside (trifolin)	Iba02G003490	MEbrown-43	MYB	0.848974	0.00379019	MEbrown
kaempferol-3-O-glucoside (astragalin)	Iba02G003490	MEbrown-43	MYB	0.829602	0.00566803	MEbrown
kaempferol (afzelin)	Iba02G003490	MEbrown-43	MYB	0.981929	2.57e-06	MEbrown
Dihydrokaempferol	Iba02G003550	MEbrown-44	MYB	0.98175	2.66e-06	MEbrown
Kaempferol	Iba02G003550	MEbrown-44	MYB	0.916589	0.000508231	MEbrown
kaempferol-3-O-(2''-O-β-D-glucopyl)-β-D-rutinoside	Iba02G003550	MEbrown-44	MYB	0.984737	1.42e-06	MEbrown
kaempferol-3-O-galactoside (trifolin)	Iba02G003550	MEbrown-44	MYB	0.834317	0.00516295	MEbrown
kaempferol-3-O-glucoside (astragalin)	Iba02G003550	MEbrown-44	MYB	0.837403	0.00484959	MEbrown
kaempferol (afzelin)	Iba02G003550	MEbrown-44	MYB	0.984256	1.59e-06	MEbrown
Dihydrokaempferol	Iba02G025310	MEbrown-61	MYB	-0.9388	0.00017581	MEbrown
Kaempferol	Iba02G025310	MEbrown-61	MYB	-0.990069	3.18e-07	MEbrown
kaempferol-3-O-(2''-O-β-D-glucopyl)-β-D-rutinoside	Iba02G025310	MEbrown-61	MYB	-0.926735	0.00032608	MEbrown
kaempferol-3-O-galactoside (trifolin)	Iba02G025310	MEbrown-61	MYB	-0.959769	4.13e-05	MEbrown
kaempferol-3-O-glucoside (astragalin)	Iba02G025310	MEbrown-61	MYB	-0.952113	7.55e-05	MEbrown
kaempferol (afzelin)	Iba02G025310	MEbrown-61	MYB	-0.978723	4.53e-06	MEbrown
Dihydrokaempferol	Iba02G044820	MEbrown-66	MYB	-0.993204	8.46e-08	MEbrown
Kaempferol	Iba02G044820	MEbrown-66	MYB	-0.91488	0.000544681	MEbrown
kaempferol-3-O-(2''-O-β-D-glucopyl)-β-D-rutinoside	Iba02G044820	MEbrown-66	MYB	-0.990344	2.89e-07	MEbrown
kaempferol-3-O-galactoside (trifolin)	Iba02G044820	MEbrown-66	MYB	-0.841864	0.00441989	MEbrown
kaempferol-3-O-glucoside (astragalin)	Iba02G044820	MEbrown-66	MYB	-0.829694	0.0056579	MEbrown
kaempferol (afzelin)	Iba02G044820	MEbrown-66	MYB	-0.983921	1.71e-06	MEbrown
Dihydrokaempferol	Iba02G051940	MEbrown-72	MYB	-0.899385	0.000962906	MEbrown
Kaempferol	Iba02G051940	MEbrown-72	MYB	-0.989031	4.5e-07	MEbrown
kaempferol-3-O-(2''-O-β-D-glucopyl)-β-D-rutinoside	Iba02G051940	MEbrown-72	MYB	-0.886899	0.00143191	MEbrown
kaempferol-3-O-galactoside (trifolin)	Iba02G051940	MEbrown-72	MYB	-0.973607	9.58e-06	MEbrown
kaempferol-3-O-glucoside (astragalin)	Iba02G051940	MEbrown-72	MYB	-0.96853	1.77e-05	MEbrown
kaempferol (afzelin)	Iba02G051940	MEbrown-72	MYB	-0.949862	8.85e-05	MEbrown
Dihydrokaempferol	Iba03G045470	MEbrown-94	MYB	-0.98479	1.41e-06	MEbrown
Kaempferol	Iba03G045470	MEbrown-94	MYB	-0.811536	0.00791516	MEbrown
kaempferol-3-O-(2''-O-β-D-glucopyl)-β-D-rutinoside	Iba03G045470	MEbrown-94	MYB	-0.986357	9.64e-07	MEbrown
kaempferol (afzelin)	Iba03G045470	MEbrown-94	MYB	-0.937227	0.000191841	MEbrown
Dihydrokaempferol	Iba04G002810	MEbrown-97	MYB	0.955144	6.02e-05	MEbrown
Kaempferol	Iba04G002810	MEbrown-97	MYB	0.960838	3.77e-05	MEbrown
kaempferol-3-O-(2''-O-β-D-glucopyl)-β-D-rutinoside	Iba04G002810	MEbrown-97	MYB	0.952507	7.34e-05	MEbrown
kaempferol-3-O-galactoside (trifolin)	Iba04G002810	MEbrown-97	MYB	0.916707	0.000505782	MEbrown
kaempferol-3-O-glucoside (astragalin)	Iba04G002810	MEbrown-97	MYB	0.900537	0.000925949	MEbrown
kaempferol (afzelin)	Iba04G002810	MEbrown-97	MYB	0.986931	8.3e-07	MEbrown
Dihydrokaempferol	Iba04G027730	MEbrown-108	MYB	0.985217	1.27e-06	MEbrown
Kaempferol	Iba04G027730	MEbrown-108	MYB	0.953976	6.58e-05	MEbrown
kaempferol-3-O-(2''-O-β-D-glucopyl)-β-D-rutinoside	Iba04G027730	MEbrown-108	MYB	0.979765	3.81e-06	MEbrown
kaempferol-3-O-galactoside (trifolin)	Iba04G027730	MEbrown-108	MYB	0.894482	0.0011318	MEbrown
kaempferol-3-O-glucoside (astragalin)	Iba04G027730	MEbrown-108	MYB	0.885066	0.00151202	MEbrown
kaempferol (afzelin)	Iba04G027730	MEbrown-108	MYB	0.994922	3.06e-08	MEbrown
Dihydrokaempferol	Iba05G012030	MEbrown-119	MYB	0.949039	9.36e-05	MEbrown
Kaempferol	Iba05G012030	MEbrown-119	MYB	0.981559	2.75e-06	MEbrown
kaempferol-3-O-(2''-O-β-D-glucopyl)-β-D-rutinoside	Iba05G012030	MEbrown-119	MYB	0.938918	0.000174645	MEbrown
kaempferol-3-O-galactoside (trifolin)	Iba05G012030	MEbrown-119	MYB	0.946993	0.000107177	MEbrown
kaempferol-3-O-glucoside (astragalin)	Iba05G012030	MEbrown-119	MYB	0.933554	0.000233235	MEbrown
kaempferol (afzelin)	Iba05G012030	MEbrown-119	MYB	0.980917	3.1e-06	MEbrown
Dihydrokaempferol	Iba05G020920	MEbrown-124	MYB	0.926758	0.000325738	MEbrown
Kaempferol	Iba05G020920	MEbrown-124	MYB	0.979869	3.74e-06	MEbrown
kaempferol-3-O-(2''-O-β-D-glucopyl)-β-D-rutinoside	Iba05G020920	MEbrown-124	MYB	0.921592	0.000411357	MEbrown
kaempferol-3-O-galactoside (trifolin)	Iba05G020920	MEbrown-124	MYB	0.952448	7.37e-05	MEbrown
kaempferol-3-O-glucoside (astragalin)	Iba05G020920	MEbrown-124	MYB	0.937146	0.000192689	MEbrown
kaempferol (afzelin)	Iba05G020920	MEbrown-124	MYB	0.973165	1.02e-05	MEbrown
Dihydrokaempferol	Iba05G038470	MEbrown-132	MYB	0.995959	1.38e-08	MEbrown
Kaempferol	Iba05G038470	MEbrown-132	MYB	0.903494	0.000835623	MEbrown
kaempferol-3-O-(2''-O-β-D-glucopyl)-β-D-rutinoside	Iba05G038470	MEbrown-132	MYB	0.995068	2.76e-08	MEbrown
kaempferol-3-O-galactoside (trifolin)	Iba05G038470	MEbrown-132	MYB	0.82529	0.00615859	MEbrown
kaempferol-3-O-glucoside (astragalin)	Iba05G038470	MEbrown-132	MYB	0.81032	0.00808506	MEbrown
kaempferol (afzelin)	Iba05G038470	MEbrown-132	MYB	0.981985	2.54e-06	MEbrown
Dihydrokaempferol	Iba06G010500	MEbrown-135	MYB	0.981555	2.76e-06	MEbrown
Kaempferol	Iba06G010500	MEbrown-135	MYB	0.823874	0.00632576	MEbrown
kaempferol-3-O-(2''-O-β-D-glucopyl)-β-D-rutinoside	Iba06G010500	MEbrown-135	MYB	0.985934	1.07e-06	MEbrown
kaempferol (afzelin)	Iba06G010500	MEbrown-135	MYB	0.946466	0.000110898	MEbrown
Dihydrokaempferol	Iba06G022620	MEbrown-141	MYB	0.985765	1.12e-06	MEbrown
Kaempferol	Iba06G022620	MEbrown-141	MYB	0.806264	0.00866972	MEbrown
kaempferol-3-O-(2''-O-β-D-glucopyl)-β-D-rutinoside	Iba06G022620	MEbrown-141	MYB	0.985432	1.21e-06	MEbrown
kaempferol (afzelin)	Iba06G022620	MEbrown-141	MYB	0.940304	0.000161386	MEbrown
Dihydrokaempferol	Iba06G026920	MEbrown-144	MYB	0.98894	4.63e-07	MEbrown
Kaempferol	Iba06G026920	MEbrown-144	MYB	0.817209	0.00715436	MEbrown
kaempferol-3-O-(2''-O-β-D-glucopyl)-β-D-rutinoside	Iba06G026920	MEbrown-144	MYB	0.990315	2.92e-07	MEbrown
kaempferol (afzelin)	Iba06G026920	MEbrown-144	MYB	0.946758	0.000108823	MEbrown
Dihydrokaempferol	Iba06G028150	MEbrown-145	MYB	0.938098	0.000182838	MEbrown
Kaempferol	Iba06G028150	MEbrown-145	MYB	0.985041	1.33e-06	MEbrown
kaempferol-3-O-(2''-O-β-D-glucopyl)-β-D-rutinoside	Iba06G028150	MEbrown-145	MYB	0.929359	0.000287754	MEbrown
kaempferol-3-O-galactoside (trifolin)	Iba06G028150	MEbrown-145	MYB	0.955191	6e-05	MEbrown
kaempferol-3-O-glucoside (astragalin)	Iba06G028150	MEbrown-145	MYB	0.941507	0.000150467	MEbrown
kaempferol (afzelin)	Iba06G028150	MEbrown-145	MYB	0.973609	9.58e-06	MEbrown
Dihydrokaempferol	Iba06G029090	MEbrown-147	MYB	0.998874	1.57e-10	MEbrown
Kaempferol	Iba06G029090	MEbrown-147	MYB	0.880962	0.00170245	MEbrown
kaempferol-3-O-(2''-O-β-D-glucopyl)-β-D-rutinoside	Iba06G029090	MEbrown-147	MYB	0.996645	7.18e-09	MEbrown
kaempferol (afzelin)	Iba06G029090	MEbrown-147	MYB	0.977883	5.18e-06	MEbrown
Dihydrokaempferol	Iba07G019740	MEbrown-155	MYB	0.888637	0.00135878	MEbrown
Kaempferol	Iba07G019740	MEbrown-155	MYB	0.993465	7.38e-08	MEbrown
kaempferol-3-O-(2''-O-β-D-glucopyl)-β-D-rutinoside	Iba07G019740	MEbrown-155	MYB	0.870063	0.00228783	MEbrown
kaempferol-3-O-galactoside (trifolin)	Iba07G019740	MEbrown-155	MYB	0.98329	1.95e-06	MEbrown
kaempferol-3-O-glucoside (astragalin)	Iba07G019740	MEbrown-155	MYB	0.979764	3.81e-06	MEbrown
kaempferol (afzelin)	Iba07G019740	MEbrown-155	MYB	0.944047	0.000129138	MEbrown
kaempferol-3-O-β-glucopyranoside-7-O-α-rhamnopyranoside	Iba03G018700	MEblue-158	MYB_related	0.991255	2.04e-07	MEblue
kaempferol-3-O-β-glucopyranoside-7-O-α-rhamnopyranoside	Iba05G034540	MEblue-159	MYB_related	0.94068	0.00015792	MEblue
Kaempferol	Iba02G044580	MEturquoise-78	MYB_related	-0.943727	0.000131699	MEturquoise
kaempferol-3-O-galactoside (trifolin)	Iba02G044580	MEturquoise-78	MYB_related	-0.985149	1.3e-06	MEturquoise
kaempferol-3-O-glucoside (astragalin)	Iba02G044580	MEturquoise-78	MYB_related	-0.980258	3.49e-06	MEturquoise
kaempferol (afzelin)	Iba02G044580	MEturquoise-78	MYB_related	-0.808584	0.00833202	MEturquoise
kaempferol-3-O-galactoside (trifolin)	Iba03G026780	MEturquoise-109	MYB_related	0.855608	0.00326095	MEturquoise
kaempferol-3-O-glucoside (astragalin)	Iba03G026780	MEturquoise-109	MYB_related	0.857867	0.00309298	MEturquoise
Dihydrokaempferol	Iba05G028520	MEturquoise-175	MYB_related	-0.859049	0.00300752	MEturquoise
Kaempferol	Iba05G028520	MEturquoise-175	MYB_related	-0.994832	3.25e-08	MEturquoise
kaempferol-3-O-(2''-O-β-D-glucopyl)-β-D-rutinoside	Iba05G028520	MEturquoise-175	MYB_related	-0.842689	0.0043434	MEturquoise
kaempferol-3-O-galactoside (trifolin)	Iba05G028520	MEturquoise-175	MYB_related	-0.993728	6.4e-08	MEturquoise
kaempferol-3-O-glucoside (astragalin)	Iba05G028520	MEturquoise-175	MYB_related	-0.989487	3.88e-07	MEturquoise
kaempferol (afzelin)	Iba05G028520	MEturquoise-175	MYB_related	-0.926146	0.000335151	MEturquoise
Dihydrokaempferol	Iba01G011200	MEbrown-12	MYB_related	-0.884144	0.00155342	MEbrown
kaempferol-3-O-(2''-O-β-D-glucopyl)-β-D-rutinoside	Iba01G011200	MEbrown-12	MYB_related	-0.890903	0.00126736	MEbrown
Dihydrokaempferol	Iba02G022490	MEbrown-60	MYB_related	0.968181	1.83e-05	MEbrown
Kaempferol	Iba02G022490	MEbrown-60	MYB_related	0.965541	2.42e-05	MEbrown
kaempferol-3-O-(2''-O-β-D-glucopyl)-β-D-rutinoside	Iba02G022490	MEbrown-60	MYB_related	0.96514	2.52e-05	MEbrown
kaempferol-3-O-galactoside (trifolin)	Iba02G022490	MEbrown-60	MYB_related	0.910553	0.000645116	MEbrown
kaempferol-3-O-glucoside (astragalin)	Iba02G022490	MEbrown-60	MYB_related	0.904294	0.000812284	MEbrown
kaempferol (afzelin)	Iba02G022490	MEbrown-60	MYB_related	0.988494	5.32e-07	MEbrown
Dihydrokaempferol	Iba03G044330	MEbrown-93	MYB_related	0.861965	0.00280372	MEbrown
Kaempferol	Iba03G044330	MEbrown-93	MYB_related	0.979037	4.3e-06	MEbrown
kaempferol-3-O-(2''-O-β-D-glucopyl)-β-D-rutinoside	Iba03G044330	MEbrown-93	MYB_related	0.841688	0.00443635	MEbrown
kaempferol-3-O-galactoside (trifolin)	Iba03G044330	MEbrown-93	MYB_related	0.979558	3.94e-06	MEbrown
kaempferol-3-O-glucoside (astragalin)	Iba03G044330	MEbrown-93	MYB_related	0.966386	2.22e-05	MEbrown
kaempferol (afzelin)	Iba03G044330	MEbrown-93	MYB_related	0.912766	0.000592274	MEbrown
Dihydrokaempferol	Iba04G029300	MEbrown-111	MYB_related	0.978456	4.73e-06	MEbrown
Kaempferol	Iba04G029300	MEbrown-111	MYB_related	0.914682	0.000549036	MEbrown
kaempferol-3-O-(2''-O-β-D-glucopyl)-β-D-rutinoside	Iba04G029300	MEbrown-111	MYB_related	0.97721	5.75e-06	MEbrown
kaempferol-3-O-galactoside (trifolin)	Iba04G029300	MEbrown-111	MYB_related	0.850812	0.00363812	MEbrown
kaempferol-3-O-glucoside (astragalin)	Iba04G029300	MEbrown-111	MYB_related	0.831097	0.00550444	MEbrown
kaempferol (afzelin)	Iba04G029300	MEbrown-111	MYB_related	0.979682	3.86e-06	MEbrown
kaempferol-3-O-β-glucopyranoside-7-O-α-rhamnopyranoside	Iba01G006860	MEblue-160	NAC	0.975018	7.92e-06	MEblue
kaempferol-3-O-β-glucopyranoside-7-O-α-rhamnopyranoside	Iba02G019010	MEblue-161	NAC	0.949147	9.29e-05	MEblue
kaempferol-3-O-β-glucopyranoside-7-O-α-rhamnopyranoside	Iba02G025250	MEblue-162	NAC	0.973348	9.91e-06	MEblue
kaempferol-3-O-β-glucopyranoside-7-O-α-rhamnopyranoside	Iba02G027110	MEblue-163	NAC	-0.940164	0.000162692	MEblue
kaempferol-3-O-β-glucopyranoside-7-O-α-rhamnopyranoside	Iba03G042600	MEblue-164	NAC	0.956836	5.27e-05	MEblue
kaempferol-3-O-β-glucopyranoside-7-O-α-rhamnopyranoside	Iba04G020050	MEblue-165	NAC	0.909269	0.000677239	MEblue
kaempferol-3-O-β-glucopyranoside-7-O-α-rhamnopyranoside	Iba04G027560	MEblue-166	NAC	0.928194	0.000304353	MEblue
kaempferol-3-O-β-glucopyranoside-7-O-α-rhamnopyranoside	Iba05G019360	MEblue-167	NAC	-0.896159	0.00107187	MEblue
Kaempferol	Iba01G007610	MEturquoise-9	NAC	-0.951396	7.95e-05	MEturquoise
kaempferol-3-O-galactoside (trifolin)	Iba01G007610	MEturquoise-9	NAC	-0.981316	2.88e-06	MEturquoise
kaempferol-3-O-glucoside (astragalin)	Iba01G007610	MEturquoise-9	NAC	-0.97935	4.08e-06	MEturquoise
kaempferol (afzelin)	Iba01G007610	MEturquoise-9	NAC	-0.836023	0.00498805	MEturquoise
Kaempferol	Iba01G014260	MEturquoise-16	NAC	-0.9291	0.000291395	MEturquoise
kaempferol-3-O-galactoside (trifolin)	Iba01G014260	MEturquoise-16	NAC	-0.970736	1.37e-05	MEturquoise
kaempferol-3-O-glucoside (astragalin)	Iba01G014260	MEturquoise-16	NAC	-0.971707	1.22e-05	MEturquoise
Kaempferol	Iba01G019000	MEturquoise-20	NAC	0.848185	0.0038569	MEturquoise
kaempferol-3-O-galactoside (trifolin)	Iba01G019000	MEturquoise-20	NAC	0.889146	0.00133786	MEturquoise
kaempferol-3-O-glucoside (astragalin)	Iba01G019000	MEturquoise-20	NAC	0.89674	0.00105166	MEturquoise
Kaempferol	Iba02G045650	MEturquoise-80	NAC	-0.89343	0.00117053	MEturquoise
kaempferol-3-O-galactoside (trifolin)	Iba02G045650	MEturquoise-80	NAC	-0.948564	9.66e-05	MEturquoise
kaempferol-3-O-glucoside (astragalin)	Iba02G045650	MEturquoise-80	NAC	-0.949958	8.79e-05	MEturquoise
Kaempferol	Iba02G051870	MEturquoise-87	NAC	0.978445	4.74e-06	MEturquoise
kaempferol-3-O-galactoside (trifolin)	Iba02G051870	MEturquoise-87	NAC	0.986393	9.55e-07	MEturquoise
kaempferol-3-O-glucoside (astragalin)	Iba02G051870	MEturquoise-87	NAC	0.994003	5.47e-08	MEturquoise
kaempferol (afzelin)	Iba02G051870	MEturquoise-87	NAC	0.881576	0.00167298	MEturquoise
Kaempferol	Iba03G004790	MEturquoise-95	NAC	-0.949508	9.06e-05	MEturquoise
kaempferol-3-O-galactoside (trifolin)	Iba03G004790	MEturquoise-95	NAC	-0.988026	6.11e-07	MEturquoise
kaempferol-3-O-glucoside (astragalin)	Iba03G004790	MEturquoise-95	NAC	-0.981959	2.55e-06	MEturquoise
kaempferol (afzelin)	Iba03G004790	MEturquoise-95	NAC	-0.816851	0.00720075	MEturquoise
Kaempferol	Iba03G030330	MEturquoise-110	NAC	-0.952238	7.48e-05	MEturquoise
kaempferol-3-O-galactoside (trifolin)	Iba03G030330	MEturquoise-110	NAC	-0.983968	1.69e-06	MEturquoise
kaempferol-3-O-glucoside (astragalin)	Iba03G030330	MEturquoise-110	NAC	-0.984754	1.42e-06	MEturquoise
kaempferol (afzelin)	Iba03G030330	MEturquoise-110	NAC	-0.82558	0.00612467	MEturquoise
Kaempferol	Iba03G040490	MEturquoise-114	NAC	-0.915694	0.000527106	MEturquoise
kaempferol-3-O-galactoside (trifolin)	Iba03G040490	MEturquoise-114	NAC	-0.968918	1.69e-05	MEturquoise
kaempferol-3-O-glucoside (astragalin)	Iba03G040490	MEturquoise-114	NAC	-0.969176	1.64e-05	MEturquoise
Kaempferol	Iba05G029160	MEturquoise-177	NAC	-0.927649	0.000312349	MEturquoise
kaempferol-3-O-galactoside (trifolin)	Iba05G029160	MEturquoise-177	NAC	-0.976716	6.2e-06	MEturquoise
kaempferol-3-O-glucoside (astragalin)	Iba05G029160	MEturquoise-177	NAC	-0.974693	8.28e-06	MEturquoise
Kaempferol	Iba06G024400	MEturquoise-203	NAC	-0.920363	0.000433837	MEturquoise
kaempferol-3-O-galactoside (trifolin)	Iba06G024400	MEturquoise-203	NAC	-0.972281	1.14e-05	MEturquoise
kaempferol-3-O-glucoside (astragalin)	Iba06G024400	MEturquoise-203	NAC	-0.971799	1.21e-05	MEturquoise
Kaempferol	Iba07G009460	MEturquoise-213	NAC	-0.843373	0.00428067	MEturquoise
kaempferol-3-O-galactoside (trifolin)	Iba07G009460	MEturquoise-213	NAC	-0.918193	0.000475603	MEturquoise
kaempferol-3-O-glucoside (astragalin)	Iba07G009460	MEturquoise-213	NAC	-0.924526	0.000361009	MEturquoise
Dihydrokaempferol	Iba01G011710	MEbrown-13	NAC	0.995011	2.87e-08	MEbrown
Kaempferol	Iba01G011710	MEbrown-13	NAC	0.887983	0.00138599	MEbrown
kaempferol-3-O-(2''-O-β-D-glucopyl)-β-D-rutinoside	Iba01G011710	MEbrown-13	NAC	0.993975	5.56e-08	MEbrown
kaempferol-3-O-galactoside (trifolin)	Iba01G011710	MEbrown-13	NAC	0.807803	0.00844472	MEbrown
kaempferol (afzelin)	Iba01G011710	MEbrown-13	NAC	0.974874	8.08e-06	MEbrown
Dihydrokaempferol	Iba01G011730	MEbrown-14	NAC	0.990991	2.26e-07	MEbrown
Kaempferol	Iba01G011730	MEbrown-14	NAC	0.923549	0.000377269	MEbrown
kaempferol-3-O-(2''-O-β-D-glucopyl)-β-D-rutinoside	Iba01G011730	MEbrown-14	NAC	0.987003	8.14e-07	MEbrown
kaempferol-3-O-galactoside (trifolin)	Iba01G011730	MEbrown-14	NAC	0.855072	0.00330169	MEbrown
kaempferol-3-O-glucoside (astragalin)	Iba01G011730	MEbrown-14	NAC	0.838674	0.00472438	MEbrown
kaempferol (afzelin)	Iba01G011730	MEbrown-14	NAC	0.987583	6.94e-07	MEbrown
Dihydrokaempferol	Iba01G023440	MEbrown-23	NAC	0.988084	6.01e-07	MEbrown
Kaempferol	Iba01G023440	MEbrown-23	NAC	0.816601	0.00723334	MEbrown
kaempferol-3-O-(2''-O-β-D-glucopyl)-β-D-rutinoside	Iba01G023440	MEbrown-23	NAC	0.988686	5.02e-07	MEbrown
kaempferol (afzelin)	Iba01G023440	MEbrown-23	NAC	0.944109	0.000128642	MEbrown
Dihydrokaempferol	Iba01G050830	MEbrown-38	NAC	0.916062	0.000519287	MEbrown
kaempferol-3-O-(2''-O-β-D-glucopyl)-β-D-rutinoside	Iba01G050830	MEbrown-38	NAC	0.926767	0.000325599	MEbrown
kaempferol (afzelin)	Iba01G050830	MEbrown-38	NAC	0.835934	0.00499708	MEbrown
Dihydrokaempferol	Iba02G006480	MEbrown-47	NAC	0.984426	1.53e-06	MEbrown
Kaempferol	Iba02G006480	MEbrown-47	NAC	0.945635	0.000116941	MEbrown
kaempferol-3-O-(2''-O-β-D-glucopyl)-β-D-rutinoside	Iba02G006480	MEbrown-47	NAC	0.980164	3.55e-06	MEbrown
kaempferol-3-O-galactoside (trifolin)	Iba02G006480	MEbrown-47	NAC	0.885675	0.00148507	MEbrown
kaempferol-3-O-glucoside (astragalin)	Iba02G006480	MEbrown-47	NAC	0.871358	0.00221194	MEbrown
kaempferol (afzelin)	Iba02G006480	MEbrown-47	NAC	0.988904	4.69e-07	MEbrown
Dihydrokaempferol	Iba02G008360	MEbrown-50	NAC	0.957223	5.11e-05	MEbrown
kaempferol-3-O-(2''-O-β-D-glucopyl)-β-D-rutinoside	Iba02G008360	MEbrown-50	NAC	0.960899	3.75e-05	MEbrown
kaempferol (afzelin)	Iba02G008360	MEbrown-50	NAC	0.889321	0.0013307	MEbrown
Dihydrokaempferol	Iba02G009270	MEbrown-51	NAC	0.973048	1.03e-05	MEbrown
kaempferol-3-O-(2''-O-β-D-glucopyl)-β-D-rutinoside	Iba02G009270	MEbrown-51	NAC	0.978336	4.82e-06	MEbrown
kaempferol (afzelin)	Iba02G009270	MEbrown-51	NAC	0.92625	0.000333532	MEbrown
Dihydrokaempferol	Iba02G009330	MEbrown-52	NAC	0.884312	0.00154584	MEbrown
kaempferol-3-O-(2''-O-β-D-glucopyl)-β-D-rutinoside	Iba02G009330	MEbrown-52	NAC	0.899109	0.00097193	MEbrown
kaempferol (afzelin)	Iba02G009330	MEbrown-52	NAC	0.80485	0.00888016	MEbrown
Dihydrokaempferol	Iba02G052880	MEbrown-73	NAC	0.988343	5.57e-07	MEbrown
Kaempferol	Iba02G052880	MEbrown-73	NAC	0.828949	0.00574051	MEbrown
kaempferol-3-O-(2''-O-β-D-glucopyl)-β-D-rutinoside	Iba02G052880	MEbrown-73	NAC	0.98513	1.3e-06	MEbrown
kaempferol (afzelin)	Iba02G052880	MEbrown-73	NAC	0.945311	0.000119363	MEbrown
Dihydrokaempferol	Iba04G002360	MEbrown-96	NAC	0.990811	2.43e-07	MEbrown
Kaempferol	Iba04G002360	MEbrown-96	NAC	0.911596	0.000619804	MEbrown
kaempferol-3-O-(2''-O-β-D-glucopyl)-β-D-rutinoside	Iba04G002360	MEbrown-96	NAC	0.986102	1.03e-06	MEbrown
kaempferol-3-O-galactoside (trifolin)	Iba04G002360	MEbrown-96	NAC	0.841736	0.00443192	MEbrown
kaempferol-3-O-glucoside (astragalin)	Iba04G002360	MEbrown-96	NAC	0.823262	0.00639895	MEbrown
kaempferol (afzelin)	Iba04G002360	MEbrown-96	NAC	0.980118	3.58e-06	MEbrown
Dihydrokaempferol	Iba04G013240	MEbrown-102	NAC	0.986177	1.01e-06	MEbrown
Kaempferol	Iba04G013240	MEbrown-102	NAC	0.948811	9.5e-05	MEbrown
kaempferol-3-O-(2''-O-β-D-glucopyl)-β-D-rutinoside	Iba04G013240	MEbrown-102	NAC	0.978282	4.87e-06	MEbrown
kaempferol-3-O-galactoside (trifolin)	Iba04G013240	MEbrown-102	NAC	0.889192	0.00133599	MEbrown
kaempferol-3-O-glucoside (astragalin)	Iba04G013240	MEbrown-102	NAC	0.87855	0.00182183	MEbrown
kaempferol (afzelin)	Iba04G013240	MEbrown-102	NAC	0.99344	7.48e-08	MEbrown
Dihydrokaempferol	Iba05G015940	MEbrown-120	NAC	0.981626	2.72e-06	MEbrown
Kaempferol	Iba05G015940	MEbrown-120	NAC	0.955929	5.67e-05	MEbrown
kaempferol-3-O-(2''-O-β-D-glucopyl)-β-D-rutinoside	Iba05G015940	MEbrown-120	NAC	0.971635	1.23e-05	MEbrown
kaempferol-3-O-galactoside (trifolin)	Iba05G015940	MEbrown-120	NAC	0.897417	0.00102842	MEbrown
kaempferol-3-O-glucoside (astragalin)	Iba05G015940	MEbrown-120	NAC	0.893142	0.00118129	MEbrown
kaempferol (afzelin)	Iba05G015940	MEbrown-120	NAC	0.99388	5.87e-08	MEbrown
Dihydrokaempferol	Iba07G008190	MEbrown-150	NAC	0.928946	0.000293573	MEbrown
kaempferol-3-O-(2''-O-β-D-glucopyl)-β-D-rutinoside	Iba07G008190	MEbrown-150	NAC	0.935463	0.000211006	MEbrown
kaempferol (afzelin)	Iba07G008190	MEbrown-150	NAC	0.849349	0.00375888	MEbrown
Dihydrokaempferol	Iba07G009440	MEbrown-151	NAC	0.995241	2.44e-08	MEbrown
Kaempferol	Iba07G009440	MEbrown-151	NAC	0.920279	0.000435409	MEbrown
kaempferol-3-O-(2''-O-β-D-glucopyl)-β-D-rutinoside	Iba07G009440	MEbrown-151	NAC	0.990266	2.97e-07	MEbrown
kaempferol-3-O-galactoside (trifolin)	Iba07G009440	MEbrown-151	NAC	0.848928	0.00379413	MEbrown
kaempferol-3-O-glucoside (astragalin)	Iba07G009440	MEbrown-151	NAC	0.835769	0.00501384	MEbrown
kaempferol (afzelin)	Iba07G009440	MEbrown-151	NAC	0.987963	6.23e-07	MEbrown
Dihydrokaempferol	Iba07G017800	MEbrown-154	NAC	0.963897	2.84e-05	MEbrown
Kaempferol	Iba07G017800	MEbrown-154	NAC	0.941433	0.000151127	MEbrown
kaempferol-3-O-(2''-O-β-D-glucopyl)-β-D-rutinoside	Iba07G017800	MEbrown-154	NAC	0.950706	8.34e-05	MEbrown
kaempferol-3-O-galactoside (trifolin)	Iba07G017800	MEbrown-154	NAC	0.892194	0.00121724	MEbrown
kaempferol-3-O-glucoside (astragalin)	Iba07G017800	MEbrown-154	NAC	0.872288	0.00215851	MEbrown
kaempferol (afzelin)	Iba07G017800	MEbrown-154	NAC	0.973288	9.99e-06	MEbrown
kaempferol-3-O-β-glucopyranoside-7-O-α-rhamnopyranoside	Iba06G001370	MEblue-168	NF-YA	-0.804875	0.0088764	MEblue
Kaempferol	Iba01G027860	MEturquoise-29	NF-YA	-0.969689	1.55e-05	MEturquoise
kaempferol-3-O-galactoside (trifolin)	Iba01G027860	MEturquoise-29	NF-YA	-0.99619	1.12e-08	MEturquoise
kaempferol-3-O-glucoside (astragalin)	Iba01G027860	MEturquoise-29	NF-YA	-0.991429	1.9e-07	MEturquoise
kaempferol (afzelin)	Iba01G027860	MEturquoise-29	NF-YA	-0.85617	0.00321859	MEturquoise
Kaempferol	Iba02G029020	MEturquoise-73	NF-YA	-0.909044	0.000682986	MEturquoise
kaempferol-3-O-galactoside (trifolin)	Iba02G029020	MEturquoise-73	NF-YA	-0.964773	2.61e-05	MEturquoise
kaempferol-3-O-glucoside (astragalin)	Iba02G029020	MEturquoise-73	NF-YA	-0.964461	2.69e-05	MEturquoise
Kaempferol	Iba07G019770	MEturquoise-228	NF-YA	-0.900771	0.000918562	MEturquoise
kaempferol-3-O-galactoside (trifolin)	Iba07G019770	MEturquoise-228	NF-YA	-0.960508	3.88e-05	MEturquoise
kaempferol-3-O-glucoside (astragalin)	Iba07G019770	MEturquoise-228	NF-YA	-0.958807	4.49e-05	MEturquoise
Dihydrokaempferol	Iba07G014590	MEbrown-153	NF-YB	0.992878	9.97e-08	MEbrown
Kaempferol	Iba07G014590	MEbrown-153	NF-YB	0.923218	0.000382884	MEbrown
kaempferol-3-O-(2''-O-β-D-glucopyl)-β-D-rutinoside	Iba07G014590	MEbrown-153	NF-YB	0.986392	9.55e-07	MEbrown
kaempferol-3-O-galactoside (trifolin)	Iba07G014590	MEbrown-153	NF-YB	0.855171	0.00329417	MEbrown
kaempferol-3-O-glucoside (astragalin)	Iba07G014590	MEbrown-153	NF-YB	0.840576	0.00454122	MEbrown
kaempferol (afzelin)	Iba07G014590	MEbrown-153	NF-YB	0.987219	7.68e-07	MEbrown
Dihydrokaempferol	Iba02G009540	MEbrown-53	NF-YC	-0.902351	0.000869763	MEbrown
Kaempferol	Iba02G009540	MEbrown-53	NF-YC	-0.989801	3.49e-07	MEbrown
kaempferol-3-O-(2''-O-β-D-glucopyl)-β-D-rutinoside	Iba02G009540	MEbrown-53	NF-YC	-0.889315	0.00133097	MEbrown
kaempferol-3-O-galactoside (trifolin)	Iba02G009540	MEbrown-53	NF-YC	-0.971897	1.19e-05	MEbrown
kaempferol-3-O-glucoside (astragalin)	Iba02G009540	MEbrown-53	NF-YC	-0.968049	1.86e-05	MEbrown
kaempferol (afzelin)	Iba02G009540	MEbrown-53	NF-YC	-0.951636	7.81e-05	MEbrown
Kaempferol	Iba01G000190	MEturquoise-1	Nin-like	-0.945701	0.000116455	MEturquoise
kaempferol-3-O-galactoside (trifolin)	Iba01G000190	MEturquoise-1	Nin-like	-0.979502	3.98e-06	MEturquoise
kaempferol-3-O-glucoside (astragalin)	Iba01G000190	MEturquoise-1	Nin-like	-0.977692	5.34e-06	MEturquoise
kaempferol (afzelin)	Iba01G000190	MEturquoise-1	Nin-like	-0.816793	0.00720828	MEturquoise
Kaempferol	Iba07G016840	MEturquoise-226	Nin-like	-0.927186	0.000319248	MEturquoise
kaempferol-3-O-galactoside (trifolin)	Iba07G016840	MEturquoise-226	Nin-like	-0.975485	7.42e-06	MEturquoise
kaempferol-3-O-glucoside (astragalin)	Iba07G016840	MEturquoise-226	Nin-like	-0.969734	1.54e-05	MEturquoise
Dihydrokaempferol	Iba01G007030	MEbrown-6	Nin-like	-0.943179	0.000136171	MEbrown
Kaempferol	Iba01G007030	MEbrown-6	Nin-like	-0.983143	2.01e-06	MEbrown
kaempferol-3-O-(2''-O-β-D-glucopyl)-β-D-rutinoside	Iba01G007030	MEbrown-6	Nin-like	-0.932364	0.000247884	MEbrown
kaempferol-3-O-galactoside (trifolin)	Iba01G007030	MEbrown-6	Nin-like	-0.949183	9.27e-05	MEbrown
kaempferol-3-O-glucoside (astragalin)	Iba01G007030	MEbrown-6	Nin-like	-0.939528	0.00016872	MEbrown
kaempferol (afzelin)	Iba01G007030	MEbrown-6	Nin-like	-0.975236	7.68e-06	MEbrown
Dihydrokaempferol	Iba02G011260	MEbrown-55	Nin-like	0.908582	0.000694868	MEbrown
Kaempferol	Iba02G011260	MEbrown-55	Nin-like	0.994155	5e-08	MEbrown
kaempferol-3-O-(2''-O-β-D-glucopyl)-β-D-rutinoside	Iba02G011260	MEbrown-55	Nin-like	0.892615	0.00120115	MEbrown
kaempferol-3-O-galactoside (trifolin)	Iba02G011260	MEbrown-55	Nin-like	0.972926	1.05e-05	MEbrown
kaempferol-3-O-glucoside (astragalin)	Iba02G011260	MEbrown-55	Nin-like	0.971001	1.33e-05	MEbrown
kaempferol (afzelin)	Iba02G011260	MEbrown-55	Nin-like	0.961766	3.47e-05	MEbrown
Dihydrokaempferol	Iba05G004700	MEbrown-117	Nin-like	0.965828	2.35e-05	MEbrown
Kaempferol	Iba05G004700	MEbrown-117	Nin-like	0.96997	1.5e-05	MEbrown
kaempferol-3-O-(2''-O-β-D-glucopyl)-β-D-rutinoside	Iba05G004700	MEbrown-117	Nin-like	0.954221	6.46e-05	MEbrown
kaempferol-3-O-galactoside (trifolin)	Iba05G004700	MEbrown-117	Nin-like	0.926306	0.00033267	MEbrown
kaempferol-3-O-glucoside (astragalin)	Iba05G004700	MEbrown-117	Nin-like	0.914007	0.000564005	MEbrown
kaempferol (afzelin)	Iba05G004700	MEbrown-117	Nin-like	0.984187	1.61e-06	MEbrown
kaempferol-3-O-β-glucopyranoside-7-O-α-rhamnopyranoside	Iba01G041740	MEblue-169	RAV	0.906755	0.000743338	MEblue
kaempferol-3-O-β-glucopyranoside-7-O-α-rhamnopyranoside	Iba06G021660	MEblue-170	RAV	0.963925	2.83e-05	MEblue
Dihydrokaempferol	Iba04G014700	MEbrown-103	S1Fa-like	0.949975	8.78e-05	MEbrown
Kaempferol	Iba04G014700	MEbrown-103	S1Fa-like	0.97284	1.06e-05	MEbrown
kaempferol-3-O-(2''-O-β-D-glucopyl)-β-D-rutinoside	Iba04G014700	MEbrown-103	S1Fa-like	0.944018	0.000129366	MEbrown
kaempferol-3-O-galactoside (trifolin)	Iba04G014700	MEbrown-103	S1Fa-like	0.92736	0.000316648	MEbrown
kaempferol-3-O-glucoside (astragalin)	Iba04G014700	MEbrown-103	S1Fa-like	0.920954	0.00042292	MEbrown
kaempferol (afzelin)	Iba04G014700	MEbrown-103	S1Fa-like	0.977519	5.49e-06	MEbrown
kaempferol-3-O-β-glucopyranoside-7-O-α-rhamnopyranoside	Iba01G004030	MEblue-171	SBP	0.99618	1.13e-08	MEblue
kaempferol-3-O-β-glucopyranoside-7-O-α-rhamnopyranoside	Iba01G018850	MEblue-172	SBP	0.928252	0.000303514	MEblue
kaempferol-3-O-β-glucopyranoside-7-O-α-rhamnopyranoside	Iba01G026320	MEblue-173	SBP	0.974034	9.06e-06	MEblue
kaempferol-3-O-β-glucopyranoside-7-O-α-rhamnopyranoside	Iba01G037910	MEblue-174	SBP	0.995639	1.8e-08	MEblue
kaempferol-3-O-β-glucopyranoside-7-O-α-rhamnopyranoside	Iba03G002130	MEblue-175	SBP	0.950439	8.5e-05	MEblue
kaempferol-3-O-β-glucopyranoside-7-O-α-rhamnopyranoside	Iba03G018490	MEblue-176	SBP	0.932543	0.000245643	MEblue
kaempferol-3-O-β-glucopyranoside-7-O-α-rhamnopyranoside	Iba04G018930	MEblue-177	SBP	0.979156	4.22e-06	MEblue
Kaempferol	Iba03G015810	MEturquoise-105	SBP	0.949513	9.06e-05	MEturquoise
kaempferol-3-O-galactoside (trifolin)	Iba03G015810	MEturquoise-105	SBP	0.985882	1.09e-06	MEturquoise
kaempferol-3-O-glucoside (astragalin)	Iba03G015810	MEturquoise-105	SBP	0.982264	2.4e-06	MEturquoise
kaempferol (afzelin)	Iba03G015810	MEturquoise-105	SBP	0.81808	0.00704202	MEturquoise
kaempferol-3-O-β-glucopyranoside-7-O-α-rhamnopyranoside	Iba05G000080	MEblue-178	SRS	0.972532	1.1e-05	MEblue
kaempferol-3-O-β-glucopyranoside-7-O-α-rhamnopyranoside	Iba07G010680	MEblue-179	SRS	0.954769	6.2e-05	MEblue
Kaempferol	Iba05G033380	MEturquoise-179	SRS	-0.910997	0.000634264	MEturquoise
kaempferol-3-O-galactoside (trifolin)	Iba05G033380	MEturquoise-179	SRS	-0.963475	2.96e-05	MEturquoise
kaempferol-3-O-glucoside (astragalin)	Iba05G033380	MEturquoise-179	SRS	-0.963813	2.86e-05	MEturquoise
Dihydrokaempferol	Iba07G033130	MEturquoise-241	SRS	0.850147	0.00369266	MEturquoise
Kaempferol	Iba07G033130	MEturquoise-241	SRS	0.988395	5.48e-07	MEturquoise
kaempferol-3-O-(2''-O-β-D-glucopyl)-β-D-rutinoside	Iba07G033130	MEturquoise-241	SRS	0.841105	0.00449107	MEturquoise
kaempferol-3-O-galactoside (trifolin)	Iba07G033130	MEturquoise-241	SRS	0.977894	5.18e-06	MEturquoise
kaempferol-3-O-glucoside (astragalin)	Iba07G033130	MEturquoise-241	SRS	0.985566	1.17e-06	MEturquoise
kaempferol (afzelin)	Iba07G033130	MEturquoise-241	SRS	0.933005	0.000239913	MEturquoise
kaempferol-3-O-β-glucopyranoside-7-O-α-rhamnopyranoside	Iba02G031580	MEblue-180	TALE	0.886255	0.00145972	MEblue
kaempferol-3-O-β-glucopyranoside-7-O-α-rhamnopyranoside	Iba02G050420	MEblue-181	TALE	0.869841	0.00230101	MEblue
kaempferol-3-O-β-glucopyranoside-7-O-α-rhamnopyranoside	Iba04G010820	MEblue-182	TALE	0.944008	0.000129452	MEblue
kaempferol-3-O-β-glucopyranoside-7-O-α-rhamnopyranoside	Iba07G028750	MEblue-183	TALE	0.85069	0.0036481	MEblue
kaempferol-3-O-β-glucopyranoside-7-O-α-rhamnopyranoside	Iba07G028760	MEblue-184	TALE	-0.949682	8.96e-05	MEblue
Kaempferol	Iba02G041160	MEturquoise-76	TALE	-0.909661	0.000667302	MEturquoise
kaempferol-3-O-galactoside (trifolin)	Iba02G041160	MEturquoise-76	TALE	-0.965348	2.47e-05	MEturquoise
kaempferol-3-O-glucoside (astragalin)	Iba02G041160	MEturquoise-76	TALE	-0.964714	2.63e-05	MEturquoise
Dihydrokaempferol	Iba02G052720	MEturquoise-89	TALE	-0.858584	0.00304097	MEturquoise
Kaempferol	Iba02G052720	MEturquoise-89	TALE	-0.994648	3.67e-08	MEturquoise
kaempferol-3-O-(2''-O-β-D-glucopyl)-β-D-rutinoside	Iba02G052720	MEturquoise-89	TALE	-0.842716	0.00434097	MEturquoise
kaempferol-3-O-galactoside (trifolin)	Iba02G052720	MEturquoise-89	TALE	-0.994938	3.02e-08	MEturquoise
kaempferol-3-O-glucoside (astragalin)	Iba02G052720	MEturquoise-89	TALE	-0.988815	4.82e-07	MEturquoise
kaempferol (afzelin)	Iba02G052720	MEturquoise-89	TALE	-0.92783	0.00030968	MEturquoise
Dihydrokaempferol	Iba04G014020	MEturquoise-134	TALE	-0.837226	0.00486724	MEturquoise
Kaempferol	Iba04G014020	MEturquoise-134	TALE	-0.987491	7.12e-07	MEturquoise
kaempferol-3-O-(2''-O-β-D-glucopyl)-β-D-rutinoside	Iba04G014020	MEturquoise-134	TALE	-0.820236	0.00676943	MEturquoise
kaempferol-3-O-galactoside (trifolin)	Iba04G014020	MEturquoise-134	TALE	-0.993762	6.28e-08	MEturquoise
kaempferol-3-O-glucoside (astragalin)	Iba04G014020	MEturquoise-134	TALE	-0.986481	9.34e-07	MEturquoise
kaempferol (afzelin)	Iba04G014020	MEturquoise-134	TALE	-0.912996	0.000586963	MEturquoise
kaempferol-3-O-galactoside (trifolin)	Iba05G013860	MEturquoise-157	TALE	0.857018	0.00315543	MEturquoise
kaempferol-3-O-glucoside (astragalin)	Iba05G013860	MEturquoise-157	TALE	0.859323	0.00298798	MEturquoise
Kaempferol	Iba05G025980	MEturquoise-171	TALE	-0.951921	7.65e-05	MEturquoise
kaempferol-3-O-galactoside (trifolin)	Iba05G025980	MEturquoise-171	TALE	-0.989685	3.63e-07	MEturquoise
kaempferol-3-O-glucoside (astragalin)	Iba05G025980	MEturquoise-171	TALE	-0.987251	7.61e-07	MEturquoise
kaempferol (afzelin)	Iba05G025980	MEturquoise-171	TALE	-0.820062	0.00679112	MEturquoise
Dihydrokaempferol	Iba01G010220	MEbrown-11	TALE	0.925799	0.000340571	MEbrown
Kaempferol	Iba01G010220	MEbrown-11	TALE	0.983589	1.83e-06	MEbrown
kaempferol-3-O-(2''-O-β-D-glucopyl)-β-D-rutinoside	Iba01G010220	MEbrown-11	TALE	0.912413	0.000600486	MEbrown
kaempferol-3-O-galactoside (trifolin)	Iba01G010220	MEbrown-11	TALE	0.960197	3.98e-05	MEbrown
kaempferol-3-O-glucoside (astragalin)	Iba01G010220	MEbrown-11	TALE	0.946725	0.000109059	MEbrown
kaempferol (afzelin)	Iba01G010220	MEbrown-11	TALE	0.959743	4.14e-05	MEbrown
Dihydrokaempferol	Iba03G040170	MEbrown-89	TALE	0.974469	8.54e-06	MEbrown
kaempferol-3-O-(2''-O-β-D-glucopyl)-β-D-rutinoside	Iba03G040170	MEbrown-89	TALE	0.975863	7.03e-06	MEbrown
kaempferol (afzelin)	Iba03G040170	MEbrown-89	TALE	0.919101	0.000457798	MEbrown
kaempferol-3-O-β-glucopyranoside-7-O-α-rhamnopyranoside	Iba02G044740	MEblue-185	TCP	0.908353	0.000700808	MEblue
kaempferol-3-O-β-glucopyranoside-7-O-α-rhamnopyranoside	Iba03G030980	MEblue-186	TCP	0.873366	0.00209773	MEblue
kaempferol-3-O-β-glucopyranoside-7-O-α-rhamnopyranoside	Iba05G019120	MEblue-187	TCP	0.974483	8.52e-06	MEblue
kaempferol-3-O-β-glucopyranoside-7-O-α-rhamnopyranoside	Iba06G027800	MEblue-188	TCP	0.97393	9.18e-06	MEblue
kaempferol-3-O-β-glucopyranoside-7-O-α-rhamnopyranoside	Iba07G025140	MEblue-189	TCP	0.949123	9.3e-05	MEblue
Kaempferol	Iba01G014330	MEturquoise-17	TCP	-0.90476	0.000798886	MEturquoise
kaempferol-3-O-galactoside (trifolin)	Iba01G014330	MEturquoise-17	TCP	-0.96203	3.38e-05	MEturquoise
kaempferol-3-O-glucoside (astragalin)	Iba01G014330	MEturquoise-17	TCP	-0.956121	5.58e-05	MEturquoise
Kaempferol	Iba01G023890	MEturquoise-24	TCP	0.880646	0.00171778	MEturquoise
kaempferol-3-O-galactoside (trifolin)	Iba01G023890	MEturquoise-24	TCP	0.944683	0.000124153	MEturquoise
kaempferol-3-O-glucoside (astragalin)	Iba01G023890	MEturquoise-24	TCP	0.94257	0.000141259	MEturquoise
Kaempferol	Iba03G007140	MEturquoise-97	TCP	0.899639	0.000954684	MEturquoise
kaempferol-3-O-galactoside (trifolin)	Iba03G007140	MEturquoise-97	TCP	0.897365	0.00103021	MEturquoise
kaempferol-3-O-glucoside (astragalin)	Iba03G007140	MEturquoise-97	TCP	0.930745	0.000268841	MEturquoise
Kaempferol	Iba04G028640	MEturquoise-146	TCP	0.884862	0.0015211	MEturquoise
kaempferol-3-O-galactoside (trifolin)	Iba04G028640	MEturquoise-146	TCP	0.946529	0.000110446	MEturquoise
kaempferol-3-O-glucoside (astragalin)	Iba04G028640	MEturquoise-146	TCP	0.949437	9.11e-05	MEturquoise
kaempferol-3-O-galactoside (trifolin)	Iba05G032850	MEturquoise-178	TCP	0.84513	0.00412245	MEturquoise
kaempferol-3-O-glucoside (astragalin)	Iba05G032850	MEturquoise-178	TCP	0.852726	0.0034842	MEturquoise
Dihydrokaempferol	Iba01G030750	MEbrown-25	TCP	0.87831	0.00183399	MEbrown
Kaempferol	Iba01G030750	MEbrown-25	TCP	0.98489	1.38e-06	MEbrown
kaempferol-3-O-(2''-O-β-D-glucopyl)-β-D-rutinoside	Iba01G030750	MEbrown-25	TCP	0.859103	0.00300367	MEbrown
kaempferol-3-O-galactoside (trifolin)	Iba01G030750	MEbrown-25	TCP	0.981214	2.94e-06	MEbrown
kaempferol-3-O-glucoside (astragalin)	Iba01G030750	MEbrown-25	TCP	0.968292	1.81e-05	MEbrown
kaempferol (afzelin)	Iba01G030750	MEbrown-25	TCP	0.930888	0.000266952	MEbrown
Dihydrokaempferol	Iba02G006890	MEbrown-48	TCP	-0.95046	8.49e-05	MEbrown
kaempferol-3-O-(2''-O-β-D-glucopyl)-β-D-rutinoside	Iba02G006890	MEbrown-48	TCP	-0.954676	6.24e-05	MEbrown
kaempferol (afzelin)	Iba02G006890	MEbrown-48	TCP	-0.890439	0.00128569	MEbrown
Dihydrokaempferol	Iba05G020330	MEbrown-123	TCP	-0.897382	0.00102961	MEbrown
Kaempferol	Iba05G020330	MEbrown-123	TCP	-0.979426	4.03e-06	MEbrown
kaempferol-3-O-(2''-O-β-D-glucopyl)-β-D-rutinoside	Iba05G020330	MEbrown-123	TCP	-0.884067	0.00155691	MEbrown
kaempferol-3-O-galactoside (trifolin)	Iba05G020330	MEbrown-123	TCP	-0.961159	3.66e-05	MEbrown
kaempferol-3-O-glucoside (astragalin)	Iba05G020330	MEbrown-123	TCP	-0.953224	6.96e-05	MEbrown
kaempferol (afzelin)	Iba05G020330	MEbrown-123	TCP	-0.943322	0.000134995	MEbrown
Dihydrokaempferol	Iba06G026890	MEbrown-143	TCP	-0.969966	1.5e-05	MEbrown
Kaempferol	Iba06G026890	MEbrown-143	TCP	-0.911554	0.000620814	MEbrown
kaempferol-3-O-(2''-O-β-D-glucopyl)-β-D-rutinoside	Iba06G026890	MEbrown-143	TCP	-0.966852	2.11e-05	MEbrown
kaempferol-3-O-galactoside (trifolin)	Iba06G026890	MEbrown-143	TCP	-0.843644	0.00425601	MEbrown
kaempferol-3-O-glucoside (astragalin)	Iba06G026890	MEbrown-143	TCP	-0.842215	0.00438731	MEbrown
kaempferol (afzelin)	Iba06G026890	MEbrown-143	TCP	-0.968635	1.74e-05	MEbrown
kaempferol-3-O-β-glucopyranoside-7-O-α-rhamnopyranoside	Iba02G031710	MEblue-190	Trihelix	0.999727	1.1e-12	MEblue
kaempferol-3-O-β-glucopyranoside-7-O-α-rhamnopyranoside	Iba02G031710	MEblue-190	Trihelix			MEblue
kaempferol-3-O-β-glucopyranoside-7-O-α-rhamnopyranoside	Iba03G023000	MEblue-191	Trihelix	0.9749	8.05e-06	MEblue
kaempferol-3-O-β-glucopyranoside-7-O-α-rhamnopyranoside	Iba03G028990	MEblue-192	Trihelix	0.837209	0.00486888	MEblue
kaempferol-3-O-(2''-O-β-D-glucopyl)-β-D-rutinoside	Iba03G028990	MEblue-192	Trihelix	-0.807034	0.00855668	MEblue
Kaempferol	Iba01G004530	MEturquoise-6	Trihelix	-0.933907	0.000229005	MEturquoise
kaempferol-3-O-galactoside (trifolin)	Iba01G004530	MEturquoise-6	Trihelix	-0.979665	3.87e-06	MEturquoise
kaempferol-3-O-glucoside (astragalin)	Iba01G004530	MEturquoise-6	Trihelix	-0.977641	5.38e-06	MEturquoise
Kaempferol	Iba02G010880	MEturquoise-62	Trihelix	-0.934778	0.000218797	MEturquoise
kaempferol-3-O-galactoside (trifolin)	Iba02G010880	MEturquoise-62	Trihelix	-0.980878	3.12e-06	MEturquoise
kaempferol-3-O-glucoside (astragalin)	Iba02G010880	MEturquoise-62	Trihelix	-0.979114	4.25e-06	MEturquoise
Kaempferol	Iba03G008520	MEturquoise-98	Trihelix	-0.906668	0.000745696	MEturquoise
kaempferol-3-O-galactoside (trifolin)	Iba03G008520	MEturquoise-98	Trihelix	-0.964464	2.69e-05	MEturquoise
kaempferol-3-O-glucoside (astragalin)	Iba03G008520	MEturquoise-98	Trihelix	-0.962417	3.27e-05	MEturquoise
Dihydrokaempferol	Iba04G019420	MEturquoise-139	Trihelix	-0.84355	0.00426463	MEturquoise
Kaempferol	Iba04G019420	MEturquoise-139	Trihelix	-0.991544	1.82e-07	MEturquoise
kaempferol-3-O-(2''-O-β-D-glucopyl)-β-D-rutinoside	Iba04G019420	MEturquoise-139	Trihelix	-0.827409	0.00591402	MEturquoise
kaempferol-3-O-galactoside (trifolin)	Iba04G019420	MEturquoise-139	Trihelix	-0.994478	4.1e-08	MEturquoise
kaempferol-3-O-glucoside (astragalin)	Iba04G019420	MEturquoise-139	Trihelix	-0.989407	3.99e-07	MEturquoise
kaempferol (afzelin)	Iba04G019420	MEturquoise-139	Trihelix	-0.916998	0.000499768	MEturquoise
Kaempferol	Iba05G024660	MEturquoise-168	Trihelix	-0.928618	0.000298239	MEturquoise
kaempferol-3-O-galactoside (trifolin)	Iba05G024660	MEturquoise-168	Trihelix	-0.977249	5.72e-06	MEturquoise
kaempferol-3-O-glucoside (astragalin)	Iba05G024660	MEturquoise-168	Trihelix	-0.974266	8.78e-06	MEturquoise
Kaempferol	Iba06G028340	MEturquoise-206	Trihelix	-0.908806	0.000689087	MEturquoise
kaempferol-3-O-galactoside (trifolin)	Iba06G028340	MEturquoise-206	Trihelix	-0.96167	3.5e-05	MEturquoise
kaempferol-3-O-glucoside (astragalin)	Iba06G028340	MEturquoise-206	Trihelix	-0.964646	2.64e-05	MEturquoise
Kaempferol	Iba07G011340	MEturquoise-217	Trihelix	-0.816522	0.00724373	MEturquoise
kaempferol-3-O-glucoside (astragalin)	Iba07G011340	MEturquoise-217	Trihelix	-0.901908	0.000883276	MEturquoise
Dihydrokaempferol	Iba01G034960	MEbrown-27	Trihelix	0.950821	8.28e-05	MEbrown
kaempferol-3-O-(2''-O-β-D-glucopyl)-β-D-rutinoside	Iba01G034960	MEbrown-27	Trihelix	0.956856	5.27e-05	MEbrown
kaempferol (afzelin)	Iba01G034960	MEbrown-27	Trihelix	0.880308	0.00173427	MEbrown
Dihydrokaempferol	Iba03G006790	MEbrown-78	Trihelix	-0.972798	1.06e-05	MEbrown
Kaempferol	Iba03G006790	MEbrown-78	Trihelix	-0.96682	2.12e-05	MEbrown
kaempferol-3-O-(2''-O-β-D-glucopyl)-β-D-rutinoside	Iba03G006790	MEbrown-78	Trihelix	-0.965965	2.32e-05	MEbrown
kaempferol-3-O-galactoside (trifolin)	Iba03G006790	MEbrown-78	Trihelix	-0.916496	0.000510181	MEbrown
kaempferol-3-O-glucoside (astragalin)	Iba03G006790	MEbrown-78	Trihelix	-0.906888	0.000739724	MEbrown
kaempferol (afzelin)	Iba03G006790	MEbrown-78	Trihelix	-0.992737	1.07e-07	MEbrown
kaempferol-3-O-β-glucopyranoside-7-O-α-rhamnopyranoside	Iba03G032030	MEblue-193	WOX	0.915912	0.000522471	MEblue
kaempferol-3-O-β-glucopyranoside-7-O-α-rhamnopyranoside	Iba07G010130	MEblue-194	WOX	0.927398	0.000316086	MEblue
Kaempferol	Iba01G008530	MEturquoise-10	WOX	-0.913674	0.000571492	MEturquoise
kaempferol-3-O-galactoside (trifolin)	Iba01G008530	MEturquoise-10	WOX	-0.964924	2.57e-05	MEturquoise
kaempferol-3-O-glucoside (astragalin)	Iba01G008530	MEturquoise-10	WOX	-0.960022	4.05e-05	MEturquoise
kaempferol-3-O-β-glucopyranoside-7-O-α-rhamnopyranoside	Iba01G002940	MEblue-195	WRKY	-0.880849	0.00170794	MEblue
kaempferol-3-O-galactoside (trifolin)	Iba01G030610	MEblue-196	WRKY	-0.829253	0.00570671	MEblue
kaempferol-3-O-glucoside (astragalin)	Iba01G030610	MEblue-196	WRKY	-0.830318	0.00558923	MEblue
kaempferol-3-O-β-glucopyranoside-7-O-α-rhamnopyranoside	Iba02G043710	MEblue-197	WRKY	0.95128	8.01e-05	MEblue
kaempferol-3-O-β-glucopyranoside-7-O-α-rhamnopyranoside	Iba03G007680	MEblue-198	WRKY	0.917628	0.000486935	MEblue
kaempferol-3-O-β-glucopyranoside-7-O-α-rhamnopyranoside	Iba03G017070	MEblue-199	WRKY	-0.943315	0.000135052	MEblue
kaempferol-3-O-β-glucopyranoside-7-O-α-rhamnopyranoside	Iba03G019550	MEblue-200	WRKY	0.958461	4.62e-05	MEblue
kaempferol-3-O-β-glucopyranoside-7-O-α-rhamnopyranoside	Iba03G023060	MEblue-201	WRKY	0.97113	1.31e-05	MEblue
kaempferol-3-O-β-glucopyranoside-7-O-α-rhamnopyranoside	Iba03G038860	MEblue-202	WRKY	0.999587	4.7e-12	MEblue
kaempferol-3-O-β-glucopyranoside-7-O-α-rhamnopyranoside	Iba03G044050	MEblue-203	WRKY	-0.94611	0.000113456	MEblue
kaempferol-3-O-β-glucopyranoside-7-O-α-rhamnopyranoside	Iba07G011070	MEblue-204	WRKY	-0.811996	0.00785155	MEblue
Kaempferol	Iba01G025490	MEturquoise-25	WRKY	-0.833769	0.00522007	MEturquoise
kaempferol-3-O-galactoside (trifolin)	Iba01G025490	MEturquoise-25	WRKY	-0.913922	0.000565899	MEturquoise
kaempferol-3-O-glucoside (astragalin)	Iba01G025490	MEturquoise-25	WRKY	-0.914404	0.000555153	MEturquoise
Kaempferol	Iba01G032820	MEturquoise-31	WRKY	-0.896514	0.00105949	MEturquoise
kaempferol-3-O-galactoside (trifolin)	Iba01G032820	MEturquoise-31	WRKY	-0.943072	0.000137051	MEturquoise
kaempferol-3-O-glucoside (astragalin)	Iba01G032820	MEturquoise-31	WRKY	-0.937281	0.000191276	MEturquoise
Dihydrokaempferol	Iba01G032830	MEturquoise-32	WRKY	-0.813344	0.00766697	MEturquoise
Kaempferol	Iba01G032830	MEturquoise-32	WRKY	-0.973645	9.54e-06	MEturquoise
kaempferol-3-O-(2''-O-β-D-glucopyl)-β-D-rutinoside	Iba01G032830	MEturquoise-32	WRKY	-0.800091	0.00961359	MEturquoise
kaempferol-3-O-galactoside (trifolin)	Iba01G032830	MEturquoise-32	WRKY	-0.983206	1.99e-06	MEturquoise
kaempferol-3-O-glucoside (astragalin)	Iba01G032830	MEturquoise-32	WRKY	-0.982281	2.4e-06	MEturquoise
kaempferol (afzelin)	Iba01G032830	MEturquoise-32	WRKY	-0.898951	0.000977118	MEturquoise
Kaempferol	Iba01G037560	MEturquoise-38	WRKY	-0.86846	0.00238424	MEturquoise
kaempferol-3-O-galactoside (trifolin)	Iba01G037560	MEturquoise-38	WRKY	-0.93817	0.00018211	MEturquoise
kaempferol-3-O-glucoside (astragalin)	Iba01G037560	MEturquoise-38	WRKY	-0.929867	0.000280726	MEturquoise
Kaempferol	Iba01G040960	MEturquoise-44	WRKY	-0.904988	0.000792399	MEturquoise
kaempferol-3-O-galactoside (trifolin)	Iba01G040960	MEturquoise-44	WRKY	-0.961571	3.53e-05	MEturquoise
kaempferol-3-O-glucoside (astragalin)	Iba01G040960	MEturquoise-44	WRKY	-0.963275	3.02e-05	MEturquoise
Kaempferol	Iba02G011680	MEturquoise-64	WRKY	-0.917898	0.000481495	MEturquoise
kaempferol-3-O-galactoside (trifolin)	Iba02G011680	MEturquoise-64	WRKY	-0.970244	1.45e-05	MEturquoise
kaempferol-3-O-glucoside (astragalin)	Iba02G011680	MEturquoise-64	WRKY	-0.969853	1.52e-05	MEturquoise
Kaempferol	Iba02G022540	MEturquoise-70	WRKY	-0.830279	0.00559354	MEturquoise
kaempferol-3-O-galactoside (trifolin)	Iba02G022540	MEturquoise-70	WRKY	-0.910352	0.000650069	MEturquoise
kaempferol-3-O-glucoside (astragalin)	Iba02G022540	MEturquoise-70	WRKY	-0.91339	0.000577924	MEturquoise
Kaempferol	Iba03G001480	MEturquoise-91	WRKY	-0.919818	0.000444071	MEturquoise
kaempferol-3-O-galactoside (trifolin)	Iba03G001480	MEturquoise-91	WRKY	-0.935364	0.000212126	MEturquoise
kaempferol-3-O-glucoside (astragalin)	Iba03G001480	MEturquoise-91	WRKY	-0.928203	0.000304232	MEturquoise
kaempferol (afzelin)	Iba03G001480	MEturquoise-91	WRKY	-0.817981	0.00705471	MEturquoise
Kaempferol	Iba03G008760	MEturquoise-99	WRKY	-0.808588	0.00833133	MEturquoise
kaempferol-3-O-galactoside (trifolin)	Iba03G008760	MEturquoise-99	WRKY	-0.894663	0.00112522	MEturquoise
kaempferol-3-O-glucoside (astragalin)	Iba03G008760	MEturquoise-99	WRKY	-0.896601	0.00105648	MEturquoise
Kaempferol	Iba03G012500	MEturquoise-102	WRKY	-0.969746	1.54e-05	MEturquoise
kaempferol-3-O-galactoside (trifolin)	Iba03G012500	MEturquoise-102	WRKY	-0.992118	1.42e-07	MEturquoise
kaempferol-3-O-glucoside (astragalin)	Iba03G012500	MEturquoise-102	WRKY	-0.989802	3.49e-07	MEturquoise
kaempferol (afzelin)	Iba03G012500	MEturquoise-102	WRKY	-0.86009	0.00293362	MEturquoise
Kaempferol	Iba04G004420	MEturquoise-124	WRKY	-0.842092	0.00439871	MEturquoise
kaempferol-3-O-galactoside (trifolin)	Iba04G004420	MEturquoise-124	WRKY	-0.918537	0.000468802	MEturquoise
kaempferol-3-O-glucoside (astragalin)	Iba04G004420	MEturquoise-124	WRKY	-0.918592	0.000467717	MEturquoise
Kaempferol	Iba04G011360	MEturquoise-131	WRKY	-0.884316	0.00154565	MEturquoise
kaempferol-3-O-galactoside (trifolin)	Iba04G011360	MEturquoise-131	WRKY	-0.943852	0.000130692	MEturquoise
kaempferol-3-O-glucoside (astragalin)	Iba04G011360	MEturquoise-131	WRKY	-0.944479	0.000125733	MEturquoise
Dihydrokaempferol	Iba04G017380	MEturquoise-138	WRKY	-0.806226	0.00867534	MEturquoise
Kaempferol	Iba04G017380	MEturquoise-138	WRKY	-0.951257	8.03e-05	MEturquoise
kaempferol-3-O-galactoside (trifolin)	Iba04G017380	MEturquoise-138	WRKY	-0.950718	8.34e-05	MEturquoise
kaempferol-3-O-glucoside (astragalin)	Iba04G017380	MEturquoise-138	WRKY	-0.951918	7.66e-05	MEturquoise
kaempferol (afzelin)	Iba04G017380	MEturquoise-138	WRKY	-0.886154	0.00146411	MEturquoise
kaempferol-3-O-galactoside (trifolin)	Iba04G025720	MEturquoise-142	WRKY	-0.882213	0.00164273	MEturquoise
kaempferol-3-O-glucoside (astragalin)	Iba04G025720	MEturquoise-142	WRKY	-0.885469	0.00149412	MEturquoise
Kaempferol	Iba04G027460	MEturquoise-144	WRKY	-0.863435	0.00270462	MEturquoise
kaempferol-3-O-galactoside (trifolin)	Iba04G027460	MEturquoise-144	WRKY	-0.924967	0.000353835	MEturquoise
kaempferol-3-O-glucoside (astragalin)	Iba04G027460	MEturquoise-144	WRKY	-0.927359	0.000316669	MEturquoise
Kaempferol	Iba05G005830	MEturquoise-154	WRKY	-0.914611	0.000550581	MEturquoise
kaempferol-3-O-galactoside (trifolin)	Iba05G005830	MEturquoise-154	WRKY	-0.968507	1.77e-05	MEturquoise
kaempferol-3-O-glucoside (astragalin)	Iba05G005830	MEturquoise-154	WRKY	-0.968646	1.74e-05	MEturquoise
Kaempferol	Iba05G019430	MEturquoise-161	WRKY	-0.933732	0.000231092	MEturquoise
kaempferol-3-O-galactoside (trifolin)	Iba05G019430	MEturquoise-161	WRKY	-0.979118	4.25e-06	MEturquoise
kaempferol-3-O-glucoside (astragalin)	Iba05G019430	MEturquoise-161	WRKY	-0.978988	4.34e-06	MEturquoise
Kaempferol	Iba06G017400	MEturquoise-199	WRKY	-0.936962	0.000194639	MEturquoise
kaempferol-3-O-galactoside (trifolin)	Iba06G017400	MEturquoise-199	WRKY	-0.968681	1.74e-05	MEturquoise
kaempferol-3-O-glucoside (astragalin)	Iba06G017400	MEturquoise-199	WRKY	-0.953608	6.77e-05	MEturquoise
kaempferol (afzelin)	Iba06G017400	MEturquoise-199	WRKY	-0.827127	0.00594626	MEturquoise
Kaempferol	Iba06G017410	MEturquoise-200	WRKY	-0.91898	0.000460153	MEturquoise
kaempferol-3-O-galactoside (trifolin)	Iba06G017410	MEturquoise-200	WRKY	-0.970871	1.35e-05	MEturquoise
kaempferol-3-O-glucoside (astragalin)	Iba06G017410	MEturquoise-200	WRKY	-0.970285	1.45e-05	MEturquoise
Kaempferol	Iba07G014940	MEturquoise-225	WRKY	-0.959388	4.27e-05	MEturquoise
kaempferol-3-O-galactoside (trifolin)	Iba07G014940	MEturquoise-225	WRKY	-0.978643	4.59e-06	MEturquoise
kaempferol-3-O-glucoside (astragalin)	Iba07G014940	MEturquoise-225	WRKY	-0.980733	3.21e-06	MEturquoise
kaempferol (afzelin)	Iba07G014940	MEturquoise-225	WRKY	-0.858947	0.00301487	MEturquoise
Kaempferol	Iba07G031350	MEturquoise-237	WRKY	-0.925661	0.000342759	MEturquoise
kaempferol-3-O-galactoside (trifolin)	Iba07G031350	MEturquoise-237	WRKY	-0.975582	7.31e-06	MEturquoise
kaempferol-3-O-glucoside (astragalin)	Iba07G031350	MEturquoise-237	WRKY	-0.974809	8.15e-06	MEturquoise
Dihydrokaempferol	Iba01G022710	MEbrown-22	WRKY	0.999153	5.83e-11	MEbrown
Kaempferol	Iba01G022710	MEbrown-22	WRKY	0.90123	0.000904201	MEbrown
kaempferol-3-O-(2''-O-β-D-glucopyl)-β-D-rutinoside	Iba01G022710	MEbrown-22	WRKY	0.995263	2.4e-08	MEbrown
kaempferol-3-O-galactoside (trifolin)	Iba01G022710	MEbrown-22	WRKY	0.818333	0.00700967	MEbrown
kaempferol-3-O-glucoside (astragalin)	Iba01G022710	MEbrown-22	WRKY	0.810731	0.00802739	MEbrown
kaempferol (afzelin)	Iba01G022710	MEbrown-22	WRKY	0.983776	1.76e-06	MEbrown
Dihydrokaempferol	Iba01G047150	MEbrown-36	WRKY	0.973713	9.45e-06	MEbrown
kaempferol-3-O-(2''-O-β-D-glucopyl)-β-D-rutinoside	Iba01G047150	MEbrown-36	WRKY	0.976346	6.55e-06	MEbrown
kaempferol (afzelin)	Iba01G047150	MEbrown-36	WRKY	0.917502	0.000489483	MEbrown
Dihydrokaempferol	Iba02G016630	MEbrown-58	WRKY	-0.909038	0.000683133	MEbrown
Kaempferol	Iba02G016630	MEbrown-58	WRKY	-0.965502	2.43e-05	MEbrown
kaempferol-3-O-(2''-O-β-D-glucopyl)-β-D-rutinoside	Iba02G016630	MEbrown-58	WRKY	-0.893401	0.00117162	MEbrown
kaempferol-3-O-galactoside (trifolin)	Iba02G016630	MEbrown-58	WRKY	-0.941802	0.000147867	MEbrown
kaempferol-3-O-glucoside (astragalin)	Iba02G016630	MEbrown-58	WRKY	-0.925832	0.000340057	MEbrown
kaempferol (afzelin)	Iba02G016630	MEbrown-58	WRKY	-0.938082	0.000182999	MEbrown
Dihydrokaempferol	Iba02G020810	MEbrown-59	WRKY	0.961563	3.53e-05	MEbrown
kaempferol-3-O-(2''-O-β-D-glucopyl)-β-D-rutinoside	Iba02G020810	MEbrown-59	WRKY	0.966516	2.19e-05	MEbrown
kaempferol (afzelin)	Iba02G020810	MEbrown-59	WRKY	0.903923	0.000823044	MEbrown
Dihydrokaempferol	Iba03G018270	MEbrown-80	WRKY	-0.968357	1.8e-05	MEbrown
Kaempferol	Iba03G018270	MEbrown-80	WRKY	-0.815523	0.00737493	MEbrown
kaempferol-3-O-(2''-O-β-D-glucopyl)-β-D-rutinoside	Iba03G018270	MEbrown-80	WRKY	-0.972234	1.14e-05	MEbrown
kaempferol (afzelin)	Iba03G018270	MEbrown-80	WRKY	-0.948165	9.92e-05	MEbrown
Dihydrokaempferol	Iba04G017950	MEbrown-105	WRKY	0.889618	0.00131863	MEbrown
kaempferol-3-O-(2''-O-β-D-glucopyl)-β-D-rutinoside	Iba04G017950	MEbrown-105	WRKY	0.89572	0.00108736	MEbrown
Dihydrokaempferol	Iba05G032320	MEbrown-129	WRKY	0.851119	0.00361311	MEbrown
kaempferol-3-O-(2''-O-β-D-glucopyl)-β-D-rutinoside	Iba05G032320	MEbrown-129	WRKY	0.853648	0.00341169	MEbrown
Dihydrokaempferol	Iba06G028780	MEbrown-146	WRKY	0.988575	5.19e-07	MEbrown
Kaempferol	Iba06G028780	MEbrown-146	WRKY	0.853634	0.00341276	MEbrown
kaempferol-3-O-(2''-O-β-D-glucopyl)-β-D-rutinoside	Iba06G028780	MEbrown-146	WRKY	0.99335	7.84e-08	MEbrown
kaempferol (afzelin)	Iba06G028780	MEbrown-146	WRKY	0.963203	3.04e-05	MEbrown
Dihydrokaempferol	Iba07G012140	MEbrown-152	WRKY	-0.877915	0.00185418	MEbrown
Kaempferol	Iba07G012140	MEbrown-152	WRKY	-0.926787	0.000325285	MEbrown
kaempferol-3-O-(2''-O-β-D-glucopyl)-β-D-rutinoside	Iba07G012140	MEbrown-152	WRKY	-0.862625	0.00275893	MEbrown
kaempferol-3-O-galactoside (trifolin)	Iba07G012140	MEbrown-152	WRKY	-0.898713	0.000984954	MEbrown
kaempferol-3-O-glucoside (astragalin)	Iba07G012140	MEbrown-152	WRKY	-0.886061	0.00146817	MEbrown
kaempferol (afzelin)	Iba07G012140	MEbrown-152	WRKY	-0.906023	0.000763396	MEbrown
Dihydrokaempferol	Iba07G024380	MEbrown-156	WRKY	-0.918271	0.000474058	MEbrown
Kaempferol	Iba07G024380	MEbrown-156	WRKY	-0.980112	3.58e-06	MEbrown
kaempferol-3-O-(2''-O-β-D-glucopyl)-β-D-rutinoside	Iba07G024380	MEbrown-156	WRKY	-0.907157	0.000732481	MEbrown
kaempferol-3-O-galactoside (trifolin)	Iba07G024380	MEbrown-156	WRKY	-0.954766	6.2e-05	MEbrown
kaempferol-3-O-glucoside (astragalin)	Iba07G024380	MEbrown-156	WRKY	-0.951195	8.06e-05	MEbrown
kaempferol (afzelin)	Iba07G024380	MEbrown-156	WRKY	-0.962628	3.2e-05	MEbrown
kaempferol-3-O-β-glucopyranoside-7-O-α-rhamnopyranoside	Iba01G028870	MEblue-205	YABBY	0.955951	5.66e-05	MEblue
kaempferol-3-O-β-glucopyranoside-7-O-α-rhamnopyranoside	Iba01G037830	MEblue-206	YABBY	0.982722	2.19e-06	MEblue
kaempferol-3-O-β-glucopyranoside-7-O-α-rhamnopyranoside	Iba03G018650	MEblue-207	YABBY	0.976984	5.96e-06	MEblue
kaempferol-3-O-β-glucopyranoside-7-O-α-rhamnopyranoside	Iba05G035160	MEblue-208	YABBY	0.927667	0.000312088	MEblue
kaempferol-3-O-β-glucopyranoside-7-O-α-rhamnopyranoside	Iba07G002090	MEblue-209	YABBY	0.99645	8.75e-09	MEblue
Dihydrokaempferol	Iba03G004660	MEbrown-77	YABBY	0.913916	0.000566038	MEbrown
Kaempferol	Iba03G004660	MEbrown-77	YABBY	0.99049	2.74e-07	MEbrown
kaempferol-3-O-(2''-O-β-D-glucopyl)-β-D-rutinoside	Iba03G004660	MEbrown-77	YABBY	0.898304	0.000998526	MEbrown
kaempferol-3-O-galactoside (trifolin)	Iba03G004660	MEbrown-77	YABBY	0.972094	1.16e-05	MEbrown
kaempferol-3-O-glucoside (astragalin)	Iba03G004660	MEbrown-77	YABBY	0.961804	3.45e-05	MEbrown
kaempferol (afzelin)	Iba03G004660	MEbrown-77	YABBY	0.956644	5.35e-05	MEbrown
Dihydrokaempferol	Iba03G040780	MEbrown-91	YABBY	0.9214	0.000414806	MEbrown
Kaempferol	Iba03G040780	MEbrown-91	YABBY	0.991878	1.58e-07	MEbrown
kaempferol-3-O-(2''-O-β-D-glucopyl)-β-D-rutinoside	Iba03G040780	MEbrown-91	YABBY	0.906692	0.00074504	MEbrown
kaempferol-3-O-galactoside (trifolin)	Iba03G040780	MEbrown-91	YABBY	0.969535	1.58e-05	MEbrown
kaempferol-3-O-glucoside (astragalin)	Iba03G040780	MEbrown-91	YABBY	0.960675	3.82e-05	MEbrown
kaempferol (afzelin)	Iba03G040780	MEbrown-91	YABBY	0.967622	1.95e-05	MEbrown
kaempferol-3-O-β-glucopyranoside-7-O-α-rhamnopyranoside	Iba01G010780	MEblue-210	ZF-HD	0.998851	1.69e-10	MEblue
kaempferol-3-O-β-glucopyranoside-7-O-α-rhamnopyranoside	Iba01G013460	MEblue-211	ZF-HD	0.985441	1.21e-06	MEblue
kaempferol-3-O-β-glucopyranoside-7-O-α-rhamnopyranoside	Iba01G035980	MEblue-212	ZF-HD	0.982476	2.31e-06	MEblue
kaempferol-3-O-β-glucopyranoside-7-O-α-rhamnopyranoside	Iba02G051830	MEblue-213	ZF-HD	0.971113	1.31e-05	MEblue
kaempferol-3-O-β-glucopyranoside-7-O-α-rhamnopyranoside	Iba03G045600	MEblue-214	ZF-HD	0.984198	1.61e-06	MEblue
kaempferol-3-O-β-glucopyranoside-7-O-α-rhamnopyranoside	Iba04G028140	MEblue-215	ZF-HD	0.992136	1.41e-07	MEblue
kaempferol-3-O-β-glucopyranoside-7-O-α-rhamnopyranoside	Iba05G003880	MEblue-216	ZF-HD	0.994512	4.01e-08	MEblue
kaempferol-3-O-β-glucopyranoside-7-O-α-rhamnopyranoside	Iba06G026930	MEblue-217	ZF-HD	0.93184	0.00025454	MEblue
kaempferol-3-O-β-glucopyranoside-7-O-α-rhamnopyranoside	Iba07G008460	MEblue-218	ZF-HD	0.993466	7.38e-08	MEblue
Kaempferol	Iba02G006440	MEturquoise-59	ZF-HD	0.924769	0.000357042	MEturquoise
kaempferol-3-O-galactoside (trifolin)	Iba02G006440	MEturquoise-59	ZF-HD	0.973902	9.22e-06	MEturquoise
kaempferol-3-O-glucoside (astragalin)	Iba02G006440	MEturquoise-59	ZF-HD	0.972827	1.06e-05	MEturquoise
Kaempferol	Iba02G044840	MEturquoise-79	ZF-HD	-0.917324	0.000493104	MEturquoise
kaempferol-3-O-galactoside (trifolin)	Iba02G044840	MEturquoise-79	ZF-HD	-0.966176	2.27e-05	MEturquoise
kaempferol-3-O-glucoside (astragalin)	Iba02G044840	MEturquoise-79	ZF-HD	-0.967279	2.02e-05	MEturquoise
Kaempferol	Iba07G029020	MEturquoise-236	ZF-HD	-0.937342	0.000190633	MEturquoise
kaempferol-3-O-galactoside (trifolin)	Iba07G029020	MEturquoise-236	ZF-HD	-0.977193	5.77e-06	MEturquoise
kaempferol-3-O-glucoside (astragalin)	Iba07G029020	MEturquoise-236	ZF-HD	-0.974782	8.18e-06	MEturquoise
Dihydrokaempferol	Iba01G058340	MEbrown-39	ZF-HD	0.884515	0.00153668	MEbrown
Kaempferol	Iba01G058340	MEbrown-39	ZF-HD	0.991386	1.94e-07	MEbrown
kaempferol-3-O-(2''-O-β-D-glucopyl)-β-D-rutinoside	Iba01G058340	MEbrown-39	ZF-HD	0.875536	0.00197896	MEbrown
kaempferol-3-O-galactoside (trifolin)	Iba01G058340	MEbrown-39	ZF-HD	0.976764	6.16e-06	MEbrown
kaempferol-3-O-glucoside (astragalin)	Iba01G058340	MEbrown-39	ZF-HD	0.976574	6.33e-06	MEbrown
kaempferol (afzelin)	Iba01G058340	MEbrown-39	ZF-HD	0.941801	0.000147881	MEbrown
Dihydrokaempferol	Iba02G006430	MEbrown-46	ZF-HD	0.979792	3.79e-06	MEbrown
kaempferol-3-O-(2''-O-β-D-glucopyl)-β-D-rutinoside	Iba02G006430	MEbrown-46	ZF-HD	0.979098	4.26e-06	MEbrown
kaempferol (afzelin)	Iba02G006430	MEbrown-46	ZF-HD	0.928544	0.000299305	MEbrown
Dihydrokaempferol	Iba05G021630	MEbrown-125	ZF-HD	0.981029	3.04e-06	MEbrown
Kaempferol	Iba05G021630	MEbrown-125	ZF-HD	0.923654	0.000375497	MEbrown
kaempferol-3-O-(2''-O-β-D-glucopyl)-β-D-rutinoside	Iba05G021630	MEbrown-125	ZF-HD	0.982029	2.52e-06	MEbrown
kaempferol-3-O-galactoside (trifolin)	Iba05G021630	MEbrown-125	ZF-HD	0.859099	0.00300398	MEbrown
kaempferol-3-O-glucoside (astragalin)	Iba05G021630	MEbrown-125	ZF-HD	0.839885	0.00460712	MEbrown
kaempferol (afzelin)	Iba05G021630	MEbrown-125	ZF-HD	0.980574	3.3e-06	MEbrown
Dihydrokaempferol	Iba06G024670	MEbrown-142	ZF-HD	0.937411	0.000189913	MEbrown
kaempferol-3-O-(2''-O-β-D-glucopyl)-β-D-rutinoside	Iba06G024670	MEbrown-142	ZF-HD	0.945018	0.000121579	MEbrown
kaempferol (afzelin)	Iba06G024670	MEbrown-142	ZF-HD	0.866548	0.00250285	MEbrown

## Sheet: 13_3
Metabolits	Genes	modules	Gene Code	Correlation R	p-value	Famikes	annotation1	annotation2	annotation3	annotation4	annotation5
kaempferol-3-O-β-glucopyranoside-7-O-α-rhamnopyranoside	Iba04G014420	MEblue	MEblue-1	0.829923	0.0056326	OG0027437	Molecular Function: UDP-glycosyltransferase activity (GO:0008194);;	K13496|1.4e-06|nto:104108771|K13496 UDP-glucosyltransferase 73C [EC:2.4.1.-] | (RefSeq) UDP-glycosyltransferase 73C3-like isoform X1	[GC]	--	--	Crocetin glucosyltransferase 3 OS=Crocus sativus OX=82528 GN=GLT3 PE=1 SV=1	Glycosyltransferase OS=Handroanthus impetiginosus OX=429701 GN=CDL12_06197 PE=3 SV=1	G	Carbohydrate transport and metabolism	hypothetical protein MIMGU_mgv11b017767mg [Erythranthe guttata]		Genes	Modules
kaempferol-3-O-β-glucopyranoside-7-O-α-rhamnopyranoside	Iba03G021160	MEblue	MEblue-2	0.89642	0.00106276	OG0006213	Cellular Component: integral component of membrane (GO:0016021);;	K09775|2.9e-11|dzi:111283728|K09775 uncharacterized protein | (RefSeq) uncharacterized protein LOC111283728 isoform X1	--	--	Core-2/I-Branching enzyme	Glycosyltransferase BC10 OS=Oryza sativa subsp. japonica OX=39947 GN=BC10 PE=1 SV=1	4-hydroxy-7-methoxy-3-oxo-3,4-dihydro-2H-1, 4-benzoxazin-2-yl glucoside beta-D-glucosidase OS=Actinidia chinensis var. chinensis OX=1590841 GN=CEY00_Acc21303 PE=4 SV=1	S	Function unknown	PREDICTED: uncharacterized protein LOC104239130 [Nicotiana sylvestris]		Iba01G015490
kaempferol-3-O-galactoside (trifolin)	Iba03G031610	MEblue	MEblue-3	0.845845	0.0040592	OG0001138	Cellular Component: integral component of membrane (GO:0016021);;	K09775|1.2e-10|dzi:111283728|K09775 uncharacterized protein | (RefSeq) uncharacterized protein LOC111283728 isoform X1	--	--	Core-2/I-Branching enzyme	Glycosyltransferase BC10 OS=Oryza sativa subsp. japonica OX=39947 GN=BC10 PE=1 SV=1	Uncharacterized protein OS=Nyssa sinensis OX=561372 GN=F0562_025136 PE=4 SV=1	S	Function unknown	PREDICTED: uncharacterized protein LOC105158025 [Sesamum indicum]		Iba01G048260
kaempferol-3-O-glucoside (astragalin)	Iba03G031610	MEblue	MEblue-3	0.857003	0.00315654	OG0001138	Cellular Component: integral component of membrane (GO:0016021);;	K09775|1.2e-10|dzi:111283728|K09775 uncharacterized protein | (RefSeq) uncharacterized protein LOC111283728 isoform X1	--	--	Core-2/I-Branching enzyme	Glycosyltransferase BC10 OS=Oryza sativa subsp. japonica OX=39947 GN=BC10 PE=1 SV=1	Uncharacterized protein OS=Nyssa sinensis OX=561372 GN=F0562_025136 PE=4 SV=1	S	Function unknown	PREDICTED: uncharacterized protein LOC105158025 [Sesamum indicum]		Iba07G027100
kaempferol-3-O-β-glucopyranoside-7-O-α-rhamnopyranoside	Iba05G029680	MEblue	MEblue-4	0.957946	4.82e-05	OG0007744	Cellular Component: membrane (GO:0016020);;	--	--	--	Core-2/I-Branching enzyme	Glycosyltransferase BC10 OS=Oryza sativa subsp. japonica OX=39947 GN=BC10 PE=1 SV=1	Uncharacterized protein OS=Nyssa sinensis OX=561372 GN=F0562_025772 PE=4 SV=1	S	Function unknown	PREDICTED: uncharacterized protein LOC105161016 [Sesamum indicum]		Iba03G045860
kaempferol-3-O-β-glucopyranoside-7-O-α-rhamnopyranoside	Iba01G032650	MEblue	MEblue-5	0.981393	2.84e-06	OG0020222	Biological Process: protein glycosylation (GO:0006486);; Molecular Function: transferase activity, transferring glycosyl groups (GO:0016757);;	K18789|8.8e-43|mesc:110630742|K18789 xylogalacturonan beta-1,3-xylosyltransferase [EC:2.4.2.41] | (RefSeq) probable glycosyltransferase At5g20260	[GMW]	--	Exostosin family	Probable glycosyltransferase At5g03795 OS=Arabidopsis thaliana OX=3702 GN=At5g03795 PE=3 SV=2	Exostosin domain-containing protein OS=Nyssa sinensis OX=561372 GN=F0562_032247 PE=3 SV=1	--	--	PREDICTED: probable glycosyltransferase At5g03795 [Sesamum indicum]		Iba06G007830
kaempferol-3-O-β-glucopyranoside-7-O-α-rhamnopyranoside	Iba04G032830	MEblue	MEblue-6	0.982518	2.29e-06	OG0002257	Cellular Component: integral component of membrane (GO:0016021);; Molecular Function: transferase activity, transferring glycosyl groups (GO:0016757);;	K08238|4.9e-94|bvg:104894005|K08238 xyloglucan 6-xylosyltransferase [EC:2.4.2.39] | (RefSeq) probable xyloglucan 6-xylosyltransferase 5	[GM]	--	galactosyl transferase GMA12/MNN10 family	Putative glycosyltransferase 7 OS=Arabidopsis thaliana OX=3702 GN=GT7 PE=2 SV=1	Uncharacterized protein OS=Nyssa sinensis OX=561372 GN=F0562_006262 PE=3 SV=1	--	--	PREDICTED: galactomannan galactosyltransferase 1-like [Cucumis sativus]		Iba02G007870
kaempferol-3-O-β-glucopyranoside-7-O-α-rhamnopyranoside	Iba02G027010	MEblue	MEblue-7	0.950098	8.7e-05	Na	Molecular Function: beta-1,4-mannosylglycoprotein 4-beta-N-acetylglucosaminyltransferase activity (GO:0003830);; Biological Process: protein N-linked glycosylation (GO:0006487);; Cellular Component: integral component of membrane (GO:0016021);;	K00737|1.4e-175|oeu:111403379|K00737 beta-1,4-mannosyl-glycoprotein beta-1,4-N-acetylglucosaminyltransferase [EC:2.4.1.144] | (RefSeq) beta-1,4-mannosyl-glycoprotein 4-beta-N-acetylglucosaminyltransferase-like	--	--	Glycosyltransferase family 17	Beta-1,4-mannosyl-glycoprotein 4-beta-N-acetylglucosaminyltransferase OS=Rattus norvegicus OX=10116 GN=Mgat3 PE=1 SV=2	Beta-1,4-mannosyl-glycoprotein like OS=Actinidia chinensis var. chinensis OX=1590841 GN=CEY00_Acc14225 PE=4 SV=1	S	Function unknown	unnamed protein product [Coffea canephora]		Iba01G031980
kaempferol-3-O-galactoside (trifolin)	Iba02G038100	MEblue	MEblue-8	0.838623	0.00472941	OG0004360	Molecular Function: alpha,alpha-trehalose-phosphate synthase (UDP-forming) activity (GO:0003825);; Biological Process: trehalose biosynthetic process (GO:0005992);;	K16055|0.0e+00|vvi:100255459|K16055 trehalose 6-phosphate synthase/phosphatase [EC:2.4.1.15 3.1.3.12] | (RefSeq) alpha,alpha-trehalose-phosphate synthase [UDP-forming] 1	[G]	Carbohydrate transport and metabolism	Glycosyltransferase family 20	Alpha,alpha-trehalose-phosphate synthase [UDP-forming] 1 OS=Arabidopsis thaliana OX=3702 GN=TPS1 PE=1 SV=1	Alpha,alpha-trehalose-phosphate synthase (UDP-forming) OS=Nyssa sinensis OX=561372 GN=F0562_013791 PE=3 SV=1	G	Carbohydrate transport and metabolism	PREDICTED: alpha,alpha-trehalose-phosphate synthase [UDP-forming] 1-like [Vitis vinifera]		Iba01G042180
kaempferol-3-O-glucoside (astragalin)	Iba02G038100	MEblue	MEblue-8	0.850729	0.00364484	OG0004360	Molecular Function: alpha,alpha-trehalose-phosphate synthase (UDP-forming) activity (GO:0003825);; Biological Process: trehalose biosynthetic process (GO:0005992);;	K16055|0.0e+00|vvi:100255459|K16055 trehalose 6-phosphate synthase/phosphatase [EC:2.4.1.15 3.1.3.12] | (RefSeq) alpha,alpha-trehalose-phosphate synthase [UDP-forming] 1	[G]	Carbohydrate transport and metabolism	Glycosyltransferase family 20	Alpha,alpha-trehalose-phosphate synthase [UDP-forming] 1 OS=Arabidopsis thaliana OX=3702 GN=TPS1 PE=1 SV=1	Alpha,alpha-trehalose-phosphate synthase (UDP-forming) OS=Nyssa sinensis OX=561372 GN=F0562_013791 PE=3 SV=1	G	Carbohydrate transport and metabolism	PREDICTED: alpha,alpha-trehalose-phosphate synthase [UDP-forming] 1-like [Vitis vinifera]		Iba02G033920
kaempferol-3-O-β-glucopyranoside-7-O-α-rhamnopyranoside	Iba03G042330	MEblue	MEblue-9	0.926785	0.000325315	OG0000626	Molecular Function: catalytic activity (GO:0003824);; Biological Process: trehalose biosynthetic process (GO:0005992);;	K16055|0.0e+00|vvi:100259175|K16055 trehalose 6-phosphate synthase/phosphatase [EC:2.4.1.15 3.1.3.12] | (RefSeq) alpha,alpha-trehalose-phosphate synthase [UDP-forming] 5	[G]	Carbohydrate transport and metabolism	Glycosyltransferase family 20	Alpha,alpha-trehalose-phosphate synthase [UDP-forming] 5 OS=Arabidopsis thaliana OX=3702 GN=TPS5 PE=1 SV=2	Alpha,alpha-trehalose-phosphate synthase OS=Actinidia chinensis var. chinensis OX=1590841 GN=CEY00_Acc29449 PE=3 SV=1	G	Carbohydrate transport and metabolism	PREDICTED: alpha,alpha-trehalose-phosphate synthase [UDP-forming] 5 [Vitis vinifera]		Iba01G028950
kaempferol-3-O-galactoside (trifolin)	Iba05G040370	MEblue	MEblue-10	-0.807958	0.00842226	OG0005479	Cellular Component: integral component of membrane (GO:0016021);; Molecular Function: transferase activity, transferring glycosyl groups (GO:0016757);;	--	--	--	Glycosyltransferase family 92	Glycosyltransferase family 92 protein RCOM_0530710 OS=Ricinus communis OX=3988 GN=RCOM_0699480 PE=3 SV=1	Glycosyltransferase family 92 protein OS=Nyssa sinensis OX=561372 GN=F0562_033402 PE=3 SV=1	S	Function unknown	PREDICTED: UPF0392 protein RCOM_0530710 [Nicotiana tomentosiformis]		Iba07G013200
kaempferol-3-O-glucoside (astragalin)	Iba05G040370	MEblue	MEblue-10	-0.811197	0.00796224	OG0005479	Cellular Component: integral component of membrane (GO:0016021);; Molecular Function: transferase activity, transferring glycosyl groups (GO:0016757);;	--	--	--	Glycosyltransferase family 92	Glycosyltransferase family 92 protein RCOM_0530710 OS=Ricinus communis OX=3988 GN=RCOM_0699480 PE=3 SV=1	Glycosyltransferase family 92 protein OS=Nyssa sinensis OX=561372 GN=F0562_033402 PE=3 SV=1	S	Function unknown	PREDICTED: UPF0392 protein RCOM_0530710 [Nicotiana tomentosiformis]		Iba01G025430
kaempferol-3-O-β-glucopyranoside-7-O-α-rhamnopyranoside	Iba04G001130	MEblue	MEblue-11	0.912276	0.000603701	OG0009367	Molecular Function: molecular_function (GO:0003674);; Molecular Function: nucleic acid binding (GO:0003676);; Molecular Function: RNA binding (GO:0003723);; Molecular Function: catalytic activity (GO:0003824);; Molecular Function: nuclease activity (GO:0004518);; Molecular Function: endonuclease activity (GO:0004519);; Molecular Function: binding (GO:0005488);; Molecular Function: protein binding…	K03842|2.6e-92|csv:101218297|K03842 beta-1,4-mannosyltransferase [EC:2.4.1.142] | (RefSeq) UDP-glycosyltransferase TURAN isoform X2	[R]	General function prediction only	PPR repeat family	Pentatricopeptide repeat-containing protein At2g42920, chloroplastic OS=Arabidopsis thaliana OX=3702 GN=PCMP-E75 PE=2 SV=1	Pentatricopeptide repeat-containing protein OS=Actinidia chinensis var. chinensis OX=1590841 GN=CEY00_Acc00003 PE=4 SV=1	S	Function unknown	hypothetical protein CICLE_v10031197mg [Citrus clementina]		Iba06G028490
kaempferol-3-O-β-glucopyranoside-7-O-α-rhamnopyranoside	Iba01G010350	MEblue	MEblue-12	0.993895	5.82e-08	OG0012331	Molecular Function: UDP-glycosyltransferase activity (GO:0008194);;	K12356|2.6e-134|sind:105176179|K12356 coniferyl-alcohol glucosyltransferase [EC:2.4.1.111] | (RefSeq) anthocyanidin 3-O-glucosyltransferase 5-like	[GC]	--	UDP-glucoronosyl and UDP-glucosyl transferase	Anthocyanidin 3-O-glucosyltransferase 5 OS=Manihot esculenta OX=3983 GN=GT5 PE=2 SV=1	Glycosyltransferase OS=Nyssa sinensis OX=561372 GN=F0562_006473 PE=3 SV=1	--	--	glycosyltransferase [Actinidia deliciosa]		Iba07G016130
kaempferol-3-O-galactoside (trifolin)	Iba01G035630	MEblue	MEblue-13	0.804413	0.00894584	OG0000131	Molecular Function: UDP-glycosyltransferase activity (GO:0008194);;	K22706|2.8e-181|pper:18788923|K22706 (R)-mandelonitrile beta-glucosyltransferase [EC:2.4.1.354] | (RefSeq) 7-deoxyloganetin glucosyltransferase	[GC]	--	UDP-glucoronosyl and UDP-glucosyl transferase	7-deoxyloganetin glucosyltransferase OS=Gardenia jasminoides OX=114476 GN=UGT85A24 PE=1 SV=1	Glycosyltransferase OS=Citrus clementina OX=85681 GN=CICLE_v10000958mg PE=3 SV=1	--	--	hypothetical protein CICLE_v10000958mg [Citrus clementina]		Iba05G015660
kaempferol-3-O-glucoside (astragalin)	Iba01G035630	MEblue	MEblue-13	0.815887	0.00732693	OG0000131	Molecular Function: UDP-glycosyltransferase activity (GO:0008194);;	K22706|2.8e-181|pper:18788923|K22706 (R)-mandelonitrile beta-glucosyltransferase [EC:2.4.1.354] | (RefSeq) 7-deoxyloganetin glucosyltransferase	[GC]	--	UDP-glucoronosyl and UDP-glucosyl transferase	7-deoxyloganetin glucosyltransferase OS=Gardenia jasminoides OX=114476 GN=UGT85A24 PE=1 SV=1	Glycosyltransferase OS=Citrus clementina OX=85681 GN=CICLE_v10000958mg PE=3 SV=1	--	--	hypothetical protein CICLE_v10000958mg [Citrus clementina]		Iba01G046520
kaempferol-3-O-β-glucopyranoside-7-O-α-rhamnopyranoside	Iba01G045220	MEblue	MEblue-14	0.982791	2.16e-06	OG0000685	Molecular Function: UDP-glycosyltransferase activity (GO:0008194);;	K18823|1.0e-106|adu:107468558|K18823 soyasaponin III rhamnosyltransferase [EC:2.4.1.273] | (RefSeq) soyasaponin III rhamnosyltransferase	[GC]	--	UDP-glucoronosyl and UDP-glucosyl transferase	UDP-glycosyltransferase 91A1 OS=Arabidopsis thaliana OX=3702 GN=UGT91A1 PE=2 SV=1	Uncharacterized protein OS=Nyssa sinensis OX=561372 GN=F0562_005330 PE=4 SV=1	--	--	UDP-glycosyltransferase [Acacia mangium]		Iba01G041060
kaempferol-3-O-β-glucopyranoside-7-O-α-rhamnopyranoside	Iba01G050480	MEblue	MEblue-15	0.935357	0.000212204	OG0003931	Molecular Function: UDP-glycosyltransferase activity (GO:0008194);;	K13691|8.7e-63|nta:107802362|K13691 pathogen-inducible salicylic acid glucosyltransferase [EC:2.4.1.-] | (RefSeq) UDP-glycosyltransferase 74G1-like	[GC]	--	UDP-glucoronosyl and UDP-glucosyl transferase	UDP-glycosyltransferase 87A2 OS=Arabidopsis thaliana OX=3702 GN=UGT87A2 PE=1 SV=1	Uncharacterized protein OS=Camellia sinensis var. sinensis OX=542762 GN=TEA_006025 PE=4 SV=1	--	--	PREDICTED: UDP-glycosyltransferase 87A1-like [Vitis vinifera]		Iba04G034080
kaempferol-3-O-β-glucopyranoside-7-O-α-rhamnopyranoside	Iba02G037560	MEblue	MEblue-16	0.972358	1.13e-05	OG0018247	Molecular Function: UDP-glycosyltransferase activity (GO:0008194);; Cellular Component: integral component of membrane (GO:0016021);;	K22845|3.0e-140|nnu:104588566|K22845 phlorizin synthase [EC:2.4.1.357] | (RefSeq) UDP-glycosyltransferase 88F3-like	[GC]	--	UDP-glucoronosyl and UDP-glucosyl transferase	UDP-glycosyltransferase 88F4 OS=Malus domestica OX=3750 GN=UGT88F4 PE=2 SV=1	UDPGT domain-containing protein OS=Nyssa sinensis OX=561372 GN=F0562_002975 PE=3 SV=1	--	--	PREDICTED: anthocyanidin 5,3-O-glucosyltransferase-like [Nelumbo nucifera]		Iba05G039190
kaempferol-3-O-β-glucopyranoside-7-O-α-rhamnopyranoside	Iba03G040370	MEblue	MEblue-17	0.969235	1.63e-05	OG0018826	Molecular Function: UDP-glycosyltransferase activity (GO:0008194);; Molecular Function: transferase activity, transferring hexosyl groups (GO:0016758);;	K13227|7.9e-76|sita:101752637|K13227 UDP-glucosyltransferase BX8/BX9 [EC:2.4.1.202] | (RefSeq) DIMBOA UDP-glucosyltransferase BX8 isoform X1	[GC]	--	UDP-glucoronosyl and UDP-glucosyl transferase	UDP-glucose iridoid glucosyltransferase OS=Catharanthus roseus OX=4058 GN=UGT76A2 PE=1 SV=1	SHSP domain-containing protein OS=Nyssa sinensis OX=561372 GN=F0562_001019 PE=3 SV=1	--	--	hypothetical protein VITISV_006871 [Vitis vinifera]		Iba03G005800
kaempferol-3-O-β-glucopyranoside-7-O-α-rhamnopyranoside	Iba04G015670	MEblue	MEblue-18	0.968746	1.72e-05	OG0023859	Molecular Function: UDP-glycosyltransferase activity (GO:0008194);;	K12338|1.8e-89|bna:106397231|K12338 anthocyanidin 3-O-glucoside 5-O-glucosyltransferase [EC:2.4.1.298] | (RefSeq) UDP-glycosyltransferase 75C1-like	[GC]	--	UDP-glucoronosyl and UDP-glucosyl transferase	Crocetin glucosyltransferase, chloroplastic OS=Gardenia jasminoides OX=114476 GN=UGT75L6 PE=1 SV=1	Glycosyltransferase OS=Davidia involucrata OX=16924 GN=Din_009092 PE=3 SV=1	--	--	unnamed protein product [Coffea canephora]		Iba05G022920
kaempferol-3-O-β-glucopyranoside-7-O-α-rhamnopyranoside	Iba04G034160	MEblue	MEblue-19	0.94254	0.000141519	OG0001325	Molecular Function: UDP-glycosyltransferase activity (GO:0008194);; Molecular Function: transferase activity, transferring hexosyl groups (GO:0016758);;	K13080|1.5e-97|vvi:100244875|K13080 flavanone 7-O-glucoside 2''-O-beta-L-rhamnosyltransferase [EC:2.4.1.236] | (RefSeq) flavanone 7-O-glucoside 2''-O-beta-L-rhamnosyltransferase	[GC]	--	UDP-glucoronosyl and UDP-glucosyl transferase	Beta-D-glucosyl crocetin beta-1,6-glucosyltransferase OS=Gardenia jasminoides OX=114476 GN=UGT94E5 PE=1 SV=1	Glycosyltransferase OS=Juglans regia OX=51240 GN=LOC109005650 PE=3 SV=1	--	--	PREDICTED: cyanidin-3-O-glucoside 2-O-glucuronosyltransferase-like [Solanum tuberosum]		Iba01G017420
kaempferol-3-O-β-glucopyranoside-7-O-α-rhamnopyranoside	Iba05G006940	MEblue	MEblue-20	0.88661	0.00144436	OG0008425	Molecular Function: UDP-glycosyltransferase activity (GO:0008194);; Molecular Function: transferase activity, transferring hexosyl groups (GO:0016758);;	K13496|1.6e-131|qsu:111985115|K13496 UDP-glucosyltransferase 73C [EC:2.4.1.-] | (RefSeq) UDP-glycosyltransferase 73C1-like	[GC]	--	UDP-glucoronosyl and UDP-glucosyl transferase	UDP-glycosyltransferase 73C3 OS=Arabidopsis thaliana OX=3702 GN=UGT73C3 PE=2 SV=1	UDPGT domain-containing protein OS=Nyssa sinensis OX=561372 GN=F0562_016887 PE=3 SV=1	--	--	UDP-Glycosyltransferase superfamily protein, putative [Theobroma cacao]		Iba07G017380
kaempferol-3-O-β-glucopyranoside-7-O-α-rhamnopyranoside	Iba05G029830	MEblue	MEblue-21	0.979806	3.78e-06	OG0000213	Molecular Function: UDP-glycosyltransferase activity (GO:0008194);;	K23452|2.6e-74|brp:103829332|K23452 UDP-glucosyltransferase 85A [EC:2.4.1.-] | (RefSeq) UDP-glycosyltransferase 85A1 isoform X1	[GC]	--	UDP-glucoronosyl and UDP-glucosyl transferase	7-deoxyloganetic acid glucosyltransferase OS=Catharanthus roseus OX=4058 GN=UGT709C2 PE=1 SV=1	Glycosyltransferase OS=Camellia sinensis var. sinensis OX=542762 GN=TEA_007686 PE=3 SV=1	--	--	UGT4 [Panax ginseng]		Iba04G034470
kaempferol-3-O-β-glucopyranoside-7-O-α-rhamnopyranoside	Iba05G029840	MEblue	MEblue-22	0.800784	0.0095043	OG0000213	Molecular Function: UDP-glycosyltransferase activity (GO:0008194);;	K23452|1.1e-92|csat:104740944|K23452 UDP-glucosyltransferase 85A [EC:2.4.1.-] | (RefSeq) UDP-glycosyltransferase 85A1	[GC]	--	UDP-glucoronosyl and UDP-glucosyl transferase	7-deoxyloganetic acid glucosyltransferase OS=Catharanthus roseus OX=4058 GN=UGT709C2 PE=1 SV=1	Glycosyltransferase OS=Nyssa sinensis OX=561372 GN=F0562_026347 PE=3 SV=1	--	--	UGT4 [Panax ginseng]		Iba02G034160
kaempferol-3-O-β-glucopyranoside-7-O-α-rhamnopyranoside	Iba06G023790	MEblue	MEblue-23	0.945853	0.000115337	OG0001422	Molecular Function: UDP-glycosyltransferase activity (GO:0008194);;	K12930|1.6e-138|vvi:100233099|K12930 anthocyanidin 3-O-glucosyltransferase [EC:2.4.1.115] | (RefSeq) UFGT, AlUFGT1, AlUFGT2, FlUFGT1, FlUFGT2, ITUFGT1, ITUFGT2, RUUFGT1, RUUFGT2, VVGT1; anthocyanidin 3-O-glucosyltransferase 2	[GC]	--	UDP-glucoronosyl and UDP-glucosyl transferase	Anthocyanidin 3-O-glucosyltransferase UFGT OS=Vitis vinifera OX=29760 GN=UFGT PE=1 SV=2	Glycosyltransferase OS=Camellia sinensis OX=4442 GN=UGT78A14 PE=2 SV=1	--	--	UDP-glucose: flavonoid 3-O-glucosyltransferase [Vitis labrusca]		Iba03G039770
kaempferol-3-O-β-glucopyranoside-7-O-α-rhamnopyranoside	Iba06G023810	MEblue	MEblue-24	0.809964	0.00813529	OG0001422	Molecular Function: UDP-glycosyltransferase activity (GO:0008194);;	K12930|1.5e-123|mesc:110621779|K12930 anthocyanidin 3-O-glucosyltransferase [EC:2.4.1.115] | (RefSeq) anthocyanidin 3-O-glucosyltransferase 7	[GC]	--	UDP-glucoronosyl and UDP-glucosyl transferase	Flavonol 3-O-glucosyltransferase F3GT2 OS=Actinidia chinensis var. chinensis OX=1590841 GN=F3GT2 PE=1 SV=1	Glycosyltransferase OS=Camellia sinensis OX=4442 GN=UGT78A14 PE=2 SV=1	--	--	UDP-glucose:flavonoid 3-O-glucosyltransferase [Vitis vinifera]		Iba03G024370
kaempferol-3-O-β-glucopyranoside-7-O-α-rhamnopyranoside	Iba06G028430	MEblue	MEblue-25	0.878714	0.00181354	OG0033339	Molecular Function: UDP-glycosyltransferase activity (GO:0008194);; Molecular Function: transferase activity, transferring hexosyl groups (GO:0016758);;	K13496|3.1e-127|vvi:100248767|K13496 UDP-glucosyltransferase 73C [EC:2.4.1.-] | (RefSeq) UDP-glycosyltransferase 73C2	[GC]	--	UDP-glucoronosyl and UDP-glucosyl transferase	UDP-glycosyltransferase 73C1 OS=Arabidopsis thaliana OX=3702 GN=UGT73C1 PE=2 SV=1	UDPGT domain-containing protein OS=Nyssa sinensis OX=561372 GN=F0562_016887 PE=3 SV=1	--	--	PREDICTED: UDP-glycosyltransferase 73C2 isoform X1 [Vitis vinifera]		Iba01G046220
kaempferol-3-O-β-glucopyranoside-7-O-α-rhamnopyranoside	Iba06G028530	MEblue	MEblue-26	-0.984037	1.67e-06	OG0033339	Molecular Function: UDP-glycosyltransferase activity (GO:0008194);;	K13496|4.3e-137|ccav:112521128|K13496 UDP-glucosyltransferase 73C [EC:2.4.1.-] | (RefSeq) UDP-glycosyltransferase 73C5-like	[GC]	--	UDP-glucoronosyl and UDP-glucosyl transferase	UDP-glycosyltransferase 73C6 OS=Arabidopsis thaliana OX=3702 GN=UGT73C6 PE=2 SV=1	UDPGT domain-containing protein OS=Nyssa sinensis OX=561372 GN=F0562_016887 PE=3 SV=1	--	--	PREDICTED: UDP-glycosyltransferase 73C2 isoform X1 [Vitis vinifera]
kaempferol-3-O-β-glucopyranoside-7-O-α-rhamnopyranoside	Iba07G003840	MEblue	MEblue-27	0.930945	0.000266198	OG0001510	Molecular Function: UDP-glycosyltransferase activity (GO:0008194);; Molecular Function: transferase activity, transferring hexosyl groups (GO:0016758);;	K22950|4.1e-91|fve:101295404|K22950 acylphloroglucinol glucosyltransferase [EC:2.4.1.358] | (RefSeq) anthocyanidin 3-O-glucosyltransferase 2-like	[GC]	--	UDP-glucoronosyl and UDP-glucosyl transferase	UDP-glycosyltransferase 71A15 OS=Malus domestica OX=3750 GN=UGT71A15 PE=1 SV=1	Glycosyltransferase OS=Maclura pomifera OX=3496 PE=2 SV=1	--	--	gylcosyltransferase UGT71A13 [Maclura pomifera]		Iba03G018730
kaempferol-3-O-β-glucopyranoside-7-O-α-rhamnopyranoside	Iba07G009150	MEblue	MEblue-28	0.980974	3.07e-06	OG0000131	Molecular Function: UDP-glycosyltransferase activity (GO:0008194);; Cellular Component: intracellular membrane-bounded organelle (GO:0043231);; Molecular Function: quercetin 3-O-glucosyltransferase activity (GO:0080043);; Molecular Function: quercetin 7-O-glucosyltransferase activity (GO:0080044);;	K22706|5.0e-178|pmum:103319663|K22706 (R)-mandelonitrile beta-glucosyltransferase [EC:2.4.1.354] | (RefSeq) 7-deoxyloganetin glucosyltransferase-like	[GC]	--	UDP-glucoronosyl and UDP-glucosyl transferase	7-deoxyloganetin glucosyltransferase OS=Gardenia jasminoides OX=114476 GN=UGT85A24 PE=1 SV=1	Glycosyltransferase OS=Vitis vinifera OX=29760 GN=VvUGTGT020 PE=2 SV=1	--	--	UDP-glycosyltransferase 85A2-like [Vitis vinifera]		Iba02G003380
kaempferol-3-O-β-glucopyranoside-7-O-α-rhamnopyranoside	Iba07G009690	MEblue	MEblue-29	0.990786	2.45e-07	OG0001198	Molecular Function: UDP-glycosyltransferase activity (GO:0008194);;	K18823|4.2e-81|lja:Lj4g3v0338060.1|K18823 soyasaponin III rhamnosyltransferase [EC:2.4.1.273] | (RefSeq) Lj4g3v0338060.1; -	[GC]	--	UDP-glucoronosyl and UDP-glucosyl transferase	Putative UDP-rhamnose:rhamnosyltransferase 1 OS=Fragaria ananassa OX=3747 GN=GT4 PE=2 SV=1	Uncharacterized protein OS=Camellia sinensis var. sinensis OX=542762 GN=TEA_005784 PE=4 SV=1	--	--	PREDICTED: putative UDP-rhamnose:rhamnosyltransferase 1 [Vitis vinifera]		Iba01G015490
kaempferol-3-O-β-glucopyranoside-7-O-α-rhamnopyranoside	Iba07G023630	MEblue	MEblue-30	0.993875	5.89e-08	OG0000501	Molecular Function: glucuronosyltransferase activity (GO:0015020);;	K13493|5.1e-119|eus:EUTSA_v10013513mg|K13493 cytokinin-N-glucosyltransferase [EC:2.4.1.-] | (RefSeq) hypothetical protein	[GC]	--	UDP-glucoronosyl and UDP-glucosyl transferase	UDP-glycosyltransferase 76B1 OS=Arabidopsis thaliana OX=3702 GN=UGT76B1 PE=2 SV=1	Putative UDP-glycosyltransferase 76C4 OS=Davidia involucrata OX=16924 GN=Din_030344 PE=4 SV=1	--	--	PREDICTED: UDP-glycosyltransferase 76F1-like [Citrus sinensis]		Iba01G048260
kaempferol-3-O-β-glucopyranoside-7-O-α-rhamnopyranoside	Iba07G023640	MEblue	MEblue-31	0.968475	1.78e-05	OG0000213	Molecular Function: UDP-glycosyltransferase activity (GO:0008194);;	K23452|1.4e-90|csat:104740944|K23452 UDP-glucosyltransferase 85A [EC:2.4.1.-] | (RefSeq) UDP-glycosyltransferase 85A1	[GC]	--	UDP-glucoronosyl and UDP-glucosyl transferase	7-deoxyloganetic acid glucosyl transferase OS=Catharanthus roseus OX=4058 GN=7DLGT PE=1 SV=1	Glycosyltransferase OS=Nyssa sinensis OX=561372 GN=F0562_026347 PE=3 SV=1	--	--	UGT4 [Panax ginseng]		Iba07G027100
kaempferol-3-O-β-glucopyranoside-7-O-α-rhamnopyranoside	Iba07G029180	MEblue	MEblue-32	0.921254	0.00041746	OG0008710	Molecular Function: UDP-glycosyltransferase activity (GO:0008194);;	K08237|7.9e-144|qsu:112007138|K08237 hydroquinone glucosyltransferase [EC:2.4.1.218] | (RefSeq) anthocyanidin 3-O-glucosyltransferase 5-like	[GC]	--	UDP-glucoronosyl and UDP-glucosyl transferase	UDP-glycosyltransferase 72B1 OS=Arabidopsis thaliana OX=3702 GN=UGT72B1 PE=1 SV=1	Glycosyltransferase OS=Nyssa sinensis OX=561372 GN=F0562_035980 PE=3 SV=1	--	--	PREDICTED: anthocyanidin 3-O-glucosyltransferase 5 [Vitis vinifera]		Iba05G018450
kaempferol-3-O-β-glucopyranoside-7-O-α-rhamnopyranoside	Iba01G013460	MEblue	MEblue-33	0.985441	1.21e-06	OG0003520	Molecular Function: DNA binding (GO:0003677);; Molecular Function: UDP-glycosyltransferase activity (GO:0008194);; Cellular Component: integral component of membrane (GO:0016021);;	K15777|1.8e-36|mesc:110630336|K15777 4,5-DOPA dioxygenase extradiol [EC:1.13.11.-] | (RefSeq) uncharacterized protein LOC110630336	--	--	ZF-HD protein dimerisation region	Zinc-finger homeodomain protein 10 OS=Arabidopsis thaliana OX=3702 GN=ZHD10 PE=1 SV=1	ZF-HD dimerization-type domain-containing protein OS=Camellia sinensis var. sinensis OX=542762 GN=TEA_011107 PE=4 SV=1	K	Transcription	PREDICTED: zinc-finger homeodomain protein 9 [Vitis vinifera]		Iba06G007830
Dihydrokaempferol	Iba05G006970	MEbrown	MEbrown-1	0.903013	0.000849867	OG0008425	Molecular Function: UDP-glycosyltransferase activity (GO:0008194);;	K13496|6.0e-91|ccav:112521128|K13496 UDP-glucosyltransferase 73C [EC:2.4.1.-] | (RefSeq) UDP-glycosyltransferase 73C5-like	[GC]	--	--	UDP-glycosyltransferase 73C7 OS=Arabidopsis thaliana OX=3702 GN=UGT73C7 PE=2 SV=1	Uncharacterized protein OS=Nyssa sinensis OX=561372 GN=F0562_016145 PE=3 SV=1	--	--	hypothetical protein PRUPE_ppa018836mg [Prunus persica]		Iba04G001300
Kaempferol	Iba05G006970	MEbrown	MEbrown-1	0.953598	6.77e-05	OG0008425	Molecular Function: UDP-glycosyltransferase activity (GO:0008194);;	K13496|6.0e-91|ccav:112521128|K13496 UDP-glucosyltransferase 73C [EC:2.4.1.-] | (RefSeq) UDP-glycosyltransferase 73C5-like	[GC]	--	--	UDP-glycosyltransferase 73C7 OS=Arabidopsis thaliana OX=3702 GN=UGT73C7 PE=2 SV=1	Uncharacterized protein OS=Nyssa sinensis OX=561372 GN=F0562_016145 PE=3 SV=1	--	--	hypothetical protein PRUPE_ppa018836mg [Prunus persica]		Iba01G031980
kaempferol-3-O-(2''-O-β-D-glucopyl)-β-D-rutinoside	Iba05G006970	MEbrown	MEbrown-1	0.889337	0.00133007	OG0008425	Molecular Function: UDP-glycosyltransferase activity (GO:0008194);;	K13496|6.0e-91|ccav:112521128|K13496 UDP-glucosyltransferase 73C [EC:2.4.1.-] | (RefSeq) UDP-glycosyltransferase 73C5-like	[GC]	--	--	UDP-glycosyltransferase 73C7 OS=Arabidopsis thaliana OX=3702 GN=UGT73C7 PE=2 SV=1	Uncharacterized protein OS=Nyssa sinensis OX=561372 GN=F0562_016145 PE=3 SV=1	--	--	hypothetical protein PRUPE_ppa018836mg [Prunus persica]		Iba01G045250
kaempferol-3-O-galactoside (trifolin)	Iba05G006970	MEbrown	MEbrown-1	0.936593	0.000198575	OG0008425	Molecular Function: UDP-glycosyltransferase activity (GO:0008194);;	K13496|6.0e-91|ccav:112521128|K13496 UDP-glucosyltransferase 73C [EC:2.4.1.-] | (RefSeq) UDP-glycosyltransferase 73C5-like	[GC]	--	--	UDP-glycosyltransferase 73C7 OS=Arabidopsis thaliana OX=3702 GN=UGT73C7 PE=2 SV=1	Uncharacterized protein OS=Nyssa sinensis OX=561372 GN=F0562_016145 PE=3 SV=1	--	--	hypothetical protein PRUPE_ppa018836mg [Prunus persica]		Iba06G024810
kaempferol-3-O-glucoside (astragalin)	Iba05G006970	MEbrown	MEbrown-1	0.908101	0.00070741	OG0008425	Molecular Function: UDP-glycosyltransferase activity (GO:0008194);;	K13496|6.0e-91|ccav:112521128|K13496 UDP-glucosyltransferase 73C [EC:2.4.1.-] | (RefSeq) UDP-glycosyltransferase 73C5-like	[GC]	--	--	UDP-glycosyltransferase 73C7 OS=Arabidopsis thaliana OX=3702 GN=UGT73C7 PE=2 SV=1	Uncharacterized protein OS=Nyssa sinensis OX=561372 GN=F0562_016145 PE=3 SV=1	--	--	hypothetical protein PRUPE_ppa018836mg [Prunus persica]		Iba02G026780
kaempferol (afzelin)	Iba05G006970	MEbrown	MEbrown-1	0.931776	0.000255364	OG0008425	Molecular Function: UDP-glycosyltransferase activity (GO:0008194);;	K13496|6.0e-91|ccav:112521128|K13496 UDP-glucosyltransferase 73C [EC:2.4.1.-] | (RefSeq) UDP-glycosyltransferase 73C5-like	[GC]	--	--	UDP-glycosyltransferase 73C7 OS=Arabidopsis thaliana OX=3702 GN=UGT73C7 PE=2 SV=1	Uncharacterized protein OS=Nyssa sinensis OX=561372 GN=F0562_016145 PE=3 SV=1	--	--	hypothetical protein PRUPE_ppa018836mg [Prunus persica]		Iba01G042180
Dihydrokaempferol	Iba04G018680	MEbrown	MEbrown-2	0.970204	1.46e-05	OG0013137	Cellular Component: integral component of membrane (GO:0016021);; Molecular Function: lactosylceramide 4-alpha-galactosyltransferase activity (GO:0050512);;	K01988|9.0e-137|nnu:104586450|K01988 lactosylceramide 4-alpha-galactosyltransferase [EC:2.4.1.228] | (RefSeq) uncharacterized protein At4g19900-like	[G]	Carbohydrate transport and metabolism	Alpha 1,4-glycosyltransferase conserved region	Uncharacterized protein At4g19900 OS=Arabidopsis thaliana OX=3702 GN=At4g19900 PE=2 SV=1	Putative lactosylceramide 4-alpha-galactosyltransferase OS=Davidia involucrata OX=16924 GN=Din_005136 PE=4 SV=1	G	Carbohydrate transport and metabolism	PREDICTED: uncharacterized protein At4g19900-like [Nelumbo nucifera]		Iba05G017160
Kaempferol	Iba04G018680	MEbrown	MEbrown-2	0.963359	2.99e-05	OG0013137	Cellular Component: integral component of membrane (GO:0016021);; Molecular Function: lactosylceramide 4-alpha-galactosyltransferase activity (GO:0050512);;	K01988|9.0e-137|nnu:104586450|K01988 lactosylceramide 4-alpha-galactosyltransferase [EC:2.4.1.228] | (RefSeq) uncharacterized protein At4g19900-like	[G]	Carbohydrate transport and metabolism	Alpha 1,4-glycosyltransferase conserved region	Uncharacterized protein At4g19900 OS=Arabidopsis thaliana OX=3702 GN=At4g19900 PE=2 SV=1	Putative lactosylceramide 4-alpha-galactosyltransferase OS=Davidia involucrata OX=16924 GN=Din_005136 PE=4 SV=1	G	Carbohydrate transport and metabolism	PREDICTED: uncharacterized protein At4g19900-like [Nelumbo nucifera]		Iba02G033920
kaempferol-3-O-(2''-O-β-D-glucopyl)-β-D-rutinoside	Iba04G018680	MEbrown	MEbrown-2	0.966791	2.13e-05	OG0013137	Cellular Component: integral component of membrane (GO:0016021);; Molecular Function: lactosylceramide 4-alpha-galactosyltransferase activity (GO:0050512);;	K01988|9.0e-137|nnu:104586450|K01988 lactosylceramide 4-alpha-galactosyltransferase [EC:2.4.1.228] | (RefSeq) uncharacterized protein At4g19900-like	[G]	Carbohydrate transport and metabolism	Alpha 1,4-glycosyltransferase conserved region	Uncharacterized protein At4g19900 OS=Arabidopsis thaliana OX=3702 GN=At4g19900 PE=2 SV=1	Putative lactosylceramide 4-alpha-galactosyltransferase OS=Davidia involucrata OX=16924 GN=Din_005136 PE=4 SV=1	G	Carbohydrate transport and metabolism	PREDICTED: uncharacterized protein At4g19900-like [Nelumbo nucifera]		Iba01G028950
kaempferol-3-O-galactoside (trifolin)	Iba04G018680	MEbrown	MEbrown-2	0.909129	0.000680792	OG0013137	Cellular Component: integral component of membrane (GO:0016021);; Molecular Function: lactosylceramide 4-alpha-galactosyltransferase activity (GO:0050512);;	K01988|9.0e-137|nnu:104586450|K01988 lactosylceramide 4-alpha-galactosyltransferase [EC:2.4.1.228] | (RefSeq) uncharacterized protein At4g19900-like	[G]	Carbohydrate transport and metabolism	Alpha 1,4-glycosyltransferase conserved region	Uncharacterized protein At4g19900 OS=Arabidopsis thaliana OX=3702 GN=At4g19900 PE=2 SV=1	Putative lactosylceramide 4-alpha-galactosyltransferase OS=Davidia involucrata OX=16924 GN=Din_005136 PE=4 SV=1	G	Carbohydrate transport and metabolism	PREDICTED: uncharacterized protein At4g19900-like [Nelumbo nucifera]		Iba05G016210
kaempferol-3-O-glucoside (astragalin)	Iba04G018680	MEbrown	MEbrown-2	0.903713	0.000829192	OG0013137	Cellular Component: integral component of membrane (GO:0016021);; Molecular Function: lactosylceramide 4-alpha-galactosyltransferase activity (GO:0050512);;	K01988|9.0e-137|nnu:104586450|K01988 lactosylceramide 4-alpha-galactosyltransferase [EC:2.4.1.228] | (RefSeq) uncharacterized protein At4g19900-like	[G]	Carbohydrate transport and metabolism	Alpha 1,4-glycosyltransferase conserved region	Uncharacterized protein At4g19900 OS=Arabidopsis thaliana OX=3702 GN=At4g19900 PE=2 SV=1	Putative lactosylceramide 4-alpha-galactosyltransferase OS=Davidia involucrata OX=16924 GN=Din_005136 PE=4 SV=1	G	Carbohydrate transport and metabolism	PREDICTED: uncharacterized protein At4g19900-like [Nelumbo nucifera]		Iba01G050510
kaempferol (afzelin)	Iba04G018680	MEbrown	MEbrown-2	0.997065	4.49e-09	OG0013137	Cellular Component: integral component of membrane (GO:0016021);; Molecular Function: lactosylceramide 4-alpha-galactosyltransferase activity (GO:0050512);;	K01988|9.0e-137|nnu:104586450|K01988 lactosylceramide 4-alpha-galactosyltransferase [EC:2.4.1.228] | (RefSeq) uncharacterized protein At4g19900-like	[G]	Carbohydrate transport and metabolism	Alpha 1,4-glycosyltransferase conserved region	Uncharacterized protein At4g19900 OS=Arabidopsis thaliana OX=3702 GN=At4g19900 PE=2 SV=1	Putative lactosylceramide 4-alpha-galactosyltransferase OS=Davidia involucrata OX=16924 GN=Din_005136 PE=4 SV=1	G	Carbohydrate transport and metabolism	PREDICTED: uncharacterized protein At4g19900-like [Nelumbo nucifera]		Iba07G013200
Dihydrokaempferol	Iba01G025430	MEbrown	MEbrown-3	0.992806	1.03e-07	OG0007061	Cellular Component: integral component of membrane (GO:0016021);; Molecular Function: transferase activity (GO:0016740);;	K09775|5.8e-17|dzi:111283728|K09775 uncharacterized protein | (RefSeq) uncharacterized protein LOC111283728 isoform X1	--	--	Core-2/I-Branching enzyme	Glycosyltransferase BC10 OS=Oryza sativa subsp. japonica OX=39947 GN=BC10 PE=1 SV=1	Core-2/I-branching enzyme OS=Medicago truncatula OX=3880 GN=25486219 PE=4 SV=1	S	Function unknown	core-2/I-branching enzyme [Medicago truncatula]		Iba01G043710
Kaempferol	Iba01G025430	MEbrown	MEbrown-3	0.86932	0.00233218	OG0007061	Cellular Component: integral component of membrane (GO:0016021);; Molecular Function: transferase activity (GO:0016740);;	K09775|5.8e-17|dzi:111283728|K09775 uncharacterized protein | (RefSeq) uncharacterized protein LOC111283728 isoform X1	--	--	Core-2/I-Branching enzyme	Glycosyltransferase BC10 OS=Oryza sativa subsp. japonica OX=39947 GN=BC10 PE=1 SV=1	Core-2/I-branching enzyme OS=Medicago truncatula OX=3880 GN=25486219 PE=4 SV=1	S	Function unknown	core-2/I-branching enzyme [Medicago truncatula]		Iba06G016710
kaempferol-3-O-(2''-O-β-D-glucopyl)-β-D-rutinoside	Iba01G025430	MEbrown	MEbrown-3	0.995401	2.16e-08	OG0007061	Cellular Component: integral component of membrane (GO:0016021);; Molecular Function: transferase activity (GO:0016740);;	K09775|5.8e-17|dzi:111283728|K09775 uncharacterized protein | (RefSeq) uncharacterized protein LOC111283728 isoform X1	--	--	Core-2/I-Branching enzyme	Glycosyltransferase BC10 OS=Oryza sativa subsp. japonica OX=39947 GN=BC10 PE=1 SV=1	Core-2/I-branching enzyme OS=Medicago truncatula OX=3880 GN=25486219 PE=4 SV=1	S	Function unknown	core-2/I-branching enzyme [Medicago truncatula]		Iba01G025430
kaempferol (afzelin)	Iba01G025430	MEbrown	MEbrown-3	0.972953	1.04e-05	OG0007061	Cellular Component: integral component of membrane (GO:0016021);; Molecular Function: transferase activity (GO:0016740);;	K09775|5.8e-17|dzi:111283728|K09775 uncharacterized protein | (RefSeq) uncharacterized protein LOC111283728 isoform X1	--	--	Core-2/I-Branching enzyme	Glycosyltransferase BC10 OS=Oryza sativa subsp. japonica OX=39947 GN=BC10 PE=1 SV=1	Core-2/I-branching enzyme OS=Medicago truncatula OX=3880 GN=25486219 PE=4 SV=1	S	Function unknown	core-2/I-branching enzyme [Medicago truncatula]		Iba02G033450
Dihydrokaempferol	Iba01G042180	MEbrown	MEbrown-4	-0.965943	2.32e-05	OG0001138	Cellular Component: integral component of membrane (GO:0016021);;	K09775|1.7e-11|dzi:111283728|K09775 uncharacterized protein | (RefSeq) uncharacterized protein LOC111283728 isoform X1	--	--	Core-2/I-Branching enzyme	Glycosyltransferase BC10 OS=Oryza sativa subsp. japonica OX=39947 GN=BC10 PE=1 SV=1	Uncharacterized protein OS=Camellia sinensis var. sinensis OX=542762 GN=TEA_006977 PE=4 SV=1	S	Function unknown	PREDICTED: uncharacterized protein LOC105156363 [Sesamum indicum]		Iba05G006970
Kaempferol	Iba01G042180	MEbrown	MEbrown-4	-0.878433	0.00182773	OG0001138	Cellular Component: integral component of membrane (GO:0016021);;	K09775|1.7e-11|dzi:111283728|K09775 uncharacterized protein | (RefSeq) uncharacterized protein LOC111283728 isoform X1	--	--	Core-2/I-Branching enzyme	Glycosyltransferase BC10 OS=Oryza sativa subsp. japonica OX=39947 GN=BC10 PE=1 SV=1	Uncharacterized protein OS=Camellia sinensis var. sinensis OX=542762 GN=TEA_006977 PE=4 SV=1	S	Function unknown	PREDICTED: uncharacterized protein LOC105156363 [Sesamum indicum]		Iba06G028490
kaempferol-3-O-(2''-O-β-D-glucopyl)-β-D-rutinoside	Iba01G042180	MEbrown	MEbrown-4	-0.965055	2.54e-05	OG0001138	Cellular Component: integral component of membrane (GO:0016021);;	K09775|1.7e-11|dzi:111283728|K09775 uncharacterized protein | (RefSeq) uncharacterized protein LOC111283728 isoform X1	--	--	Core-2/I-Branching enzyme	Glycosyltransferase BC10 OS=Oryza sativa subsp. japonica OX=39947 GN=BC10 PE=1 SV=1	Uncharacterized protein OS=Camellia sinensis var. sinensis OX=542762 GN=TEA_006977 PE=4 SV=1	S	Function unknown	PREDICTED: uncharacterized protein LOC105156363 [Sesamum indicum]		Iba02G016380
kaempferol-3-O-galactoside (trifolin)	Iba01G042180	MEbrown	MEbrown-4	-0.804385	0.00895001	OG0001138	Cellular Component: integral component of membrane (GO:0016021);;	K09775|1.7e-11|dzi:111283728|K09775 uncharacterized protein | (RefSeq) uncharacterized protein LOC111283728 isoform X1	--	--	Core-2/I-Branching enzyme	Glycosyltransferase BC10 OS=Oryza sativa subsp. japonica OX=39947 GN=BC10 PE=1 SV=1	Uncharacterized protein OS=Camellia sinensis var. sinensis OX=542762 GN=TEA_006977 PE=4 SV=1	S	Function unknown	PREDICTED: uncharacterized protein LOC105156363 [Sesamum indicum]		Iba05G015660
kaempferol (afzelin)	Iba01G042180	MEbrown	MEbrown-4	-0.948605	9.64e-05	OG0001138	Cellular Component: integral component of membrane (GO:0016021);;	K09775|1.7e-11|dzi:111283728|K09775 uncharacterized protein | (RefSeq) uncharacterized protein LOC111283728 isoform X1	--	--	Core-2/I-Branching enzyme	Glycosyltransferase BC10 OS=Oryza sativa subsp. japonica OX=39947 GN=BC10 PE=1 SV=1	Uncharacterized protein OS=Camellia sinensis var. sinensis OX=542762 GN=TEA_006977 PE=4 SV=1	S	Function unknown	PREDICTED: uncharacterized protein LOC105156363 [Sesamum indicum]		Iba02G034660
Dihydrokaempferol	Iba03G024370	MEbrown	MEbrown-5	0.983427	1.9e-06	Na	Cellular Component: integral component of membrane (GO:0016021);;	K09775|2.2e-11|dzi:111283728|K09775 uncharacterized protein | (RefSeq) uncharacterized protein LOC111283728 isoform X1	--	--	Core-2/I-Branching enzyme	Glycosyltransferase BC10 OS=Oryza sativa subsp. japonica OX=39947 GN=BC10 PE=1 SV=1	Glycine dehydrogenase OS=Actinidia chinensis var. chinensis OX=1590841 GN=CEY00_Acc21837 PE=4 SV=1	S	Function unknown	PREDICTED: uncharacterized protein LOC100247520 [Vitis vinifera]		Iba01G049270
kaempferol-3-O-(2''-O-β-D-glucopyl)-β-D-rutinoside	Iba03G024370	MEbrown	MEbrown-5	0.984626	1.46e-06	Na	Cellular Component: integral component of membrane (GO:0016021);;	K09775|2.2e-11|dzi:111283728|K09775 uncharacterized protein | (RefSeq) uncharacterized protein LOC111283728 isoform X1	--	--	Core-2/I-Branching enzyme	Glycosyltransferase BC10 OS=Oryza sativa subsp. japonica OX=39947 GN=BC10 PE=1 SV=1	Glycine dehydrogenase OS=Actinidia chinensis var. chinensis OX=1590841 GN=CEY00_Acc21837 PE=4 SV=1	S	Function unknown	PREDICTED: uncharacterized protein LOC100247520 [Vitis vinifera]		Iba01G001350
kaempferol (afzelin)	Iba03G024370	MEbrown	MEbrown-5	0.93321	0.000237398	Na	Cellular Component: integral component of membrane (GO:0016021);;	K09775|2.2e-11|dzi:111283728|K09775 uncharacterized protein | (RefSeq) uncharacterized protein LOC111283728 isoform X1	--	--	Core-2/I-Branching enzyme	Glycosyltransferase BC10 OS=Oryza sativa subsp. japonica OX=39947 GN=BC10 PE=1 SV=1	Glycine dehydrogenase OS=Actinidia chinensis var. chinensis OX=1590841 GN=CEY00_Acc21837 PE=4 SV=1	S	Function unknown	PREDICTED: uncharacterized protein LOC100247520 [Vitis vinifera]		Iba01G046440
Dihydrokaempferol	Iba03G039770	MEbrown	MEbrown-6	0.955272	5.96e-05	Na	Biological Process: protein glycosylation (GO:0006486);; Cellular Component: integral component of membrane (GO:0016021);; Molecular Function: transferase activity, transferring glycosyl groups (GO:0016757);;	K18789|2.5e-81|psom:113275449|K18789 xylogalacturonan beta-1,3-xylosyltransferase [EC:2.4.2.41] | (RefSeq) probable glycosyltransferase At5g20260	[GMW]	--	Exostosin family	Probable glycosyltransferase At5g03795 OS=Arabidopsis thaliana OX=3702 GN=At5g03795 PE=3 SV=2	Exostosin domain-containing protein OS=Camellia sinensis var. sinensis OX=542762 GN=TEA_027872 PE=3 SV=1	--	--	PREDICTED: probable glycosyltransferase At5g03795-like isoform X2 [Citrus sinensis]		Iba04G018680
kaempferol-3-O-(2''-O-β-D-glucopyl)-β-D-rutinoside	Iba03G039770	MEbrown	MEbrown-6	0.955397	5.91e-05	Na	Biological Process: protein glycosylation (GO:0006486);; Cellular Component: integral component of membrane (GO:0016021);; Molecular Function: transferase activity, transferring glycosyl groups (GO:0016757);;	K18789|2.5e-81|psom:113275449|K18789 xylogalacturonan beta-1,3-xylosyltransferase [EC:2.4.2.41] | (RefSeq) probable glycosyltransferase At5g20260	[GMW]	--	Exostosin family	Probable glycosyltransferase At5g03795 OS=Arabidopsis thaliana OX=3702 GN=At5g03795 PE=3 SV=2	Exostosin domain-containing protein OS=Camellia sinensis var. sinensis OX=542762 GN=TEA_027872 PE=3 SV=1	--	--	PREDICTED: probable glycosyltransferase At5g03795-like isoform X2 [Citrus sinensis]		Iba01G013850
kaempferol (afzelin)	Iba03G039770	MEbrown	MEbrown-6	0.884357	0.00154379	Na	Biological Process: protein glycosylation (GO:0006486);; Cellular Component: integral component of membrane (GO:0016021);; Molecular Function: transferase activity, transferring glycosyl groups (GO:0016757);;	K18789|2.5e-81|psom:113275449|K18789 xylogalacturonan beta-1,3-xylosyltransferase [EC:2.4.2.41] | (RefSeq) probable glycosyltransferase At5g20260	[GMW]	--	Exostosin family	Probable glycosyltransferase At5g03795 OS=Arabidopsis thaliana OX=3702 GN=At5g03795 PE=3 SV=2	Exostosin domain-containing protein OS=Camellia sinensis var. sinensis OX=542762 GN=TEA_027872 PE=3 SV=1	--	--	PREDICTED: probable glycosyltransferase At5g03795-like isoform X2 [Citrus sinensis]		Iba06G027170
Dihydrokaempferol	Iba04G034470	MEbrown	MEbrown-6	0.974035	9.06e-06	Na	Biological Process: protein glycosylation (GO:0006486);; Cellular Component: integral component of membrane (GO:0016021);; Molecular Function: transferase activity, transferring glycosyl groups (GO:0016757);;	K18789|1.1e-55|eus:EUTSA_v10013399mg|K18789 xylogalacturonan beta-1,3-xylosyltransferase [EC:2.4.2.41] | (RefSeq) hypothetical protein	[GMW]	--	Exostosin family	Probable glycosyltransferase At5g11130 OS=Arabidopsis thaliana OX=3702 GN=At5g11130/At5g11120 PE=3 SV=2	Exostosin domain-containing protein (Fragment) OS=Davidia involucrata OX=16924 GN=Din_041888 PE=3 SV=1	--	--	Exostosin-like protein [Medicago truncatula]		Iba03G000920
kaempferol-3-O-(2''-O-β-D-glucopyl)-β-D-rutinoside	Iba04G034470	MEbrown	MEbrown-6	0.979879	3.73e-06	Na	Biological Process: protein glycosylation (GO:0006486);; Cellular Component: integral component of membrane (GO:0016021);; Molecular Function: transferase activity, transferring glycosyl groups (GO:0016757);;	K18789|1.1e-55|eus:EUTSA_v10013399mg|K18789 xylogalacturonan beta-1,3-xylosyltransferase [EC:2.4.2.41] | (RefSeq) hypothetical protein	[GMW]	--	Exostosin family	Probable glycosyltransferase At5g11130 OS=Arabidopsis thaliana OX=3702 GN=At5g11130/At5g11120 PE=3 SV=2	Exostosin domain-containing protein (Fragment) OS=Davidia involucrata OX=16924 GN=Din_041888 PE=3 SV=1	--	--	Exostosin-like protein [Medicago truncatula]		Iba01G041060
kaempferol (afzelin)	Iba04G034470	MEbrown	MEbrown-6	0.921942	0.000405111	Na	Biological Process: protein glycosylation (GO:0006486);; Cellular Component: integral component of membrane (GO:0016021);; Molecular Function: transferase activity, transferring glycosyl groups (GO:0016757);;	K18789|1.1e-55|eus:EUTSA_v10013399mg|K18789 xylogalacturonan beta-1,3-xylosyltransferase [EC:2.4.2.41] | (RefSeq) hypothetical protein	[GMW]	--	Exostosin family	Probable glycosyltransferase At5g11130 OS=Arabidopsis thaliana OX=3702 GN=At5g11130/At5g11120 PE=3 SV=2	Exostosin domain-containing protein (Fragment) OS=Davidia involucrata OX=16924 GN=Din_041888 PE=3 SV=1	--	--	Exostosin-like protein [Medicago truncatula]		Iba04G028330
Dihydrokaempferol	Iba01G009140	MEbrown	MEbrown-7	-0.967489	1.98e-05	na	Cellular Component: integral component of membrane (GO:0016021);; Molecular Function: transferase activity, transferring glycosyl groups (GO:0016757);;	K08238|1.3e-93|bna:106427143|K08238 xyloglucan 6-xylosyltransferase [EC:2.4.2.39] | (RefSeq) probable xyloglucan 6-xylosyltransferase 5 isoform X2	[GM]	--	galactosyl transferase GMA12/MNN10 family	Galactomannan galactosyltransferase 1 OS=Cyamopsis tetragonoloba OX=3832 GN=GMGT1 PE=1 SV=1	Glycosyltransferase OS=Actinidia chinensis var. chinensis OX=1590841 GN=CEY00_Acc05967 PE=3 SV=1	--	--	hypothetical protein VITISV_015452 [Vitis vinifera]		Iba07G000370
Kaempferol	Iba01G009140	MEbrown	MEbrown-7	-0.971601	1.24e-05	na	Cellular Component: integral component of membrane (GO:0016021);; Molecular Function: transferase activity, transferring glycosyl groups (GO:0016757);;	K08238|1.3e-93|bna:106427143|K08238 xyloglucan 6-xylosyltransferase [EC:2.4.2.39] | (RefSeq) probable xyloglucan 6-xylosyltransferase 5 isoform X2	[GM]	--	galactosyl transferase GMA12/MNN10 family	Galactomannan galactosyltransferase 1 OS=Cyamopsis tetragonoloba OX=3832 GN=GMGT1 PE=1 SV=1	Glycosyltransferase OS=Actinidia chinensis var. chinensis OX=1590841 GN=CEY00_Acc05967 PE=3 SV=1	--	--	hypothetical protein VITISV_015452 [Vitis vinifera]		Iba03G005800
kaempferol-3-O-(2''-O-β-D-glucopyl)-β-D-rutinoside	Iba01G009140	MEbrown	MEbrown-7	-0.956181	5.56e-05	na	Cellular Component: integral component of membrane (GO:0016021);; Molecular Function: transferase activity, transferring glycosyl groups (GO:0016757);;	K08238|1.3e-93|bna:106427143|K08238 xyloglucan 6-xylosyltransferase [EC:2.4.2.39] | (RefSeq) probable xyloglucan 6-xylosyltransferase 5 isoform X2	[GM]	--	galactosyl transferase GMA12/MNN10 family	Galactomannan galactosyltransferase 1 OS=Cyamopsis tetragonoloba OX=3832 GN=GMGT1 PE=1 SV=1	Glycosyltransferase OS=Actinidia chinensis var. chinensis OX=1590841 GN=CEY00_Acc05967 PE=3 SV=1	--	--	hypothetical protein VITISV_015452 [Vitis vinifera]		Iba05G022920
kaempferol-3-O-galactoside (trifolin)	Iba01G009140	MEbrown	MEbrown-7	-0.925678	0.000342479	na	Cellular Component: integral component of membrane (GO:0016021);; Molecular Function: transferase activity, transferring glycosyl groups (GO:0016757);;	K08238|1.3e-93|bna:106427143|K08238 xyloglucan 6-xylosyltransferase [EC:2.4.2.39] | (RefSeq) probable xyloglucan 6-xylosyltransferase 5 isoform X2	[GM]	--	galactosyl transferase GMA12/MNN10 family	Galactomannan galactosyltransferase 1 OS=Cyamopsis tetragonoloba OX=3832 GN=GMGT1 PE=1 SV=1	Glycosyltransferase OS=Actinidia chinensis var. chinensis OX=1590841 GN=CEY00_Acc05967 PE=3 SV=1	--	--	hypothetical protein VITISV_015452 [Vitis vinifera]		Iba07G017380
kaempferol-3-O-glucoside (astragalin)	Iba01G009140	MEbrown	MEbrown-7	-0.915227	0.000537143	na	Cellular Component: integral component of membrane (GO:0016021);; Molecular Function: transferase activity, transferring glycosyl groups (GO:0016757);;	K08238|1.3e-93|bna:106427143|K08238 xyloglucan 6-xylosyltransferase [EC:2.4.2.39] | (RefSeq) probable xyloglucan 6-xylosyltransferase 5 isoform X2	[GM]	--	galactosyl transferase GMA12/MNN10 family	Galactomannan galactosyltransferase 1 OS=Cyamopsis tetragonoloba OX=3832 GN=GMGT1 PE=1 SV=1	Glycosyltransferase OS=Actinidia chinensis var. chinensis OX=1590841 GN=CEY00_Acc05967 PE=3 SV=1	--	--	hypothetical protein VITISV_015452 [Vitis vinifera]		Iba01G009140
kaempferol (afzelin)	Iba01G009140	MEbrown	MEbrown-7	-0.987714	6.69e-07	na	Cellular Component: integral component of membrane (GO:0016021);; Molecular Function: transferase activity, transferring glycosyl groups (GO:0016757);;	K08238|1.3e-93|bna:106427143|K08238 xyloglucan 6-xylosyltransferase [EC:2.4.2.39] | (RefSeq) probable xyloglucan 6-xylosyltransferase 5 isoform X2	[GM]	--	galactosyl transferase GMA12/MNN10 family	Galactomannan galactosyltransferase 1 OS=Cyamopsis tetragonoloba OX=3832 GN=GMGT1 PE=1 SV=1	Glycosyltransferase OS=Actinidia chinensis var. chinensis OX=1590841 GN=CEY00_Acc05967 PE=3 SV=1	--	--	hypothetical protein VITISV_015452 [Vitis vinifera]		Iba06G028020
Dihydrokaempferol	Iba01G046220	MEbrown	MEbrown-8	-0.989884	3.39e-07	Na	Molecular Function: transferase activity, transferring glycosyl groups (GO:0016757);;	K10771|4.5e-174|thj:104803289|K10771 AP endonuclease 1 [EC:4.2.99.18] | (RefSeq) uncharacterized protein LOC104803289	--	--	Glycosyl transferase family 2	Glycosyltransferase-like KOBITO 1 OS=Arabidopsis thaliana OX=3702 GN=ELD1 PE=1 SV=1	Glycosyltransferase family 92 protein (Fragment) OS=Davidia involucrata OX=16924 GN=Din_014359 PE=3 SV=1	S	Function unknown	Uncharacterized protein TCM_024494 [Theobroma cacao]		Iba01G046220
Kaempferol	Iba01G046220	MEbrown	MEbrown-8	-0.906788	0.000742428	Na	Molecular Function: transferase activity, transferring glycosyl groups (GO:0016757);;	K10771|4.5e-174|thj:104803289|K10771 AP endonuclease 1 [EC:4.2.99.18] | (RefSeq) uncharacterized protein LOC104803289	--	--	Glycosyl transferase family 2	Glycosyltransferase-like KOBITO 1 OS=Arabidopsis thaliana OX=3702 GN=ELD1 PE=1 SV=1	Glycosyltransferase family 92 protein (Fragment) OS=Davidia involucrata OX=16924 GN=Din_014359 PE=3 SV=1	S	Function unknown	Uncharacterized protein TCM_024494 [Theobroma cacao]
kaempferol-3-O-(2''-O-β-D-glucopyl)-β-D-rutinoside	Iba01G046220	MEbrown	MEbrown-8	-0.982615	2.24e-06	Na	Molecular Function: transferase activity, transferring glycosyl groups (GO:0016757);;	K10771|4.5e-174|thj:104803289|K10771 AP endonuclease 1 [EC:4.2.99.18] | (RefSeq) uncharacterized protein LOC104803289	--	--	Glycosyl transferase family 2	Glycosyltransferase-like KOBITO 1 OS=Arabidopsis thaliana OX=3702 GN=ELD1 PE=1 SV=1	Glycosyltransferase family 92 protein (Fragment) OS=Davidia involucrata OX=16924 GN=Din_014359 PE=3 SV=1	S	Function unknown	Uncharacterized protein TCM_024494 [Theobroma cacao]		Iba07G009150
kaempferol-3-O-galactoside (trifolin)	Iba01G046220	MEbrown	MEbrown-8	-0.831673	0.00544225	Na	Molecular Function: transferase activity, transferring glycosyl groups (GO:0016757);;	K10771|4.5e-174|thj:104803289|K10771 AP endonuclease 1 [EC:4.2.99.18] | (RefSeq) uncharacterized protein LOC104803289	--	--	Glycosyl transferase family 2	Glycosyltransferase-like KOBITO 1 OS=Arabidopsis thaliana OX=3702 GN=ELD1 PE=1 SV=1	Glycosyltransferase family 92 protein (Fragment) OS=Davidia involucrata OX=16924 GN=Din_014359 PE=3 SV=1	S	Function unknown	Uncharacterized protein TCM_024494 [Theobroma cacao]		Iba07G023640
kaempferol-3-O-glucoside (astragalin)	Iba01G046220	MEbrown	MEbrown-8	-0.818199	0.00702679	Na	Molecular Function: transferase activity, transferring glycosyl groups (GO:0016757);;	K10771|4.5e-174|thj:104803289|K10771 AP endonuclease 1 [EC:4.2.99.18] | (RefSeq) uncharacterized protein LOC104803289	--	--	Glycosyl transferase family 2	Glycosyltransferase-like KOBITO 1 OS=Arabidopsis thaliana OX=3702 GN=ELD1 PE=1 SV=1	Glycosyltransferase family 92 protein (Fragment) OS=Davidia involucrata OX=16924 GN=Din_014359 PE=3 SV=1	S	Function unknown	Uncharacterized protein TCM_024494 [Theobroma cacao]		Iba05G029840
kaempferol (afzelin)	Iba01G046220	MEbrown	MEbrown-8	-0.980399	3.41e-06	Na	Molecular Function: transferase activity, transferring glycosyl groups (GO:0016757);;	K10771|4.5e-174|thj:104803289|K10771 AP endonuclease 1 [EC:4.2.99.18] | (RefSeq) uncharacterized protein LOC104803289	--	--	Glycosyl transferase family 2	Glycosyltransferase-like KOBITO 1 OS=Arabidopsis thaliana OX=3702 GN=ELD1 PE=1 SV=1	Glycosyltransferase family 92 protein (Fragment) OS=Davidia involucrata OX=16924 GN=Din_014359 PE=3 SV=1	S	Function unknown	Uncharacterized protein TCM_024494 [Theobroma cacao]		Iba03G042330
Dihydrokaempferol	Iba01G039560	MEbrown	MEbrown-9	-0.852116	0.0035327	OG0001787	Cellular Component: integral component of membrane (GO:0016021);; Molecular Function: transferase activity, transferring glycosyl groups (GO:0016757);;	K20887|3.2e-250|vvi:100244115|K20887 xyloglucan glycosyltransferase 4 [EC:2.4.1.-] | (RefSeq) xyloglucan glycosyltransferase 4	--	--	Glycosyl transferase family group 2	Probable xyloglucan glycosyltransferase 12 OS=Arabidopsis thaliana OX=3702 GN=CSLC12 PE=1 SV=1	Putative glycosyl transferase family 2 family protein OS=Davidia involucrata OX=16924 GN=Din_027006 PE=4 SV=1	M	Cell wall/membrane/envelope biogenesis	PREDICTED: probable xyloglucan glycosyltransferase 12-like [Fragaria vesca subsp. vesca]		Iba01G045220
kaempferol-3-O-(2''-O-β-D-glucopyl)-β-D-rutinoside	Iba01G039560	MEbrown	MEbrown-9	-0.86292	0.00273908	OG0001787	Cellular Component: integral component of membrane (GO:0016021);; Molecular Function: transferase activity, transferring glycosyl groups (GO:0016757);;	K20887|3.2e-250|vvi:100244115|K20887 xyloglucan glycosyltransferase 4 [EC:2.4.1.-] | (RefSeq) xyloglucan glycosyltransferase 4	--	--	Glycosyl transferase family group 2	Probable xyloglucan glycosyltransferase 12 OS=Arabidopsis thaliana OX=3702 GN=CSLC12 PE=1 SV=1	Putative glycosyl transferase family 2 family protein OS=Davidia involucrata OX=16924 GN=Din_027006 PE=4 SV=1	M	Cell wall/membrane/envelope biogenesis	PREDICTED: probable xyloglucan glycosyltransferase 12-like [Fragaria vesca subsp. vesca]		Iba07G009690
Dihydrokaempferol	Iba01G028950	MEbrown	MEbrown-10	-0.879522	0.00177303	OG0001419	Molecular Function: beta-1,4-mannosylglycoprotein 4-beta-N-acetylglucosaminyltransferase activity (GO:0003830);; Biological Process: protein N-linked glycosylation (GO:0006487);; Cellular Component: membrane (GO:0016020);;	K00737|7.8e-176|sind:105162132|K00737 beta-1,4-mannosyl-glycoprotein beta-1,4-N-acetylglucosaminyltransferase [EC:2.4.1.144] | (RefSeq) beta-1,4-mannosyl-glycoprotein 4-beta-N-acetylglucosaminyltransferase	--	--	Glycosyltransferase family 17	Beta-1,4-mannosyl-glycoprotein 4-beta-N-acetylglucosaminyltransferase OS=Rattus norvegicus OX=10116 GN=Mgat3 PE=1 SV=2	Putative beta-1,4-mannosyl-glycoprotein 4-beta-N-acetylglucosaminyltransferase OS=Davidia involucrata OX=16924 GN=Din_031136 PE=4 SV=1	S	Function unknown	PREDICTED: beta-1,4-mannosyl-glycoprotein 4-beta-N-acetylglucosaminyltransferase [Sesamum indicum]		Iba04G034160
Kaempferol	Iba01G028950	MEbrown	MEbrown-10	-0.928735	0.000296568	OG0001419	Molecular Function: beta-1,4-mannosylglycoprotein 4-beta-N-acetylglucosaminyltransferase activity (GO:0003830);; Biological Process: protein N-linked glycosylation (GO:0006487);; Cellular Component: membrane (GO:0016020);;	K00737|7.8e-176|sind:105162132|K00737 beta-1,4-mannosyl-glycoprotein beta-1,4-N-acetylglucosaminyltransferase [EC:2.4.1.144] | (RefSeq) beta-1,4-mannosyl-glycoprotein 4-beta-N-acetylglucosaminyltransferase	--	--	Glycosyltransferase family 17	Beta-1,4-mannosyl-glycoprotein 4-beta-N-acetylglucosaminyltransferase OS=Rattus norvegicus OX=10116 GN=Mgat3 PE=1 SV=2	Putative beta-1,4-mannosyl-glycoprotein 4-beta-N-acetylglucosaminyltransferase OS=Davidia involucrata OX=16924 GN=Din_031136 PE=4 SV=1	S	Function unknown	PREDICTED: beta-1,4-mannosyl-glycoprotein 4-beta-N-acetylglucosaminyltransferase [Sesamum indicum]		Iba06G023810
kaempferol-3-O-(2''-O-β-D-glucopyl)-β-D-rutinoside	Iba01G028950	MEbrown	MEbrown-10	-0.880912	0.00170485	OG0001419	Molecular Function: beta-1,4-mannosylglycoprotein 4-beta-N-acetylglucosaminyltransferase activity (GO:0003830);; Biological Process: protein N-linked glycosylation (GO:0006487);; Cellular Component: membrane (GO:0016020);;	K00737|7.8e-176|sind:105162132|K00737 beta-1,4-mannosyl-glycoprotein beta-1,4-N-acetylglucosaminyltransferase [EC:2.4.1.144] | (RefSeq) beta-1,4-mannosyl-glycoprotein 4-beta-N-acetylglucosaminyltransferase	--	--	Glycosyltransferase family 17	Beta-1,4-mannosyl-glycoprotein 4-beta-N-acetylglucosaminyltransferase OS=Rattus norvegicus OX=10116 GN=Mgat3 PE=1 SV=2	Putative beta-1,4-mannosyl-glycoprotein 4-beta-N-acetylglucosaminyltransferase OS=Davidia involucrata OX=16924 GN=Din_031136 PE=4 SV=1	S	Function unknown	PREDICTED: beta-1,4-mannosyl-glycoprotein 4-beta-N-acetylglucosaminyltransferase [Sesamum indicum]		Iba07G003840
kaempferol-3-O-galactoside (trifolin)	Iba01G028950	MEbrown	MEbrown-10	-0.902035	0.000879372	OG0001419	Molecular Function: beta-1,4-mannosylglycoprotein 4-beta-N-acetylglucosaminyltransferase activity (GO:0003830);; Biological Process: protein N-linked glycosylation (GO:0006487);; Cellular Component: membrane (GO:0016020);;	K00737|7.8e-176|sind:105162132|K00737 beta-1,4-mannosyl-glycoprotein beta-1,4-N-acetylglucosaminyltransferase [EC:2.4.1.144] | (RefSeq) beta-1,4-mannosyl-glycoprotein 4-beta-N-acetylglucosaminyltransferase	--	--	Glycosyltransferase family 17	Beta-1,4-mannosyl-glycoprotein 4-beta-N-acetylglucosaminyltransferase OS=Rattus norvegicus OX=10116 GN=Mgat3 PE=1 SV=2	Putative beta-1,4-mannosyl-glycoprotein 4-beta-N-acetylglucosaminyltransferase OS=Davidia involucrata OX=16924 GN=Din_031136 PE=4 SV=1	S	Function unknown	PREDICTED: beta-1,4-mannosyl-glycoprotein 4-beta-N-acetylglucosaminyltransferase [Sesamum indicum]		Iba04G032830
kaempferol-3-O-glucoside (astragalin)	Iba01G028950	MEbrown	MEbrown-10	-0.885199	0.0015061	OG0001419	Molecular Function: beta-1,4-mannosylglycoprotein 4-beta-N-acetylglucosaminyltransferase activity (GO:0003830);; Biological Process: protein N-linked glycosylation (GO:0006487);; Cellular Component: membrane (GO:0016020);;	K00737|7.8e-176|sind:105162132|K00737 beta-1,4-mannosyl-glycoprotein beta-1,4-N-acetylglucosaminyltransferase [EC:2.4.1.144] | (RefSeq) beta-1,4-mannosyl-glycoprotein 4-beta-N-acetylglucosaminyltransferase	--	--	Glycosyltransferase family 17	Beta-1,4-mannosyl-glycoprotein 4-beta-N-acetylglucosaminyltransferase OS=Rattus norvegicus OX=10116 GN=Mgat3 PE=1 SV=2	Putative beta-1,4-mannosyl-glycoprotein 4-beta-N-acetylglucosaminyltransferase OS=Davidia involucrata OX=16924 GN=Din_031136 PE=4 SV=1	S	Function unknown	PREDICTED: beta-1,4-mannosyl-glycoprotein 4-beta-N-acetylglucosaminyltransferase [Sesamum indicum]		Iba01G013460
kaempferol (afzelin)	Iba01G028950	MEbrown	MEbrown-10	-0.93747	0.0001893	OG0001419	Molecular Function: beta-1,4-mannosylglycoprotein 4-beta-N-acetylglucosaminyltransferase activity (GO:0003830);; Biological Process: protein N-linked glycosylation (GO:0006487);; Cellular Component: membrane (GO:0016020);;	K00737|7.8e-176|sind:105162132|K00737 beta-1,4-mannosyl-glycoprotein beta-1,4-N-acetylglucosaminyltransferase [EC:2.4.1.144] | (RefSeq) beta-1,4-mannosyl-glycoprotein 4-beta-N-acetylglucosaminyltransferase	--	--	Glycosyltransferase family 17	Beta-1,4-mannosyl-glycoprotein 4-beta-N-acetylglucosaminyltransferase OS=Rattus norvegicus OX=10116 GN=Mgat3 PE=1 SV=2	Putative beta-1,4-mannosyl-glycoprotein 4-beta-N-acetylglucosaminyltransferase OS=Davidia involucrata OX=16924 GN=Din_031136 PE=4 SV=1	S	Function unknown	PREDICTED: beta-1,4-mannosyl-glycoprotein 4-beta-N-acetylglucosaminyltransferase [Sesamum indicum]		Iba03G021160
Dihydrokaempferol	Iba01G031980	MEbrown	MEbrown-11	-0.920699	0.000427606	OG0000626	Molecular Function: catalytic activity (GO:0003824);; Biological Process: trehalose biosynthetic process (GO:0005992);;	K16055|0.0e+00|rcu:8289077|K16055 trehalose 6-phosphate synthase/phosphatase [EC:2.4.1.15 3.1.3.12] | (RefSeq) alpha,alpha-trehalose-phosphate synthase [UDP-forming] 5	[G]	Carbohydrate transport and metabolism	Glycosyltransferase family 20	Alpha,alpha-trehalose-phosphate synthase [UDP-forming] 5 OS=Arabidopsis thaliana OX=3702 GN=TPS5 PE=1 SV=2	Alpha,alpha-trehalose-phosphate synthase OS=Actinidia chinensis var. chinensis OX=1590841 GN=CEY00_Acc29449 PE=3 SV=1	G	Carbohydrate transport and metabolism	PREDICTED: alpha,alpha-trehalose-phosphate synthase [UDP-forming] 5-like isoform X1 [Solanum tuberosum]		Iba05G029680
Kaempferol	Iba01G031980	MEbrown	MEbrown-11	-0.994449	4.17e-08	OG0000626	Molecular Function: catalytic activity (GO:0003824);; Biological Process: trehalose biosynthetic process (GO:0005992);;	K16055|0.0e+00|rcu:8289077|K16055 trehalose 6-phosphate synthase/phosphatase [EC:2.4.1.15 3.1.3.12] | (RefSeq) alpha,alpha-trehalose-phosphate synthase [UDP-forming] 5	[G]	Carbohydrate transport and metabolism	Glycosyltransferase family 20	Alpha,alpha-trehalose-phosphate synthase [UDP-forming] 5 OS=Arabidopsis thaliana OX=3702 GN=TPS5 PE=1 SV=2	Alpha,alpha-trehalose-phosphate synthase OS=Actinidia chinensis var. chinensis OX=1590841 GN=CEY00_Acc29449 PE=3 SV=1	G	Carbohydrate transport and metabolism	PREDICTED: alpha,alpha-trehalose-phosphate synthase [UDP-forming] 5-like isoform X1 [Solanum tuberosum]		Iba05G006940
kaempferol-3-O-(2''-O-β-D-glucopyl)-β-D-rutinoside	Iba01G031980	MEbrown	MEbrown-11	-0.909143	0.000680449	OG0000626	Molecular Function: catalytic activity (GO:0003824);; Biological Process: trehalose biosynthetic process (GO:0005992);;	K16055|0.0e+00|rcu:8289077|K16055 trehalose 6-phosphate synthase/phosphatase [EC:2.4.1.15 3.1.3.12] | (RefSeq) alpha,alpha-trehalose-phosphate synthase [UDP-forming] 5	[G]	Carbohydrate transport and metabolism	Glycosyltransferase family 20	Alpha,alpha-trehalose-phosphate synthase [UDP-forming] 5 OS=Arabidopsis thaliana OX=3702 GN=TPS5 PE=1 SV=2	Alpha,alpha-trehalose-phosphate synthase OS=Actinidia chinensis var. chinensis OX=1590841 GN=CEY00_Acc29449 PE=3 SV=1	G	Carbohydrate transport and metabolism	PREDICTED: alpha,alpha-trehalose-phosphate synthase [UDP-forming] 5-like isoform X1 [Solanum tuberosum]		Iba07G029180
kaempferol-3-O-galactoside (trifolin)	Iba01G031980	MEbrown	MEbrown-11	-0.972024	1.17e-05	OG0000626	Molecular Function: catalytic activity (GO:0003824);; Biological Process: trehalose biosynthetic process (GO:0005992);;	K16055|0.0e+00|rcu:8289077|K16055 trehalose 6-phosphate synthase/phosphatase [EC:2.4.1.15 3.1.3.12] | (RefSeq) alpha,alpha-trehalose-phosphate synthase [UDP-forming] 5	[G]	Carbohydrate transport and metabolism	Glycosyltransferase family 20	Alpha,alpha-trehalose-phosphate synthase [UDP-forming] 5 OS=Arabidopsis thaliana OX=3702 GN=TPS5 PE=1 SV=2	Alpha,alpha-trehalose-phosphate synthase OS=Actinidia chinensis var. chinensis OX=1590841 GN=CEY00_Acc29449 PE=3 SV=1	G	Carbohydrate transport and metabolism	PREDICTED: alpha,alpha-trehalose-phosphate synthase [UDP-forming] 5-like isoform X1 [Solanum tuberosum]		Iba04G001130
kaempferol-3-O-glucoside (astragalin)	Iba01G031980	MEbrown	MEbrown-11	-0.96457	2.66e-05	OG0000626	Molecular Function: catalytic activity (GO:0003824);; Biological Process: trehalose biosynthetic process (GO:0005992);;	K16055|0.0e+00|rcu:8289077|K16055 trehalose 6-phosphate synthase/phosphatase [EC:2.4.1.15 3.1.3.12] | (RefSeq) alpha,alpha-trehalose-phosphate synthase [UDP-forming] 5	[G]	Carbohydrate transport and metabolism	Glycosyltransferase family 20	Alpha,alpha-trehalose-phosphate synthase [UDP-forming] 5 OS=Arabidopsis thaliana OX=3702 GN=TPS5 PE=1 SV=2	Alpha,alpha-trehalose-phosphate synthase OS=Actinidia chinensis var. chinensis OX=1590841 GN=CEY00_Acc29449 PE=3 SV=1	G	Carbohydrate transport and metabolism	PREDICTED: alpha,alpha-trehalose-phosphate synthase [UDP-forming] 5-like isoform X1 [Solanum tuberosum]		Iba01G010350
kaempferol (afzelin)	Iba01G031980	MEbrown	MEbrown-11	-0.966881	2.11e-05	OG0000626	Molecular Function: catalytic activity (GO:0003824);; Biological Process: trehalose biosynthetic process (GO:0005992);;	K16055|0.0e+00|rcu:8289077|K16055 trehalose 6-phosphate synthase/phosphatase [EC:2.4.1.15 3.1.3.12] | (RefSeq) alpha,alpha-trehalose-phosphate synthase [UDP-forming] 5	[G]	Carbohydrate transport and metabolism	Glycosyltransferase family 20	Alpha,alpha-trehalose-phosphate synthase [UDP-forming] 5 OS=Arabidopsis thaliana OX=3702 GN=TPS5 PE=1 SV=2	Alpha,alpha-trehalose-phosphate synthase OS=Actinidia chinensis var. chinensis OX=1590841 GN=CEY00_Acc29449 PE=3 SV=1	G	Carbohydrate transport and metabolism	PREDICTED: alpha,alpha-trehalose-phosphate synthase [UDP-forming] 5-like isoform X1 [Solanum tuberosum]		Iba03G040370
Dihydrokaempferol	Iba03G014710	MEbrown	MEbrown-12	-0.815624	0.00736166	OG0033899	Cellular Component: endoplasmic reticulum membrane (GO:0005789);; Cellular Component: integral component of membrane (GO:0016021);; Biological Process: protein N-linked glycosylation via asparagine (GO:0018279);;	K12670|1.3e-143|lja:Lj3g3v3338360.1|K12670 oligosaccharyltransferase complex subunit beta | (RefSeq) Lj3g3v3338360.1; -	[O]	Posttranslational modification, protein turnover, chaperones	Oligosaccharyltransferase 48 kDa subunit beta	Dolichyl-diphosphooligosaccharide--protein glycosyltransferase 48 kDa subunit OS=Oryza sativa subsp. japonica OX=39947 GN=OST48 PE=2 SV=1	Dolichyl-diphosphooligosaccharide--protein glycosyltransferase 48 kDa subunit OS=Davidia involucrata OX=16924 GN=Din_035987 PE=3 SV=1	O	Posttranslational modification, protein turnover, chaperones	Dolichyl-diphosphooligosaccharide--protein glycosyltransferase 48 kDa subunit [Gossypium arboreum]		Iba01G032650
kaempferol-3-O-(2''-O-β-D-glucopyl)-β-D-rutinoside	Iba03G014710	MEbrown	MEbrown-12	-0.806549	0.00862782	OG0033899	Cellular Component: endoplasmic reticulum membrane (GO:0005789);; Cellular Component: integral component of membrane (GO:0016021);; Biological Process: protein N-linked glycosylation via asparagine (GO:0018279);;	K12670|1.3e-143|lja:Lj3g3v3338360.1|K12670 oligosaccharyltransferase complex subunit beta | (RefSeq) Lj3g3v3338360.1; -	[O]	Posttranslational modification, protein turnover, chaperones	Oligosaccharyltransferase 48 kDa subunit beta	Dolichyl-diphosphooligosaccharide--protein glycosyltransferase 48 kDa subunit OS=Oryza sativa subsp. japonica OX=39947 GN=OST48 PE=2 SV=1	Dolichyl-diphosphooligosaccharide--protein glycosyltransferase 48 kDa subunit OS=Davidia involucrata OX=16924 GN=Din_035987 PE=3 SV=1	O	Posttranslational modification, protein turnover, chaperones	Dolichyl-diphosphooligosaccharide--protein glycosyltransferase 48 kDa subunit [Gossypium arboreum]		Iba04G015670
Dihydrokaempferol	Iba04G034080	MEbrown	MEbrown-13	0.980738	3.21e-06	OG0023962	Cellular Component: integral component of membrane (GO:0016021);; Molecular Function: transferase activity, transferring glycosyl groups (GO:0016757);;	K18134|7.0e-82|gab:108463406|K18134 EGF domain-specific O-GlcNAc transferase [EC:2.4.1.255] | (RefSeq) uncharacterized protein LOC108463406	[S]	Function unknown	Protein of unknown function (DUF563)	Xylan glycosyltransferase MUCI21 OS=Arabidopsis thaliana OX=3702 GN=MUCI21 PE=1 SV=1	Uncharacterized protein OS=Davidia involucrata OX=16924 GN=Din_012095 PE=4 SV=1	S	Function unknown	hypothetical protein CISIN_1g008862mg [Citrus sinensis]		Iba06G028430
kaempferol-3-O-(2''-O-β-D-glucopyl)-β-D-rutinoside	Iba04G034080	MEbrown	MEbrown-13	0.982859	2.14e-06	OG0023962	Cellular Component: integral component of membrane (GO:0016021);; Molecular Function: transferase activity, transferring glycosyl groups (GO:0016757);;	K18134|7.0e-82|gab:108463406|K18134 EGF domain-specific O-GlcNAc transferase [EC:2.4.1.255] | (RefSeq) uncharacterized protein LOC108463406	[S]	Function unknown	Protein of unknown function (DUF563)	Xylan glycosyltransferase MUCI21 OS=Arabidopsis thaliana OX=3702 GN=MUCI21 PE=1 SV=1	Uncharacterized protein OS=Davidia involucrata OX=16924 GN=Din_012095 PE=4 SV=1	S	Function unknown	hypothetical protein CISIN_1g008862mg [Citrus sinensis]		Iba06G028530
kaempferol (afzelin)	Iba04G034080	MEbrown	MEbrown-13	0.931063	0.000264639	OG0023962	Cellular Component: integral component of membrane (GO:0016021);; Molecular Function: transferase activity, transferring glycosyl groups (GO:0016757);;	K18134|7.0e-82|gab:108463406|K18134 EGF domain-specific O-GlcNAc transferase [EC:2.4.1.255] | (RefSeq) uncharacterized protein LOC108463406	[S]	Function unknown	Protein of unknown function (DUF563)	Xylan glycosyltransferase MUCI21 OS=Arabidopsis thaliana OX=3702 GN=MUCI21 PE=1 SV=1	Uncharacterized protein OS=Davidia involucrata OX=16924 GN=Din_012095 PE=4 SV=1	S	Function unknown	hypothetical protein CISIN_1g008862mg [Citrus sinensis]		Iba02G027010
Dihydrokaempferol	Iba01G015490	MEbrown	MEbrown-14	0.86035	0.00291536	OG0000099	Molecular Function: UDP-glycosyltransferase activity (GO:0008194);;	K23452|8.3e-66|crb:17897707|K23452 UDP-glucosyltransferase 85A [EC:2.4.1.-] | (RefSeq) UDP-glycosyltransferase 85A1	[GC]	--	UDP-glucoronosyl and UDP-glucosyl transferase	UDP-glycosyltransferase 83A1 OS=Arabidopsis thaliana OX=3702 GN=UGT83A1 PE=2 SV=1	Uncharacterized protein OS=Nyssa sinensis OX=561372 GN=F0562_004348 PE=4 SV=1	--	--	hypothetical protein CICLE_v10013686mg [Citrus clementina]
Kaempferol	Iba01G015490	MEbrown	MEbrown-14	0.956599	5.37e-05	OG0000099	Molecular Function: UDP-glycosyltransferase activity (GO:0008194);;	K23452|8.3e-66|crb:17897707|K23452 UDP-glucosyltransferase 85A [EC:2.4.1.-] | (RefSeq) UDP-glycosyltransferase 85A1	[GC]	--	UDP-glucoronosyl and UDP-glucosyl transferase	UDP-glycosyltransferase 83A1 OS=Arabidopsis thaliana OX=3702 GN=UGT83A1 PE=2 SV=1	Uncharacterized protein OS=Nyssa sinensis OX=561372 GN=F0562_004348 PE=4 SV=1	--	--	hypothetical protein CICLE_v10013686mg [Citrus clementina]		Iba02G003370
kaempferol-3-O-(2''-O-β-D-glucopyl)-β-D-rutinoside	Iba01G015490	MEbrown	MEbrown-14	0.835678	0.0050231	OG0000099	Molecular Function: UDP-glycosyltransferase activity (GO:0008194);;	K23452|8.3e-66|crb:17897707|K23452 UDP-glucosyltransferase 85A [EC:2.4.1.-] | (RefSeq) UDP-glycosyltransferase 85A1	[GC]	--	UDP-glucoronosyl and UDP-glucosyl transferase	UDP-glycosyltransferase 83A1 OS=Arabidopsis thaliana OX=3702 GN=UGT83A1 PE=2 SV=1	Uncharacterized protein OS=Nyssa sinensis OX=561372 GN=F0562_004348 PE=4 SV=1	--	--	hypothetical protein CICLE_v10013686mg [Citrus clementina]		Iba01G015490
kaempferol-3-O-galactoside (trifolin)	Iba01G015490	MEbrown	MEbrown-14	0.937285	0.000191225	OG0000099	Molecular Function: UDP-glycosyltransferase activity (GO:0008194);;	K23452|8.3e-66|crb:17897707|K23452 UDP-glucosyltransferase 85A [EC:2.4.1.-] | (RefSeq) UDP-glycosyltransferase 85A1	[GC]	--	UDP-glucoronosyl and UDP-glucosyl transferase	UDP-glycosyltransferase 83A1 OS=Arabidopsis thaliana OX=3702 GN=UGT83A1 PE=2 SV=1	Uncharacterized protein OS=Nyssa sinensis OX=561372 GN=F0562_004348 PE=4 SV=1	--	--	hypothetical protein CICLE_v10013686mg [Citrus clementina]		Iba07G027100
kaempferol-3-O-glucoside (astragalin)	Iba01G015490	MEbrown	MEbrown-14	0.946147	0.000113191	OG0000099	Molecular Function: UDP-glycosyltransferase activity (GO:0008194);;	K23452|8.3e-66|crb:17897707|K23452 UDP-glucosyltransferase 85A [EC:2.4.1.-] | (RefSeq) UDP-glycosyltransferase 85A1	[GC]	--	UDP-glucoronosyl and UDP-glucosyl transferase	UDP-glycosyltransferase 83A1 OS=Arabidopsis thaliana OX=3702 GN=UGT83A1 PE=2 SV=1	Uncharacterized protein OS=Nyssa sinensis OX=561372 GN=F0562_004348 PE=4 SV=1	--	--	hypothetical protein CICLE_v10013686mg [Citrus clementina]		Iba03G045860
kaempferol (afzelin)	Iba01G015490	MEbrown	MEbrown-14	0.908757	0.000690344	OG0000099	Molecular Function: UDP-glycosyltransferase activity (GO:0008194);;	K23452|8.3e-66|crb:17897707|K23452 UDP-glucosyltransferase 85A [EC:2.4.1.-] | (RefSeq) UDP-glycosyltransferase 85A1	[GC]	--	UDP-glucoronosyl and UDP-glucosyl transferase	UDP-glycosyltransferase 83A1 OS=Arabidopsis thaliana OX=3702 GN=UGT83A1 PE=2 SV=1	Uncharacterized protein OS=Nyssa sinensis OX=561372 GN=F0562_004348 PE=4 SV=1	--	--	hypothetical protein CICLE_v10013686mg [Citrus clementina]		Iba06G007830
Dihydrokaempferol	Iba01G017420	MEbrown	MEbrown-15	-0.899902	0.000946195	OG0033806	Molecular Function: UDP-glycosyltransferase activity (GO:0008194);; Molecular Function: transferase activity, transferring hexosyl groups (GO:0016758);;	K13692|3.3e-83|thj:104820429|K13692 UDP-glucose:(indol-3-yl)acetate beta-D-glucosyltransferase [EC:2.4.1.121] | (RefSeq) UDP-glycosyltransferase 75D1	[GC]	--	UDP-glucoronosyl and UDP-glucosyl transferase	UDP-glycosyltransferase 75C1 OS=Solanum lycopersicum OX=4081 GN=UGT75C1 PE=1 SV=1	Glycosyltransferase OS=Lycium barbarum OX=112863 GN=UGT75L5 PE=2 SV=1	--	--	UDP-glucose:glucosyltransferase [Lycium barbarum]		Iba02G007870
kaempferol-3-O-(2''-O-β-D-glucopyl)-β-D-rutinoside	Iba01G017420	MEbrown	MEbrown-15	-0.901404	0.000898791	OG0033806	Molecular Function: UDP-glycosyltransferase activity (GO:0008194);; Molecular Function: transferase activity, transferring hexosyl groups (GO:0016758);;	K13692|3.3e-83|thj:104820429|K13692 UDP-glucose:(indol-3-yl)acetate beta-D-glucosyltransferase [EC:2.4.1.121] | (RefSeq) UDP-glycosyltransferase 75D1	[GC]	--	UDP-glucoronosyl and UDP-glucosyl transferase	UDP-glycosyltransferase 75C1 OS=Solanum lycopersicum OX=4081 GN=UGT75C1 PE=1 SV=1	Glycosyltransferase OS=Lycium barbarum OX=112863 GN=UGT75L5 PE=2 SV=1	--	--	UDP-glucose:glucosyltransferase [Lycium barbarum]		Iba01G042180
kaempferol (afzelin)	Iba01G017420	MEbrown	MEbrown-15	-0.819955	0.00680448	OG0033806	Molecular Function: UDP-glycosyltransferase activity (GO:0008194);; Molecular Function: transferase activity, transferring hexosyl groups (GO:0016758);;	K13692|3.3e-83|thj:104820429|K13692 UDP-glucose:(indol-3-yl)acetate beta-D-glucosyltransferase [EC:2.4.1.121] | (RefSeq) UDP-glycosyltransferase 75D1	[GC]	--	UDP-glucoronosyl and UDP-glucosyl transferase	UDP-glycosyltransferase 75C1 OS=Solanum lycopersicum OX=4081 GN=UGT75C1 PE=1 SV=1	Glycosyltransferase OS=Lycium barbarum OX=112863 GN=UGT75L5 PE=2 SV=1	--	--	UDP-glucose:glucosyltransferase [Lycium barbarum]		Iba02G033920
Dihydrokaempferol	Iba01G041060	MEbrown	MEbrown-16	-0.932138	0.000250737	OG0018826	Molecular Function: UDP-glycosyltransferase activity (GO:0008194);;	K13227|1.2e-93|bdi:100830893|K13227 UDP-glucosyltransferase BX8/BX9 [EC:2.4.1.202] | (RefSeq) DIMBOA UDP-glucosyltransferase BX8	[GC]	--	UDP-glucoronosyl and UDP-glucosyl transferase	UDP-glycosyltransferase 76E1 OS=Solanum lycopersicum OX=4081 GN=UGT76E1 PE=1 SV=1	SHSP domain-containing protein OS=Nyssa sinensis OX=561372 GN=F0562_001019 PE=3 SV=1	--	--	hypothetical protein VITISV_006871 [Vitis vinifera]		Iba01G028950
Kaempferol	Iba01G041060	MEbrown	MEbrown-16	-0.987985	6.19e-07	OG0018826	Molecular Function: UDP-glycosyltransferase activity (GO:0008194);;	K13227|1.2e-93|bdi:100830893|K13227 UDP-glucosyltransferase BX8/BX9 [EC:2.4.1.202] | (RefSeq) DIMBOA UDP-glucosyltransferase BX8	[GC]	--	UDP-glucoronosyl and UDP-glucosyl transferase	UDP-glycosyltransferase 76E1 OS=Solanum lycopersicum OX=4081 GN=UGT76E1 PE=1 SV=1	SHSP domain-containing protein OS=Nyssa sinensis OX=561372 GN=F0562_001019 PE=3 SV=1	--	--	hypothetical protein VITISV_006871 [Vitis vinifera]		Iba04G009580
kaempferol-3-O-(2''-O-β-D-glucopyl)-β-D-rutinoside	Iba01G041060	MEbrown	MEbrown-16	-0.919524	0.000449667	OG0018826	Molecular Function: UDP-glycosyltransferase activity (GO:0008194);;	K13227|1.2e-93|bdi:100830893|K13227 UDP-glucosyltransferase BX8/BX9 [EC:2.4.1.202] | (RefSeq) DIMBOA UDP-glucosyltransferase BX8	[GC]	--	UDP-glucoronosyl and UDP-glucosyl transferase	UDP-glycosyltransferase 76E1 OS=Solanum lycopersicum OX=4081 GN=UGT76E1 PE=1 SV=1	SHSP domain-containing protein OS=Nyssa sinensis OX=561372 GN=F0562_001019 PE=3 SV=1	--	--	hypothetical protein VITISV_006871 [Vitis vinifera]		Iba01G043710
kaempferol-3-O-galactoside (trifolin)	Iba01G041060	MEbrown	MEbrown-16	-0.961577	3.53e-05	OG0018826	Molecular Function: UDP-glycosyltransferase activity (GO:0008194);;	K13227|1.2e-93|bdi:100830893|K13227 UDP-glucosyltransferase BX8/BX9 [EC:2.4.1.202] | (RefSeq) DIMBOA UDP-glucosyltransferase BX8	[GC]	--	UDP-glucoronosyl and UDP-glucosyl transferase	UDP-glycosyltransferase 76E1 OS=Solanum lycopersicum OX=4081 GN=UGT76E1 PE=1 SV=1	SHSP domain-containing protein OS=Nyssa sinensis OX=561372 GN=F0562_001019 PE=3 SV=1	--	--	hypothetical protein VITISV_006871 [Vitis vinifera]		Iba01G025430
kaempferol-3-O-glucoside (astragalin)	Iba01G041060	MEbrown	MEbrown-16	-0.951601	7.83e-05	OG0018826	Molecular Function: UDP-glycosyltransferase activity (GO:0008194);;	K13227|1.2e-93|bdi:100830893|K13227 UDP-glucosyltransferase BX8/BX9 [EC:2.4.1.202] | (RefSeq) DIMBOA UDP-glucosyltransferase BX8	[GC]	--	UDP-glucoronosyl and UDP-glucosyl transferase	UDP-glycosyltransferase 76E1 OS=Solanum lycopersicum OX=4081 GN=UGT76E1 PE=1 SV=1	SHSP domain-containing protein OS=Nyssa sinensis OX=561372 GN=F0562_001019 PE=3 SV=1	--	--	hypothetical protein VITISV_006871 [Vitis vinifera]		Iba05G006970
kaempferol (afzelin)	Iba01G041060	MEbrown	MEbrown-16	-0.971955	1.18e-05	OG0018826	Molecular Function: UDP-glycosyltransferase activity (GO:0008194);;	K13227|1.2e-93|bdi:100830893|K13227 UDP-glucosyltransferase BX8/BX9 [EC:2.4.1.202] | (RefSeq) DIMBOA UDP-glucosyltransferase BX8	[GC]	--	UDP-glucoronosyl and UDP-glucosyl transferase	UDP-glycosyltransferase 76E1 OS=Solanum lycopersicum OX=4081 GN=UGT76E1 PE=1 SV=1	SHSP domain-containing protein OS=Nyssa sinensis OX=561372 GN=F0562_001019 PE=3 SV=1	--	--	hypothetical protein VITISV_006871 [Vitis vinifera]		Iba06G028490
Dihydrokaempferol	Iba01G043710	MEbrown	MEbrown-17	0.995719	1.68e-08	OG0005964	Molecular Function: UDP-glycosyltransferase activity (GO:0008194);;	K23260|4.8e-73|atr:18438291|K23260 scopoletin glucosyltransferase [EC:2.4.1.128] | (RefSeq) scopoletin glucosyltransferase	[GC]	--	UDP-glucoronosyl and UDP-glucosyl transferase	UDP-glycosyltransferase 92A1 OS=Arabidopsis thaliana OX=3702 GN=UGT92A1 PE=2 SV=1	UDP-glycosyltransferase OS=Actinidia chinensis var. chinensis OX=1590841 GN=CEY00_Acc28352 PE=4 SV=1	--	--	UDP-glycosyltransferase 92A1 [Morus notabilis]		Iba02G003370
Kaempferol	Iba01G043710	MEbrown	MEbrown-17	0.915766	0.000525576	OG0005964	Molecular Function: UDP-glycosyltransferase activity (GO:0008194);;	K23260|4.8e-73|atr:18438291|K23260 scopoletin glucosyltransferase [EC:2.4.1.128] | (RefSeq) scopoletin glucosyltransferase	[GC]	--	UDP-glucoronosyl and UDP-glucosyl transferase	UDP-glycosyltransferase 92A1 OS=Arabidopsis thaliana OX=3702 GN=UGT92A1 PE=2 SV=1	UDP-glycosyltransferase OS=Actinidia chinensis var. chinensis OX=1590841 GN=CEY00_Acc28352 PE=4 SV=1	--	--	UDP-glycosyltransferase 92A1 [Morus notabilis]		Iba05G015660
kaempferol-3-O-(2''-O-β-D-glucopyl)-β-D-rutinoside	Iba01G043710	MEbrown	MEbrown-17	0.990485	2.74e-07	OG0005964	Molecular Function: UDP-glycosyltransferase activity (GO:0008194);;	K23260|4.8e-73|atr:18438291|K23260 scopoletin glucosyltransferase [EC:2.4.1.128] | (RefSeq) scopoletin glucosyltransferase	[GC]	--	UDP-glucoronosyl and UDP-glucosyl transferase	UDP-glycosyltransferase 92A1 OS=Arabidopsis thaliana OX=3702 GN=UGT92A1 PE=2 SV=1	UDP-glycosyltransferase OS=Actinidia chinensis var. chinensis OX=1590841 GN=CEY00_Acc28352 PE=4 SV=1	--	--	UDP-glycosyltransferase 92A1 [Morus notabilis]		Iba01G046520
kaempferol-3-O-galactoside (trifolin)	Iba01G043710	MEbrown	MEbrown-17	0.843181	0.00429825	OG0005964	Molecular Function: UDP-glycosyltransferase activity (GO:0008194);;	K23260|4.8e-73|atr:18438291|K23260 scopoletin glucosyltransferase [EC:2.4.1.128] | (RefSeq) scopoletin glucosyltransferase	[GC]	--	UDP-glucoronosyl and UDP-glucosyl transferase	UDP-glycosyltransferase 92A1 OS=Arabidopsis thaliana OX=3702 GN=UGT92A1 PE=2 SV=1	UDP-glycosyltransferase OS=Actinidia chinensis var. chinensis OX=1590841 GN=CEY00_Acc28352 PE=4 SV=1	--	--	UDP-glycosyltransferase 92A1 [Morus notabilis]		Iba04G018680
kaempferol-3-O-glucoside (astragalin)	Iba01G043710	MEbrown	MEbrown-17	0.829429	0.0056872	OG0005964	Molecular Function: UDP-glycosyltransferase activity (GO:0008194);;	K23260|4.8e-73|atr:18438291|K23260 scopoletin glucosyltransferase [EC:2.4.1.128] | (RefSeq) scopoletin glucosyltransferase	[GC]	--	UDP-glucoronosyl and UDP-glucosyl transferase	UDP-glycosyltransferase 92A1 OS=Arabidopsis thaliana OX=3702 GN=UGT92A1 PE=2 SV=1	UDP-glycosyltransferase OS=Actinidia chinensis var. chinensis OX=1590841 GN=CEY00_Acc28352 PE=4 SV=1	--	--	UDP-glycosyltransferase 92A1 [Morus notabilis]		Iba04G034080
kaempferol (afzelin)	Iba01G043710	MEbrown	MEbrown-17	0.984737	1.42e-06	OG0005964	Molecular Function: UDP-glycosyltransferase activity (GO:0008194);;	K23260|4.8e-73|atr:18438291|K23260 scopoletin glucosyltransferase [EC:2.4.1.128] | (RefSeq) scopoletin glucosyltransferase	[GC]	--	UDP-glucoronosyl and UDP-glucosyl transferase	UDP-glycosyltransferase 92A1 OS=Arabidopsis thaliana OX=3702 GN=UGT92A1 PE=2 SV=1	UDP-glycosyltransferase OS=Actinidia chinensis var. chinensis OX=1590841 GN=CEY00_Acc28352 PE=4 SV=1	--	--	UDP-glycosyltransferase 92A1 [Morus notabilis]		Iba05G039190
Dihydrokaempferol	Iba01G046520	MEbrown	MEbrown-18	0.869707	0.00230904	OG0012576	Molecular Function: UDP-glycosyltransferase activity (GO:0008194);;	K13495|2.0e-128|nto:104084459|K13495 cis-zeatin O-glucosyltransferase [EC:2.4.1.215] | (RefSeq) zeatin O-xylosyltransferase-like	[GC]	--	UDP-glucoronosyl and UDP-glucosyl transferase	Zeatin O-glucosyltransferase OS=Phaseolus lunatus OX=3884 GN=ZOG1 PE=2 SV=1	Glycosyltransferase OS=Davidia involucrata OX=16924 GN=Din_027296 PE=3 SV=1	--	--	PREDICTED: zeatin O-xylosyltransferase-like [Nicotiana tomentosiformis]		Iba03G005800
Kaempferol	Iba01G046520	MEbrown	MEbrown-18	0.979533	3.96e-06	OG0012576	Molecular Function: UDP-glycosyltransferase activity (GO:0008194);;	K13495|2.0e-128|nto:104084459|K13495 cis-zeatin O-glucosyltransferase [EC:2.4.1.215] | (RefSeq) zeatin O-xylosyltransferase-like	[GC]	--	UDP-glucoronosyl and UDP-glucosyl transferase	Zeatin O-glucosyltransferase OS=Phaseolus lunatus OX=3884 GN=ZOG1 PE=2 SV=1	Glycosyltransferase OS=Davidia involucrata OX=16924 GN=Din_027296 PE=3 SV=1	--	--	PREDICTED: zeatin O-xylosyltransferase-like [Nicotiana tomentosiformis]		Iba05G022920
kaempferol-3-O-(2''-O-β-D-glucopyl)-β-D-rutinoside	Iba01G046520	MEbrown	MEbrown-18	0.844833	0.0041489	OG0012576	Molecular Function: UDP-glycosyltransferase activity (GO:0008194);;	K13495|2.0e-128|nto:104084459|K13495 cis-zeatin O-glucosyltransferase [EC:2.4.1.215] | (RefSeq) zeatin O-xylosyltransferase-like	[GC]	--	UDP-glucoronosyl and UDP-glucosyl transferase	Zeatin O-glucosyltransferase OS=Phaseolus lunatus OX=3884 GN=ZOG1 PE=2 SV=1	Glycosyltransferase OS=Davidia involucrata OX=16924 GN=Din_027296 PE=3 SV=1	--	--	PREDICTED: zeatin O-xylosyltransferase-like [Nicotiana tomentosiformis]		Iba01G017420
kaempferol-3-O-galactoside (trifolin)	Iba01G046520	MEbrown	MEbrown-18	0.976158	6.73e-06	OG0012576	Molecular Function: UDP-glycosyltransferase activity (GO:0008194);;	K13495|2.0e-128|nto:104084459|K13495 cis-zeatin O-glucosyltransferase [EC:2.4.1.215] | (RefSeq) zeatin O-xylosyltransferase-like	[GC]	--	UDP-glucoronosyl and UDP-glucosyl transferase	Zeatin O-glucosyltransferase OS=Phaseolus lunatus OX=3884 GN=ZOG1 PE=2 SV=1	Glycosyltransferase OS=Davidia involucrata OX=16924 GN=Din_027296 PE=3 SV=1	--	--	PREDICTED: zeatin O-xylosyltransferase-like [Nicotiana tomentosiformis]		Iba03G014710
kaempferol-3-O-glucoside (astragalin)	Iba01G046520	MEbrown	MEbrown-18	0.967546	1.96e-05	OG0012576	Molecular Function: UDP-glycosyltransferase activity (GO:0008194);;	K13495|2.0e-128|nto:104084459|K13495 cis-zeatin O-glucosyltransferase [EC:2.4.1.215] | (RefSeq) zeatin O-xylosyltransferase-like	[GC]	--	UDP-glucoronosyl and UDP-glucosyl transferase	Zeatin O-glucosyltransferase OS=Phaseolus lunatus OX=3884 GN=ZOG1 PE=2 SV=1	Glycosyltransferase OS=Davidia involucrata OX=16924 GN=Din_027296 PE=3 SV=1	--	--	PREDICTED: zeatin O-xylosyltransferase-like [Nicotiana tomentosiformis]		Iba04G034470
kaempferol (afzelin)	Iba01G046520	MEbrown	MEbrown-18	0.92332	0.000381146	OG0012576	Molecular Function: UDP-glycosyltransferase activity (GO:0008194);;	K13495|2.0e-128|nto:104084459|K13495 cis-zeatin O-glucosyltransferase [EC:2.4.1.215] | (RefSeq) zeatin O-xylosyltransferase-like	[GC]	--	UDP-glucoronosyl and UDP-glucosyl transferase	Zeatin O-glucosyltransferase OS=Phaseolus lunatus OX=3884 GN=ZOG1 PE=2 SV=1	Glycosyltransferase OS=Davidia involucrata OX=16924 GN=Din_027296 PE=3 SV=1	--	--	PREDICTED: zeatin O-xylosyltransferase-like [Nicotiana tomentosiformis]		Iba02G034160
Dihydrokaempferol	Iba01G048260	MEbrown	MEbrown-19	0.987485	7.13e-07	OG0000123	Molecular Function: UDP-glycosyltransferase activity (GO:0008194);;	K13691|8.8e-148|hbr:110654364|K13691 pathogen-inducible salicylic acid glucosyltransferase [EC:2.4.1.-] | (RefSeq) UDP-glycosyltransferase 74F1-like	[GC]	--	UDP-glucoronosyl and UDP-glucosyl transferase	UDP-glycosyltransferase 74E2 OS=Arabidopsis thaliana OX=3702 GN=UGT74E2 PE=1 SV=1	Glycosyltransferase OS=Nyssa sinensis OX=561372 GN=F0562_021664 PE=3 SV=1	--	--	putative glucosyltransferase family protein [Populus trichocarpa]		Iba01G009140
Kaempferol	Iba01G048260	MEbrown	MEbrown-19	0.814756	0.00747687	OG0000123	Molecular Function: UDP-glycosyltransferase activity (GO:0008194);;	K13691|8.8e-148|hbr:110654364|K13691 pathogen-inducible salicylic acid glucosyltransferase [EC:2.4.1.-] | (RefSeq) UDP-glycosyltransferase 74F1-like	[GC]	--	UDP-glucoronosyl and UDP-glucosyl transferase	UDP-glycosyltransferase 74E2 OS=Arabidopsis thaliana OX=3702 GN=UGT74E2 PE=1 SV=1	Glycosyltransferase OS=Nyssa sinensis OX=561372 GN=F0562_021664 PE=3 SV=1	--	--	putative glucosyltransferase family protein [Populus trichocarpa]		Iba03G024370
kaempferol-3-O-(2''-O-β-D-glucopyl)-β-D-rutinoside	Iba01G048260	MEbrown	MEbrown-19	0.98841	5.46e-07	OG0000123	Molecular Function: UDP-glycosyltransferase activity (GO:0008194);;	K13691|8.8e-148|hbr:110654364|K13691 pathogen-inducible salicylic acid glucosyltransferase [EC:2.4.1.-] | (RefSeq) UDP-glycosyltransferase 74F1-like	[GC]	--	UDP-glucoronosyl and UDP-glucosyl transferase	UDP-glycosyltransferase 74E2 OS=Arabidopsis thaliana OX=3702 GN=UGT74E2 PE=1 SV=1	Glycosyltransferase OS=Nyssa sinensis OX=561372 GN=F0562_021664 PE=3 SV=1	--	--	putative glucosyltransferase family protein [Populus trichocarpa]		Iba01G046220
kaempferol (afzelin)	Iba01G048260	MEbrown	MEbrown-19	0.943801	0.000131102	OG0000123	Molecular Function: UDP-glycosyltransferase activity (GO:0008194);;	K13691|8.8e-148|hbr:110654364|K13691 pathogen-inducible salicylic acid glucosyltransferase [EC:2.4.1.-] | (RefSeq) UDP-glycosyltransferase 74F1-like	[GC]	--	UDP-glucoronosyl and UDP-glucosyl transferase	UDP-glycosyltransferase 74E2 OS=Arabidopsis thaliana OX=3702 GN=UGT74E2 PE=1 SV=1	Glycosyltransferase OS=Nyssa sinensis OX=561372 GN=F0562_021664 PE=3 SV=1	--	--	putative glucosyltransferase family protein [Populus trichocarpa]
Dihydrokaempferol	Iba02G003370	MEbrown	MEbrown-20	0.994679	3.6e-08	OG0000078	Molecular Function: UDP-glycosyltransferase activity (GO:0008194);;	K08237|3.9e-159|vvi:100246482|K08237 hydroquinone glucosyltransferase [EC:2.4.1.218] | (RefSeq) hydroquinone glucosyltransferase	[GC]	--	UDP-glucoronosyl and UDP-glucosyl transferase	Hydroquinone glucosyltransferase OS=Rauvolfia serpentina OX=4060 GN=AS PE=1 SV=1	Glycosyltransferase OS=Corchorus capsularis OX=210143 GN=CCACVL1_21853 PE=3 SV=1	--	--	PREDICTED: hydroquinone glucosyltransferase [Vitis vinifera]		Iba02G003380
Kaempferol	Iba02G003370	MEbrown	MEbrown-20	0.850546	0.00365984	OG0000078	Molecular Function: UDP-glycosyltransferase activity (GO:0008194);;	K08237|3.9e-159|vvi:100246482|K08237 hydroquinone glucosyltransferase [EC:2.4.1.218] | (RefSeq) hydroquinone glucosyltransferase	[GC]	--	UDP-glucoronosyl and UDP-glucosyl transferase	Hydroquinone glucosyltransferase OS=Rauvolfia serpentina OX=4060 GN=AS PE=1 SV=1	Glycosyltransferase OS=Corchorus capsularis OX=210143 GN=CCACVL1_21853 PE=3 SV=1	--	--	PREDICTED: hydroquinone glucosyltransferase [Vitis vinifera]		Iba01G035630
kaempferol-3-O-(2''-O-β-D-glucopyl)-β-D-rutinoside	Iba02G003370	MEbrown	MEbrown-20	0.996401	9.18e-09	OG0000078	Molecular Function: UDP-glycosyltransferase activity (GO:0008194);;	K08237|3.9e-159|vvi:100246482|K08237 hydroquinone glucosyltransferase [EC:2.4.1.218] | (RefSeq) hydroquinone glucosyltransferase	[GC]	--	UDP-glucoronosyl and UDP-glucosyl transferase	Hydroquinone glucosyltransferase OS=Rauvolfia serpentina OX=4060 GN=AS PE=1 SV=1	Glycosyltransferase OS=Corchorus capsularis OX=210143 GN=CCACVL1_21853 PE=3 SV=1	--	--	PREDICTED: hydroquinone glucosyltransferase [Vitis vinifera]		Iba07G027100
kaempferol (afzelin)	Iba02G003370	MEbrown	MEbrown-20	0.961962	3.41e-05	OG0000078	Molecular Function: UDP-glycosyltransferase activity (GO:0008194);;	K08237|3.9e-159|vvi:100246482|K08237 hydroquinone glucosyltransferase [EC:2.4.1.218] | (RefSeq) hydroquinone glucosyltransferase	[GC]	--	UDP-glucoronosyl and UDP-glucosyl transferase	Hydroquinone glucosyltransferase OS=Rauvolfia serpentina OX=4060 GN=AS PE=1 SV=1	Glycosyltransferase OS=Corchorus capsularis OX=210143 GN=CCACVL1_21853 PE=3 SV=1	--	--	PREDICTED: hydroquinone glucosyltransferase [Vitis vinifera]		Iba05G018450
Kaempferol	Iba02G003380	MEbrown	MEbrown-21	0.875177	0.00199824	OG0000078	Molecular Function: UDP-glycosyltransferase activity (GO:0008194);;	K08237|3.2e-153|nau:109211395|K08237 hydroquinone glucosyltransferase [EC:2.4.1.218] | (RefSeq) hydroquinone glucosyltransferase-like	[GC]	--	UDP-glucoronosyl and UDP-glucosyl transferase	Hydroquinone glucosyltransferase OS=Rauvolfia serpentina OX=4060 GN=AS PE=1 SV=1	Glycosyltransferase OS=Actinidia chinensis var. chinensis OX=1590841 GN=CEY00_Acc07584 PE=3 SV=1	--	--	unnamed protein product [Coffea canephora]		Iba01G041300
kaempferol-3-O-galactoside (trifolin)	Iba02G003380	MEbrown	MEbrown-21	0.936675	0.000197695	OG0000078	Molecular Function: UDP-glycosyltransferase activity (GO:0008194);;	K08237|3.2e-153|nau:109211395|K08237 hydroquinone glucosyltransferase [EC:2.4.1.218] | (RefSeq) hydroquinone glucosyltransferase-like	[GC]	--	UDP-glucoronosyl and UDP-glucosyl transferase	Hydroquinone glucosyltransferase OS=Rauvolfia serpentina OX=4060 GN=AS PE=1 SV=1	Glycosyltransferase OS=Actinidia chinensis var. chinensis OX=1590841 GN=CEY00_Acc07584 PE=3 SV=1	--	--	unnamed protein product [Coffea canephora]		Iba04G001300
kaempferol-3-O-glucoside (astragalin)	Iba02G003380	MEbrown	MEbrown-21	0.936733	0.000197073	OG0000078	Molecular Function: UDP-glycosyltransferase activity (GO:0008194);;	K08237|3.2e-153|nau:109211395|K08237 hydroquinone glucosyltransferase [EC:2.4.1.218] | (RefSeq) hydroquinone glucosyltransferase-like	[GC]	--	UDP-glucoronosyl and UDP-glucosyl transferase	Hydroquinone glucosyltransferase OS=Rauvolfia serpentina OX=4060 GN=AS PE=1 SV=1	Glycosyltransferase OS=Actinidia chinensis var. chinensis OX=1590841 GN=CEY00_Acc07584 PE=3 SV=1	--	--	unnamed protein product [Coffea canephora]		Iba01G031980
Dihydrokaempferol	Iba02G007870	MEbrown	MEbrown-22	0.896388	0.00106389	OG0000598	Molecular Function: UDP-glycosyltransferase activity (GO:0008194);;	K22950|4.4e-105|fve:101295404|K22950 acylphloroglucinol glucosyltransferase [EC:2.4.1.358] | (RefSeq) anthocyanidin 3-O-glucosyltransferase 2-like	[GC]	--	UDP-glucoronosyl and UDP-glucosyl transferase	UDP-glycosyltransferase 71A15 OS=Malus domestica OX=3750 GN=UGT71A15 PE=1 SV=1	Glycosyltransferase OS=Nyssa sinensis OX=561372 GN=F0562_008096 PE=3 SV=1	--	--	glycosyltransferase [Malus domestica]		Iba01G045250
kaempferol-3-O-(2''-O-β-D-glucopyl)-β-D-rutinoside	Iba02G007870	MEbrown	MEbrown-22	0.908738	0.00069083	OG0000598	Molecular Function: UDP-glycosyltransferase activity (GO:0008194);;	K22950|4.4e-105|fve:101295404|K22950 acylphloroglucinol glucosyltransferase [EC:2.4.1.358] | (RefSeq) anthocyanidin 3-O-glucosyltransferase 2-like	[GC]	--	UDP-glucoronosyl and UDP-glucosyl transferase	UDP-glycosyltransferase 71A15 OS=Malus domestica OX=3750 GN=UGT71A15 PE=1 SV=1	Glycosyltransferase OS=Nyssa sinensis OX=561372 GN=F0562_008096 PE=3 SV=1	--	--	glycosyltransferase [Malus domestica]		Iba01G045230
kaempferol (afzelin)	Iba02G007870	MEbrown	MEbrown-22	0.808431	0.008354	OG0000598	Molecular Function: UDP-glycosyltransferase activity (GO:0008194);;	K22950|4.4e-105|fve:101295404|K22950 acylphloroglucinol glucosyltransferase [EC:2.4.1.358] | (RefSeq) anthocyanidin 3-O-glucosyltransferase 2-like	[GC]	--	UDP-glucoronosyl and UDP-glucosyl transferase	UDP-glycosyltransferase 71A15 OS=Malus domestica OX=3750 GN=UGT71A15 PE=1 SV=1	Glycosyltransferase OS=Nyssa sinensis OX=561372 GN=F0562_008096 PE=3 SV=1	--	--	glycosyltransferase [Malus domestica]		Iba06G024810
Dihydrokaempferol	Iba02G033920	MEbrown	MEbrown-23	0.992834	1.02e-07	OG0001325	Molecular Function: UDP-glycosyltransferase activity (GO:0008194);; Cellular Component: integral component of membrane (GO:0016021);;	K13080|6.6e-116|vvi:100244875|K13080 flavanone 7-O-glucoside 2''-O-beta-L-rhamnosyltransferase [EC:2.4.1.236] | (RefSeq) flavanone 7-O-glucoside 2''-O-beta-L-rhamnosyltransferase	[GC]	--	UDP-glucoronosyl and UDP-glucosyl transferase	Beta-D-glucosyl crocetin beta-1,6-glucosyltransferase OS=Gardenia jasminoides OX=114476 GN=UGT94E5 PE=1 SV=1	Glycosyltransferase OS=Solanum tuberosum OX=4113 GN=102594832 PE=3 SV=1	--	--	PREDICTED: cyanidin-3-O-glucoside 2-O-glucuronosyltransferase-like [Solanum tuberosum]		Iba02G026780
Kaempferol	Iba02G033920	MEbrown	MEbrown-23	0.93396	0.000228378	OG0001325	Molecular Function: UDP-glycosyltransferase activity (GO:0008194);; Cellular Component: integral component of membrane (GO:0016021);;	K13080|6.6e-116|vvi:100244875|K13080 flavanone 7-O-glucoside 2''-O-beta-L-rhamnosyltransferase [EC:2.4.1.236] | (RefSeq) flavanone 7-O-glucoside 2''-O-beta-L-rhamnosyltransferase	[GC]	--	UDP-glucoronosyl and UDP-glucosyl transferase	Beta-D-glucosyl crocetin beta-1,6-glucosyltransferase OS=Gardenia jasminoides OX=114476 GN=UGT94E5 PE=1 SV=1	Glycosyltransferase OS=Solanum tuberosum OX=4113 GN=102594832 PE=3 SV=1	--	--	PREDICTED: cyanidin-3-O-glucoside 2-O-glucuronosyltransferase-like [Solanum tuberosum]		Iba03G031610
kaempferol-3-O-(2''-O-β-D-glucopyl)-β-D-rutinoside	Iba02G033920	MEbrown	MEbrown-23	0.989636	3.69e-07	OG0001325	Molecular Function: UDP-glycosyltransferase activity (GO:0008194);; Cellular Component: integral component of membrane (GO:0016021);;	K13080|6.6e-116|vvi:100244875|K13080 flavanone 7-O-glucoside 2''-O-beta-L-rhamnosyltransferase [EC:2.4.1.236] | (RefSeq) flavanone 7-O-glucoside 2''-O-beta-L-rhamnosyltransferase	[GC]	--	UDP-glucoronosyl and UDP-glucosyl transferase	Beta-D-glucosyl crocetin beta-1,6-glucosyltransferase OS=Gardenia jasminoides OX=114476 GN=UGT94E5 PE=1 SV=1	Glycosyltransferase OS=Solanum tuberosum OX=4113 GN=102594832 PE=3 SV=1	--	--	PREDICTED: cyanidin-3-O-glucoside 2-O-glucuronosyltransferase-like [Solanum tuberosum]		Iba05G017160
kaempferol-3-O-galactoside (trifolin)	Iba02G033920	MEbrown	MEbrown-23	0.860961	0.00287276	OG0001325	Molecular Function: UDP-glycosyltransferase activity (GO:0008194);; Cellular Component: integral component of membrane (GO:0016021);;	K13080|6.6e-116|vvi:100244875|K13080 flavanone 7-O-glucoside 2''-O-beta-L-rhamnosyltransferase [EC:2.4.1.236] | (RefSeq) flavanone 7-O-glucoside 2''-O-beta-L-rhamnosyltransferase	[GC]	--	UDP-glucoronosyl and UDP-glucosyl transferase	Beta-D-glucosyl crocetin beta-1,6-glucosyltransferase OS=Gardenia jasminoides OX=114476 GN=UGT94E5 PE=1 SV=1	Glycosyltransferase OS=Solanum tuberosum OX=4113 GN=102594832 PE=3 SV=1	--	--	PREDICTED: cyanidin-3-O-glucoside 2-O-glucuronosyltransferase-like [Solanum tuberosum]		Iba02G033920
kaempferol-3-O-glucoside (astragalin)	Iba02G033920	MEbrown	MEbrown-23	0.855792	0.003247	OG0001325	Molecular Function: UDP-glycosyltransferase activity (GO:0008194);; Cellular Component: integral component of membrane (GO:0016021);;	K13080|6.6e-116|vvi:100244875|K13080 flavanone 7-O-glucoside 2''-O-beta-L-rhamnosyltransferase [EC:2.4.1.236] | (RefSeq) flavanone 7-O-glucoside 2''-O-beta-L-rhamnosyltransferase	[GC]	--	UDP-glucoronosyl and UDP-glucosyl transferase	Beta-D-glucosyl crocetin beta-1,6-glucosyltransferase OS=Gardenia jasminoides OX=114476 GN=UGT94E5 PE=1 SV=1	Glycosyltransferase OS=Solanum tuberosum OX=4113 GN=102594832 PE=3 SV=1	--	--	PREDICTED: cyanidin-3-O-glucoside 2-O-glucuronosyltransferase-like [Solanum tuberosum]		Iba01G028950
kaempferol (afzelin)	Iba02G033920	MEbrown	MEbrown-23	0.994521	3.99e-08	OG0001325	Molecular Function: UDP-glycosyltransferase activity (GO:0008194);; Cellular Component: integral component of membrane (GO:0016021);;	K13080|6.6e-116|vvi:100244875|K13080 flavanone 7-O-glucoside 2''-O-beta-L-rhamnosyltransferase [EC:2.4.1.236] | (RefSeq) flavanone 7-O-glucoside 2''-O-beta-L-rhamnosyltransferase	[GC]	--	UDP-glucoronosyl and UDP-glucosyl transferase	Beta-D-glucosyl crocetin beta-1,6-glucosyltransferase OS=Gardenia jasminoides OX=114476 GN=UGT94E5 PE=1 SV=1	Glycosyltransferase OS=Solanum tuberosum OX=4113 GN=102594832 PE=3 SV=1	--	--	PREDICTED: cyanidin-3-O-glucoside 2-O-glucuronosyltransferase-like [Solanum tuberosum]		Iba01G034140
Dihydrokaempferol	Iba02G034160	MEbrown	MEbrown-24	-0.867972	0.00241412	Na	Molecular Function: UDP-glycosyltransferase activity (GO:0008194);;	K13080|7.6e-81|vvi:100244875|K13080 flavanone 7-O-glucoside 2''-O-beta-L-rhamnosyltransferase [EC:2.4.1.236] | (RefSeq) flavanone 7-O-glucoside 2''-O-beta-L-rhamnosyltransferase	[GC]	--	UDP-glucoronosyl and UDP-glucosyl transferase	Beta-D-glucosyl crocetin beta-1,6-glucosyltransferase OS=Gardenia jasminoides OX=114476 GN=UGT94E5 PE=1 SV=1	beta-D-glucosyl crocetin beta-1,6-glucosyltransferase-like OS=Juglans regia OX=51240 GN=LOC109014894 PE=4 SV=1	--	--	hypothetical protein EUGRSUZ_J01015, partial [Eucalyptus grandis]		Iba05G016210
Kaempferol	Iba02G034160	MEbrown	MEbrown-24	-0.957954	4.82e-05	Na	Molecular Function: UDP-glycosyltransferase activity (GO:0008194);;	K13080|7.6e-81|vvi:100244875|K13080 flavanone 7-O-glucoside 2''-O-beta-L-rhamnosyltransferase [EC:2.4.1.236] | (RefSeq) flavanone 7-O-glucoside 2''-O-beta-L-rhamnosyltransferase	[GC]	--	UDP-glucoronosyl and UDP-glucosyl transferase	Beta-D-glucosyl crocetin beta-1,6-glucosyltransferase OS=Gardenia jasminoides OX=114476 GN=UGT94E5 PE=1 SV=1	beta-D-glucosyl crocetin beta-1,6-glucosyltransferase-like OS=Juglans regia OX=51240 GN=LOC109014894 PE=4 SV=1	--	--	hypothetical protein EUGRSUZ_J01015, partial [Eucalyptus grandis]		Iba02G038100
kaempferol-3-O-(2''-O-β-D-glucopyl)-β-D-rutinoside	Iba02G034160	MEbrown	MEbrown-24	-0.84744	0.00392048	Na	Molecular Function: UDP-glycosyltransferase activity (GO:0008194);;	K13080|7.6e-81|vvi:100244875|K13080 flavanone 7-O-glucoside 2''-O-beta-L-rhamnosyltransferase [EC:2.4.1.236] | (RefSeq) flavanone 7-O-glucoside 2''-O-beta-L-rhamnosyltransferase	[GC]	--	UDP-glucoronosyl and UDP-glucosyl transferase	Beta-D-glucosyl crocetin beta-1,6-glucosyltransferase OS=Gardenia jasminoides OX=114476 GN=UGT94E5 PE=1 SV=1	beta-D-glucosyl crocetin beta-1,6-glucosyltransferase-like OS=Juglans regia OX=51240 GN=LOC109014894 PE=4 SV=1	--	--	hypothetical protein EUGRSUZ_J01015, partial [Eucalyptus grandis]		Iba01G050510
kaempferol-3-O-galactoside (trifolin)	Iba02G034160	MEbrown	MEbrown-24	-0.946053	0.000113871	Na	Molecular Function: UDP-glycosyltransferase activity (GO:0008194);;	K13080|7.6e-81|vvi:100244875|K13080 flavanone 7-O-glucoside 2''-O-beta-L-rhamnosyltransferase [EC:2.4.1.236] | (RefSeq) flavanone 7-O-glucoside 2''-O-beta-L-rhamnosyltransferase	[GC]	--	UDP-glucoronosyl and UDP-glucosyl transferase	Beta-D-glucosyl crocetin beta-1,6-glucosyltransferase OS=Gardenia jasminoides OX=114476 GN=UGT94E5 PE=1 SV=1	beta-D-glucosyl crocetin beta-1,6-glucosyltransferase-like OS=Juglans regia OX=51240 GN=LOC109014894 PE=4 SV=1	--	--	hypothetical protein EUGRSUZ_J01015, partial [Eucalyptus grandis]		Iba07G013200
kaempferol-3-O-glucoside (astragalin)	Iba02G034160	MEbrown	MEbrown-24	-0.943747	0.00013154	Na	Molecular Function: UDP-glycosyltransferase activity (GO:0008194);;	K13080|7.6e-81|vvi:100244875|K13080 flavanone 7-O-glucoside 2''-O-beta-L-rhamnosyltransferase [EC:2.4.1.236] | (RefSeq) flavanone 7-O-glucoside 2''-O-beta-L-rhamnosyltransferase	[GC]	--	UDP-glucoronosyl and UDP-glucosyl transferase	Beta-D-glucosyl crocetin beta-1,6-glucosyltransferase OS=Gardenia jasminoides OX=114476 GN=UGT94E5 PE=1 SV=1	beta-D-glucosyl crocetin beta-1,6-glucosyltransferase-like OS=Juglans regia OX=51240 GN=LOC109014894 PE=4 SV=1	--	--	hypothetical protein EUGRSUZ_J01015, partial [Eucalyptus grandis]		Iba01G043710
kaempferol (afzelin)	Iba02G034160	MEbrown	MEbrown-24	-0.919952	0.000441537	Na	Molecular Function: UDP-glycosyltransferase activity (GO:0008194);;	K13080|7.6e-81|vvi:100244875|K13080 flavanone 7-O-glucoside 2''-O-beta-L-rhamnosyltransferase [EC:2.4.1.236] | (RefSeq) flavanone 7-O-glucoside 2''-O-beta-L-rhamnosyltransferase	[GC]	--	UDP-glucoronosyl and UDP-glucosyl transferase	Beta-D-glucosyl crocetin beta-1,6-glucosyltransferase OS=Gardenia jasminoides OX=114476 GN=UGT94E5 PE=1 SV=1	beta-D-glucosyl crocetin beta-1,6-glucosyltransferase-like OS=Juglans regia OX=51240 GN=LOC109014894 PE=4 SV=1	--	--	hypothetical protein EUGRSUZ_J01015, partial [Eucalyptus grandis]		Iba01G031830
Dihydrokaempferol	Iba03G005800	MEbrown	MEbrown-25	0.919721	0.000445908	OG0033780	Molecular Function: UDP-glycosyltransferase activity (GO:0008194);;	K08237|6.8e-135|tcc:18614008|K08237 hydroquinone glucosyltransferase [EC:2.4.1.218] | (RefSeq) hydroquinone glucosyltransferase	[GC]	--	UDP-glucoronosyl and UDP-glucosyl transferase	Hydroquinone glucosyltransferase OS=Rauvolfia serpentina OX=4060 GN=AS PE=1 SV=1	UDPGT domain-containing protein OS=Nyssa sinensis OX=561372 GN=F0562_035493 PE=3 SV=1	--	--	UDP-Glycosyltransferase superfamily protein [Theobroma cacao]		Iba02G033450
Kaempferol	Iba03G005800	MEbrown	MEbrown-25	0.962726	3.17e-05	OG0033780	Molecular Function: UDP-glycosyltransferase activity (GO:0008194);;	K08237|6.8e-135|tcc:18614008|K08237 hydroquinone glucosyltransferase [EC:2.4.1.218] | (RefSeq) hydroquinone glucosyltransferase	[GC]	--	UDP-glucoronosyl and UDP-glucosyl transferase	Hydroquinone glucosyltransferase OS=Rauvolfia serpentina OX=4060 GN=AS PE=1 SV=1	UDPGT domain-containing protein OS=Nyssa sinensis OX=561372 GN=F0562_035493 PE=3 SV=1	--	--	UDP-Glycosyltransferase superfamily protein [Theobroma cacao]		Iba05G006970
kaempferol-3-O-(2''-O-β-D-glucopyl)-β-D-rutinoside	Iba03G005800	MEbrown	MEbrown-25	0.91451	0.000552811	OG0033780	Molecular Function: UDP-glycosyltransferase activity (GO:0008194);;	K08237|6.8e-135|tcc:18614008|K08237 hydroquinone glucosyltransferase [EC:2.4.1.218] | (RefSeq) hydroquinone glucosyltransferase	[GC]	--	UDP-glucoronosyl and UDP-glucosyl transferase	Hydroquinone glucosyltransferase OS=Rauvolfia serpentina OX=4060 GN=AS PE=1 SV=1	UDPGT domain-containing protein OS=Nyssa sinensis OX=561372 GN=F0562_035493 PE=3 SV=1	--	--	UDP-Glycosyltransferase superfamily protein [Theobroma cacao]		Iba06G028490
kaempferol-3-O-galactoside (trifolin)	Iba03G005800	MEbrown	MEbrown-25	0.936878	0.000195527	OG0033780	Molecular Function: UDP-glycosyltransferase activity (GO:0008194);;	K08237|6.8e-135|tcc:18614008|K08237 hydroquinone glucosyltransferase [EC:2.4.1.218] | (RefSeq) hydroquinone glucosyltransferase	[GC]	--	UDP-glucoronosyl and UDP-glucosyl transferase	Hydroquinone glucosyltransferase OS=Rauvolfia serpentina OX=4060 GN=AS PE=1 SV=1	UDPGT domain-containing protein OS=Nyssa sinensis OX=561372 GN=F0562_035493 PE=3 SV=1	--	--	UDP-Glycosyltransferase superfamily protein [Theobroma cacao]		Iba07G016130
kaempferol-3-O-glucoside (astragalin)	Iba03G005800	MEbrown	MEbrown-25	0.919286	0.000454227	OG0033780	Molecular Function: UDP-glycosyltransferase activity (GO:0008194);;	K08237|6.8e-135|tcc:18614008|K08237 hydroquinone glucosyltransferase [EC:2.4.1.218] | (RefSeq) hydroquinone glucosyltransferase	[GC]	--	UDP-glucoronosyl and UDP-glucosyl transferase	Hydroquinone glucosyltransferase OS=Rauvolfia serpentina OX=4060 GN=AS PE=1 SV=1	UDPGT domain-containing protein OS=Nyssa sinensis OX=561372 GN=F0562_035493 PE=3 SV=1	--	--	UDP-Glycosyltransferase superfamily protein [Theobroma cacao]		Iba02G016380
kaempferol (afzelin)	Iba03G005800	MEbrown	MEbrown-25	0.958119	4.75e-05	OG0033780	Molecular Function: UDP-glycosyltransferase activity (GO:0008194);;	K08237|6.8e-135|tcc:18614008|K08237 hydroquinone glucosyltransferase [EC:2.4.1.218] | (RefSeq) hydroquinone glucosyltransferase	[GC]	--	UDP-glucoronosyl and UDP-glucosyl transferase	Hydroquinone glucosyltransferase OS=Rauvolfia serpentina OX=4060 GN=AS PE=1 SV=1	UDPGT domain-containing protein OS=Nyssa sinensis OX=561372 GN=F0562_035493 PE=3 SV=1	--	--	UDP-Glycosyltransferase superfamily protein [Theobroma cacao]		Iba02G034660
Dihydrokaempferol	Iba03G045860	MEbrown	MEbrown-26	0.898149	0.00100372	OG0000322	Molecular Function: UDP-glycosyltransferase activity (GO:0008194);;	K23260|1.7e-154|sot:102584161|K23260 scopoletin glucosyltransferase [EC:2.4.1.128] | (RefSeq) scopoletin glucosyltransferase-like	[GC]	--	UDP-glucoronosyl and UDP-glucosyl transferase	Scopoletin glucosyltransferase OS=Nicotiana tabacum OX=4097 GN=TOGT1 PE=1 SV=1	Glycosyltransferase OS=Actinidia chinensis var. chinensis OX=1590841 GN=CEY00_Acc21105 PE=3 SV=1	--	--	PREDICTED: scopoletin glucosyltransferase-like [Solanum tuberosum]		Iba01G049270
kaempferol-3-O-(2''-O-β-D-glucopyl)-β-D-rutinoside	Iba03G045860	MEbrown	MEbrown-26	0.906209	0.000758253	OG0000322	Molecular Function: UDP-glycosyltransferase activity (GO:0008194);;	K23260|1.7e-154|sot:102584161|K23260 scopoletin glucosyltransferase [EC:2.4.1.128] | (RefSeq) scopoletin glucosyltransferase-like	[GC]	--	UDP-glucoronosyl and UDP-glucosyl transferase	Scopoletin glucosyltransferase OS=Nicotiana tabacum OX=4097 GN=TOGT1 PE=1 SV=1	Glycosyltransferase OS=Actinidia chinensis var. chinensis OX=1590841 GN=CEY00_Acc21105 PE=3 SV=1	--	--	PREDICTED: scopoletin glucosyltransferase-like [Solanum tuberosum]		Iba01G001350
kaempferol (afzelin)	Iba03G045860	MEbrown	MEbrown-26	0.808616	0.0083274	OG0000322	Molecular Function: UDP-glycosyltransferase activity (GO:0008194);;	K23260|1.7e-154|sot:102584161|K23260 scopoletin glucosyltransferase [EC:2.4.1.128] | (RefSeq) scopoletin glucosyltransferase-like	[GC]	--	UDP-glucoronosyl and UDP-glucosyl transferase	Scopoletin glucosyltransferase OS=Nicotiana tabacum OX=4097 GN=TOGT1 PE=1 SV=1	Glycosyltransferase OS=Actinidia chinensis var. chinensis OX=1590841 GN=CEY00_Acc21105 PE=3 SV=1	--	--	PREDICTED: scopoletin glucosyltransferase-like [Solanum tuberosum]		Iba01G046440
Dihydrokaempferol	Iba05G015660	MEbrown	MEbrown-27	-0.943006	0.000137605	OG0010742	Molecular Function: UDP-glycosyltransferase activity (GO:0008194);;	K23260|2.3e-101|qsu:112025895|K23260 scopoletin glucosyltransferase [EC:2.4.1.128] | (RefSeq) scopoletin glucosyltransferase-like	[GC]	--	UDP-glucoronosyl and UDP-glucosyl transferase	Scopoletin glucosyltransferase OS=Nicotiana tabacum OX=4097 GN=TOGT1 PE=1 SV=1	Glycosyltransferase OS=Camellia sinensis var. sinensis OX=542762 GN=TEA_012722 PE=3 SV=1	--	--	UDP-glucose flavonoid glucosyl-transferase [Actinidia chinensis]		Iba01G046520
Kaempferol	Iba05G015660	MEbrown	MEbrown-27	-0.984391	1.54e-06	OG0010742	Molecular Function: UDP-glycosyltransferase activity (GO:0008194);;	K23260|2.3e-101|qsu:112025895|K23260 scopoletin glucosyltransferase [EC:2.4.1.128] | (RefSeq) scopoletin glucosyltransferase-like	[GC]	--	UDP-glucoronosyl and UDP-glucosyl transferase	Scopoletin glucosyltransferase OS=Nicotiana tabacum OX=4097 GN=TOGT1 PE=1 SV=1	Glycosyltransferase OS=Camellia sinensis var. sinensis OX=542762 GN=TEA_012722 PE=3 SV=1	--	--	UDP-glucose flavonoid glucosyl-transferase [Actinidia chinensis]		Iba04G018680
kaempferol-3-O-(2''-O-β-D-glucopyl)-β-D-rutinoside	Iba05G015660	MEbrown	MEbrown-27	-0.933537	0.000233432	OG0010742	Molecular Function: UDP-glycosyltransferase activity (GO:0008194);;	K23260|2.3e-101|qsu:112025895|K23260 scopoletin glucosyltransferase [EC:2.4.1.128] | (RefSeq) scopoletin glucosyltransferase-like	[GC]	--	UDP-glucoronosyl and UDP-glucosyl transferase	Scopoletin glucosyltransferase OS=Nicotiana tabacum OX=4097 GN=TOGT1 PE=1 SV=1	Glycosyltransferase OS=Camellia sinensis var. sinensis OX=542762 GN=TEA_012722 PE=3 SV=1	--	--	UDP-glucose flavonoid glucosyl-transferase [Actinidia chinensis]		Iba06G027170
kaempferol-3-O-galactoside (trifolin)	Iba05G015660	MEbrown	MEbrown-27	-0.952101	7.56e-05	OG0010742	Molecular Function: UDP-glycosyltransferase activity (GO:0008194);;	K23260|2.3e-101|qsu:112025895|K23260 scopoletin glucosyltransferase [EC:2.4.1.128] | (RefSeq) scopoletin glucosyltransferase-like	[GC]	--	UDP-glucoronosyl and UDP-glucosyl transferase	Scopoletin glucosyltransferase OS=Nicotiana tabacum OX=4097 GN=TOGT1 PE=1 SV=1	Glycosyltransferase OS=Camellia sinensis var. sinensis OX=542762 GN=TEA_012722 PE=3 SV=1	--	--	UDP-glucose flavonoid glucosyl-transferase [Actinidia chinensis]		Iba03G000920
kaempferol-3-O-glucoside (astragalin)	Iba05G015660	MEbrown	MEbrown-27	-0.942429	0.000142459	OG0010742	Molecular Function: UDP-glycosyltransferase activity (GO:0008194);;	K23260|2.3e-101|qsu:112025895|K23260 scopoletin glucosyltransferase [EC:2.4.1.128] | (RefSeq) scopoletin glucosyltransferase-like	[GC]	--	UDP-glucoronosyl and UDP-glucosyl transferase	Scopoletin glucosyltransferase OS=Nicotiana tabacum OX=4097 GN=TOGT1 PE=1 SV=1	Glycosyltransferase OS=Camellia sinensis var. sinensis OX=542762 GN=TEA_012722 PE=3 SV=1	--	--	UDP-glucose flavonoid glucosyl-transferase [Actinidia chinensis]		Iba04G012670
kaempferol (afzelin)	Iba05G015660	MEbrown	MEbrown-27	-0.979266	4.14e-06	OG0010742	Molecular Function: UDP-glycosyltransferase activity (GO:0008194);;	K23260|2.3e-101|qsu:112025895|K23260 scopoletin glucosyltransferase [EC:2.4.1.128] | (RefSeq) scopoletin glucosyltransferase-like	[GC]	--	UDP-glucoronosyl and UDP-glucosyl transferase	Scopoletin glucosyltransferase OS=Nicotiana tabacum OX=4097 GN=TOGT1 PE=1 SV=1	Glycosyltransferase OS=Camellia sinensis var. sinensis OX=542762 GN=TEA_012722 PE=3 SV=1	--	--	UDP-glucose flavonoid glucosyl-transferase [Actinidia chinensis]		Iba04G028330
Dihydrokaempferol	Iba05G022920	MEbrown	MEbrown-28	-0.978131	4.98e-06	OG0033780	Molecular Function: DNA binding (GO:0003677);; Cellular Component: nucleus (GO:0005634);; Molecular Function: UDP-glycosyltransferase activity (GO:0008194);; Molecular Function: protein dimerization activity (GO:0046983);;	K08237|4.0e-124|vvi:109121674|K08237 hydroquinone glucosyltransferase [EC:2.4.1.218] | (RefSeq) hydroquinone glucosyltransferase-like	[GC]	--	UDP-glucoronosyl and UDP-glucosyl transferase	Hydroquinone glucosyltransferase OS=Rauvolfia serpentina OX=4060 GN=AS PE=1 SV=1	MADS-box domain-containing protein OS=Nyssa sinensis OX=561372 GN=F0562_011607 PE=3 SV=1	--	--	unnamed protein product [Vitis vinifera]		Iba07G000370
Kaempferol	Iba05G022920	MEbrown	MEbrown-28	-0.861792	0.00281554	OG0033780	Molecular Function: DNA binding (GO:0003677);; Cellular Component: nucleus (GO:0005634);; Molecular Function: UDP-glycosyltransferase activity (GO:0008194);; Molecular Function: protein dimerization activity (GO:0046983);;	K08237|4.0e-124|vvi:109121674|K08237 hydroquinone glucosyltransferase [EC:2.4.1.218] | (RefSeq) hydroquinone glucosyltransferase-like	[GC]	--	UDP-glucoronosyl and UDP-glucosyl transferase	Hydroquinone glucosyltransferase OS=Rauvolfia serpentina OX=4060 GN=AS PE=1 SV=1	MADS-box domain-containing protein OS=Nyssa sinensis OX=561372 GN=F0562_011607 PE=3 SV=1	--	--	unnamed protein product [Vitis vinifera]		Iba02G034160
kaempferol-3-O-(2''-O-β-D-glucopyl)-β-D-rutinoside	Iba05G022920	MEbrown	MEbrown-28	-0.974426	8.59e-06	OG0033780	Molecular Function: DNA binding (GO:0003677);; Cellular Component: nucleus (GO:0005634);; Molecular Function: UDP-glycosyltransferase activity (GO:0008194);; Molecular Function: protein dimerization activity (GO:0046983);;	K08237|4.0e-124|vvi:109121674|K08237 hydroquinone glucosyltransferase [EC:2.4.1.218] | (RefSeq) hydroquinone glucosyltransferase-like	[GC]	--	UDP-glucoronosyl and UDP-glucosyl transferase	Hydroquinone glucosyltransferase OS=Rauvolfia serpentina OX=4060 GN=AS PE=1 SV=1	MADS-box domain-containing protein OS=Nyssa sinensis OX=561372 GN=F0562_011607 PE=3 SV=1	--	--	unnamed protein product [Vitis vinifera]		Iba06G028020
kaempferol (afzelin)	Iba05G022920	MEbrown	MEbrown-28	-0.964613	2.65e-05	OG0033780	Molecular Function: DNA binding (GO:0003677);; Cellular Component: nucleus (GO:0005634);; Molecular Function: UDP-glycosyltransferase activity (GO:0008194);; Molecular Function: protein dimerization activity (GO:0046983);;	K08237|4.0e-124|vvi:109121674|K08237 hydroquinone glucosyltransferase [EC:2.4.1.218] | (RefSeq) hydroquinone glucosyltransferase-like	[GC]	--	UDP-glucoronosyl and UDP-glucosyl transferase	Hydroquinone glucosyltransferase OS=Rauvolfia serpentina OX=4060 GN=AS PE=1 SV=1	MADS-box domain-containing protein OS=Nyssa sinensis OX=561372 GN=F0562_011607 PE=3 SV=1	--	--	unnamed protein product [Vitis vinifera]		Iba01G046220
Dihydrokaempferol	Iba05G039190	MEbrown	MEbrown-29	-0.834069	0.00518875	OG0027354	Molecular Function: UDP-glycosyltransferase activity (GO:0008194);;	K13495|1.1e-161|nsy:104212954|K13495 cis-zeatin O-glucosyltransferase [EC:2.4.1.215] | (RefSeq) zeatin O-glucosyltransferase-like	[GC]	--	UDP-glucoronosyl and UDP-glucosyl transferase	Zeatin O-glucosyltransferase OS=Phaseolus lunatus OX=3884 GN=ZOG1 PE=2 SV=1	Glycosyltransferase OS=Camellia sinensis var. sinensis OX=542762 GN=TEA_004610 PE=3 SV=1	--	--	PREDICTED: zeatin O-glucosyltransferase-like [Nicotiana sylvestris]
kaempferol-3-O-(2''-O-β-D-glucopyl)-β-D-rutinoside	Iba05G039190	MEbrown	MEbrown-29	-0.848098	0.00386426	OG0027354	Molecular Function: UDP-glycosyltransferase activity (GO:0008194);;	K13495|1.1e-161|nsy:104212954|K13495 cis-zeatin O-glucosyltransferase [EC:2.4.1.215] | (RefSeq) zeatin O-glucosyltransferase-like	[GC]	--	UDP-glucoronosyl and UDP-glucosyl transferase	Zeatin O-glucosyltransferase OS=Phaseolus lunatus OX=3884 GN=ZOG1 PE=2 SV=1	Glycosyltransferase OS=Camellia sinensis var. sinensis OX=542762 GN=TEA_004610 PE=3 SV=1	--	--	PREDICTED: zeatin O-glucosyltransferase-like [Nicotiana sylvestris]		Iba02G003380
Dihydrokaempferol	Iba06G028490	MEbrown	MEbrown-30	-0.937864	0.000185226	OG0008425	Molecular Function: UDP-glycosyltransferase activity (GO:0008194);;	K13496|2.3e-127|dzi:111294212|K13496 UDP-glucosyltransferase 73C [EC:2.4.1.-] | (RefSeq) UDP-glycosyltransferase 73C3-like	[GC]	--	UDP-glucoronosyl and UDP-glucosyl transferase	UDP-glycosyltransferase 73C1 OS=Arabidopsis thaliana OX=3702 GN=UGT73C1 PE=2 SV=1	Uncharacterized protein OS=Nyssa sinensis OX=561372 GN=F0562_016145 PE=3 SV=1	--	--	PREDICTED: UDP-glycosyltransferase 73C3-like [Sesamum indicum]		Iba01G015490
Kaempferol	Iba06G028490	MEbrown	MEbrown-30	-0.987491	7.12e-07	OG0008425	Molecular Function: UDP-glycosyltransferase activity (GO:0008194);;	K13496|2.3e-127|dzi:111294212|K13496 UDP-glucosyltransferase 73C [EC:2.4.1.-] | (RefSeq) UDP-glycosyltransferase 73C3-like	[GC]	--	UDP-glucoronosyl and UDP-glucosyl transferase	UDP-glycosyltransferase 73C1 OS=Arabidopsis thaliana OX=3702 GN=UGT73C1 PE=2 SV=1	Uncharacterized protein OS=Nyssa sinensis OX=561372 GN=F0562_016145 PE=3 SV=1	--	--	PREDICTED: UDP-glycosyltransferase 73C3-like [Sesamum indicum]		Iba07G027100
kaempferol-3-O-(2''-O-β-D-glucopyl)-β-D-rutinoside	Iba06G028490	MEbrown	MEbrown-30	-0.927213	0.000318854	OG0008425	Molecular Function: UDP-glycosyltransferase activity (GO:0008194);;	K13496|2.3e-127|dzi:111294212|K13496 UDP-glucosyltransferase 73C [EC:2.4.1.-] | (RefSeq) UDP-glycosyltransferase 73C3-like	[GC]	--	UDP-glucoronosyl and UDP-glucosyl transferase	UDP-glycosyltransferase 73C1 OS=Arabidopsis thaliana OX=3702 GN=UGT73C1 PE=2 SV=1	Uncharacterized protein OS=Nyssa sinensis OX=561372 GN=F0562_016145 PE=3 SV=1	--	--	PREDICTED: UDP-glycosyltransferase 73C3-like [Sesamum indicum]		Iba05G018450
kaempferol-3-O-galactoside (trifolin)	Iba06G028490	MEbrown	MEbrown-30	-0.957399	5.04e-05	OG0008425	Molecular Function: UDP-glycosyltransferase activity (GO:0008194);;	K13496|2.3e-127|dzi:111294212|K13496 UDP-glucosyltransferase 73C [EC:2.4.1.-] | (RefSeq) UDP-glycosyltransferase 73C3-like	[GC]	--	UDP-glucoronosyl and UDP-glucosyl transferase	UDP-glycosyltransferase 73C1 OS=Arabidopsis thaliana OX=3702 GN=UGT73C1 PE=2 SV=1	Uncharacterized protein OS=Nyssa sinensis OX=561372 GN=F0562_016145 PE=3 SV=1	--	--	PREDICTED: UDP-glycosyltransferase 73C3-like [Sesamum indicum]		Iba01G041300
kaempferol-3-O-glucoside (astragalin)	Iba06G028490	MEbrown	MEbrown-30	-0.950112	8.7e-05	OG0008425	Molecular Function: UDP-glycosyltransferase activity (GO:0008194);;	K13496|2.3e-127|dzi:111294212|K13496 UDP-glucosyltransferase 73C [EC:2.4.1.-] | (RefSeq) UDP-glycosyltransferase 73C3-like	[GC]	--	UDP-glucoronosyl and UDP-glucosyl transferase	UDP-glycosyltransferase 73C1 OS=Arabidopsis thaliana OX=3702 GN=UGT73C1 PE=2 SV=1	Uncharacterized protein OS=Nyssa sinensis OX=561372 GN=F0562_016145 PE=3 SV=1	--	--	PREDICTED: UDP-glycosyltransferase 73C3-like [Sesamum indicum]		Iba04G001300
kaempferol (afzelin)	Iba06G028490	MEbrown	MEbrown-30	-0.974331	8.7e-06	OG0008425	Molecular Function: UDP-glycosyltransferase activity (GO:0008194);;	K13496|2.3e-127|dzi:111294212|K13496 UDP-glucosyltransferase 73C [EC:2.4.1.-] | (RefSeq) UDP-glycosyltransferase 73C3-like	[GC]	--	UDP-glucoronosyl and UDP-glucosyl transferase	UDP-glycosyltransferase 73C1 OS=Arabidopsis thaliana OX=3702 GN=UGT73C1 PE=2 SV=1	Uncharacterized protein OS=Nyssa sinensis OX=561372 GN=F0562_016145 PE=3 SV=1	--	--	PREDICTED: UDP-glycosyltransferase 73C3-like [Sesamum indicum]		Iba01G045250
Dihydrokaempferol	Iba07G013200	MEbrown	MEbrown-31	0.962167	3.34e-05	OG0005294	Molecular Function: UDP-glycosyltransferase activity (GO:0008194);;	K22771|3.7e-157|egr:104438950|K22771 flavonol-3-O-L-rhamnoside-7-O-glucosyltransferase [EC:2.4.1.-] | (RefSeq) UDP-glycosyltransferase 73C6	[GC]	--	UDP-glucoronosyl and UDP-glucosyl transferase	UDP-glycosyltransferase 73C3 OS=Arabidopsis thaliana OX=3702 GN=UGT73C3 PE=2 SV=1	Uncharacterized protein OS=Nyssa sinensis OX=561372 GN=F0562_016888 PE=3 SV=1	--	--	PREDICTED: UDP-glycosyltransferase 73C6-like [Eucalyptus grandis]		Iba06G024810
Kaempferol	Iba07G013200	MEbrown	MEbrown-31	0.979435	4.03e-06	OG0005294	Molecular Function: UDP-glycosyltransferase activity (GO:0008194);;	K22771|3.7e-157|egr:104438950|K22771 flavonol-3-O-L-rhamnoside-7-O-glucosyltransferase [EC:2.4.1.-] | (RefSeq) UDP-glycosyltransferase 73C6	[GC]	--	UDP-glucoronosyl and UDP-glucosyl transferase	UDP-glycosyltransferase 73C3 OS=Arabidopsis thaliana OX=3702 GN=UGT73C3 PE=2 SV=1	Uncharacterized protein OS=Nyssa sinensis OX=561372 GN=F0562_016888 PE=3 SV=1	--	--	PREDICTED: UDP-glycosyltransferase 73C6-like [Eucalyptus grandis]		Iba02G026780
kaempferol-3-O-(2''-O-β-D-glucopyl)-β-D-rutinoside	Iba07G013200	MEbrown	MEbrown-31	0.952734	7.22e-05	OG0005294	Molecular Function: UDP-glycosyltransferase activity (GO:0008194);;	K22771|3.7e-157|egr:104438950|K22771 flavonol-3-O-L-rhamnoside-7-O-glucosyltransferase [EC:2.4.1.-] | (RefSeq) UDP-glycosyltransferase 73C6	[GC]	--	UDP-glucoronosyl and UDP-glucosyl transferase	UDP-glycosyltransferase 73C3 OS=Arabidopsis thaliana OX=3702 GN=UGT73C3 PE=2 SV=1	Uncharacterized protein OS=Nyssa sinensis OX=561372 GN=F0562_016888 PE=3 SV=1	--	--	PREDICTED: UDP-glycosyltransferase 73C6-like [Eucalyptus grandis]		Iba03G031610
kaempferol-3-O-galactoside (trifolin)	Iba07G013200	MEbrown	MEbrown-31	0.936333	0.000201388	OG0005294	Molecular Function: UDP-glycosyltransferase activity (GO:0008194);;	K22771|3.7e-157|egr:104438950|K22771 flavonol-3-O-L-rhamnoside-7-O-glucosyltransferase [EC:2.4.1.-] | (RefSeq) UDP-glycosyltransferase 73C6	[GC]	--	UDP-glucoronosyl and UDP-glucosyl transferase	UDP-glycosyltransferase 73C3 OS=Arabidopsis thaliana OX=3702 GN=UGT73C3 PE=2 SV=1	Uncharacterized protein OS=Nyssa sinensis OX=561372 GN=F0562_016888 PE=3 SV=1	--	--	PREDICTED: UDP-glycosyltransferase 73C6-like [Eucalyptus grandis]		Iba02G033920
kaempferol-3-O-glucoside (astragalin)	Iba07G013200	MEbrown	MEbrown-31	0.927768	0.000310599	OG0005294	Molecular Function: UDP-glycosyltransferase activity (GO:0008194);;	K22771|3.7e-157|egr:104438950|K22771 flavonol-3-O-L-rhamnoside-7-O-glucosyltransferase [EC:2.4.1.-] | (RefSeq) UDP-glycosyltransferase 73C6	[GC]	--	UDP-glucoronosyl and UDP-glucosyl transferase	UDP-glycosyltransferase 73C3 OS=Arabidopsis thaliana OX=3702 GN=UGT73C3 PE=2 SV=1	Uncharacterized protein OS=Nyssa sinensis OX=561372 GN=F0562_016888 PE=3 SV=1	--	--	PREDICTED: UDP-glycosyltransferase 73C6-like [Eucalyptus grandis]		Iba01G034140
kaempferol (afzelin)	Iba07G013200	MEbrown	MEbrown-31	0.988736	4.94e-07	OG0005294	Molecular Function: UDP-glycosyltransferase activity (GO:0008194);;	K22771|3.7e-157|egr:104438950|K22771 flavonol-3-O-L-rhamnoside-7-O-glucosyltransferase [EC:2.4.1.-] | (RefSeq) UDP-glycosyltransferase 73C6	[GC]	--	UDP-glucoronosyl and UDP-glucosyl transferase	UDP-glycosyltransferase 73C3 OS=Arabidopsis thaliana OX=3702 GN=UGT73C3 PE=2 SV=1	Uncharacterized protein OS=Nyssa sinensis OX=561372 GN=F0562_016888 PE=3 SV=1	--	--	PREDICTED: UDP-glycosyltransferase 73C6-like [Eucalyptus grandis]		Iba05G016210
Dihydrokaempferol	Iba07G016130	MEbrown	MEbrown-32	0.931646	0.000257037	OG0009947	Molecular Function: UDP-glycosyltransferase activity (GO:0008194);;	K13691|4.3e-134|oeu:111396662|K13691 pathogen-inducible salicylic acid glucosyltransferase [EC:2.4.1.-] | (RefSeq) UDP-glycosyltransferase 74F2-like	[GC]	--	UDP-glucoronosyl and UDP-glucosyl transferase	UDP glycosyltransferase 9 OS=Catharanthus roseus OX=4058 GN=UGT9 PE=2 SV=1	Glycosyltransferase OS=Camellia sinensis var. sinensis OX=542762 GN=TEA_012554 PE=3 SV=1	--	--	PREDICTED: UDP-glycosyltransferase 74E2-like isoform X1 [Populus euphratica]		Iba04G009580
Kaempferol	Iba07G016130	MEbrown	MEbrown-32	0.989831	3.46e-07	OG0009947	Molecular Function: UDP-glycosyltransferase activity (GO:0008194);;	K13691|4.3e-134|oeu:111396662|K13691 pathogen-inducible salicylic acid glucosyltransferase [EC:2.4.1.-] | (RefSeq) UDP-glycosyltransferase 74F2-like	[GC]	--	UDP-glucoronosyl and UDP-glucosyl transferase	UDP glycosyltransferase 9 OS=Catharanthus roseus OX=4058 GN=UGT9 PE=2 SV=1	Glycosyltransferase OS=Camellia sinensis var. sinensis OX=542762 GN=TEA_012554 PE=3 SV=1	--	--	PREDICTED: UDP-glycosyltransferase 74E2-like isoform X1 [Populus euphratica]		Iba01G050510
kaempferol-3-O-(2''-O-β-D-glucopyl)-β-D-rutinoside	Iba07G016130	MEbrown	MEbrown-32	0.921879	0.000406229	OG0009947	Molecular Function: UDP-glycosyltransferase activity (GO:0008194);;	K13691|4.3e-134|oeu:111396662|K13691 pathogen-inducible salicylic acid glucosyltransferase [EC:2.4.1.-] | (RefSeq) UDP-glycosyltransferase 74F2-like	[GC]	--	UDP-glucoronosyl and UDP-glucosyl transferase	UDP glycosyltransferase 9 OS=Catharanthus roseus OX=4058 GN=UGT9 PE=2 SV=1	Glycosyltransferase OS=Camellia sinensis var. sinensis OX=542762 GN=TEA_012554 PE=3 SV=1	--	--	PREDICTED: UDP-glycosyltransferase 74E2-like isoform X1 [Populus euphratica]		Iba07G013200
kaempferol-3-O-galactoside (trifolin)	Iba07G016130	MEbrown	MEbrown-32	0.958911	4.45e-05	OG0009947	Molecular Function: UDP-glycosyltransferase activity (GO:0008194);;	K13691|4.3e-134|oeu:111396662|K13691 pathogen-inducible salicylic acid glucosyltransferase [EC:2.4.1.-] | (RefSeq) UDP-glycosyltransferase 74F2-like	[GC]	--	UDP-glucoronosyl and UDP-glucosyl transferase	UDP glycosyltransferase 9 OS=Catharanthus roseus OX=4058 GN=UGT9 PE=2 SV=1	Glycosyltransferase OS=Camellia sinensis var. sinensis OX=542762 GN=TEA_012554 PE=3 SV=1	--	--	PREDICTED: UDP-glycosyltransferase 74E2-like isoform X1 [Populus euphratica]		Iba05G040370
kaempferol-3-O-glucoside (astragalin)	Iba07G016130	MEbrown	MEbrown-32	0.953752	6.69e-05	OG0009947	Molecular Function: UDP-glycosyltransferase activity (GO:0008194);;	K13691|4.3e-134|oeu:111396662|K13691 pathogen-inducible salicylic acid glucosyltransferase [EC:2.4.1.-] | (RefSeq) UDP-glycosyltransferase 74F2-like	[GC]	--	UDP-glucoronosyl and UDP-glucosyl transferase	UDP glycosyltransferase 9 OS=Catharanthus roseus OX=4058 GN=UGT9 PE=2 SV=1	Glycosyltransferase OS=Camellia sinensis var. sinensis OX=542762 GN=TEA_012554 PE=3 SV=1	--	--	PREDICTED: UDP-glycosyltransferase 74E2-like isoform X1 [Populus euphratica]		Iba01G043710
kaempferol (afzelin)	Iba07G016130	MEbrown	MEbrown-32	0.969312	1.62e-05	OG0009947	Molecular Function: UDP-glycosyltransferase activity (GO:0008194);;	K13691|4.3e-134|oeu:111396662|K13691 pathogen-inducible salicylic acid glucosyltransferase [EC:2.4.1.-] | (RefSeq) UDP-glycosyltransferase 74F2-like	[GC]	--	UDP-glucoronosyl and UDP-glucosyl transferase	UDP glycosyltransferase 9 OS=Catharanthus roseus OX=4058 GN=UGT9 PE=2 SV=1	Glycosyltransferase OS=Camellia sinensis var. sinensis OX=542762 GN=TEA_012554 PE=3 SV=1	--	--	PREDICTED: UDP-glycosyltransferase 74E2-like isoform X1 [Populus euphratica]		Iba06G016710
Dihydrokaempferol	Iba07G017380	MEbrown	MEbrown-33	0.991584	1.79e-07	Na	Molecular Function: UDP-glycosyltransferase activity (GO:0008194);;	K23452|1.7e-77|ath:AT1G22380|K23452 UDP-glucosyltransferase 85A [EC:2.4.1.-] | (RefSeq) UGT85A3; UDP-glucosyl transferase 85A3	[GC]	--	UDP-glucoronosyl and UDP-glucosyl transferase	7-deoxyloganetic acid glucosyltransferase OS=Catharanthus roseus OX=4058 GN=UGT709C2 PE=1 SV=1	Glycosyltransferase OS=Amsonia hubrichtii OX=946328 PE=2 SV=1	--	--	7-deoxyloganetic acid UDP-glucosyltransferase-like protein [Amsonia hubrichtii]		Iba01G031830
Kaempferol	Iba07G017380	MEbrown	MEbrown-33	0.838727	0.00471921	Na	Molecular Function: UDP-glycosyltransferase activity (GO:0008194);;	K23452|1.7e-77|ath:AT1G22380|K23452 UDP-glucosyltransferase 85A [EC:2.4.1.-] | (RefSeq) UGT85A3; UDP-glucosyl transferase 85A3	[GC]	--	UDP-glucoronosyl and UDP-glucosyl transferase	7-deoxyloganetic acid glucosyltransferase OS=Catharanthus roseus OX=4058 GN=UGT709C2 PE=1 SV=1	Glycosyltransferase OS=Amsonia hubrichtii OX=946328 PE=2 SV=1	--	--	7-deoxyloganetic acid UDP-glucosyltransferase-like protein [Amsonia hubrichtii]		Iba06G028520
kaempferol-3-O-(2''-O-β-D-glucopyl)-β-D-rutinoside	Iba07G017380	MEbrown	MEbrown-33	0.992458	1.22e-07	Na	Molecular Function: UDP-glycosyltransferase activity (GO:0008194);;	K23452|1.7e-77|ath:AT1G22380|K23452 UDP-glucosyltransferase 85A [EC:2.4.1.-] | (RefSeq) UGT85A3; UDP-glucosyl transferase 85A3	[GC]	--	UDP-glucoronosyl and UDP-glucosyl transferase	7-deoxyloganetic acid glucosyltransferase OS=Catharanthus roseus OX=4058 GN=UGT709C2 PE=1 SV=1	Glycosyltransferase OS=Amsonia hubrichtii OX=946328 PE=2 SV=1	--	--	7-deoxyloganetic acid UDP-glucosyltransferase-like protein [Amsonia hubrichtii]		Iba05G006970
kaempferol (afzelin)	Iba07G017380	MEbrown	MEbrown-33	0.954652	6.25e-05	Na	Molecular Function: UDP-glycosyltransferase activity (GO:0008194);;	K23452|1.7e-77|ath:AT1G22380|K23452 UDP-glucosyltransferase 85A [EC:2.4.1.-] | (RefSeq) UGT85A3; UDP-glucosyl transferase 85A3	[GC]	--	UDP-glucoronosyl and UDP-glucosyl transferase	7-deoxyloganetic acid glucosyltransferase OS=Catharanthus roseus OX=4058 GN=UGT709C2 PE=1 SV=1	Glycosyltransferase OS=Amsonia hubrichtii OX=946328 PE=2 SV=1	--	--	7-deoxyloganetic acid UDP-glucosyltransferase-like protein [Amsonia hubrichtii]		Iba06G028490
Kaempferol	Iba02G026780	MEturquoise	MEturquoise-1	-0.802156	0.00929046	OG0001138	Cellular Component: integral component of membrane (GO:0016021);;	K09775|1.2e-10|dzi:111283728|K09775 uncharacterized protein | (RefSeq) uncharacterized protein LOC111283728 isoform X1	--	--	Core-2/I-Branching enzyme	Glycosyltransferase BC10 OS=Oryza sativa subsp. japonica OX=39947 GN=BC10 PE=1 SV=1	Uncharacterized protein OS=Camellia sinensis var. sinensis OX=542762 GN=TEA_006977 PE=4 SV=1	S	Function unknown	hypothetical protein POPTR_0010s13150g [Populus trichocarpa]		Iba02G016380
kaempferol-3-O-galactoside (trifolin)	Iba02G026780	MEturquoise	MEturquoise-1	-0.889751	0.00131329	OG0001138	Cellular Component: integral component of membrane (GO:0016021);;	K09775|1.2e-10|dzi:111283728|K09775 uncharacterized protein | (RefSeq) uncharacterized protein LOC111283728 isoform X1	--	--	Core-2/I-Branching enzyme	Glycosyltransferase BC10 OS=Oryza sativa subsp. japonica OX=39947 GN=BC10 PE=1 SV=1	Uncharacterized protein OS=Camellia sinensis var. sinensis OX=542762 GN=TEA_006977 PE=4 SV=1	S	Function unknown	hypothetical protein POPTR_0010s13150g [Populus trichocarpa]		Iba02G034660
kaempferol-3-O-glucoside (astragalin)	Iba02G026780	MEturquoise	MEturquoise-1	-0.891183	0.00125636	OG0001138	Cellular Component: integral component of membrane (GO:0016021);;	K09775|1.2e-10|dzi:111283728|K09775 uncharacterized protein | (RefSeq) uncharacterized protein LOC111283728 isoform X1	--	--	Core-2/I-Branching enzyme	Glycosyltransferase BC10 OS=Oryza sativa subsp. japonica OX=39947 GN=BC10 PE=1 SV=1	Uncharacterized protein OS=Camellia sinensis var. sinensis OX=542762 GN=TEA_006977 PE=4 SV=1	S	Function unknown	hypothetical protein POPTR_0010s13150g [Populus trichocarpa]		Iba01G001350
Kaempferol	Iba05G018450	MEturquoise	MEturquoise-2	-0.95573	5.76e-05	OG0000331	Cellular Component: integral component of membrane (GO:0016021);; Molecular Function: transferase activity (GO:0016740);;	K09775|7.1e-13|dzi:111283728|K09775 uncharacterized protein | (RefSeq) uncharacterized protein LOC111283728 isoform X1	--	--	Core-2/I-Branching enzyme	Glycosyltransferase BC10 OS=Oryza sativa subsp. japonica OX=39947 GN=BC10 PE=1 SV=1	Xylosyltransferase OS=Actinidia chinensis var. chinensis OX=1590841 GN=CEY00_Acc22682 PE=4 SV=1	S	Function unknown	PREDICTED: uncharacterized protein LOC102583916 [Solanum tuberosum]		Iba01G046440
kaempferol-3-O-galactoside (trifolin)	Iba05G018450	MEturquoise	MEturquoise-2	-0.989686	3.63e-07	OG0000331	Cellular Component: integral component of membrane (GO:0016021);; Molecular Function: transferase activity (GO:0016740);;	K09775|7.1e-13|dzi:111283728|K09775 uncharacterized protein | (RefSeq) uncharacterized protein LOC111283728 isoform X1	--	--	Core-2/I-Branching enzyme	Glycosyltransferase BC10 OS=Oryza sativa subsp. japonica OX=39947 GN=BC10 PE=1 SV=1	Xylosyltransferase OS=Actinidia chinensis var. chinensis OX=1590841 GN=CEY00_Acc22682 PE=4 SV=1	S	Function unknown	PREDICTED: uncharacterized protein LOC102583916 [Solanum tuberosum]		Iba01G046520
kaempferol-3-O-glucoside (astragalin)	Iba05G018450	MEturquoise	MEturquoise-2	-0.98643	9.46e-07	OG0000331	Cellular Component: integral component of membrane (GO:0016021);; Molecular Function: transferase activity (GO:0016740);;	K09775|7.1e-13|dzi:111283728|K09775 uncharacterized protein | (RefSeq) uncharacterized protein LOC111283728 isoform X1	--	--	Core-2/I-Branching enzyme	Glycosyltransferase BC10 OS=Oryza sativa subsp. japonica OX=39947 GN=BC10 PE=1 SV=1	Xylosyltransferase OS=Actinidia chinensis var. chinensis OX=1590841 GN=CEY00_Acc22682 PE=4 SV=1	S	Function unknown	PREDICTED: uncharacterized protein LOC102583916 [Solanum tuberosum]		Iba04G018680
kaempferol (afzelin)	Iba05G018450	MEturquoise	MEturquoise-2	-0.82867	0.00577179	OG0000331	Cellular Component: integral component of membrane (GO:0016021);; Molecular Function: transferase activity (GO:0016740);;	K09775|7.1e-13|dzi:111283728|K09775 uncharacterized protein | (RefSeq) uncharacterized protein LOC111283728 isoform X1	--	--	Core-2/I-Branching enzyme	Glycosyltransferase BC10 OS=Oryza sativa subsp. japonica OX=39947 GN=BC10 PE=1 SV=1	Xylosyltransferase OS=Actinidia chinensis var. chinensis OX=1590841 GN=CEY00_Acc22682 PE=4 SV=1	S	Function unknown	PREDICTED: uncharacterized protein LOC102583916 [Solanum tuberosum]		Iba01G013850
Kaempferol	Iba06G024810	MEturquoise	MEturquoise-3	-0.858945	0.00301496	OG0001138	Cellular Component: integral component of membrane (GO:0016021);;	K09775|1.7e-11|dzi:111283728|K09775 uncharacterized protein | (RefSeq) uncharacterized protein LOC111283728 isoform X1	--	--	Core-2/I-Branching enzyme	Glycosyltransferase BC10 OS=Oryza sativa subsp. japonica OX=39947 GN=BC10 PE=1 SV=1	Uncharacterized protein OS=Camellia sinensis var. sinensis OX=542762 GN=TEA_006977 PE=4 SV=1	S	Function unknown	Core-2/I-branching beta-1,6-N-acetylglucosaminyltransferase family protein isoform 1 [Theobroma cacao]		Iba06G027170
kaempferol-3-O-galactoside (trifolin)	Iba06G024810	MEturquoise	MEturquoise-3	-0.929847	0.000280992	OG0001138	Cellular Component: integral component of membrane (GO:0016021);;	K09775|1.7e-11|dzi:111283728|K09775 uncharacterized protein | (RefSeq) uncharacterized protein LOC111283728 isoform X1	--	--	Core-2/I-Branching enzyme	Glycosyltransferase BC10 OS=Oryza sativa subsp. japonica OX=39947 GN=BC10 PE=1 SV=1	Uncharacterized protein OS=Camellia sinensis var. sinensis OX=542762 GN=TEA_006977 PE=4 SV=1	S	Function unknown	Core-2/I-branching beta-1,6-N-acetylglucosaminyltransferase family protein isoform 1 [Theobroma cacao]		Iba01G041060
kaempferol-3-O-glucoside (astragalin)	Iba06G024810	MEturquoise	MEturquoise-3	-0.934946	0.000216876	OG0001138	Cellular Component: integral component of membrane (GO:0016021);;	K09775|1.7e-11|dzi:111283728|K09775 uncharacterized protein | (RefSeq) uncharacterized protein LOC111283728 isoform X1	--	--	Core-2/I-Branching enzyme	Glycosyltransferase BC10 OS=Oryza sativa subsp. japonica OX=39947 GN=BC10 PE=1 SV=1	Uncharacterized protein OS=Camellia sinensis var. sinensis OX=542762 GN=TEA_006977 PE=4 SV=1	S	Function unknown	Core-2/I-branching beta-1,6-N-acetylglucosaminyltransferase family protein isoform 1 [Theobroma cacao]		Iba04G012670
Kaempferol	Iba06G028020	MEturquoise	MEturquoise-4	0.843062	0.00430916	Na	Cellular Component: membrane (GO:0016020);;	K09775|7.3e-12|dzi:111283728|K09775 uncharacterized protein | (RefSeq) uncharacterized protein LOC111283728 isoform X1	--	--	Core-2/I-Branching enzyme	Glycosyltransferase BC10 OS=Oryza sativa subsp. japonica OX=39947 GN=BC10 PE=1 SV=1	Uncharacterized protein OS=Vitis vinifera OX=29760 GN=VIT_17s0000g03400 PE=4 SV=1	S	Function unknown	PREDICTED: uncharacterized protein LOC100247520 [Vitis vinifera]		Iba04G028330
kaempferol-3-O-galactoside (trifolin)	Iba06G028020	MEturquoise	MEturquoise-4	0.918604	0.000467479	Na	Cellular Component: membrane (GO:0016020);;	K09775|7.3e-12|dzi:111283728|K09775 uncharacterized protein | (RefSeq) uncharacterized protein LOC111283728 isoform X1	--	--	Core-2/I-Branching enzyme	Glycosyltransferase BC10 OS=Oryza sativa subsp. japonica OX=39947 GN=BC10 PE=1 SV=1	Uncharacterized protein OS=Vitis vinifera OX=29760 GN=VIT_17s0000g03400 PE=4 SV=1	S	Function unknown	PREDICTED: uncharacterized protein LOC100247520 [Vitis vinifera]		Iba03G005800
kaempferol-3-O-glucoside (astragalin)	Iba06G028020	MEturquoise	MEturquoise-4	0.919993	0.000440768	Na	Cellular Component: membrane (GO:0016020);;	K09775|7.3e-12|dzi:111283728|K09775 uncharacterized protein | (RefSeq) uncharacterized protein LOC111283728 isoform X1	--	--	Core-2/I-Branching enzyme	Glycosyltransferase BC10 OS=Oryza sativa subsp. japonica OX=39947 GN=BC10 PE=1 SV=1	Uncharacterized protein OS=Vitis vinifera OX=29760 GN=VIT_17s0000g03400 PE=4 SV=1	S	Function unknown	PREDICTED: uncharacterized protein LOC100247520 [Vitis vinifera]		Iba01G009140
Kaempferol	Iba06G027170	MEturquoise	MEturquoise-5	-0.979855	3.75e-06	OG0016005	Cellular Component: integral component of membrane (GO:0016021);; Molecular Function: xyloglucan 6-xylosyltransferase activity (GO:0033843);;	K08238|6.9e-217|lang:109328382|K08238 xyloglucan 6-xylosyltransferase [EC:2.4.2.39] | (RefSeq) probable xyloglucan 6-xylosyltransferase 5	[GM]	--	galactosyl transferase GMA12/MNN10 family	Probable xyloglucan 6-xylosyltransferase 5 OS=Arabidopsis thaliana OX=3702 GN=XXT5 PE=1 SV=1	Putative glycosyltransferase 5 OS=Davidia involucrata OX=16924 GN=Din_014812 PE=3 SV=1	--	--	PREDICTED: putative glycosyltransferase 5 [Prunus mume]		Iba06G028020
kaempferol-3-O-galactoside (trifolin)	Iba06G027170	MEturquoise	MEturquoise-5	-0.999507	8.77e-12	OG0016005	Cellular Component: integral component of membrane (GO:0016021);; Molecular Function: xyloglucan 6-xylosyltransferase activity (GO:0033843);;	K08238|6.9e-217|lang:109328382|K08238 xyloglucan 6-xylosyltransferase [EC:2.4.2.39] | (RefSeq) probable xyloglucan 6-xylosyltransferase 5	[GM]	--	galactosyl transferase GMA12/MNN10 family	Probable xyloglucan 6-xylosyltransferase 5 OS=Arabidopsis thaliana OX=3702 GN=XXT5 PE=1 SV=1	Putative glycosyltransferase 5 OS=Davidia involucrata OX=16924 GN=Din_014812 PE=3 SV=1	--	--	PREDICTED: putative glycosyltransferase 5 [Prunus mume]		Iba01G046220
kaempferol-3-O-glucoside (astragalin)	Iba06G027170	MEturquoise	MEturquoise-5	-0.994926	3.05e-08	OG0016005	Cellular Component: integral component of membrane (GO:0016021);; Molecular Function: xyloglucan 6-xylosyltransferase activity (GO:0033843);;	K08238|6.9e-217|lang:109328382|K08238 xyloglucan 6-xylosyltransferase [EC:2.4.2.39] | (RefSeq) probable xyloglucan 6-xylosyltransferase 5	[GM]	--	galactosyl transferase GMA12/MNN10 family	Probable xyloglucan 6-xylosyltransferase 5 OS=Arabidopsis thaliana OX=3702 GN=XXT5 PE=1 SV=1	Putative glycosyltransferase 5 OS=Davidia involucrata OX=16924 GN=Din_014812 PE=3 SV=1	--	--	PREDICTED: putative glycosyltransferase 5 [Prunus mume]		Iba07G017380
kaempferol (afzelin)	Iba06G027170	MEturquoise	MEturquoise-5	-0.878439	0.00182745	OG0016005	Cellular Component: integral component of membrane (GO:0016021);; Molecular Function: xyloglucan 6-xylosyltransferase activity (GO:0033843);;	K08238|6.9e-217|lang:109328382|K08238 xyloglucan 6-xylosyltransferase [EC:2.4.2.39] | (RefSeq) probable xyloglucan 6-xylosyltransferase 5	[GM]	--	galactosyl transferase GMA12/MNN10 family	Probable xyloglucan 6-xylosyltransferase 5 OS=Arabidopsis thaliana OX=3702 GN=XXT5 PE=1 SV=1	Putative glycosyltransferase 5 OS=Davidia involucrata OX=16924 GN=Din_014812 PE=3 SV=1	--	--	PREDICTED: putative glycosyltransferase 5 [Prunus mume]		Iba02G034160
Kaempferol	Iba01G001350	MEturquoise	MEturquoise-6	-0.953575	6.78e-05	OG0012190	Biological Process: reproduction (GO:0000003);; Biological Process: polysaccharide biosynthetic process (GO:0000271);; Biological Process: developmental process involved in reproduction (GO:0003006);; Molecular Function: molecular_function (GO:0003674);; Molecular Function: catalytic activity (GO:0003824);; Cellular Component: cellular_component (GO:0005575);; Cellular Component: intracellular (G…	K20893|2.1e-117|cic:CICLE_v10025952mg|K20893 probable galacturonosyltransferase-like 1 [EC:2.4.1.-] | (RefSeq) hypothetical protein	--	--	Glycosyl transferase family 8	Probable galacturonosyltransferase-like 7 OS=Arabidopsis thaliana OX=3702 GN=GATL7 PE=2 SV=1	Hexosyltransferase OS=Microthlaspi erraticum OX=1685480 GN=MERR_LOCUS17745 PE=3 SV=1	G	Carbohydrate transport and metabolism	PREDICTED: probable galacturonosyltransferase-like 7-like [Solanum tuberosum]		Iba01G009140
kaempferol-3-O-galactoside (trifolin)	Iba01G001350	MEturquoise	MEturquoise-6	-0.990224	3.01e-07	OG0012190	Biological Process: reproduction (GO:0000003);; Biological Process: polysaccharide biosynthetic process (GO:0000271);; Biological Process: developmental process involved in reproduction (GO:0003006);; Molecular Function: molecular_function (GO:0003674);; Molecular Function: catalytic activity (GO:0003824);; Cellular Component: cellular_component (GO:0005575);; Cellular Component: intracellular (G…	K20893|2.1e-117|cic:CICLE_v10025952mg|K20893 probable galacturonosyltransferase-like 1 [EC:2.4.1.-] | (RefSeq) hypothetical protein	--	--	Glycosyl transferase family 8	Probable galacturonosyltransferase-like 7 OS=Arabidopsis thaliana OX=3702 GN=GATL7 PE=2 SV=1	Hexosyltransferase OS=Microthlaspi erraticum OX=1685480 GN=MERR_LOCUS17745 PE=3 SV=1	G	Carbohydrate transport and metabolism	PREDICTED: probable galacturonosyltransferase-like 7-like [Solanum tuberosum]		Iba03G039770
kaempferol-3-O-glucoside (astragalin)	Iba01G001350	MEturquoise	MEturquoise-6	-0.987002	8.14e-07	OG0012190	Biological Process: reproduction (GO:0000003);; Biological Process: polysaccharide biosynthetic process (GO:0000271);; Biological Process: developmental process involved in reproduction (GO:0003006);; Molecular Function: molecular_function (GO:0003674);; Molecular Function: catalytic activity (GO:0003824);; Cellular Component: cellular_component (GO:0005575);; Cellular Component: intracellular (G…	K20893|2.1e-117|cic:CICLE_v10025952mg|K20893 probable galacturonosyltransferase-like 1 [EC:2.4.1.-] | (RefSeq) hypothetical protein	--	--	Glycosyl transferase family 8	Probable galacturonosyltransferase-like 7 OS=Arabidopsis thaliana OX=3702 GN=GATL7 PE=2 SV=1	Hexosyltransferase OS=Microthlaspi erraticum OX=1685480 GN=MERR_LOCUS17745 PE=3 SV=1	G	Carbohydrate transport and metabolism	PREDICTED: probable galacturonosyltransferase-like 7-like [Solanum tuberosum]		Iba01G046220
kaempferol (afzelin)	Iba01G001350	MEturquoise	MEturquoise-6	-0.822432	0.00649913	OG0012190	Biological Process: reproduction (GO:0000003);; Biological Process: polysaccharide biosynthetic process (GO:0000271);; Biological Process: developmental process involved in reproduction (GO:0003006);; Molecular Function: molecular_function (GO:0003674);; Molecular Function: catalytic activity (GO:0003824);; Cellular Component: cellular_component (GO:0005575);; Cellular Component: intracellular (G…	K20893|2.1e-117|cic:CICLE_v10025952mg|K20893 probable galacturonosyltransferase-like 1 [EC:2.4.1.-] | (RefSeq) hypothetical protein	--	--	Glycosyl transferase family 8	Probable galacturonosyltransferase-like 7 OS=Arabidopsis thaliana OX=3702 GN=GATL7 PE=2 SV=1	Hexosyltransferase OS=Microthlaspi erraticum OX=1685480 GN=MERR_LOCUS17745 PE=3 SV=1	G	Carbohydrate transport and metabolism	PREDICTED: probable galacturonosyltransferase-like 7-like [Solanum tuberosum]		Iba01G015490
Kaempferol	Iba06G016710	MEturquoise	MEturquoise-7	-0.976055	6.83e-06	OG0006246	Cellular Component: integral component of membrane (GO:0016021);; Molecular Function: transferase activity, transferring glycosyl groups (GO:0016757);;	K13667|3.1e-08|apro:F751_5515|K13667 EGF-domain serine glucosyl/xylosyltransferase [EC:2.4.1.376 2.4.2.63] | (RefSeq) O-glucosyltransferase rumi	[R]	General function prediction only	Glycosyl transferase family 90	O-glucosyltransferase rumi homolog OS=Culex quinquefasciatus OX=7176 GN=CPIJ013394 PE=3 SV=1	Putative glycosyltransferase OS=Davidia involucrata OX=16924 GN=Din_028389 PE=4 SV=1	S	Function unknown	PREDICTED: O-glucosyltransferase rumi homolog isoform X2 [Vitis vinifera]		Iba01G048260
kaempferol-3-O-galactoside (trifolin)	Iba06G016710	MEturquoise	MEturquoise-7	-0.99824	7.52e-10	OG0006246	Cellular Component: integral component of membrane (GO:0016021);; Molecular Function: transferase activity, transferring glycosyl groups (GO:0016757);;	K13667|3.1e-08|apro:F751_5515|K13667 EGF-domain serine glucosyl/xylosyltransferase [EC:2.4.1.376 2.4.2.63] | (RefSeq) O-glucosyltransferase rumi	[R]	General function prediction only	Glycosyl transferase family 90	O-glucosyltransferase rumi homolog OS=Culex quinquefasciatus OX=7176 GN=CPIJ013394 PE=3 SV=1	Putative glycosyltransferase OS=Davidia involucrata OX=16924 GN=Din_028389 PE=4 SV=1	S	Function unknown	PREDICTED: O-glucosyltransferase rumi homolog isoform X2 [Vitis vinifera]		Iba07G027100
kaempferol-3-O-glucoside (astragalin)	Iba06G016710	MEturquoise	MEturquoise-7	-0.99391	5.77e-08	OG0006246	Cellular Component: integral component of membrane (GO:0016021);; Molecular Function: transferase activity, transferring glycosyl groups (GO:0016757);;	K13667|3.1e-08|apro:F751_5515|K13667 EGF-domain serine glucosyl/xylosyltransferase [EC:2.4.1.376 2.4.2.63] | (RefSeq) O-glucosyltransferase rumi	[R]	General function prediction only	Glycosyl transferase family 90	O-glucosyltransferase rumi homolog OS=Culex quinquefasciatus OX=7176 GN=CPIJ013394 PE=3 SV=1	Putative glycosyltransferase OS=Davidia involucrata OX=16924 GN=Din_028389 PE=4 SV=1	S	Function unknown	PREDICTED: O-glucosyltransferase rumi homolog isoform X2 [Vitis vinifera]		Iba03G045860
kaempferol (afzelin)	Iba06G016710	MEturquoise	MEturquoise-7	-0.870823	0.0022431	OG0006246	Cellular Component: integral component of membrane (GO:0016021);; Molecular Function: transferase activity, transferring glycosyl groups (GO:0016757);;	K13667|3.1e-08|apro:F751_5515|K13667 EGF-domain serine glucosyl/xylosyltransferase [EC:2.4.1.376 2.4.2.63] | (RefSeq) O-glucosyltransferase rumi	[R]	General function prediction only	Glycosyl transferase family 90	O-glucosyltransferase rumi homolog OS=Culex quinquefasciatus OX=7176 GN=CPIJ013394 PE=3 SV=1	Putative glycosyltransferase OS=Davidia involucrata OX=16924 GN=Din_028389 PE=4 SV=1	S	Function unknown	PREDICTED: O-glucosyltransferase rumi homolog isoform X2 [Vitis vinifera]		Iba05G018450
Kaempferol	Iba01G013850	MEturquoise	MEturquoise-8	-0.962177	3.34e-05	OG0014489	Cellular Component: integral component of membrane (GO:0016021);;	K20887|8.1e-304|vvi:100244115|K20887 xyloglucan glycosyltransferase 4 [EC:2.4.1.-] | (RefSeq) xyloglucan glycosyltransferase 4	--	--	Glycosyl transferase family group 2	Xyloglucan glycosyltransferase 4 OS=Arabidopsis thaliana OX=3702 GN=CSLC4 PE=1 SV=1	Uncharacterized protein OS=Nyssa sinensis OX=561372 GN=F0562_004980 PE=4 SV=1	M	Cell wall/membrane/envelope biogenesis	PREDICTED: xyloglucan glycosyltransferase 4 [Vitis vinifera]		Iba01G041300
kaempferol-3-O-galactoside (trifolin)	Iba01G013850	MEturquoise	MEturquoise-8	-0.993959	5.61e-08	OG0014489	Cellular Component: integral component of membrane (GO:0016021);;	K20887|8.1e-304|vvi:100244115|K20887 xyloglucan glycosyltransferase 4 [EC:2.4.1.-] | (RefSeq) xyloglucan glycosyltransferase 4	--	--	Glycosyl transferase family group 2	Xyloglucan glycosyltransferase 4 OS=Arabidopsis thaliana OX=3702 GN=CSLC4 PE=1 SV=1	Uncharacterized protein OS=Nyssa sinensis OX=561372 GN=F0562_004980 PE=4 SV=1	M	Cell wall/membrane/envelope biogenesis	PREDICTED: xyloglucan glycosyltransferase 4 [Vitis vinifera]		Iba02G007870
kaempferol-3-O-glucoside (astragalin)	Iba01G013850	MEturquoise	MEturquoise-8	-0.99019	3.05e-07	OG0014489	Cellular Component: integral component of membrane (GO:0016021);;	K20887|8.1e-304|vvi:100244115|K20887 xyloglucan glycosyltransferase 4 [EC:2.4.1.-] | (RefSeq) xyloglucan glycosyltransferase 4	--	--	Glycosyl transferase family group 2	Xyloglucan glycosyltransferase 4 OS=Arabidopsis thaliana OX=3702 GN=CSLC4 PE=1 SV=1	Uncharacterized protein OS=Nyssa sinensis OX=561372 GN=F0562_004980 PE=4 SV=1	M	Cell wall/membrane/envelope biogenesis	PREDICTED: xyloglucan glycosyltransferase 4 [Vitis vinifera]		Iba01G031980
kaempferol (afzelin)	Iba01G013850	MEturquoise	MEturquoise-8	-0.83895	0.00469751	OG0014489	Cellular Component: integral component of membrane (GO:0016021);;	K20887|8.1e-304|vvi:100244115|K20887 xyloglucan glycosyltransferase 4 [EC:2.4.1.-] | (RefSeq) xyloglucan glycosyltransferase 4	--	--	Glycosyl transferase family group 2	Xyloglucan glycosyltransferase 4 OS=Arabidopsis thaliana OX=3702 GN=CSLC4 PE=1 SV=1	Uncharacterized protein OS=Nyssa sinensis OX=561372 GN=F0562_004980 PE=4 SV=1	M	Cell wall/membrane/envelope biogenesis	PREDICTED: xyloglucan glycosyltransferase 4 [Vitis vinifera]		Iba01G045250
Kaempferol	Iba01G034140	MEturquoise	MEturquoise-9	-0.966942	2.09e-05	OG0001787	Cellular Component: integral component of membrane (GO:0016021);; Molecular Function: transferase activity (GO:0016740);;	K20887|1.1e-250|sind:105177165|K20887 xyloglucan glycosyltransferase 4 [EC:2.4.1.-] | (RefSeq) xyloglucan glycosyltransferase 4	--	--	Glycosyl transferase family group 2	Probable xyloglucan glycosyltransferase 12 OS=Arabidopsis thaliana OX=3702 GN=CSLC12 PE=1 SV=1	Xyloglucan glycosyltransferase OS=Actinidia chinensis var. chinensis OX=1590841 GN=CEY00_Acc04807 PE=4 SV=1	M	Cell wall/membrane/envelope biogenesis	unnamed protein product [Coffea canephora]		Iba01G045230
kaempferol-3-O-galactoside (trifolin)	Iba01G034140	MEturquoise	MEturquoise-9	-0.995811	1.56e-08	OG0001787	Cellular Component: integral component of membrane (GO:0016021);; Molecular Function: transferase activity (GO:0016740);;	K20887|1.1e-250|sind:105177165|K20887 xyloglucan glycosyltransferase 4 [EC:2.4.1.-] | (RefSeq) xyloglucan glycosyltransferase 4	--	--	Glycosyl transferase family group 2	Probable xyloglucan glycosyltransferase 12 OS=Arabidopsis thaliana OX=3702 GN=CSLC12 PE=1 SV=1	Xyloglucan glycosyltransferase OS=Actinidia chinensis var. chinensis OX=1590841 GN=CEY00_Acc04807 PE=4 SV=1	M	Cell wall/membrane/envelope biogenesis	unnamed protein product [Coffea canephora]		Iba01G042180
kaempferol-3-O-glucoside (astragalin)	Iba01G034140	MEturquoise	MEturquoise-9	-0.992297	1.31e-07	OG0001787	Cellular Component: integral component of membrane (GO:0016021);; Molecular Function: transferase activity (GO:0016740);;	K20887|1.1e-250|sind:105177165|K20887 xyloglucan glycosyltransferase 4 [EC:2.4.1.-] | (RefSeq) xyloglucan glycosyltransferase 4	--	--	Glycosyl transferase family group 2	Probable xyloglucan glycosyltransferase 12 OS=Arabidopsis thaliana OX=3702 GN=CSLC12 PE=1 SV=1	Xyloglucan glycosyltransferase OS=Actinidia chinensis var. chinensis OX=1590841 GN=CEY00_Acc04807 PE=4 SV=1	M	Cell wall/membrane/envelope biogenesis	unnamed protein product [Coffea canephora]		Iba05G017160
kaempferol (afzelin)	Iba01G034140	MEturquoise	MEturquoise-9	-0.850089	0.00369741	OG0001787	Cellular Component: integral component of membrane (GO:0016021);; Molecular Function: transferase activity (GO:0016740);;	K20887|1.1e-250|sind:105177165|K20887 xyloglucan glycosyltransferase 4 [EC:2.4.1.-] | (RefSeq) xyloglucan glycosyltransferase 4	--	--	Glycosyl transferase family group 2	Probable xyloglucan glycosyltransferase 12 OS=Arabidopsis thaliana OX=3702 GN=CSLC12 PE=1 SV=1	Xyloglucan glycosyltransferase OS=Actinidia chinensis var. chinensis OX=1590841 GN=CEY00_Acc04807 PE=4 SV=1	M	Cell wall/membrane/envelope biogenesis	unnamed protein product [Coffea canephora]		Iba01G028950
Kaempferol	Iba01G049270	MEturquoise	MEturquoise-10	-0.926476	0.000330043	OG0011245	Cellular Component: integral component of membrane (GO:0016021);;	K03857|1.6e-08|sind:105155752|K03857 phosphatidylinositol N-acetylglucosaminyltransferase subunit A [EC:2.4.1.198] | (RefSeq) phosphatidylinositol N-acetylglucosaminyltransferase subunit A isoform X1	--	--	Glycosyltransferase Family 4	D-inositol 3-phosphate glycosyltransferase 1 OS=Catenulispora acidiphila (strain DSM 44928 / NRRL B-24433 / NBRC 102108 / JCM 14897) OX=479433 GN=mshA1 PE=3 SV=1	Glyco_trans_4-like_N domain-containing protein OS=Nyssa sinensis OX=561372 GN=F0562_022011 PE=4 SV=1	M	Cell wall/membrane/envelope biogenesis	PREDICTED: uncharacterized protein LOC103448527 [Malus domestica]		Iba01G034140
kaempferol-3-O-galactoside (trifolin)	Iba01G049270	MEturquoise	MEturquoise-10	-0.97574	7.15e-06	OG0011245	Cellular Component: integral component of membrane (GO:0016021);;	K03857|1.6e-08|sind:105155752|K03857 phosphatidylinositol N-acetylglucosaminyltransferase subunit A [EC:2.4.1.198] | (RefSeq) phosphatidylinositol N-acetylglucosaminyltransferase subunit A isoform X1	--	--	Glycosyltransferase Family 4	D-inositol 3-phosphate glycosyltransferase 1 OS=Catenulispora acidiphila (strain DSM 44928 / NRRL B-24433 / NBRC 102108 / JCM 14897) OX=479433 GN=mshA1 PE=3 SV=1	Glyco_trans_4-like_N domain-containing protein OS=Nyssa sinensis OX=561372 GN=F0562_022011 PE=4 SV=1	M	Cell wall/membrane/envelope biogenesis	PREDICTED: uncharacterized protein LOC103448527 [Malus domestica]		Iba04G009580
kaempferol-3-O-glucoside (astragalin)	Iba01G049270	MEturquoise	MEturquoise-10	-0.973944	9.17e-06	OG0011245	Cellular Component: integral component of membrane (GO:0016021);;	K03857|1.6e-08|sind:105155752|K03857 phosphatidylinositol N-acetylglucosaminyltransferase subunit A [EC:2.4.1.198] | (RefSeq) phosphatidylinositol N-acetylglucosaminyltransferase subunit A isoform X1	--	--	Glycosyltransferase Family 4	D-inositol 3-phosphate glycosyltransferase 1 OS=Catenulispora acidiphila (strain DSM 44928 / NRRL B-24433 / NBRC 102108 / JCM 14897) OX=479433 GN=mshA1 PE=3 SV=1	Glyco_trans_4-like_N domain-containing protein OS=Nyssa sinensis OX=561372 GN=F0562_022011 PE=4 SV=1	M	Cell wall/membrane/envelope biogenesis	PREDICTED: uncharacterized protein LOC103448527 [Malus domestica]		Iba07G013200
Kaempferol	Iba07G000370	MEturquoise	MEturquoise-11	-0.970925	1.34e-05	OG0033431	Molecular Function: transferase activity, transferring glycosyl groups (GO:0016757);;	K23869|3.5e-206|ccav:112507321|K23869 galactan beta-1,4-galactosyltransferase [EC:2.4.1.-] | (RefSeq) galactan beta-1,4-galactosyltransferase GALS3-like	[S]	Function unknown	Glycosyltransferase family 92	Galactan beta-1,4-galactosyltransferase GALS3 OS=Arabidopsis thaliana OX=3702 GN=GALS3 PE=2 SV=1	Glycosyltransferase family 92 protein OS=Davidia involucrata OX=16924 GN=Din_006354 PE=3 SV=1	S	Function unknown	PREDICTED: uncharacterized protein LOC104599797 [Nelumbo nucifera]		Iba01G043710
kaempferol-3-O-galactoside (trifolin)	Iba07G000370	MEturquoise	MEturquoise-11	-0.996624	7.34e-09	OG0033431	Molecular Function: transferase activity, transferring glycosyl groups (GO:0016757);;	K23869|3.5e-206|ccav:112507321|K23869 galactan beta-1,4-galactosyltransferase [EC:2.4.1.-] | (RefSeq) galactan beta-1,4-galactosyltransferase GALS3-like	[S]	Function unknown	Glycosyltransferase family 92	Galactan beta-1,4-galactosyltransferase GALS3 OS=Arabidopsis thaliana OX=3702 GN=GALS3 PE=2 SV=1	Glycosyltransferase family 92 protein OS=Davidia involucrata OX=16924 GN=Din_006354 PE=3 SV=1	S	Function unknown	PREDICTED: uncharacterized protein LOC104599797 [Nelumbo nucifera]		Iba06G016710
kaempferol-3-O-glucoside (astragalin)	Iba07G000370	MEturquoise	MEturquoise-11	-0.994111	5.13e-08	OG0033431	Molecular Function: transferase activity, transferring glycosyl groups (GO:0016757);;	K23869|3.5e-206|ccav:112507321|K23869 galactan beta-1,4-galactosyltransferase [EC:2.4.1.-] | (RefSeq) galactan beta-1,4-galactosyltransferase GALS3-like	[S]	Function unknown	Glycosyltransferase family 92	Galactan beta-1,4-galactosyltransferase GALS3 OS=Arabidopsis thaliana OX=3702 GN=GALS3 PE=2 SV=1	Glycosyltransferase family 92 protein OS=Davidia involucrata OX=16924 GN=Din_006354 PE=3 SV=1	S	Function unknown	PREDICTED: uncharacterized protein LOC104599797 [Nelumbo nucifera]		Iba01G031830
kaempferol (afzelin)	Iba07G000370	MEturquoise	MEturquoise-11	-0.858502	0.00304689	OG0033431	Molecular Function: transferase activity, transferring glycosyl groups (GO:0016757);;	K23869|3.5e-206|ccav:112507321|K23869 galactan beta-1,4-galactosyltransferase [EC:2.4.1.-] | (RefSeq) galactan beta-1,4-galactosyltransferase GALS3-like	[S]	Function unknown	Glycosyltransferase family 92	Galactan beta-1,4-galactosyltransferase GALS3 OS=Arabidopsis thaliana OX=3702 GN=GALS3 PE=2 SV=1	Glycosyltransferase family 92 protein OS=Davidia involucrata OX=16924 GN=Din_006354 PE=3 SV=1	S	Function unknown	PREDICTED: uncharacterized protein LOC104599797 [Nelumbo nucifera]		Iba02G033450
Kaempferol	Iba02G033450	MEturquoise	MEturquoise-12	-0.974132	8.94e-06	OG0007527	Cellular Component: integral component of membrane (GO:0016021);;	--	--	--	STELLO glycosyltransferases	Probable glycosyltransferase STELLO1 OS=Arabidopsis thaliana OX=3702 GN=STL1 PE=1 SV=1	Uncharacterized protein OS=Davidia involucrata OX=16924 GN=Din_008810 PE=4 SV=1	S	Function unknown	PREDICTED: uncharacterized protein LOC104445003 [Eucalyptus grandis]		Iba05G006970
kaempferol-3-O-galactoside (trifolin)	Iba02G033450	MEturquoise	MEturquoise-12	-0.998025	1.13e-09	OG0007527	Cellular Component: integral component of membrane (GO:0016021);;	--	--	--	STELLO glycosyltransferases	Probable glycosyltransferase STELLO1 OS=Arabidopsis thaliana OX=3702 GN=STL1 PE=1 SV=1	Uncharacterized protein OS=Davidia involucrata OX=16924 GN=Din_008810 PE=4 SV=1	S	Function unknown	PREDICTED: uncharacterized protein LOC104445003 [Eucalyptus grandis]		Iba06G028490
kaempferol-3-O-glucoside (astragalin)	Iba02G033450	MEturquoise	MEturquoise-12	-0.992983	9.47e-08	OG0007527	Cellular Component: integral component of membrane (GO:0016021);;	--	--	--	STELLO glycosyltransferases	Probable glycosyltransferase STELLO1 OS=Arabidopsis thaliana OX=3702 GN=STL1 PE=1 SV=1	Uncharacterized protein OS=Davidia involucrata OX=16924 GN=Din_008810 PE=4 SV=1	S	Function unknown	PREDICTED: uncharacterized protein LOC104445003 [Eucalyptus grandis]		Iba07G016130
kaempferol (afzelin)	Iba02G033450	MEturquoise	MEturquoise-12	-0.865669	0.00255875	OG0007527	Cellular Component: integral component of membrane (GO:0016021);;	--	--	--	STELLO glycosyltransferases	Probable glycosyltransferase STELLO1 OS=Arabidopsis thaliana OX=3702 GN=STL1 PE=1 SV=1	Uncharacterized protein OS=Davidia involucrata OX=16924 GN=Din_008810 PE=4 SV=1	S	Function unknown	PREDICTED: uncharacterized protein LOC104445003 [Eucalyptus grandis]		Iba01G001350
Kaempferol	Iba01G031830	MEturquoise	MEturquoise-13	-0.973508	9.71e-06	OG0006943	Molecular Function: UDP-glycosyltransferase activity (GO:0008194);;	K23260|4.2e-116|tcc:18607972|K23260 scopoletin glucosyltransferase [EC:2.4.1.128] | (RefSeq) scopoletin glucosyltransferase	[GC]	--	UDP-glucoronosyl and UDP-glucosyl transferase	UDP-glycosyltransferase 73B4 OS=Arabidopsis thaliana OX=3702 GN=UGT73B4 PE=2 SV=1	Glycosyltransferase OS=Camellia sinensis var. sinensis OX=542762 GN=TEA_012722 PE=3 SV=1	--	--	UDP-glucose flavonoid glucosyl-transferase [Actinidia chinensis]		Iba01G046520
kaempferol-3-O-galactoside (trifolin)	Iba01G031830	MEturquoise	MEturquoise-13	-0.997084	4.4e-09	OG0006943	Molecular Function: UDP-glycosyltransferase activity (GO:0008194);;	K23260|4.2e-116|tcc:18607972|K23260 scopoletin glucosyltransferase [EC:2.4.1.128] | (RefSeq) scopoletin glucosyltransferase	[GC]	--	UDP-glucoronosyl and UDP-glucosyl transferase	UDP-glycosyltransferase 73B4 OS=Arabidopsis thaliana OX=3702 GN=UGT73B4 PE=2 SV=1	Glycosyltransferase OS=Camellia sinensis var. sinensis OX=542762 GN=TEA_012722 PE=3 SV=1	--	--	UDP-glucose flavonoid glucosyl-transferase [Actinidia chinensis]		Iba04G018680
kaempferol-3-O-glucoside (astragalin)	Iba01G031830	MEturquoise	MEturquoise-13	-0.994548	3.92e-08	OG0006943	Molecular Function: UDP-glycosyltransferase activity (GO:0008194);;	K23260|4.2e-116|tcc:18607972|K23260 scopoletin glucosyltransferase [EC:2.4.1.128] | (RefSeq) scopoletin glucosyltransferase	[GC]	--	UDP-glucoronosyl and UDP-glucosyl transferase	UDP-glycosyltransferase 73B4 OS=Arabidopsis thaliana OX=3702 GN=UGT73B4 PE=2 SV=1	Glycosyltransferase OS=Camellia sinensis var. sinensis OX=542762 GN=TEA_012722 PE=3 SV=1	--	--	UDP-glucose flavonoid glucosyl-transferase [Actinidia chinensis]		Iba01G013850
kaempferol (afzelin)	Iba01G031830	MEturquoise	MEturquoise-13	-0.863919	0.00267256	OG0006943	Molecular Function: UDP-glycosyltransferase activity (GO:0008194);;	K23260|4.2e-116|tcc:18607972|K23260 scopoletin glucosyltransferase [EC:2.4.1.128] | (RefSeq) scopoletin glucosyltransferase	[GC]	--	UDP-glucoronosyl and UDP-glucosyl transferase	UDP-glycosyltransferase 73B4 OS=Arabidopsis thaliana OX=3702 GN=UGT73B4 PE=2 SV=1	Glycosyltransferase OS=Camellia sinensis var. sinensis OX=542762 GN=TEA_012722 PE=3 SV=1	--	--	UDP-glucose flavonoid glucosyl-transferase [Actinidia chinensis]		Iba03G000920
Dihydrokaempferol	Iba01G041300	MEturquoise	MEturquoise-14	-0.813946	0.00758553	OG0000359	Molecular Function: UDP-glycosyltransferase activity (GO:0008194);;	K23260|2.1e-72|egu:105050297|K23260 scopoletin glucosyltransferase [EC:2.4.1.128] | (RefSeq) scopoletin glucosyltransferase-like	[GC]	--	UDP-glucoronosyl and UDP-glucosyl transferase	UDP-glycosyltransferase 89A2 OS=Arabidopsis thaliana OX=3702 GN=UGT89A2 PE=2 SV=1	Uncharacterized protein OS=Camellia sinensis var. sinensis OX=542762 GN=TEA_009054 PE=4 SV=1	--	--	unnamed protein product [Coffea canephora]		Iba04G034080
Kaempferol	Iba01G041300	MEturquoise	MEturquoise-14	-0.986079	1.03e-06	OG0000359	Molecular Function: UDP-glycosyltransferase activity (GO:0008194);;	K23260|2.1e-72|egu:105050297|K23260 scopoletin glucosyltransferase [EC:2.4.1.128] | (RefSeq) scopoletin glucosyltransferase-like	[GC]	--	UDP-glucoronosyl and UDP-glucosyl transferase	UDP-glycosyltransferase 89A2 OS=Arabidopsis thaliana OX=3702 GN=UGT89A2 PE=2 SV=1	Uncharacterized protein OS=Camellia sinensis var. sinensis OX=542762 GN=TEA_009054 PE=4 SV=1	--	--	unnamed protein product [Coffea canephora]		Iba03G005800
kaempferol-3-O-galactoside (trifolin)	Iba01G041300	MEturquoise	MEturquoise-14	-0.999144	6.04e-11	OG0000359	Molecular Function: UDP-glycosyltransferase activity (GO:0008194);;	K23260|2.1e-72|egu:105050297|K23260 scopoletin glucosyltransferase [EC:2.4.1.128] | (RefSeq) scopoletin glucosyltransferase-like	[GC]	--	UDP-glucoronosyl and UDP-glucosyl transferase	UDP-glycosyltransferase 89A2 OS=Arabidopsis thaliana OX=3702 GN=UGT89A2 PE=2 SV=1	Uncharacterized protein OS=Camellia sinensis var. sinensis OX=542762 GN=TEA_009054 PE=4 SV=1	--	--	unnamed protein product [Coffea canephora]		Iba01G017420
kaempferol-3-O-glucoside (astragalin)	Iba01G041300	MEturquoise	MEturquoise-14	-0.994092	5.19e-08	OG0000359	Molecular Function: UDP-glycosyltransferase activity (GO:0008194);;	K23260|2.1e-72|egu:105050297|K23260 scopoletin glucosyltransferase [EC:2.4.1.128] | (RefSeq) scopoletin glucosyltransferase-like	[GC]	--	UDP-glucoronosyl and UDP-glucosyl transferase	UDP-glycosyltransferase 89A2 OS=Arabidopsis thaliana OX=3702 GN=UGT89A2 PE=2 SV=1	Uncharacterized protein OS=Camellia sinensis var. sinensis OX=542762 GN=TEA_009054 PE=4 SV=1	--	--	unnamed protein product [Coffea canephora]
kaempferol (afzelin)	Iba01G041300	MEturquoise	MEturquoise-14	-0.894999	0.00111306	OG0000359	Molecular Function: UDP-glycosyltransferase activity (GO:0008194);;	K23260|2.1e-72|egu:105050297|K23260 scopoletin glucosyltransferase [EC:2.4.1.128] | (RefSeq) scopoletin glucosyltransferase-like	[GC]	--	UDP-glucoronosyl and UDP-glucosyl transferase	UDP-glycosyltransferase 89A2 OS=Arabidopsis thaliana OX=3702 GN=UGT89A2 PE=2 SV=1	Uncharacterized protein OS=Camellia sinensis var. sinensis OX=542762 GN=TEA_009054 PE=4 SV=1	--	--	unnamed protein product [Coffea canephora]
Kaempferol	Iba01G045230	MEturquoise	MEturquoise-15	-0.944239	0.000127616	OG0000685	Molecular Function: UDP-glycosyltransferase activity (GO:0008194);;	K18823|7.3e-105|adu:107468558|K18823 soyasaponin III rhamnosyltransferase [EC:2.4.1.273] | (RefSeq) soyasaponin III rhamnosyltransferase	[GC]	--	UDP-glucoronosyl and UDP-glucosyl transferase	UDP-glycosyltransferase 91A1 OS=Arabidopsis thaliana OX=3702 GN=UGT91A1 PE=2 SV=1	Uncharacterized protein OS=Nyssa sinensis OX=561372 GN=F0562_005330 PE=4 SV=1	--	--	UDP-glycosyltransferase [Acacia mangium]
kaempferol-3-O-galactoside (trifolin)	Iba01G045230	MEturquoise	MEturquoise-15	-0.977222	5.74e-06	OG0000685	Molecular Function: UDP-glycosyltransferase activity (GO:0008194);;	K18823|7.3e-105|adu:107468558|K18823 soyasaponin III rhamnosyltransferase [EC:2.4.1.273] | (RefSeq) soyasaponin III rhamnosyltransferase	[GC]	--	UDP-glucoronosyl and UDP-glucosyl transferase	UDP-glycosyltransferase 91A1 OS=Arabidopsis thaliana OX=3702 GN=UGT91A1 PE=2 SV=1	Uncharacterized protein OS=Nyssa sinensis OX=561372 GN=F0562_005330 PE=4 SV=1	--	--	UDP-glycosyltransferase [Acacia mangium]
kaempferol-3-O-glucoside (astragalin)	Iba01G045230	MEturquoise	MEturquoise-15	-0.968182	1.83e-05	OG0000685	Molecular Function: UDP-glycosyltransferase activity (GO:0008194);;	K18823|7.3e-105|adu:107468558|K18823 soyasaponin III rhamnosyltransferase [EC:2.4.1.273] | (RefSeq) soyasaponin III rhamnosyltransferase	[GC]	--	UDP-glucoronosyl and UDP-glucosyl transferase	UDP-glycosyltransferase 91A1 OS=Arabidopsis thaliana OX=3702 GN=UGT91A1 PE=2 SV=1	Uncharacterized protein OS=Nyssa sinensis OX=561372 GN=F0562_005330 PE=4 SV=1	--	--	UDP-glycosyltransferase [Acacia mangium]
kaempferol (afzelin)	Iba01G045230	MEturquoise	MEturquoise-15	-0.825074	0.00618394	OG0000685	Molecular Function: UDP-glycosyltransferase activity (GO:0008194);;	K18823|7.3e-105|adu:107468558|K18823 soyasaponin III rhamnosyltransferase [EC:2.4.1.273] | (RefSeq) soyasaponin III rhamnosyltransferase	[GC]	--	UDP-glucoronosyl and UDP-glucosyl transferase	UDP-glycosyltransferase 91A1 OS=Arabidopsis thaliana OX=3702 GN=UGT91A1 PE=2 SV=1	Uncharacterized protein OS=Nyssa sinensis OX=561372 GN=F0562_005330 PE=4 SV=1	--	--	UDP-glycosyltransferase [Acacia mangium]
Kaempferol	Iba01G045250	MEturquoise	MEturquoise-16	-0.972309	1.13e-05	OG0000685	Molecular Function: UDP-glycosyltransferase activity (GO:0008194);;	K18823|1.7e-106|adu:107468558|K18823 soyasaponin III rhamnosyltransferase [EC:2.4.1.273] | (RefSeq) soyasaponin III rhamnosyltransferase	[GC]	--	UDP-glucoronosyl and UDP-glucosyl transferase	UDP-glycosyltransferase 91A1 OS=Arabidopsis thaliana OX=3702 GN=UGT91A1 PE=2 SV=1	Uncharacterized protein OS=Nyssa sinensis OX=561372 GN=F0562_005330 PE=4 SV=1	--	--	UDP-glucosyltransferase, putative [Ricinus communis]
kaempferol-3-O-galactoside (trifolin)	Iba01G045250	MEturquoise	MEturquoise-16	-0.997	4.86e-09	OG0000685	Molecular Function: UDP-glycosyltransferase activity (GO:0008194);;	K18823|1.7e-106|adu:107468558|K18823 soyasaponin III rhamnosyltransferase [EC:2.4.1.273] | (RefSeq) soyasaponin III rhamnosyltransferase	[GC]	--	UDP-glucoronosyl and UDP-glucosyl transferase	UDP-glycosyltransferase 91A1 OS=Arabidopsis thaliana OX=3702 GN=UGT91A1 PE=2 SV=1	Uncharacterized protein OS=Nyssa sinensis OX=561372 GN=F0562_005330 PE=4 SV=1	--	--	UDP-glucosyltransferase, putative [Ricinus communis]
kaempferol-3-O-glucoside (astragalin)	Iba01G045250	MEturquoise	MEturquoise-16	-0.992479	1.21e-07	OG0000685	Molecular Function: UDP-glycosyltransferase activity (GO:0008194);;	K18823|1.7e-106|adu:107468558|K18823 soyasaponin III rhamnosyltransferase [EC:2.4.1.273] | (RefSeq) soyasaponin III rhamnosyltransferase	[GC]	--	UDP-glucoronosyl and UDP-glucosyl transferase	UDP-glycosyltransferase 91A1 OS=Arabidopsis thaliana OX=3702 GN=UGT91A1 PE=2 SV=1	Uncharacterized protein OS=Nyssa sinensis OX=561372 GN=F0562_005330 PE=4 SV=1	--	--	UDP-glucosyltransferase, putative [Ricinus communis]
kaempferol (afzelin)	Iba01G045250	MEturquoise	MEturquoise-16	-0.862776	0.00274874	OG0000685	Molecular Function: UDP-glycosyltransferase activity (GO:0008194);;	K18823|1.7e-106|adu:107468558|K18823 soyasaponin III rhamnosyltransferase [EC:2.4.1.273] | (RefSeq) soyasaponin III rhamnosyltransferase	[GC]	--	UDP-glucoronosyl and UDP-glucosyl transferase	UDP-glycosyltransferase 91A1 OS=Arabidopsis thaliana OX=3702 GN=UGT91A1 PE=2 SV=1	Uncharacterized protein OS=Nyssa sinensis OX=561372 GN=F0562_005330 PE=4 SV=1	--	--	UDP-glucosyltransferase, putative [Ricinus communis]
Kaempferol	Iba01G046440	MEturquoise	MEturquoise-17	0.921021	0.000421704	OG0012576	Molecular Function: UDP-glycosyltransferase activity (GO:0008194);;	K13495|3.4e-131|jre:109018092|K13495 cis-zeatin O-glucosyltransferase [EC:2.4.1.215] | (RefSeq) zeatin O-glucosyltransferase-like	[GC]	--	UDP-glucoronosyl and UDP-glucosyl transferase	Zeatin O-glucosyltransferase OS=Phaseolus lunatus OX=3884 GN=ZOG1 PE=2 SV=1	Glycosyltransferase OS=Carpinus fangiana OX=176857 GN=FH972_016790 PE=3 SV=1	--	--	PREDICTED: zeatin O-glucosyltransferase-like isoform X1 [Pyrus x bretschneideri]
kaempferol-3-O-galactoside (trifolin)	Iba01G046440	MEturquoise	MEturquoise-17	0.969356	1.61e-05	OG0012576	Molecular Function: UDP-glycosyltransferase activity (GO:0008194);;	K13495|3.4e-131|jre:109018092|K13495 cis-zeatin O-glucosyltransferase [EC:2.4.1.215] | (RefSeq) zeatin O-glucosyltransferase-like	[GC]	--	UDP-glucoronosyl and UDP-glucosyl transferase	Zeatin O-glucosyltransferase OS=Phaseolus lunatus OX=3884 GN=ZOG1 PE=2 SV=1	Glycosyltransferase OS=Carpinus fangiana OX=176857 GN=FH972_016790 PE=3 SV=1	--	--	PREDICTED: zeatin O-glucosyltransferase-like isoform X1 [Pyrus x bretschneideri]
kaempferol-3-O-glucoside (astragalin)	Iba01G046440	MEturquoise	MEturquoise-17	0.967654	1.94e-05	OG0012576	Molecular Function: UDP-glycosyltransferase activity (GO:0008194);;	K13495|3.4e-131|jre:109018092|K13495 cis-zeatin O-glucosyltransferase [EC:2.4.1.215] | (RefSeq) zeatin O-glucosyltransferase-like	[GC]	--	UDP-glucoronosyl and UDP-glucosyl transferase	Zeatin O-glucosyltransferase OS=Phaseolus lunatus OX=3884 GN=ZOG1 PE=2 SV=1	Glycosyltransferase OS=Carpinus fangiana OX=176857 GN=FH972_016790 PE=3 SV=1	--	--	PREDICTED: zeatin O-glucosyltransferase-like isoform X1 [Pyrus x bretschneideri]
Kaempferol	Iba01G050510	MEturquoise	MEturquoise-18	0.960884	3.75e-05	OG0005172	Molecular Function: UDP-glycosyltransferase activity (GO:0008194);;	K13691|1.9e-62|nta:107802362|K13691 pathogen-inducible salicylic acid glucosyltransferase [EC:2.4.1.-] | (RefSeq) UDP-glycosyltransferase 74G1-like	[GC]	--	UDP-glucoronosyl and UDP-glucosyl transferase	UDP-glycosyltransferase 87A2 OS=Arabidopsis thaliana OX=3702 GN=UGT87A2 PE=1 SV=1	Uncharacterized protein OS=Camellia sinensis var. sinensis OX=542762 GN=TEA_006025 PE=4 SV=1	--	--	hypothetical protein F383_29797 [Gossypium arboreum]
kaempferol-3-O-galactoside (trifolin)	Iba01G050510	MEturquoise	MEturquoise-18	0.97454	8.46e-06	OG0005172	Molecular Function: UDP-glycosyltransferase activity (GO:0008194);;	K13691|1.9e-62|nta:107802362|K13691 pathogen-inducible salicylic acid glucosyltransferase [EC:2.4.1.-] | (RefSeq) UDP-glycosyltransferase 74G1-like	[GC]	--	UDP-glucoronosyl and UDP-glucosyl transferase	UDP-glycosyltransferase 87A2 OS=Arabidopsis thaliana OX=3702 GN=UGT87A2 PE=1 SV=1	Uncharacterized protein OS=Camellia sinensis var. sinensis OX=542762 GN=TEA_006025 PE=4 SV=1	--	--	hypothetical protein F383_29797 [Gossypium arboreum]
kaempferol-3-O-glucoside (astragalin)	Iba01G050510	MEturquoise	MEturquoise-18	0.984451	1.52e-06	OG0005172	Molecular Function: UDP-glycosyltransferase activity (GO:0008194);;	K13691|1.9e-62|nta:107802362|K13691 pathogen-inducible salicylic acid glucosyltransferase [EC:2.4.1.-] | (RefSeq) UDP-glycosyltransferase 74G1-like	[GC]	--	UDP-glucoronosyl and UDP-glucosyl transferase	UDP-glycosyltransferase 87A2 OS=Arabidopsis thaliana OX=3702 GN=UGT87A2 PE=1 SV=1	Uncharacterized protein OS=Camellia sinensis var. sinensis OX=542762 GN=TEA_006025 PE=4 SV=1	--	--	hypothetical protein F383_29797 [Gossypium arboreum]
kaempferol (afzelin)	Iba01G050510	MEturquoise	MEturquoise-18	0.856895	0.00316452	OG0005172	Molecular Function: UDP-glycosyltransferase activity (GO:0008194);;	K13691|1.9e-62|nta:107802362|K13691 pathogen-inducible salicylic acid glucosyltransferase [EC:2.4.1.-] | (RefSeq) UDP-glycosyltransferase 74G1-like	[GC]	--	UDP-glucoronosyl and UDP-glucosyl transferase	UDP-glycosyltransferase 87A2 OS=Arabidopsis thaliana OX=3702 GN=UGT87A2 PE=1 SV=1	Uncharacterized protein OS=Camellia sinensis var. sinensis OX=542762 GN=TEA_006025 PE=4 SV=1	--	--	hypothetical protein F383_29797 [Gossypium arboreum]
Kaempferol	Iba02G016380	MEturquoise	MEturquoise-19	-0.930379	0.000273749	OG0010742	Molecular Function: UDP-glycosyltransferase activity (GO:0008194);;	K13496|1.3e-125|vvi:100246560|K13496 UDP-glucosyltransferase 73C [EC:2.4.1.-] | (RefSeq) scopoletin glucosyltransferase	[GC]	--	UDP-glucoronosyl and UDP-glucosyl transferase	UDP-glycosyltransferase 73C5 OS=Arabidopsis thaliana OX=3702 GN=UGT73C5 PE=2 SV=1	Glycosyltransferase (Fragment) OS=Davidia involucrata OX=16924 GN=Din_035800 PE=3 SV=1	--	--	PREDICTED: scopoletin glucosyltransferase [Vitis vinifera]
kaempferol-3-O-galactoside (trifolin)	Iba02G016380	MEturquoise	MEturquoise-19	-0.974114	8.96e-06	OG0010742	Molecular Function: UDP-glycosyltransferase activity (GO:0008194);;	K13496|1.3e-125|vvi:100246560|K13496 UDP-glucosyltransferase 73C [EC:2.4.1.-] | (RefSeq) scopoletin glucosyltransferase	[GC]	--	UDP-glucoronosyl and UDP-glucosyl transferase	UDP-glycosyltransferase 73C5 OS=Arabidopsis thaliana OX=3702 GN=UGT73C5 PE=2 SV=1	Glycosyltransferase (Fragment) OS=Davidia involucrata OX=16924 GN=Din_035800 PE=3 SV=1	--	--	PREDICTED: scopoletin glucosyltransferase [Vitis vinifera]
kaempferol-3-O-glucoside (astragalin)	Iba02G016380	MEturquoise	MEturquoise-19	-0.977165	5.79e-06	OG0010742	Molecular Function: UDP-glycosyltransferase activity (GO:0008194);;	K13496|1.3e-125|vvi:100246560|K13496 UDP-glucosyltransferase 73C [EC:2.4.1.-] | (RefSeq) scopoletin glucosyltransferase	[GC]	--	UDP-glucoronosyl and UDP-glucosyl transferase	UDP-glycosyltransferase 73C5 OS=Arabidopsis thaliana OX=3702 GN=UGT73C5 PE=2 SV=1	Glycosyltransferase (Fragment) OS=Davidia involucrata OX=16924 GN=Din_035800 PE=3 SV=1	--	--	PREDICTED: scopoletin glucosyltransferase [Vitis vinifera]
Kaempferol	Iba02G034660	MEturquoise	MEturquoise-20	-0.90047	0.000928081	OG0010742	Molecular Function: UDP-glycosyltransferase activity (GO:0008194);; Molecular Function: transferase activity, transferring hexosyl groups (GO:0016758);;	K23260|1.4e-103|cam:101489464|K23260 scopoletin glucosyltransferase [EC:2.4.1.128] | (RefSeq) UGT73F5; UDP-glucose flavonoid 3-O-glucosyltransferase 7	[GC]	--	UDP-glucoronosyl and UDP-glucosyl transferase	UDP-glycosyltransferase 73B3 OS=Arabidopsis thaliana OX=3702 GN=UGT73B3 PE=2 SV=1	Glycosyltransferase OS=Camellia sinensis var. sinensis OX=542762 GN=TEA_012722 PE=3 SV=1	--	--	UDP-glucose flavonoid glucosyl-transferase [Actinidia chinensis]
kaempferol-3-O-galactoside (trifolin)	Iba02G034660	MEturquoise	MEturquoise-20	-0.958102	4.76e-05	OG0010742	Molecular Function: UDP-glycosyltransferase activity (GO:0008194);; Molecular Function: transferase activity, transferring hexosyl groups (GO:0016758);;	K23260|1.4e-103|cam:101489464|K23260 scopoletin glucosyltransferase [EC:2.4.1.128] | (RefSeq) UGT73F5; UDP-glucose flavonoid 3-O-glucosyltransferase 7	[GC]	--	UDP-glucoronosyl and UDP-glucosyl transferase	UDP-glycosyltransferase 73B3 OS=Arabidopsis thaliana OX=3702 GN=UGT73B3 PE=2 SV=1	Glycosyltransferase OS=Camellia sinensis var. sinensis OX=542762 GN=TEA_012722 PE=3 SV=1	--	--	UDP-glucose flavonoid glucosyl-transferase [Actinidia chinensis]
kaempferol-3-O-glucoside (astragalin)	Iba02G034660	MEturquoise	MEturquoise-20	-0.955849	5.7e-05	OG0010742	Molecular Function: UDP-glycosyltransferase activity (GO:0008194);; Molecular Function: transferase activity, transferring hexosyl groups (GO:0016758);;	K23260|1.4e-103|cam:101489464|K23260 scopoletin glucosyltransferase [EC:2.4.1.128] | (RefSeq) UGT73F5; UDP-glucose flavonoid 3-O-glucosyltransferase 7	[GC]	--	UDP-glucoronosyl and UDP-glucosyl transferase	UDP-glycosyltransferase 73B3 OS=Arabidopsis thaliana OX=3702 GN=UGT73B3 PE=2 SV=1	Glycosyltransferase OS=Camellia sinensis var. sinensis OX=542762 GN=TEA_012722 PE=3 SV=1	--	--	UDP-glucose flavonoid glucosyl-transferase [Actinidia chinensis]
Kaempferol	Iba03G000920	MEturquoise	MEturquoise-21	-0.952156	7.53e-05	OG0018248	Molecular Function: UDP-glycosyltransferase activity (GO:0008194);; Molecular Function: transferase activity, transferring hexosyl groups (GO:0016758);;	K13691|3.6e-117|dcr:108214880|K13691 pathogen-inducible salicylic acid glucosyltransferase [EC:2.4.1.-] | (RefSeq) UDP-glycosyltransferase 74E2-like	[GC]	--	UDP-glucoronosyl and UDP-glucosyl transferase	UDP-glycosyltransferase 74G1 OS=Stevia rebaudiana OX=55670 GN=UGT74G1 PE=1 SV=1	Glycosyltransferase OS=Davidia involucrata OX=16924 GN=Din_010003 PE=3 SV=1	H	Coenzyme transport and metabolism	UGT8 [Panax ginseng]
kaempferol-3-O-galactoside (trifolin)	Iba03G000920	MEturquoise	MEturquoise-21	-0.98958	3.76e-07	OG0018248	Molecular Function: UDP-glycosyltransferase activity (GO:0008194);; Molecular Function: transferase activity, transferring hexosyl groups (GO:0016758);;	K13691|3.6e-117|dcr:108214880|K13691 pathogen-inducible salicylic acid glucosyltransferase [EC:2.4.1.-] | (RefSeq) UDP-glycosyltransferase 74E2-like	[GC]	--	UDP-glucoronosyl and UDP-glucosyl transferase	UDP-glycosyltransferase 74G1 OS=Stevia rebaudiana OX=55670 GN=UGT74G1 PE=1 SV=1	Glycosyltransferase OS=Davidia involucrata OX=16924 GN=Din_010003 PE=3 SV=1	H	Coenzyme transport and metabolism	UGT8 [Panax ginseng]
kaempferol-3-O-glucoside (astragalin)	Iba03G000920	MEturquoise	MEturquoise-21	-0.986845	8.49e-07	OG0018248	Molecular Function: UDP-glycosyltransferase activity (GO:0008194);; Molecular Function: transferase activity, transferring hexosyl groups (GO:0016758);;	K13691|3.6e-117|dcr:108214880|K13691 pathogen-inducible salicylic acid glucosyltransferase [EC:2.4.1.-] | (RefSeq) UDP-glycosyltransferase 74E2-like	[GC]	--	UDP-glucoronosyl and UDP-glucosyl transferase	UDP-glycosyltransferase 74G1 OS=Stevia rebaudiana OX=55670 GN=UGT74G1 PE=1 SV=1	Glycosyltransferase OS=Davidia involucrata OX=16924 GN=Din_010003 PE=3 SV=1	H	Coenzyme transport and metabolism	UGT8 [Panax ginseng]
kaempferol (afzelin)	Iba03G000920	MEturquoise	MEturquoise-21	-0.819486	0.00686342	OG0018248	Molecular Function: UDP-glycosyltransferase activity (GO:0008194);; Molecular Function: transferase activity, transferring hexosyl groups (GO:0016758);;	K13691|3.6e-117|dcr:108214880|K13691 pathogen-inducible salicylic acid glucosyltransferase [EC:2.4.1.-] | (RefSeq) UDP-glycosyltransferase 74E2-like	[GC]	--	UDP-glucoronosyl and UDP-glucosyl transferase	UDP-glycosyltransferase 74G1 OS=Stevia rebaudiana OX=55670 GN=UGT74G1 PE=1 SV=1	Glycosyltransferase OS=Davidia involucrata OX=16924 GN=Din_010003 PE=3 SV=1	H	Coenzyme transport and metabolism	UGT8 [Panax ginseng]
Kaempferol	Iba03G018730	MEturquoise	MEturquoise-22	-0.925806	0.000340472	OG0000078	Molecular Function: UDP-glycosyltransferase activity (GO:0008194);;	K08237|1.5e-174|mesc:110614716|K08237 hydroquinone glucosyltransferase [EC:2.4.1.218] | (RefSeq) hydroquinone glucosyltransferase-like	[GC]	--	UDP-glucoronosyl and UDP-glucosyl transferase	Hydroquinone glucosyltransferase OS=Rauvolfia serpentina OX=4060 GN=AS PE=1 SV=1	Glycosyltransferase OS=Davidia involucrata OX=16924 GN=Din_024823 PE=3 SV=1	--	--	RecName: Full=Hydroquinone glucosyltransferase; AltName: Full=Arbutin synthase [Rauvolfia serpentina]
kaempferol-3-O-galactoside (trifolin)	Iba03G018730	MEturquoise	MEturquoise-22	-0.975712	7.18e-06	OG0000078	Molecular Function: UDP-glycosyltransferase activity (GO:0008194);;	K08237|1.5e-174|mesc:110614716|K08237 hydroquinone glucosyltransferase [EC:2.4.1.218] | (RefSeq) hydroquinone glucosyltransferase-like	[GC]	--	UDP-glucoronosyl and UDP-glucosyl transferase	Hydroquinone glucosyltransferase OS=Rauvolfia serpentina OX=4060 GN=AS PE=1 SV=1	Glycosyltransferase OS=Davidia involucrata OX=16924 GN=Din_024823 PE=3 SV=1	--	--	RecName: Full=Hydroquinone glucosyltransferase; AltName: Full=Arbutin synthase [Rauvolfia serpentina]
kaempferol-3-O-glucoside (astragalin)	Iba03G018730	MEturquoise	MEturquoise-22	-0.973418	9.83e-06	OG0000078	Molecular Function: UDP-glycosyltransferase activity (GO:0008194);;	K08237|1.5e-174|mesc:110614716|K08237 hydroquinone glucosyltransferase [EC:2.4.1.218] | (RefSeq) hydroquinone glucosyltransferase-like	[GC]	--	UDP-glucoronosyl and UDP-glucosyl transferase	Hydroquinone glucosyltransferase OS=Rauvolfia serpentina OX=4060 GN=AS PE=1 SV=1	Glycosyltransferase OS=Davidia involucrata OX=16924 GN=Din_024823 PE=3 SV=1	--	--	RecName: Full=Hydroquinone glucosyltransferase; AltName: Full=Arbutin synthase [Rauvolfia serpentina]
Kaempferol	Iba04G001300	MEturquoise	MEturquoise-23	-0.910384	0.000649285	OG0000598	Molecular Function: UDP-glycosyltransferase activity (GO:0008194);;	K22950|4.4e-108|fve:101295404|K22950 acylphloroglucinol glucosyltransferase [EC:2.4.1.358] | (RefSeq) anthocyanidin 3-O-glucosyltransferase 2-like	[GC]	--	UDP-glucoronosyl and UDP-glucosyl transferase	Putative UDP-glucose flavonoid 3-O-glucosyltransferase 3 OS=Fragaria ananassa OX=3747 GN=GT3 PE=2 SV=1	Glycosyltransferase OS=Eucommia ulmoides OX=4392 GN=CAGT1 PE=2 SV=1	--	--	glucosyltransferase [Eucommia ulmoides]
kaempferol-3-O-galactoside (trifolin)	Iba04G001300	MEturquoise	MEturquoise-23	-0.964003	2.81e-05	OG0000598	Molecular Function: UDP-glycosyltransferase activity (GO:0008194);;	K22950|4.4e-108|fve:101295404|K22950 acylphloroglucinol glucosyltransferase [EC:2.4.1.358] | (RefSeq) anthocyanidin 3-O-glucosyltransferase 2-like	[GC]	--	UDP-glucoronosyl and UDP-glucosyl transferase	Putative UDP-glucose flavonoid 3-O-glucosyltransferase 3 OS=Fragaria ananassa OX=3747 GN=GT3 PE=2 SV=1	Glycosyltransferase OS=Eucommia ulmoides OX=4392 GN=CAGT1 PE=2 SV=1	--	--	glucosyltransferase [Eucommia ulmoides]
kaempferol-3-O-glucoside (astragalin)	Iba04G001300	MEturquoise	MEturquoise-23	-0.967429	1.99e-05	OG0000598	Molecular Function: UDP-glycosyltransferase activity (GO:0008194);;	K22950|4.4e-108|fve:101295404|K22950 acylphloroglucinol glucosyltransferase [EC:2.4.1.358] | (RefSeq) anthocyanidin 3-O-glucosyltransferase 2-like	[GC]	--	UDP-glucoronosyl and UDP-glucosyl transferase	Putative UDP-glucose flavonoid 3-O-glucosyltransferase 3 OS=Fragaria ananassa OX=3747 GN=GT3 PE=2 SV=1	Glycosyltransferase OS=Eucommia ulmoides OX=4392 GN=CAGT1 PE=2 SV=1	--	--	glucosyltransferase [Eucommia ulmoides]
Dihydrokaempferol	Iba04G009580	MEturquoise	MEturquoise-24	0.824548	0.00624582	OG0003931	Molecular Function: UDP-glycosyltransferase activity (GO:0008194);;	K13691|2.0e-59|pper:18775379|K13691 pathogen-inducible salicylic acid glucosyltransferase [EC:2.4.1.-] | (RefSeq) UDP-glycosyltransferase 74F2 isoform X1	[GC]	--	UDP-glucoronosyl and UDP-glucosyl transferase	UDP-glycosyltransferase 87A2 OS=Arabidopsis thaliana OX=3702 GN=UGT87A2 PE=1 SV=1	Putative UDP-glycosyltransferase 87A1-like OS=Davidia involucrata OX=16924 GN=Din_044265 PE=4 SV=1	--	--	UDP-Glycosyltransferase superfamily protein, putative [Theobroma cacao]
Kaempferol	Iba04G009580	MEturquoise	MEturquoise-24	0.98248	2.3e-06	OG0003931	Molecular Function: UDP-glycosyltransferase activity (GO:0008194);;	K13691|2.0e-59|pper:18775379|K13691 pathogen-inducible salicylic acid glucosyltransferase [EC:2.4.1.-] | (RefSeq) UDP-glycosyltransferase 74F2 isoform X1	[GC]	--	UDP-glucoronosyl and UDP-glucosyl transferase	UDP-glycosyltransferase 87A2 OS=Arabidopsis thaliana OX=3702 GN=UGT87A2 PE=1 SV=1	Putative UDP-glycosyltransferase 87A1-like OS=Davidia involucrata OX=16924 GN=Din_044265 PE=4 SV=1	--	--	UDP-Glycosyltransferase superfamily protein, putative [Theobroma cacao]
kaempferol-3-O-(2''-O-β-D-glucopyl)-β-D-rutinoside	Iba04G009580	MEturquoise	MEturquoise-24	0.804239	0.00897218	OG0003931	Molecular Function: UDP-glycosyltransferase activity (GO:0008194);;	K13691|2.0e-59|pper:18775379|K13691 pathogen-inducible salicylic acid glucosyltransferase [EC:2.4.1.-] | (RefSeq) UDP-glycosyltransferase 74F2 isoform X1	[GC]	--	UDP-glucoronosyl and UDP-glucosyl transferase	UDP-glycosyltransferase 87A2 OS=Arabidopsis thaliana OX=3702 GN=UGT87A2 PE=1 SV=1	Putative UDP-glycosyltransferase 87A1-like OS=Davidia involucrata OX=16924 GN=Din_044265 PE=4 SV=1	--	--	UDP-Glycosyltransferase superfamily protein, putative [Theobroma cacao]
kaempferol-3-O-galactoside (trifolin)	Iba04G009580	MEturquoise	MEturquoise-24	0.99518	2.55e-08	OG0003931	Molecular Function: UDP-glycosyltransferase activity (GO:0008194);;	K13691|2.0e-59|pper:18775379|K13691 pathogen-inducible salicylic acid glucosyltransferase [EC:2.4.1.-] | (RefSeq) UDP-glycosyltransferase 74F2 isoform X1	[GC]	--	UDP-glucoronosyl and UDP-glucosyl transferase	UDP-glycosyltransferase 87A2 OS=Arabidopsis thaliana OX=3702 GN=UGT87A2 PE=1 SV=1	Putative UDP-glycosyltransferase 87A1-like OS=Davidia involucrata OX=16924 GN=Din_044265 PE=4 SV=1	--	--	UDP-Glycosyltransferase superfamily protein, putative [Theobroma cacao]
kaempferol-3-O-glucoside (astragalin)	Iba04G009580	MEturquoise	MEturquoise-24	0.987633	6.84e-07	OG0003931	Molecular Function: UDP-glycosyltransferase activity (GO:0008194);;	K13691|2.0e-59|pper:18775379|K13691 pathogen-inducible salicylic acid glucosyltransferase [EC:2.4.1.-] | (RefSeq) UDP-glycosyltransferase 74F2 isoform X1	[GC]	--	UDP-glucoronosyl and UDP-glucosyl transferase	UDP-glycosyltransferase 87A2 OS=Arabidopsis thaliana OX=3702 GN=UGT87A2 PE=1 SV=1	Putative UDP-glycosyltransferase 87A1-like OS=Davidia involucrata OX=16924 GN=Din_044265 PE=4 SV=1	--	--	UDP-Glycosyltransferase superfamily protein, putative [Theobroma cacao]
kaempferol (afzelin)	Iba04G009580	MEturquoise	MEturquoise-24	0.896392	0.00106373	OG0003931	Molecular Function: UDP-glycosyltransferase activity (GO:0008194);;	K13691|2.0e-59|pper:18775379|K13691 pathogen-inducible salicylic acid glucosyltransferase [EC:2.4.1.-] | (RefSeq) UDP-glycosyltransferase 74F2 isoform X1	[GC]	--	UDP-glucoronosyl and UDP-glucosyl transferase	UDP-glycosyltransferase 87A2 OS=Arabidopsis thaliana OX=3702 GN=UGT87A2 PE=1 SV=1	Putative UDP-glycosyltransferase 87A1-like OS=Davidia involucrata OX=16924 GN=Din_044265 PE=4 SV=1	--	--	UDP-Glycosyltransferase superfamily protein, putative [Theobroma cacao]
Kaempferol	Iba04G012670	MEturquoise	MEturquoise-25	-0.857215	0.00314085	OG0027354	Molecular Function: UDP-glycosyltransferase activity (GO:0008194);;	K13495|2.6e-163|nsy:104231575|K13495 cis-zeatin O-glucosyltransferase [EC:2.4.1.215] | (RefSeq) zeatin O-glucosyltransferase-like	[GC]	--	UDP-glucoronosyl and UDP-glucosyl transferase	Zeatin O-glucosyltransferase OS=Phaseolus lunatus OX=3884 GN=ZOG1 PE=2 SV=1	Glycosyltransferase OS=Actinidia chinensis var. chinensis OX=1590841 GN=CEY00_Acc23139 PE=3 SV=1	--	--	PREDICTED: zeatin O-glucosyltransferase-like [Nicotiana sylvestris]
kaempferol-3-O-galactoside (trifolin)	Iba04G012670	MEturquoise	MEturquoise-25	-0.930178	0.000276472	OG0027354	Molecular Function: UDP-glycosyltransferase activity (GO:0008194);;	K13495|2.6e-163|nsy:104231575|K13495 cis-zeatin O-glucosyltransferase [EC:2.4.1.215] | (RefSeq) zeatin O-glucosyltransferase-like	[GC]	--	UDP-glucoronosyl and UDP-glucosyl transferase	Zeatin O-glucosyltransferase OS=Phaseolus lunatus OX=3884 GN=ZOG1 PE=2 SV=1	Glycosyltransferase OS=Actinidia chinensis var. chinensis OX=1590841 GN=CEY00_Acc23139 PE=3 SV=1	--	--	PREDICTED: zeatin O-glucosyltransferase-like [Nicotiana sylvestris]
kaempferol-3-O-glucoside (astragalin)	Iba04G012670	MEturquoise	MEturquoise-25	-0.93016	0.000276722	OG0027354	Molecular Function: UDP-glycosyltransferase activity (GO:0008194);;	K13495|2.6e-163|nsy:104231575|K13495 cis-zeatin O-glucosyltransferase [EC:2.4.1.215] | (RefSeq) zeatin O-glucosyltransferase-like	[GC]	--	UDP-glucoronosyl and UDP-glucosyl transferase	Zeatin O-glucosyltransferase OS=Phaseolus lunatus OX=3884 GN=ZOG1 PE=2 SV=1	Glycosyltransferase OS=Actinidia chinensis var. chinensis OX=1590841 GN=CEY00_Acc23139 PE=3 SV=1	--	--	PREDICTED: zeatin O-glucosyltransferase-like [Nicotiana sylvestris]
Kaempferol	Iba04G028330	MEturquoise	MEturquoise-26	-0.916757	0.000504752	OG0027543	Molecular Function: UDP-glycosyltransferase activity (GO:0008194);;	K23154|2.4e-100|zju:107415922|K23154 2-hydroxyflavanone C-glucosyltransferase [EC:2.4.1.360] | (RefSeq) UDP-glycosyltransferase 13-like	[GC]	--	UDP-glucoronosyl and UDP-glucosyl transferase	UDP-glycosyltransferase 13 OS=Mangifera indica OX=29780 GN=CGT PE=1 SV=1	Uncharacterized protein OS=Nyssa sinensis OX=561372 GN=F0562_004373 PE=4 SV=1	--	--	PREDICTED: anthocyanidin 3-O-glucosyltransferase 2-like [Sesamum indicum]
kaempferol-3-O-galactoside (trifolin)	Iba04G028330	MEturquoise	MEturquoise-26	-0.969245	1.63e-05	OG0027543	Molecular Function: UDP-glycosyltransferase activity (GO:0008194);;	K23154|2.4e-100|zju:107415922|K23154 2-hydroxyflavanone C-glucosyltransferase [EC:2.4.1.360] | (RefSeq) UDP-glycosyltransferase 13-like	[GC]	--	UDP-glucoronosyl and UDP-glucosyl transferase	UDP-glycosyltransferase 13 OS=Mangifera indica OX=29780 GN=CGT PE=1 SV=1	Uncharacterized protein OS=Nyssa sinensis OX=561372 GN=F0562_004373 PE=4 SV=1	--	--	PREDICTED: anthocyanidin 3-O-glucosyltransferase 2-like [Sesamum indicum]
kaempferol-3-O-glucoside (astragalin)	Iba04G028330	MEturquoise	MEturquoise-26	-0.966386	2.22e-05	OG0027543	Molecular Function: UDP-glycosyltransferase activity (GO:0008194);;	K23154|2.4e-100|zju:107415922|K23154 2-hydroxyflavanone C-glucosyltransferase [EC:2.4.1.360] | (RefSeq) UDP-glycosyltransferase 13-like	[GC]	--	UDP-glucoronosyl and UDP-glucosyl transferase	UDP-glycosyltransferase 13 OS=Mangifera indica OX=29780 GN=CGT PE=1 SV=1	Uncharacterized protein OS=Nyssa sinensis OX=561372 GN=F0562_004373 PE=4 SV=1	--	--	PREDICTED: anthocyanidin 3-O-glucosyltransferase 2-like [Sesamum indicum]
Kaempferol	Iba05G016210	MEturquoise	MEturquoise-27	0.865251	0.00258561	OG0002471	Molecular Function: UDP-glycosyltransferase activity (GO:0008194);;	K13080|1.2e-109|vvi:100244875|K13080 flavanone 7-O-glucoside 2''-O-beta-L-rhamnosyltransferase [EC:2.4.1.236] | (RefSeq) flavanone 7-O-glucoside 2''-O-beta-L-rhamnosyltransferase	[GC]	--	UDP-glucoronosyl and UDP-glucosyl transferase	UDP-glucosyltransferase 29 OS=Panax ginseng OX=4054 GN=UGT29 PE=1 SV=1	Glycosyltransferase OS=Prunus dulcis OX=3755 GN=Prudu_005961 PE=3 SV=1	--	--	PREDICTED: cyanidin-3-O-glucoside 2-O-glucuronosyltransferase-like [Prunus mume]
kaempferol-3-O-galactoside (trifolin)	Iba05G016210	MEturquoise	MEturquoise-27	0.934537	0.000221593	OG0002471	Molecular Function: UDP-glycosyltransferase activity (GO:0008194);;	K13080|1.2e-109|vvi:100244875|K13080 flavanone 7-O-glucoside 2''-O-beta-L-rhamnosyltransferase [EC:2.4.1.236] | (RefSeq) flavanone 7-O-glucoside 2''-O-beta-L-rhamnosyltransferase	[GC]	--	UDP-glucoronosyl and UDP-glucosyl transferase	UDP-glucosyltransferase 29 OS=Panax ginseng OX=4054 GN=UGT29 PE=1 SV=1	Glycosyltransferase OS=Prunus dulcis OX=3755 GN=Prudu_005961 PE=3 SV=1	--	--	PREDICTED: cyanidin-3-O-glucoside 2-O-glucuronosyltransferase-like [Prunus mume]
kaempferol-3-O-glucoside (astragalin)	Iba05G016210	MEturquoise	MEturquoise-27	0.931871	0.000254137	OG0002471	Molecular Function: UDP-glycosyltransferase activity (GO:0008194);;	K13080|1.2e-109|vvi:100244875|K13080 flavanone 7-O-glucoside 2''-O-beta-L-rhamnosyltransferase [EC:2.4.1.236] | (RefSeq) flavanone 7-O-glucoside 2''-O-beta-L-rhamnosyltransferase	[GC]	--	UDP-glucoronosyl and UDP-glucosyl transferase	UDP-glucosyltransferase 29 OS=Panax ginseng OX=4054 GN=UGT29 PE=1 SV=1	Glycosyltransferase OS=Prunus dulcis OX=3755 GN=Prudu_005961 PE=3 SV=1	--	--	PREDICTED: cyanidin-3-O-glucoside 2-O-glucuronosyltransferase-like [Prunus mume]
Kaempferol	Iba05G017160	MEturquoise	MEturquoise-28	-0.971617	1.23e-05	OG0001285	Molecular Function: UDP-glycosyltransferase activity (GO:0008194);;	K22706|1.0e-156|pper:18788923|K22706 (R)-mandelonitrile beta-glucosyltransferase [EC:2.4.1.354] | (RefSeq) 7-deoxyloganetin glucosyltransferase	[GC]	--	UDP-glucoronosyl and UDP-glucosyl transferase	7-deoxyloganetin glucosyltransferase OS=Gardenia jasminoides OX=114476 GN=UGT85A24 PE=1 SV=1	Glycosyltransferase OS=Camellia sinensis var. sinensis OX=542762 GN=TEA_008310 PE=3 SV=1	--	--	PREDICTED: UDP-glycosyltransferase 85A2-like [Prunus mume]
kaempferol-3-O-galactoside (trifolin)	Iba05G017160	MEturquoise	MEturquoise-28	-0.991296	2.01e-07	OG0001285	Molecular Function: UDP-glycosyltransferase activity (GO:0008194);;	K22706|1.0e-156|pper:18788923|K22706 (R)-mandelonitrile beta-glucosyltransferase [EC:2.4.1.354] | (RefSeq) 7-deoxyloganetin glucosyltransferase	[GC]	--	UDP-glucoronosyl and UDP-glucosyl transferase	7-deoxyloganetin glucosyltransferase OS=Gardenia jasminoides OX=114476 GN=UGT85A24 PE=1 SV=1	Glycosyltransferase OS=Camellia sinensis var. sinensis OX=542762 GN=TEA_008310 PE=3 SV=1	--	--	PREDICTED: UDP-glycosyltransferase 85A2-like [Prunus mume]
kaempferol-3-O-glucoside (astragalin)	Iba05G017160	MEturquoise	MEturquoise-28	-0.987122	7.88e-07	OG0001285	Molecular Function: UDP-glycosyltransferase activity (GO:0008194);;	K22706|1.0e-156|pper:18788923|K22706 (R)-mandelonitrile beta-glucosyltransferase [EC:2.4.1.354] | (RefSeq) 7-deoxyloganetin glucosyltransferase	[GC]	0	UDP-glucoronosyl and UDP-glucosyl transferase	7-deoxyloganetin glucosyltransferase OS=Gardenia jasminoides OX=114476 GN=UGT85A24 PE=1 SV=1	Glycosyltransferase OS=Camellia sinensis var. sinensis OX=542762 GN=TEA_008310 PE=3 SV=1	--	--	PREDICTED: UDP-glycosyltransferase 85A2-like [Prunus mume]
kaempferol (afzelin)	Iba05G017160	MEturquoise	MEturquoise-28	-0.865006	0.00260144	OG0001285	Molecular Function: UDP-glycosyltransferase activity (GO:0008194);;	K22706|1.0e-156|pper:18788923|K22706 (R)-mandelonitrile beta-glucosyltransferase [EC:2.4.1.354] | (RefSeq) 7-deoxyloganetin glucosyltransferase	[GC]	--	UDP-glucoronosyl and UDP-glucosyl transferase	7-deoxyloganetin glucosyltransferase OS=Gardenia jasminoides OX=114476 GN=UGT85A24 PE=1 SV=1	Glycosyltransferase OS=Camellia sinensis var. sinensis OX=542762 GN=TEA_008310 PE=3 SV=1	--	--	PREDICTED: UDP-glycosyltransferase 85A2-like [Prunus mume]
Dihydrokaempferol	Iba06G007830	MEturquoise	MEturquoise-29	-0.856026	0.00322942	OG0000515	Molecular Function: UDP-glycosyltransferase activity (GO:0008194);;	K23260|1.2e-67|hbr:110652094|K23260 scopoletin glucosyltransferase [EC:2.4.1.128] | (RefSeq) scopoletin glucosyltransferase-like isoform X1	[GC]	--	UDP-glucoronosyl and UDP-glucosyl transferase	UDP-glycosyltransferase 92A1 OS=Arabidopsis thaliana OX=3702 GN=UGT92A1 PE=2 SV=1	Glycosyltransferase OS=Camellia sinensis var. sinensis OX=542762 GN=TEA_014568 PE=3 SV=1	G	Carbohydrate transport and metabolism	UDP-glucoronosyl/UDP-glucosyl transferase family protein [Populus trichocarpa]
Kaempferol	Iba06G007830	MEturquoise	MEturquoise-29	-0.992737	1.07e-07	OG0000515	Molecular Function: UDP-glycosyltransferase activity (GO:0008194);;	K23260|1.2e-67|hbr:110652094|K23260 scopoletin glucosyltransferase [EC:2.4.1.128] | (RefSeq) scopoletin glucosyltransferase-like isoform X1	[GC]	--	UDP-glucoronosyl and UDP-glucosyl transferase	UDP-glycosyltransferase 92A1 OS=Arabidopsis thaliana OX=3702 GN=UGT92A1 PE=2 SV=1	Glycosyltransferase OS=Camellia sinensis var. sinensis OX=542762 GN=TEA_014568 PE=3 SV=1	G	Carbohydrate transport and metabolism	UDP-glucoronosyl/UDP-glucosyl transferase family protein [Populus trichocarpa]
kaempferol-3-O-(2''-O-β-D-glucopyl)-β-D-rutinoside	Iba06G007830	MEturquoise	MEturquoise-29	-0.839517	0.00464261	OG0000515	Molecular Function: UDP-glycosyltransferase activity (GO:0008194);;	K23260|1.2e-67|hbr:110652094|K23260 scopoletin glucosyltransferase [EC:2.4.1.128] | (RefSeq) scopoletin glucosyltransferase-like isoform X1	[GC]	--	UDP-glucoronosyl and UDP-glucosyl transferase	UDP-glycosyltransferase 92A1 OS=Arabidopsis thaliana OX=3702 GN=UGT92A1 PE=2 SV=1	Glycosyltransferase OS=Camellia sinensis var. sinensis OX=542762 GN=TEA_014568 PE=3 SV=1	G	Carbohydrate transport and metabolism	UDP-glucoronosyl/UDP-glucosyl transferase family protein [Populus trichocarpa]
kaempferol-3-O-galactoside (trifolin)	Iba06G007830	MEturquoise	MEturquoise-29	-0.99323	8.35e-08	OG0000515	Molecular Function: UDP-glycosyltransferase activity (GO:0008194);;	K23260|1.2e-67|hbr:110652094|K23260 scopoletin glucosyltransferase [EC:2.4.1.128] | (RefSeq) scopoletin glucosyltransferase-like isoform X1	[GC]	--	UDP-glucoronosyl and UDP-glucosyl transferase	UDP-glycosyltransferase 92A1 OS=Arabidopsis thaliana OX=3702 GN=UGT92A1 PE=2 SV=1	Glycosyltransferase OS=Camellia sinensis var. sinensis OX=542762 GN=TEA_014568 PE=3 SV=1	G	Carbohydrate transport and metabolism	UDP-glucoronosyl/UDP-glucosyl transferase family protein [Populus trichocarpa]
kaempferol-3-O-glucoside (astragalin)	Iba06G007830	MEturquoise	MEturquoise-29	-0.987248	7.62e-07	OG0000515	Molecular Function: UDP-glycosyltransferase activity (GO:0008194);;	K23260|1.2e-67|hbr:110652094|K23260 scopoletin glucosyltransferase [EC:2.4.1.128] | (RefSeq) scopoletin glucosyltransferase-like isoform X1	[GC]	--	UDP-glucoronosyl and UDP-glucosyl transferase	UDP-glycosyltransferase 92A1 OS=Arabidopsis thaliana OX=3702 GN=UGT92A1 PE=2 SV=1	Glycosyltransferase OS=Camellia sinensis var. sinensis OX=542762 GN=TEA_014568 PE=3 SV=1	G	Carbohydrate transport and metabolism	UDP-glucoronosyl/UDP-glucosyl transferase family protein [Populus trichocarpa]
kaempferol (afzelin)	Iba06G007830	MEturquoise	MEturquoise-29	-0.921736	0.000408779	OG0000515	Molecular Function: UDP-glycosyltransferase activity (GO:0008194);;	K23260|1.2e-67|hbr:110652094|K23260 scopoletin glucosyltransferase [EC:2.4.1.128] | (RefSeq) scopoletin glucosyltransferase-like isoform X1	[GC]	--	UDP-glucoronosyl and UDP-glucosyl transferase	UDP-glycosyltransferase 92A1 OS=Arabidopsis thaliana OX=3702 GN=UGT92A1 PE=2 SV=1	Glycosyltransferase OS=Camellia sinensis var. sinensis OX=542762 GN=TEA_014568 PE=3 SV=1	G	Carbohydrate transport and metabolism	UDP-glucoronosyl/UDP-glucosyl transferase family protein [Populus trichocarpa]
Kaempferol	Iba06G028520	MEturquoise	MEturquoise-30	0.905858	0.000767971	OG0008425	Molecular Function: UDP-glycosyltransferase activity (GO:0008194);; Molecular Function: transferase activity, transferring hexosyl groups (GO:0016758);;	K13496|1.7e-128|jre:108983640|K13496 UDP-glucosyltransferase 73C [EC:2.4.1.-] | (RefSeq) UDP-glycosyltransferase 73C3-like isoform X1	[GC]	--	UDP-glucoronosyl and UDP-glucosyl transferase	UDP-glycosyltransferase 73C6 OS=Arabidopsis thaliana OX=3702 GN=UGT73C6 PE=2 SV=1	Glycosyltransferase OS=Actinidia chinensis var. chinensis OX=1590841 GN=CEY00_Acc08456 PE=3 SV=1	--	--	Cytokinin-O-glucosyltransferase [Medicago truncatula]
kaempferol-3-O-galactoside (trifolin)	Iba06G028520	MEturquoise	MEturquoise-30	0.947759	0.000101931	OG0008425	Molecular Function: UDP-glycosyltransferase activity (GO:0008194);; Molecular Function: transferase activity, transferring hexosyl groups (GO:0016758);;	K13496|1.7e-128|jre:108983640|K13496 UDP-glucosyltransferase 73C [EC:2.4.1.-] | (RefSeq) UDP-glycosyltransferase 73C3-like isoform X1	[GC]	--	UDP-glucoronosyl and UDP-glucosyl transferase	UDP-glycosyltransferase 73C6 OS=Arabidopsis thaliana OX=3702 GN=UGT73C6 PE=2 SV=1	Glycosyltransferase OS=Actinidia chinensis var. chinensis OX=1590841 GN=CEY00_Acc08456 PE=3 SV=1	--	--	Cytokinin-O-glucosyltransferase [Medicago truncatula]
kaempferol-3-O-glucoside (astragalin)	Iba06G028520	MEturquoise	MEturquoise-30	0.941503	0.000150501	OG0008425	Molecular Function: UDP-glycosyltransferase activity (GO:0008194);; Molecular Function: transferase activity, transferring hexosyl groups (GO:0016758);;	K13496|1.7e-128|jre:108983640|K13496 UDP-glucosyltransferase 73C [EC:2.4.1.-] | (RefSeq) UDP-glycosyltransferase 73C3-like isoform X1	[GC]	--	UDP-glucoronosyl and UDP-glucosyl transferase	UDP-glycosyltransferase 73C6 OS=Arabidopsis thaliana OX=3702 GN=UGT73C6 PE=2 SV=1	Glycosyltransferase OS=Actinidia chinensis var. chinensis OX=1590841 GN=CEY00_Acc08456 PE=3 SV=1	--	--	Cytokinin-O-glucosyltransferase [Medicago truncatula]
Dihydrokaempferol	Iba07G027100	MEturquoise	MEturquoise-31	0.832215	0.00538419	OG0000307	Molecular Function: UDP-glycosyltransferase activity (GO:0008194);;	K23260|6.0e-123|mdm:103418352|K23260 scopoletin glucosyltransferase [EC:2.4.1.128] | (RefSeq) scopoletin glucosyltransferase-like	[GC]	--	UDP-glucoronosyl and UDP-glucosyl transferase	UDP-glucose flavonoid 3-O-glucosyltransferase 7 OS=Fragaria ananassa OX=3747 GN=GT7 PE=1 SV=1	Glycosyltransferase OS=Actinidia chinensis var. chinensis OX=1590841 GN=CEY00_Acc23766 PE=3 SV=1	--	--	PREDICTED: scopoletin glucosyltransferase-like [Vitis vinifera]
Kaempferol	Iba07G027100	MEturquoise	MEturquoise-31	0.966754	2.14e-05	OG0000307	Molecular Function: UDP-glycosyltransferase activity (GO:0008194);;	K23260|6.0e-123|mdm:103418352|K23260 scopoletin glucosyltransferase [EC:2.4.1.128] | (RefSeq) scopoletin glucosyltransferase-like	[GC]	--	UDP-glucoronosyl and UDP-glucosyl transferase	UDP-glucose flavonoid 3-O-glucosyltransferase 7 OS=Fragaria ananassa OX=3747 GN=GT7 PE=1 SV=1	Glycosyltransferase OS=Actinidia chinensis var. chinensis OX=1590841 GN=CEY00_Acc23766 PE=3 SV=1	--	--	PREDICTED: scopoletin glucosyltransferase-like [Vitis vinifera]
kaempferol-3-O-(2''-O-β-D-glucopyl)-β-D-rutinoside	Iba07G027100	MEturquoise	MEturquoise-31	0.808271	0.00837695	OG0000307	Molecular Function: UDP-glycosyltransferase activity (GO:0008194);;	K23260|6.0e-123|mdm:103418352|K23260 scopoletin glucosyltransferase [EC:2.4.1.128] | (RefSeq) scopoletin glucosyltransferase-like	[GC]	--	UDP-glucoronosyl and UDP-glucosyl transferase	UDP-glucose flavonoid 3-O-glucosyltransferase 7 OS=Fragaria ananassa OX=3747 GN=GT7 PE=1 SV=1	Glycosyltransferase OS=Actinidia chinensis var. chinensis OX=1590841 GN=CEY00_Acc23766 PE=3 SV=1	--	--	PREDICTED: scopoletin glucosyltransferase-like [Vitis vinifera]
kaempferol-3-O-galactoside (trifolin)	Iba07G027100	MEturquoise	MEturquoise-31	0.970165	1.47e-05	OG0000307	Molecular Function: UDP-glycosyltransferase activity (GO:0008194);;	K23260|6.0e-123|mdm:103418352|K23260 scopoletin glucosyltransferase [EC:2.4.1.128] | (RefSeq) scopoletin glucosyltransferase-like	[GC]	--	UDP-glucoronosyl and UDP-glucosyl transferase	UDP-glucose flavonoid 3-O-glucosyltransferase 7 OS=Fragaria ananassa OX=3747 GN=GT7 PE=1 SV=1	Glycosyltransferase OS=Actinidia chinensis var. chinensis OX=1590841 GN=CEY00_Acc23766 PE=3 SV=1	--	--	PREDICTED: scopoletin glucosyltransferase-like [Vitis vinifera]
kaempferol-3-O-glucoside (astragalin)	Iba07G027100	MEturquoise	MEturquoise-31	0.966161	2.27e-05	OG0000307	Molecular Function: UDP-glycosyltransferase activity (GO:0008194);;	K23260|6.0e-123|mdm:103418352|K23260 scopoletin glucosyltransferase [EC:2.4.1.128] | (RefSeq) scopoletin glucosyltransferase-like	[GC]	--	UDP-glucoronosyl and UDP-glucosyl transferase	UDP-glucose flavonoid 3-O-glucosyltransferase 7 OS=Fragaria ananassa OX=3747 GN=GT7 PE=1 SV=1	Glycosyltransferase OS=Actinidia chinensis var. chinensis OX=1590841 GN=CEY00_Acc23766 PE=3 SV=1	--	--	PREDICTED: scopoletin glucosyltransferase-like [Vitis vinifera]
kaempferol (afzelin)	Iba07G027100	MEturquoise	MEturquoise-31	0.88329	0.00159251	OG0000307	Molecular Function: UDP-glycosyltransferase activity (GO:0008194);;	K23260|6.0e-123|mdm:103418352|K23260 scopoletin glucosyltransferase [EC:2.4.1.128] | (RefSeq) scopoletin glucosyltransferase-like	[GC]	--	UDP-glucoronosyl and UDP-glucosyl transferase	UDP-glucose flavonoid 3-O-glucosyltransferase 7 OS=Fragaria ananassa OX=3747 GN=GT7 PE=1 SV=1	Glycosyltransferase OS=Actinidia chinensis var. chinensis OX=1590841 GN=CEY00_Acc23766 PE=3 SV=1	--	--	PREDICTED: scopoletin glucosyltransferase-like [Vitis vinifera]
Dihydrokaempferol	Iba07G027100	MEturquoise	MEturquoise-31	0.832215	0.00538419	OG0000307	Molecular Function: UDP-glycosyltransferase activity (GO:0008194);;	K23260|6.0e-123|mdm:103418352|K23260 scopoletin glucosyltransferase [EC:2.4.1.128] | (RefSeq) scopoletin glucosyltransferase-like	[GC]	--	UDP-glucoronosyl and UDP-glucosyl transferase	UDP-glucose flavonoid 3-O-glucosyltransferase 7 OS=Fragaria ananassa OX=3747 GN=GT7 PE=1 SV=1	Glycosyltransferase OS=Actinidia chinensis var. chinensis OX=1590841 GN=CEY00_Acc23766 PE=3 SV=1	--	--	PREDICTED: scopoletin glucosyltransferase-like [Vitis vinifera]
Kaempferol	Iba07G027100	MEturquoise	MEturquoise-31	0.966754	2.14e-05	OG0000307	Molecular Function: UDP-glycosyltransferase activity (GO:0008194);;	K23260|6.0e-123|mdm:103418352|K23260 scopoletin glucosyltransferase [EC:2.4.1.128] | (RefSeq) scopoletin glucosyltransferase-like	[GC]	--	UDP-glucoronosyl and UDP-glucosyl transferase	UDP-glucose flavonoid 3-O-glucosyltransferase 7 OS=Fragaria ananassa OX=3747 GN=GT7 PE=1 SV=1	Glycosyltransferase OS=Actinidia chinensis var. chinensis OX=1590841 GN=CEY00_Acc23766 PE=3 SV=1	--	--	PREDICTED: scopoletin glucosyltransferase-like [Vitis vinifera]
kaempferol-3-O-(2''-O-β-D-glucopyl)-β-D-rutinoside	Iba07G027100	MEturquoise	MEturquoise-31	0.808271	0.00837695	OG0000307	Molecular Function: UDP-glycosyltransferase activity (GO:0008194);;	K23260|6.0e-123|mdm:103418352|K23260 scopoletin glucosyltransferase [EC:2.4.1.128] | (RefSeq) scopoletin glucosyltransferase-like	[GC]	--	UDP-glucoronosyl and UDP-glucosyl transferase	UDP-glucose flavonoid 3-O-glucosyltransferase 7 OS=Fragaria ananassa OX=3747 GN=GT7 PE=1 SV=1	Glycosyltransferase OS=Actinidia chinensis var. chinensis OX=1590841 GN=CEY00_Acc23766 PE=3 SV=1	--	--	PREDICTED: scopoletin glucosyltransferase-like [Vitis vinifera]
kaempferol-3-O-galactoside (trifolin)	Iba07G027100	MEturquoise	MEturquoise-31	0.970165	1.47e-05	OG0000307	Molecular Function: UDP-glycosyltransferase activity (GO:0008194);;	K23260|6.0e-123|mdm:103418352|K23260 scopoletin glucosyltransferase [EC:2.4.1.128] | (RefSeq) scopoletin glucosyltransferase-like	[GC]	--	UDP-glucoronosyl and UDP-glucosyl transferase	UDP-glucose flavonoid 3-O-glucosyltransferase 7 OS=Fragaria ananassa OX=3747 GN=GT7 PE=1 SV=1	Glycosyltransferase OS=Actinidia chinensis var. chinensis OX=1590841 GN=CEY00_Acc23766 PE=3 SV=1	--	--	PREDICTED: scopoletin glucosyltransferase-like [Vitis vinifera]
kaempferol-3-O-glucoside (astragalin)	Iba07G027100	MEturquoise	MEturquoise-31	0.966161	2.27e-05	OG0000307	Molecular Function: UDP-glycosyltransferase activity (GO:0008194);;	K23260|6.0e-123|mdm:103418352|K23260 scopoletin glucosyltransferase [EC:2.4.1.128] | (RefSeq) scopoletin glucosyltransferase-like	[GC]	--	UDP-glucoronosyl and UDP-glucosyl transferase	UDP-glucose flavonoid 3-O-glucosyltransferase 7 OS=Fragaria ananassa OX=3747 GN=GT7 PE=1 SV=1	Glycosyltransferase OS=Actinidia chinensis var. chinensis OX=1590841 GN=CEY00_Acc23766 PE=3 SV=1	--	--	PREDICTED: scopoletin glucosyltransferase-like [Vitis vinifera]
kaempferol (afzelin)	Iba07G027100	MEturquoise	MEturquoise-31	0.88329	0.00159251	OG0000307	Molecular Function: UDP-glycosyltransferase activity (GO:0008194);;	K23260|6.0e-123|mdm:103418352|K23260 scopoletin glucosyltransferase [EC:2.4.1.128] | (RefSeq) scopoletin glucosyltransferase-like	[GC]	--	UDP-glucoronosyl and UDP-glucosyl transferase	UDP-glucose flavonoid 3-O-glucosyltransferase 7 OS=Fragaria ananassa OX=3747 GN=GT7 PE=1 SV=1	Glycosyltransferase OS=Actinidia chinensis var. chinensis OX=1590841 GN=CEY00_Acc23766 PE=3 SV=1	--	--	PREDICTED: scopoletin glucosyltransferase-like [Vitis vinifera]
