# Supplementary material for: A chromosome level genome, as well as transcriptomes and metabolomes, insights into genome evolution and the biosynthesis of kaempferol and kaempferol derivatives in Impatiens balsamina (Balsaminaceae)
Source: Front Plant Sci. 2026 Feb 11;17:1725789. doi: 10.3389/fpls.2026.1725789 (PMC12932442; doi:10.3389/fpls.2026.1725789)
Supplement: Supplementary Data Sheet 1 — Integrated functional annotation for predicting protein-coding genes. [file DataSheet1.zip › all supplementary files/Dataset 14 Data regarding the correlation between KKDs and genes encoding transcription factors and glycosyltransferases, which are involved in coexpression network modules.xlsx]

## Sheet: title page
		Code of tables	Name of tables
		14_1	Data regarding the correlation between KKDs and genes encoding transcription factors, which are involved in coexpression network modules
		14_2	Data regarding the correlation between KKDs and genes encoding glycosyltransferases, which are involved in coexpression network modules

## Sheet: 14_1
Metabolite	Structural gene	Gene Code	Protein	correlation R value	p-value	Module
Meta13	Iba06G004000	MEblue-1	CHS	0.882072	0.0016494	MEblue
Meta13	Iba06G004020	MEblue-2	CHS	0.90567	0.000773214	MEblue
Meta13	Iba05G003010	MEblue-3	F3H	0.861571	0.00283067	MEblue
Meta13	Iba01G038970	MEblue-4	FLS	0.987413	7.28e-07	MEblue
Meta13	Iba04G019270	MEblue-5	FLS	0.952332	7.43e-05	MEblue
Meta13	Iba05G030430	MEblue-6	FLS	0.971477	1.25e-05	MEblue
Meta11	Iba01G040950	MEbrown-1	CHI	-0.961178	3.65e-05	MEbrown
Meta12	Iba01G040950	MEbrown-1	CHI	-0.823788	0.00633608	MEbrown
Meta14	Iba01G040950	MEbrown-1	CHI	-0.956718	5.32e-05	MEbrown
Meta17	Iba01G040950	MEbrown-1	CHI	-0.932817	0.000242231	MEbrown
Meta11	Iba06G018330	MEbrown-2	CHI	-0.940182	0.000162528	MEbrown
Meta14	Iba06G018330	MEbrown-2	CHI	-0.947866	0.000101216	MEbrown
Meta17	Iba06G018330	MEbrown-2	CHI	-0.871441	0.00220712	MEbrown
Meta11	Iba04G006440	MEbrown-3	CHS	0.969816	1.53e-05	MEbrown
Meta12	Iba04G006440	MEbrown-3	CHS	0.970623	1.39e-05	MEbrown
Meta14	Iba04G006440	MEbrown-3	CHS	0.960636	3.83e-05	MEbrown
Meta15	Iba04G006440	MEbrown-3	CHS	0.92321	0.00038303	MEbrown
Meta16	Iba04G006440	MEbrown-3	CHS	0.912926	0.000588565	MEbrown
Meta17	Iba04G006440	MEbrown-3	CHS	0.988075	6.03e-07	MEbrown
Meta11	Iba03G008500	MEbrown-4	FLS	0.990487	2.74e-07	MEbrown
Meta12	Iba03G008500	MEbrown-4	FLS	0.87767	0.00186676	MEbrown
Meta14	Iba03G008500	MEbrown-4	FLS	0.993645	6.7e-08	MEbrown
Meta17	Iba03G008500	MEbrown-4	FLS	0.975858	7.03e-06	MEbrown
Meta11	Iba07G013200	MEbrown-5	UGT73C6	0.962167	3.34e-05	MEbrown
Meta12	Iba07G013200	MEbrown-5	UGT73C6	0.979435	4.03e-06	MEbrown
Meta14	Iba07G013200	MEbrown-5	UGT73C6	0.952734	7.22e-05	MEbrown
Meta15	Iba07G013200	MEbrown-5	UGT73C6	0.936333	0.000201388	MEbrown
Meta16	Iba07G013200	MEbrown-5	UGT73C6	0.927768	0.000310599	MEbrown
Meta17	Iba07G013200	MEbrown-5	UGT73C6	0.988736	4.94e-07	MEbrown
Meta12	Iba06G022540	MEturquoise-1	CHS	0.845832	0.00406033	MEturquoise
Meta15	Iba06G022540	MEturquoise-1	CHS	0.920646	0.000428589	MEturquoise
Meta16	Iba06G022540	MEturquoise-1	CHS	0.915165	0.000538479	MEturquoise
Meta13	Iba01G013390	MEblue-1	MYB	0.986779	8.64e-07	MEblue
Meta13	Iba02G023310	MEblue-2	MYB	0.98605	1.04e-06	MEblue
Meta13	Iba02G023330	MEblue-3	MYB	0.985604	1.16e-06	MEblue
Meta13	Iba02G023340	MEblue-4	MYB	0.965124	2.52e-05	MEblue
Meta13	Iba02G045800	MEblue-5	MYB	0.885001	0.00151489	MEblue
Meta13	Iba02G046600	MEblue-6	MYB	0.986545	9.18e-07	MEblue
Meta13	Iba03G020240	MEblue-7	MYB	0.987984	6.19e-07	MEblue
Meta13	Iba03G021560	MEblue-8	MYB	0.983013	2.07e-06	MEblue
Meta13	Iba04G028210	MEblue-9	MYB	0.987367	7.37e-07	MEblue
Meta13	Iba04G032320	MEblue-10	MYB	-0.886383	0.00145415	MEblue
Meta13	Iba05G013340	MEblue-11	MYB	-0.848304	0.00384673	MEblue
Meta13	Iba05G014760	MEblue-12	MYB	0.983615	1.82e-06	MEblue
Meta13	Iba05G020280	MEblue-13	MYB	0.899311	0.000965319	MEblue
Meta13	Iba06G024590	MEblue-14	MYB	0.957426	5.03e-05	MEblue
Meta13	Iba07G000840	MEblue-15	MYB	0.984492	1.51e-06	MEblue
Meta13	Iba07G012240	MEblue-16	MYB	0.991262	2.04e-07	MEblue
Meta13	Iba07G032200	MEblue-17	MYB	0.813526	0.00764225	MEblue
Meta12	Iba01G000620	MEturquoise-1	MYB	-0.921337	0.000415955	MEturquoise
Meta15	Iba01G000620	MEturquoise-1	MYB	-0.970311	1.44e-05	MEturquoise
Meta16	Iba01G000620	MEturquoise-1	MYB	-0.97034	1.44e-05	MEturquoise
Meta12	Iba01G005180	MEturquoise-2	MYB	-0.90495	0.000793483	MEturquoise
Meta15	Iba01G005180	MEturquoise-2	MYB	-0.960209	3.98e-05	MEturquoise
Meta16	Iba01G005180	MEturquoise-2	MYB	-0.963016	3.09e-05	MEturquoise
Meta11	Iba01G021300	MEturquoise-3	MYB	-0.809941	0.00813858	MEturquoise
Meta12	Iba01G021300	MEturquoise-3	MYB	-0.968994	1.68e-05	MEturquoise
Meta15	Iba01G021300	MEturquoise-3	MYB	-0.97661	6.3e-06	MEturquoise
Meta16	Iba01G021300	MEturquoise-3	MYB	-0.969528	1.58e-05	MEturquoise
Meta17	Iba01G021300	MEturquoise-3	MYB	-0.878563	0.00182113	MEturquoise
Meta12	Iba01G025920	MEturquoise-4	MYB	-0.940142	0.000162899	MEturquoise
Meta15	Iba01G025920	MEturquoise-4	MYB	-0.970152	1.47e-05	MEturquoise
Meta16	Iba01G025920	MEturquoise-4	MYB	-0.966607	2.17e-05	MEturquoise
Meta17	Iba01G025920	MEturquoise-4	MYB	-0.823928	0.00631937	MEturquoise
Meta12	Iba01G025950	MEturquoise-5	MYB	-0.940274	0.000161662	MEturquoise
Meta15	Iba01G025950	MEturquoise-5	MYB	-0.968741	1.72e-05	MEturquoise
Meta16	Iba01G025950	MEturquoise-5	MYB	-0.96536	2.46e-05	MEturquoise
Meta17	Iba01G025950	MEturquoise-5	MYB	-0.825904	0.00608699	MEturquoise
Meta12	Iba01G039860	MEturquoise-6	MYB	0.949188	9.26e-05	MEturquoise
Meta15	Iba01G039860	MEturquoise-6	MYB	0.988303	5.64e-07	MEturquoise
Meta16	Iba01G039860	MEturquoise-6	MYB	0.984464	1.52e-06	MEturquoise
Meta17	Iba01G039860	MEturquoise-6	MYB	0.814733	0.0074799	MEturquoise
Meta12	Iba01G048530	MEturquoise-7	MYB	-0.918905	0.000461601	MEturquoise
Meta15	Iba01G048530	MEturquoise-7	MYB	-0.971281	1.29e-05	MEturquoise
Meta16	Iba01G048530	MEturquoise-7	MYB	-0.970367	1.43e-05	MEturquoise
Meta12	Iba02G010050	MEturquoise-8	MYB	0.89819	0.00100235	MEturquoise
Meta15	Iba02G010050	MEturquoise-8	MYB	0.91555	0.000530195	MEturquoise
Meta16	Iba02G010050	MEturquoise-8	MYB	0.909491	0.000671606	MEturquoise
Meta12	Iba02G011660	MEturquoise-9	MYB	-0.904171	0.000815841	MEturquoise
Meta15	Iba02G011660	MEturquoise-9	MYB	-0.9623	3.3e-05	MEturquoise
Meta12	Iba02G046240	MEturquoise-10	MYB	-0.903562	0.000833618	MEturquoise
Meta15	Iba02G046240	MEturquoise-10	MYB	-0.95611	5.59e-05	MEturquoise
Meta16	Iba02G046240	MEturquoise-10	MYB	-0.954133	6.51e-05	MEturquoise
Meta12	Iba02G047440	MEturquoise-11	MYB	-0.926209	0.000334174	MEturquoise
Meta15	Iba02G047440	MEturquoise-11	MYB	-0.968697	1.73e-05	MEturquoise
Meta16	Iba02G047440	MEturquoise-11	MYB	-0.962418	3.27e-05	MEturquoise
Meta12	Iba03G007050	MEturquoise-12	MYB	-0.820025	0.00679581	MEturquoise
Meta15	Iba03G007050	MEturquoise-12	MYB	-0.902763	0.000857344	MEturquoise
Meta16	Iba03G007050	MEturquoise-12	MYB	-0.904427	0.000808443	MEturquoise
Meta12	Iba04G006090	MEturquoise-13	MYB	-0.862596	0.00276089	MEturquoise
Meta15	Iba04G006090	MEturquoise-13	MYB	-0.925591	0.000343862	MEturquoise
Meta16	Iba04G006090	MEturquoise-13	MYB	-0.912188	0.000605766	MEturquoise
Meta12	Iba04G009290	MEturquoise-14	MYB	-0.817332	0.00713838	MEturquoise
Meta15	Iba04G009290	MEturquoise-14	MYB	-0.897644	0.00102071	MEturquoise
Meta16	Iba04G009290	MEturquoise-14	MYB	-0.898685	0.000985889	MEturquoise
Meta12	Iba04G026490	MEturquoise-15	MYB	-0.937892	0.00018494	MEturquoise
Meta15	Iba04G026490	MEturquoise-15	MYB	-0.982107	2.48e-06	MEturquoise
Meta16	Iba04G026490	MEturquoise-15	MYB	-0.980412	3.4e-06	MEturquoise
Meta12	Iba05G003590	MEturquoise-16	MYB	-0.923323	0.000381104	MEturquoise
Meta15	Iba05G003590	MEturquoise-16	MYB	-0.967929	1.88e-05	MEturquoise
Meta16	Iba05G003590	MEturquoise-16	MYB	-0.970839	1.36e-05	MEturquoise
Meta12	Iba05G028720	MEturquoise-17	MYB	-0.916129	0.000517878	MEturquoise
Meta15	Iba05G028720	MEturquoise-17	MYB	-0.968526	1.77e-05	MEturquoise
Meta16	Iba05G028720	MEturquoise-17	MYB	-0.969192	1.64e-05	MEturquoise
Meta15	Iba06G008630	MEturquoise-18	MYB	0.86036	0.00291468	MEturquoise
Meta16	Iba06G008630	MEturquoise-18	MYB	0.876087	0.00194953	MEturquoise
Meta12	Iba06G011080	MEturquoise-19	MYB	-0.908097	0.000707501	MEturquoise
Meta15	Iba06G011080	MEturquoise-19	MYB	-0.963923	2.83e-05	MEturquoise
Meta16	Iba06G011080	MEturquoise-19	MYB	-0.96437	2.71e-05	MEturquoise
Meta12	Iba06G023830	MEturquoise-20	MYB	-0.910496	0.000646505	MEturquoise
Meta15	Iba06G023830	MEturquoise-20	MYB	-0.963488	2.95e-05	MEturquoise
Meta16	Iba06G023830	MEturquoise-20	MYB	-0.959061	4.39e-05	MEturquoise
Meta12	Iba06G025780	MEturquoise-21	MYB	0.825851	0.0060932	MEturquoise
Meta15	Iba06G025780	MEturquoise-21	MYB	0.905824	0.000768913	MEturquoise
Meta16	Iba06G025780	MEturquoise-21	MYB	0.90352	0.00083485	MEturquoise
Meta15	Iba07G003230	MEturquoise-22	MYB	-0.883811	0.00156861	MEturquoise
Meta16	Iba07G003230	MEturquoise-22	MYB	-0.884287	0.00154695	MEturquoise
Meta12	Iba07G013300	MEturquoise-23	MYB	-0.915181	0.000538129	MEturquoise
Meta15	Iba07G013300	MEturquoise-23	MYB	-0.968017	1.87e-05	MEturquoise
Meta16	Iba07G013300	MEturquoise-23	MYB	-0.969997	1.5e-05	MEturquoise
Meta12	Iba07G021420	MEturquoise-24	MYB	-0.938427	0.000179521	MEturquoise
Meta15	Iba07G021420	MEturquoise-24	MYB	-0.982049	2.51e-06	MEturquoise
Meta16	Iba07G021420	MEturquoise-24	MYB	-0.978286	4.86e-06	MEturquoise
Meta11	Iba07G033750	MEturquoise-25	MYB	-0.810008	0.00812915	MEturquoise
Meta12	Iba07G033750	MEturquoise-25	MYB	-0.975345	7.56e-06	MEturquoise
Meta15	Iba07G033750	MEturquoise-25	MYB	-0.985298	1.25e-06	MEturquoise
Meta16	Iba07G033750	MEturquoise-25	MYB	-0.982962	2.09e-06	MEturquoise
Meta17	Iba07G033750	MEturquoise-25	MYB	-0.895118	0.00110882	MEturquoise
Meta11	Iba01G005160	MEbrown-1	MYB	-0.828529	0.00578755	MEbrown
Meta12	Iba01G005160	MEbrown-1	MYB	-0.860039	0.00293724	MEbrown
Meta14	Iba01G005160	MEbrown-1	MYB	-0.80835	0.00836562	MEbrown
Meta15	Iba01G005160	MEbrown-1	MYB	-0.827892	0.00585923	MEbrown
Meta16	Iba01G005160	MEbrown-1	MYB	-0.81899	0.00692603	MEbrown
Meta17	Iba01G005160	MEbrown-1	MYB	-0.848891	0.00379722	MEbrown
Meta11	Iba01G014030	MEbrown-16	MYB	0.958163	4.73e-05	MEbrown
Meta12	Iba01G014030	MEbrown-16	MYB	0.977322	5.66e-06	MEbrown
Meta14	Iba01G014030	MEbrown-16	MYB	0.950618	8.39e-05	MEbrown
Meta15	Iba01G014030	MEbrown-16	MYB	0.936663	0.000197833	MEbrown
Meta16	Iba01G014030	MEbrown-16	MYB	0.923517	0.000377814	MEbrown
Meta17	Iba01G014030	MEbrown-16	MYB	0.985333	1.24e-06	MEbrown
Meta11	Iba01G039990	MEbrown-31	MYB	0.977195	5.77e-06	MEbrown
Meta12	Iba01G039990	MEbrown-31	MYB	0.911551	0.000620888	MEbrown
Meta14	Iba01G039990	MEbrown-31	MYB	0.978102	5.01e-06	MEbrown
Meta15	Iba01G039990	MEbrown-31	MYB	0.847237	0.00393798	MEbrown
Meta16	Iba01G039990	MEbrown-31	MYB	0.824507	0.00625062	MEbrown
Meta17	Iba01G039990	MEbrown-31	MYB	0.970788	1.36e-05	MEbrown
Meta11	Iba01G042110	MEbrown-33	MYB	0.969459	1.59e-05	MEbrown
Meta12	Iba01G042110	MEbrown-33	MYB	0.899666	0.000953803	MEbrown
Meta14	Iba01G042110	MEbrown-33	MYB	0.962389	3.27e-05	MEbrown
Meta15	Iba01G042110	MEbrown-33	MYB	0.837472	0.00484272	MEbrown
Meta16	Iba01G042110	MEbrown-33	MYB	0.81572	0.0073489	MEbrown
Meta17	Iba01G042110	MEbrown-33	MYB	0.951423	7.93e-05	MEbrown
Meta11	Iba01G049100	MEbrown-37	MYB	-0.899264	0.000966877	MEbrown
Meta12	Iba01G049100	MEbrown-37	MYB	-0.971047	1.32e-05	MEbrown
Meta14	Iba01G049100	MEbrown-37	MYB	-0.890807	0.00127113	MEbrown
Meta15	Iba01G049100	MEbrown-37	MYB	-0.94598	0.000114407	MEbrown
Meta16	Iba01G049100	MEbrown-37	MYB	-0.946851	0.00010817	MEbrown
Meta17	Iba01G049100	MEbrown-37	MYB	-0.954867	6.15e-05	MEbrown
Meta11	Iba01G058350	MEbrown-40	MYB	0.947819	0.000101531	MEbrown
Meta12	Iba01G058350	MEbrown-40	MYB	0.973475	9.75e-06	MEbrown
Meta14	Iba01G058350	MEbrown-40	MYB	0.941478	0.000150728	MEbrown
Meta15	Iba01G058350	MEbrown-40	MYB	0.9284	0.000301374	MEbrown
Meta16	Iba01G058350	MEbrown-40	MYB	0.922497	0.000395341	MEbrown
Meta17	Iba01G058350	MEbrown-40	MYB	0.976102	6.79e-06	MEbrown
Meta11	Iba02G003010	MEbrown-41	MYB	0.92907	0.00029181	MEbrown
Meta12	Iba02G003010	MEbrown-41	MYB	0.863397	0.00270717	MEbrown
Meta14	Iba02G003010	MEbrown-41	MYB	0.903631	0.000831582	MEbrown
Meta15	Iba02G003010	MEbrown-41	MYB	0.811824	0.00787521	MEbrown
Meta16	Iba02G003010	MEbrown-41	MYB	0.80173	0.00935655	MEbrown
Meta17	Iba02G003010	MEbrown-41	MYB	0.90494	0.000793756	MEbrown
Meta11	Iba02G003490	MEbrown-43	MYB	0.985824	1.1e-06	MEbrown
Meta12	Iba02G003490	MEbrown-43	MYB	0.916795	0.000503967	MEbrown
Meta14	Iba02G003490	MEbrown-43	MYB	0.982373	2.35e-06	MEbrown
Meta15	Iba02G003490	MEbrown-43	MYB	0.848974	0.00379019	MEbrown
Meta16	Iba02G003490	MEbrown-43	MYB	0.829602	0.00566803	MEbrown
Meta17	Iba02G003490	MEbrown-43	MYB	0.981929	2.57e-06	MEbrown
Meta11	Iba02G003550	MEbrown-44	MYB	0.98175	2.66e-06	MEbrown
Meta12	Iba02G003550	MEbrown-44	MYB	0.916589	0.000508231	MEbrown
Meta14	Iba02G003550	MEbrown-44	MYB	0.984737	1.42e-06	MEbrown
Meta15	Iba02G003550	MEbrown-44	MYB	0.834317	0.00516295	MEbrown
Meta16	Iba02G003550	MEbrown-44	MYB	0.837403	0.00484959	MEbrown
Meta17	Iba02G003550	MEbrown-44	MYB	0.984256	1.59e-06	MEbrown
Meta11	Iba02G025310	MEbrown-61	MYB	-0.9388	0.00017581	MEbrown
Meta12	Iba02G025310	MEbrown-61	MYB	-0.990069	3.18e-07	MEbrown
Meta14	Iba02G025310	MEbrown-61	MYB	-0.926735	0.00032608	MEbrown
Meta15	Iba02G025310	MEbrown-61	MYB	-0.959769	4.13e-05	MEbrown
Meta16	Iba02G025310	MEbrown-61	MYB	-0.952113	7.55e-05	MEbrown
Meta17	Iba02G025310	MEbrown-61	MYB	-0.978723	4.53e-06	MEbrown
Meta11	Iba02G044820	MEbrown-66	MYB	-0.993204	8.46e-08	MEbrown
Meta12	Iba02G044820	MEbrown-66	MYB	-0.91488	0.000544681	MEbrown
Meta14	Iba02G044820	MEbrown-66	MYB	-0.990344	2.89e-07	MEbrown
Meta15	Iba02G044820	MEbrown-66	MYB	-0.841864	0.00441989	MEbrown
Meta16	Iba02G044820	MEbrown-66	MYB	-0.829694	0.0056579	MEbrown
Meta17	Iba02G044820	MEbrown-66	MYB	-0.983921	1.71e-06	MEbrown
Meta11	Iba02G051940	MEbrown-72	MYB	-0.899385	0.000962906	MEbrown
Meta12	Iba02G051940	MEbrown-72	MYB	-0.989031	4.5e-07	MEbrown
Meta14	Iba02G051940	MEbrown-72	MYB	-0.886899	0.00143191	MEbrown
Meta15	Iba02G051940	MEbrown-72	MYB	-0.973607	9.58e-06	MEbrown
Meta16	Iba02G051940	MEbrown-72	MYB	-0.96853	1.77e-05	MEbrown
Meta17	Iba02G051940	MEbrown-72	MYB	-0.949862	8.85e-05	MEbrown
Meta11	Iba03G045470	MEbrown-94	MYB	-0.98479	1.41e-06	MEbrown
Meta12	Iba03G045470	MEbrown-94	MYB	-0.811536	0.00791516	MEbrown
Meta14	Iba03G045470	MEbrown-94	MYB	-0.986357	9.64e-07	MEbrown
Meta17	Iba03G045470	MEbrown-94	MYB	-0.937227	0.000191841	MEbrown
Meta11	Iba04G002810	MEbrown-97	MYB	0.955144	6.02e-05	MEbrown
Meta12	Iba04G002810	MEbrown-97	MYB	0.960838	3.77e-05	MEbrown
Meta14	Iba04G002810	MEbrown-97	MYB	0.952507	7.34e-05	MEbrown
Meta15	Iba04G002810	MEbrown-97	MYB	0.916707	0.000505782	MEbrown
Meta16	Iba04G002810	MEbrown-97	MYB	0.900537	0.000925949	MEbrown
Meta17	Iba04G002810	MEbrown-97	MYB	0.986931	8.3e-07	MEbrown
Meta11	Iba04G027730	MEbrown-108	MYB	0.985217	1.27e-06	MEbrown
Meta12	Iba04G027730	MEbrown-108	MYB	0.953976	6.58e-05	MEbrown
Meta14	Iba04G027730	MEbrown-108	MYB	0.979765	3.81e-06	MEbrown
Meta15	Iba04G027730	MEbrown-108	MYB	0.894482	0.0011318	MEbrown
Meta16	Iba04G027730	MEbrown-108	MYB	0.885066	0.00151202	MEbrown
Meta17	Iba04G027730	MEbrown-108	MYB	0.994922	3.06e-08	MEbrown
Meta11	Iba05G012030	MEbrown-119	MYB	0.949039	9.36e-05	MEbrown
Meta12	Iba05G012030	MEbrown-119	MYB	0.981559	2.75e-06	MEbrown
Meta14	Iba05G012030	MEbrown-119	MYB	0.938918	0.000174645	MEbrown
Meta15	Iba05G012030	MEbrown-119	MYB	0.946993	0.000107177	MEbrown
Meta16	Iba05G012030	MEbrown-119	MYB	0.933554	0.000233235	MEbrown
Meta17	Iba05G012030	MEbrown-119	MYB	0.980917	3.1e-06	MEbrown
Meta11	Iba05G020920	MEbrown-124	MYB	0.926758	0.000325738	MEbrown
Meta12	Iba05G020920	MEbrown-124	MYB	0.979869	3.74e-06	MEbrown
Meta14	Iba05G020920	MEbrown-124	MYB	0.921592	0.000411357	MEbrown
Meta15	Iba05G020920	MEbrown-124	MYB	0.952448	7.37e-05	MEbrown
Meta16	Iba05G020920	MEbrown-124	MYB	0.937146	0.000192689	MEbrown
Meta17	Iba05G020920	MEbrown-124	MYB	0.973165	1.02e-05	MEbrown
Meta11	Iba05G038470	MEbrown-132	MYB	0.995959	1.38e-08	MEbrown
Meta12	Iba05G038470	MEbrown-132	MYB	0.903494	0.000835623	MEbrown
Meta14	Iba05G038470	MEbrown-132	MYB	0.995068	2.76e-08	MEbrown
Meta15	Iba05G038470	MEbrown-132	MYB	0.82529	0.00615859	MEbrown
Meta16	Iba05G038470	MEbrown-132	MYB	0.81032	0.00808506	MEbrown
Meta17	Iba05G038470	MEbrown-132	MYB	0.981985	2.54e-06	MEbrown
Meta11	Iba06G010500	MEbrown-135	MYB	0.981555	2.76e-06	MEbrown
Meta12	Iba06G010500	MEbrown-135	MYB	0.823874	0.00632576	MEbrown
Meta14	Iba06G010500	MEbrown-135	MYB	0.985934	1.07e-06	MEbrown
Meta17	Iba06G010500	MEbrown-135	MYB	0.946466	0.000110898	MEbrown
Meta11	Iba06G022620	MEbrown-141	MYB	0.985765	1.12e-06	MEbrown
Meta12	Iba06G022620	MEbrown-141	MYB	0.806264	0.00866972	MEbrown
Meta14	Iba06G022620	MEbrown-141	MYB	0.985432	1.21e-06	MEbrown
Meta17	Iba06G022620	MEbrown-141	MYB	0.940304	0.000161386	MEbrown
Meta11	Iba06G026920	MEbrown-144	MYB	0.98894	4.63e-07	MEbrown
Meta12	Iba06G026920	MEbrown-144	MYB	0.817209	0.00715436	MEbrown
Meta14	Iba06G026920	MEbrown-144	MYB	0.990315	2.92e-07	MEbrown
Meta17	Iba06G026920	MEbrown-144	MYB	0.946758	0.000108823	MEbrown
Meta11	Iba06G028150	MEbrown-145	MYB	0.938098	0.000182838	MEbrown
Meta12	Iba06G028150	MEbrown-145	MYB	0.985041	1.33e-06	MEbrown
Meta14	Iba06G028150	MEbrown-145	MYB	0.929359	0.000287754	MEbrown
Meta15	Iba06G028150	MEbrown-145	MYB	0.955191	6e-05	MEbrown
Meta16	Iba06G028150	MEbrown-145	MYB	0.941507	0.000150467	MEbrown
Meta17	Iba06G028150	MEbrown-145	MYB	0.973609	9.58e-06	MEbrown
Meta11	Iba06G029090	MEbrown-147	MYB	0.998874	1.57e-10	MEbrown
Meta12	Iba06G029090	MEbrown-147	MYB	0.880962	0.00170245	MEbrown
Meta14	Iba06G029090	MEbrown-147	MYB	0.996645	7.18e-09	MEbrown
Meta17	Iba06G029090	MEbrown-147	MYB	0.977883	5.18e-06	MEbrown
Meta11	Iba07G019740	MEbrown-155	MYB	0.888637	0.00135878	MEbrown
Meta12	Iba07G019740	MEbrown-155	MYB	0.993465	7.38e-08	MEbrown
Meta14	Iba07G019740	MEbrown-155	MYB	0.870063	0.00228783	MEbrown
Meta15	Iba07G019740	MEbrown-155	MYB	0.98329	1.95e-06	MEbrown
Meta16	Iba07G019740	MEbrown-155	MYB	0.979764	3.81e-06	MEbrown
Meta17	Iba07G019740	MEbrown-155	MYB	0.944047	0.000129138	MEbrown
Meta13	Iba03G018700	MEblue-158	MYB_related	0.991255	2.04e-07	MEblue
Meta13	Iba05G034540	MEblue-159	MYB_related	0.94068	0.00015792	MEblue
Meta12	Iba02G044580	MEturquoise-78	MYB_related	-0.943727	0.000131699	MEturquoise
Meta15	Iba02G044580	MEturquoise-78	MYB_related	-0.985149	1.3e-06	MEturquoise
Meta16	Iba02G044580	MEturquoise-78	MYB_related	-0.980258	3.49e-06	MEturquoise
Meta17	Iba02G044580	MEturquoise-78	MYB_related	-0.808584	0.00833202	MEturquoise
Meta15	Iba03G026780	MEturquoise-109	MYB_related	0.855608	0.00326095	MEturquoise
Meta16	Iba03G026780	MEturquoise-109	MYB_related	0.857867	0.00309298	MEturquoise
Meta11	Iba05G028520	MEturquoise-175	MYB_related	-0.859049	0.00300752	MEturquoise
Meta12	Iba05G028520	MEturquoise-175	MYB_related	-0.994832	3.25e-08	MEturquoise
Meta14	Iba05G028520	MEturquoise-175	MYB_related	-0.842689	0.0043434	MEturquoise
Meta15	Iba05G028520	MEturquoise-175	MYB_related	-0.993728	6.4e-08	MEturquoise
Meta16	Iba05G028520	MEturquoise-175	MYB_related	-0.989487	3.88e-07	MEturquoise
Meta17	Iba05G028520	MEturquoise-175	MYB_related	-0.926146	0.000335151	MEturquoise
Meta11	Iba01G011200	MEbrown-12	MYB_related	-0.884144	0.00155342	MEbrown
Meta14	Iba01G011200	MEbrown-12	MYB_related	-0.890903	0.00126736	MEbrown
Meta11	Iba02G022490	MEbrown-60	MYB_related	0.968181	1.83e-05	MEbrown
Meta12	Iba02G022490	MEbrown-60	MYB_related	0.965541	2.42e-05	MEbrown
Meta14	Iba02G022490	MEbrown-60	MYB_related	0.96514	2.52e-05	MEbrown
Meta15	Iba02G022490	MEbrown-60	MYB_related	0.910553	0.000645116	MEbrown
Meta16	Iba02G022490	MEbrown-60	MYB_related	0.904294	0.000812284	MEbrown
Meta17	Iba02G022490	MEbrown-60	MYB_related	0.988494	5.32e-07	MEbrown
Meta11	Iba03G044330	MEbrown-93	MYB_related	0.861965	0.00280372	MEbrown
Meta12	Iba03G044330	MEbrown-93	MYB_related	0.979037	4.3e-06	MEbrown
Meta14	Iba03G044330	MEbrown-93	MYB_related	0.841688	0.00443635	MEbrown
Meta15	Iba03G044330	MEbrown-93	MYB_related	0.979558	3.94e-06	MEbrown
Meta16	Iba03G044330	MEbrown-93	MYB_related	0.966386	2.22e-05	MEbrown
Meta17	Iba03G044330	MEbrown-93	MYB_related	0.912766	0.000592274	MEbrown
Meta11	Iba04G029300	MEbrown-111	MYB_related	0.978456	4.73e-06	MEbrown
Meta12	Iba04G029300	MEbrown-111	MYB_related	0.914682	0.000549036	MEbrown
Meta14	Iba04G029300	MEbrown-111	MYB_related	0.97721	5.75e-06	MEbrown
Meta15	Iba04G029300	MEbrown-111	MYB_related	0.850812	0.00363812	MEbrown
Meta16	Iba04G029300	MEbrown-111	MYB_related	0.831097	0.00550444	MEbrown
Meta17	Iba04G029300	MEbrown-111	MYB_related	0.979682	3.86e-06	MEbrown
Meta13	Iba01G006250	MEblue-37	bZIP	0.970978	1.33e-05	MEblue
Meta13	Iba01G011890	MEblue-38	bZIP	0.943532	0.000133282	MEblue
Meta13	Iba01G046090	MEblue-39	bZIP	0.977722	5.32e-06	MEblue
Meta13	Iba03G012480	MEblue-40	bZIP	0.990732	2.5e-07	MEblue
Meta13	Iba04G029850	MEblue-41	bZIP	0.989068	4.45e-07	MEblue
Meta12	Iba01G006360	MEturquoise-8	bZIP	-0.886937	0.00143032	MEturquoise
Meta15	Iba01G006360	MEturquoise-8	bZIP	-0.951426	7.93e-05	MEturquoise
Meta16	Iba01G006360	MEturquoise-8	bZIP	-0.951757	7.75e-05	MEturquoise
Meta12	Iba01G009070	MEturquoise-11	bZIP	-0.875692	0.00197058	MEturquoise
Meta15	Iba01G009070	MEturquoise-11	bZIP	-0.925273	0.000348926	MEturquoise
Meta16	Iba01G009070	MEturquoise-11	bZIP	-0.92524	0.000349447	MEturquoise
Meta12	Iba01G049590	MEturquoise-53	bZIP	0.961562	3.53e-05	MEturquoise
Meta15	Iba01G049590	MEturquoise-53	bZIP	0.992336	1.29e-07	MEturquoise
Meta16	Iba01G049590	MEturquoise-53	bZIP	0.989597	3.74e-07	MEturquoise
Meta17	Iba01G049590	MEturquoise-53	bZIP	0.836922	0.0048975	MEturquoise
Meta12	Iba03G026720	MEturquoise-108	bZIP	-0.892285	0.00121375	MEturquoise
Meta15	Iba03G026720	MEturquoise-108	bZIP	-0.954146	6.5e-05	MEturquoise
Meta16	Iba03G026720	MEturquoise-108	bZIP	-0.955516	5.85e-05	MEturquoise
Meta12	Iba04G002610	MEturquoise-122	bZIP	-0.914363	0.000556066	MEturquoise
Meta15	Iba04G002610	MEturquoise-122	bZIP	-0.967316	2.01e-05	MEturquoise
Meta16	Iba04G002610	MEturquoise-122	bZIP	-0.96428	2.74e-05	MEturquoise
Meta12	Iba04G008350	MEturquoise-127	bZIP	-0.862045	0.00279824	MEturquoise
Meta15	Iba04G008350	MEturquoise-127	bZIP	-0.934477	0.000222287	MEturquoise
Meta16	Iba04G008350	MEturquoise-127	bZIP	-0.933014	0.000239801	MEturquoise
Meta12	Iba04G032880	MEturquoise-148	bZIP	-0.848489	0.00383112	MEturquoise
Meta15	Iba04G032880	MEturquoise-148	bZIP	-0.916258	0.000515163	MEturquoise
Meta16	Iba04G032880	MEturquoise-148	bZIP	-0.921675	0.000409867	MEturquoise
Meta12	Iba05G000110	MEturquoise-149	bZIP	0.849272	0.00376527	MEturquoise
Meta15	Iba05G000110	MEturquoise-149	bZIP	0.924861	0.000355559	MEturquoise
Meta16	Iba05G000110	MEturquoise-149	bZIP	0.921195	0.000418531	MEturquoise
Meta12	Iba05G012390	MEturquoise-156	bZIP	0.864208	0.00265356	MEturquoise
Meta15	Iba05G012390	MEturquoise-156	bZIP	0.919585	0.000448508	MEturquoise
Meta16	Iba05G012390	MEturquoise-156	bZIP	0.922053	0.000403139	MEturquoise
Meta12	Iba05G033490	MEturquoise-180	bZIP	-0.915039	0.000541212	MEturquoise
Meta15	Iba05G033490	MEturquoise-180	bZIP	-0.969419	1.6e-05	MEturquoise
Meta16	Iba05G033490	MEturquoise-180	bZIP	-0.967732	1.93e-05	MEturquoise
Meta12	Iba06G016310	MEturquoise-198	bZIP	-0.923968	0.000370239	MEturquoise
Meta15	Iba06G016310	MEturquoise-198	bZIP	-0.974883	8.07e-06	MEturquoise
Meta16	Iba06G016310	MEturquoise-198	bZIP	-0.971487	1.25e-05	MEturquoise
Meta12	Iba07G018040	MEturquoise-227	bZIP	-0.909519	0.00067088	MEturquoise
Meta15	Iba07G018040	MEturquoise-227	bZIP	-0.964381	2.71e-05	MEturquoise
Meta16	Iba07G018040	MEturquoise-227	bZIP	-0.966322	2.23e-05	MEturquoise
Meta12	Iba07G028570	MEturquoise-235	bZIP	-0.953787	6.68e-05	MEturquoise
Meta15	Iba07G028570	MEturquoise-235	bZIP	-0.985244	1.27e-06	MEturquoise
Meta16	Iba07G028570	MEturquoise-235	bZIP	-0.98485	1.39e-06	MEturquoise
Meta17	Iba07G028570	MEturquoise-235	bZIP	-0.82799	0.00584819	MEturquoise
Meta11	Iba01G004790	MEbrown-3	bZIP	0.973412	9.83e-06	MEbrown
Meta12	Iba01G004790	MEbrown-3	bZIP	0.801703	0.00936073	MEbrown
Meta14	Iba01G004790	MEbrown-3	bZIP	0.982019	2.52e-06	MEbrown
Meta17	Iba01G004790	MEbrown-3	bZIP	0.932385	0.000247625	MEbrown
Meta11	Iba04G028780	MEbrown-110	bZIP	0.925465	0.000345866	MEbrown
Meta12	Iba04G028780	MEbrown-110	bZIP	0.971765	1.21e-05	MEbrown
Meta14	Iba04G028780	MEbrown-110	bZIP	0.90425	0.000813548	MEbrown
Meta15	Iba04G028780	MEbrown-110	bZIP	0.940068	0.000163588	MEbrown
Meta16	Iba04G028780	MEbrown-110	bZIP	0.936156	0.000203319	MEbrown
Meta17	Iba04G028780	MEbrown-110	bZIP	0.958384	4.65e-05	MEbrown
Meta11	Iba06G021830	MEbrown-140	bZIP	0.980715	3.22e-06	MEbrown
Meta12	Iba06G021830	MEbrown-140	bZIP	0.814942	0.00745213	MEbrown
Meta14	Iba06G021830	MEbrown-140	bZIP	0.970172	1.47e-05	MEbrown
Meta17	Iba06G021830	MEbrown-140	bZIP	0.932478	0.000246458	MEbrown
Meta15	Iba01G030610	MEblue-196	WRKY	-0.829253	0.00570671	MEblue
Meta16	Iba01G030610	MEblue-196	WRKY	-0.830318	0.00558923	MEblue
Meta13	Iba01G002940	MEblue-195	WRKY	-0.880849	0.00170794	MEblue
Meta13	Iba02G043710	MEblue-197	WRKY	0.95128	8.01e-05	MEblue
Meta13	Iba03G007680	MEblue-198	WRKY	0.917628	0.000486935	MEblue
Meta13	Iba03G017070	MEblue-199	WRKY	-0.943315	0.000135052	MEblue
Meta13	Iba03G019550	MEblue-200	WRKY	0.958461	4.62e-05	MEblue
Meta13	Iba03G023060	MEblue-201	WRKY	0.97113	1.31e-05	MEblue
Meta13	Iba03G038860	MEblue-202	WRKY	0.999587	4.7e-12	MEblue
Meta13	Iba03G044050	MEblue-203	WRKY	-0.94611	0.000113456	MEblue
Meta13	Iba07G011070	MEblue-204	WRKY	-0.811996	0.00785155	MEblue
Meta12	Iba01G025490	MEturquoise-25	WRKY	-0.833769	0.00522007	MEturquoise
Meta15	Iba01G025490	MEturquoise-25	WRKY	-0.913922	0.000565899	MEturquoise
Meta16	Iba01G025490	MEturquoise-25	WRKY	-0.914404	0.000555153	MEturquoise
Meta12	Iba01G032820	MEturquoise-31	WRKY	-0.896514	0.00105949	MEturquoise
Meta15	Iba01G032820	MEturquoise-31	WRKY	-0.943072	0.000137051	MEturquoise
Meta16	Iba01G032820	MEturquoise-31	WRKY	-0.937281	0.000191276	MEturquoise
Meta11	Iba01G032830	MEturquoise-32	WRKY	-0.813344	0.00766697	MEturquoise
Meta12	Iba01G032830	MEturquoise-32	WRKY	-0.973645	9.54e-06	MEturquoise
Meta14	Iba01G032830	MEturquoise-32	WRKY	-0.800091	0.00961359	MEturquoise
Meta15	Iba01G032830	MEturquoise-32	WRKY	-0.983206	1.99e-06	MEturquoise
Meta16	Iba01G032830	MEturquoise-32	WRKY	-0.982281	2.4e-06	MEturquoise
Meta17	Iba01G032830	MEturquoise-32	WRKY	-0.898951	0.000977118	MEturquoise
Meta12	Iba01G037560	MEturquoise-38	WRKY	-0.86846	0.00238424	MEturquoise
Meta15	Iba01G037560	MEturquoise-38	WRKY	-0.93817	0.00018211	MEturquoise
Meta16	Iba01G037560	MEturquoise-38	WRKY	-0.929867	0.000280726	MEturquoise
Meta12	Iba01G040960	MEturquoise-44	WRKY	-0.904988	0.000792399	MEturquoise
Meta15	Iba01G040960	MEturquoise-44	WRKY	-0.961571	3.53e-05	MEturquoise
Meta16	Iba01G040960	MEturquoise-44	WRKY	-0.963275	3.02e-05	MEturquoise
Meta12	Iba02G011680	MEturquoise-64	WRKY	-0.917898	0.000481495	MEturquoise
Meta15	Iba02G011680	MEturquoise-64	WRKY	-0.970244	1.45e-05	MEturquoise
Meta16	Iba02G011680	MEturquoise-64	WRKY	-0.969853	1.52e-05	MEturquoise
Meta12	Iba02G022540	MEturquoise-70	WRKY	-0.830279	0.00559354	MEturquoise
Meta15	Iba02G022540	MEturquoise-70	WRKY	-0.910352	0.000650069	MEturquoise
Meta16	Iba02G022540	MEturquoise-70	WRKY	-0.91339	0.000577924	MEturquoise
Meta12	Iba03G001480	MEturquoise-91	WRKY	-0.919818	0.000444071	MEturquoise
Meta15	Iba03G001480	MEturquoise-91	WRKY	-0.935364	0.000212126	MEturquoise
Meta16	Iba03G001480	MEturquoise-91	WRKY	-0.928203	0.000304232	MEturquoise
Meta17	Iba03G001480	MEturquoise-91	WRKY	-0.817981	0.00705471	MEturquoise
Meta12	Iba03G008760	MEturquoise-99	WRKY	-0.808588	0.00833133	MEturquoise
Meta15	Iba03G008760	MEturquoise-99	WRKY	-0.894663	0.00112522	MEturquoise
Meta16	Iba03G008760	MEturquoise-99	WRKY	-0.896601	0.00105648	MEturquoise
Meta12	Iba03G012500	MEturquoise-102	WRKY	-0.969746	1.54e-05	MEturquoise
Meta15	Iba03G012500	MEturquoise-102	WRKY	-0.992118	1.42e-07	MEturquoise
Meta16	Iba03G012500	MEturquoise-102	WRKY	-0.989802	3.49e-07	MEturquoise
Meta17	Iba03G012500	MEturquoise-102	WRKY	-0.86009	0.00293362	MEturquoise
Meta12	Iba04G004420	MEturquoise-124	WRKY	-0.842092	0.00439871	MEturquoise
Meta15	Iba04G004420	MEturquoise-124	WRKY	-0.918537	0.000468802	MEturquoise
Meta16	Iba04G004420	MEturquoise-124	WRKY	-0.918592	0.000467717	MEturquoise
Meta12	Iba04G011360	MEturquoise-131	WRKY	-0.884316	0.00154565	MEturquoise
Meta15	Iba04G011360	MEturquoise-131	WRKY	-0.943852	0.000130692	MEturquoise
Meta16	Iba04G011360	MEturquoise-131	WRKY	-0.944479	0.000125733	MEturquoise
Meta11	Iba04G017380	MEturquoise-138	WRKY	-0.806226	0.00867534	MEturquoise
Meta12	Iba04G017380	MEturquoise-138	WRKY	-0.951257	8.03e-05	MEturquoise
Meta15	Iba04G017380	MEturquoise-138	WRKY	-0.950718	8.34e-05	MEturquoise
Meta16	Iba04G017380	MEturquoise-138	WRKY	-0.951918	7.66e-05	MEturquoise
Meta17	Iba04G017380	MEturquoise-138	WRKY	-0.886154	0.00146411	MEturquoise
Meta15	Iba04G025720	MEturquoise-142	WRKY	-0.882213	0.00164273	MEturquoise
Meta16	Iba04G025720	MEturquoise-142	WRKY	-0.885469	0.00149412	MEturquoise
Meta12	Iba04G027460	MEturquoise-144	WRKY	-0.863435	0.00270462	MEturquoise
Meta15	Iba04G027460	MEturquoise-144	WRKY	-0.924967	0.000353835	MEturquoise
Meta16	Iba04G027460	MEturquoise-144	WRKY	-0.927359	0.000316669	MEturquoise
Meta12	Iba05G005830	MEturquoise-154	WRKY	-0.914611	0.000550581	MEturquoise
Meta15	Iba05G005830	MEturquoise-154	WRKY	-0.968507	1.77e-05	MEturquoise
Meta16	Iba05G005830	MEturquoise-154	WRKY	-0.968646	1.74e-05	MEturquoise
Meta12	Iba05G019430	MEturquoise-161	WRKY	-0.933732	0.000231092	MEturquoise
Meta15	Iba05G019430	MEturquoise-161	WRKY	-0.979118	4.25e-06	MEturquoise
Meta16	Iba05G019430	MEturquoise-161	WRKY	-0.978988	4.34e-06	MEturquoise
Meta12	Iba06G017400	MEturquoise-199	WRKY	-0.936962	0.000194639	MEturquoise
Meta15	Iba06G017400	MEturquoise-199	WRKY	-0.968681	1.74e-05	MEturquoise
Meta16	Iba06G017400	MEturquoise-199	WRKY	-0.953608	6.77e-05	MEturquoise
Meta17	Iba06G017400	MEturquoise-199	WRKY	-0.827127	0.00594626	MEturquoise
Meta12	Iba06G017410	MEturquoise-200	WRKY	-0.91898	0.000460153	MEturquoise
Meta15	Iba06G017410	MEturquoise-200	WRKY	-0.970871	1.35e-05	MEturquoise
Meta16	Iba06G017410	MEturquoise-200	WRKY	-0.970285	1.45e-05	MEturquoise
Meta12	Iba07G014940	MEturquoise-225	WRKY	-0.959388	4.27e-05	MEturquoise
Meta15	Iba07G014940	MEturquoise-225	WRKY	-0.978643	4.59e-06	MEturquoise
Meta16	Iba07G014940	MEturquoise-225	WRKY	-0.980733	3.21e-06	MEturquoise
Meta17	Iba07G014940	MEturquoise-225	WRKY	-0.858947	0.00301487	MEturquoise
Meta12	Iba07G031350	MEturquoise-237	WRKY	-0.925661	0.000342759	MEturquoise
Meta15	Iba07G031350	MEturquoise-237	WRKY	-0.975582	7.31e-06	MEturquoise
Meta16	Iba07G031350	MEturquoise-237	WRKY	-0.974809	8.15e-06	MEturquoise
Meta11	Iba01G022710	MEbrown-22	WRKY	0.999153	5.83e-11	MEbrown
Meta12	Iba01G022710	MEbrown-22	WRKY	0.90123	0.000904201	MEbrown
Meta14	Iba01G022710	MEbrown-22	WRKY	0.995263	2.4e-08	MEbrown
Meta15	Iba01G022710	MEbrown-22	WRKY	0.818333	0.00700967	MEbrown
Meta16	Iba01G022710	MEbrown-22	WRKY	0.810731	0.00802739	MEbrown
Meta17	Iba01G022710	MEbrown-22	WRKY	0.983776	1.76e-06	MEbrown
Meta11	Iba01G047150	MEbrown-36	WRKY	0.973713	9.45e-06	MEbrown
Meta14	Iba01G047150	MEbrown-36	WRKY	0.976346	6.55e-06	MEbrown
Meta17	Iba01G047150	MEbrown-36	WRKY	0.917502	0.000489483	MEbrown
Meta11	Iba02G016630	MEbrown-58	WRKY	-0.909038	0.000683133	MEbrown
Meta12	Iba02G016630	MEbrown-58	WRKY	-0.965502	2.43e-05	MEbrown
Meta14	Iba02G016630	MEbrown-58	WRKY	-0.893401	0.00117162	MEbrown
Meta15	Iba02G016630	MEbrown-58	WRKY	-0.941802	0.000147867	MEbrown
Meta16	Iba02G016630	MEbrown-58	WRKY	-0.925832	0.000340057	MEbrown
Meta17	Iba02G016630	MEbrown-58	WRKY	-0.938082	0.000182999	MEbrown
Meta11	Iba02G020810	MEbrown-59	WRKY	0.961563	3.53e-05	MEbrown
Meta14	Iba02G020810	MEbrown-59	WRKY	0.966516	2.19e-05	MEbrown
Meta17	Iba02G020810	MEbrown-59	WRKY	0.903923	0.000823044	MEbrown
Meta11	Iba03G018270	MEbrown-80	WRKY	-0.968357	1.8e-05	MEbrown
Meta12	Iba03G018270	MEbrown-80	WRKY	-0.815523	0.00737493	MEbrown
Meta14	Iba03G018270	MEbrown-80	WRKY	-0.972234	1.14e-05	MEbrown
Meta17	Iba03G018270	MEbrown-80	WRKY	-0.948165	9.92e-05	MEbrown
Meta11	Iba04G017950	MEbrown-105	WRKY	0.889618	0.00131863	MEbrown
Meta14	Iba04G017950	MEbrown-105	WRKY	0.89572	0.00108736	MEbrown
Meta11	Iba05G032320	MEbrown-129	WRKY	0.851119	0.00361311	MEbrown
Meta14	Iba05G032320	MEbrown-129	WRKY	0.853648	0.00341169	MEbrown
Meta11	Iba06G028780	MEbrown-146	WRKY	0.988575	5.19e-07	MEbrown
Meta12	Iba06G028780	MEbrown-146	WRKY	0.853634	0.00341276	MEbrown
Meta14	Iba06G028780	MEbrown-146	WRKY	0.99335	7.84e-08	MEbrown
Meta17	Iba06G028780	MEbrown-146	WRKY	0.963203	3.04e-05	MEbrown
Meta11	Iba07G012140	MEbrown-152	WRKY	-0.877915	0.00185418	MEbrown
Meta12	Iba07G012140	MEbrown-152	WRKY	-0.926787	0.000325285	MEbrown
Meta14	Iba07G012140	MEbrown-152	WRKY	-0.862625	0.00275893	MEbrown
Meta15	Iba07G012140	MEbrown-152	WRKY	-0.898713	0.000984954	MEbrown
Meta16	Iba07G012140	MEbrown-152	WRKY	-0.886061	0.00146817	MEbrown
Meta17	Iba07G012140	MEbrown-152	WRKY	-0.906023	0.000763396	MEbrown
Meta11	Iba07G024380	MEbrown-156	WRKY	-0.918271	0.000474058	MEbrown
Meta12	Iba07G024380	MEbrown-156	WRKY	-0.980112	3.58e-06	MEbrown
Meta14	Iba07G024380	MEbrown-156	WRKY	-0.907157	0.000732481	MEbrown
Meta15	Iba07G024380	MEbrown-156	WRKY	-0.954766	6.2e-05	MEbrown
Meta16	Iba07G024380	MEbrown-156	WRKY	-0.951195	8.06e-05	MEbrown
Meta17	Iba07G024380	MEbrown-156	WRKY	-0.962628	3.2e-05	MEbrown
Meta13	Iba01G028870	MEblue-205	YABBY	0.955951	5.66e-05	MEblue
Meta13	Iba01G037830	MEblue-206	YABBY	0.982722	2.19e-06	MEblue
Meta13	Iba03G018650	MEblue-207	YABBY	0.976984	5.96e-06	MEblue
Meta13	Iba05G035160	MEblue-208	YABBY	0.927667	0.000312088	MEblue
Meta13	Iba07G002090	MEblue-209	YABBY	0.99645	8.75e-09	MEblue
Meta11	Iba03G004660	MEbrown-77	YABBY	0.913916	0.000566038	MEbrown
Meta12	Iba03G004660	MEbrown-77	YABBY	0.99049	2.74e-07	MEbrown
Meta14	Iba03G004660	MEbrown-77	YABBY	0.898304	0.000998526	MEbrown
Meta15	Iba03G004660	MEbrown-77	YABBY	0.972094	1.16e-05	MEbrown
Meta16	Iba03G004660	MEbrown-77	YABBY	0.961804	3.45e-05	MEbrown
Meta17	Iba03G004660	MEbrown-77	YABBY	0.956644	5.35e-05	MEbrown
Meta11	Iba03G040780	MEbrown-91	YABBY	0.9214	0.000414806	MEbrown
Meta12	Iba03G040780	MEbrown-91	YABBY	0.991878	1.58e-07	MEbrown
Meta14	Iba03G040780	MEbrown-91	YABBY	0.906692	0.00074504	MEbrown
Meta15	Iba03G040780	MEbrown-91	YABBY	0.969535	1.58e-05	MEbrown
Meta16	Iba03G040780	MEbrown-91	YABBY	0.960675	3.82e-05	MEbrown
Meta17	Iba03G040780	MEbrown-91	YABBY	0.967622	1.95e-05	MEbrown

## Sheet: 14_2
Meta12	Iba01G031830	MEturquoise-13	-0.973508	9.71e-06	OG0006943	Molecular Function: UDP-glycosyltransferase activity (GO:0008194);;	K23260|4.2e-116|tcc:18607972|K23260 scopoletin glucosyltransferase [EC:2.4.1.128] | (RefSeq) scopoletin glucosyltransferase	[GC]	--	UDP-glucoronosyl and UDP-glucosyl transferase	UDP-glycosyltransferase 73B4 OS=Arabidopsis thaliana OX=3702 GN=UGT73B4 PE=2 SV=1	Glycosyltransferase OS=Camellia sinensis var. sinensis OX=542762 GN=TEA_012722 PE=3 SV=1	--	--	UDP-glucose flavonoid glucosyl-transferase [Actinidia chinensis]		Iba01G046520
Meta15	Iba01G031830	MEturquoise-13	-0.997084	4.4e-09	OG0006943	Molecular Function: UDP-glycosyltransferase activity (GO:0008194);;	K23260|4.2e-116|tcc:18607972|K23260 scopoletin glucosyltransferase [EC:2.4.1.128] | (RefSeq) scopoletin glucosyltransferase	[GC]	--	UDP-glucoronosyl and UDP-glucosyl transferase	UDP-glycosyltransferase 73B4 OS=Arabidopsis thaliana OX=3702 GN=UGT73B4 PE=2 SV=1	Glycosyltransferase OS=Camellia sinensis var. sinensis OX=542762 GN=TEA_012722 PE=3 SV=1	--	--	UDP-glucose flavonoid glucosyl-transferase [Actinidia chinensis]		Iba04G018680
Meta16	Iba01G031830	MEturquoise-13	-0.994548	3.92e-08	OG0006943	Molecular Function: UDP-glycosyltransferase activity (GO:0008194);;	K23260|4.2e-116|tcc:18607972|K23260 scopoletin glucosyltransferase [EC:2.4.1.128] | (RefSeq) scopoletin glucosyltransferase	[GC]	--	UDP-glucoronosyl and UDP-glucosyl transferase	UDP-glycosyltransferase 73B4 OS=Arabidopsis thaliana OX=3702 GN=UGT73B4 PE=2 SV=1	Glycosyltransferase OS=Camellia sinensis var. sinensis OX=542762 GN=TEA_012722 PE=3 SV=1	--	--	UDP-glucose flavonoid glucosyl-transferase [Actinidia chinensis]		Iba01G013850
Meta17	Iba01G031830	MEturquoise-13	-0.863919	0.00267256	OG0006943	Molecular Function: UDP-glycosyltransferase activity (GO:0008194);;	K23260|4.2e-116|tcc:18607972|K23260 scopoletin glucosyltransferase [EC:2.4.1.128] | (RefSeq) scopoletin glucosyltransferase	[GC]	--	UDP-glucoronosyl and UDP-glucosyl transferase	UDP-glycosyltransferase 73B4 OS=Arabidopsis thaliana OX=3702 GN=UGT73B4 PE=2 SV=1	Glycosyltransferase OS=Camellia sinensis var. sinensis OX=542762 GN=TEA_012722 PE=3 SV=1	--	--	UDP-glucose flavonoid glucosyl-transferase [Actinidia chinensis]		Iba03G000920
Meta12	Iba02G034660	MEturquoise-20	-0.90047	0.000928081	OG0010742	Molecular Function: UDP-glycosyltransferase activity (GO:0008194);; Molecular Function: transferase activity, transferring hexosyl groups (GO:0016758);;	K23260|1.4e-103|cam:101489464|K23260 scopoletin glucosyltransferase [EC:2.4.1.128] | (RefSeq) UGT73F5; UDP-glucose flavonoid 3-O-glucosyltransferase 7	[GC]	--	UDP-glucoronosyl and UDP-glucosyl transferase	UDP-glycosyltransferase 73B3 OS=Arabidopsis thaliana OX=3702 GN=UGT73B3 PE=2 SV=1	Glycosyltransferase OS=Camellia sinensis var. sinensis OX=542762 GN=TEA_012722 PE=3 SV=1	--	--	UDP-glucose flavonoid glucosyl-transferase [Actinidia chinensis]
Meta15	Iba02G034660	MEturquoise-20	-0.958102	4.76e-05	OG0010742	Molecular Function: UDP-glycosyltransferase activity (GO:0008194);; Molecular Function: transferase activity, transferring hexosyl groups (GO:0016758);;	K23260|1.4e-103|cam:101489464|K23260 scopoletin glucosyltransferase [EC:2.4.1.128] | (RefSeq) UGT73F5; UDP-glucose flavonoid 3-O-glucosyltransferase 7	[GC]	--	UDP-glucoronosyl and UDP-glucosyl transferase	UDP-glycosyltransferase 73B3 OS=Arabidopsis thaliana OX=3702 GN=UGT73B3 PE=2 SV=1	Glycosyltransferase OS=Camellia sinensis var. sinensis OX=542762 GN=TEA_012722 PE=3 SV=1	--	--	UDP-glucose flavonoid glucosyl-transferase [Actinidia chinensis]
Meta16	Iba02G034660	MEturquoise-20	-0.955849	5.7e-05	OG0010742	Molecular Function: UDP-glycosyltransferase activity (GO:0008194);; Molecular Function: transferase activity, transferring hexosyl groups (GO:0016758);;	K23260|1.4e-103|cam:101489464|K23260 scopoletin glucosyltransferase [EC:2.4.1.128] | (RefSeq) UGT73F5; UDP-glucose flavonoid 3-O-glucosyltransferase 7	[GC]	--	UDP-glucoronosyl and UDP-glucosyl transferase	UDP-glycosyltransferase 73B3 OS=Arabidopsis thaliana OX=3702 GN=UGT73B3 PE=2 SV=1	Glycosyltransferase OS=Camellia sinensis var. sinensis OX=542762 GN=TEA_012722 PE=3 SV=1	--	--	UDP-glucose flavonoid glucosyl-transferase [Actinidia chinensis]
Meta12	Iba04G001300	MEturquoise-23	-0.910384	0.000649285	OG0000598	Molecular Function: UDP-glycosyltransferase activity (GO:0008194);;	K22950|4.4e-108|fve:101295404|K22950 acylphloroglucinol glucosyltransferase [EC:2.4.1.358] | (RefSeq) anthocyanidin 3-O-glucosyltransferase 2-like	[GC]	--	UDP-glucoronosyl and UDP-glucosyl transferase	Putative UDP-glucose flavonoid 3-O-glucosyltransferase 3 OS=Fragaria ananassa OX=3747 GN=GT3 PE=2 SV=1	Glycosyltransferase OS=Eucommia ulmoides OX=4392 GN=CAGT1 PE=2 SV=1	--	--	glucosyltransferase [Eucommia ulmoides]
Meta15	Iba04G001300	MEturquoise-23	-0.964003	2.81e-05	OG0000598	Molecular Function: UDP-glycosyltransferase activity (GO:0008194);;	K22950|4.4e-108|fve:101295404|K22950 acylphloroglucinol glucosyltransferase [EC:2.4.1.358] | (RefSeq) anthocyanidin 3-O-glucosyltransferase 2-like	[GC]	--	UDP-glucoronosyl and UDP-glucosyl transferase	Putative UDP-glucose flavonoid 3-O-glucosyltransferase 3 OS=Fragaria ananassa OX=3747 GN=GT3 PE=2 SV=1	Glycosyltransferase OS=Eucommia ulmoides OX=4392 GN=CAGT1 PE=2 SV=1	--	--	glucosyltransferase [Eucommia ulmoides]
Meta16	Iba04G001300	MEturquoise-23	-0.967429	1.99e-05	OG0000598	Molecular Function: UDP-glycosyltransferase activity (GO:0008194);;	K22950|4.4e-108|fve:101295404|K22950 acylphloroglucinol glucosyltransferase [EC:2.4.1.358] | (RefSeq) anthocyanidin 3-O-glucosyltransferase 2-like	[GC]	--	UDP-glucoronosyl and UDP-glucosyl transferase	Putative UDP-glucose flavonoid 3-O-glucosyltransferase 3 OS=Fragaria ananassa OX=3747 GN=GT3 PE=2 SV=1	Glycosyltransferase OS=Eucommia ulmoides OX=4392 GN=CAGT1 PE=2 SV=1	--	--	glucosyltransferase [Eucommia ulmoides]
Meta11	Iba07G027100	MEturquoise-31	0.832215	0.00538419	OG0000307	Molecular Function: UDP-glycosyltransferase activity (GO:0008194);;	K23260|6.0e-123|mdm:103418352|K23260 scopoletin glucosyltransferase [EC:2.4.1.128] | (RefSeq) scopoletin glucosyltransferase-like	[GC]	--	UDP-glucoronosyl and UDP-glucosyl transferase	UDP-glucose flavonoid 3-O-glucosyltransferase 7 OS=Fragaria ananassa OX=3747 GN=GT7 PE=1 SV=1	Glycosyltransferase OS=Actinidia chinensis var. chinensis OX=1590841 GN=CEY00_Acc23766 PE=3 SV=1	--	--	PREDICTED: scopoletin glucosyltransferase-like [Vitis vinifera]
Meta12	Iba07G027100	MEturquoise-31	0.966754	2.14e-05	OG0000307	Molecular Function: UDP-glycosyltransferase activity (GO:0008194);;	K23260|6.0e-123|mdm:103418352|K23260 scopoletin glucosyltransferase [EC:2.4.1.128] | (RefSeq) scopoletin glucosyltransferase-like	[GC]	--	UDP-glucoronosyl and UDP-glucosyl transferase	UDP-glucose flavonoid 3-O-glucosyltransferase 7 OS=Fragaria ananassa OX=3747 GN=GT7 PE=1 SV=1	Glycosyltransferase OS=Actinidia chinensis var. chinensis OX=1590841 GN=CEY00_Acc23766 PE=3 SV=1	--	--	PREDICTED: scopoletin glucosyltransferase-like [Vitis vinifera]
Meta14	Iba07G027100	MEturquoise-31	0.808271	0.00837695	OG0000307	Molecular Function: UDP-glycosyltransferase activity (GO:0008194);;	K23260|6.0e-123|mdm:103418352|K23260 scopoletin glucosyltransferase [EC:2.4.1.128] | (RefSeq) scopoletin glucosyltransferase-like	[GC]	--	UDP-glucoronosyl and UDP-glucosyl transferase	UDP-glucose flavonoid 3-O-glucosyltransferase 7 OS=Fragaria ananassa OX=3747 GN=GT7 PE=1 SV=1	Glycosyltransferase OS=Actinidia chinensis var. chinensis OX=1590841 GN=CEY00_Acc23766 PE=3 SV=1	--	--	PREDICTED: scopoletin glucosyltransferase-like [Vitis vinifera]
Meta15	Iba07G027100	MEturquoise-31	0.970165	1.47e-05	OG0000307	Molecular Function: UDP-glycosyltransferase activity (GO:0008194);;	K23260|6.0e-123|mdm:103418352|K23260 scopoletin glucosyltransferase [EC:2.4.1.128] | (RefSeq) scopoletin glucosyltransferase-like	[GC]	--	UDP-glucoronosyl and UDP-glucosyl transferase	UDP-glucose flavonoid 3-O-glucosyltransferase 7 OS=Fragaria ananassa OX=3747 GN=GT7 PE=1 SV=1	Glycosyltransferase OS=Actinidia chinensis var. chinensis OX=1590841 GN=CEY00_Acc23766 PE=3 SV=1	--	--	PREDICTED: scopoletin glucosyltransferase-like [Vitis vinifera]
Meta16	Iba07G027100	MEturquoise-31	0.966161	2.27e-05	OG0000307	Molecular Function: UDP-glycosyltransferase activity (GO:0008194);;	K23260|6.0e-123|mdm:103418352|K23260 scopoletin glucosyltransferase [EC:2.4.1.128] | (RefSeq) scopoletin glucosyltransferase-like	[GC]	--	UDP-glucoronosyl and UDP-glucosyl transferase	UDP-glucose flavonoid 3-O-glucosyltransferase 7 OS=Fragaria ananassa OX=3747 GN=GT7 PE=1 SV=1	Glycosyltransferase OS=Actinidia chinensis var. chinensis OX=1590841 GN=CEY00_Acc23766 PE=3 SV=1	--	--	PREDICTED: scopoletin glucosyltransferase-like [Vitis vinifera]
Meta17	Iba07G027100	MEturquoise-31	0.88329	0.00159251	OG0000307	Molecular Function: UDP-glycosyltransferase activity (GO:0008194);;	K23260|6.0e-123|mdm:103418352|K23260 scopoletin glucosyltransferase [EC:2.4.1.128] | (RefSeq) scopoletin glucosyltransferase-like	[GC]	--	UDP-glucoronosyl and UDP-glucosyl transferase	UDP-glucose flavonoid 3-O-glucosyltransferase 7 OS=Fragaria ananassa OX=3747 GN=GT7 PE=1 SV=1	Glycosyltransferase OS=Actinidia chinensis var. chinensis OX=1590841 GN=CEY00_Acc23766 PE=3 SV=1	--	--	PREDICTED: scopoletin glucosyltransferase-like [Vitis vinifera]
Meta11	Iba07G027100	MEturquoise-31	0.832215	0.00538419	OG0000307	Molecular Function: UDP-glycosyltransferase activity (GO:0008194);;	K23260|6.0e-123|mdm:103418352|K23260 scopoletin glucosyltransferase [EC:2.4.1.128] | (RefSeq) scopoletin glucosyltransferase-like	[GC]	--	UDP-glucoronosyl and UDP-glucosyl transferase	UDP-glucose flavonoid 3-O-glucosyltransferase 7 OS=Fragaria ananassa OX=3747 GN=GT7 PE=1 SV=1	Glycosyltransferase OS=Actinidia chinensis var. chinensis OX=1590841 GN=CEY00_Acc23766 PE=3 SV=1	--	--	PREDICTED: scopoletin glucosyltransferase-like [Vitis vinifera]
Meta12	Iba07G027100	MEturquoise-31	0.966754	2.14e-05	OG0000307	Molecular Function: UDP-glycosyltransferase activity (GO:0008194);;	K23260|6.0e-123|mdm:103418352|K23260 scopoletin glucosyltransferase [EC:2.4.1.128] | (RefSeq) scopoletin glucosyltransferase-like	[GC]	--	UDP-glucoronosyl and UDP-glucosyl transferase	UDP-glucose flavonoid 3-O-glucosyltransferase 7 OS=Fragaria ananassa OX=3747 GN=GT7 PE=1 SV=1	Glycosyltransferase OS=Actinidia chinensis var. chinensis OX=1590841 GN=CEY00_Acc23766 PE=3 SV=1	--	--	PREDICTED: scopoletin glucosyltransferase-like [Vitis vinifera]
Meta14	Iba07G027100	MEturquoise-31	0.808271	0.00837695	OG0000307	Molecular Function: UDP-glycosyltransferase activity (GO:0008194);;	K23260|6.0e-123|mdm:103418352|K23260 scopoletin glucosyltransferase [EC:2.4.1.128] | (RefSeq) scopoletin glucosyltransferase-like	[GC]	--	UDP-glucoronosyl and UDP-glucosyl transferase	UDP-glucose flavonoid 3-O-glucosyltransferase 7 OS=Fragaria ananassa OX=3747 GN=GT7 PE=1 SV=1	Glycosyltransferase OS=Actinidia chinensis var. chinensis OX=1590841 GN=CEY00_Acc23766 PE=3 SV=1	--	--	PREDICTED: scopoletin glucosyltransferase-like [Vitis vinifera]
Meta15	Iba07G027100	MEturquoise-31	0.970165	1.47e-05	OG0000307	Molecular Function: UDP-glycosyltransferase activity (GO:0008194);;	K23260|6.0e-123|mdm:103418352|K23260 scopoletin glucosyltransferase [EC:2.4.1.128] | (RefSeq) scopoletin glucosyltransferase-like	[GC]	--	UDP-glucoronosyl and UDP-glucosyl transferase	UDP-glucose flavonoid 3-O-glucosyltransferase 7 OS=Fragaria ananassa OX=3747 GN=GT7 PE=1 SV=1	Glycosyltransferase OS=Actinidia chinensis var. chinensis OX=1590841 GN=CEY00_Acc23766 PE=3 SV=1	--	--	PREDICTED: scopoletin glucosyltransferase-like [Vitis vinifera]
Meta16	Iba07G027100	MEturquoise-31	0.966161	2.27e-05	OG0000307	Molecular Function: UDP-glycosyltransferase activity (GO:0008194);;	K23260|6.0e-123|mdm:103418352|K23260 scopoletin glucosyltransferase [EC:2.4.1.128] | (RefSeq) scopoletin glucosyltransferase-like	[GC]	--	UDP-glucoronosyl and UDP-glucosyl transferase	UDP-glucose flavonoid 3-O-glucosyltransferase 7 OS=Fragaria ananassa OX=3747 GN=GT7 PE=1 SV=1	Glycosyltransferase OS=Actinidia chinensis var. chinensis OX=1590841 GN=CEY00_Acc23766 PE=3 SV=1	--	--	PREDICTED: scopoletin glucosyltransferase-like [Vitis vinifera]
Meta17	Iba07G027100	MEturquoise-31	0.88329	0.00159251	OG0000307	Molecular Function: UDP-glycosyltransferase activity (GO:0008194);;	K23260|6.0e-123|mdm:103418352|K23260 scopoletin glucosyltransferase [EC:2.4.1.128] | (RefSeq) scopoletin glucosyltransferase-like	[GC]	--	UDP-glucoronosyl and UDP-glucosyl transferase	UDP-glucose flavonoid 3-O-glucosyltransferase 7 OS=Fragaria ananassa OX=3747 GN=GT7 PE=1 SV=1	Glycosyltransferase OS=Actinidia chinensis var. chinensis OX=1590841 GN=CEY00_Acc23766 PE=3 SV=1	--	--	PREDICTED: scopoletin glucosyltransferase-like [Vitis vinifera]
Meta13	Iba06G023790	MEblue-23	0.945853	0.000115337	OG0001422	Molecular Function: UDP-glycosyltransferase activity (GO:0008194);;	K12930|1.6e-138|vvi:100233099|K12930 anthocyanidin 3-O-glucosyltransferase [EC:2.4.1.115] | (RefSeq) UFGT, AlUFGT1, AlUFGT2, FlUFGT1, FlUFGT2, ITUFGT1, ITUFGT2, RUUFGT1, RUUFGT2, VVGT1; anthocyanidin 3-O-glucosyltransferase 2	[GC]	--	UDP-glucoronosyl and UDP-glucosyl transferase	Anthocyanidin 3-O-glucosyltransferase UFGT OS=Vitis vinifera OX=29760 GN=UFGT PE=1 SV=2	Glycosyltransferase OS=Camellia sinensis OX=4442 GN=UGT78A14 PE=2 SV=1	--	--	UDP-glucose: flavonoid 3-O-glucosyltransferase [Vitis labrusca]		Iba03G039770
Meta13	Iba06G023810	MEblue-24	0.809964	0.00813529	OG0001422	Molecular Function: UDP-glycosyltransferase activity (GO:0008194);;	K12930|1.5e-123|mesc:110621779|K12930 anthocyanidin 3-O-glucosyltransferase [EC:2.4.1.115] | (RefSeq) anthocyanidin 3-O-glucosyltransferase 7	[GC]	--	UDP-glucoronosyl and UDP-glucosyl transferase	Flavonol 3-O-glucosyltransferase F3GT2 OS=Actinidia chinensis var. chinensis OX=1590841 GN=F3GT2 PE=1 SV=1	Glycosyltransferase OS=Camellia sinensis OX=4442 GN=UGT78A14 PE=2 SV=1	--	--	UDP-glucose:flavonoid 3-O-glucosyltransferase [Vitis vinifera]		Iba03G024370
Meta11	Iba05G015660	MEbrown-27	-0.943006	0.000137605	OG0010742	Molecular Function: UDP-glycosyltransferase activity (GO:0008194);;	K23260|2.3e-101|qsu:112025895|K23260 scopoletin glucosyltransferase [EC:2.4.1.128] | (RefSeq) scopoletin glucosyltransferase-like	[GC]	--	UDP-glucoronosyl and UDP-glucosyl transferase	Scopoletin glucosyltransferase OS=Nicotiana tabacum OX=4097 GN=TOGT1 PE=1 SV=1	Glycosyltransferase OS=Camellia sinensis var. sinensis OX=542762 GN=TEA_012722 PE=3 SV=1	--	--	UDP-glucose flavonoid glucosyl-transferase [Actinidia chinensis]		Iba01G046520
Meta12	Iba05G015660	MEbrown-27	-0.984391	1.54e-06	OG0010742	Molecular Function: UDP-glycosyltransferase activity (GO:0008194);;	K23260|2.3e-101|qsu:112025895|K23260 scopoletin glucosyltransferase [EC:2.4.1.128] | (RefSeq) scopoletin glucosyltransferase-like	[GC]	--	UDP-glucoronosyl and UDP-glucosyl transferase	Scopoletin glucosyltransferase OS=Nicotiana tabacum OX=4097 GN=TOGT1 PE=1 SV=1	Glycosyltransferase OS=Camellia sinensis var. sinensis OX=542762 GN=TEA_012722 PE=3 SV=1	--	--	UDP-glucose flavonoid glucosyl-transferase [Actinidia chinensis]		Iba04G018680
Meta14	Iba05G015660	MEbrown-27	-0.933537	0.000233432	OG0010742	Molecular Function: UDP-glycosyltransferase activity (GO:0008194);;	K23260|2.3e-101|qsu:112025895|K23260 scopoletin glucosyltransferase [EC:2.4.1.128] | (RefSeq) scopoletin glucosyltransferase-like	[GC]	--	UDP-glucoronosyl and UDP-glucosyl transferase	Scopoletin glucosyltransferase OS=Nicotiana tabacum OX=4097 GN=TOGT1 PE=1 SV=1	Glycosyltransferase OS=Camellia sinensis var. sinensis OX=542762 GN=TEA_012722 PE=3 SV=1	--	--	UDP-glucose flavonoid glucosyl-transferase [Actinidia chinensis]		Iba06G027170
Meta15	Iba05G015660	MEbrown-27	-0.952101	7.56e-05	OG0010742	Molecular Function: UDP-glycosyltransferase activity (GO:0008194);;	K23260|2.3e-101|qsu:112025895|K23260 scopoletin glucosyltransferase [EC:2.4.1.128] | (RefSeq) scopoletin glucosyltransferase-like	[GC]	--	UDP-glucoronosyl and UDP-glucosyl transferase	Scopoletin glucosyltransferase OS=Nicotiana tabacum OX=4097 GN=TOGT1 PE=1 SV=1	Glycosyltransferase OS=Camellia sinensis var. sinensis OX=542762 GN=TEA_012722 PE=3 SV=1	--	--	UDP-glucose flavonoid glucosyl-transferase [Actinidia chinensis]		Iba03G000920
Meta16	Iba05G015660	MEbrown-27	-0.942429	0.000142459	OG0010742	Molecular Function: UDP-glycosyltransferase activity (GO:0008194);;	K23260|2.3e-101|qsu:112025895|K23260 scopoletin glucosyltransferase [EC:2.4.1.128] | (RefSeq) scopoletin glucosyltransferase-like	[GC]	--	UDP-glucoronosyl and UDP-glucosyl transferase	Scopoletin glucosyltransferase OS=Nicotiana tabacum OX=4097 GN=TOGT1 PE=1 SV=1	Glycosyltransferase OS=Camellia sinensis var. sinensis OX=542762 GN=TEA_012722 PE=3 SV=1	--	--	UDP-glucose flavonoid glucosyl-transferase [Actinidia chinensis]		Iba04G012670
Meta17	Iba05G015660	MEbrown-27	-0.979266	4.14e-06	OG0010742	Molecular Function: UDP-glycosyltransferase activity (GO:0008194);;	K23260|2.3e-101|qsu:112025895|K23260 scopoletin glucosyltransferase [EC:2.4.1.128] | (RefSeq) scopoletin glucosyltransferase-like	[GC]	--	UDP-glucoronosyl and UDP-glucosyl transferase	Scopoletin glucosyltransferase OS=Nicotiana tabacum OX=4097 GN=TOGT1 PE=1 SV=1	Glycosyltransferase OS=Camellia sinensis var. sinensis OX=542762 GN=TEA_012722 PE=3 SV=1	--	--	UDP-glucose flavonoid glucosyl-transferase [Actinidia chinensis]		Iba04G028330
Meta13	Iba06G023810	MEblue-24	0.809964	0.00813529	OG0001422	Molecular Function: UDP-glycosyltransferase activity (GO:0008194);;	K12930|1.5e-123|mesc:110621779|K12930 anthocyanidin 3-O-glucosyltransferase [EC:2.4.1.115] | (RefSeq) anthocyanidin 3-O-glucosyltransferase 7	[GC]	--	UDP-glucoronosyl and UDP-glucosyl transferase	Flavonol 3-O-glucosyltransferase F3GT2 OS=Actinidia chinensis var. chinensis OX=1590841 GN=F3GT2 PE=1 SV=1	Glycosyltransferase OS=Camellia sinensis OX=4442 GN=UGT78A14 PE=2 SV=1	--	--	UDP-glucose:flavonoid 3-O-glucosyltransferase [Vitis vinifera]		Iba03G024370
Meta11	Iba07G013200	MEbrown-31	0.962167	3.34e-05	OG0005294	Molecular Function: UDP-glycosyltransferase activity (GO:0008194);;	K22771|3.7e-157|egr:104438950|K22771 flavonol-3-O-L-rhamnoside-7-O-glucosyltransferase [EC:2.4.1.-] | (RefSeq) UDP-glycosyltransferase 73C6	[GC]	--	UDP-glucoronosyl and UDP-glucosyl transferase	UDP-glycosyltransferase 73C3 OS=Arabidopsis thaliana OX=3702 GN=UGT73C3 PE=2 SV=1	Uncharacterized protein OS=Nyssa sinensis OX=561372 GN=F0562_016888 PE=3 SV=1	--	--	PREDICTED: UDP-glycosyltransferase 73C6-like [Eucalyptus grandis]		Iba06G024810
Meta12	Iba07G013200	MEbrown-31	0.979435	4.03e-06	OG0005294	Molecular Function: UDP-glycosyltransferase activity (GO:0008194);;	K22771|3.7e-157|egr:104438950|K22771 flavonol-3-O-L-rhamnoside-7-O-glucosyltransferase [EC:2.4.1.-] | (RefSeq) UDP-glycosyltransferase 73C6	[GC]	--	UDP-glucoronosyl and UDP-glucosyl transferase	UDP-glycosyltransferase 73C3 OS=Arabidopsis thaliana OX=3702 GN=UGT73C3 PE=2 SV=1	Uncharacterized protein OS=Nyssa sinensis OX=561372 GN=F0562_016888 PE=3 SV=1	--	--	PREDICTED: UDP-glycosyltransferase 73C6-like [Eucalyptus grandis]		Iba02G026780
Meta14	Iba07G013200	MEbrown-31	0.952734	7.22e-05	OG0005294	Molecular Function: UDP-glycosyltransferase activity (GO:0008194);;	K22771|3.7e-157|egr:104438950|K22771 flavonol-3-O-L-rhamnoside-7-O-glucosyltransferase [EC:2.4.1.-] | (RefSeq) UDP-glycosyltransferase 73C6	[GC]	--	UDP-glucoronosyl and UDP-glucosyl transferase	UDP-glycosyltransferase 73C3 OS=Arabidopsis thaliana OX=3702 GN=UGT73C3 PE=2 SV=1	Uncharacterized protein OS=Nyssa sinensis OX=561372 GN=F0562_016888 PE=3 SV=1	--	--	PREDICTED: UDP-glycosyltransferase 73C6-like [Eucalyptus grandis]		Iba03G031610
Meta15	Iba07G013200	MEbrown-31	0.936333	0.000201388	OG0005294	Molecular Function: UDP-glycosyltransferase activity (GO:0008194);;	K22771|3.7e-157|egr:104438950|K22771 flavonol-3-O-L-rhamnoside-7-O-glucosyltransferase [EC:2.4.1.-] | (RefSeq) UDP-glycosyltransferase 73C6	[GC]	--	UDP-glucoronosyl and UDP-glucosyl transferase	UDP-glycosyltransferase 73C3 OS=Arabidopsis thaliana OX=3702 GN=UGT73C3 PE=2 SV=1	Uncharacterized protein OS=Nyssa sinensis OX=561372 GN=F0562_016888 PE=3 SV=1	--	--	PREDICTED: UDP-glycosyltransferase 73C6-like [Eucalyptus grandis]		Iba02G033920
Meta16	Iba07G013200	MEbrown-31	0.927768	0.000310599	OG0005294	Molecular Function: UDP-glycosyltransferase activity (GO:0008194);;	K22771|3.7e-157|egr:104438950|K22771 flavonol-3-O-L-rhamnoside-7-O-glucosyltransferase [EC:2.4.1.-] | (RefSeq) UDP-glycosyltransferase 73C6	[GC]	--	UDP-glucoronosyl and UDP-glucosyl transferase	UDP-glycosyltransferase 73C3 OS=Arabidopsis thaliana OX=3702 GN=UGT73C3 PE=2 SV=1	Uncharacterized protein OS=Nyssa sinensis OX=561372 GN=F0562_016888 PE=3 SV=1	--	--	PREDICTED: UDP-glycosyltransferase 73C6-like [Eucalyptus grandis]		Iba01G034140
Meta17	Iba07G013200	MEbrown-31	0.988736	4.94e-07	OG0005294	Molecular Function: UDP-glycosyltransferase activity (GO:0008194);;	K22771|3.7e-157|egr:104438950|K22771 flavonol-3-O-L-rhamnoside-7-O-glucosyltransferase [EC:2.4.1.-] | (RefSeq) UDP-glycosyltransferase 73C6	[GC]	--	UDP-glucoronosyl and UDP-glucosyl transferase	UDP-glycosyltransferase 73C3 OS=Arabidopsis thaliana OX=3702 GN=UGT73C3 PE=2 SV=1	Uncharacterized protein OS=Nyssa sinensis OX=561372 GN=F0562_016888 PE=3 SV=1	--	--	PREDICTED: UDP-glycosyltransferase 73C6-like [Eucalyptus grandis]		Iba05G016210
Meta13	Iba04G032830	MEblue-6	0.982518	2.29e-06	OG0002257	Cellular Component: integral component of membrane (GO:0016021);; Molecular Function: transferase activity, transferring glycosyl groups (GO:0016757);;	K08238|4.9e-94|bvg:104894005|K08238 xyloglucan 6-xylosyltransferase [EC:2.4.2.39] | (RefSeq) probable xyloglucan 6-xylosyltransferase 5	[GM]	--	galactosyl transferase GMA12/MNN10 family	Putative glycosyltransferase 7 OS=Arabidopsis thaliana OX=3702 GN=GT7 PE=2 SV=1	Uncharacterized protein OS=Nyssa sinensis OX=561372 GN=F0562_006262 PE=3 SV=1	--	--	PREDICTED: galactomannan galactosyltransferase 1-like [Cucumis sativus]		Iba02G007870
Meta11	Iba04G018680	MEbrown-2	0.970204	1.46e-05	OG0013137	Cellular Component: integral component of membrane (GO:0016021);; Molecular Function: lactosylceramide 4-alpha-galactosyltransferase activity (GO:0050512);;	K01988|9.0e-137|nnu:104586450|K01988 lactosylceramide 4-alpha-galactosyltransferase [EC:2.4.1.228] | (RefSeq) uncharacterized protein At4g19900-like	[G]	Carbohydrate transport and metabolism	Alpha 1,4-glycosyltransferase conserved region	Uncharacterized protein At4g19900 OS=Arabidopsis thaliana OX=3702 GN=At4g19900 PE=2 SV=1	Putative lactosylceramide 4-alpha-galactosyltransferase OS=Davidia involucrata OX=16924 GN=Din_005136 PE=4 SV=1	G	Carbohydrate transport and metabolism	PREDICTED: uncharacterized protein At4g19900-like [Nelumbo nucifera]		Iba05G017160
Meta12	Iba04G018680	MEbrown-2	0.963359	2.99e-05	OG0013137	Cellular Component: integral component of membrane (GO:0016021);; Molecular Function: lactosylceramide 4-alpha-galactosyltransferase activity (GO:0050512);;	K01988|9.0e-137|nnu:104586450|K01988 lactosylceramide 4-alpha-galactosyltransferase [EC:2.4.1.228] | (RefSeq) uncharacterized protein At4g19900-like	[G]	Carbohydrate transport and metabolism	Alpha 1,4-glycosyltransferase conserved region	Uncharacterized protein At4g19900 OS=Arabidopsis thaliana OX=3702 GN=At4g19900 PE=2 SV=1	Putative lactosylceramide 4-alpha-galactosyltransferase OS=Davidia involucrata OX=16924 GN=Din_005136 PE=4 SV=1	G	Carbohydrate transport and metabolism	PREDICTED: uncharacterized protein At4g19900-like [Nelumbo nucifera]		Iba02G033920
Meta14	Iba04G018680	MEbrown-2	0.966791	2.13e-05	OG0013137	Cellular Component: integral component of membrane (GO:0016021);; Molecular Function: lactosylceramide 4-alpha-galactosyltransferase activity (GO:0050512);;	K01988|9.0e-137|nnu:104586450|K01988 lactosylceramide 4-alpha-galactosyltransferase [EC:2.4.1.228] | (RefSeq) uncharacterized protein At4g19900-like	[G]	Carbohydrate transport and metabolism	Alpha 1,4-glycosyltransferase conserved region	Uncharacterized protein At4g19900 OS=Arabidopsis thaliana OX=3702 GN=At4g19900 PE=2 SV=1	Putative lactosylceramide 4-alpha-galactosyltransferase OS=Davidia involucrata OX=16924 GN=Din_005136 PE=4 SV=1	G	Carbohydrate transport and metabolism	PREDICTED: uncharacterized protein At4g19900-like [Nelumbo nucifera]		Iba01G028950
Meta15	Iba04G018680	MEbrown-2	0.909129	0.000680792	OG0013137	Cellular Component: integral component of membrane (GO:0016021);; Molecular Function: lactosylceramide 4-alpha-galactosyltransferase activity (GO:0050512);;	K01988|9.0e-137|nnu:104586450|K01988 lactosylceramide 4-alpha-galactosyltransferase [EC:2.4.1.228] | (RefSeq) uncharacterized protein At4g19900-like	[G]	Carbohydrate transport and metabolism	Alpha 1,4-glycosyltransferase conserved region	Uncharacterized protein At4g19900 OS=Arabidopsis thaliana OX=3702 GN=At4g19900 PE=2 SV=1	Putative lactosylceramide 4-alpha-galactosyltransferase OS=Davidia involucrata OX=16924 GN=Din_005136 PE=4 SV=1	G	Carbohydrate transport and metabolism	PREDICTED: uncharacterized protein At4g19900-like [Nelumbo nucifera]		Iba05G016210
Meta16	Iba04G018680	MEbrown-2	0.903713	0.000829192	OG0013137	Cellular Component: integral component of membrane (GO:0016021);; Molecular Function: lactosylceramide 4-alpha-galactosyltransferase activity (GO:0050512);;	K01988|9.0e-137|nnu:104586450|K01988 lactosylceramide 4-alpha-galactosyltransferase [EC:2.4.1.228] | (RefSeq) uncharacterized protein At4g19900-like	[G]	Carbohydrate transport and metabolism	Alpha 1,4-glycosyltransferase conserved region	Uncharacterized protein At4g19900 OS=Arabidopsis thaliana OX=3702 GN=At4g19900 PE=2 SV=1	Putative lactosylceramide 4-alpha-galactosyltransferase OS=Davidia involucrata OX=16924 GN=Din_005136 PE=4 SV=1	G	Carbohydrate transport and metabolism	PREDICTED: uncharacterized protein At4g19900-like [Nelumbo nucifera]		Iba01G050510
Meta17	Iba04G018680	MEbrown-2	0.997065	4.49e-09	OG0013137	Cellular Component: integral component of membrane (GO:0016021);; Molecular Function: lactosylceramide 4-alpha-galactosyltransferase activity (GO:0050512);;	K01988|9.0e-137|nnu:104586450|K01988 lactosylceramide 4-alpha-galactosyltransferase [EC:2.4.1.228] | (RefSeq) uncharacterized protein At4g19900-like	[G]	Carbohydrate transport and metabolism	Alpha 1,4-glycosyltransferase conserved region	Uncharacterized protein At4g19900 OS=Arabidopsis thaliana OX=3702 GN=At4g19900 PE=2 SV=1	Putative lactosylceramide 4-alpha-galactosyltransferase OS=Davidia involucrata OX=16924 GN=Din_005136 PE=4 SV=1	G	Carbohydrate transport and metabolism	PREDICTED: uncharacterized protein At4g19900-like [Nelumbo nucifera]		Iba07G013200
Meta11	Iba01G009140	MEbrown-7	-0.967489	1.98e-05	na	Cellular Component: integral component of membrane (GO:0016021);; Molecular Function: transferase activity, transferring glycosyl groups (GO:0016757);;	K08238|1.3e-93|bna:106427143|K08238 xyloglucan 6-xylosyltransferase [EC:2.4.2.39] | (RefSeq) probable xyloglucan 6-xylosyltransferase 5 isoform X2	[GM]	--	galactosyl transferase GMA12/MNN10 family	Galactomannan galactosyltransferase 1 OS=Cyamopsis tetragonoloba OX=3832 GN=GMGT1 PE=1 SV=1	Glycosyltransferase OS=Actinidia chinensis var. chinensis OX=1590841 GN=CEY00_Acc05967 PE=3 SV=1	--	--	hypothetical protein VITISV_015452 [Vitis vinifera]		Iba07G000370
Meta12	Iba01G009140	MEbrown-7	-0.971601	1.24e-05	na	Cellular Component: integral component of membrane (GO:0016021);; Molecular Function: transferase activity, transferring glycosyl groups (GO:0016757);;	K08238|1.3e-93|bna:106427143|K08238 xyloglucan 6-xylosyltransferase [EC:2.4.2.39] | (RefSeq) probable xyloglucan 6-xylosyltransferase 5 isoform X2	[GM]	--	galactosyl transferase GMA12/MNN10 family	Galactomannan galactosyltransferase 1 OS=Cyamopsis tetragonoloba OX=3832 GN=GMGT1 PE=1 SV=1	Glycosyltransferase OS=Actinidia chinensis var. chinensis OX=1590841 GN=CEY00_Acc05967 PE=3 SV=1	--	--	hypothetical protein VITISV_015452 [Vitis vinifera]		Iba03G005800
Meta14	Iba01G009140	MEbrown-7	-0.956181	5.56e-05	na	Cellular Component: integral component of membrane (GO:0016021);; Molecular Function: transferase activity, transferring glycosyl groups (GO:0016757);;	K08238|1.3e-93|bna:106427143|K08238 xyloglucan 6-xylosyltransferase [EC:2.4.2.39] | (RefSeq) probable xyloglucan 6-xylosyltransferase 5 isoform X2	[GM]	--	galactosyl transferase GMA12/MNN10 family	Galactomannan galactosyltransferase 1 OS=Cyamopsis tetragonoloba OX=3832 GN=GMGT1 PE=1 SV=1	Glycosyltransferase OS=Actinidia chinensis var. chinensis OX=1590841 GN=CEY00_Acc05967 PE=3 SV=1	--	--	hypothetical protein VITISV_015452 [Vitis vinifera]		Iba05G022920
Meta15	Iba01G009140	MEbrown-7	-0.925678	0.000342479	na	Cellular Component: integral component of membrane (GO:0016021);; Molecular Function: transferase activity, transferring glycosyl groups (GO:0016757);;	K08238|1.3e-93|bna:106427143|K08238 xyloglucan 6-xylosyltransferase [EC:2.4.2.39] | (RefSeq) probable xyloglucan 6-xylosyltransferase 5 isoform X2	[GM]	--	galactosyl transferase GMA12/MNN10 family	Galactomannan galactosyltransferase 1 OS=Cyamopsis tetragonoloba OX=3832 GN=GMGT1 PE=1 SV=1	Glycosyltransferase OS=Actinidia chinensis var. chinensis OX=1590841 GN=CEY00_Acc05967 PE=3 SV=1	--	--	hypothetical protein VITISV_015452 [Vitis vinifera]		Iba07G017380
Meta16	Iba01G009140	MEbrown-7	-0.915227	0.000537143	na	Cellular Component: integral component of membrane (GO:0016021);; Molecular Function: transferase activity, transferring glycosyl groups (GO:0016757);;	K08238|1.3e-93|bna:106427143|K08238 xyloglucan 6-xylosyltransferase [EC:2.4.2.39] | (RefSeq) probable xyloglucan 6-xylosyltransferase 5 isoform X2	[GM]	--	galactosyl transferase GMA12/MNN10 family	Galactomannan galactosyltransferase 1 OS=Cyamopsis tetragonoloba OX=3832 GN=GMGT1 PE=1 SV=1	Glycosyltransferase OS=Actinidia chinensis var. chinensis OX=1590841 GN=CEY00_Acc05967 PE=3 SV=1	--	--	hypothetical protein VITISV_015452 [Vitis vinifera]		Iba01G009140
Meta17	Iba01G009140	MEbrown-7	-0.987714	6.69e-07	na	Cellular Component: integral component of membrane (GO:0016021);; Molecular Function: transferase activity, transferring glycosyl groups (GO:0016757);;	K08238|1.3e-93|bna:106427143|K08238 xyloglucan 6-xylosyltransferase [EC:2.4.2.39] | (RefSeq) probable xyloglucan 6-xylosyltransferase 5 isoform X2	[GM]	--	galactosyl transferase GMA12/MNN10 family	Galactomannan galactosyltransferase 1 OS=Cyamopsis tetragonoloba OX=3832 GN=GMGT1 PE=1 SV=1	Glycosyltransferase OS=Actinidia chinensis var. chinensis OX=1590841 GN=CEY00_Acc05967 PE=3 SV=1	--	--	hypothetical protein VITISV_015452 [Vitis vinifera]		Iba06G028020
Meta12	Iba07G000370	MEturquoise-11	-0.970925	1.34e-05	OG0033431	Molecular Function: transferase activity, transferring glycosyl groups (GO:0016757);;	K23869|3.5e-206|ccav:112507321|K23869 galactan beta-1,4-galactosyltransferase [EC:2.4.1.-] | (RefSeq) galactan beta-1,4-galactosyltransferase GALS3-like	[S]	Function unknown	Glycosyltransferase family 92	Galactan beta-1,4-galactosyltransferase GALS3 OS=Arabidopsis thaliana OX=3702 GN=GALS3 PE=2 SV=1	Glycosyltransferase family 92 protein OS=Davidia involucrata OX=16924 GN=Din_006354 PE=3 SV=1	S	Function unknown	PREDICTED: uncharacterized protein LOC104599797 [Nelumbo nucifera]		Iba01G043710
Meta15	Iba07G000370	MEturquoise-11	-0.996624	7.34e-09	OG0033431	Molecular Function: transferase activity, transferring glycosyl groups (GO:0016757);;	K23869|3.5e-206|ccav:112507321|K23869 galactan beta-1,4-galactosyltransferase [EC:2.4.1.-] | (RefSeq) galactan beta-1,4-galactosyltransferase GALS3-like	[S]	Function unknown	Glycosyltransferase family 92	Galactan beta-1,4-galactosyltransferase GALS3 OS=Arabidopsis thaliana OX=3702 GN=GALS3 PE=2 SV=1	Glycosyltransferase family 92 protein OS=Davidia involucrata OX=16924 GN=Din_006354 PE=3 SV=1	S	Function unknown	PREDICTED: uncharacterized protein LOC104599797 [Nelumbo nucifera]		Iba06G016710
Meta16	Iba07G000370	MEturquoise-11	-0.994111	5.13e-08	OG0033431	Molecular Function: transferase activity, transferring glycosyl groups (GO:0016757);;	K23869|3.5e-206|ccav:112507321|K23869 galactan beta-1,4-galactosyltransferase [EC:2.4.1.-] | (RefSeq) galactan beta-1,4-galactosyltransferase GALS3-like	[S]	Function unknown	Glycosyltransferase family 92	Galactan beta-1,4-galactosyltransferase GALS3 OS=Arabidopsis thaliana OX=3702 GN=GALS3 PE=2 SV=1	Glycosyltransferase family 92 protein OS=Davidia involucrata OX=16924 GN=Din_006354 PE=3 SV=1	S	Function unknown	PREDICTED: uncharacterized protein LOC104599797 [Nelumbo nucifera]		Iba01G031830
Meta17	Iba07G000370	MEturquoise-11	-0.858502	0.00304689	OG0033431	Molecular Function: transferase activity, transferring glycosyl groups (GO:0016757);;	K23869|3.5e-206|ccav:112507321|K23869 galactan beta-1,4-galactosyltransferase [EC:2.4.1.-] | (RefSeq) galactan beta-1,4-galactosyltransferase GALS3-like	[S]	Function unknown	Glycosyltransferase family 92	Galactan beta-1,4-galactosyltransferase GALS3 OS=Arabidopsis thaliana OX=3702 GN=GALS3 PE=2 SV=1	Glycosyltransferase family 92 protein OS=Davidia involucrata OX=16924 GN=Din_006354 PE=3 SV=1	S	Function unknown	PREDICTED: uncharacterized protein LOC104599797 [Nelumbo nucifera]		Iba02G033450
