# Supplementary material for: A chromosome level genome, as well as transcriptomes and metabolomes, insights into genome evolution and the biosynthesis of kaempferol and kaempferol derivatives in Impatiens balsamina (Balsaminaceae)
Source: Front Plant Sci. 2026 Feb 11;17:1725789. doi: 10.3389/fpls.2026.1725789 (PMC12932442; doi:10.3389/fpls.2026.1725789)
Supplement: Supplementary Data Sheet 1 — Integrated functional annotation for predicting protein-coding genes. [file DataSheet1.zip › all supplementary files/Dataset 15 Protein-protein interaction information between differentially expressed gene.xlsx]

## Sheet: all genes
#Query_id1	Type	Query_id2	Subject_id1	Subject_id2	Score
Iba01G000020	pp	Iba01G001020	29760.VIT_01s0010g02740.t01	29760.VIT_05s0020g03080.t01	169
Iba01G000020	pp	Iba01G001540	29760.VIT_01s0010g02740.t01	29760.VIT_07s0005g01790.t01	169
Iba01G000020	pp	Iba01G039640	29760.VIT_01s0010g02740.t01	29760.VIT_18s0001g02810.t01	169
Iba01G000020	pp	Iba03G022140	29760.VIT_01s0010g02740.t01	29760.VIT_03s0063g02080.t01	165
Iba01G000020	pp	Iba03G022790	29760.VIT_01s0010g02740.t01	29760.VIT_14s0030g01340.t01	165
Iba01G000020	pp	Iba03G044450	29760.VIT_01s0010g02740.t01	29760.VIT_02s0025g01410.t01	169
Iba01G000020	pp	Iba06G002100	29760.VIT_01s0010g02740.t01	29760.VIT_05s0020g03080.t01	169
Iba01G000020	pp	Iba06G025290	29760.VIT_01s0010g02740.t01	29760.VIT_03s0063g01880.t01	169
Iba01G000080	pp	Iba01G001230	29760.VIT_07s0005g02660.t01	29760.VIT_05s0020g02390.t01	161
Iba01G000080	pp	Iba01G001230	29760.VIT_07s0005g02660.t01	29760.VIT_05s0020g02390.t01	163
Iba01G000080	pp	Iba01G010670	29760.VIT_07s0005g02660.t01	29760.VIT_14s0006g02720.t01	152
Iba01G000080	pp	Iba01G011460	29760.VIT_07s0005g02660.t01	29760.VIT_07s0031g02270.t01	152
Iba01G000080	pp	Iba01G012620	29760.VIT_07s0005g02660.t01	29760.VIT_04s0023g01500.t01	152
Iba01G000080	pp	Iba01G023450	29760.VIT_07s0005g02660.t01	29760.VIT_19s0014g03280.t01	153
Iba01G000080	pp	Iba01G027670	29760.VIT_07s0005g02660.t01	29760.VIT_11s0016g00440.t01	163
Iba01G000080	pp	Iba01G027810	29760.VIT_07s0005g02660.t01	29760.VIT_11s0016g01390.t01	157
Iba01G000080	pp	Iba01G028210	29760.VIT_07s0005g02660.t01	29760.VIT_11s0016g03010.t01	159
Iba01G000080	pp	Iba01G028380	29760.VIT_07s0005g02660.t01	29760.VIT_11s0016g03920.t01	152
Iba01G000080	pp	Iba01G031270	29760.VIT_07s0005g02660.t01	29760.VIT_08s0007g02960.t01	165
Iba01G000080	pp	Iba01G031720	29760.VIT_07s0005g02660.t01	29760.VIT_02s0012g00550.t01	159
Iba01G000080	pp	Iba01G033720	29760.VIT_07s0005g02660.t01	29760.VIT_02s0012g02660.t01	200
Iba01G000080	pp	Iba01G035200	29760.VIT_07s0005g02660.t01	29760.VIT_18s0157g00210.t01	159
Iba01G000080	pp	Iba01G039970	29760.VIT_07s0005g02660.t01	29760.VIT_18s0072g01220.t01	153
Iba01G000080	pp	Iba01G045340	29760.VIT_07s0005g02660.t01	29760.VIT_00s0477g00040.t01	159
Iba01G000080	pp	Iba01G046560	29760.VIT_07s0005g02660.t01	29760.VIT_08s0007g08730.t01	153
Iba01G000080	pp	Iba02G002700	29760.VIT_07s0005g02660.t01	29760.VIT_02s0012g01330.t01	154
Iba01G000080	pp	Iba02G002900	29760.VIT_07s0005g02660.t01	29760.VIT_15s0021g00480.t01	156
Iba01G000080	pp	Iba02G008430	29760.VIT_07s0005g02660.t01	29760.VIT_19s0014g03510.t01	154
Iba01G000080	pp	Iba02G013030	29760.VIT_07s0005g02660.t01	29760.VIT_05s0020g03760.t01	165
Iba01G000080	pp	Iba02G013730	29760.VIT_07s0005g02660.t01	29760.VIT_05s0049g01260.t01	163
Iba01G000080	pp	Iba02G020660	29760.VIT_07s0005g02660.t01	29760.VIT_18s0001g11790.t01	159
Iba01G000080	pp	Iba02G021420	29760.VIT_07s0005g02660.t01	29760.VIT_04s0008g05650.t01	157
Iba01G000080	pp	Iba02G021420	29760.VIT_07s0005g02660.t01	29760.VIT_04s0008g05650.t01	159
Iba01G000080	pp	Iba02G027350	29760.VIT_07s0005g02660.t01	29760.VIT_11s0103g00620.t01	159
Iba01G000080	pp	Iba02G029720	29760.VIT_07s0005g02660.t01	29760.VIT_06s0004g04570.t01	157
Iba01G000080	pp	Iba02G031360	29760.VIT_07s0005g02660.t01	29760.VIT_19s0177g00040.t01	156
Iba01G000080	pp	Iba02G031360	29760.VIT_07s0005g02660.t01	29760.VIT_19s0177g00040.t01	157
Iba01G000080	pp	Iba02G031360	29760.VIT_07s0005g02660.t01	29760.VIT_19s0177g00040.t01	158
Iba01G000080	pp	Iba02G032180	29760.VIT_07s0005g02660.t01	29760.VIT_08s0007g01340.t01	192
Iba01G000080	pp	Iba02G034270	29760.VIT_07s0005g02660.t01	29760.VIT_06s0061g00350.t01	153
Iba01G000080	pp	Iba02G044940	29760.VIT_07s0005g02660.t01	29760.VIT_17s0000g06370.t01	152
Iba01G000080	pp	Iba02G046650	29760.VIT_07s0005g02660.t01	29760.VIT_08s0105g00480.t01	163
Iba01G000080	pp	Iba02G047810	29760.VIT_07s0005g02660.t01	29760.VIT_16s0039g00010.t01	153
Iba01G000080	pp	Iba02G052110	29760.VIT_07s0005g02660.t01	29760.VIT_07s0005g02000.t01	150
Iba01G000080	pp	Iba02G052110	29760.VIT_07s0005g02660.t01	29760.VIT_07s0005g02000.t01	151
Iba01G000080	pp	Iba03G007130	29760.VIT_07s0005g02660.t01	29760.VIT_08s0040g01620.t01	153
Iba01G000080	pp	Iba03G008000	29760.VIT_07s0005g02660.t01	29760.VIT_08s0007g00840.t01	158
Iba01G000080	pp	Iba03G009350	29760.VIT_07s0005g02660.t01	29760.VIT_18s0001g10820.t01	159
Iba01G000080	pp	Iba03G016940	29760.VIT_07s0005g02660.t01	29760.VIT_12s0055g00490.t01	156
Iba01G000080	pp	Iba03G024990	29760.VIT_07s0005g02660.t01	29760.VIT_01s0011g06370.t01	159
Iba01G000080	pp	Iba03G027200	29760.VIT_07s0005g02660.t01	29760.VIT_15s0021g01130.t01	150
Iba01G000080	pp	Iba03G027200	29760.VIT_07s0005g02660.t01	29760.VIT_15s0021g01130.t01	151
Iba01G000080	pp	Iba03G027330	29760.VIT_07s0005g02660.t01	29760.VIT_15s0021g00480.t01	156
Iba01G000080	pp	Iba03G038510	29760.VIT_07s0005g02660.t01	29760.VIT_11s0016g05490.t01	157
Iba01G000080	pp	Iba04G000270	29760.VIT_07s0005g02660.t01	29760.VIT_09s0054g01780.t01	161
Iba01G000080	pp	Iba04G000290	29760.VIT_07s0005g02660.t01	29760.VIT_04s0023g01860.t01	152
Iba01G000080	pp	Iba04G003940	29760.VIT_07s0005g02660.t01	29760.VIT_05s0094g00850.t01	163
Iba01G000080	pp	Iba04G005230	29760.VIT_07s0005g02660.t01	29760.VIT_05s0020g02170.t01	152
Iba01G000080	pp	Iba04G030330	29760.VIT_07s0005g02660.t01	29760.VIT_07s0031g02270.t01	152
Iba01G000080	pp	Iba05G002300	29760.VIT_07s0005g02660.t01	29760.VIT_18s0072g00400.t01	152
Iba01G000080	pp	Iba05G007250	29760.VIT_07s0005g02660.t01	29760.VIT_18s0001g06760.t01	159
Iba01G000080	pp	Iba05G007280	29760.VIT_07s0005g02660.t01	29760.VIT_18s0001g05570.t01	152
Iba01G000080	pp	Iba05G011570	29760.VIT_07s0005g02660.t01	29760.VIT_18s0001g15310.t01	152
Iba01G000080	pp	Iba05G017300	29760.VIT_07s0005g02660.t01	29760.VIT_18s0072g01220.t01	153
Iba01G000080	pp	Iba05G018560	29760.VIT_07s0005g02660.t01	29760.VIT_11s0103g00620.t01	159
Iba01G000080	pp	Iba05G019130	29760.VIT_07s0005g02660.t01	29760.VIT_10s0042g00200.t01	152
Iba01G000080	pp	Iba05G019580	29760.VIT_07s0005g02660.t01	29760.VIT_01s0010g03390.t01	159
Iba01G000080	pp	Iba05G026850	29760.VIT_07s0005g02660.t01	29760.VIT_16s0039g02170.t01	152
Iba01G000080	pp	Iba05G028530	29760.VIT_07s0005g02660.t01	29760.VIT_08s0040g01620.t01	153
Iba01G000080	pp	Iba05G035790	29760.VIT_07s0005g02660.t01	29760.VIT_16s0013g01950.t01	152
Iba01G000080	pp	Iba05G035850	29760.VIT_07s0005g02660.t01	29760.VIT_16s0013g01950.t01	152
Iba01G000080	pp	Iba05G036060	29760.VIT_07s0005g02660.t01	29760.VIT_08s0040g00020.t01	152
Iba01G000080	pp	Iba05G040690	29760.VIT_07s0005g02660.t01	29760.VIT_00s0225g00110.t01	165
Iba01G000080	pp	Iba06G003550	29760.VIT_07s0005g02660.t01	29760.VIT_06s0004g04510.t01	150
Iba01G000080	pp	Iba06G003550	29760.VIT_07s0005g02660.t01	29760.VIT_06s0004g04510.t01	153
Iba01G000080	pp	Iba06G003550	29760.VIT_07s0005g02660.t01	29760.VIT_06s0004g04510.t01	154
Iba01G000080	pp	Iba06G004190	29760.VIT_07s0005g02660.t01	29760.VIT_00s0207g00270.t01	152
Iba01G000080	pp	Iba06G005730	29760.VIT_07s0005g02660.t01	29760.VIT_04s0023g02700.t01	152
Iba01G000080	pp	Iba06G009910	29760.VIT_07s0005g02660.t01	29760.VIT_17s0053g00430.t01	154
Iba01G000080	pp	Iba06G023290	29760.VIT_07s0005g02660.t01	29760.VIT_11s0016g04020.t01	165
Iba01G000080	pp	Iba06G024560	29760.VIT_07s0005g02660.t01	29760.VIT_00s0291g00100.t01	208
Iba01G000080	pp	Iba07G002370	29760.VIT_07s0005g02660.t01	29760.VIT_04s0008g05650.t01	157
Iba01G000080	pp	Iba07G002370	29760.VIT_07s0005g02660.t01	29760.VIT_04s0008g05650.t01	159
Iba01G000080	pp	Iba07G003300	29760.VIT_07s0005g02660.t01	29760.VIT_00s0404g00040.t01	154
Iba01G000080	pp	Iba07G006190	29760.VIT_07s0005g02660.t01	29760.VIT_01s0026g01460.t01	152
Iba01G000080	pp	Iba07G011770	29760.VIT_07s0005g02660.t01	29760.VIT_08s0007g01340.t01	192
Iba01G000080	pp	Iba07G013090	29760.VIT_07s0005g02660.t01	29760.VIT_08s0040g01620.t01	153
Iba01G000080	pp	Iba07G016230	29760.VIT_07s0005g02660.t01	29760.VIT_17s0000g05120.t01	208
Iba01G000080	pp	Iba07G019170	29760.VIT_07s0005g02660.t01	29760.VIT_16s0050g01620.t01	153
Iba01G000080	pp	Iba07G020950	29760.VIT_07s0005g02660.t01	29760.VIT_07s0151g00590.t01	159
Iba01G000080	pp	Iba07G026560	29760.VIT_07s0005g02660.t01	29760.VIT_07s0031g01640.t01	151
Iba01G000080	pp	Iba07G030780	29760.VIT_07s0005g02660.t01	29760.VIT_02s0012g02660.t01	200
Iba01G000100	pp	Iba02G027690	29760.VIT_05s0062g01320.t01	29760.VIT_00s0540g00020.t01	169
Iba01G000100	pp	Iba02G027700	29760.VIT_05s0062g01320.t01	29760.VIT_11s0149g00280.t01	169
Iba01G000100	pp	Iba03G005480	29760.VIT_05s0062g01320.t01	29760.VIT_07s0005g00740.t01	153
Iba01G000100	pp	Iba04G026790	29760.VIT_05s0062g01320.t01	29760.VIT_07s0005g00740.t01	153
Iba01G000100	pp	Iba05G008430	29760.VIT_05s0062g01320.t01	29760.VIT_18s0001g14040.t01	153
Iba01G000100	pp	Iba07G020100	29760.VIT_05s0062g01320.t01	29760.VIT_07s0005g00740.t01	153
Iba01G000100	pp	Iba07G031340	29760.VIT_05s0062g01320.t01	29760.VIT_02s0025g01380.t01	153
Iba01G000290	pp	Iba01G018760	29760.VIT_05s0094g01110.t01	29760.VIT_14s0068g01960.t01	882
Iba01G000290	pp	Iba02G005170	29760.VIT_05s0094g01110.t01	29760.VIT_07s0005g04190.t01	150
Iba01G000290	pp	Iba02G029060	29760.VIT_05s0094g01110.t01	29760.VIT_14s0006g02240.t01	438
Iba01G000290	pp	Iba02G033520	29760.VIT_05s0094g01110.t01	29760.VIT_08s0040g00360.t01	150
Iba01G000290	pp	Iba02G034100	29760.VIT_05s0094g01110.t01	29760.VIT_08s0040g00360.t01	150
Iba01G000290	pp	Iba03G044670	29760.VIT_05s0094g01110.t01	29760.VIT_00s0309g00020.t01	150
Iba01G000290	pp	Iba04G031210	29760.VIT_05s0094g01110.t01	29760.VIT_14s0006g02240.t01	438
Iba01G000290	pp	Iba05G018050	29760.VIT_05s0094g01110.t01	29760.VIT_11s0037g00880.t01	150
Iba01G000290	pp	Iba05G024860	29760.VIT_05s0094g01110.t01	29760.VIT_07s0005g04190.t01	150
Iba01G000430	pp	Iba01G025250	3694.POPTR_0008s15860.1	3694.POPTR_0014s15760.1	426
Iba01G000430	pp	Iba01G048550	3694.POPTR_0008s15860.1	3694.POPTR_0005s14680.1	165
Iba01G000430	pp	Iba01G049000	3694.POPTR_0008s15860.1	3694.POPTR_0009s07750.1	400
Iba01G000430	pp	Iba02G006060	3694.POPTR_0008s15860.1	3694.POPTR_0001s34620.1	158
Iba01G000430	pp	Iba02G029960	3694.POPTR_0008s15860.1	3694.POPTR_0005s14680.1	165
Iba01G000430	pp	Iba03G003700	3694.POPTR_0008s15860.1	3694.POPTR_0005s26170.1	229
Iba01G000430	pp	Iba05G032340	3694.POPTR_0008s15860.1	3694.POPTR_0002s21490.1	171
Iba01G000430	pp	Iba05G032340	3694.POPTR_0008s15860.1	3694.POPTR_0002s21490.1	394
Iba01G000430	pp	Iba05G032340	3694.POPTR_0008s15860.1	3694.POPTR_0002s21490.1	396
Iba01G000430	pp	Iba06G003330	3694.POPTR_0008s15860.1	3694.POPTR_0005s14680.1	165
Iba01G000430	pp	Iba06G003460	3694.POPTR_0008s15860.1	3694.POPTR_0005s14680.1	165
Iba01G000430	pp	Iba06G003470	3694.POPTR_0008s15860.1	3694.POPTR_0005s14680.1	165
Iba01G000430	pp	Iba06G019780	3694.POPTR_0008s15860.1	3694.POPTR_0004s09050.1	165
Iba01G000430	pp	Iba07G001650	3694.POPTR_0008s15860.1	3694.POPTR_0005s14680.1	165
Iba01G000530	pp	Iba01G000750	4113.PGSC0003DMT400051941	4113.PGSC0003DMT400044210	161
Iba01G000530	pp	Iba01G000750	4113.PGSC0003DMT400051941	4113.PGSC0003DMT400044210	171
Iba01G000530	pp	Iba01G001040	4113.PGSC0003DMT400051941	4113.PGSC0003DMT400081426	190
Iba01G000530	pp	Iba01G004220	4113.PGSC0003DMT400051941	4113.PGSC0003DMT400020207	175
Iba01G000530	pp	Iba01G005460	4113.PGSC0003DMT400051941	4113.PGSC0003DMT400016460	205
Iba01G000530	pp	Iba01G013520	4113.PGSC0003DMT400051941	4113.PGSC0003DMT400003590	173
Iba01G000530	pp	Iba01G013520	4113.PGSC0003DMT400051941	4113.PGSC0003DMT400003590	175
Iba01G000530	pp	Iba01G013770	4113.PGSC0003DMT400051941	4113.PGSC0003DMT400003546	173
Iba01G000530	pp	Iba01G013770	4113.PGSC0003DMT400051941	4113.PGSC0003DMT400003546	175
Iba01G000530	pp	Iba01G015120	4113.PGSC0003DMT400051941	4113.PGSC0003DMT400042276	175
Iba01G000530	pp	Iba01G015120	4113.PGSC0003DMT400051941	4113.PGSC0003DMT400042276	179
Iba01G000530	pp	Iba01G015590	4113.PGSC0003DMT400051941	4113.PGSC0003DMT400028760	171
Iba01G000530	pp	Iba01G015590	4113.PGSC0003DMT400051941	4113.PGSC0003DMT400028760	173
Iba01G000530	pp	Iba01G015930	4113.PGSC0003DMT400051941	4113.PGSC0003DMT400061482	275
Iba01G000530	pp	Iba01G016660	4113.PGSC0003DMT400051941	4113.PGSC0003DMT400023514	167
Iba01G000530	pp	Iba01G016660	4113.PGSC0003DMT400051941	4113.PGSC0003DMT400023514	172
Iba01G000530	pp	Iba01G020090	4113.PGSC0003DMT400051941	4113.PGSC0003DMT400006508	161
Iba01G000530	pp	Iba01G020090	4113.PGSC0003DMT400051941	4113.PGSC0003DMT400006508	171
Iba01G000530	pp	Iba01G021530	4113.PGSC0003DMT400051941	4113.PGSC0003DMT400023617	290
Iba01G000530	pp	Iba01G028270	4113.PGSC0003DMT400051941	4113.PGSC0003DMT400070558	190
Iba01G000530	pp	Iba01G028800	4113.PGSC0003DMT400051941	4113.PGSC0003DMT400053284	193
Iba01G000530	pp	Iba01G028800	4113.PGSC0003DMT400051941	4113.PGSC0003DMT400053284	218
Iba01G000530	pp	Iba01G036550	4113.PGSC0003DMT400051941	4113.PGSC0003DMT400030222	177
Iba01G000530	pp	Iba01G041780	4113.PGSC0003DMT400051941	4113.PGSC0003DMT400002144	171
Iba01G000530	pp	Iba01G041780	4113.PGSC0003DMT400051941	4113.PGSC0003DMT400002144	173
Iba01G000530	pp	Iba01G044740	4113.PGSC0003DMT400051941	4113.PGSC0003DMT400061371	175
Iba01G000530	pp	Iba01G056800	4113.PGSC0003DMT400051941	4113.PGSC0003DMT400006625	191
Iba01G000530	pp	Iba02G002790	4113.PGSC0003DMT400051941	4113.PGSC0003DMT400031815	161
Iba01G000530	pp	Iba02G002790	4113.PGSC0003DMT400051941	4113.PGSC0003DMT400031815	171
Iba01G000530	pp	Iba02G006790	4113.PGSC0003DMT400051941	4113.PGSC0003DMT400068294	171
Iba01G000530	pp	Iba02G006790	4113.PGSC0003DMT400051941	4113.PGSC0003DMT400068294	173
Iba01G000530	pp	Iba02G008320	4113.PGSC0003DMT400051941	4113.PGSC0003DMT400032399	242
Iba01G000530	pp	Iba02G008540	4113.PGSC0003DMT400051941	4113.PGSC0003DMT400002711	173
Iba01G000530	pp	Iba02G009950	4113.PGSC0003DMT400051941	4113.PGSC0003DMT400036091	209
Iba01G000530	pp	Iba02G009950	4113.PGSC0003DMT400051941	4113.PGSC0003DMT400036091	256
Iba01G000530	pp	Iba02G010750	4113.PGSC0003DMT400051941	4113.PGSC0003DMT400020207	175
Iba01G000530	pp	Iba02G011080	4113.PGSC0003DMT400051941	4113.PGSC0003DMT400075256	173
Iba01G000530	pp	Iba02G012930	4113.PGSC0003DMT400051941	4113.PGSC0003DMT400077357	286
Iba01G000530	pp	Iba02G013110	4113.PGSC0003DMT400051941	4113.PGSC0003DMT400040749	167
Iba01G000530	pp	Iba02G013110	4113.PGSC0003DMT400051941	4113.PGSC0003DMT400040749	172
Iba01G000530	pp	Iba02G013160	4113.PGSC0003DMT400051941	4113.PGSC0003DMT400067913	173
Iba01G000530	pp	Iba02G030910	4113.PGSC0003DMT400051941	4113.PGSC0003DMT400027852	175
Iba01G000530	pp	Iba02G036170	4113.PGSC0003DMT400051941	4113.PGSC0003DMT400050834	269
Iba01G000530	pp	Iba02G036170	4113.PGSC0003DMT400051941	4113.PGSC0003DMT400050834	292
Iba01G000530	pp	Iba02G050640	4113.PGSC0003DMT400051941	4113.PGSC0003DMT400031731	183
Iba01G000530	pp	Iba02G050640	4113.PGSC0003DMT400051941	4113.PGSC0003DMT400031731	185
Iba01G000530	pp	Iba03G000780	4113.PGSC0003DMT400051941	4113.PGSC0003DMT400006508	161
Iba01G000530	pp	Iba03G000780	4113.PGSC0003DMT400051941	4113.PGSC0003DMT400006508	171
Iba01G000530	pp	Iba03G003890	4113.PGSC0003DMT400051941	4113.PGSC0003DMT400025886	190
Iba01G000530	pp	Iba03G008360	4113.PGSC0003DMT400051941	4113.PGSC0003DMT400049377	171
Iba01G000530	pp	Iba03G008360	4113.PGSC0003DMT400051941	4113.PGSC0003DMT400049377	173
Iba01G000530	pp	Iba03G010540	4113.PGSC0003DMT400051941	4113.PGSC0003DMT400023487	173
Iba01G000530	pp	Iba03G010540	4113.PGSC0003DMT400051941	4113.PGSC0003DMT400023487	226
Iba01G000530	pp	Iba03G016420	4113.PGSC0003DMT400051941	4113.PGSC0003DMT400008069	173
Iba01G000530	pp	Iba03G016420	4113.PGSC0003DMT400051941	4113.PGSC0003DMT400008069	236
Iba01G000530	pp	Iba03G025080	4113.PGSC0003DMT400051941	4113.PGSC0003DMT400016206	507
Iba01G000530	pp	Iba03G025730	4113.PGSC0003DMT400051941	4113.PGSC0003DMT400000356	175
Iba01G000530	pp	Iba03G025860	4113.PGSC0003DMT400051941	4113.PGSC0003DMT400000336	275
Iba01G000530	pp	Iba03G032710	4113.PGSC0003DMT400051941	4113.PGSC0003DMT400061371	175
Iba01G000530	pp	Iba03G035160	4113.PGSC0003DMT400051941	4113.PGSC0003DMT400001773	209
Iba01G000530	pp	Iba03G035160	4113.PGSC0003DMT400051941	4113.PGSC0003DMT400001773	256
Iba01G000530	pp	Iba03G035520	4113.PGSC0003DMT400051941	4113.PGSC0003DMT400056986	167
Iba01G000530	pp	Iba03G035520	4113.PGSC0003DMT400051941	4113.PGSC0003DMT400056986	172
Iba01G000530	pp	Iba03G044140	4113.PGSC0003DMT400051941	4113.PGSC0003DMT400031731	183
Iba01G000530	pp	Iba03G044140	4113.PGSC0003DMT400051941	4113.PGSC0003DMT400031731	185
Iba01G000530	pp	Iba03G045260	4113.PGSC0003DMT400051941	4113.PGSC0003DMT400066596	167
Iba01G000530	pp	Iba03G045260	4113.PGSC0003DMT400051941	4113.PGSC0003DMT400066596	175
Iba01G000530	pp	Iba04G001850	4113.PGSC0003DMT400051941	4113.PGSC0003DMT400002711	173
Iba01G000530	pp	Iba04G005740	4113.PGSC0003DMT400051941	4113.PGSC0003DMT400040749	167
Iba01G000530	pp	Iba04G005740	4113.PGSC0003DMT400051941	4113.PGSC0003DMT400040749	172
Iba01G000530	pp	Iba04G013660	4113.PGSC0003DMT400051941	4113.PGSC0003DMT400007444	167
Iba01G000530	pp	Iba04G013660	4113.PGSC0003DMT400051941	4113.PGSC0003DMT400007444	172
Iba01G000530	pp	Iba04G016180	4113.PGSC0003DMT400051941	4113.PGSC0003DMT400044210	161
Iba01G000530	pp	Iba04G016180	4113.PGSC0003DMT400051941	4113.PGSC0003DMT400044210	171
Iba01G000530	pp	Iba04G018440	4113.PGSC0003DMT400051941	4113.PGSC0003DMT400057709	190
Iba01G000530	pp	Iba04G019080	4113.PGSC0003DMT400051941	4113.PGSC0003DMT400085209	173
Iba01G000530	pp	Iba04G026270	4113.PGSC0003DMT400051941	4113.PGSC0003DMT400027962	173
Iba01G000530	pp	Iba04G026270	4113.PGSC0003DMT400051941	4113.PGSC0003DMT400027962	175
Iba01G000530	pp	Iba04G027960	4113.PGSC0003DMT400051941	4113.PGSC0003DMT400003546	173
Iba01G000530	pp	Iba04G027960	4113.PGSC0003DMT400051941	4113.PGSC0003DMT400003546	175
Iba01G000530	pp	Iba04G028100	4113.PGSC0003DMT400051941	4113.PGSC0003DMT400003590	173
Iba01G000530	pp	Iba04G028100	4113.PGSC0003DMT400051941	4113.PGSC0003DMT400003590	175
Iba01G000530	pp	Iba04G028560	4113.PGSC0003DMT400051941	4113.PGSC0003DMT400000952	329
Iba01G000530	pp	Iba04G028800	4113.PGSC0003DMT400051941	4113.PGSC0003DMT400068294	171
Iba01G000530	pp	Iba04G028800	4113.PGSC0003DMT400051941	4113.PGSC0003DMT400068294	173
Iba01G000530	pp	Iba04G034930	4113.PGSC0003DMT400051941	4113.PGSC0003DMT400007960	173
Iba01G000530	pp	Iba04G034930	4113.PGSC0003DMT400051941	4113.PGSC0003DMT400007960	175
Iba01G000530	pp	Iba05G001360	4113.PGSC0003DMT400051941	4113.PGSC0003DMT400011023	173
Iba01G000530	pp	Iba05G003600	4113.PGSC0003DMT400051941	4113.PGSC0003DMT400055428	177
Iba01G000530	pp	Iba05G005230	4113.PGSC0003DMT400051941	4113.PGSC0003DMT400001180	286
Iba01G000530	pp	Iba05G011600	4113.PGSC0003DMT400051941	4113.PGSC0003DMT400047481	177
Iba01G000530	pp	Iba05G022260	4113.PGSC0003DMT400051941	4113.PGSC0003DMT400061371	175
Iba01G000530	pp	Iba05G022730	4113.PGSC0003DMT400051941	4113.PGSC0003DMT400041748	161
Iba01G000530	pp	Iba05G022730	4113.PGSC0003DMT400051941	4113.PGSC0003DMT400041748	171
Iba01G000530	pp	Iba05G026170	4113.PGSC0003DMT400051941	4113.PGSC0003DMT400051401	183
Iba01G000530	pp	Iba05G026170	4113.PGSC0003DMT400051941	4113.PGSC0003DMT400051401	185
Iba01G000530	pp	Iba05G029740	4113.PGSC0003DMT400051941	4113.PGSC0003DMT400061574	159
Iba01G000530	pp	Iba05G030100	4113.PGSC0003DMT400051941	4113.PGSC0003DMT400060952	177
Iba01G000530	pp	Iba05G031840	4113.PGSC0003DMT400051941	4113.PGSC0003DMT400068533	195
Iba01G000530	pp	Iba05G034760	4113.PGSC0003DMT400051941	4113.PGSC0003DMT400022304	190
Iba01G000530	pp	Iba06G002080	4113.PGSC0003DMT400051941	4113.PGSC0003DMT400030841	190
Iba01G000530	pp	Iba06G004150	4113.PGSC0003DMT400051941	4113.PGSC0003DMT400082071	275
Iba01G000530	pp	Iba06G025120	4113.PGSC0003DMT400051941	4113.PGSC0003DMT400066566	187
Iba01G000530	pp	Iba06G027290	4113.PGSC0003DMT400051941	4113.PGSC0003DMT400063113	374
Iba01G000530	pp	Iba06G027290	4113.PGSC0003DMT400051941	4113.PGSC0003DMT400063113	390
Iba01G000530	pp	Iba06G027290	4113.PGSC0003DMT400051941	4113.PGSC0003DMT400063113	437
Iba01G000530	pp	Iba06G027290	4113.PGSC0003DMT400051941	4113.PGSC0003DMT400063113	440
Iba01G000530	pp	Iba07G001070	4113.PGSC0003DMT400051941	4113.PGSC0003DMT400008881	167
Iba01G000530	pp	Iba07G001070	4113.PGSC0003DMT400051941	4113.PGSC0003DMT400008881	175
Iba01G000530	pp	Iba07G007330	4113.PGSC0003DMT400051941	4113.PGSC0003DMT400025691	187
Iba01G000530	pp	Iba07G008230	4113.PGSC0003DMT400051941	4113.PGSC0003DMT400027522	205
Iba01G000530	pp	Iba07G008720	4113.PGSC0003DMT400051941	4113.PGSC0003DMT400002711	173
Iba01G000530	pp	Iba07G014400	4113.PGSC0003DMT400051941	4113.PGSC0003DMT400009830	190
Iba01G000530	pp	Iba07G017260	4113.PGSC0003DMT400051941	4113.PGSC0003DMT400005019	167
Iba01G000530	pp	Iba07G017260	4113.PGSC0003DMT400051941	4113.PGSC0003DMT400005019	172
Iba01G000530	pp	Iba07G017470	4113.PGSC0003DMT400051941	4113.PGSC0003DMT400071285	173
Iba01G000530	pp	Iba07G022650	4113.PGSC0003DMT400051941	4113.PGSC0003DMT400041326	242
Iba01G000530	pp	Iba07G022650	4113.PGSC0003DMT400051941	4113.PGSC0003DMT400041326	290
Iba01G000530	pp	Iba07G023800	4113.PGSC0003DMT400051941	4113.PGSC0003DMT400005019	167
Iba01G000530	pp	Iba07G023800	4113.PGSC0003DMT400051941	4113.PGSC0003DMT400005019	172
Iba01G000530	pp	Iba07G025600	4113.PGSC0003DMT400051941	4113.PGSC0003DMT400051401	183
Iba01G000530	pp	Iba07G025600	4113.PGSC0003DMT400051941	4113.PGSC0003DMT400051401	185
Iba01G000530	pp	Iba07G032300	4113.PGSC0003DMT400051941	4113.PGSC0003DMT400031631	161
Iba01G000570	pp	Iba03G042810	3694.POPTR_0010s07340.1	3694.POPTR_0003s03330.1	525
Iba01G000620	pp	Iba01G015570	4081.Solyc05g053150.1.1	4081.Solyc01g088720.2.1	154
Iba01G000620	pp	Iba01G015570	4081.Solyc05g053150.1.1	4081.Solyc01g088720.2.1	163
Iba01G000620	pp	Iba01G018530	4081.Solyc05g053150.1.1	4081.Solyc06g071820.2.1	163
Iba01G000620	pp	Iba01G020050	4081.Solyc05g053150.1.1	4081.Solyc03g120200.1.1	152
Iba01G000620	pp	Iba02G012400	4081.Solyc05g053150.1.1	4081.Solyc01g067640.2.1	152
Iba01G000620	pp	Iba02G022090	4081.Solyc05g053150.1.1	4081.Solyc09g009300.2.1	167
Iba01G000620	pp	Iba05G031260	4081.Solyc05g053150.1.1	4081.Solyc10g050540.1.1	167
Iba01G000620	pp	Iba05G033600	4081.Solyc05g053150.1.1	4081.Solyc10g055250.1.1	159
Iba01G000620	pp	Iba06G028790	4081.Solyc05g053150.1.1	4081.Solyc02g081640.2.1	161
Iba01G000620	pp	Iba06G028790	4081.Solyc05g053150.1.1	4081.Solyc02g081640.2.1	167
Iba01G000620	pp	Iba07G010950	4081.Solyc05g053150.1.1	4081.Solyc10g085430.1.1	159
Iba01G000750	pp	Iba01G000530	4113.PGSC0003DMT400044210	4113.PGSC0003DMT400051941	161
Iba01G000750	pp	Iba01G000530	4113.PGSC0003DMT400044210	4113.PGSC0003DMT400051941	171
Iba01G000750	pp	Iba01G004160	4113.PGSC0003DMT400044210	4113.PGSC0003DMT400081228	154
Iba01G000750	pp	Iba01G004160	4113.PGSC0003DMT400044210	4113.PGSC0003DMT400081228	155
Iba01G000750	pp	Iba01G004220	4113.PGSC0003DMT400044210	4113.PGSC0003DMT400020207	152
Iba01G000750	pp	Iba01G004220	4113.PGSC0003DMT400044210	4113.PGSC0003DMT400020207	167
Iba01G000750	pp	Iba01G004220	4113.PGSC0003DMT400044210	4113.PGSC0003DMT400020207	169
Iba01G000750	pp	Iba01G004480	4113.PGSC0003DMT400044210	4113.PGSC0003DMT400052619	172
Iba01G000750	pp	Iba01G004480	4113.PGSC0003DMT400044210	4113.PGSC0003DMT400052619	173
Iba01G000750	pp	Iba01G005460	4113.PGSC0003DMT400044210	4113.PGSC0003DMT400016460	156
Iba01G000750	pp	Iba01G009130	4113.PGSC0003DMT400044210	4113.PGSC0003DMT400075801	155
Iba01G000750	pp	Iba01G009130	4113.PGSC0003DMT400044210	4113.PGSC0003DMT400075801	159
Iba01G000750	pp	Iba01G012870	4113.PGSC0003DMT400044210	4113.PGSC0003DMT400003726	167
Iba01G000750	pp	Iba01G012870	4113.PGSC0003DMT400044210	4113.PGSC0003DMT400003726	173
Iba01G000750	pp	Iba01G014670	4113.PGSC0003DMT400044210	4113.PGSC0003DMT400052115	167
Iba01G000750	pp	Iba01G014670	4113.PGSC0003DMT400044210	4113.PGSC0003DMT400052115	172
Iba01G000750	pp	Iba01G015120	4113.PGSC0003DMT400044210	4113.PGSC0003DMT400042276	152
Iba01G000750	pp	Iba01G015120	4113.PGSC0003DMT400044210	4113.PGSC0003DMT400042276	167
Iba01G000750	pp	Iba01G015120	4113.PGSC0003DMT400044210	4113.PGSC0003DMT400042276	169
Iba01G000750	pp	Iba01G015950	4113.PGSC0003DMT400044210	4113.PGSC0003DMT400078992	158
Iba01G000750	pp	Iba01G015950	4113.PGSC0003DMT400044210	4113.PGSC0003DMT400078992	172
Iba01G000750	pp	Iba01G016770	4113.PGSC0003DMT400044210	4113.PGSC0003DMT400023553	173
Iba01G000750	pp	Iba01G016770	4113.PGSC0003DMT400044210	4113.PGSC0003DMT400023553	185
Iba01G000750	pp	Iba01G018100	4113.PGSC0003DMT400044210	4113.PGSC0003DMT400075349	173
Iba01G000750	pp	Iba01G018100	4113.PGSC0003DMT400044210	4113.PGSC0003DMT400075349	175
Iba01G000750	pp	Iba01G018100	4113.PGSC0003DMT400044210	4113.PGSC0003DMT400075349	212
Iba01G000750	pp	Iba01G020090	4113.PGSC0003DMT400044210	4113.PGSC0003DMT400006508	408
Iba01G000750	pp	Iba01G028800	4113.PGSC0003DMT400044210	4113.PGSC0003DMT400053284	175
Iba01G000750	pp	Iba01G028800	4113.PGSC0003DMT400044210	4113.PGSC0003DMT400053284	327
Iba01G000750	pp	Iba01G032030	4113.PGSC0003DMT400044210	4113.PGSC0003DMT400022135	154
Iba01G000750	pp	Iba01G032030	4113.PGSC0003DMT400044210	4113.PGSC0003DMT400022135	155
Iba01G000750	pp	Iba01G036100	4113.PGSC0003DMT400044210	4113.PGSC0003DMT400017290	173
Iba01G000750	pp	Iba01G036100	4113.PGSC0003DMT400044210	4113.PGSC0003DMT400017290	205
Iba01G000750	pp	Iba01G036100	4113.PGSC0003DMT400044210	4113.PGSC0003DMT400017290	209
Iba01G000750	pp	Iba01G036550	4113.PGSC0003DMT400044210	4113.PGSC0003DMT400030222	172
Iba01G000750	pp	Iba01G036820	4113.PGSC0003DMT400044210	4113.PGSC0003DMT400043176	157
Iba01G000750	pp	Iba01G036820	4113.PGSC0003DMT400044210	4113.PGSC0003DMT400043176	167
Iba01G000750	pp	Iba01G036820	4113.PGSC0003DMT400044210	4113.PGSC0003DMT400043176	169
Iba01G000750	pp	Iba01G038800	4113.PGSC0003DMT400044210	4113.PGSC0003DMT400084751	165
Iba01G000750	pp	Iba01G038800	4113.PGSC0003DMT400044210	4113.PGSC0003DMT400084751	169
Iba01G000750	pp	Iba01G040720	4113.PGSC0003DMT400044210	4113.PGSC0003DMT400034324	154
Iba01G000750	pp	Iba01G040720	4113.PGSC0003DMT400044210	4113.PGSC0003DMT400034324	155
Iba01G000750	pp	Iba01G044740	4113.PGSC0003DMT400044210	4113.PGSC0003DMT400061371	152
Iba01G000750	pp	Iba01G044740	4113.PGSC0003DMT400044210	4113.PGSC0003DMT400061371	167
Iba01G000750	pp	Iba01G044740	4113.PGSC0003DMT400044210	4113.PGSC0003DMT400061371	169
Iba01G000750	pp	Iba01G045390	4113.PGSC0003DMT400044210	4113.PGSC0003DMT400026153	150
Iba01G000750	pp	Iba01G045390	4113.PGSC0003DMT400044210	4113.PGSC0003DMT400026153	175
Iba01G000750	pp	Iba01G047710	4113.PGSC0003DMT400044210	4113.PGSC0003DMT400054594	154
Iba01G000750	pp	Iba01G047710	4113.PGSC0003DMT400044210	4113.PGSC0003DMT400054594	155
Iba01G000750	pp	Iba01G056800	4113.PGSC0003DMT400044210	4113.PGSC0003DMT400006625	172
Iba01G000750	pp	Iba02G002790	4113.PGSC0003DMT400044210	4113.PGSC0003DMT400031815	175
Iba01G000750	pp	Iba02G002790	4113.PGSC0003DMT400044210	4113.PGSC0003DMT400031815	278
Iba01G000750	pp	Iba02G004410	4113.PGSC0003DMT400044210	4113.PGSC0003DMT400094671	154
Iba01G000750	pp	Iba02G004410	4113.PGSC0003DMT400044210	4113.PGSC0003DMT400094671	155
Iba01G000750	pp	Iba02G008750	4113.PGSC0003DMT400044210	4113.PGSC0003DMT400057427	175
Iba01G000750	pp	Iba02G010750	4113.PGSC0003DMT400044210	4113.PGSC0003DMT400020207	152
Iba01G000750	pp	Iba02G010750	4113.PGSC0003DMT400044210	4113.PGSC0003DMT400020207	167
Iba01G000750	pp	Iba02G010750	4113.PGSC0003DMT400044210	4113.PGSC0003DMT400020207	169
Iba01G000750	pp	Iba02G015330	4113.PGSC0003DMT400044210	4113.PGSC0003DMT400078707	154
Iba01G000750	pp	Iba02G015330	4113.PGSC0003DMT400044210	4113.PGSC0003DMT400078707	155
Iba01G000750	pp	Iba02G025960	4113.PGSC0003DMT400044210	4113.PGSC0003DMT400067070	154
Iba01G000750	pp	Iba02G025960	4113.PGSC0003DMT400044210	4113.PGSC0003DMT400067070	155
Iba01G000750	pp	Iba02G030910	4113.PGSC0003DMT400044210	4113.PGSC0003DMT400027852	152
Iba01G000750	pp	Iba02G030910	4113.PGSC0003DMT400044210	4113.PGSC0003DMT400027852	167
Iba01G000750	pp	Iba02G030910	4113.PGSC0003DMT400044210	4113.PGSC0003DMT400027852	169
Iba01G000750	pp	Iba02G031780	4113.PGSC0003DMT400044210	4113.PGSC0003DMT400023681	154
Iba01G000750	pp	Iba02G031780	4113.PGSC0003DMT400044210	4113.PGSC0003DMT400023681	155
Iba01G000750	pp	Iba02G037190	4113.PGSC0003DMT400044210	4113.PGSC0003DMT400051941	161
Iba01G000750	pp	Iba02G037190	4113.PGSC0003DMT400044210	4113.PGSC0003DMT400051941	171
Iba01G000750	pp	Iba02G041420	4113.PGSC0003DMT400044210	4113.PGSC0003DMT400012744	154
Iba01G000750	pp	Iba02G041420	4113.PGSC0003DMT400044210	4113.PGSC0003DMT400012744	155
Iba01G000750	pp	Iba03G000780	4113.PGSC0003DMT400044210	4113.PGSC0003DMT400006508	408
Iba01G000750	pp	Iba03G021310	4113.PGSC0003DMT400044210	4113.PGSC0003DMT400017733	154
Iba01G000750	pp	Iba03G021310	4113.PGSC0003DMT400044210	4113.PGSC0003DMT400017733	155
Iba01G000750	pp	Iba03G025030	4113.PGSC0003DMT400044210	4113.PGSC0003DMT400017733	154
Iba01G000750	pp	Iba03G025030	4113.PGSC0003DMT400044210	4113.PGSC0003DMT400017733	155
Iba01G000750	pp	Iba03G025730	4113.PGSC0003DMT400044210	4113.PGSC0003DMT400000356	152
Iba01G000750	pp	Iba03G025730	4113.PGSC0003DMT400044210	4113.PGSC0003DMT400000356	167
Iba01G000750	pp	Iba03G025730	4113.PGSC0003DMT400044210	4113.PGSC0003DMT400000356	169
Iba01G000750	pp	Iba03G032710	4113.PGSC0003DMT400044210	4113.PGSC0003DMT400061371	152
Iba01G000750	pp	Iba03G032710	4113.PGSC0003DMT400044210	4113.PGSC0003DMT400061371	167
Iba01G000750	pp	Iba03G032710	4113.PGSC0003DMT400044210	4113.PGSC0003DMT400061371	169
Iba01G000750	pp	Iba03G033140	4113.PGSC0003DMT400044210	4113.PGSC0003DMT400016538	154
Iba01G000750	pp	Iba03G033140	4113.PGSC0003DMT400044210	4113.PGSC0003DMT400016538	155
Iba01G000750	pp	Iba03G041510	4113.PGSC0003DMT400044210	4113.PGSC0003DMT400038351	155
Iba01G000750	pp	Iba03G041510	4113.PGSC0003DMT400044210	4113.PGSC0003DMT400038351	159
Iba01G000750	pp	Iba03G041560	4113.PGSC0003DMT400044210	4113.PGSC0003DMT400022135	154
Iba01G000750	pp	Iba03G041560	4113.PGSC0003DMT400044210	4113.PGSC0003DMT400022135	155
Iba01G000750	pp	Iba03G041610	4113.PGSC0003DMT400044210	4113.PGSC0003DMT400022135	154
Iba01G000750	pp	Iba03G041610	4113.PGSC0003DMT400044210	4113.PGSC0003DMT400022135	155
Iba01G000750	pp	Iba03G041620	4113.PGSC0003DMT400044210	4113.PGSC0003DMT400043956	154
Iba01G000750	pp	Iba03G041620	4113.PGSC0003DMT400044210	4113.PGSC0003DMT400043956	155
Iba01G000750	pp	Iba03G042420	4113.PGSC0003DMT400044210	4113.PGSC0003DMT400043956	154
Iba01G000750	pp	Iba03G042420	4113.PGSC0003DMT400044210	4113.PGSC0003DMT400043956	155
Iba01G000750	pp	Iba03G043050	4113.PGSC0003DMT400044210	4113.PGSC0003DMT400051008	154
Iba01G000750	pp	Iba03G043050	4113.PGSC0003DMT400044210	4113.PGSC0003DMT400051008	155
Iba01G000750	pp	Iba03G043120	4113.PGSC0003DMT400044210	4113.PGSC0003DMT400022135	154
Iba01G000750	pp	Iba03G043120	4113.PGSC0003DMT400044210	4113.PGSC0003DMT400022135	155
Iba01G000750	pp	Iba03G045840	4113.PGSC0003DMT400044210	4113.PGSC0003DMT400015924	154
Iba01G000750	pp	Iba03G045840	4113.PGSC0003DMT400044210	4113.PGSC0003DMT400015924	155
Iba01G000750	pp	Iba04G003560	4113.PGSC0003DMT400044210	4113.PGSC0003DMT400052619	172
Iba01G000750	pp	Iba04G003560	4113.PGSC0003DMT400044210	4113.PGSC0003DMT400052619	173
Iba01G000750	pp	Iba04G006460	4113.PGSC0003DMT400044210	4113.PGSC0003DMT400051941	161
Iba01G000750	pp	Iba04G006460	4113.PGSC0003DMT400044210	4113.PGSC0003DMT400051941	171
Iba01G000750	pp	Iba04G006980	4113.PGSC0003DMT400044210	4113.PGSC0003DMT400078707	154
Iba01G000750	pp	Iba04G006980	4113.PGSC0003DMT400044210	4113.PGSC0003DMT400078707	155
Iba01G000750	pp	Iba04G006990	4113.PGSC0003DMT400044210	4113.PGSC0003DMT400053083	154
Iba01G000750	pp	Iba04G006990	4113.PGSC0003DMT400044210	4113.PGSC0003DMT400053083	155
Iba01G000750	pp	Iba04G008600	4113.PGSC0003DMT400044210	4113.PGSC0003DMT400001104	165
Iba01G000750	pp	Iba04G008600	4113.PGSC0003DMT400044210	4113.PGSC0003DMT400001104	169
Iba01G000750	pp	Iba04G010470	4113.PGSC0003DMT400044210	4113.PGSC0003DMT400022119	154
Iba01G000750	pp	Iba04G010470	4113.PGSC0003DMT400044210	4113.PGSC0003DMT400022119	155
Iba01G000750	pp	Iba04G013420	4113.PGSC0003DMT400044210	4113.PGSC0003DMT400002287	158
Iba01G000750	pp	Iba04G013420	4113.PGSC0003DMT400044210	4113.PGSC0003DMT400002287	172
Iba01G000750	pp	Iba04G015680	4113.PGSC0003DMT400044210	4113.PGSC0003DMT400053083	154
Iba01G000750	pp	Iba04G015680	4113.PGSC0003DMT400044210	4113.PGSC0003DMT400053083	155
Iba01G000750	pp	Iba04G019020	4113.PGSC0003DMT400044210	4113.PGSC0003DMT400081228	154
Iba01G000750	pp	Iba04G019020	4113.PGSC0003DMT400044210	4113.PGSC0003DMT400081228	155
Iba01G000750	pp	Iba04G027340	4113.PGSC0003DMT400044210	4113.PGSC0003DMT400052233	155
Iba01G000750	pp	Iba04G027340	4113.PGSC0003DMT400044210	4113.PGSC0003DMT400052233	159
Iba01G000750	pp	Iba05G003600	4113.PGSC0003DMT400044210	4113.PGSC0003DMT400055428	172
Iba01G000750	pp	Iba05G004040	4113.PGSC0003DMT400044210	4113.PGSC0003DMT400021664	173
Iba01G000750	pp	Iba05G004040	4113.PGSC0003DMT400044210	4113.PGSC0003DMT400021664	175
Iba01G000750	pp	Iba05G004040	4113.PGSC0003DMT400044210	4113.PGSC0003DMT400021664	212
Iba01G000750	pp	Iba05G011600	4113.PGSC0003DMT400044210	4113.PGSC0003DMT400047481	171
Iba01G000750	pp	Iba05G011600	4113.PGSC0003DMT400044210	4113.PGSC0003DMT400047481	207
Iba01G000750	pp	Iba05G022260	4113.PGSC0003DMT400044210	4113.PGSC0003DMT400061371	152
Iba01G000750	pp	Iba05G022260	4113.PGSC0003DMT400044210	4113.PGSC0003DMT400061371	167
Iba01G000750	pp	Iba05G022260	4113.PGSC0003DMT400044210	4113.PGSC0003DMT400061371	169
Iba01G000750	pp	Iba05G022730	4113.PGSC0003DMT400044210	4113.PGSC0003DMT400041748	175
Iba01G000750	pp	Iba05G022730	4113.PGSC0003DMT400044210	4113.PGSC0003DMT400041748	278
Iba01G000750	pp	Iba05G029740	4113.PGSC0003DMT400044210	4113.PGSC0003DMT400061574	161
Iba01G000750	pp	Iba05G029740	4113.PGSC0003DMT400044210	4113.PGSC0003DMT400061574	171
Iba01G000750	pp	Iba05G030100	4113.PGSC0003DMT400044210	4113.PGSC0003DMT400060952	171
Iba01G000750	pp	Iba05G030100	4113.PGSC0003DMT400044210	4113.PGSC0003DMT400060952	207
Iba01G000750	pp	Iba05G038050	4113.PGSC0003DMT400044210	4113.PGSC0003DMT400003166	154
Iba01G000750	pp	Iba05G038050	4113.PGSC0003DMT400044210	4113.PGSC0003DMT400003166	155
Iba01G000750	pp	Iba05G040360	4113.PGSC0003DMT400044210	4113.PGSC0003DMT400058213	154
Iba01G000750	pp	Iba05G040360	4113.PGSC0003DMT400044210	4113.PGSC0003DMT400058213	155
Iba01G000750	pp	Iba06G008060	4113.PGSC0003DMT400044210	4113.PGSC0003DMT400015099	161
Iba01G000750	pp	Iba06G008060	4113.PGSC0003DMT400044210	4113.PGSC0003DMT400015099	171
Iba01G000750	pp	Iba06G008060	4113.PGSC0003DMT400044210	4113.PGSC0003DMT400015099	177
Iba01G000750	pp	Iba06G009960	4113.PGSC0003DMT400044210	4113.PGSC0003DMT400067274	155
Iba01G000750	pp	Iba06G009960	4113.PGSC0003DMT400044210	4113.PGSC0003DMT400067274	159
Iba01G000750	pp	Iba06G009980	4113.PGSC0003DMT400044210	4113.PGSC0003DMT400067274	155
Iba01G000750	pp	Iba06G009980	4113.PGSC0003DMT400044210	4113.PGSC0003DMT400067274	159
Iba01G000750	pp	Iba06G017030	4113.PGSC0003DMT400044210	4113.PGSC0003DMT400070433	155
Iba01G000750	pp	Iba06G017030	4113.PGSC0003DMT400044210	4113.PGSC0003DMT400070433	159
Iba01G000750	pp	Iba06G017430	4113.PGSC0003DMT400044210	4113.PGSC0003DMT400061545	154
Iba01G000750	pp	Iba06G017430	4113.PGSC0003DMT400044210	4113.PGSC0003DMT400061545	155
Iba01G000750	pp	Iba06G020650	4113.PGSC0003DMT400044210	4113.PGSC0003DMT400075801	155
Iba01G000750	pp	Iba06G020650	4113.PGSC0003DMT400044210	4113.PGSC0003DMT400075801	159
Iba01G000750	pp	Iba06G023350	4113.PGSC0003DMT400044210	4113.PGSC0003DMT400029711	154
Iba01G000750	pp	Iba06G023350	4113.PGSC0003DMT400044210	4113.PGSC0003DMT400029711	155
Iba01G000750	pp	Iba07G008230	4113.PGSC0003DMT400044210	4113.PGSC0003DMT400027522	156
Iba01G000750	pp	Iba07G010810	4113.PGSC0003DMT400044210	4113.PGSC0003DMT400071215	173
Iba01G000750	pp	Iba07G010810	4113.PGSC0003DMT400044210	4113.PGSC0003DMT400071215	175
Iba01G000750	pp	Iba07G010810	4113.PGSC0003DMT400044210	4113.PGSC0003DMT400071215	212
Iba01G000750	pp	Iba07G022650	4113.PGSC0003DMT400044210	4113.PGSC0003DMT400041326	230
Iba01G000750	pp	Iba07G022650	4113.PGSC0003DMT400044210	4113.PGSC0003DMT400041326	327
Iba01G000750	pp	Iba07G032300	4113.PGSC0003DMT400044210	4113.PGSC0003DMT400031631	327
Iba01G000750	pp	NewGene_1276	4113.PGSC0003DMT400044210	4113.PGSC0003DMT400078229	154
Iba01G000750	pp	NewGene_1276	4113.PGSC0003DMT400044210	4113.PGSC0003DMT400078229	155
Iba01G000770	pp	Iba01G001900	3694.POPTR_0008s16720.1	3694.POPTR_0015s08430.1	150
Iba01G000770	pp	Iba01G001900	3694.POPTR_0008s16720.1	3694.POPTR_0015s08430.1	151
Iba01G000770	pp	Iba01G007080	3694.POPTR_0008s16720.1	3694.POPTR_0009s11230.1	154
Iba01G000770	pp	Iba01G049000	3694.POPTR_0008s16720.1	3694.POPTR_0009s07750.1	161
Iba01G000770	pp	Iba01G049000	3694.POPTR_0008s16720.1	3694.POPTR_0009s07750.1	212
Iba01G000770	pp	Iba01G049000	3694.POPTR_0008s16720.1	3694.POPTR_0009s07750.1	214
Iba01G000770	pp	Iba01G057150	3694.POPTR_0008s16720.1	3694.POPTR_0003s05690.1	156
Iba01G000770	pp	Iba01G057150	3694.POPTR_0008s16720.1	3694.POPTR_0003s05690.1	158
Iba01G000770	pp	Iba02G001620	3694.POPTR_0008s16720.1	3694.POPTR_0001s39150.1	177
Iba01G000770	pp	Iba02G003920	3694.POPTR_0008s16720.1	3694.POPTR_0003s13600.1	154
Iba01G000770	pp	Iba02G006060	3694.POPTR_0008s16720.1	3694.POPTR_0001s34620.1	154
Iba01G000770	pp	Iba02G020180	3694.POPTR_0008s16720.1	3694.POPTR_0001s44670.1	150
Iba01G000770	pp	Iba02G020180	3694.POPTR_0008s16720.1	3694.POPTR_0001s44670.1	151
Iba01G000770	pp	Iba02G026890	3694.POPTR_0008s16720.1	3694.POPTR_0008s09160.1	198
Iba01G000770	pp	Iba02G026890	3694.POPTR_0008s16720.1	3694.POPTR_0008s09160.1	224
Iba01G000770	pp	Iba02G033380	3694.POPTR_0008s16720.1	3694.POPTR_0004s07930.1	157
Iba01G000770	pp	Iba03G003220	3694.POPTR_0008s16720.1	3694.POPTR_0012s07000.1	246
Iba01G000770	pp	Iba03G003220	3694.POPTR_0008s16720.1	3694.POPTR_0012s07000.1	256
Iba01G000770	pp	Iba03G003700	3694.POPTR_0008s16720.1	3694.POPTR_0005s26170.1	154
Iba01G000770	pp	Iba03G021370	3694.POPTR_0008s16720.1	3694.POPTR_0009s06660.1	153
Iba01G000770	pp	Iba03G035720	3694.POPTR_0008s16720.1	3694.POPTR_0011s13490.1	159
Iba01G000770	pp	Iba03G037130	3694.POPTR_0008s16720.1	3694.POPTR_0014s15740.1	153
Iba01G000770	pp	Iba04G007420	3694.POPTR_0008s16720.1	3694.POPTR_0011s14840.1	150
Iba01G000770	pp	Iba04G007420	3694.POPTR_0008s16720.1	3694.POPTR_0011s14840.1	154
Iba01G000770	pp	Iba04G010490	3694.POPTR_0008s16720.1	3694.POPTR_0003s08130.1	153
Iba01G000770	pp	Iba05G023230	3694.POPTR_0008s16720.1	3694.POPTR_0005s18570.1	150
Iba01G000770	pp	Iba05G023230	3694.POPTR_0008s16720.1	3694.POPTR_0005s18570.1	151
Iba01G000770	pp	Iba05G029270	3694.POPTR_0008s16720.1	3694.POPTR_0010s19520.1	161
Iba01G000770	pp	Iba05G034790	3694.POPTR_0008s16720.1	3694.POPTR_0006s16270.1	154
Iba01G000770	pp	Iba07G008170	3694.POPTR_0008s16720.1	3694.POPTR_0005s20380.1	156
Iba01G000770	pp	Iba07G008170	3694.POPTR_0008s16720.1	3694.POPTR_0005s20380.1	158
Iba01G000770	pp	Iba07G009030	3694.POPTR_0008s16720.1	3694.POPTR_0002s03220.1	154
Iba01G000770	pp	Iba07G012690	3694.POPTR_0008s16720.1	3694.POPTR_0006s13410.1	157
Iba01G000770	pp	Iba07G012690	3694.POPTR_0008s16720.1	3694.POPTR_0006s13410.1	158
Iba01G000770	pp	Iba07G023840	3694.POPTR_0008s16720.1	3694.POPTR_0008s07230.1	223
Iba01G000770	pp	Iba07G026510	3694.POPTR_0008s16720.1	3694.POPTR_0017s01040.1	161
Iba01G000770	pp	Iba07G032190	3694.POPTR_0008s16720.1	3694.POPTR_0003s07640.1	250
Iba01G000770	pp	Iba07G032710	3694.POPTR_0008s16720.1	3694.POPTR_0005s18570.1	150
Iba01G000770	pp	Iba07G032710	3694.POPTR_0008s16720.1	3694.POPTR_0005s18570.1	151
Iba01G000900	pp	Iba01G040720	4113.PGSC0003DMT400067951	4113.PGSC0003DMT400034324	161
Iba01G000900	pp	Iba02G031780	4113.PGSC0003DMT400067951	4113.PGSC0003DMT400023681	161
Iba01G000900	pp	Iba02G041420	4113.PGSC0003DMT400067951	4113.PGSC0003DMT400012744	161
Iba01G000900	pp	Iba02G051370	4113.PGSC0003DMT400067951	4113.PGSC0003DMT400012126	188
Iba01G000900	pp	Iba03G013710	4113.PGSC0003DMT400067951	4113.PGSC0003DMT400079746	195
Iba01G000900	pp	Iba03G014950	4113.PGSC0003DMT400067951	4113.PGSC0003DMT400079746	195
Iba01G000900	pp	Iba04G010470	4113.PGSC0003DMT400067951	4113.PGSC0003DMT400022119	161
Iba01G000900	pp	Iba04G026320	4113.PGSC0003DMT400067951	4113.PGSC0003DMT400012126	188
Iba01G000900	pp	Iba06G017430	4113.PGSC0003DMT400067951	4113.PGSC0003DMT400061545	161
Iba01G000900	pp	NewGene_1276	4113.PGSC0003DMT400067951	4113.PGSC0003DMT400078229	161
Iba01G000990	pp	Iba01G036010	29760.VIT_05s0029g00040.t01	29760.VIT_18s0001g07220.t01	597
Iba01G000990	pp	Iba01G036400	29760.VIT_05s0029g00040.t01	29760.VIT_18s0001g09160.t01	167
Iba01G000990	pp	Iba01G036600	29760.VIT_05s0029g00040.t01	29760.VIT_18s0001g09920.t01	167
Iba01G000990	pp	Iba01G042870	29760.VIT_05s0029g00040.t01	29760.VIT_01s0011g05860.t01	650
Iba01G000990	pp	Iba03G008000	29760.VIT_05s0029g00040.t01	29760.VIT_08s0007g00840.t01	161
Iba01G000990	pp	Iba03G029790	29760.VIT_05s0029g00040.t01	29760.VIT_03s0091g00430.t01	188
Iba01G000990	pp	Iba03G030370	29760.VIT_05s0029g00040.t01	29760.VIT_12s0035g01430.t01	188
Iba01G000990	pp	Iba03G030410	29760.VIT_05s0029g00040.t01	29760.VIT_12s0035g01430.t01	188
Iba01G000990	pp	Iba03G045820	29760.VIT_05s0029g00040.t01	29760.VIT_03s0180g00040.t01	167
Iba01G000990	pp	Iba04G003070	29760.VIT_05s0029g00040.t01	29760.VIT_12s0134g00500.t01	650
Iba01G000990	pp	Iba04G018150	29760.VIT_05s0029g00040.t01	29760.VIT_12s0035g01430.t01	188
Iba01G000990	pp	Iba05G003350	29760.VIT_05s0029g00040.t01	29760.VIT_18s0122g00550.t01	192
Iba01G000990	pp	Iba05G012830	29760.VIT_05s0029g00040.t01	29760.VIT_05s0077g01430.t01	599
Iba01G000990	pp	Iba05G031520	29760.VIT_05s0029g00040.t01	29760.VIT_12s0035g01430.t01	188
Iba01G000990	pp	Iba07G014810	29760.VIT_05s0029g00040.t01	29760.VIT_05s0077g01430.t01	599
Iba01G001020	pp	Iba01G000020	29760.VIT_05s0020g03080.t01	29760.VIT_01s0010g02740.t01	169
Iba01G001020	pp	Iba01G022440	29760.VIT_05s0020g03080.t01	29760.VIT_19s0090g01490.t01	163
Iba01G001020	pp	Iba01G039640	29760.VIT_05s0020g03080.t01	29760.VIT_18s0001g02810.t01	254
Iba01G001020	pp	Iba02G013030	29760.VIT_05s0020g03080.t01	29760.VIT_05s0020g03760.t01	173
Iba01G001020	pp	Iba02G044320	29760.VIT_05s0020g03080.t01	29760.VIT_17s0000g01790.t01	169
Iba01G001020	pp	Iba04G000270	29760.VIT_05s0020g03080.t01	29760.VIT_09s0054g01780.t01	169
Iba01G001020	pp	Iba05G026880	29760.VIT_05s0020g03080.t01	29760.VIT_16s0039g02040.t01	169
Iba01G001020	pp	Iba05G031350	29760.VIT_05s0020g03080.t01	29760.VIT_14s0171g00300.t01	169
Iba01G001020	pp	Iba07G002720	29760.VIT_05s0020g03080.t01	29760.VIT_11s0206g00140.t01	163
Iba01G001020	pp	Iba07G027230	29760.VIT_05s0020g03080.t01	29760.VIT_18s0089g00620.t01	163
Iba01G001030	pp	Iba01G034240	4081.Solyc03g005140.1.1	4081.Solyc06g060090.2.1	167
Iba01G001030	pp	Iba01G035750	4081.Solyc03g005140.1.1	4081.Solyc02g044000.1.1	161
Iba01G001030	pp	Iba02G032620	4081.Solyc03g005140.1.1	4081.Solyc08g014580.2.1	167
Iba01G001030	pp	Iba03G020040	4081.Solyc03g005140.1.1	4081.Solyc05g050600.2.1	165
Iba01G001030	pp	Iba03G020050	4081.Solyc03g005140.1.1	4081.Solyc01g095990.2.1	167
Iba01G001030	pp	Iba03G028040	4081.Solyc03g005140.1.1	4081.Solyc01g104870.2.1	167
Iba01G001030	pp	Iba04G005020	4081.Solyc03g005140.1.1	4081.Solyc01g080640.2.1	161
Iba01G001030	pp	Iba05G030110	4081.Solyc03g005140.1.1	4081.Solyc01g110510.2.1	167
Iba01G001030	pp	Iba06G004160	4081.Solyc03g005140.1.1	4081.Solyc08g014580.2.1	167
Iba01G001030	pp	Iba07G019830	4081.Solyc03g005140.1.1	4081.Solyc01g110500.2.1	167
Iba01G001040	pp	Iba01G000530	4113.PGSC0003DMT400081426	4113.PGSC0003DMT400051941	190
Iba01G001040	pp	Iba01G013520	4113.PGSC0003DMT400081426	4113.PGSC0003DMT400003590	167
Iba01G001040	pp	Iba01G013770	4113.PGSC0003DMT400081426	4113.PGSC0003DMT400003546	167
Iba01G001040	pp	Iba01G015930	4113.PGSC0003DMT400081426	4113.PGSC0003DMT400061482	175
Iba01G001040	pp	Iba01G021530	4113.PGSC0003DMT400081426	4113.PGSC0003DMT400023617	188
Iba01G001040	pp	Iba01G036550	4113.PGSC0003DMT400081426	4113.PGSC0003DMT400030222	171
Iba01G001040	pp	Iba02G008320	4113.PGSC0003DMT400081426	4113.PGSC0003DMT400032399	175
Iba01G001040	pp	Iba02G009950	4113.PGSC0003DMT400081426	4113.PGSC0003DMT400036091	175
Iba01G001040	pp	Iba02G012930	4113.PGSC0003DMT400081426	4113.PGSC0003DMT400077357	175
Iba01G001040	pp	Iba02G037190	4113.PGSC0003DMT400081426	4113.PGSC0003DMT400051941	190
Iba01G001040	pp	Iba03G010540	4113.PGSC0003DMT400081426	4113.PGSC0003DMT400023487	175
Iba01G001040	pp	Iba03G025080	4113.PGSC0003DMT400081426	4113.PGSC0003DMT400016206	392
Iba01G001040	pp	Iba03G025860	4113.PGSC0003DMT400081426	4113.PGSC0003DMT400000336	175
Iba01G001040	pp	Iba03G035160	4113.PGSC0003DMT400081426	4113.PGSC0003DMT400001773	175
Iba01G001040	pp	Iba04G006460	4113.PGSC0003DMT400081426	4113.PGSC0003DMT400051941	190
Iba01G001040	pp	Iba04G026270	4113.PGSC0003DMT400081426	4113.PGSC0003DMT400027962	167
Iba01G001040	pp	Iba04G027960	4113.PGSC0003DMT400081426	4113.PGSC0003DMT400003546	167
Iba01G001040	pp	Iba04G028100	4113.PGSC0003DMT400081426	4113.PGSC0003DMT400003590	167
Iba01G001040	pp	Iba04G028560	4113.PGSC0003DMT400081426	4113.PGSC0003DMT400000952	307
Iba01G001040	pp	Iba04G034930	4113.PGSC0003DMT400081426	4113.PGSC0003DMT400007960	167
Iba01G001040	pp	Iba05G003600	4113.PGSC0003DMT400081426	4113.PGSC0003DMT400055428	171
Iba01G001040	pp	Iba05G005230	4113.PGSC0003DMT400081426	4113.PGSC0003DMT400001180	175
Iba01G001040	pp	Iba05G011600	4113.PGSC0003DMT400081426	4113.PGSC0003DMT400047481	171
Iba01G001040	pp	Iba05G029740	4113.PGSC0003DMT400081426	4113.PGSC0003DMT400061574	190
Iba01G001040	pp	Iba05G030100	4113.PGSC0003DMT400081426	4113.PGSC0003DMT400060952	171
Iba01G001040	pp	Iba05G031840	4113.PGSC0003DMT400081426	4113.PGSC0003DMT400068533	169
Iba01G001040	pp	Iba06G004150	4113.PGSC0003DMT400081426	4113.PGSC0003DMT400082071	175
Iba01G001160	pp	Iba03G033040	4113.PGSC0003DMT400083215	4113.PGSC0003DMT400072494	153
Iba01G001160	pp	Iba03G035010	4113.PGSC0003DMT400083215	4113.PGSC0003DMT400020344	158
Iba01G001160	pp	Iba05G028750	4113.PGSC0003DMT400083215	4113.PGSC0003DMT400036366	171
Iba01G001160	pp	Iba06G025120	4113.PGSC0003DMT400083215	4113.PGSC0003DMT400066566	172
Iba01G001160	pp	Iba07G007330	4113.PGSC0003DMT400083215	4113.PGSC0003DMT400025691	172
Iba01G001230	pp	Iba01G000080	29760.VIT_05s0020g02390.t01	29760.VIT_07s0005g02660.t01	161
Iba01G001230	pp	Iba01G000080	29760.VIT_05s0020g02390.t01	29760.VIT_07s0005g02660.t01	163
Iba01G001230	pp	Iba01G001310	29760.VIT_05s0020g02390.t01	29760.VIT_07s0005g00940.t01	153
Iba01G001230	pp	Iba01G002450	29760.VIT_05s0020g02390.t01	29760.VIT_19s0015g01420.t01	161
Iba01G001230	pp	Iba01G005280	29760.VIT_05s0020g02390.t01	29760.VIT_09s0002g08640.t01	161
Iba01G001230	pp	Iba01G005990	29760.VIT_05s0020g02390.t01	29760.VIT_14s0060g01570.t01	153
Iba01G001230	pp	Iba01G006590	29760.VIT_05s0020g02390.t01	29760.VIT_03s0038g02230.t01	161
Iba01G001230	pp	Iba01G007100	29760.VIT_05s0020g02390.t01	29760.VIT_11s0016g00460.t01	153
Iba01G001230	pp	Iba01G009660	29760.VIT_05s0020g02390.t01	29760.VIT_18s0001g09990.t01	304
Iba01G001230	pp	Iba01G010670	29760.VIT_05s0020g02390.t01	29760.VIT_14s0006g02720.t01	197
Iba01G001230	pp	Iba01G010670	29760.VIT_05s0020g02390.t01	29760.VIT_14s0006g02720.t01	201
Iba01G001230	pp	Iba01G011460	29760.VIT_05s0020g02390.t01	29760.VIT_07s0031g02270.t01	197
Iba01G001230	pp	Iba01G011460	29760.VIT_05s0020g02390.t01	29760.VIT_07s0031g02270.t01	201
Iba01G001230	pp	Iba01G012120	29760.VIT_05s0020g02390.t01	29760.VIT_04s0023g03070.t01	161
Iba01G001230	pp	Iba01G012130	29760.VIT_05s0020g02390.t01	29760.VIT_04s0023g03060.t01	153
Iba01G001230	pp	Iba01G012620	29760.VIT_05s0020g02390.t01	29760.VIT_04s0023g01500.t01	197
Iba01G001230	pp	Iba01G012620	29760.VIT_05s0020g02390.t01	29760.VIT_04s0023g01500.t01	201
Iba01G001230	pp	Iba01G015820	29760.VIT_05s0020g02390.t01	29760.VIT_08s0007g05340.t01	153
Iba01G001230	pp	Iba01G016290	29760.VIT_05s0020g02390.t01	29760.VIT_09s0002g08640.t01	161
Iba01G001230	pp	Iba01G018580	29760.VIT_05s0020g02390.t01	29760.VIT_02s0025g04600.t01	161
Iba01G001230	pp	Iba01G021570	29760.VIT_05s0020g02390.t01	29760.VIT_09s0002g00450.t01	161
Iba01G001230	pp	Iba01G022960	29760.VIT_05s0020g02390.t01	29760.VIT_08s0007g04700.t01	157
Iba01G001230	pp	Iba01G023060	29760.VIT_05s0020g02390.t01	29760.VIT_19s0014g05070.t01	153
Iba01G001230	pp	Iba01G023350	29760.VIT_05s0020g02390.t01	29760.VIT_19s0014g03710.t01	416
Iba01G001230	pp	Iba01G024590	29760.VIT_05s0020g02390.t01	29760.VIT_12s0057g01450.t01	161
Iba01G001230	pp	Iba01G026670	29760.VIT_05s0020g02390.t01	29760.VIT_13s0067g02840.t01	157
Iba01G001230	pp	Iba01G027670	29760.VIT_05s0020g02390.t01	29760.VIT_11s0016g00440.t01	298
Iba01G001230	pp	Iba01G027760	29760.VIT_05s0020g02390.t01	29760.VIT_11s0016g00960.t01	161
Iba01G001230	pp	Iba01G028210	29760.VIT_05s0020g02390.t01	29760.VIT_11s0016g03010.t01	309
Iba01G001230	pp	Iba01G028380	29760.VIT_05s0020g02390.t01	29760.VIT_11s0016g03920.t01	197
Iba01G001230	pp	Iba01G028380	29760.VIT_05s0020g02390.t01	29760.VIT_11s0016g03920.t01	201
Iba01G001230	pp	Iba01G029760	29760.VIT_05s0020g02390.t01	29760.VIT_11s0103g00550.t01	161
Iba01G001230	pp	Iba01G030770	29760.VIT_05s0020g02390.t01	29760.VIT_10s0003g04050.t01	445
Iba01G001230	pp	Iba01G031110	29760.VIT_05s0020g02390.t01	29760.VIT_13s0106g00730.t01	195
Iba01G001230	pp	Iba01G031270	29760.VIT_05s0020g02390.t01	29760.VIT_08s0007g02960.t01	258
Iba01G001230	pp	Iba01G031720	29760.VIT_05s0020g02390.t01	29760.VIT_02s0012g00550.t01	437
Iba01G001230	pp	Iba01G034810	29760.VIT_05s0020g02390.t01	29760.VIT_18s0001g15720.t01	161
Iba01G001230	pp	Iba01G035200	29760.VIT_05s0020g02390.t01	29760.VIT_18s0157g00210.t01	437
Iba01G001230	pp	Iba01G035960	29760.VIT_05s0020g02390.t01	29760.VIT_13s0019g02560.t01	161
Iba01G001230	pp	Iba01G036280	29760.VIT_05s0020g02390.t01	29760.VIT_03s0038g00700.t01	153
Iba01G001230	pp	Iba01G036630	29760.VIT_05s0020g02390.t01	29760.VIT_18s0001g09990.t01	304
Iba01G001230	pp	Iba01G040980	29760.VIT_05s0020g02390.t01	29760.VIT_08s0058g01440.t01	163
Iba01G001230	pp	Iba01G040980	29760.VIT_05s0020g02390.t01	29760.VIT_08s0058g01440.t01	282
Iba01G001230	pp	Iba01G042250	29760.VIT_05s0020g02390.t01	29760.VIT_01s0011g04060.t01	161
Iba01G001230	pp	Iba01G045340	29760.VIT_05s0020g02390.t01	29760.VIT_00s0477g00040.t01	441
Iba01G001230	pp	Iba01G046970	29760.VIT_05s0020g02390.t01	29760.VIT_10s0003g02170.t01	161
Iba01G001230	pp	Iba01G047490	29760.VIT_05s0020g02390.t01	29760.VIT_10s0003g04390.t01	218
Iba01G001230	pp	Iba01G047490	29760.VIT_05s0020g02390.t01	29760.VIT_10s0003g04390.t01	223
Iba01G001230	pp	Iba02G000220	29760.VIT_05s0020g02390.t01	29760.VIT_13s0067g02840.t01	157
Iba01G001230	pp	Iba02G000500	29760.VIT_05s0020g02390.t01	29760.VIT_07s0005g02660.t01	161
Iba01G001230	pp	Iba02G000500	29760.VIT_05s0020g02390.t01	29760.VIT_07s0005g02660.t01	163
Iba01G001230	pp	Iba02G001490	29760.VIT_05s0020g02390.t01	29760.VIT_19s0027g00010.t01	161
Iba01G001230	pp	Iba02G001560	29760.VIT_05s0020g02390.t01	29760.VIT_19s0138g00140.t01	159
Iba01G001230	pp	Iba02G002700	29760.VIT_05s0020g02390.t01	29760.VIT_02s0012g01330.t01	163
Iba01G001230	pp	Iba02G002700	29760.VIT_05s0020g02390.t01	29760.VIT_02s0012g01330.t01	193
Iba01G001230	pp	Iba02G002700	29760.VIT_05s0020g02390.t01	29760.VIT_02s0012g01330.t01	206
Iba01G001230	pp	Iba02G002900	29760.VIT_05s0020g02390.t01	29760.VIT_15s0021g00480.t01	156
Iba01G001230	pp	Iba02G002900	29760.VIT_05s0020g02390.t01	29760.VIT_15s0021g00480.t01	392
Iba01G001230	pp	Iba02G006850	29760.VIT_05s0020g02390.t01	29760.VIT_14s0083g00540.t01	183
Iba01G001230	pp	Iba02G008430	29760.VIT_05s0020g02390.t01	29760.VIT_19s0014g03510.t01	163
Iba01G001230	pp	Iba02G008430	29760.VIT_05s0020g02390.t01	29760.VIT_19s0014g03510.t01	177
Iba01G001230	pp	Iba02G008430	29760.VIT_05s0020g02390.t01	29760.VIT_19s0014g03510.t01	193
Iba01G001230	pp	Iba02G008870	29760.VIT_05s0020g02390.t01	29760.VIT_19s0090g01600.t01	153
Iba01G001230	pp	Iba02G009120	29760.VIT_05s0020g02390.t01	29760.VIT_19s0015g01730.t01	165
Iba01G001230	pp	Iba02G009360	29760.VIT_05s0020g02390.t01	29760.VIT_12s0055g00590.t01	161
Iba01G001230	pp	Iba02G009510	29760.VIT_05s0020g02390.t01	29760.VIT_10s0003g05480.t01	396
Iba01G001230	pp	Iba02G009820	29760.VIT_05s0020g02390.t01	29760.VIT_08s0007g06820.t01	153
Iba01G001230	pp	Iba02G010690	29760.VIT_05s0020g02390.t01	29760.VIT_12s0028g02290.t01	304
Iba01G001230	pp	Iba02G010860	29760.VIT_05s0020g02390.t01	29760.VIT_12s0028g02290.t01	304
Iba01G001230	pp	Iba02G010870	29760.VIT_05s0020g02390.t01	29760.VIT_12s0028g02290.t01	304
Iba01G001230	pp	Iba02G013730	29760.VIT_05s0020g02390.t01	29760.VIT_05s0049g01260.t01	461
Iba01G001230	pp	Iba02G013730	29760.VIT_05s0020g02390.t01	29760.VIT_05s0049g01260.t01	463
Iba01G001230	pp	Iba02G014940	29760.VIT_05s0020g02390.t01	29760.VIT_07s0129g00490.t01	161
Iba01G001230	pp	Iba02G016590	29760.VIT_05s0020g02390.t01	29760.VIT_07s0031g01850.t01	161
Iba01G001230	pp	Iba02G020110	29760.VIT_05s0020g02390.t01	29760.VIT_19s0015g01160.t01	396
Iba01G001230	pp	Iba02G020660	29760.VIT_05s0020g02390.t01	29760.VIT_18s0001g11790.t01	437
Iba01G001230	pp	Iba02G021420	29760.VIT_05s0020g02390.t01	29760.VIT_04s0008g05650.t01	447
Iba01G001230	pp	Iba02G024330	29760.VIT_05s0020g02390.t01	29760.VIT_03s0038g04480.t01	396
Iba01G001230	pp	Iba02G024870	29760.VIT_05s0020g02390.t01	29760.VIT_04s0008g01970.t01	161
Iba01G001230	pp	Iba02G027350	29760.VIT_05s0020g02390.t01	29760.VIT_11s0103g00620.t01	441
Iba01G001230	pp	Iba02G029720	29760.VIT_05s0020g02390.t01	29760.VIT_06s0004g04570.t01	181
Iba01G001230	pp	Iba02G031360	29760.VIT_05s0020g02390.t01	29760.VIT_19s0177g00040.t01	175
Iba01G001230	pp	Iba02G031360	29760.VIT_05s0020g02390.t01	29760.VIT_19s0177g00040.t01	400
Iba01G001230	pp	Iba02G036190	29760.VIT_05s0020g02390.t01	29760.VIT_07s0005g02660.t01	161
Iba01G001230	pp	Iba02G036190	29760.VIT_05s0020g02390.t01	29760.VIT_07s0005g02660.t01	163
Iba01G001230	pp	Iba02G036970	29760.VIT_05s0020g02390.t01	29760.VIT_08s0007g03090.t01	153
Iba01G001230	pp	Iba02G037330	29760.VIT_05s0020g02390.t01	29760.VIT_10s0003g05480.t01	396
Iba01G001230	pp	Iba02G038320	29760.VIT_05s0020g02390.t01	29760.VIT_10s0003g01360.t01	304
Iba01G001230	pp	Iba02G043690	29760.VIT_05s0020g02390.t01	29760.VIT_18s0001g08700.t01	153
Iba01G001230	pp	Iba02G044940	29760.VIT_05s0020g02390.t01	29760.VIT_17s0000g06370.t01	163
Iba01G001230	pp	Iba02G045850	29760.VIT_05s0020g02390.t01	29760.VIT_17s0000g02290.t01	159
Iba01G001230	pp	Iba02G046650	29760.VIT_05s0020g02390.t01	29760.VIT_08s0105g00480.t01	298
Iba01G001230	pp	Iba02G048550	29760.VIT_05s0020g02390.t01	29760.VIT_04s0023g03060.t01	153
Iba01G001230	pp	Iba02G052110	29760.VIT_05s0020g02390.t01	29760.VIT_07s0005g02000.t01	440
Iba01G001230	pp	Iba03G000060	29760.VIT_05s0020g02390.t01	29760.VIT_09s0002g01040.t01	161
Iba01G001230	pp	Iba03G003740	29760.VIT_05s0020g02390.t01	29760.VIT_18s0001g14610.t01	161
Iba01G001230	pp	Iba03G005010	29760.VIT_05s0020g02390.t01	29760.VIT_07s0005g02660.t01	161
Iba01G001230	pp	Iba03G005010	29760.VIT_05s0020g02390.t01	29760.VIT_07s0005g02660.t01	163
Iba01G001230	pp	Iba03G005020	29760.VIT_05s0020g02390.t01	29760.VIT_07s0005g02660.t01	161
Iba01G001230	pp	Iba03G005020	29760.VIT_05s0020g02390.t01	29760.VIT_07s0005g02660.t01	163
Iba01G001230	pp	Iba03G007060	29760.VIT_05s0020g02390.t01	29760.VIT_08s0007g05060.t01	161
Iba01G001230	pp	Iba03G007060	29760.VIT_05s0020g02390.t01	29760.VIT_08s0007g05060.t01	163
Iba01G001230	pp	Iba03G008320	29760.VIT_05s0020g02390.t01	29760.VIT_11s0016g05350.t01	183
Iba01G001230	pp	Iba03G008730	29760.VIT_05s0020g02390.t01	29760.VIT_08s0058g00640.t01	396
Iba01G001230	pp	Iba03G016400	29760.VIT_05s0020g02390.t01	29760.VIT_03s0088g01180.t01	161
Iba01G001230	pp	Iba03G016940	29760.VIT_05s0020g02390.t01	29760.VIT_12s0055g00490.t01	156
Iba01G001230	pp	Iba03G016940	29760.VIT_05s0020g02390.t01	29760.VIT_12s0055g00490.t01	392
Iba01G001230	pp	Iba03G018060	29760.VIT_05s0020g02390.t01	29760.VIT_15s0021g00220.t01	218
Iba01G001230	pp	Iba03G018060	29760.VIT_05s0020g02390.t01	29760.VIT_15s0021g00220.t01	223
Iba01G001230	pp	Iba03G021800	29760.VIT_05s0020g02390.t01	29760.VIT_15s0046g02010.t01	434
Iba01G001230	pp	Iba03G022430	29760.VIT_05s0020g02390.t01	29760.VIT_14s0128g00460.t01	153
Iba01G001230	pp	Iba03G023650	29760.VIT_05s0020g02390.t01	29760.VIT_07s0005g04020.t01	161
Iba01G001230	pp	Iba03G023970	29760.VIT_05s0020g02390.t01	29760.VIT_17s0000g02290.t01	159
Iba01G001230	pp	Iba03G024990	29760.VIT_05s0020g02390.t01	29760.VIT_01s0011g06370.t01	441
Iba01G001230	pp	Iba03G027200	29760.VIT_05s0020g02390.t01	29760.VIT_15s0021g01130.t01	163
Iba01G001230	pp	Iba03G027330	29760.VIT_05s0020g02390.t01	29760.VIT_15s0021g00480.t01	156
Iba01G001230	pp	Iba03G027330	29760.VIT_05s0020g02390.t01	29760.VIT_15s0021g00480.t01	392
Iba01G001230	pp	Iba03G027490	29760.VIT_05s0020g02390.t01	29760.VIT_13s0320g00070.t01	167
Iba01G001230	pp	Iba03G027490	29760.VIT_05s0020g02390.t01	29760.VIT_13s0320g00070.t01	169
Iba01G001230	pp	Iba03G029710	29760.VIT_05s0020g02390.t01	29760.VIT_09s0002g08640.t01	161
Iba01G001230	pp	Iba03G031640	29760.VIT_05s0020g02390.t01	29760.VIT_17s0000g03290.t01	153
Iba01G001230	pp	Iba03G032000	29760.VIT_05s0020g02390.t01	29760.VIT_17s0000g02570.t01	434
Iba01G001230	pp	Iba03G036160	29760.VIT_05s0020g02390.t01	29760.VIT_17s0000g02570.t01	434
Iba01G001230	pp	Iba03G036200	29760.VIT_05s0020g02390.t01	29760.VIT_17s0000g02290.t01	159
Iba01G001230	pp	Iba03G036260	29760.VIT_05s0020g02390.t01	29760.VIT_10s0092g00170.t01	161
Iba01G001230	pp	Iba03G037280	29760.VIT_05s0020g02390.t01	29760.VIT_10s0116g00400.t01	396
Iba01G001230	pp	Iba03G038110	29760.VIT_05s0020g02390.t01	29760.VIT_11s0016g03160.t01	161
Iba01G001230	pp	Iba03G038110	29760.VIT_05s0020g02390.t01	29760.VIT_11s0016g03160.t01	163
Iba01G001230	pp	Iba03G038510	29760.VIT_05s0020g02390.t01	29760.VIT_11s0016g05490.t01	181
Iba01G001230	pp	Iba03G039640	29760.VIT_05s0020g02390.t01	29760.VIT_06s0004g03620.t01	434
Iba01G001230	pp	Iba03G040140	29760.VIT_05s0020g02390.t01	29760.VIT_04s0008g05740.t01	159
Iba01G001230	pp	Iba03G045700	29760.VIT_05s0020g02390.t01	29760.VIT_03s0063g01120.t01	153
Iba01G001230	pp	Iba04G000290	29760.VIT_05s0020g02390.t01	29760.VIT_04s0023g01860.t01	197
Iba01G001230	pp	Iba04G000290	29760.VIT_05s0020g02390.t01	29760.VIT_04s0023g01860.t01	201
Iba01G001230	pp	Iba04G002040	29760.VIT_05s0020g02390.t01	29760.VIT_19s0090g01600.t01	153
Iba01G001230	pp	Iba04G002260	29760.VIT_05s0020g02390.t01	29760.VIT_19s0015g01160.t01	396
Iba01G001230	pp	Iba04G002760	29760.VIT_05s0020g02390.t01	29760.VIT_08s0007g06820.t01	153
Iba01G001230	pp	Iba04G003940	29760.VIT_05s0020g02390.t01	29760.VIT_05s0094g00850.t01	298
Iba01G001230	pp	Iba04G005230	29760.VIT_05s0020g02390.t01	29760.VIT_05s0020g02170.t01	197
Iba01G001230	pp	Iba04G005230	29760.VIT_05s0020g02390.t01	29760.VIT_05s0020g02170.t01	201
Iba01G001230	pp	Iba04G009170	29760.VIT_05s0020g02390.t01	29760.VIT_06s0004g03810.t01	153
Iba01G001230	pp	Iba04G014700	29760.VIT_05s0020g02390.t01	29760.VIT_01s0010g02910.t01	161
Iba01G001230	pp	Iba04G029600	29760.VIT_05s0020g02390.t01	29760.VIT_04s0023g03070.t01	161
Iba01G001230	pp	Iba04G030330	29760.VIT_05s0020g02390.t01	29760.VIT_07s0031g02270.t01	197
Iba01G001230	pp	Iba04G030330	29760.VIT_05s0020g02390.t01	29760.VIT_07s0031g02270.t01	201
Iba01G001230	pp	Iba04G030450	29760.VIT_05s0020g02390.t01	29760.VIT_04s0044g01970.t01	161
Iba01G001230	pp	Iba04G030520	29760.VIT_05s0020g02390.t01	29760.VIT_00s0218g00050.t01	153
Iba01G001230	pp	Iba04G032280	29760.VIT_05s0020g02390.t01	29760.VIT_07s0031g00050.t01	304
Iba01G001230	pp	Iba04G032460	29760.VIT_05s0020g02390.t01	29760.VIT_07s0129g00490.t01	161
Iba01G001230	pp	Iba04G033020	29760.VIT_05s0020g02390.t01	29760.VIT_07s0205g00140.t01	153
Iba01G001230	pp	Iba05G002300	29760.VIT_05s0020g02390.t01	29760.VIT_18s0072g00400.t01	163
Iba01G001230	pp	Iba05G007250	29760.VIT_05s0020g02390.t01	29760.VIT_18s0001g06760.t01	441
Iba01G001230	pp	Iba05G007280	29760.VIT_05s0020g02390.t01	29760.VIT_18s0001g05570.t01	197
Iba01G001230	pp	Iba05G007280	29760.VIT_05s0020g02390.t01	29760.VIT_18s0001g05570.t01	201
Iba01G001230	pp	Iba05G011570	29760.VIT_05s0020g02390.t01	29760.VIT_18s0001g15310.t01	163
Iba01G001230	pp	Iba05G013320	29760.VIT_05s0020g02390.t01	29760.VIT_16s0050g00490.t01	161
Iba01G001230	pp	Iba05G018560	29760.VIT_05s0020g02390.t01	29760.VIT_11s0103g00620.t01	441
Iba01G001230	pp	Iba05G019130	29760.VIT_05s0020g02390.t01	29760.VIT_10s0042g00200.t01	163
Iba01G001230	pp	Iba05G019580	29760.VIT_05s0020g02390.t01	29760.VIT_01s0010g03390.t01	187
Iba01G001230	pp	Iba05G025550	29760.VIT_05s0020g02390.t01	29760.VIT_18s0001g04140.t01	224
Iba01G001230	pp	Iba05G026850	29760.VIT_05s0020g02390.t01	29760.VIT_16s0039g02170.t01	197
Iba01G001230	pp	Iba05G026850	29760.VIT_05s0020g02390.t01	29760.VIT_16s0039g02170.t01	201
Iba01G001230	pp	Iba05G026930	29760.VIT_05s0020g02390.t01	29760.VIT_05s0029g00400.t01	153
Iba01G001230	pp	Iba05G028110	29760.VIT_05s0020g02390.t01	29760.VIT_06s0004g03810.t01	153
Iba01G001230	pp	Iba05G030780	29760.VIT_05s0020g02390.t01	29760.VIT_15s0048g01410.t01	159
Iba01G001230	pp	Iba05G031860	29760.VIT_05s0020g02390.t01	29760.VIT_13s0067g02840.t01	157
Iba01G001230	pp	Iba05G033010	29760.VIT_05s0020g02390.t01	29760.VIT_07s0005g00940.t01	153
Iba01G001230	pp	Iba05G033640	29760.VIT_05s0020g02390.t01	29760.VIT_03s0038g02230.t01	161
Iba01G001230	pp	Iba05G035790	29760.VIT_05s0020g02390.t01	29760.VIT_16s0013g01950.t01	197
Iba01G001230	pp	Iba05G035790	29760.VIT_05s0020g02390.t01	29760.VIT_16s0013g01950.t01	201
Iba01G001230	pp	Iba05G035850	29760.VIT_05s0020g02390.t01	29760.VIT_16s0013g01950.t01	197
Iba01G001230	pp	Iba05G035850	29760.VIT_05s0020g02390.t01	29760.VIT_16s0013g01950.t01	201
Iba01G001230	pp	Iba05G036060	29760.VIT_05s0020g02390.t01	29760.VIT_08s0040g00020.t01	163
Iba01G001230	pp	Iba06G000340	29760.VIT_05s0020g02390.t01	29760.VIT_10s0071g00210.t01	167
Iba01G001230	pp	Iba06G000340	29760.VIT_05s0020g02390.t01	29760.VIT_10s0071g00210.t01	169
Iba01G001230	pp	Iba06G002340	29760.VIT_05s0020g02390.t01	29760.VIT_19s0015g01420.t01	161
Iba01G001230	pp	Iba06G003240	29760.VIT_05s0020g02390.t01	29760.VIT_10s0003g04470.t01	218
Iba01G001230	pp	Iba06G003240	29760.VIT_05s0020g02390.t01	29760.VIT_10s0003g04470.t01	223
Iba01G001230	pp	Iba06G003250	29760.VIT_05s0020g02390.t01	29760.VIT_10s0003g04470.t01	218
Iba01G001230	pp	Iba06G003250	29760.VIT_05s0020g02390.t01	29760.VIT_10s0003g04470.t01	223
Iba01G001230	pp	Iba06G003550	29760.VIT_05s0020g02390.t01	29760.VIT_06s0004g04510.t01	428
Iba01G001230	pp	Iba06G004190	29760.VIT_05s0020g02390.t01	29760.VIT_00s0207g00270.t01	163
Iba01G001230	pp	Iba06G005730	29760.VIT_05s0020g02390.t01	29760.VIT_04s0023g02700.t01	163
Iba01G001230	pp	Iba06G007340	29760.VIT_05s0020g02390.t01	29760.VIT_08s0007g08800.t01	153
Iba01G001230	pp	Iba06G009910	29760.VIT_05s0020g02390.t01	29760.VIT_17s0053g00430.t01	163
Iba01G001230	pp	Iba06G009910	29760.VIT_05s0020g02390.t01	29760.VIT_17s0053g00430.t01	177
Iba01G001230	pp	Iba06G009910	29760.VIT_05s0020g02390.t01	29760.VIT_17s0053g00430.t01	193
Iba01G001230	pp	Iba06G013530	29760.VIT_05s0020g02390.t01	29760.VIT_17s0000g02290.t01	159
Iba01G001230	pp	Iba06G016250	29760.VIT_05s0020g02390.t01	29760.VIT_16s0098g01220.t01	183
Iba01G001230	pp	Iba06G018970	29760.VIT_05s0020g02390.t01	29760.VIT_13s0019g02590.t01	161
Iba01G001230	pp	Iba06G018980	29760.VIT_05s0020g02390.t01	29760.VIT_13s0019g02560.t01	161
Iba01G001230	pp	Iba06G018990	29760.VIT_05s0020g02390.t01	29760.VIT_13s0019g02560.t01	161
Iba01G001230	pp	Iba06G022220	29760.VIT_05s0020g02390.t01	29760.VIT_03s0038g04470.t01	396
Iba01G001230	pp	Iba06G022240	29760.VIT_05s0020g02390.t01	29760.VIT_03s0038g00280.t01	165
Iba01G001230	pp	Iba06G023290	29760.VIT_05s0020g02390.t01	29760.VIT_11s0016g04020.t01	392
Iba01G001230	pp	Iba06G024560	29760.VIT_05s0020g02390.t01	29760.VIT_00s0291g00100.t01	161
Iba01G001230	pp	Iba06G024560	29760.VIT_05s0020g02390.t01	29760.VIT_00s0291g00100.t01	163
Iba01G001230	pp	Iba06G027280	29760.VIT_05s0020g02390.t01	29760.VIT_17s0000g06710.t01	161
Iba01G001230	pp	Iba06G028220	29760.VIT_05s0020g02390.t01	29760.VIT_17s0000g02290.t01	159
Iba01G001230	pp	Iba07G000300	29760.VIT_05s0020g02390.t01	29760.VIT_10s0116g00400.t01	396
Iba01G001230	pp	Iba07G000800	29760.VIT_05s0020g02390.t01	29760.VIT_11s0016g00960.t01	161
Iba01G001230	pp	Iba07G001320	29760.VIT_05s0020g02390.t01	29760.VIT_11s0016g03080.t01	161
Iba01G001230	pp	Iba07G002320	29760.VIT_05s0020g02390.t01	29760.VIT_11s0016g05700.t01	183
Iba01G001230	pp	Iba07G002370	29760.VIT_05s0020g02390.t01	29760.VIT_04s0008g05650.t01	447
Iba01G001230	pp	Iba07G002830	29760.VIT_05s0020g02390.t01	29760.VIT_11s0037g00620.t01	161
Iba01G001230	pp	Iba07G003210	29760.VIT_05s0020g02390.t01	29760.VIT_11s0103g00550.t01	161
Iba01G001230	pp	Iba07G003300	29760.VIT_05s0020g02390.t01	29760.VIT_00s0404g00040.t01	163
Iba01G001230	pp	Iba07G003300	29760.VIT_05s0020g02390.t01	29760.VIT_00s0404g00040.t01	177
Iba01G001230	pp	Iba07G003300	29760.VIT_05s0020g02390.t01	29760.VIT_00s0404g00040.t01	193
Iba01G001230	pp	Iba07G005750	29760.VIT_05s0020g02390.t01	29760.VIT_08s0040g02590.t01	153
Iba01G001230	pp	Iba07G006190	29760.VIT_05s0020g02390.t01	29760.VIT_01s0026g01460.t01	163
Iba01G001230	pp	Iba07G010020	29760.VIT_05s0020g02390.t01	29760.VIT_18s0001g09990.t01	304
Iba01G001230	pp	Iba07G012260	29760.VIT_05s0020g02390.t01	29760.VIT_08s0007g00340.t01	153
Iba01G001230	pp	Iba07G012990	29760.VIT_05s0020g02390.t01	29760.VIT_09s0002g08640.t01	161
Iba01G001230	pp	Iba07G013240	29760.VIT_05s0020g02390.t01	29760.VIT_08s0007g04700.t01	157
Iba01G001230	pp	Iba07G016230	29760.VIT_05s0020g02390.t01	29760.VIT_17s0000g05120.t01	161
Iba01G001230	pp	Iba07G016230	29760.VIT_05s0020g02390.t01	29760.VIT_17s0000g05120.t01	163
Iba01G001230	pp	Iba07G017400	29760.VIT_05s0020g02390.t01	29760.VIT_13s0106g00730.t01	195
Iba01G001230	pp	Iba07G019050	29760.VIT_05s0020g02390.t01	29760.VIT_16s0098g01890.t01	400
Iba01G001230	pp	Iba07G020950	29760.VIT_05s0020g02390.t01	29760.VIT_07s0151g00590.t01	437
Iba01G001230	pp	Iba07G025280	29760.VIT_05s0020g02390.t01	29760.VIT_16s0100g00710.t01	161
Iba01G001230	pp	Iba07G025420	29760.VIT_05s0020g02390.t01	29760.VIT_16s0050g00670.t01	153
Iba01G001230	pp	Iba07G026570	29760.VIT_05s0020g02390.t01	29760.VIT_09s0002g04480.t01	153
Iba01G001230	pp	Iba07G027090	29760.VIT_05s0020g02390.t01	29760.VIT_18s0001g10090.t01	165
Iba01G001230	pp	Iba07G027090	29760.VIT_05s0020g02390.t01	29760.VIT_18s0001g10090.t01	250
Iba01G001230	pp	Iba07G028890	29760.VIT_05s0020g02390.t01	29760.VIT_18s0001g12950.t01	396
Iba01G001230	pp	Iba07G031580	29760.VIT_05s0020g02390.t01	29760.VIT_02s0025g03480.t01	153
Iba01G001230	pp	Iba07G033150	29760.VIT_05s0020g02390.t01	29760.VIT_03s0038g00350.t01	153
Iba01G001230	pp	Iba07G033200	29760.VIT_05s0020g02390.t01	29760.VIT_03s0038g00700.t01	153
Iba01G001270	pp	Iba02G015140	29760.VIT_07s0005g00750.t01	29760.VIT_00s0250g00020.t01	163
Iba01G001270	pp	Iba02G027690	29760.VIT_07s0005g00750.t01	29760.VIT_00s0540g00020.t01	152
Iba01G001270	pp	Iba02G030190	29760.VIT_07s0005g00750.t01	29760.VIT_05s0020g02710.t01	163
Iba01G001270	pp	Iba02G031360	29760.VIT_07s0005g00750.t01	29760.VIT_19s0177g00040.t01	161
Iba01G001270	pp	Iba04G025430	29760.VIT_07s0005g00750.t01	29760.VIT_17s0000g00360.t01	163
Iba01G001300	pp	Iba01G002360	29760.VIT_07s0005g00860.t01	29760.VIT_05s0062g00830.t01	183
Iba01G001300	pp	Iba01G005160	29760.VIT_07s0005g00860.t01	29760.VIT_12s0134g00490.t01	154
Iba01G001300	pp	Iba01G005180	29760.VIT_07s0005g00860.t01	29760.VIT_12s0134g00490.t01	154
Iba01G001300	pp	Iba01G015630	29760.VIT_07s0005g00860.t01	29760.VIT_08s0007g00360.t01	154
Iba01G001300	pp	Iba01G018060	29760.VIT_07s0005g00860.t01	29760.VIT_17s0000g04320.t01	193
Iba01G001300	pp	Iba01G020380	29760.VIT_07s0005g00860.t01	29760.VIT_03s0038g02530.t01	298
Iba01G001300	pp	Iba01G020850	29760.VIT_07s0005g00860.t01	29760.VIT_04s0008g01000.t01	161
Iba01G001300	pp	Iba01G026180	29760.VIT_07s0005g00860.t01	29760.VIT_12s0059g00160.t01	151
Iba01G001300	pp	Iba01G029530	29760.VIT_07s0005g00860.t01	29760.VIT_11s0037g01410.t01	151
Iba01G001300	pp	Iba01G034340	29760.VIT_07s0005g00860.t01	29760.VIT_18s0001g01670.t01	203
Iba01G001300	pp	Iba01G035820	29760.VIT_07s0005g00860.t01	29760.VIT_18s0001g06590.t01	159
Iba01G001300	pp	Iba01G035820	29760.VIT_07s0005g00860.t01	29760.VIT_18s0001g06590.t01	163
Iba01G001300	pp	Iba01G042800	29760.VIT_07s0005g00860.t01	29760.VIT_01s0011g05730.t01	153
Iba01G001300	pp	Iba01G048530	29760.VIT_07s0005g00860.t01	29760.VIT_06s0004g04140.t01	154
Iba01G001300	pp	Iba01G057480	29760.VIT_07s0005g00860.t01	29760.VIT_09s0070g00050.t01	172
Iba01G001300	pp	Iba01G057830	29760.VIT_07s0005g00860.t01	29760.VIT_14s0066g00140.t01	154
Iba01G001300	pp	Iba02G003010	29760.VIT_07s0005g00860.t01	29760.VIT_15s0021g02040.t01	154
Iba01G001300	pp	Iba02G003070	29760.VIT_07s0005g00860.t01	29760.VIT_15s0021g02450.t01	171
Iba01G001300	pp	Iba02G004930	29760.VIT_07s0005g00860.t01	29760.VIT_10s0116g01560.t01	833
Iba01G001300	pp	Iba02G010270	29760.VIT_07s0005g00860.t01	29760.VIT_12s0134g00440.t01	167
Iba01G001300	pp	Iba02G011650	29760.VIT_07s0005g00860.t01	29760.VIT_05s0077g00450.t01	183
Iba01G001300	pp	Iba02G025310	29760.VIT_07s0005g00860.t01	29760.VIT_14s0060g00240.t01	154
Iba01G001300	pp	Iba02G027000	29760.VIT_07s0005g00860.t01	29760.VIT_17s0000g08480.t01	154
Iba01G001300	pp	Iba02G028160	29760.VIT_07s0005g00860.t01	29760.VIT_11s0016g01910.t01	298
Iba01G001300	pp	Iba02G028800	29760.VIT_07s0005g00860.t01	29760.VIT_08s0056g01590.t01	151
Iba01G001300	pp	Iba02G032520	29760.VIT_07s0005g00860.t01	29760.VIT_05s0051g00850.t01	165
Iba01G001300	pp	Iba02G041210	29760.VIT_07s0005g00860.t01	29760.VIT_18s0001g08470.t01	154
Iba01G001300	pp	Iba02G044820	29760.VIT_07s0005g00860.t01	29760.VIT_17s0000g06190.t01	154
Iba01G001300	pp	Iba02G051940	29760.VIT_07s0005g00860.t01	29760.VIT_14s0060g00240.t01	154
Iba01G001300	pp	Iba03G007760	29760.VIT_07s0005g00860.t01	29760.VIT_08s0040g02760.t01	151
Iba01G001300	pp	Iba03G021560	29760.VIT_07s0005g00860.t01	29760.VIT_15s0046g03190.t01	154
Iba01G001300	pp	Iba03G028620	29760.VIT_07s0005g00860.t01	29760.VIT_14s0081g00150.t01	151
Iba01G001300	pp	Iba03G033240	29760.VIT_07s0005g00860.t01	29760.VIT_08s0040g02750.t01	151
Iba01G001300	pp	Iba03G034080	29760.VIT_07s0005g00860.t01	29760.VIT_15s0046g00090.t01	187
Iba01G001300	pp	Iba03G034950	29760.VIT_07s0005g00860.t01	29760.VIT_19s0090g00280.t01	159
Iba01G001300	pp	Iba03G034950	29760.VIT_07s0005g00860.t01	29760.VIT_19s0090g00280.t01	163
Iba01G001300	pp	Iba03G036480	29760.VIT_07s0005g00860.t01	29760.VIT_10s0003g04600.t01	203
Iba01G001300	pp	Iba03G040820	29760.VIT_07s0005g00860.t01	29760.VIT_14s0171g00410.t01	151
Iba01G001300	pp	Iba04G000100	29760.VIT_07s0005g00860.t01	29760.VIT_14s0108g01030.t01	193
Iba01G001300	pp	Iba04G002810	29760.VIT_07s0005g00860.t01	29760.VIT_08s0007g07230.t01	154
Iba01G001300	pp	Iba04G005040	29760.VIT_07s0005g00860.t01	29760.VIT_15s0046g00090.t01	187
Iba01G001300	pp	Iba04G006760	29760.VIT_07s0005g00860.t01	29760.VIT_05s0102g00080.t01	159
Iba01G001300	pp	Iba04G015060	29760.VIT_07s0005g00860.t01	29760.VIT_05s0020g01140.t01	150
Iba01G001300	pp	Iba04G020420	29760.VIT_07s0005g00860.t01	29760.VIT_08s0007g07500.t01	189
Iba01G001300	pp	Iba04G026490	29760.VIT_07s0005g00860.t01	29760.VIT_06s0004g04140.t01	154
Iba01G001300	pp	Iba04G027290	29760.VIT_07s0005g00860.t01	29760.VIT_14s0171g00210.t01	151
Iba01G001300	pp	Iba04G028210	29760.VIT_07s0005g00860.t01	29760.VIT_14s0108g01080.t01	154
Iba01G001300	pp	Iba04G029910	29760.VIT_07s0005g00860.t01	29760.VIT_00s0264g00130.t01	151
Iba01G001300	pp	Iba04G032320	29760.VIT_07s0005g00860.t01	29760.VIT_07s0129g01050.t01	154
Iba01G001300	pp	Iba04G032400	29760.VIT_07s0005g00860.t01	29760.VIT_17s0000g09680.t01	154
Iba01G001300	pp	Iba04G032550	29760.VIT_07s0005g00860.t01	29760.VIT_01s0011g00070.t01	833
Iba01G001300	pp	Iba04G035160	29760.VIT_07s0005g00860.t01	29760.VIT_10s0003g03180.t01	506
Iba01G001300	pp	Iba05G000290	29760.VIT_07s0005g00860.t01	29760.VIT_03s0180g00050.t01	298
Iba01G001300	pp	Iba05G001830	29760.VIT_07s0005g00860.t01	29760.VIT_14s0060g00060.t01	161
Iba01G001300	pp	Iba05G004180	29760.VIT_07s0005g00860.t01	29760.VIT_13s0175g00180.t01	298
Iba01G001300	pp	Iba05G018280	29760.VIT_07s0005g00860.t01	29760.VIT_11s0052g01490.t01	154
Iba01G001300	pp	Iba05G020000	29760.VIT_07s0005g00860.t01	29760.VIT_01s0026g01000.t01	169
Iba01G001300	pp	Iba05G020000	29760.VIT_07s0005g00860.t01	29760.VIT_01s0026g01000.t01	171
Iba01G001300	pp	Iba05G020000	29760.VIT_07s0005g00860.t01	29760.VIT_01s0026g01000.t01	183
Iba01G001300	pp	Iba05G020280	29760.VIT_07s0005g00860.t01	29760.VIT_01s0026g01910.t01	154
Iba01G001300	pp	Iba05G027960	29760.VIT_07s0005g00860.t01	29760.VIT_06s0004g04140.t01	154
Iba01G001300	pp	Iba05G034040	29760.VIT_07s0005g00860.t01	29760.VIT_03s0038g04270.t01	151
Iba01G001300	pp	Iba05G038470	29760.VIT_07s0005g00860.t01	29760.VIT_08s0007g07230.t01	154
Iba01G001300	pp	Iba05G038990	29760.VIT_07s0005g00860.t01	29760.VIT_08s0007g05740.t01	151
Iba01G001300	pp	Iba05G040710	29760.VIT_07s0005g00860.t01	29760.VIT_14s0066g01750.t01	151
Iba01G001300	pp	Iba05G040990	29760.VIT_07s0005g00860.t01	29760.VIT_01s0010g02480.t01	151
Iba01G001300	pp	Iba06G002330	29760.VIT_07s0005g00860.t01	29760.VIT_10s0042g01250.t01	151
Iba01G001300	pp	Iba06G002570	29760.VIT_07s0005g00860.t01	29760.VIT_19s0090g00280.t01	159
Iba01G001300	pp	Iba06G002570	29760.VIT_07s0005g00860.t01	29760.VIT_19s0090g00280.t01	163
Iba01G001300	pp	Iba06G003550	29760.VIT_07s0005g00860.t01	29760.VIT_06s0004g04510.t01	161
Iba01G001300	pp	Iba06G005510	29760.VIT_07s0005g00860.t01	29760.VIT_04s0044g01300.t01	167
Iba01G001300	pp	Iba06G005550	29760.VIT_07s0005g00860.t01	29760.VIT_04s0044g01300.t01	167
Iba01G001300	pp	Iba06G006110	29760.VIT_07s0005g00860.t01	29760.VIT_14s0066g01750.t01	151
Iba01G001300	pp	Iba06G008850	29760.VIT_07s0005g00860.t01	29760.VIT_07s0031g01750.t01	600
Iba01G001300	pp	Iba06G014660	29760.VIT_07s0005g00860.t01	29760.VIT_12s0055g00900.t01	157
Iba01G001300	pp	Iba06G021420	29760.VIT_07s0005g00860.t01	29760.VIT_01s0011g03730.t01	154
Iba01G001300	pp	Iba06G024590	29760.VIT_07s0005g00860.t01	29760.VIT_17s0000g08480.t01	154
Iba01G001300	pp	Iba06G026920	29760.VIT_07s0005g00860.t01	29760.VIT_17s0000g06190.t01	154
Iba01G001300	pp	Iba06G027590	29760.VIT_07s0005g00860.t01	29760.VIT_17s0000g04310.t01	161
Iba01G001300	pp	Iba06G027760	29760.VIT_07s0005g00860.t01	29760.VIT_17s0000g04270.t01	163
Iba01G001300	pp	Iba06G027920	29760.VIT_07s0005g00860.t01	29760.VIT_17s0000g04310.t01	161
Iba01G001300	pp	Iba06G028000	29760.VIT_07s0005g00860.t01	29760.VIT_17s0000g04310.t01	161
Iba01G001300	pp	Iba07G003140	29760.VIT_07s0005g00860.t01	29760.VIT_11s0052g00810.t01	297
Iba01G001300	pp	Iba07G004700	29760.VIT_07s0005g00860.t01	29760.VIT_01s0011g04760.t01	154
Iba01G001300	pp	Iba07G014730	29760.VIT_07s0005g00860.t01	29760.VIT_01s0011g06020.t01	165
Iba01G001300	pp	Iba07G022760	29760.VIT_07s0005g00860.t01	29760.VIT_13s0019g03980.t01	203
Iba01G001300	pp	Iba07G023820	29760.VIT_07s0005g00860.t01	29760.VIT_08s0007g07130.t01	833
Iba01G001300	pp	Iba07G028680	29760.VIT_07s0005g00860.t01	29760.VIT_18s0001g08860.t01	774
Iba01G001300	pp	Iba07G032600	29760.VIT_07s0005g00860.t01	29760.VIT_03s0063g01030.t01	163
Iba01G001300	pp	NewGene_167	29760.VIT_07s0005g00860.t01	29760.VIT_04s0044g01140.t01	298
Iba01G001300	pp	NewGene_2614	29760.VIT_07s0005g00860.t01	29760.VIT_06s0009g00270.t01	298
Iba01G001310	pp	Iba01G001230	29760.VIT_07s0005g00940.t01	29760.VIT_05s0020g02390.t01	153
Iba01G001310	pp	Iba01G005530	29760.VIT_07s0005g00940.t01	29760.VIT_19s0015g00440.t01	153
Iba01G001310	pp	Iba01G005530	29760.VIT_07s0005g00940.t01	29760.VIT_19s0015g00440.t01	154
Iba01G001310	pp	Iba01G005810	29760.VIT_07s0005g00940.t01	29760.VIT_19s0014g01470.t01	156
Iba01G001310	pp	Iba01G007100	29760.VIT_07s0005g00940.t01	29760.VIT_11s0016g00460.t01	163
Iba01G001310	pp	Iba01G007100	29760.VIT_07s0005g00940.t01	29760.VIT_11s0016g00460.t01	169
Iba01G001310	pp	Iba01G012130	29760.VIT_07s0005g00940.t01	29760.VIT_04s0023g03060.t01	163
Iba01G001310	pp	Iba01G012130	29760.VIT_07s0005g00940.t01	29760.VIT_04s0023g03060.t01	165
Iba01G001310	pp	Iba01G015820	29760.VIT_07s0005g00940.t01	29760.VIT_08s0007g05340.t01	163
Iba01G001310	pp	Iba01G015820	29760.VIT_07s0005g00940.t01	29760.VIT_08s0007g05340.t01	169
Iba01G001310	pp	Iba01G020820	29760.VIT_07s0005g00940.t01	29760.VIT_09s0002g01710.t01	165
Iba01G001310	pp	Iba01G020820	29760.VIT_07s0005g00940.t01	29760.VIT_09s0002g01710.t01	171
Iba01G001310	pp	Iba01G023060	29760.VIT_07s0005g00940.t01	29760.VIT_19s0014g05070.t01	158
Iba01G001310	pp	Iba01G023350	29760.VIT_07s0005g00940.t01	29760.VIT_19s0014g03710.t01	161
Iba01G001310	pp	Iba01G034890	29760.VIT_07s0005g00940.t01	29760.VIT_18s0166g00210.t01	156
Iba01G001310	pp	Iba01G036230	29760.VIT_07s0005g00940.t01	29760.VIT_18s0001g13660.t01	158
Iba01G001310	pp	Iba01G036280	29760.VIT_07s0005g00940.t01	29760.VIT_03s0038g00700.t01	163
Iba01G001310	pp	Iba01G036280	29760.VIT_07s0005g00940.t01	29760.VIT_03s0038g00700.t01	165
Iba01G001310	pp	Iba01G038500	29760.VIT_07s0005g00940.t01	29760.VIT_16s0013g00940.t01	163
Iba01G001310	pp	Iba01G038500	29760.VIT_07s0005g00940.t01	29760.VIT_16s0013g00940.t01	165
Iba01G001310	pp	Iba01G038610	29760.VIT_07s0005g00940.t01	29760.VIT_18s0001g06330.t01	158
Iba01G001310	pp	Iba01G043430	29760.VIT_07s0005g00940.t01	29760.VIT_01s0010g02100.t01	151
Iba01G001310	pp	Iba01G043430	29760.VIT_07s0005g00940.t01	29760.VIT_01s0010g02100.t01	154
Iba01G001310	pp	Iba01G043970	29760.VIT_07s0005g00940.t01	29760.VIT_02s0025g03680.t01	151
Iba01G001310	pp	Iba01G043970	29760.VIT_07s0005g00940.t01	29760.VIT_02s0025g03680.t01	157
Iba01G001310	pp	Iba01G045010	29760.VIT_07s0005g00940.t01	29760.VIT_03s0038g03700.t01	151
Iba01G001310	pp	Iba01G045010	29760.VIT_07s0005g00940.t01	29760.VIT_03s0038g03700.t01	154
Iba01G001310	pp	Iba01G058080	29760.VIT_07s0005g00940.t01	29760.VIT_16s0022g01820.t01	163
Iba01G001310	pp	Iba02G000930	29760.VIT_07s0005g00940.t01	29760.VIT_12s0059g01170.t01	152
Iba01G001310	pp	Iba02G000930	29760.VIT_07s0005g00940.t01	29760.VIT_12s0059g01170.t01	157
Iba01G001310	pp	Iba02G006900	29760.VIT_07s0005g00940.t01	29760.VIT_04s0023g01430.t01	151
Iba01G001310	pp	Iba02G006900	29760.VIT_07s0005g00940.t01	29760.VIT_04s0023g01430.t01	154
Iba01G001310	pp	Iba02G008870	29760.VIT_07s0005g00940.t01	29760.VIT_19s0090g01600.t01	153
Iba01G001310	pp	Iba02G008870	29760.VIT_07s0005g00940.t01	29760.VIT_19s0090g01600.t01	194
Iba01G001310	pp	Iba02G009820	29760.VIT_07s0005g00940.t01	29760.VIT_08s0007g06820.t01	163
Iba01G001310	pp	Iba02G009820	29760.VIT_07s0005g00940.t01	29760.VIT_08s0007g06820.t01	165
Iba01G001310	pp	Iba02G010610	29760.VIT_07s0005g00940.t01	29760.VIT_12s0028g03360.t01	161
Iba01G001310	pp	Iba02G010610	29760.VIT_07s0005g00940.t01	29760.VIT_12s0028g03360.t01	179
Iba01G001310	pp	Iba02G010610	29760.VIT_07s0005g00940.t01	29760.VIT_12s0028g03360.t01	183
Iba01G001310	pp	Iba02G013650	29760.VIT_07s0005g00940.t01	29760.VIT_05s0049g01140.t01	156
Iba01G001310	pp	Iba02G014660	29760.VIT_07s0005g00940.t01	29760.VIT_13s0019g02400.t01	158
Iba01G001310	pp	Iba02G019850	29760.VIT_07s0005g00940.t01	29760.VIT_12s0057g01220.t01	165
Iba01G001310	pp	Iba02G019950	29760.VIT_07s0005g00940.t01	29760.VIT_00s0194g00030.t01	153
Iba01G001310	pp	Iba02G021420	29760.VIT_07s0005g00940.t01	29760.VIT_04s0008g05650.t01	155
Iba01G001310	pp	Iba02G023010	29760.VIT_07s0005g00940.t01	29760.VIT_13s0064g00360.t01	156
Iba01G001310	pp	Iba02G029720	29760.VIT_07s0005g00940.t01	29760.VIT_06s0004g04570.t01	155
Iba01G001310	pp	Iba02G029720	29760.VIT_07s0005g00940.t01	29760.VIT_06s0004g04570.t01	156
Iba01G001310	pp	Iba02G036970	29760.VIT_07s0005g00940.t01	29760.VIT_08s0007g03090.t01	165
Iba01G001310	pp	Iba02G036970	29760.VIT_07s0005g00940.t01	29760.VIT_08s0007g03090.t01	276
Iba01G001310	pp	Iba02G043690	29760.VIT_07s0005g00940.t01	29760.VIT_18s0001g08700.t01	163
Iba01G001310	pp	Iba02G043690	29760.VIT_07s0005g00940.t01	29760.VIT_18s0001g08700.t01	169
Iba01G001310	pp	Iba02G045070	29760.VIT_07s0005g00940.t01	29760.VIT_10s0116g00490.t01	159
Iba01G001310	pp	Iba02G045070	29760.VIT_07s0005g00940.t01	29760.VIT_10s0116g00490.t01	167
Iba01G001310	pp	Iba02G045070	29760.VIT_07s0005g00940.t01	29760.VIT_10s0116g00490.t01	171
Iba01G001310	pp	Iba02G046620	29760.VIT_07s0005g00940.t01	29760.VIT_18s0072g00840.t01	151
Iba01G001310	pp	Iba02G046620	29760.VIT_07s0005g00940.t01	29760.VIT_18s0072g00840.t01	154
Iba01G001310	pp	Iba02G048550	29760.VIT_07s0005g00940.t01	29760.VIT_04s0023g03060.t01	163
Iba01G001310	pp	Iba02G048550	29760.VIT_07s0005g00940.t01	29760.VIT_04s0023g03060.t01	165
Iba01G001310	pp	Iba02G049870	29760.VIT_07s0005g00940.t01	29760.VIT_02s0025g04680.t01	158
Iba01G001310	pp	Iba02G052110	29760.VIT_07s0005g00940.t01	29760.VIT_07s0005g02000.t01	151
Iba01G001310	pp	Iba02G052110	29760.VIT_07s0005g00940.t01	29760.VIT_07s0005g02000.t01	153
Iba01G001310	pp	Iba03G003170	29760.VIT_07s0005g00940.t01	29760.VIT_08s0007g05500.t01	202
Iba01G001310	pp	Iba03G012810	29760.VIT_07s0005g00940.t01	29760.VIT_16s0022g00060.t01	157
Iba01G001310	pp	Iba03G012810	29760.VIT_07s0005g00940.t01	29760.VIT_16s0022g00060.t01	172
Iba01G001310	pp	Iba03G017310	29760.VIT_07s0005g00940.t01	29760.VIT_12s0034g02010.t01	163
Iba01G001310	pp	Iba03G017310	29760.VIT_07s0005g00940.t01	29760.VIT_12s0034g02010.t01	179
Iba01G001310	pp	Iba03G017310	29760.VIT_07s0005g00940.t01	29760.VIT_12s0034g02010.t01	181
Iba01G001310	pp	Iba03G021350	29760.VIT_07s0005g00940.t01	29760.VIT_08s0007g08070.t01	151
Iba01G001310	pp	Iba03G021350	29760.VIT_07s0005g00940.t01	29760.VIT_08s0007g08070.t01	154
Iba01G001310	pp	Iba03G021900	29760.VIT_07s0005g00940.t01	29760.VIT_03s0091g00690.t01	151
Iba01G001310	pp	Iba03G021900	29760.VIT_07s0005g00940.t01	29760.VIT_03s0091g00690.t01	154
Iba01G001310	pp	Iba03G024740	29760.VIT_07s0005g00940.t01	29760.VIT_01s0182g00030.t01	165
Iba01G001310	pp	Iba03G027200	29760.VIT_07s0005g00940.t01	29760.VIT_15s0021g01130.t01	151
Iba01G001310	pp	Iba03G027200	29760.VIT_07s0005g00940.t01	29760.VIT_15s0021g01130.t01	153
Iba01G001310	pp	Iba03G027490	29760.VIT_07s0005g00940.t01	29760.VIT_13s0320g00070.t01	151
Iba01G001310	pp	Iba03G029850	29760.VIT_07s0005g00940.t01	29760.VIT_03s0091g00690.t01	151
Iba01G001310	pp	Iba03G029850	29760.VIT_07s0005g00940.t01	29760.VIT_03s0091g00690.t01	154
Iba01G001310	pp	Iba03G031640	29760.VIT_07s0005g00940.t01	29760.VIT_17s0000g03290.t01	163
Iba01G001310	pp	Iba03G031640	29760.VIT_07s0005g00940.t01	29760.VIT_17s0000g03290.t01	169
Iba01G001310	pp	Iba03G034190	29760.VIT_07s0005g00940.t01	29760.VIT_07s0104g01640.t01	153
Iba01G001310	pp	Iba03G034190	29760.VIT_07s0005g00940.t01	29760.VIT_07s0104g01640.t01	154
Iba01G001310	pp	Iba03G038510	29760.VIT_07s0005g00940.t01	29760.VIT_11s0016g05490.t01	155
Iba01G001310	pp	Iba03G038510	29760.VIT_07s0005g00940.t01	29760.VIT_11s0016g05490.t01	156
Iba01G001310	pp	Iba03G039780	29760.VIT_07s0005g00940.t01	29760.VIT_04s0008g00530.t01	153
Iba01G001310	pp	Iba03G039780	29760.VIT_07s0005g00940.t01	29760.VIT_04s0008g00530.t01	158
Iba01G001310	pp	Iba03G039780	29760.VIT_07s0005g00940.t01	29760.VIT_04s0008g00530.t01	159
Iba01G001310	pp	Iba03G039780	29760.VIT_07s0005g00940.t01	29760.VIT_04s0008g00530.t01	183
Iba01G001310	pp	Iba03G043810	29760.VIT_07s0005g00940.t01	29760.VIT_02s0025g03680.t01	151
Iba01G001310	pp	Iba03G043810	29760.VIT_07s0005g00940.t01	29760.VIT_02s0025g03680.t01	157
Iba01G001310	pp	Iba03G045700	29760.VIT_07s0005g00940.t01	29760.VIT_03s0063g01120.t01	153
Iba01G001310	pp	Iba03G045700	29760.VIT_07s0005g00940.t01	29760.VIT_03s0063g01120.t01	194
Iba01G001310	pp	Iba04G002040	29760.VIT_07s0005g00940.t01	29760.VIT_19s0090g01600.t01	153
Iba01G001310	pp	Iba04G002040	29760.VIT_07s0005g00940.t01	29760.VIT_19s0090g01600.t01	194
Iba01G001310	pp	Iba04G002760	29760.VIT_07s0005g00940.t01	29760.VIT_08s0007g06820.t01	163
Iba01G001310	pp	Iba04G002760	29760.VIT_07s0005g00940.t01	29760.VIT_08s0007g06820.t01	165
Iba01G001310	pp	Iba04G002820	29760.VIT_07s0005g00940.t01	29760.VIT_06s0004g00480.t01	151
Iba01G001310	pp	Iba04G002820	29760.VIT_07s0005g00940.t01	29760.VIT_06s0004g00480.t01	157
Iba01G001310	pp	Iba04G004520	29760.VIT_07s0005g00940.t01	29760.VIT_05s0077g01010.t01	156
Iba01G001310	pp	Iba04G006570	29760.VIT_07s0005g00940.t01	29760.VIT_05s0020g04150.t01	165
Iba01G001310	pp	Iba04G006590	29760.VIT_07s0005g00940.t01	29760.VIT_13s0019g02400.t01	158
Iba01G001310	pp	Iba04G008130	29760.VIT_07s0005g00940.t01	29760.VIT_01s0010g02430.t01	167
Iba01G001310	pp	Iba04G008130	29760.VIT_07s0005g00940.t01	29760.VIT_01s0010g02430.t01	197
Iba01G001310	pp	Iba04G008130	29760.VIT_07s0005g00940.t01	29760.VIT_01s0010g02430.t01	202
Iba01G001310	pp	Iba04G008370	29760.VIT_07s0005g00940.t01	29760.VIT_06s0080g00270.t01	151
Iba01G001310	pp	Iba04G008370	29760.VIT_07s0005g00940.t01	29760.VIT_06s0080g00270.t01	154
Iba01G001310	pp	Iba04G009170	29760.VIT_07s0005g00940.t01	29760.VIT_06s0004g03810.t01	165
Iba01G001310	pp	Iba04G009170	29760.VIT_07s0005g00940.t01	29760.VIT_06s0004g03810.t01	276
Iba01G001310	pp	Iba04G009320	29760.VIT_07s0005g00940.t01	29760.VIT_06s0004g04180.t01	151
Iba01G001310	pp	Iba04G009320	29760.VIT_07s0005g00940.t01	29760.VIT_06s0004g04180.t01	154
Iba01G001310	pp	Iba04G016200	29760.VIT_07s0005g00940.t01	29760.VIT_05s0049g01140.t01	156
Iba01G001310	pp	Iba04G033020	29760.VIT_07s0005g00940.t01	29760.VIT_07s0205g00140.t01	163
Iba01G001310	pp	Iba04G033020	29760.VIT_07s0005g00940.t01	29760.VIT_07s0205g00140.t01	165
Iba01G001310	pp	Iba04G034490	29760.VIT_07s0005g00940.t01	29760.VIT_08s0032g00280.t01	156
Iba01G001310	pp	Iba05G002620	29760.VIT_07s0005g00940.t01	29760.VIT_18s0001g12220.t01	151
Iba01G001310	pp	Iba05G002620	29760.VIT_07s0005g00940.t01	29760.VIT_18s0001g12220.t01	154
Iba01G001310	pp	Iba05G003350	29760.VIT_07s0005g00940.t01	29760.VIT_18s0122g00550.t01	159
Iba01G001310	pp	Iba05G003350	29760.VIT_07s0005g00940.t01	29760.VIT_18s0122g00550.t01	161
Iba01G001310	pp	Iba05G006160	29760.VIT_07s0005g00940.t01	29760.VIT_18s0001g09580.t01	158
Iba01G001310	pp	Iba05G007470	29760.VIT_07s0005g00940.t01	29760.VIT_18s0001g02250.t01	157
Iba01G001310	pp	Iba05G010640	29760.VIT_07s0005g00940.t01	29760.VIT_18s0001g09580.t01	158
Iba01G001310	pp	Iba05G016840	29760.VIT_07s0005g00940.t01	29760.VIT_18s0001g03680.t01	188
Iba01G001310	pp	Iba05G023240	29760.VIT_07s0005g00940.t01	29760.VIT_07s0129g01080.t01	161
Iba01G001310	pp	Iba05G023240	29760.VIT_07s0005g00940.t01	29760.VIT_07s0129g01080.t01	179
Iba01G001310	pp	Iba05G023240	29760.VIT_07s0005g00940.t01	29760.VIT_07s0129g01080.t01	183
Iba01G001310	pp	Iba05G026930	29760.VIT_07s0005g00940.t01	29760.VIT_05s0029g00400.t01	153
Iba01G001310	pp	Iba05G026930	29760.VIT_07s0005g00940.t01	29760.VIT_05s0029g00400.t01	194
Iba01G001310	pp	Iba05G027910	29760.VIT_07s0005g00940.t01	29760.VIT_06s0004g04180.t01	151
Iba01G001310	pp	Iba05G027910	29760.VIT_07s0005g00940.t01	29760.VIT_06s0004g04180.t01	154
Iba01G001310	pp	Iba05G027920	29760.VIT_07s0005g00940.t01	29760.VIT_06s0004g04180.t01	151
Iba01G001310	pp	Iba05G027920	29760.VIT_07s0005g00940.t01	29760.VIT_06s0004g04180.t01	154
Iba01G001310	pp	Iba05G028110	29760.VIT_07s0005g00940.t01	29760.VIT_06s0004g03810.t01	165
Iba01G001310	pp	Iba05G028110	29760.VIT_07s0005g00940.t01	29760.VIT_06s0004g03810.t01	276
Iba01G001310	pp	Iba05G032840	29760.VIT_07s0005g00940.t01	29760.VIT_19s0014g01470.t01	156
Iba01G001310	pp	Iba05G034410	29760.VIT_07s0005g00940.t01	29760.VIT_11s0016g01950.t01	157
Iba01G001310	pp	Iba05G035180	29760.VIT_07s0005g00940.t01	29760.VIT_11s0016g05620.t01	156
Iba01G001310	pp	Iba05G035890	29760.VIT_07s0005g00940.t01	29760.VIT_16s0013g01510.t01	187
Iba01G001310	pp	Iba06G000340	29760.VIT_07s0005g00940.t01	29760.VIT_10s0071g00210.t01	151
Iba01G001310	pp	Iba06G005370	29760.VIT_07s0005g00940.t01	29760.VIT_07s0031g02560.t01	156
Iba01G001310	pp	Iba06G007720	29760.VIT_07s0005g00940.t01	29760.VIT_06s0004g00480.t01	151
Iba01G001310	pp	Iba06G007720	29760.VIT_07s0005g00940.t01	29760.VIT_06s0004g00480.t01	157
Iba01G001310	pp	Iba06G008190	29760.VIT_07s0005g00940.t01	29760.VIT_12s0034g02140.t01	172
Iba01G001310	pp	Iba06G009550	29760.VIT_07s0005g00940.t01	29760.VIT_00s0194g00030.t01	153
Iba01G001310	pp	Iba06G018060	29760.VIT_07s0005g00940.t01	29760.VIT_13s0019g01840.t01	158
Iba01G001310	pp	Iba06G020030	29760.VIT_07s0005g00940.t01	29760.VIT_02s0025g03680.t01	151
Iba01G001310	pp	Iba06G020030	29760.VIT_07s0005g00940.t01	29760.VIT_02s0025g03680.t01	157
Iba01G001310	pp	Iba06G020290	29760.VIT_07s0005g00940.t01	29760.VIT_01s0010g02090.t01	151
Iba01G001310	pp	Iba06G020290	29760.VIT_07s0005g00940.t01	29760.VIT_01s0010g02090.t01	154
Iba01G001310	pp	Iba06G026230	29760.VIT_07s0005g00940.t01	29760.VIT_17s0000g01640.t01	172
Iba01G001310	pp	Iba06G027760	29760.VIT_07s0005g00940.t01	29760.VIT_17s0000g04270.t01	155
Iba01G001310	pp	Iba06G029720	29760.VIT_07s0005g00940.t01	29760.VIT_04s0008g00160.t01	157
Iba01G001310	pp	Iba07G002370	29760.VIT_07s0005g00940.t01	29760.VIT_04s0008g05650.t01	155
Iba01G001310	pp	Iba07G004090	29760.VIT_07s0005g00940.t01	29760.VIT_06s0004g00480.t01	151
Iba01G001310	pp	Iba07G004090	29760.VIT_07s0005g00940.t01	29760.VIT_06s0004g00480.t01	157
Iba01G001310	pp	Iba07G005140	29760.VIT_07s0005g00940.t01	29760.VIT_07s0031g02560.t01	156
Iba01G001310	pp	Iba07G005750	29760.VIT_07s0005g00940.t01	29760.VIT_08s0040g02590.t01	165
Iba01G001310	pp	Iba07G005750	29760.VIT_07s0005g00940.t01	29760.VIT_08s0040g02590.t01	276
Iba01G001310	pp	Iba07G007470	29760.VIT_07s0005g00940.t01	29760.VIT_18s0001g14170.t01	158
Iba01G001310	pp	Iba07G007690	29760.VIT_07s0005g00940.t01	29760.VIT_18s0001g14500.t01	153
Iba01G001310	pp	Iba07G009840	29760.VIT_07s0005g00940.t01	29760.VIT_03s0091g00690.t01	151
Iba01G001310	pp	Iba07G009840	29760.VIT_07s0005g00940.t01	29760.VIT_03s0091g00690.t01	154
Iba01G001310	pp	Iba07G012260	29760.VIT_07s0005g00940.t01	29760.VIT_08s0007g00340.t01	163
Iba01G001310	pp	Iba07G012260	29760.VIT_07s0005g00940.t01	29760.VIT_08s0007g00340.t01	165
Iba01G001310	pp	Iba07G014470	29760.VIT_07s0005g00940.t01	29760.VIT_07s0104g01030.t01	153
Iba01G001310	pp	Iba07G014470	29760.VIT_07s0005g00940.t01	29760.VIT_07s0104g01030.t01	156
Iba01G001310	pp	Iba07G016580	29760.VIT_07s0005g00940.t01	29760.VIT_06s0004g01870.t01	151
Iba01G001310	pp	Iba07G016580	29760.VIT_07s0005g00940.t01	29760.VIT_06s0004g01870.t01	154
Iba01G001310	pp	Iba07G021980	29760.VIT_07s0005g00940.t01	29760.VIT_00s0216g00040.t01	156
Iba01G001310	pp	Iba07G021980	29760.VIT_07s0005g00940.t01	29760.VIT_00s0216g00040.t01	161
Iba01G001310	pp	Iba07G026570	29760.VIT_07s0005g00940.t01	29760.VIT_09s0002g04480.t01	155
Iba01G001310	pp	Iba07G026570	29760.VIT_07s0005g00940.t01	29760.VIT_09s0002g04480.t01	193
Iba01G001310	pp	Iba07G027090	29760.VIT_07s0005g00940.t01	29760.VIT_18s0001g10090.t01	202
Iba01G001310	pp	Iba07G027090	29760.VIT_07s0005g00940.t01	29760.VIT_18s0001g10090.t01	221
Iba01G001310	pp	Iba07G027870	29760.VIT_07s0005g00940.t01	29760.VIT_18s0001g14500.t01	153
Iba01G001310	pp	Iba07G032600	29760.VIT_07s0005g00940.t01	29760.VIT_03s0063g01030.t01	155
Iba01G001310	pp	Iba07G033150	29760.VIT_07s0005g00940.t01	29760.VIT_03s0038g00350.t01	163
Iba01G001310	pp	Iba07G033150	29760.VIT_07s0005g00940.t01	29760.VIT_03s0038g00350.t01	169
Iba01G001310	pp	Iba07G033200	29760.VIT_07s0005g00940.t01	29760.VIT_03s0038g00700.t01	163
Iba01G001310	pp	Iba07G033200	29760.VIT_07s0005g00940.t01	29760.VIT_03s0038g00700.t01	165
Iba01G001420	pp	Iba01G026280	3694.POPTR_0002s19920.1	3694.POPTR_0001s41040.1	152
Iba01G001420	pp	Iba01G035120	3694.POPTR_0002s19920.1	3694.POPTR_0002s06570.1	152
Iba01G001420	pp	Iba01G057640	3694.POPTR_0002s19920.1	3694.POPTR_0012s09730.1	155
Iba01G001420	pp	Iba01G060610	3694.POPTR_0002s19920.1	3694.POPTR_0002s08740.1	158
Iba01G001420	pp	Iba02G046720	3694.POPTR_0002s19920.1	3694.POPTR_0006s10790.1	156
Iba01G001420	pp	Iba02G047870	3694.POPTR_0002s19920.1	3694.POPTR_0001s06870.1	156
Iba01G001420	pp	Iba02G047870	3694.POPTR_0002s19920.1	3694.POPTR_0001s06870.1	167
Iba01G001420	pp	Iba03G006430	3694.POPTR_0002s19920.1	3694.POPTR_0006s22770.1	173
Iba01G001420	pp	Iba04G025190	3694.POPTR_0002s19920.1	3694.POPTR_0005s15990.1	158
Iba01G001420	pp	Iba05G006230	3694.POPTR_0002s19920.1	3694.POPTR_0018s00860.1	152
Iba01G001420	pp	Iba06G004180	3694.POPTR_0002s19920.1	3694.POPTR_0001s16840.1	290
Iba01G001420	pp	Iba07G018720	3694.POPTR_0002s19920.1	3694.POPTR_0010s14040.1	156
Iba01G001470	pp	Iba07G024800	3694.POPTR_0014s11700.1	3694.POPTR_0004s24140.1	288
Iba01G001510	pp	Iba01G004480	4113.PGSC0003DMT400023333	4113.PGSC0003DMT400052619	156
Iba01G001510	pp	Iba01G018100	4113.PGSC0003DMT400023333	4113.PGSC0003DMT400075349	194
Iba01G001510	pp	Iba01G018100	4113.PGSC0003DMT400023333	4113.PGSC0003DMT400075349	543
Iba01G001510	pp	Iba01G018100	4113.PGSC0003DMT400023333	4113.PGSC0003DMT400075349	564
Iba01G001510	pp	Iba01G036550	4113.PGSC0003DMT400023333	4113.PGSC0003DMT400030222	158
Iba01G001510	pp	Iba01G036550	4113.PGSC0003DMT400023333	4113.PGSC0003DMT400030222	561
Iba01G001510	pp	Iba01G036820	4113.PGSC0003DMT400023333	4113.PGSC0003DMT400043176	165
Iba01G001510	pp	Iba01G036820	4113.PGSC0003DMT400023333	4113.PGSC0003DMT400043176	402
Iba01G001510	pp	Iba01G050350	4113.PGSC0003DMT400023333	4113.PGSC0003DMT400071831	679
Iba01G001510	pp	Iba01G050350	4113.PGSC0003DMT400023333	4113.PGSC0003DMT400071831	687
Iba01G001510	pp	Iba02G011080	4113.PGSC0003DMT400023333	4113.PGSC0003DMT400075256	155
Iba01G001510	pp	Iba02G024390	4113.PGSC0003DMT400023333	4113.PGSC0003DMT400079535	690
Iba01G001510	pp	Iba02G033420	4113.PGSC0003DMT400023333	4113.PGSC0003DMT400005594	690
Iba01G001510	pp	Iba02G033420	4113.PGSC0003DMT400023333	4113.PGSC0003DMT400005594	718
Iba01G001510	pp	Iba03G016420	4113.PGSC0003DMT400023333	4113.PGSC0003DMT400008069	155
Iba01G001510	pp	Iba03G030940	4113.PGSC0003DMT400023333	4113.PGSC0003DMT400063329	169
Iba01G001510	pp	Iba03G030940	4113.PGSC0003DMT400023333	4113.PGSC0003DMT400063329	687
Iba01G001510	pp	Iba03G036020	4113.PGSC0003DMT400023333	4113.PGSC0003DMT400039343	662
Iba01G001510	pp	Iba04G003560	4113.PGSC0003DMT400023333	4113.PGSC0003DMT400052619	156
Iba01G001510	pp	Iba04G019080	4113.PGSC0003DMT400023333	4113.PGSC0003DMT400085209	155
Iba01G001510	pp	Iba05G001360	4113.PGSC0003DMT400023333	4113.PGSC0003DMT400011023	155
Iba01G001510	pp	Iba05G003600	4113.PGSC0003DMT400023333	4113.PGSC0003DMT400055428	158
Iba01G001510	pp	Iba05G003600	4113.PGSC0003DMT400023333	4113.PGSC0003DMT400055428	561
Iba01G001510	pp	Iba05G004040	4113.PGSC0003DMT400023333	4113.PGSC0003DMT400021664	194
Iba01G001510	pp	Iba05G004040	4113.PGSC0003DMT400023333	4113.PGSC0003DMT400021664	507
Iba01G001510	pp	Iba05G011600	4113.PGSC0003DMT400023333	4113.PGSC0003DMT400047481	151
Iba01G001510	pp	Iba05G030100	4113.PGSC0003DMT400023333	4113.PGSC0003DMT400060952	151
Iba01G001510	pp	Iba07G010810	4113.PGSC0003DMT400023333	4113.PGSC0003DMT400071215	194
Iba01G001510	pp	Iba07G010810	4113.PGSC0003DMT400023333	4113.PGSC0003DMT400071215	507
Iba01G001510	pp	Iba07G017470	4113.PGSC0003DMT400023333	4113.PGSC0003DMT400071285	155
Iba01G001510	pp	Iba07G021360	4113.PGSC0003DMT400023333	4113.PGSC0003DMT400028257	662
Iba01G001530	pp	Iba01G006790	29760.VIT_07s0005g01640.t01	29760.VIT_03s0038g03040.t01	150
Iba01G001530	pp	Iba01G006790	29760.VIT_07s0005g01640.t01	29760.VIT_03s0038g03040.t01	151
Iba01G001530	pp	Iba01G008250	29760.VIT_07s0005g01640.t01	29760.VIT_11s0118g00790.t01	150
Iba01G001530	pp	Iba01G008250	29760.VIT_07s0005g01640.t01	29760.VIT_11s0118g00790.t01	151
Iba01G001530	pp	Iba01G013980	29760.VIT_07s0005g01640.t01	29760.VIT_14s0066g01170.t01	153
Iba01G001530	pp	Iba01G015180	29760.VIT_07s0005g01640.t01	29760.VIT_14s0066g01400.t01	150
Iba01G001530	pp	Iba01G015180	29760.VIT_07s0005g01640.t01	29760.VIT_14s0066g01400.t01	151
Iba01G001530	pp	Iba01G016710	29760.VIT_07s0005g01640.t01	29760.VIT_16s0098g01650.t01	150
Iba01G001530	pp	Iba01G021720	29760.VIT_07s0005g01640.t01	29760.VIT_09s0018g01820.t01	152
Iba01G001530	pp	Iba01G021720	29760.VIT_07s0005g01640.t01	29760.VIT_09s0018g01820.t01	158
Iba01G001530	pp	Iba01G028240	29760.VIT_07s0005g01640.t01	29760.VIT_11s0016g03180.t01	150
Iba01G001530	pp	Iba01G029640	29760.VIT_07s0005g01640.t01	29760.VIT_11s0052g01480.t01	150
Iba01G001530	pp	Iba01G029640	29760.VIT_07s0005g01640.t01	29760.VIT_11s0052g01480.t01	151
Iba01G001530	pp	Iba01G033720	29760.VIT_07s0005g01640.t01	29760.VIT_02s0012g02660.t01	161
Iba01G001530	pp	Iba01G039420	29760.VIT_07s0005g01640.t01	29760.VIT_18s0166g00290.t01	150
Iba01G001530	pp	Iba01G039420	29760.VIT_07s0005g01640.t01	29760.VIT_18s0166g00290.t01	151
Iba01G001530	pp	Iba01G040980	29760.VIT_07s0005g01640.t01	29760.VIT_08s0058g01440.t01	150
Iba01G001530	pp	Iba01G040980	29760.VIT_07s0005g01640.t01	29760.VIT_08s0058g01440.t01	153
Iba01G001530	pp	Iba01G040980	29760.VIT_07s0005g01640.t01	29760.VIT_08s0058g01440.t01	154
Iba01G001530	pp	Iba01G040980	29760.VIT_07s0005g01640.t01	29760.VIT_08s0058g01440.t01	156
Iba01G001530	pp	Iba01G040980	29760.VIT_07s0005g01640.t01	29760.VIT_08s0058g01440.t01	157
Iba01G001530	pp	Iba01G040980	29760.VIT_07s0005g01640.t01	29760.VIT_08s0058g01440.t01	158
Iba01G001530	pp	Iba01G046780	29760.VIT_07s0005g01640.t01	29760.VIT_04s0008g02910.t01	156
Iba01G001530	pp	Iba01G060450	29760.VIT_07s0005g01640.t01	29760.VIT_04s0008g02910.t01	156
Iba01G001530	pp	Iba02G000930	29760.VIT_07s0005g01640.t01	29760.VIT_12s0059g01170.t01	150
Iba01G001530	pp	Iba02G000930	29760.VIT_07s0005g01640.t01	29760.VIT_12s0059g01170.t01	151
Iba01G001530	pp	Iba02G009120	29760.VIT_07s0005g01640.t01	29760.VIT_19s0015g01730.t01	151
Iba01G001530	pp	Iba02G019660	29760.VIT_07s0005g01640.t01	29760.VIT_10s0405g00020.t01	153
Iba01G001530	pp	Iba02G019660	29760.VIT_07s0005g01640.t01	29760.VIT_10s0405g00020.t01	154
Iba01G001530	pp	Iba02G030730	29760.VIT_07s0005g01640.t01	29760.VIT_10s0003g02060.t01	150
Iba01G001530	pp	Iba02G030730	29760.VIT_07s0005g01640.t01	29760.VIT_10s0003g02060.t01	151
Iba01G001530	pp	Iba02G031360	29760.VIT_07s0005g01640.t01	29760.VIT_19s0177g00040.t01	157
Iba01G001530	pp	Iba02G032180	29760.VIT_07s0005g01640.t01	29760.VIT_08s0007g01340.t01	159
Iba01G001530	pp	Iba02G032580	29760.VIT_07s0005g01640.t01	29760.VIT_05s0094g01080.t01	150
Iba01G001530	pp	Iba02G032580	29760.VIT_07s0005g01640.t01	29760.VIT_05s0094g01080.t01	151
Iba01G001530	pp	Iba02G034390	29760.VIT_07s0005g01640.t01	29760.VIT_04s0008g02910.t01	156
Iba01G001530	pp	Iba03G002640	29760.VIT_07s0005g01640.t01	29760.VIT_17s0000g09290.t01	150
Iba01G001530	pp	Iba03G002640	29760.VIT_07s0005g01640.t01	29760.VIT_17s0000g09290.t01	151
Iba01G001530	pp	Iba03G002950	29760.VIT_07s0005g01640.t01	29760.VIT_17s0000g08240.t01	150
Iba01G001530	pp	Iba03G002950	29760.VIT_07s0005g01640.t01	29760.VIT_17s0000g08240.t01	151
Iba01G001530	pp	Iba03G003000	29760.VIT_07s0005g01640.t01	29760.VIT_17s0000g08240.t01	150
Iba01G001530	pp	Iba03G003000	29760.VIT_07s0005g01640.t01	29760.VIT_17s0000g08240.t01	151
Iba01G001530	pp	Iba03G003820	29760.VIT_07s0005g01640.t01	29760.VIT_18s0122g01010.t01	150
Iba01G001530	pp	Iba03G028810	29760.VIT_07s0005g01640.t01	29760.VIT_14s0030g01440.t01	150
Iba01G001530	pp	Iba03G028810	29760.VIT_07s0005g01640.t01	29760.VIT_14s0030g01440.t01	151
Iba01G001530	pp	Iba03G032370	29760.VIT_07s0005g01640.t01	29760.VIT_17s0119g00030.t01	151
Iba01G001530	pp	Iba03G035820	29760.VIT_07s0005g01640.t01	29760.VIT_17s0000g01200.t01	151
Iba01G001530	pp	Iba03G044420	29760.VIT_07s0005g01640.t01	29760.VIT_02s0025g01390.t01	150
Iba01G001530	pp	Iba04G003290	29760.VIT_07s0005g01640.t01	29760.VIT_19s0014g02340.t01	150
Iba01G001530	pp	Iba04G005470	29760.VIT_07s0005g01640.t01	29760.VIT_05s0020g02940.t01	150
Iba01G001530	pp	Iba04G008130	29760.VIT_07s0005g01640.t01	29760.VIT_01s0010g02430.t01	151
Iba01G001530	pp	Iba04G015620	29760.VIT_07s0005g01640.t01	29760.VIT_05s0094g01080.t01	150
Iba01G001530	pp	Iba04G015620	29760.VIT_07s0005g01640.t01	29760.VIT_05s0094g01080.t01	151
Iba01G001530	pp	Iba04G021830	29760.VIT_07s0005g01640.t01	29760.VIT_07s0005g06360.t01	165
Iba01G001530	pp	Iba04G030290	29760.VIT_07s0005g01640.t01	29760.VIT_07s0031g02160.t01	150
Iba01G001530	pp	Iba04G034690	29760.VIT_07s0005g01640.t01	29760.VIT_04s0008g02910.t01	156
Iba01G001530	pp	Iba05G000290	29760.VIT_07s0005g01640.t01	29760.VIT_03s0180g00050.t01	154
Iba01G001530	pp	Iba05G001090	29760.VIT_07s0005g01640.t01	29760.VIT_04s0008g02910.t01	156
Iba01G001530	pp	Iba05G003310	29760.VIT_07s0005g01640.t01	29760.VIT_18s0122g01010.t01	150
Iba01G001530	pp	Iba05G003350	29760.VIT_07s0005g01640.t01	29760.VIT_18s0122g00550.t01	150
Iba01G001530	pp	Iba05G003350	29760.VIT_07s0005g01640.t01	29760.VIT_18s0122g00550.t01	152
Iba01G001530	pp	Iba05G004240	29760.VIT_07s0005g01640.t01	29760.VIT_18s0001g04980.t01	161
Iba01G001530	pp	Iba05G004240	29760.VIT_07s0005g01640.t01	29760.VIT_18s0001g04980.t01	190
Iba01G001530	pp	Iba05G004240	29760.VIT_07s0005g01640.t01	29760.VIT_18s0001g04980.t01	521
Iba01G001530	pp	Iba05G005740	29760.VIT_07s0005g01640.t01	29760.VIT_04s0008g02910.t01	156
Iba01G001530	pp	Iba05G016010	29760.VIT_07s0005g01640.t01	29760.VIT_13s0074g00100.t01	159
Iba01G001530	pp	Iba05G016010	29760.VIT_07s0005g01640.t01	29760.VIT_13s0074g00100.t01	161
Iba01G001530	pp	Iba05G016160	29760.VIT_07s0005g01640.t01	29760.VIT_13s0074g00430.t01	150
Iba01G001530	pp	Iba05G016160	29760.VIT_07s0005g01640.t01	29760.VIT_13s0074g00430.t01	151
Iba01G001530	pp	Iba05G018780	29760.VIT_07s0005g01640.t01	29760.VIT_04s0008g02910.t01	156
Iba01G001530	pp	Iba05G023940	29760.VIT_07s0005g01640.t01	29760.VIT_15s0046g00950.t01	153
Iba01G001530	pp	Iba05G027690	29760.VIT_07s0005g01640.t01	29760.VIT_06s0004g07070.t01	150
Iba01G001530	pp	Iba05G027690	29760.VIT_07s0005g01640.t01	29760.VIT_06s0004g07070.t01	151
Iba01G001530	pp	Iba05G031700	29760.VIT_07s0005g01640.t01	29760.VIT_15s0046g02450.t01	150
Iba01G001530	pp	Iba05G032070	29760.VIT_07s0005g01640.t01	29760.VIT_12s0059g01820.t01	150
Iba01G001530	pp	Iba05G035510	29760.VIT_07s0005g01640.t01	29760.VIT_16s0022g02210.t01	150
Iba01G001530	pp	Iba06G000770	29760.VIT_07s0005g01640.t01	29760.VIT_13s0074g00100.t01	159
Iba01G001530	pp	Iba06G000770	29760.VIT_07s0005g01640.t01	29760.VIT_13s0074g00100.t01	161
Iba01G001530	pp	Iba06G003990	29760.VIT_07s0005g01640.t01	29760.VIT_05s0051g00660.t01	150
Iba01G001530	pp	Iba06G003990	29760.VIT_07s0005g01640.t01	29760.VIT_05s0051g00660.t01	151
Iba01G001530	pp	Iba06G029820	29760.VIT_07s0005g01640.t01	29760.VIT_09s0018g01820.t01	152
Iba01G001530	pp	Iba06G029820	29760.VIT_07s0005g01640.t01	29760.VIT_09s0018g01820.t01	158
Iba01G001530	pp	Iba07G003070	29760.VIT_07s0005g01640.t01	29760.VIT_11s0052g01480.t01	150
Iba01G001530	pp	Iba07G003070	29760.VIT_07s0005g01640.t01	29760.VIT_11s0052g01480.t01	151
Iba01G001530	pp	Iba07G003450	29760.VIT_07s0005g01640.t01	29760.VIT_03s0038g03040.t01	150
Iba01G001530	pp	Iba07G003450	29760.VIT_07s0005g01640.t01	29760.VIT_03s0038g03040.t01	151
Iba01G001530	pp	Iba07G011770	29760.VIT_07s0005g01640.t01	29760.VIT_08s0007g01340.t01	159
Iba01G001530	pp	Iba07G013520	29760.VIT_07s0005g01640.t01	29760.VIT_08s0007g03910.t01	150
Iba01G001530	pp	Iba07G013520	29760.VIT_07s0005g01640.t01	29760.VIT_08s0007g03910.t01	151
Iba01G001530	pp	Iba07G017320	29760.VIT_07s0005g01640.t01	29760.VIT_13s0019g02200.t01	150
Iba01G001530	pp	Iba07G019050	29760.VIT_07s0005g01640.t01	29760.VIT_16s0098g01890.t01	157
Iba01G001530	pp	Iba07G025090	29760.VIT_07s0005g01640.t01	29760.VIT_16s0022g02210.t01	150
Iba01G001530	pp	Iba07G030420	29760.VIT_07s0005g01640.t01	29760.VIT_04s0008g02910.t01	156
Iba01G001530	pp	Iba07G030780	29760.VIT_07s0005g01640.t01	29760.VIT_02s0012g02660.t01	161
Iba01G001530	pp	Iba07G033430	29760.VIT_07s0005g01640.t01	29760.VIT_04s0008g02040.t01	151
Iba01G001540	pp	Iba01G000020	29760.VIT_07s0005g01790.t01	29760.VIT_01s0010g02740.t01	169
Iba01G001540	pp	Iba01G022440	29760.VIT_07s0005g01790.t01	29760.VIT_19s0090g01490.t01	163
Iba01G001540	pp	Iba01G039640	29760.VIT_07s0005g01790.t01	29760.VIT_18s0001g02810.t01	201
Iba01G001540	pp	Iba02G013030	29760.VIT_07s0005g01790.t01	29760.VIT_05s0020g03760.t01	173
Iba01G001540	pp	Iba02G044320	29760.VIT_07s0005g01790.t01	29760.VIT_17s0000g01790.t01	169
Iba01G001540	pp	Iba04G000270	29760.VIT_07s0005g01790.t01	29760.VIT_09s0054g01780.t01	169
Iba01G001540	pp	Iba05G026880	29760.VIT_07s0005g01790.t01	29760.VIT_16s0039g02040.t01	169
Iba01G001540	pp	Iba05G031350	29760.VIT_07s0005g01790.t01	29760.VIT_14s0171g00300.t01	169
Iba01G001540	pp	Iba06G025290	29760.VIT_07s0005g01790.t01	29760.VIT_03s0063g01880.t01	347
Iba01G001540	pp	Iba07G002720	29760.VIT_07s0005g01790.t01	29760.VIT_11s0206g00140.t01	163
Iba01G001540	pp	Iba07G027230	29760.VIT_07s0005g01790.t01	29760.VIT_18s0089g00620.t01	163
Iba01G001580	pp	Iba01G054760	4081.Solyc11g006720.1.1	4081.Solyc12g043120.1.1	167
Iba01G001580	pp	Iba02G051760	4081.Solyc11g006720.1.1	4081.Solyc08g082820.2.1	163
Iba01G001580	pp	Iba04G026250	4081.Solyc11g006720.1.1	4081.Solyc12g043120.1.1	167
Iba01G001580	pp	Iba04G026260	4081.Solyc11g006720.1.1	4081.Solyc12g043110.1.1	167
Iba01G001580	pp	Iba05G026940	4081.Solyc11g006720.1.1	4081.Solyc04g063390.2.1	150
Iba01G001580	pp	Iba07G027420	4081.Solyc11g006720.1.1	4081.Solyc12g095800.1.1	150
Iba01G001620	pp	Iba04G004200	4081.Solyc03g071570.2.1	4081.Solyc01g057220.2.1	150
Iba01G001660	pp	Iba01G020060	3694.POPTR_0008s03930.1	3694.POPTR_0003s05370.1	200
Iba01G001660	pp	Iba01G020060	3694.POPTR_0008s03930.1	3694.POPTR_0003s05370.1	279
Iba01G001660	pp	Iba01G038860	3694.POPTR_0008s03930.1	3694.POPTR_0009s11650.1	157
Iba01G001660	pp	Iba02G000300	3694.POPTR_0008s03930.1	3694.POPTR_0006s02290.1	175
Iba01G001660	pp	Iba02G010510	3694.POPTR_0008s03930.1	3694.POPTR_0013s13890.1	157
Iba01G001660	pp	Iba02G017400	3694.POPTR_0008s03930.1	3694.POPTR_0012s13250.1	225
Iba01G001660	pp	Iba02G032970	3694.POPTR_0008s03930.1	3694.POPTR_0002s23180.1	282
Iba01G001660	pp	Iba02G051750	3694.POPTR_0008s03930.1	3694.POPTR_0003s14360.1	175
Iba01G001660	pp	Iba03G016900	3694.POPTR_0008s03930.1	3694.POPTR_0006s11950.1	229
Iba01G001660	pp	Iba03G017200	3694.POPTR_0008s03930.1	3694.POPTR_0008s13950.1	229
Iba01G001660	pp	Iba03G029480	3694.POPTR_0008s03930.1	3694.POPTR_0009s11650.1	157
Iba01G001660	pp	Iba03G029490	3694.POPTR_0008s03930.1	3694.POPTR_0009s11650.1	157
Iba01G001660	pp	Iba03G035940	3694.POPTR_0008s03930.1	3694.POPTR_0001s18590.1	157
Iba01G001660	pp	Iba03G039980	3694.POPTR_0008s03930.1	3694.POPTR_0001s10240.1	158
Iba01G001660	pp	Iba04G009420	3694.POPTR_0008s03930.1	3694.POPTR_0008s05410.1	175
Iba01G001660	pp	Iba04G014550	3694.POPTR_0008s03930.1	3694.POPTR_0008s17960.1	158
Iba01G001660	pp	Iba05G006200	3694.POPTR_0008s03930.1	3694.POPTR_0018s01020.1	231
Iba01G001660	pp	Iba05G025150	3694.POPTR_0008s03930.1	3694.POPTR_0001s29210.1	175
Iba01G001660	pp	Iba05G027870	3694.POPTR_0008s03930.1	3694.POPTR_0008s05410.1	175
Iba01G001660	pp	Iba06G015000	3694.POPTR_0008s03930.1	3694.POPTR_0003s02950.1	158
Iba01G001660	pp	Iba06G020400	3694.POPTR_0008s03930.1	3694.POPTR_0008s13950.1	229
Iba01G001660	pp	Iba06G024970	3694.POPTR_0008s03930.1	3694.POPTR_0010s11630.1	175
Iba01G001660	pp	Iba07G004400	3694.POPTR_0008s03930.1	3694.POPTR_0008s13140.1	229
Iba01G001660	pp	Iba07G005060	3694.POPTR_0008s03930.1	3694.POPTR_0005s09290.1	157
Iba01G001660	pp	Iba07G019140	3694.POPTR_0008s03930.1	3694.POPTR_0015s06010.1	158
Iba01G001660	pp	Iba07G019840	3694.POPTR_0008s03930.1	3694.POPTR_0016s04470.1	202
Iba01G001660	pp	Iba07G023280	3694.POPTR_0008s03930.1	3694.POPTR_0010s21270.1	175
Iba01G001660	pp	Iba07G023290	3694.POPTR_0008s03930.1	3694.POPTR_0010s21270.1	175
Iba01G001660	pp	Iba07G031000	3694.POPTR_0008s03930.1	3694.POPTR_0003s09110.1	194
Iba01G001660	pp	NewGene_1232	3694.POPTR_0008s03930.1	3694.POPTR_0009s07740.1	281
Iba01G001690	pp	Iba03G005530	4081.Solyc11g007590.1.1	4081.Solyc06g084530.2.1	229
Iba01G001690	pp	Iba07G001580	4081.Solyc11g007590.1.1	4081.Solyc12g007100.1.1	229
Iba01G001690	pp	Iba07G025910	4081.Solyc11g007590.1.1	4081.Solyc06g053160.2.1	229
Iba01G001700	pp	Iba03G000710	3694.POPTR_0007s04160.1	3694.POPTR_0003s05110.1	599
Iba01G001700	pp	Iba03G010940	3694.POPTR_0007s04160.1	3694.POPTR_0002s25510.1	653
Iba01G001700	pp	Iba03G030350	3694.POPTR_0007s04160.1	3694.POPTR_0014s16300.1	199
Iba01G001820	pp	Iba01G005160	29760.VIT_05s0020g01890.t01	29760.VIT_12s0134g00490.t01	158
Iba01G001820	pp	Iba01G005180	29760.VIT_05s0020g01890.t01	29760.VIT_12s0134g00490.t01	158
Iba01G001820	pp	Iba01G005810	29760.VIT_05s0020g01890.t01	29760.VIT_19s0014g01470.t01	165
Iba01G001820	pp	Iba01G011610	29760.VIT_05s0020g01890.t01	29760.VIT_04s0044g00110.t01	190
Iba01G001820	pp	Iba01G012740	29760.VIT_05s0020g01890.t01	29760.VIT_14s0083g00440.t01	167
Iba01G001820	pp	Iba01G015050	29760.VIT_05s0020g01890.t01	29760.VIT_14s0068g01560.t01	376
Iba01G001820	pp	Iba01G015630	29760.VIT_05s0020g01890.t01	29760.VIT_08s0007g00360.t01	158
Iba01G001820	pp	Iba01G025090	29760.VIT_05s0020g01890.t01	29760.VIT_12s0059g00300.t01	402
Iba01G001820	pp	Iba01G034340	29760.VIT_05s0020g01890.t01	29760.VIT_18s0001g01670.t01	218
Iba01G001820	pp	Iba01G036010	29760.VIT_05s0020g01890.t01	29760.VIT_18s0001g07220.t01	163
Iba01G001820	pp	Iba01G036400	29760.VIT_05s0020g01890.t01	29760.VIT_18s0001g09160.t01	163
Iba01G001820	pp	Iba01G036600	29760.VIT_05s0020g01890.t01	29760.VIT_18s0001g09920.t01	163
Iba01G001820	pp	Iba01G043430	29760.VIT_05s0020g01890.t01	29760.VIT_01s0010g02100.t01	165
Iba01G001820	pp	Iba01G045010	29760.VIT_05s0020g01890.t01	29760.VIT_03s0038g03700.t01	165
Iba01G001820	pp	Iba01G047100	29760.VIT_05s0020g01890.t01	29760.VIT_10s0003g02690.t01	165
Iba01G001820	pp	Iba01G048530	29760.VIT_05s0020g01890.t01	29760.VIT_06s0004g04140.t01	158
Iba01G001820	pp	Iba02G003010	29760.VIT_05s0020g01890.t01	29760.VIT_15s0021g02040.t01	158
Iba01G001820	pp	Iba02G006900	29760.VIT_05s0020g01890.t01	29760.VIT_04s0023g01430.t01	165
Iba01G001820	pp	Iba02G007260	29760.VIT_05s0020g01890.t01	29760.VIT_00s0349g00060.t01	158
Iba01G001820	pp	Iba02G010270	29760.VIT_05s0020g01890.t01	29760.VIT_12s0134g00440.t01	171
Iba01G001820	pp	Iba02G025310	29760.VIT_05s0020g01890.t01	29760.VIT_14s0060g00240.t01	158
Iba01G001820	pp	Iba02G027000	29760.VIT_05s0020g01890.t01	29760.VIT_17s0000g08480.t01	158
Iba01G001820	pp	Iba02G028750	29760.VIT_05s0020g01890.t01	29760.VIT_01s0026g01770.t01	153
Iba01G001820	pp	Iba02G033440	29760.VIT_05s0020g01890.t01	29760.VIT_08s0056g00770.t01	376
Iba01G001820	pp	Iba02G037500	29760.VIT_05s0020g01890.t01	29760.VIT_02s0025g00110.t01	457
Iba01G001820	pp	Iba02G037500	29760.VIT_05s0020g01890.t01	29760.VIT_02s0025g00110.t01	552
Iba01G001820	pp	Iba02G041210	29760.VIT_05s0020g01890.t01	29760.VIT_18s0001g08470.t01	158
Iba01G001820	pp	Iba02G044820	29760.VIT_05s0020g01890.t01	29760.VIT_17s0000g06190.t01	158
Iba01G001820	pp	Iba02G046620	29760.VIT_05s0020g01890.t01	29760.VIT_18s0072g00840.t01	165
Iba01G001820	pp	Iba02G051940	29760.VIT_05s0020g01890.t01	29760.VIT_14s0060g00240.t01	158
Iba01G001820	pp	Iba03G008420	29760.VIT_05s0020g01890.t01	29760.VIT_13s0067g00640.t01	190
Iba01G001820	pp	Iba03G021350	29760.VIT_05s0020g01890.t01	29760.VIT_08s0007g08070.t01	165
Iba01G001820	pp	Iba03G021560	29760.VIT_05s0020g01890.t01	29760.VIT_15s0046g03190.t01	158
Iba01G001820	pp	Iba03G021900	29760.VIT_05s0020g01890.t01	29760.VIT_03s0091g00690.t01	165
Iba01G001820	pp	Iba03G029850	29760.VIT_05s0020g01890.t01	29760.VIT_03s0091g00690.t01	165
Iba01G001820	pp	Iba03G034080	29760.VIT_05s0020g01890.t01	29760.VIT_15s0046g00090.t01	193
Iba01G001820	pp	Iba03G036480	29760.VIT_05s0020g01890.t01	29760.VIT_10s0003g04600.t01	439
Iba01G001820	pp	Iba03G045820	29760.VIT_05s0020g01890.t01	29760.VIT_03s0180g00040.t01	163
Iba01G001820	pp	Iba04G002810	29760.VIT_05s0020g01890.t01	29760.VIT_08s0007g07230.t01	158
Iba01G001820	pp	Iba04G003070	29760.VIT_05s0020g01890.t01	29760.VIT_12s0134g00500.t01	163
Iba01G001820	pp	Iba04G004520	29760.VIT_05s0020g01890.t01	29760.VIT_05s0077g01010.t01	165
Iba01G001820	pp	Iba04G005040	29760.VIT_05s0020g01890.t01	29760.VIT_15s0046g00090.t01	193
Iba01G001820	pp	Iba04G005820	29760.VIT_05s0020g01890.t01	29760.VIT_05s0029g00130.t01	190
Iba01G001820	pp	Iba04G008370	29760.VIT_05s0020g01890.t01	29760.VIT_06s0080g00270.t01	165
Iba01G001820	pp	Iba04G009320	29760.VIT_05s0020g01890.t01	29760.VIT_06s0004g04180.t01	165
Iba01G001820	pp	Iba04G011070	29760.VIT_05s0020g01890.t01	29760.VIT_06s0009g01150.t01	158
Iba01G001820	pp	Iba04G011150	29760.VIT_05s0020g01890.t01	29760.VIT_06s0009g01800.t01	552
Iba01G001820	pp	Iba04G016430	29760.VIT_05s0020g01890.t01	29760.VIT_05s0029g00130.t01	190
Iba01G001820	pp	Iba04G026490	29760.VIT_05s0020g01890.t01	29760.VIT_06s0004g04140.t01	158
Iba01G001820	pp	Iba04G028210	29760.VIT_05s0020g01890.t01	29760.VIT_14s0108g01080.t01	158
Iba01G001820	pp	Iba04G032320	29760.VIT_05s0020g01890.t01	29760.VIT_07s0129g01050.t01	158
Iba01G001820	pp	Iba05G000290	29760.VIT_05s0020g01890.t01	29760.VIT_03s0180g00050.t01	511
Iba01G001820	pp	Iba05G000290	29760.VIT_05s0020g01890.t01	29760.VIT_03s0180g00050.t01	561
Iba01G001820	pp	Iba05G002620	29760.VIT_05s0020g01890.t01	29760.VIT_18s0001g12220.t01	165
Iba01G001820	pp	Iba05G003350	29760.VIT_05s0020g01890.t01	29760.VIT_18s0122g00550.t01	211
Iba01G001820	pp	Iba05G006160	29760.VIT_05s0020g01890.t01	29760.VIT_18s0001g09580.t01	219
Iba01G001820	pp	Iba05G010640	29760.VIT_05s0020g01890.t01	29760.VIT_18s0001g09580.t01	219
Iba01G001820	pp	Iba05G018280	29760.VIT_05s0020g01890.t01	29760.VIT_11s0052g01490.t01	158
Iba01G001820	pp	Iba05G018970	29760.VIT_05s0020g01890.t01	29760.VIT_10s0071g00870.t01	190
Iba01G001820	pp	Iba05G020280	29760.VIT_05s0020g01890.t01	29760.VIT_01s0026g01910.t01	158
Iba01G001820	pp	Iba05G027910	29760.VIT_05s0020g01890.t01	29760.VIT_06s0004g04180.t01	165
Iba01G001820	pp	Iba05G027920	29760.VIT_05s0020g01890.t01	29760.VIT_06s0004g04180.t01	165
Iba01G001820	pp	Iba05G027960	29760.VIT_05s0020g01890.t01	29760.VIT_06s0004g04140.t01	158
Iba01G001820	pp	Iba05G032520	29760.VIT_05s0020g01890.t01	29760.VIT_19s0015g00260.t01	165
Iba01G001820	pp	Iba05G032840	29760.VIT_05s0020g01890.t01	29760.VIT_19s0014g01470.t01	165
Iba01G001820	pp	Iba05G038470	29760.VIT_05s0020g01890.t01	29760.VIT_08s0007g07230.t01	158
Iba01G001820	pp	Iba05G039180	29760.VIT_05s0020g01890.t01	29760.VIT_08s0007g08860.t01	377
Iba01G001820	pp	Iba06G005510	29760.VIT_05s0020g01890.t01	29760.VIT_04s0044g01300.t01	171
Iba01G001820	pp	Iba06G005550	29760.VIT_05s0020g01890.t01	29760.VIT_04s0044g01300.t01	171
Iba01G001820	pp	Iba06G020290	29760.VIT_05s0020g01890.t01	29760.VIT_01s0010g02090.t01	165
Iba01G001820	pp	Iba06G021420	29760.VIT_05s0020g01890.t01	29760.VIT_01s0011g03730.t01	158
Iba01G001820	pp	Iba06G024590	29760.VIT_05s0020g01890.t01	29760.VIT_17s0000g08480.t01	158
Iba01G001820	pp	Iba06G026230	29760.VIT_05s0020g01890.t01	29760.VIT_17s0000g01640.t01	284
Iba01G001820	pp	Iba06G026920	29760.VIT_05s0020g01890.t01	29760.VIT_17s0000g06190.t01	158
Iba01G001820	pp	Iba07G004700	29760.VIT_05s0020g01890.t01	29760.VIT_01s0011g04760.t01	158
Iba01G001820	pp	Iba07G007470	29760.VIT_05s0020g01890.t01	29760.VIT_18s0001g14170.t01	201
Iba01G001820	pp	Iba07G009840	29760.VIT_05s0020g01890.t01	29760.VIT_03s0091g00690.t01	165
Iba01G001820	pp	Iba07G016580	29760.VIT_05s0020g01890.t01	29760.VIT_06s0004g01870.t01	165
Iba01G001820	pp	Iba07G022760	29760.VIT_05s0020g01890.t01	29760.VIT_13s0019g03980.t01	506
Iba01G001820	pp	Iba07G027800	29760.VIT_05s0020g01890.t01	29760.VIT_18s0122g01130.t01	193
Iba01G001840	pp	Iba01G006620	3847.GLYMA07G38070.1	3847.GLYMA12G03670.1	157
Iba01G001840	pp	Iba01G032730	3847.GLYMA07G38070.1	3847.GLYMA18G42230.1	230
Iba01G001840	pp	Iba01G049670	3847.GLYMA07G38070.1	3847.GLYMA14G38620.1	157
Iba01G001840	pp	Iba01G050550	3847.GLYMA07G38070.1	3847.GLYMA08G46900.1	525
Iba01G001840	pp	Iba02G009770	3847.GLYMA07G38070.1	3847.GLYMA19G33170.3	175
Iba01G001840	pp	Iba02G037780	3847.GLYMA07G38070.1	3847.GLYMA13G29040.1	158
Iba01G001840	pp	Iba04G012350	3847.GLYMA07G38070.1	3847.GLYMA19G30720.1	152
Iba01G001840	pp	Iba04G012360	3847.GLYMA07G38070.1	3847.GLYMA03G27910.1	152
Iba01G001840	pp	Iba04G012380	3847.GLYMA07G38070.1	3847.GLYMA19G30720.1	152
Iba01G001840	pp	Iba05G027360	3847.GLYMA07G38070.1	3847.GLYMA11G37193.1	158
Iba01G001840	pp	Iba05G033680	3847.GLYMA07G38070.1	3847.GLYMA12G03670.1	157
Iba01G001840	pp	Iba05G038820	3847.GLYMA07G38070.1	3847.GLYMA19G30720.1	152
Iba01G001840	pp	Iba06G003920	3847.GLYMA07G38070.1	3847.GLYMA14G38620.1	157
Iba01G001840	pp	Iba06G007850	3847.GLYMA07G38070.1	3847.GLYMA12G06016.1	165
Iba01G001840	pp	Iba07G024170	3847.GLYMA07G38070.1	3847.GLYMA14G01990.1	224
Iba01G001900	pp	Iba01G000770	3694.POPTR_0015s08430.1	3694.POPTR_0008s16720.1	150
Iba01G001900	pp	Iba01G000770	3694.POPTR_0015s08430.1	3694.POPTR_0008s16720.1	151
Iba01G001900	pp	Iba01G002820	3694.POPTR_0015s08430.1	3694.POPTR_0011s02010.1	155
Iba01G001900	pp	Iba01G003930	3694.POPTR_0015s08430.1	3694.POPTR_0005s08390.1	161
Iba01G001900	pp	Iba01G007070	3694.POPTR_0015s08430.1	3694.POPTR_0005s24740.1	154
Iba01G001900	pp	Iba01G010270	3694.POPTR_0015s08430.1	3694.POPTR_0007s12250.1	179
Iba01G001900	pp	Iba01G010270	3694.POPTR_0015s08430.1	3694.POPTR_0007s12250.1	181
Iba01G001900	pp	Iba01G012300	3694.POPTR_0015s08430.1	3694.POPTR_0005s12140.1	151
Iba01G001900	pp	Iba01G012300	3694.POPTR_0015s08430.1	3694.POPTR_0005s12140.1	152
Iba01G001900	pp	Iba01G012300	3694.POPTR_0015s08430.1	3694.POPTR_0005s12140.1	153
Iba01G001900	pp	Iba01G012300	3694.POPTR_0015s08430.1	3694.POPTR_0005s12140.1	156
Iba01G001900	pp	Iba01G012300	3694.POPTR_0015s08430.1	3694.POPTR_0005s12140.1	224
Iba01G001900	pp	Iba01G012300	3694.POPTR_0015s08430.1	3694.POPTR_0005s12140.1	226
Iba01G001900	pp	Iba01G012300	3694.POPTR_0015s08430.1	3694.POPTR_0005s12140.1	231
Iba01G001900	pp	Iba01G012300	3694.POPTR_0015s08430.1	3694.POPTR_0005s12140.1	232
Iba01G001900	pp	Iba01G013410	3694.POPTR_0015s08430.1	3694.POPTR_0017s12100.1	179
Iba01G001900	pp	Iba01G013410	3694.POPTR_0015s08430.1	3694.POPTR_0017s12100.1	181
Iba01G001900	pp	Iba01G017060	3694.POPTR_0015s08430.1	3694.POPTR_0008s01530.1	159
Iba01G001900	pp	Iba01G017060	3694.POPTR_0015s08430.1	3694.POPTR_0008s01530.1	169
Iba01G001900	pp	Iba01G020160	3694.POPTR_0015s08430.1	3694.POPTR_0003s05160.1	152
Iba01G001900	pp	Iba01G022580	3694.POPTR_0015s08430.1	3694.POPTR_0011s09500.1	325
Iba01G001900	pp	Iba01G024200	3694.POPTR_0015s08430.1	3694.POPTR_0011s10390.1	151
Iba01G001900	pp	Iba01G024200	3694.POPTR_0015s08430.1	3694.POPTR_0011s10390.1	152
Iba01G001900	pp	Iba01G024200	3694.POPTR_0015s08430.1	3694.POPTR_0011s10390.1	153
Iba01G001900	pp	Iba01G024200	3694.POPTR_0015s08430.1	3694.POPTR_0011s10390.1	156
Iba01G001900	pp	Iba01G024200	3694.POPTR_0015s08430.1	3694.POPTR_0011s10390.1	224
Iba01G001900	pp	Iba01G024200	3694.POPTR_0015s08430.1	3694.POPTR_0011s10390.1	226
Iba01G001900	pp	Iba01G024200	3694.POPTR_0015s08430.1	3694.POPTR_0011s10390.1	231
Iba01G001900	pp	Iba01G024200	3694.POPTR_0015s08430.1	3694.POPTR_0011s10390.1	232
Iba01G001900	pp	Iba01G027550	3694.POPTR_0015s08430.1	3694.POPTR_0001s00560.1	161
Iba01G001900	pp	Iba01G032990	3694.POPTR_0015s08430.1	3694.POPTR_0006s25380.1	152
Iba01G001900	pp	Iba01G032990	3694.POPTR_0015s08430.1	3694.POPTR_0006s25380.1	155
Iba01G001900	pp	Iba01G032990	3694.POPTR_0015s08430.1	3694.POPTR_0006s25380.1	156
Iba01G001900	pp	Iba01G032990	3694.POPTR_0015s08430.1	3694.POPTR_0006s25380.1	161
Iba01G001900	pp	Iba01G033900	3694.POPTR_0015s08430.1	3694.POPTR_0010s19620.1	177
Iba01G001900	pp	Iba01G034940	3694.POPTR_0015s08430.1	3694.POPTR_0002s06950.1	204
Iba01G001900	pp	Iba01G034940	3694.POPTR_0015s08430.1	3694.POPTR_0002s06950.1	224
Iba01G001900	pp	Iba01G034940	3694.POPTR_0015s08430.1	3694.POPTR_0002s06950.1	228
Iba01G001900	pp	Iba01G035920	3694.POPTR_0015s08430.1	3694.POPTR_0005s27290.1	159
Iba01G001900	pp	Iba01G035920	3694.POPTR_0015s08430.1	3694.POPTR_0005s27290.1	169
Iba01G001900	pp	Iba01G036040	3694.POPTR_0015s08430.1	3694.POPTR_0002s10450.1	414
Iba01G001900	pp	Iba01G036040	3694.POPTR_0015s08430.1	3694.POPTR_0002s10450.1	416
Iba01G001900	pp	Iba01G036270	3694.POPTR_0015s08430.1	3694.POPTR_0005s25640.1	152
Iba01G001900	pp	Iba01G036270	3694.POPTR_0015s08430.1	3694.POPTR_0005s25640.1	155
Iba01G001900	pp	Iba01G036270	3694.POPTR_0015s08430.1	3694.POPTR_0005s25640.1	156
Iba01G001900	pp	Iba01G036270	3694.POPTR_0015s08430.1	3694.POPTR_0005s25640.1	161
Iba01G001900	pp	Iba01G040100	3694.POPTR_0015s08430.1	3694.POPTR_0013s11970.1	215
Iba01G001900	pp	Iba01G041530	3694.POPTR_0015s08430.1	3694.POPTR_0010s14280.1	179
Iba01G001900	pp	Iba01G041530	3694.POPTR_0015s08430.1	3694.POPTR_0010s14280.1	181
Iba01G001900	pp	Iba01G049000	3694.POPTR_0015s08430.1	3694.POPTR_0009s07750.1	199
Iba01G001900	pp	Iba01G049000	3694.POPTR_0015s08430.1	3694.POPTR_0009s07750.1	404
Iba01G001900	pp	Iba01G060940	3694.POPTR_0015s08430.1	3694.POPTR_0019s03830.1	152
Iba01G001900	pp	Iba01G060940	3694.POPTR_0015s08430.1	3694.POPTR_0019s03830.1	155
Iba01G001900	pp	Iba01G060940	3694.POPTR_0015s08430.1	3694.POPTR_0019s03830.1	156
Iba01G001900	pp	Iba01G060940	3694.POPTR_0015s08430.1	3694.POPTR_0019s03830.1	161
Iba01G001900	pp	Iba02G004000	3694.POPTR_0015s08430.1	3694.POPTR_0014s06640.1	179
Iba01G001900	pp	Iba02G004000	3694.POPTR_0015s08430.1	3694.POPTR_0014s06640.1	181
Iba01G001900	pp	Iba02G005200	3694.POPTR_0015s08430.1	3694.POPTR_0014s18460.1	161
Iba01G001900	pp	Iba02G005200	3694.POPTR_0015s08430.1	3694.POPTR_0014s18460.1	179
Iba01G001900	pp	Iba02G005660	3694.POPTR_0015s08430.1	3694.POPTR_0017s09850.1	157
Iba01G001900	pp	Iba02G005660	3694.POPTR_0015s08430.1	3694.POPTR_0017s09850.1	295
Iba01G001900	pp	Iba02G007770	3694.POPTR_0015s08430.1	3694.POPTR_0002s05650.1	237
Iba01G001900	pp	Iba02G007770	3694.POPTR_0015s08430.1	3694.POPTR_0002s05650.1	245
Iba01G001900	pp	Iba02G007900	3694.POPTR_0015s08430.1	3694.POPTR_0014s16150.1	151
Iba01G001900	pp	Iba02G007900	3694.POPTR_0015s08430.1	3694.POPTR_0014s16150.1	152
Iba01G001900	pp	Iba02G011790	3694.POPTR_0015s08430.1	3694.POPTR_0010s15610.1	161
Iba01G001900	pp	Iba02G017400	3694.POPTR_0015s08430.1	3694.POPTR_0012s13250.1	155
Iba01G001900	pp	Iba02G019410	3694.POPTR_0015s08430.1	3694.POPTR_0011s17240.1	152
Iba01G001900	pp	Iba02G019410	3694.POPTR_0015s08430.1	3694.POPTR_0011s17240.1	155
Iba01G001900	pp	Iba02G019410	3694.POPTR_0015s08430.1	3694.POPTR_0011s17240.1	156
Iba01G001900	pp	Iba02G019410	3694.POPTR_0015s08430.1	3694.POPTR_0011s17240.1	161
Iba01G001900	pp	Iba02G019980	3694.POPTR_0015s08430.1	3694.POPTR_0011s16760.1	152
Iba01G001900	pp	Iba02G019980	3694.POPTR_0015s08430.1	3694.POPTR_0011s16760.1	155
Iba01G001900	pp	Iba02G019980	3694.POPTR_0015s08430.1	3694.POPTR_0011s16760.1	156
Iba01G001900	pp	Iba02G019980	3694.POPTR_0015s08430.1	3694.POPTR_0011s16760.1	161
Iba01G001900	pp	Iba02G025030	3694.POPTR_0015s08430.1	3694.POPTR_0017s00420.1	416
Iba01G001900	pp	Iba02G025760	3694.POPTR_0015s08430.1	3694.POPTR_0002s11230.1	152
Iba01G001900	pp	Iba02G025760	3694.POPTR_0015s08430.1	3694.POPTR_0002s11230.1	155
Iba01G001900	pp	Iba02G025760	3694.POPTR_0015s08430.1	3694.POPTR_0002s11230.1	156
Iba01G001900	pp	Iba02G025760	3694.POPTR_0015s08430.1	3694.POPTR_0002s11230.1	161
Iba01G001900	pp	Iba02G026890	3694.POPTR_0015s08430.1	3694.POPTR_0008s09160.1	267
Iba01G001900	pp	Iba02G026890	3694.POPTR_0015s08430.1	3694.POPTR_0008s09160.1	412
Iba01G001900	pp	Iba02G029090	3694.POPTR_0015s08430.1	3694.POPTR_0002s25560.1	151
Iba01G001900	pp	Iba02G029090	3694.POPTR_0015s08430.1	3694.POPTR_0002s25560.1	155
Iba01G001900	pp	Iba02G033210	3694.POPTR_0015s08430.1	3694.POPTR_0001s12290.1	152
Iba01G001900	pp	Iba02G033210	3694.POPTR_0015s08430.1	3694.POPTR_0001s12290.1	155
Iba01G001900	pp	Iba02G033210	3694.POPTR_0015s08430.1	3694.POPTR_0001s12290.1	156
Iba01G001900	pp	Iba02G033210	3694.POPTR_0015s08430.1	3694.POPTR_0001s12290.1	161
Iba01G001900	pp	Iba02G050520	3694.POPTR_0015s08430.1	3694.POPTR_0003s13310.1	189
Iba01G001900	pp	Iba02G050520	3694.POPTR_0015s08430.1	3694.POPTR_0003s13310.1	230
Iba01G001900	pp	Iba02G050520	3694.POPTR_0015s08430.1	3694.POPTR_0003s13310.1	237
Iba01G001900	pp	Iba03G000030	3694.POPTR_0015s08430.1	3694.POPTR_0008s01030.1	158
Iba01G001900	pp	Iba03G003700	3694.POPTR_0015s08430.1	3694.POPTR_0005s26170.1	156
Iba01G001900	pp	Iba03G003700	3694.POPTR_0015s08430.1	3694.POPTR_0005s26170.1	229
Iba01G001900	pp	Iba03G004380	3694.POPTR_0015s08430.1	3694.POPTR_0001s28150.1	159
Iba01G001900	pp	Iba03G004380	3694.POPTR_0015s08430.1	3694.POPTR_0001s28150.1	169
Iba01G001900	pp	Iba03G004400	3694.POPTR_0015s08430.1	3694.POPTR_0001s06680.1	154
Iba01G001900	pp	Iba03G004400	3694.POPTR_0015s08430.1	3694.POPTR_0001s06680.1	311
Iba01G001900	pp	Iba03G014540	3694.POPTR_0015s08430.1	3694.POPTR_0005s23490.1	161
Iba01G001900	pp	Iba03G018320	3694.POPTR_0015s08430.1	3694.POPTR_0003s07970.1	159
Iba01G001900	pp	Iba03G023780	3694.POPTR_0015s08430.1	3694.POPTR_0015s05400.1	158
Iba01G001900	pp	Iba03G032290	3694.POPTR_0015s08430.1	3694.POPTR_0015s05400.1	158
Iba01G001900	pp	Iba03G039980	3694.POPTR_0015s08430.1	3694.POPTR_0001s10240.1	175
Iba01G001900	pp	Iba03G039980	3694.POPTR_0015s08430.1	3694.POPTR_0001s10240.1	185
Iba01G001900	pp	Iba03G042750	3694.POPTR_0015s08430.1	3694.POPTR_0002s13650.1	155
Iba01G001900	pp	Iba03G042750	3694.POPTR_0015s08430.1	3694.POPTR_0002s13650.1	157
Iba01G001900	pp	Iba03G044090	3694.POPTR_0015s08430.1	3694.POPTR_0003s13310.1	189
Iba01G001900	pp	Iba03G044090	3694.POPTR_0015s08430.1	3694.POPTR_0003s13310.1	230
Iba01G001900	pp	Iba03G044090	3694.POPTR_0015s08430.1	3694.POPTR_0003s13310.1	237
Iba01G001900	pp	Iba04G001200	3694.POPTR_0015s08430.1	3694.POPTR_0002s05650.1	237
Iba01G001900	pp	Iba04G001200	3694.POPTR_0015s08430.1	3694.POPTR_0002s05650.1	245
Iba01G001900	pp	Iba04G004490	3694.POPTR_0015s08430.1	3694.POPTR_0010s15610.1	161
Iba01G001900	pp	Iba04G007420	3694.POPTR_0015s08430.1	3694.POPTR_0011s14840.1	150
Iba01G001900	pp	Iba04G009750	3694.POPTR_0015s08430.1	3694.POPTR_0001s25930.1	177
Iba01G001900	pp	Iba04G011420	3694.POPTR_0015s08430.1	3694.POPTR_0013s01860.1	295
Iba01G001900	pp	Iba04G011420	3694.POPTR_0015s08430.1	3694.POPTR_0013s01860.1	299
Iba01G001900	pp	Iba04G012550	3694.POPTR_0015s08430.1	3694.POPTR_0006s04190.1	155
Iba01G001900	pp	Iba04G013760	3694.POPTR_0015s08430.1	3694.POPTR_0010s04750.1	295
Iba01G001900	pp	Iba04G013760	3694.POPTR_0015s08430.1	3694.POPTR_0010s04750.1	299
Iba01G001900	pp	Iba04G014550	3694.POPTR_0015s08430.1	3694.POPTR_0008s17960.1	175
Iba01G001900	pp	Iba04G014550	3694.POPTR_0015s08430.1	3694.POPTR_0008s17960.1	185
Iba01G001900	pp	Iba04G016440	3694.POPTR_0015s08430.1	3694.POPTR_0001s32210.1	179
Iba01G001900	pp	Iba04G016440	3694.POPTR_0015s08430.1	3694.POPTR_0001s32210.1	181
Iba01G001900	pp	Iba04G017620	3694.POPTR_0015s08430.1	3694.POPTR_0006s00760.1	157
Iba01G001900	pp	Iba04G027640	3694.POPTR_0015s08430.1	3694.POPTR_0001s35290.1	158
Iba01G001900	pp	Iba04G028090	3694.POPTR_0015s08430.1	3694.POPTR_0017s11410.1	156
Iba01G001900	pp	Iba05G011440	3694.POPTR_0015s08430.1	3694.POPTR_0005s07680.1	155
Iba01G001900	pp	Iba05G011440	3694.POPTR_0015s08430.1	3694.POPTR_0005s07680.1	157
Iba01G001900	pp	Iba05G014550	3694.POPTR_0015s08430.1	3694.POPTR_0005s03970.1	152
Iba01G001900	pp	Iba05G014550	3694.POPTR_0015s08430.1	3694.POPTR_0005s03970.1	155
Iba01G001900	pp	Iba05G014550	3694.POPTR_0015s08430.1	3694.POPTR_0005s03970.1	156
Iba01G001900	pp	Iba05G014550	3694.POPTR_0015s08430.1	3694.POPTR_0005s03970.1	161
Iba01G001900	pp	Iba05G014570	3694.POPTR_0015s08430.1	3694.POPTR_0005s03970.1	152
Iba01G001900	pp	Iba05G014570	3694.POPTR_0015s08430.1	3694.POPTR_0005s03970.1	155
Iba01G001900	pp	Iba05G014570	3694.POPTR_0015s08430.1	3694.POPTR_0005s03970.1	156
Iba01G001900	pp	Iba05G014570	3694.POPTR_0015s08430.1	3694.POPTR_0005s03970.1	161
Iba01G001900	pp	Iba05G016220	3694.POPTR_0015s08430.1	3694.POPTR_0013s11970.1	215
Iba01G001900	pp	Iba05G016910	3694.POPTR_0015s08430.1	3694.POPTR_0005s16140.1	158
Iba01G001900	pp	Iba05G016910	3694.POPTR_0015s08430.1	3694.POPTR_0005s16140.1	250
Iba01G001900	pp	Iba05G020680	3694.POPTR_0015s08430.1	3694.POPTR_0010s14280.1	179
Iba01G001900	pp	Iba05G020680	3694.POPTR_0015s08430.1	3694.POPTR_0010s14280.1	181
Iba01G001900	pp	Iba05G021570	3694.POPTR_0015s08430.1	3694.POPTR_0017s11410.1	156
Iba01G001900	pp	Iba05G025620	3694.POPTR_0015s08430.1	3694.POPTR_0019s11690.1	152
Iba01G001900	pp	Iba05G028210	3694.POPTR_0015s08430.1	3694.POPTR_0014s17310.1	295
Iba01G001900	pp	Iba05G028210	3694.POPTR_0015s08430.1	3694.POPTR_0014s17310.1	299
Iba01G001900	pp	Iba05G034330	3694.POPTR_0015s08430.1	3694.POPTR_0006s14790.1	151
Iba01G001900	pp	Iba05G034330	3694.POPTR_0015s08430.1	3694.POPTR_0006s14790.1	155
Iba01G001900	pp	Iba05G035580	3694.POPTR_0015s08430.1	3694.POPTR_0012s14250.1	152
Iba01G001900	pp	Iba05G035580	3694.POPTR_0015s08430.1	3694.POPTR_0012s14250.1	155
Iba01G001900	pp	Iba05G035580	3694.POPTR_0015s08430.1	3694.POPTR_0012s14250.1	156
Iba01G001900	pp	Iba05G035580	3694.POPTR_0015s08430.1	3694.POPTR_0012s14250.1	161
Iba01G001900	pp	Iba05G037220	3694.POPTR_0015s08430.1	3694.POPTR_0009s02660.1	179
Iba01G001900	pp	Iba05G037220	3694.POPTR_0015s08430.1	3694.POPTR_0009s02660.1	181
Iba01G001900	pp	Iba06G001730	3694.POPTR_0015s08430.1	3694.POPTR_0002s25290.1	159
Iba01G001900	pp	Iba06G004130	3694.POPTR_0015s08430.1	3694.POPTR_0008s15580.1	161
Iba01G001900	pp	Iba06G007330	3694.POPTR_0015s08430.1	3694.POPTR_0006s04760.1	151
Iba01G001900	pp	Iba06G015000	3694.POPTR_0015s08430.1	3694.POPTR_0003s02950.1	175
Iba01G001900	pp	Iba06G015000	3694.POPTR_0015s08430.1	3694.POPTR_0003s02950.1	185
Iba01G001900	pp	Iba07G000900	3694.POPTR_0015s08430.1	3694.POPTR_0006s14790.1	151
Iba01G001900	pp	Iba07G000900	3694.POPTR_0015s08430.1	3694.POPTR_0006s14790.1	155
Iba01G001900	pp	Iba07G005100	3694.POPTR_0015s08430.1	3694.POPTR_0006s11320.1	179
Iba01G001900	pp	Iba07G005100	3694.POPTR_0015s08430.1	3694.POPTR_0006s11320.1	181
Iba01G001900	pp	Iba07G006010	3694.POPTR_0015s08430.1	3694.POPTR_0012s03040.1	159
Iba01G001900	pp	Iba07G006010	3694.POPTR_0015s08430.1	3694.POPTR_0012s03040.1	169
Iba01G001900	pp	Iba07G011370	3694.POPTR_0015s08430.1	3694.POPTR_0010s19610.1	177
Iba01G001900	pp	Iba07G012690	3694.POPTR_0015s08430.1	3694.POPTR_0006s13410.1	153
Iba01G001900	pp	Iba07G019140	3694.POPTR_0015s08430.1	3694.POPTR_0015s06010.1	175
Iba01G001900	pp	Iba07G019140	3694.POPTR_0015s08430.1	3694.POPTR_0015s06010.1	185
Iba01G001900	pp	Iba07G019840	3694.POPTR_0015s08430.1	3694.POPTR_0016s04470.1	268
Iba01G001900	pp	Iba07G019840	3694.POPTR_0015s08430.1	3694.POPTR_0016s04470.1	288
Iba01G001900	pp	Iba07G020960	3694.POPTR_0015s08430.1	3694.POPTR_0005s23490.1	161
Iba01G001900	pp	Iba07G023480	3694.POPTR_0015s08430.1	3694.POPTR_0008s06020.1	150
Iba01G001900	pp	Iba07G023480	3694.POPTR_0015s08430.1	3694.POPTR_0008s06020.1	225
Iba01G001900	pp	Iba07G029000	3694.POPTR_0015s08430.1	3694.POPTR_0005s24990.1	154
Iba01G001900	pp	Iba07G030870	3694.POPTR_0015s08430.1	3694.POPTR_0015s04680.1	152
Iba01G001900	pp	Iba07G030870	3694.POPTR_0015s08430.1	3694.POPTR_0015s04680.1	155
Iba01G001900	pp	Iba07G030870	3694.POPTR_0015s08430.1	3694.POPTR_0015s04680.1	156
Iba01G001900	pp	Iba07G030870	3694.POPTR_0015s08430.1	3694.POPTR_0015s04680.1	161
Iba01G001900	pp	Iba07G031000	3694.POPTR_0015s08430.1	3694.POPTR_0003s09110.1	150
Iba01G001900	pp	Iba07G031000	3694.POPTR_0015s08430.1	3694.POPTR_0003s09110.1	151
Iba01G001900	pp	Iba07G031000	3694.POPTR_0015s08430.1	3694.POPTR_0003s09110.1	154
Iba01G001900	pp	NewGene_1232	3694.POPTR_0015s08430.1	3694.POPTR_0009s07740.1	177
Iba01G001900	pp	NewGene_1618	3694.POPTR_0015s08430.1	3694.POPTR_0015s12130.1	189
Iba01G001900	pp	NewGene_1618	3694.POPTR_0015s08430.1	3694.POPTR_0015s12130.1	230
Iba01G001900	pp	NewGene_1618	3694.POPTR_0015s08430.1	3694.POPTR_0015s12130.1	237
Iba01G001900	pp	NewGene_1855	3694.POPTR_0015s08430.1	3694.POPTR_0002s16040.1	161
Iba01G002080	pp	Iba01G018640	4113.PGSC0003DMT400060252	4113.PGSC0003DMT400055255	154
Iba01G002080	pp	Iba01G033700	4113.PGSC0003DMT400060252	4113.PGSC0003DMT400024014	154
Iba01G002080	pp	Iba01G047900	4113.PGSC0003DMT400060252	4113.PGSC0003DMT400020978	154
Iba01G002080	pp	Iba01G051110	4113.PGSC0003DMT400060252	4113.PGSC0003DMT400040876	152
Iba01G002080	pp	Iba02G014150	4113.PGSC0003DMT400060252	4113.PGSC0003DMT400076175	152
Iba01G002080	pp	Iba02G043790	4113.PGSC0003DMT400060252	4113.PGSC0003DMT400074444	154
Iba01G002080	pp	Iba04G006430	4113.PGSC0003DMT400060252	4113.PGSC0003DMT400076175	152
Iba01G002080	pp	Iba05G032540	4113.PGSC0003DMT400060252	4113.PGSC0003DMT400000868	163
Iba01G002080	pp	Iba06G008060	4113.PGSC0003DMT400060252	4113.PGSC0003DMT400015099	153
Iba01G002080	pp	Iba06G026260	4113.PGSC0003DMT400060252	4113.PGSC0003DMT400039281	154
Iba01G002090	pp	Iba01G005110	59689.fgenesh2_kg.3__1841__AT3G16720.1	59689.fgenesh2_kg.8__2702__AT5G67140.1	155
Iba01G002090	pp	Iba02G036520	59689.fgenesh2_kg.3__1841__AT3G16720.1	59689.scaffold_604038.1	191
Iba01G002090	pp	Iba02G036520	59689.fgenesh2_kg.3__1841__AT3G16720.1	59689.scaffold_604038.1	195
Iba01G002090	pp	Iba02G037700	59689.fgenesh2_kg.3__1841__AT3G16720.1	59689.fgenesh1_pg.C_scaffold_6003047	155
Iba01G002090	pp	Iba05G018630	59689.fgenesh2_kg.3__1841__AT3G16720.1	59689.fgenesh2_kg.5__2672__AT3G61790.1	165
Iba01G002090	pp	Iba07G021870	59689.fgenesh2_kg.3__1841__AT3G16720.1	59689.scaffold_802058.1	189
Iba01G002100	pp	Iba01G059070	29760.VIT_05s0077g01950.t01	29760.VIT_14s0108g00030.t01	161
Iba01G002100	pp	Iba02G006290	29760.VIT_05s0077g01950.t01	29760.VIT_14s0108g00030.t01	161
Iba01G002100	pp	Iba04G002100	29760.VIT_05s0077g01950.t01	29760.VIT_19s0015g00510.t01	161
Iba01G002100	pp	Iba05G021580	29760.VIT_05s0077g01950.t01	29760.VIT_14s0108g00030.t01	161
Iba01G002100	pp	Iba05G040240	29760.VIT_05s0077g01950.t01	29760.VIT_14s0108g00030.t01	161
Iba01G002100	pp	Iba07G005860	29760.VIT_05s0077g01950.t01	29760.VIT_08s0007g04820.t01	161
Iba01G002160	pp	Iba01G034280	29760.VIT_05s0077g01450.t01	29760.VIT_18s0001g01760.t01	154
Iba01G002160	pp	Iba01G043430	29760.VIT_05s0077g01450.t01	29760.VIT_01s0010g02100.t01	159
Iba01G002160	pp	Iba01G045010	29760.VIT_05s0077g01450.t01	29760.VIT_03s0038g03700.t01	159
Iba01G002160	pp	Iba01G047660	29760.VIT_05s0077g01450.t01	29760.VIT_10s0003g04650.t01	152
Iba01G002160	pp	Iba02G006900	29760.VIT_05s0077g01450.t01	29760.VIT_04s0023g01430.t01	159
Iba01G002160	pp	Iba02G029720	29760.VIT_05s0077g01450.t01	29760.VIT_06s0004g04570.t01	153
Iba01G002160	pp	Iba02G042410	29760.VIT_05s0077g01450.t01	29760.VIT_18s0001g01760.t01	154
Iba01G002160	pp	Iba02G042790	29760.VIT_05s0077g01450.t01	29760.VIT_07s0031g01140.t01	154
Iba01G002160	pp	Iba02G046620	29760.VIT_05s0077g01450.t01	29760.VIT_18s0072g00840.t01	159
Iba01G002160	pp	Iba03G002150	29760.VIT_05s0077g01450.t01	29760.VIT_17s0000g01230.t01	154
Iba01G002160	pp	Iba03G003360	29760.VIT_05s0077g01450.t01	29760.VIT_17s0000g06340.t01	154
Iba01G002160	pp	Iba03G021350	29760.VIT_05s0077g01450.t01	29760.VIT_08s0007g08070.t01	159
Iba01G002160	pp	Iba03G021900	29760.VIT_05s0077g01450.t01	29760.VIT_03s0091g00690.t01	159
Iba01G002160	pp	Iba03G024910	29760.VIT_05s0077g01450.t01	29760.VIT_13s0064g00860.t01	152
Iba01G002160	pp	Iba03G029850	29760.VIT_05s0077g01450.t01	29760.VIT_03s0091g00690.t01	159
Iba01G002160	pp	Iba03G038510	29760.VIT_05s0077g01450.t01	29760.VIT_11s0016g05490.t01	153
Iba01G002160	pp	Iba04G000270	29760.VIT_05s0077g01450.t01	29760.VIT_09s0054g01780.t01	163
Iba01G002160	pp	Iba04G008370	29760.VIT_05s0077g01450.t01	29760.VIT_06s0080g00270.t01	159
Iba01G002160	pp	Iba04G009320	29760.VIT_05s0077g01450.t01	29760.VIT_06s0004g04180.t01	159
Iba01G002160	pp	Iba05G002620	29760.VIT_05s0077g01450.t01	29760.VIT_18s0001g12220.t01	159
Iba01G002160	pp	Iba05G010330	29760.VIT_05s0077g01450.t01	29760.VIT_18s0001g13460.t01	154
Iba01G002160	pp	Iba05G020570	29760.VIT_05s0077g01450.t01	29760.VIT_01s0011g00100.t01	154
Iba01G002160	pp	Iba05G024310	29760.VIT_05s0077g01450.t01	29760.VIT_13s0158g00100.t01	154
Iba01G002160	pp	Iba05G027910	29760.VIT_05s0077g01450.t01	29760.VIT_06s0004g04180.t01	159
Iba01G002160	pp	Iba05G027920	29760.VIT_05s0077g01450.t01	29760.VIT_06s0004g04180.t01	159
Iba01G002160	pp	Iba05G039940	29760.VIT_05s0077g01450.t01	29760.VIT_17s0000g06340.t01	154
Iba01G002160	pp	Iba06G020290	29760.VIT_05s0077g01450.t01	29760.VIT_01s0010g02090.t01	159
Iba01G002160	pp	Iba07G009840	29760.VIT_05s0077g01450.t01	29760.VIT_03s0091g00690.t01	159
Iba01G002160	pp	Iba07G016270	29760.VIT_05s0077g01450.t01	29760.VIT_01s0011g00100.t01	154
Iba01G002160	pp	Iba07G016580	29760.VIT_05s0077g01450.t01	29760.VIT_06s0004g01870.t01	159
Iba01G002160	pp	Iba07G019770	29760.VIT_05s0077g01450.t01	29760.VIT_10s0003g04650.t01	152
Iba01G002160	pp	Iba07G028600	29760.VIT_05s0077g01450.t01	29760.VIT_18s0001g07900.t01	154
Iba01G002360	pp	Iba01G001300	29760.VIT_05s0062g00830.t01	29760.VIT_07s0005g00860.t01	183
Iba01G002360	pp	Iba01G014430	29760.VIT_05s0062g00830.t01	29760.VIT_14s0068g01950.t01	319
Iba01G002360	pp	Iba01G018060	29760.VIT_05s0062g00830.t01	29760.VIT_17s0000g04320.t01	404
Iba01G002360	pp	Iba01G020850	29760.VIT_05s0062g00830.t01	29760.VIT_04s0008g01000.t01	155
Iba01G002360	pp	Iba01G052120	29760.VIT_05s0062g00830.t01	29760.VIT_11s0016g00630.t01	163
Iba01G002360	pp	Iba01G057480	29760.VIT_05s0062g00830.t01	29760.VIT_09s0070g00050.t01	232
Iba01G002360	pp	Iba02G004930	29760.VIT_05s0062g00830.t01	29760.VIT_10s0116g01560.t01	345
Iba01G002360	pp	Iba03G044650	29760.VIT_05s0062g00830.t01	29760.VIT_00s0616g00020.t01	319
Iba01G002360	pp	Iba04G009960	29760.VIT_05s0062g00830.t01	29760.VIT_13s0067g00270.t01	181
Iba01G002360	pp	Iba04G015060	29760.VIT_05s0062g00830.t01	29760.VIT_05s0020g01140.t01	196
Iba01G002360	pp	Iba04G021090	29760.VIT_05s0062g00830.t01	29760.VIT_06s0004g06140.t01	187
Iba01G002360	pp	Iba04G023460	29760.VIT_05s0062g00830.t01	29760.VIT_03s0063g00130.t01	196
Iba01G002360	pp	Iba04G032550	29760.VIT_05s0062g00830.t01	29760.VIT_01s0011g00070.t01	463
Iba01G002360	pp	Iba04G035160	29760.VIT_05s0062g00830.t01	29760.VIT_10s0003g03180.t01	345
Iba01G002360	pp	Iba05G001830	29760.VIT_05s0062g00830.t01	29760.VIT_14s0060g00060.t01	155
Iba01G002360	pp	Iba05G020000	29760.VIT_05s0062g00830.t01	29760.VIT_01s0026g01000.t01	364
Iba01G002360	pp	Iba06G008850	29760.VIT_05s0062g00830.t01	29760.VIT_07s0031g01750.t01	218
Iba01G002360	pp	Iba06G009810	29760.VIT_05s0062g00830.t01	29760.VIT_04s0043g00440.t01	276
Iba01G002360	pp	Iba06G025040	29760.VIT_05s0062g00830.t01	29760.VIT_03s0063g00130.t01	196
Iba01G002360	pp	Iba06G027590	29760.VIT_05s0062g00830.t01	29760.VIT_17s0000g04310.t01	155
Iba01G002360	pp	Iba06G027920	29760.VIT_05s0062g00830.t01	29760.VIT_17s0000g04310.t01	155
Iba01G002360	pp	Iba06G028000	29760.VIT_05s0062g00830.t01	29760.VIT_17s0000g04310.t01	155
Iba01G002360	pp	Iba07G028680	29760.VIT_05s0062g00830.t01	29760.VIT_18s0001g08860.t01	447
Iba01G002360	pp	Iba07G028910	29760.VIT_05s0062g00830.t01	29760.VIT_18s0001g12850.t01	226
Iba01G002450	pp	Iba01G001230	29760.VIT_19s0015g01420.t01	29760.VIT_05s0020g02390.t01	161
Iba01G002450	pp	Iba02G003080	29760.VIT_19s0015g01420.t01	29760.VIT_15s0021g02280.t01	161
Iba01G002450	pp	Iba02G015920	29760.VIT_19s0015g01420.t01	29760.VIT_14s0066g01970.t01	161
Iba01G002450	pp	Iba02G015940	29760.VIT_19s0015g01420.t01	29760.VIT_14s0066g01970.t01	161
Iba01G002450	pp	Iba02G015960	29760.VIT_19s0015g01420.t01	29760.VIT_14s0066g01970.t01	161
Iba01G002450	pp	Iba02G015970	29760.VIT_19s0015g01420.t01	29760.VIT_14s0066g01970.t01	161
Iba01G002450	pp	Iba02G016000	29760.VIT_19s0015g01420.t01	29760.VIT_14s0066g01970.t01	161
Iba01G002450	pp	Iba02G031360	29760.VIT_19s0015g01420.t01	29760.VIT_19s0177g00040.t01	156
Iba01G002450	pp	Iba07G016830	29760.VIT_19s0015g01420.t01	29760.VIT_18s0122g01280.t01	179
Iba01G002500	pp	Iba05G006230	3694.POPTR_0006s00640.1	3694.POPTR_0018s00860.1	152
Iba01G002740	pp	Iba01G006620	3847.GLYMA17G01290.2	3847.GLYMA12G03670.1	161
Iba01G002740	pp	Iba01G006620	3847.GLYMA17G01290.2	3847.GLYMA12G03670.1	163
Iba01G002740	pp	Iba01G010230	3847.GLYMA17G01290.2	3847.GLYMA01G38640.1	151
Iba01G002740	pp	Iba01G010230	3847.GLYMA17G01290.2	3847.GLYMA01G38640.1	152
Iba01G002740	pp	Iba01G039060	3847.GLYMA17G01290.2	3847.GLYMA04G43270.1	158
Iba01G002740	pp	Iba01G049670	3847.GLYMA17G01290.2	3847.GLYMA14G38620.1	161
Iba01G002740	pp	Iba01G049670	3847.GLYMA17G01290.2	3847.GLYMA14G38620.1	163
Iba01G002740	pp	Iba02G011600	3847.GLYMA17G01290.2	3847.GLYMA09G03630.1	156
Iba01G002740	pp	Iba02G011600	3847.GLYMA17G01290.2	3847.GLYMA09G03630.1	157
Iba01G002740	pp	Iba03G038210	3847.GLYMA17G01290.2	3847.GLYMA09G32530.1	171
Iba01G002740	pp	Iba04G000630	3847.GLYMA17G01290.2	3847.GLYMA04G02530.1	171
Iba01G002740	pp	Iba04G022270	3847.GLYMA17G01290.2	3847.GLYMA04G35110.1	171
Iba01G002740	pp	Iba05G029410	3847.GLYMA17G01290.2	3847.GLYMA20G25360.3	156
Iba01G002740	pp	Iba05G029410	3847.GLYMA17G01290.2	3847.GLYMA20G25360.3	157
Iba01G002740	pp	Iba05G033680	3847.GLYMA17G01290.2	3847.GLYMA12G03670.1	161
Iba01G002740	pp	Iba05G033680	3847.GLYMA17G01290.2	3847.GLYMA12G03670.1	163
Iba01G002740	pp	Iba06G003920	3847.GLYMA17G01290.2	3847.GLYMA14G38620.1	161
Iba01G002740	pp	Iba06G003920	3847.GLYMA17G01290.2	3847.GLYMA14G38620.1	163
Iba01G002740	pp	Iba07G025520	3847.GLYMA17G01290.2	3847.GLYMA09G24410.1	154
Iba01G002740	pp	Iba07G025520	3847.GLYMA17G01290.2	3847.GLYMA09G24410.1	159
Iba01G002740	pp	Iba07G025520	3847.GLYMA17G01290.2	3847.GLYMA09G24410.1	171
Iba01G002740	pp	NewGene_2469	3847.GLYMA17G01290.2	3847.GLYMA05G34070.1	154
Iba01G002740	pp	NewGene_2469	3847.GLYMA17G01290.2	3847.GLYMA05G34070.1	333
Iba01G002790	pp	Iba01G011660	4081.Solyc02g081170.2.1	4081.Solyc03g032190.2.1	155
Iba01G002790	pp	Iba04G030090	4081.Solyc02g081170.2.1	4081.Solyc03g032190.2.1	155
Iba01G002820	pp	Iba01G001900	3694.POPTR_0011s02010.1	3694.POPTR_0015s08430.1	155
Iba01G002820	pp	Iba01G009220	3694.POPTR_0011s02010.1	3694.POPTR_0007s09820.1	151
Iba01G002820	pp	Iba01G009220	3694.POPTR_0011s02010.1	3694.POPTR_0007s09820.1	154
Iba01G002820	pp	Iba01G020160	3694.POPTR_0011s02010.1	3694.POPTR_0003s05160.1	151
Iba01G002820	pp	Iba01G025680	3694.POPTR_0011s02010.1	3694.POPTR_0007s02640.1	153
Iba01G002820	pp	Iba01G031400	3694.POPTR_0011s02010.1	3694.POPTR_0002s05370.1	153
Iba01G002820	pp	Iba01G032990	3694.POPTR_0011s02010.1	3694.POPTR_0006s25380.1	150
Iba01G002820	pp	Iba01G036270	3694.POPTR_0011s02010.1	3694.POPTR_0005s25640.1	150
Iba01G002820	pp	Iba01G038010	3694.POPTR_0011s02010.1	3694.POPTR_0014s04930.1	153
Iba01G002820	pp	Iba01G057150	3694.POPTR_0011s02010.1	3694.POPTR_0003s05690.1	156
Iba01G002820	pp	Iba01G060940	3694.POPTR_0011s02010.1	3694.POPTR_0019s03830.1	150
Iba01G002820	pp	Iba02G003920	3694.POPTR_0011s02010.1	3694.POPTR_0003s13600.1	153
Iba01G002820	pp	Iba02G003920	3694.POPTR_0011s02010.1	3694.POPTR_0003s13600.1	154
Iba01G002820	pp	Iba02G005480	3694.POPTR_0011s02010.1	3694.POPTR_0017s06030.1	159
Iba01G002820	pp	Iba02G019410	3694.POPTR_0011s02010.1	3694.POPTR_0011s17240.1	150
Iba01G002820	pp	Iba02G019980	3694.POPTR_0011s02010.1	3694.POPTR_0011s16760.1	150
Iba01G002820	pp	Iba02G025760	3694.POPTR_0011s02010.1	3694.POPTR_0002s11230.1	150
Iba01G002820	pp	Iba02G026890	3694.POPTR_0011s02010.1	3694.POPTR_0008s09160.1	157
Iba01G002820	pp	Iba02G033210	3694.POPTR_0011s02010.1	3694.POPTR_0001s12290.1	150
Iba01G002820	pp	Iba02G033380	3694.POPTR_0011s02010.1	3694.POPTR_0004s07930.1	216
Iba01G002820	pp	Iba02G033380	3694.POPTR_0011s02010.1	3694.POPTR_0004s07930.1	220
Iba01G002820	pp	Iba02G050070	3694.POPTR_0011s02010.1	3694.POPTR_0003s12340.1	335
Iba01G002820	pp	Iba02G052860	3694.POPTR_0011s02010.1	3694.POPTR_0005s01970.1	161
Iba01G002820	pp	Iba03G001650	3694.POPTR_0011s02010.1	3694.POPTR_0001s07440.1	161
Iba01G002820	pp	Iba03G003220	3694.POPTR_0011s02010.1	3694.POPTR_0012s07000.1	161
Iba01G002820	pp	Iba03G003220	3694.POPTR_0011s02010.1	3694.POPTR_0012s07000.1	185
Iba01G002820	pp	Iba03G009450	3694.POPTR_0011s02010.1	3694.POPTR_0014s02680.1	154
Iba01G002820	pp	Iba03G018320	3694.POPTR_0011s02010.1	3694.POPTR_0003s07970.1	152
Iba01G002820	pp	Iba03G018320	3694.POPTR_0011s02010.1	3694.POPTR_0003s07970.1	154
Iba01G002820	pp	Iba03G018550	3694.POPTR_0011s02010.1	3694.POPTR_0002s14440.1	153
Iba01G002820	pp	Iba03G021420	3694.POPTR_0011s02010.1	3694.POPTR_0001s27330.1	214
Iba01G002820	pp	Iba03G027780	3694.POPTR_0011s02010.1	3694.POPTR_0003s01160.1	161
Iba01G002820	pp	Iba03G035720	3694.POPTR_0011s02010.1	3694.POPTR_0011s13490.1	155
Iba01G002820	pp	Iba03G037130	3694.POPTR_0011s02010.1	3694.POPTR_0014s15740.1	220
Iba01G002820	pp	Iba04G032310	3694.POPTR_0011s02010.1	3694.POPTR_0007s10570.1	151
Iba01G002820	pp	Iba04G032310	3694.POPTR_0011s02010.1	3694.POPTR_0007s10570.1	154
Iba01G002820	pp	Iba05G014550	3694.POPTR_0011s02010.1	3694.POPTR_0005s03970.1	150
Iba01G002820	pp	Iba05G014570	3694.POPTR_0011s02010.1	3694.POPTR_0005s03970.1	150
Iba01G002820	pp	Iba05G029270	3694.POPTR_0011s02010.1	3694.POPTR_0010s19520.1	156
Iba01G002820	pp	Iba05G030020	3694.POPTR_0011s02010.1	3694.POPTR_0008s05870.1	161
Iba01G002820	pp	Iba05G034790	3694.POPTR_0011s02010.1	3694.POPTR_0006s16270.1	153
Iba01G002820	pp	Iba05G034790	3694.POPTR_0011s02010.1	3694.POPTR_0006s16270.1	154
Iba01G002820	pp	Iba05G035580	3694.POPTR_0011s02010.1	3694.POPTR_0012s14250.1	150
Iba01G002820	pp	Iba05G037200	3694.POPTR_0011s02010.1	3694.POPTR_0001s23140.1	183
Iba01G002820	pp	Iba05G037200	3694.POPTR_0011s02010.1	3694.POPTR_0001s23140.1	236
Iba01G002820	pp	Iba05G037920	3694.POPTR_0011s02010.1	3694.POPTR_0009s05910.1	183
Iba01G002820	pp	Iba06G001730	3694.POPTR_0011s02010.1	3694.POPTR_0002s25290.1	153
Iba01G002820	pp	Iba07G007840	3694.POPTR_0011s02010.1	3694.POPTR_0005s26760.1	155
Iba01G002820	pp	Iba07G008170	3694.POPTR_0011s02010.1	3694.POPTR_0005s20380.1	156
Iba01G002820	pp	Iba07G012690	3694.POPTR_0011s02010.1	3694.POPTR_0006s13410.1	605
Iba01G002820	pp	Iba07G023480	3694.POPTR_0011s02010.1	3694.POPTR_0008s06020.1	154
Iba01G002820	pp	Iba07G026510	3694.POPTR_0011s02010.1	3694.POPTR_0017s01040.1	157
Iba01G002820	pp	Iba07G028390	3694.POPTR_0011s02010.1	3694.POPTR_0005s26760.1	155
Iba01G002820	pp	Iba07G030390	3694.POPTR_0011s02010.1	3694.POPTR_0006s02990.1	167
Iba01G002820	pp	Iba07G030870	3694.POPTR_0011s02010.1	3694.POPTR_0015s04680.1	150
Iba01G002820	pp	Iba07G032190	3694.POPTR_0011s02010.1	3694.POPTR_0003s07640.1	211
Iba01G002850	pp	Iba01G003990	3847.GLYMA12G35680.1	3847.GLYMA13G31141.1	185
Iba01G002850	pp	Iba05G000260	3847.GLYMA12G35680.1	3847.GLYMA20G38230.1	185
Iba01G002850	pp	Iba05G012860	3847.GLYMA12G35680.1	3847.GLYMA20G38230.1	185
Iba01G002950	pp	Iba03G033040	4113.PGSC0003DMT400042401	4113.PGSC0003DMT400072494	153
Iba01G002950	pp	Iba03G035010	4113.PGSC0003DMT400042401	4113.PGSC0003DMT400020344	158
Iba01G002950	pp	Iba05G028750	4113.PGSC0003DMT400042401	4113.PGSC0003DMT400036366	171
Iba01G002950	pp	Iba06G025120	4113.PGSC0003DMT400042401	4113.PGSC0003DMT400066566	172
Iba01G002950	pp	Iba07G007330	4113.PGSC0003DMT400042401	4113.PGSC0003DMT400025691	172
Iba01G002980	pp	Iba01G023730	3694.POPTR_0021s00590.1	3694.POPTR_0011s11570.1	163
Iba01G002980	pp	Iba03G008880	3694.POPTR_0021s00590.1	3694.POPTR_0006s10770.1	188
Iba01G002980	pp	Iba03G040220	3694.POPTR_0021s00590.1	3694.POPTR_0018s02250.1	188
Iba01G002980	pp	Iba04G028310	3694.POPTR_0021s00590.1	3694.POPTR_0017s12470.1	465
Iba01G002980	pp	Iba05G020870	3694.POPTR_0021s00590.1	3694.POPTR_0002s08650.1	152
Iba01G003070	pp	Iba01G013080	3847.GLYMA15G11350.1	3847.GLYMA02G22760.1	171
Iba01G003070	pp	Iba01G019800	3847.GLYMA15G11350.1	3847.GLYMA13G44750.2	338
Iba01G003070	pp	Iba01G023930	3847.GLYMA15G11350.1	3847.GLYMA13G34610.1	181
Iba01G003070	pp	Iba01G059180	3847.GLYMA15G11350.1	3847.GLYMA20G04870.1	367
Iba01G003070	pp	Iba02G006750	3847.GLYMA15G11350.1	3847.GLYMA08G27730.4	171
Iba01G003070	pp	Iba02G030640	3847.GLYMA15G11350.1	3847.GLYMA13G34370.1	161
Iba01G003070	pp	Iba02G035350	3847.GLYMA15G11350.1	3847.GLYMA12G06090.1	171
Iba01G003070	pp	Iba02G046580	3847.GLYMA15G11350.1	3847.GLYMA07G17180.1	167
Iba01G003070	pp	Iba03G019590	3847.GLYMA15G11350.1	3847.GLYMA16G03430.2	171
Iba01G003070	pp	Iba03G020430	3847.GLYMA15G11350.1	3847.GLYMA15G09900.2	338
Iba01G003070	pp	Iba04G002070	3847.GLYMA15G11350.1	3847.GLYMA18G32860.1	338
Iba01G003070	pp	Iba05G002750	3847.GLYMA15G11350.1	3847.GLYMA01G37550.1	181
Iba01G003070	pp	Iba05G004930	3847.GLYMA15G11350.1	3847.GLYMA09G33880.1	177
Iba01G003070	pp	Iba06G009500	3847.GLYMA15G11350.1	3847.GLYMA02G46810.1	338
Iba01G003070	pp	Iba06G029070	3847.GLYMA15G11350.1	3847.GLYMA18G41940.1	167
Iba01G003070	pp	Iba07G011640	3847.GLYMA15G11350.1	3847.GLYMA07G17130.1	367
Iba01G003100	pp	Iba01G012300	3694.POPTR_0004s01920.1	3694.POPTR_0005s12140.1	165
Iba01G003100	pp	Iba01G024200	3694.POPTR_0004s01920.1	3694.POPTR_0011s10390.1	165
Iba01G003100	pp	Iba01G032990	3694.POPTR_0004s01920.1	3694.POPTR_0006s25380.1	152
Iba01G003100	pp	Iba01G032990	3694.POPTR_0004s01920.1	3694.POPTR_0006s25380.1	163
Iba01G003100	pp	Iba01G036270	3694.POPTR_0004s01920.1	3694.POPTR_0005s25640.1	152
Iba01G003100	pp	Iba01G036270	3694.POPTR_0004s01920.1	3694.POPTR_0005s25640.1	163
Iba01G003100	pp	Iba01G040100	3694.POPTR_0004s01920.1	3694.POPTR_0013s11970.1	250
Iba01G003100	pp	Iba01G060940	3694.POPTR_0004s01920.1	3694.POPTR_0019s03830.1	152
Iba01G003100	pp	Iba01G060940	3694.POPTR_0004s01920.1	3694.POPTR_0019s03830.1	163
Iba01G003100	pp	Iba02G019410	3694.POPTR_0004s01920.1	3694.POPTR_0011s17240.1	152
Iba01G003100	pp	Iba02G019410	3694.POPTR_0004s01920.1	3694.POPTR_0011s17240.1	163
Iba01G003100	pp	Iba02G019980	3694.POPTR_0004s01920.1	3694.POPTR_0011s16760.1	152
Iba01G003100	pp	Iba02G019980	3694.POPTR_0004s01920.1	3694.POPTR_0011s16760.1	163
Iba01G003100	pp	Iba02G025760	3694.POPTR_0004s01920.1	3694.POPTR_0002s11230.1	152
Iba01G003100	pp	Iba02G025760	3694.POPTR_0004s01920.1	3694.POPTR_0002s11230.1	163
Iba01G003100	pp	Iba02G033210	3694.POPTR_0004s01920.1	3694.POPTR_0001s12290.1	152
Iba01G003100	pp	Iba02G033210	3694.POPTR_0004s01920.1	3694.POPTR_0001s12290.1	163
Iba01G003100	pp	Iba05G014550	3694.POPTR_0004s01920.1	3694.POPTR_0005s03970.1	152
Iba01G003100	pp	Iba05G014550	3694.POPTR_0004s01920.1	3694.POPTR_0005s03970.1	163
Iba01G003100	pp	Iba05G014570	3694.POPTR_0004s01920.1	3694.POPTR_0005s03970.1	152
Iba01G003100	pp	Iba05G014570	3694.POPTR_0004s01920.1	3694.POPTR_0005s03970.1	163
Iba01G003100	pp	Iba05G016220	3694.POPTR_0004s01920.1	3694.POPTR_0013s11970.1	250
Iba01G003100	pp	Iba05G035580	3694.POPTR_0004s01920.1	3694.POPTR_0012s14250.1	152
Iba01G003100	pp	Iba05G035580	3694.POPTR_0004s01920.1	3694.POPTR_0012s14250.1	163
Iba01G003100	pp	Iba07G030870	3694.POPTR_0004s01920.1	3694.POPTR_0015s04680.1	152
Iba01G003100	pp	Iba07G030870	3694.POPTR_0004s01920.1	3694.POPTR_0015s04680.1	163
Iba01G003110	pp	Iba01G012300	3694.POPTR_0004s01920.1	3694.POPTR_0005s12140.1	165
Iba01G003110	pp	Iba01G024200	3694.POPTR_0004s01920.1	3694.POPTR_0011s10390.1	165
Iba01G003110	pp	Iba01G032990	3694.POPTR_0004s01920.1	3694.POPTR_0006s25380.1	152
Iba01G003110	pp	Iba01G032990	3694.POPTR_0004s01920.1	3694.POPTR_0006s25380.1	163
Iba01G003110	pp	Iba01G036270	3694.POPTR_0004s01920.1	3694.POPTR_0005s25640.1	152
Iba01G003110	pp	Iba01G036270	3694.POPTR_0004s01920.1	3694.POPTR_0005s25640.1	163
Iba01G003110	pp	Iba01G040100	3694.POPTR_0004s01920.1	3694.POPTR_0013s11970.1	250
Iba01G003110	pp	Iba01G060940	3694.POPTR_0004s01920.1	3694.POPTR_0019s03830.1	152
Iba01G003110	pp	Iba01G060940	3694.POPTR_0004s01920.1	3694.POPTR_0019s03830.1	163
Iba01G003110	pp	Iba02G019410	3694.POPTR_0004s01920.1	3694.POPTR_0011s17240.1	152
Iba01G003110	pp	Iba02G019410	3694.POPTR_0004s01920.1	3694.POPTR_0011s17240.1	163
Iba01G003110	pp	Iba02G019980	3694.POPTR_0004s01920.1	3694.POPTR_0011s16760.1	152
Iba01G003110	pp	Iba02G019980	3694.POPTR_0004s01920.1	3694.POPTR_0011s16760.1	163
Iba01G003110	pp	Iba02G025760	3694.POPTR_0004s01920.1	3694.POPTR_0002s11230.1	152
Iba01G003110	pp	Iba02G025760	3694.POPTR_0004s01920.1	3694.POPTR_0002s11230.1	163
Iba01G003110	pp	Iba02G033210	3694.POPTR_0004s01920.1	3694.POPTR_0001s12290.1	152
Iba01G003110	pp	Iba02G033210	3694.POPTR_0004s01920.1	3694.POPTR_0001s12290.1	163
Iba01G003110	pp	Iba05G014550	3694.POPTR_0004s01920.1	3694.POPTR_0005s03970.1	152
Iba01G003110	pp	Iba05G014550	3694.POPTR_0004s01920.1	3694.POPTR_0005s03970.1	163
Iba01G003110	pp	Iba05G014570	3694.POPTR_0004s01920.1	3694.POPTR_0005s03970.1	152
Iba01G003110	pp	Iba05G014570	3694.POPTR_0004s01920.1	3694.POPTR_0005s03970.1	163
Iba01G003110	pp	Iba05G016220	3694.POPTR_0004s01920.1	3694.POPTR_0013s11970.1	250
Iba01G003110	pp	Iba05G035580	3694.POPTR_0004s01920.1	3694.POPTR_0012s14250.1	152
Iba01G003110	pp	Iba05G035580	3694.POPTR_0004s01920.1	3694.POPTR_0012s14250.1	163
Iba01G003110	pp	Iba07G030870	3694.POPTR_0004s01920.1	3694.POPTR_0015s04680.1	152
Iba01G003110	pp	Iba07G030870	3694.POPTR_0004s01920.1	3694.POPTR_0015s04680.1	163
Iba01G003200	pp	Iba03G007830	4555.Si017023m	4555.Si003187m	202
Iba01G003200	pp	Iba03G007830	4555.Si017023m	4555.Si003187m	204
Iba01G003200	pp	Iba03G007830	4555.Si017023m	4555.Si003187m	205
Iba01G003200	pp	Iba04G009370	4555.Si017023m	4555.Si003187m	202
Iba01G003200	pp	Iba04G009370	4555.Si017023m	4555.Si003187m	204
Iba01G003200	pp	Iba04G009370	4555.Si017023m	4555.Si003187m	205
Iba01G003200	pp	Iba06G003490	4555.Si017023m	4555.Si003187m	202
Iba01G003200	pp	Iba06G003490	4555.Si017023m	4555.Si003187m	204
Iba01G003200	pp	Iba06G003490	4555.Si017023m	4555.Si003187m	205
Iba01G003240	pp	Iba01G010230	3847.GLYMA20G27590.1	3847.GLYMA01G38640.1	151
Iba01G003240	pp	Iba01G010230	3847.GLYMA20G27590.1	3847.GLYMA01G38640.1	152
Iba01G003240	pp	NewGene_2469	3847.GLYMA20G27590.1	3847.GLYMA05G34070.1	154
Iba01G003240	pp	NewGene_2469	3847.GLYMA20G27590.1	3847.GLYMA05G34070.1	156
Iba01G003250	pp	Iba01G013980	29760.VIT_00s0366g00020.t01	29760.VIT_14s0066g01170.t01	153
Iba01G003250	pp	Iba01G021720	29760.VIT_00s0366g00020.t01	29760.VIT_09s0018g01820.t01	151
Iba01G003250	pp	Iba01G021720	29760.VIT_00s0366g00020.t01	29760.VIT_09s0018g01820.t01	152
Iba01G003250	pp	Iba01G033720	29760.VIT_00s0366g00020.t01	29760.VIT_02s0012g02660.t01	161
Iba01G003250	pp	Iba01G040980	29760.VIT_00s0366g00020.t01	29760.VIT_08s0058g01440.t01	150
Iba01G003250	pp	Iba01G040980	29760.VIT_00s0366g00020.t01	29760.VIT_08s0058g01440.t01	153
Iba01G003250	pp	Iba01G040980	29760.VIT_00s0366g00020.t01	29760.VIT_08s0058g01440.t01	154
Iba01G003250	pp	Iba01G040980	29760.VIT_00s0366g00020.t01	29760.VIT_08s0058g01440.t01	156
Iba01G003250	pp	Iba01G040980	29760.VIT_00s0366g00020.t01	29760.VIT_08s0058g01440.t01	157
Iba01G003250	pp	Iba01G040980	29760.VIT_00s0366g00020.t01	29760.VIT_08s0058g01440.t01	158
Iba01G003250	pp	Iba02G000930	29760.VIT_00s0366g00020.t01	29760.VIT_12s0059g01170.t01	150
Iba01G003250	pp	Iba02G000930	29760.VIT_00s0366g00020.t01	29760.VIT_12s0059g01170.t01	151
Iba01G003250	pp	Iba02G009120	29760.VIT_00s0366g00020.t01	29760.VIT_19s0015g01730.t01	151
Iba01G003250	pp	Iba02G019660	29760.VIT_00s0366g00020.t01	29760.VIT_10s0405g00020.t01	153
Iba01G003250	pp	Iba02G019660	29760.VIT_00s0366g00020.t01	29760.VIT_10s0405g00020.t01	154
Iba01G003250	pp	Iba02G032180	29760.VIT_00s0366g00020.t01	29760.VIT_08s0007g01340.t01	159
Iba01G003250	pp	Iba03G032370	29760.VIT_00s0366g00020.t01	29760.VIT_17s0119g00030.t01	151
Iba01G003250	pp	Iba03G035820	29760.VIT_00s0366g00020.t01	29760.VIT_17s0000g01200.t01	151
Iba01G003250	pp	Iba04G008130	29760.VIT_00s0366g00020.t01	29760.VIT_01s0010g02430.t01	151
Iba01G003250	pp	Iba05G000290	29760.VIT_00s0366g00020.t01	29760.VIT_03s0180g00050.t01	154
Iba01G003250	pp	Iba05G003350	29760.VIT_00s0366g00020.t01	29760.VIT_18s0122g00550.t01	150
Iba01G003250	pp	Iba05G003350	29760.VIT_00s0366g00020.t01	29760.VIT_18s0122g00550.t01	152
Iba01G003250	pp	Iba05G004240	29760.VIT_00s0366g00020.t01	29760.VIT_18s0001g04980.t01	161
Iba01G003250	pp	Iba05G004240	29760.VIT_00s0366g00020.t01	29760.VIT_18s0001g04980.t01	190
Iba01G003250	pp	Iba05G004240	29760.VIT_00s0366g00020.t01	29760.VIT_18s0001g04980.t01	521
Iba01G003250	pp	Iba05G016010	29760.VIT_00s0366g00020.t01	29760.VIT_13s0074g00100.t01	159
Iba01G003250	pp	Iba05G016010	29760.VIT_00s0366g00020.t01	29760.VIT_13s0074g00100.t01	161
Iba01G003250	pp	Iba05G023940	29760.VIT_00s0366g00020.t01	29760.VIT_15s0046g00950.t01	153
Iba01G003250	pp	Iba05G031700	29760.VIT_00s0366g00020.t01	29760.VIT_15s0046g02450.t01	150
Iba01G003250	pp	Iba06G000770	29760.VIT_00s0366g00020.t01	29760.VIT_13s0074g00100.t01	159
Iba01G003250	pp	Iba06G000770	29760.VIT_00s0366g00020.t01	29760.VIT_13s0074g00100.t01	161
Iba01G003250	pp	Iba06G029820	29760.VIT_00s0366g00020.t01	29760.VIT_09s0018g01820.t01	151
Iba01G003250	pp	Iba06G029820	29760.VIT_00s0366g00020.t01	29760.VIT_09s0018g01820.t01	152
Iba01G003250	pp	Iba07G011770	29760.VIT_00s0366g00020.t01	29760.VIT_08s0007g01340.t01	159
Iba01G003250	pp	Iba07G030780	29760.VIT_00s0366g00020.t01	29760.VIT_02s0012g02660.t01	161
Iba01G003250	pp	Iba07G033430	29760.VIT_00s0366g00020.t01	29760.VIT_04s0008g02040.t01	151
Iba01G003280	pp	Iba01G010230	3847.GLYMA20G27590.1	3847.GLYMA01G38640.1	151
Iba01G003280	pp	Iba01G010230	3847.GLYMA20G27590.1	3847.GLYMA01G38640.1	152
Iba01G003280	pp	NewGene_2469	3847.GLYMA20G27590.1	3847.GLYMA05G34070.1	154
Iba01G003280	pp	NewGene_2469	3847.GLYMA20G27590.1	3847.GLYMA05G34070.1	156
Iba01G003350	pp	Iba01G009660	29760.VIT_10s0116g00740.t01	29760.VIT_18s0001g09990.t01	163
Iba01G003350	pp	Iba01G012210	29760.VIT_10s0116g00740.t01	29760.VIT_04s0023g02690.t01	161
Iba01G003350	pp	Iba01G015580	29760.VIT_10s0116g00740.t01	29760.VIT_08s0007g00700.t01	157
Iba01G003350	pp	Iba01G036630	29760.VIT_10s0116g00740.t01	29760.VIT_18s0001g09990.t01	163
Iba01G003350	pp	Iba01G041230	29760.VIT_10s0116g00740.t01	29760.VIT_10s0071g00770.t01	157
Iba01G003350	pp	Iba02G010690	29760.VIT_10s0116g00740.t01	29760.VIT_12s0028g02290.t01	163
Iba01G003350	pp	Iba02G010860	29760.VIT_10s0116g00740.t01	29760.VIT_12s0028g02290.t01	163
Iba01G003350	pp	Iba02G010870	29760.VIT_10s0116g00740.t01	29760.VIT_12s0028g02290.t01	163
Iba01G003350	pp	Iba02G038320	29760.VIT_10s0116g00740.t01	29760.VIT_10s0003g01360.t01	163
Iba01G003350	pp	Iba03G009910	29760.VIT_10s0116g00740.t01	29760.VIT_18s0001g07340.t01	157
Iba01G003350	pp	Iba03G013250	29760.VIT_10s0116g00740.t01	29760.VIT_04s0023g00730.t01	157
Iba01G003350	pp	Iba03G025830	29760.VIT_10s0116g00740.t01	29760.VIT_15s0046g00360.t01	157
Iba01G003350	pp	Iba03G029050	29760.VIT_10s0116g00740.t01	29760.VIT_04s0008g07110.t01	157
Iba01G003350	pp	Iba03G029250	29760.VIT_10s0116g00740.t01	29760.VIT_14s0128g00210.t01	157
Iba01G003350	pp	Iba03G040440	29760.VIT_10s0116g00740.t01	29760.VIT_04s0008g07110.t01	157
Iba01G003350	pp	Iba04G002920	29760.VIT_10s0116g00740.t01	29760.VIT_10s0116g01210.t01	157
Iba01G003350	pp	Iba04G008990	29760.VIT_10s0116g00740.t01	29760.VIT_06s0004g03020.t01	161
Iba01G003350	pp	Iba04G015080	29760.VIT_10s0116g00740.t01	29760.VIT_05s0020g00950.t01	157
Iba01G003350	pp	Iba04G021850	29760.VIT_10s0116g00740.t01	29760.VIT_07s0031g02480.t01	161
Iba01G003350	pp	Iba04G029520	29760.VIT_10s0116g00740.t01	29760.VIT_04s0023g02690.t01	161
Iba01G003350	pp	Iba04G032280	29760.VIT_10s0116g00740.t01	29760.VIT_07s0031g00050.t01	163
Iba01G003350	pp	Iba05G008130	29760.VIT_10s0116g00740.t01	29760.VIT_04s0023g02690.t01	161
Iba01G003350	pp	Iba05G014720	29760.VIT_10s0116g00740.t01	29760.VIT_10s0071g00770.t01	157
Iba01G003350	pp	Iba05G033320	29760.VIT_10s0116g00740.t01	29760.VIT_03s0038g00150.t01	161
Iba01G003350	pp	Iba07G010020	29760.VIT_10s0116g00740.t01	29760.VIT_18s0001g09990.t01	163
Iba01G003350	pp	Iba07G023420	29760.VIT_10s0116g00740.t01	29760.VIT_13s0019g01980.t01	157
Iba01G003350	pp	Iba07G028620	29760.VIT_10s0116g00740.t01	29760.VIT_18s0001g02230.t01	161
Iba01G003350	pp	Iba07G028650	29760.VIT_10s0116g00740.t01	29760.VIT_18s0001g02220.t01	161
Iba01G003360	pp	Iba01G045400	29760.VIT_00s2364g00010.t01	29760.VIT_04s0044g00610.t01	396
Iba01G003370	pp	Iba01G013980	29760.VIT_00s0286g00020.t01	29760.VIT_14s0066g01170.t01	153
Iba01G003370	pp	Iba01G021720	29760.VIT_00s0286g00020.t01	29760.VIT_09s0018g01820.t01	151
Iba01G003370	pp	Iba01G021720	29760.VIT_00s0286g00020.t01	29760.VIT_09s0018g01820.t01	152
Iba01G003370	pp	Iba01G033720	29760.VIT_00s0286g00020.t01	29760.VIT_02s0012g02660.t01	161
Iba01G003370	pp	Iba01G040980	29760.VIT_00s0286g00020.t01	29760.VIT_08s0058g01440.t01	150
Iba01G003370	pp	Iba01G040980	29760.VIT_00s0286g00020.t01	29760.VIT_08s0058g01440.t01	153
Iba01G003370	pp	Iba01G040980	29760.VIT_00s0286g00020.t01	29760.VIT_08s0058g01440.t01	154
Iba01G003370	pp	Iba01G040980	29760.VIT_00s0286g00020.t01	29760.VIT_08s0058g01440.t01	156
Iba01G003370	pp	Iba01G040980	29760.VIT_00s0286g00020.t01	29760.VIT_08s0058g01440.t01	157
Iba01G003370	pp	Iba01G040980	29760.VIT_00s0286g00020.t01	29760.VIT_08s0058g01440.t01	158
Iba01G003370	pp	Iba02G000930	29760.VIT_00s0286g00020.t01	29760.VIT_12s0059g01170.t01	150
Iba01G003370	pp	Iba02G000930	29760.VIT_00s0286g00020.t01	29760.VIT_12s0059g01170.t01	151
Iba01G003370	pp	Iba02G009120	29760.VIT_00s0286g00020.t01	29760.VIT_19s0015g01730.t01	151
Iba01G003370	pp	Iba02G019660	29760.VIT_00s0286g00020.t01	29760.VIT_10s0405g00020.t01	153
Iba01G003370	pp	Iba02G019660	29760.VIT_00s0286g00020.t01	29760.VIT_10s0405g00020.t01	154
Iba01G003370	pp	Iba02G032180	29760.VIT_00s0286g00020.t01	29760.VIT_08s0007g01340.t01	159
Iba01G003370	pp	Iba03G032370	29760.VIT_00s0286g00020.t01	29760.VIT_17s0119g00030.t01	151
Iba01G003370	pp	Iba03G035820	29760.VIT_00s0286g00020.t01	29760.VIT_17s0000g01200.t01	151
Iba01G003370	pp	Iba04G008130	29760.VIT_00s0286g00020.t01	29760.VIT_01s0010g02430.t01	151
Iba01G003370	pp	Iba05G000290	29760.VIT_00s0286g00020.t01	29760.VIT_03s0180g00050.t01	154
Iba01G003370	pp	Iba05G003350	29760.VIT_00s0286g00020.t01	29760.VIT_18s0122g00550.t01	150
Iba01G003370	pp	Iba05G003350	29760.VIT_00s0286g00020.t01	29760.VIT_18s0122g00550.t01	152
Iba01G003370	pp	Iba05G004240	29760.VIT_00s0286g00020.t01	29760.VIT_18s0001g04980.t01	161
Iba01G003370	pp	Iba05G004240	29760.VIT_00s0286g00020.t01	29760.VIT_18s0001g04980.t01	190
Iba01G003370	pp	Iba05G004240	29760.VIT_00s0286g00020.t01	29760.VIT_18s0001g04980.t01	521
Iba01G003370	pp	Iba05G016010	29760.VIT_00s0286g00020.t01	29760.VIT_13s0074g00100.t01	159
Iba01G003370	pp	Iba05G016010	29760.VIT_00s0286g00020.t01	29760.VIT_13s0074g00100.t01	161
Iba01G003370	pp	Iba05G023940	29760.VIT_00s0286g00020.t01	29760.VIT_15s0046g00950.t01	153
Iba01G003370	pp	Iba05G031700	29760.VIT_00s0286g00020.t01	29760.VIT_15s0046g02450.t01	150
Iba01G003370	pp	Iba06G000770	29760.VIT_00s0286g00020.t01	29760.VIT_13s0074g00100.t01	159
Iba01G003370	pp	Iba06G000770	29760.VIT_00s0286g00020.t01	29760.VIT_13s0074g00100.t01	161
Iba01G003370	pp	Iba06G029820	29760.VIT_00s0286g00020.t01	29760.VIT_09s0018g01820.t01	151
Iba01G003370	pp	Iba06G029820	29760.VIT_00s0286g00020.t01	29760.VIT_09s0018g01820.t01	152
Iba01G003370	pp	Iba07G011770	29760.VIT_00s0286g00020.t01	29760.VIT_08s0007g01340.t01	159
Iba01G003370	pp	Iba07G030780	29760.VIT_00s0286g00020.t01	29760.VIT_02s0012g02660.t01	161
Iba01G003370	pp	Iba07G033430	29760.VIT_00s0286g00020.t01	29760.VIT_04s0008g02040.t01	151
Iba01G003380	pp	Iba01G013980	29760.VIT_00s0353g00060.t01	29760.VIT_14s0066g01170.t01	153
Iba01G003380	pp	Iba01G021720	29760.VIT_00s0353g00060.t01	29760.VIT_09s0018g01820.t01	151
Iba01G003380	pp	Iba01G021720	29760.VIT_00s0353g00060.t01	29760.VIT_09s0018g01820.t01	152
Iba01G003380	pp	Iba01G033720	29760.VIT_00s0353g00060.t01	29760.VIT_02s0012g02660.t01	161
Iba01G003380	pp	Iba01G040980	29760.VIT_00s0353g00060.t01	29760.VIT_08s0058g01440.t01	150
Iba01G003380	pp	Iba01G040980	29760.VIT_00s0353g00060.t01	29760.VIT_08s0058g01440.t01	153
Iba01G003380	pp	Iba01G040980	29760.VIT_00s0353g00060.t01	29760.VIT_08s0058g01440.t01	154
Iba01G003380	pp	Iba01G040980	29760.VIT_00s0353g00060.t01	29760.VIT_08s0058g01440.t01	156
Iba01G003380	pp	Iba01G040980	29760.VIT_00s0353g00060.t01	29760.VIT_08s0058g01440.t01	157
Iba01G003380	pp	Iba01G040980	29760.VIT_00s0353g00060.t01	29760.VIT_08s0058g01440.t01	158
Iba01G003380	pp	Iba02G000930	29760.VIT_00s0353g00060.t01	29760.VIT_12s0059g01170.t01	150
Iba01G003380	pp	Iba02G000930	29760.VIT_00s0353g00060.t01	29760.VIT_12s0059g01170.t01	151
Iba01G003380	pp	Iba02G009120	29760.VIT_00s0353g00060.t01	29760.VIT_19s0015g01730.t01	151
Iba01G003380	pp	Iba02G019660	29760.VIT_00s0353g00060.t01	29760.VIT_10s0405g00020.t01	153
Iba01G003380	pp	Iba02G019660	29760.VIT_00s0353g00060.t01	29760.VIT_10s0405g00020.t01	154
Iba01G003380	pp	Iba02G032180	29760.VIT_00s0353g00060.t01	29760.VIT_08s0007g01340.t01	159
Iba01G003380	pp	Iba03G032370	29760.VIT_00s0353g00060.t01	29760.VIT_17s0119g00030.t01	151
Iba01G003380	pp	Iba03G035820	29760.VIT_00s0353g00060.t01	29760.VIT_17s0000g01200.t01	151
Iba01G003380	pp	Iba04G008130	29760.VIT_00s0353g00060.t01	29760.VIT_01s0010g02430.t01	151
Iba01G003380	pp	Iba05G000290	29760.VIT_00s0353g00060.t01	29760.VIT_03s0180g00050.t01	154
Iba01G003380	pp	Iba05G003350	29760.VIT_00s0353g00060.t01	29760.VIT_18s0122g00550.t01	150
Iba01G003380	pp	Iba05G003350	29760.VIT_00s0353g00060.t01	29760.VIT_18s0122g00550.t01	152
Iba01G003380	pp	Iba05G004240	29760.VIT_00s0353g00060.t01	29760.VIT_18s0001g04980.t01	161
Iba01G003380	pp	Iba05G004240	29760.VIT_00s0353g00060.t01	29760.VIT_18s0001g04980.t01	190
Iba01G003380	pp	Iba05G004240	29760.VIT_00s0353g00060.t01	29760.VIT_18s0001g04980.t01	521
Iba01G003380	pp	Iba05G016010	29760.VIT_00s0353g00060.t01	29760.VIT_13s0074g00100.t01	159
Iba01G003380	pp	Iba05G016010	29760.VIT_00s0353g00060.t01	29760.VIT_13s0074g00100.t01	161
Iba01G003380	pp	Iba05G023940	29760.VIT_00s0353g00060.t01	29760.VIT_15s0046g00950.t01	153
Iba01G003380	pp	Iba05G031700	29760.VIT_00s0353g00060.t01	29760.VIT_15s0046g02450.t01	150
Iba01G003380	pp	Iba06G000770	29760.VIT_00s0353g00060.t01	29760.VIT_13s0074g00100.t01	159
Iba01G003380	pp	Iba06G000770	29760.VIT_00s0353g00060.t01	29760.VIT_13s0074g00100.t01	161
Iba01G003380	pp	Iba06G029820	29760.VIT_00s0353g00060.t01	29760.VIT_09s0018g01820.t01	151
Iba01G003380	pp	Iba06G029820	29760.VIT_00s0353g00060.t01	29760.VIT_09s0018g01820.t01	152
Iba01G003380	pp	Iba07G011770	29760.VIT_00s0353g00060.t01	29760.VIT_08s0007g01340.t01	159
Iba01G003380	pp	Iba07G030780	29760.VIT_00s0353g00060.t01	29760.VIT_02s0012g02660.t01	161
Iba01G003380	pp	Iba07G033430	29760.VIT_00s0353g00060.t01	29760.VIT_04s0008g02040.t01	151
Iba01G003390	pp	Iba01G013980	29760.VIT_00s0353g00020.t01	29760.VIT_14s0066g01170.t01	153
Iba01G003390	pp	Iba01G021720	29760.VIT_00s0353g00020.t01	29760.VIT_09s0018g01820.t01	151
Iba01G003390	pp	Iba01G021720	29760.VIT_00s0353g00020.t01	29760.VIT_09s0018g01820.t01	152
Iba01G003390	pp	Iba01G033720	29760.VIT_00s0353g00020.t01	29760.VIT_02s0012g02660.t01	161
Iba01G003390	pp	Iba01G040980	29760.VIT_00s0353g00020.t01	29760.VIT_08s0058g01440.t01	150
Iba01G003390	pp	Iba01G040980	29760.VIT_00s0353g00020.t01	29760.VIT_08s0058g01440.t01	153
Iba01G003390	pp	Iba01G040980	29760.VIT_00s0353g00020.t01	29760.VIT_08s0058g01440.t01	154
Iba01G003390	pp	Iba01G040980	29760.VIT_00s0353g00020.t01	29760.VIT_08s0058g01440.t01	156
Iba01G003390	pp	Iba01G040980	29760.VIT_00s0353g00020.t01	29760.VIT_08s0058g01440.t01	157
Iba01G003390	pp	Iba01G040980	29760.VIT_00s0353g00020.t01	29760.VIT_08s0058g01440.t01	158
Iba01G003390	pp	Iba02G000930	29760.VIT_00s0353g00020.t01	29760.VIT_12s0059g01170.t01	150
Iba01G003390	pp	Iba02G000930	29760.VIT_00s0353g00020.t01	29760.VIT_12s0059g01170.t01	151
Iba01G003390	pp	Iba02G009120	29760.VIT_00s0353g00020.t01	29760.VIT_19s0015g01730.t01	151
Iba01G003390	pp	Iba02G019660	29760.VIT_00s0353g00020.t01	29760.VIT_10s0405g00020.t01	153
Iba01G003390	pp	Iba02G019660	29760.VIT_00s0353g00020.t01	29760.VIT_10s0405g00020.t01	154
Iba01G003390	pp	Iba02G032180	29760.VIT_00s0353g00020.t01	29760.VIT_08s0007g01340.t01	159
Iba01G003390	pp	Iba03G032370	29760.VIT_00s0353g00020.t01	29760.VIT_17s0119g00030.t01	151
Iba01G003390	pp	Iba03G035820	29760.VIT_00s0353g00020.t01	29760.VIT_17s0000g01200.t01	151
Iba01G003390	pp	Iba04G008130	29760.VIT_00s0353g00020.t01	29760.VIT_01s0010g02430.t01	151
Iba01G003390	pp	Iba05G000290	29760.VIT_00s0353g00020.t01	29760.VIT_03s0180g00050.t01	154
Iba01G003390	pp	Iba05G003350	29760.VIT_00s0353g00020.t01	29760.VIT_18s0122g00550.t01	150
Iba01G003390	pp	Iba05G003350	29760.VIT_00s0353g00020.t01	29760.VIT_18s0122g00550.t01	152
Iba01G003390	pp	Iba05G004240	29760.VIT_00s0353g00020.t01	29760.VIT_18s0001g04980.t01	161
Iba01G003390	pp	Iba05G004240	29760.VIT_00s0353g00020.t01	29760.VIT_18s0001g04980.t01	190
Iba01G003390	pp	Iba05G004240	29760.VIT_00s0353g00020.t01	29760.VIT_18s0001g04980.t01	521
Iba01G003390	pp	Iba05G016010	29760.VIT_00s0353g00020.t01	29760.VIT_13s0074g00100.t01	159
Iba01G003390	pp	Iba05G016010	29760.VIT_00s0353g00020.t01	29760.VIT_13s0074g00100.t01	161
Iba01G003390	pp	Iba05G023940	29760.VIT_00s0353g00020.t01	29760.VIT_15s0046g00950.t01	153
Iba01G003390	pp	Iba05G031700	29760.VIT_00s0353g00020.t01	29760.VIT_15s0046g02450.t01	150
Iba01G003390	pp	Iba06G000770	29760.VIT_00s0353g00020.t01	29760.VIT_13s0074g00100.t01	159
Iba01G003390	pp	Iba06G000770	29760.VIT_00s0353g00020.t01	29760.VIT_13s0074g00100.t01	161
Iba01G003390	pp	Iba06G029820	29760.VIT_00s0353g00020.t01	29760.VIT_09s0018g01820.t01	151
Iba01G003390	pp	Iba06G029820	29760.VIT_00s0353g00020.t01	29760.VIT_09s0018g01820.t01	152
Iba01G003390	pp	Iba07G011770	29760.VIT_00s0353g00020.t01	29760.VIT_08s0007g01340.t01	159
Iba01G003390	pp	Iba07G030780	29760.VIT_00s0353g00020.t01	29760.VIT_02s0012g02660.t01	161
Iba01G003390	pp	Iba07G033430	29760.VIT_00s0353g00020.t01	29760.VIT_04s0008g02040.t01	151
Iba01G003400	pp	Iba01G005280	29760.VIT_00s0347g00040.t01	29760.VIT_09s0002g08640.t01	154
Iba01G003400	pp	Iba01G006090	29760.VIT_00s0347g00040.t01	29760.VIT_14s0060g02220.t01	157
Iba01G003400	pp	Iba01G010750	29760.VIT_00s0347g00040.t01	29760.VIT_14s0128g00120.t01	161
Iba01G003400	pp	Iba01G012120	29760.VIT_00s0347g00040.t01	29760.VIT_04s0023g03070.t01	154
Iba01G003400	pp	Iba01G015210	29760.VIT_00s0347g00040.t01	29760.VIT_14s0066g01610.t01	161
Iba01G003400	pp	Iba01G016290	29760.VIT_00s0347g00040.t01	29760.VIT_09s0002g08640.t01	154
Iba01G003400	pp	Iba01G022850	29760.VIT_00s0347g00040.t01	29760.VIT_19s0090g00400.t01	161
Iba01G003400	pp	Iba01G023350	29760.VIT_00s0347g00040.t01	29760.VIT_19s0014g03710.t01	219
Iba01G003400	pp	Iba01G023350	29760.VIT_00s0347g00040.t01	29760.VIT_19s0014g03710.t01	305
Iba01G003400	pp	Iba01G026330	29760.VIT_00s0347g00040.t01	29760.VIT_12s0028g03340.t01	376
Iba01G003400	pp	Iba01G026830	29760.VIT_00s0347g00040.t01	29760.VIT_15s0046g01880.t01	161
Iba01G003400	pp	Iba01G034810	29760.VIT_00s0347g00040.t01	29760.VIT_18s0001g15720.t01	154
Iba01G003400	pp	Iba01G038610	29760.VIT_00s0347g00040.t01	29760.VIT_18s0001g06330.t01	202
Iba01G003400	pp	Iba01G038610	29760.VIT_00s0347g00040.t01	29760.VIT_18s0001g06330.t01	209
Iba01G003400	pp	Iba01G040980	29760.VIT_00s0347g00040.t01	29760.VIT_08s0058g01440.t01	175
Iba01G003400	pp	Iba01G042250	29760.VIT_00s0347g00040.t01	29760.VIT_01s0011g04060.t01	154
Iba01G003400	pp	Iba01G043430	29760.VIT_00s0347g00040.t01	29760.VIT_01s0010g02100.t01	153
Iba01G003400	pp	Iba01G043970	29760.VIT_00s0347g00040.t01	29760.VIT_02s0025g03680.t01	179
Iba01G003400	pp	Iba01G044710	29760.VIT_00s0347g00040.t01	29760.VIT_04s0023g03420.t01	154
Iba01G003400	pp	Iba01G044710	29760.VIT_00s0347g00040.t01	29760.VIT_04s0023g03420.t01	155
Iba01G003400	pp	Iba01G044710	29760.VIT_00s0347g00040.t01	29760.VIT_04s0023g03420.t01	156
Iba01G003400	pp	Iba01G044950	29760.VIT_00s0347g00040.t01	29760.VIT_07s0031g02250.t01	161
Iba01G003400	pp	Iba01G045010	29760.VIT_00s0347g00040.t01	29760.VIT_03s0038g03700.t01	153
Iba01G003400	pp	Iba01G047540	29760.VIT_00s0347g00040.t01	29760.VIT_10s0003g04560.t01	332
Iba01G003400	pp	Iba01G047550	29760.VIT_00s0347g00040.t01	29760.VIT_10s0003g04560.t01	332
Iba01G003400	pp	Iba01G047560	29760.VIT_00s0347g00040.t01	29760.VIT_10s0003g04560.t01	332
Iba01G003400	pp	Iba01G049380	29760.VIT_00s0347g00040.t01	29760.VIT_06s0004g05090.t01	161
Iba01G003400	pp	Iba01G058510	29760.VIT_00s0347g00040.t01	29760.VIT_17s0000g04730.t01	161
Iba01G003400	pp	Iba01G058740	29760.VIT_00s0347g00040.t01	29760.VIT_14s0081g00070.t01	329
Iba01G003400	pp	Iba02G000430	29760.VIT_00s0347g00040.t01	29760.VIT_12s0028g03340.t01	376
Iba01G003400	pp	Iba02G001490	29760.VIT_00s0347g00040.t01	29760.VIT_19s0027g00010.t01	154
Iba01G003400	pp	Iba02G003060	29760.VIT_00s0347g00040.t01	29760.VIT_15s0021g02180.t01	438
Iba01G003400	pp	Iba02G006900	29760.VIT_00s0347g00040.t01	29760.VIT_04s0023g01430.t01	153
Iba01G003400	pp	Iba02G006910	29760.VIT_00s0347g00040.t01	29760.VIT_06s0080g00260.t01	438
Iba01G003400	pp	Iba02G009360	29760.VIT_00s0347g00040.t01	29760.VIT_12s0055g00590.t01	154
Iba01G003400	pp	Iba02G012470	29760.VIT_00s0347g00040.t01	29760.VIT_05s0020g01960.t01	158
Iba01G003400	pp	Iba02G012470	29760.VIT_00s0347g00040.t01	29760.VIT_05s0020g01960.t01	163
Iba01G003400	pp	Iba02G013550	29760.VIT_00s0347g00040.t01	29760.VIT_05s0049g00950.t01	154
Iba01G003400	pp	Iba02G013550	29760.VIT_00s0347g00040.t01	29760.VIT_05s0049g00950.t01	155
Iba01G003400	pp	Iba02G013550	29760.VIT_00s0347g00040.t01	29760.VIT_05s0049g00950.t01	156
Iba01G003400	pp	Iba02G014360	29760.VIT_00s0347g00040.t01	29760.VIT_05s0020g04630.t01	161
Iba01G003400	pp	Iba02G015140	29760.VIT_00s0347g00040.t01	29760.VIT_00s0250g00020.t01	156
Iba01G003400	pp	Iba02G016590	29760.VIT_00s0347g00040.t01	29760.VIT_07s0031g01850.t01	154
Iba01G003400	pp	Iba02G019900	29760.VIT_00s0347g00040.t01	29760.VIT_19s0015g01000.t01	161
Iba01G003400	pp	Iba02G019950	29760.VIT_00s0347g00040.t01	29760.VIT_00s0194g00030.t01	195
Iba01G003400	pp	Iba02G023010	29760.VIT_00s0347g00040.t01	29760.VIT_13s0064g00360.t01	153
[truncated: 194,263 more rows]

## Sheet: structural genes
F3H	Iba05G003010	pp	Iba01G044510	29760.VIT_18s0001g14310.t01	29760.VIT_18s0001g12800.t01	151	Iba01G044510	pp	Iba01G026570	29760.VIT_18s0001g12800.t01	29760.VIT_03s0017g00980.t01	161
							Iba01G044510	pp	Iba02G008100	29760.VIT_18s0001g12800.t01	29760.VIT_19s0014g00290.t01	167
							Iba01G044510	pp	Iba02G013090	29760.VIT_18s0001g12800.t01	29760.VIT_05s0029g00420.t01	161
							Iba01G044510	pp	Iba04G005730	29760.VIT_18s0001g12800.t01	29760.VIT_05s0029g00420.t01	161
							Iba01G044510	pp	Iba05G003010	29760.VIT_18s0001g12800.t01	29760.VIT_18s0001g14310.t01	151
							Iba01G044510	pp	Iba05G016320	29760.VIT_18s0001g12800.t01	29760.VIT_05s0029g00420.t01	161
							Iba01G044510	pp	Iba06G004000	29760.VIT_18s0001g12800.t01	29760.VIT_05s0136g00260.t01	152
							Iba01G044510	pp	Iba06G004020	29760.VIT_18s0001g12800.t01	29760.VIT_05s0136g00260.t01	152
							Iba01G044510	pp	Iba07G020760	29760.VIT_18s0001g12800.t01	29760.VIT_07s0104g00090.t01	157
							Iba01G044510	pp	NewGene_2443	29760.VIT_18s0001g12800.t01	29760.VIT_05s0136g00260.t01	152
F3H	Iba05G003010	pp	Iba02G031260	29760.VIT_18s0001g14310.t01	29760.VIT_00s0361g00040.t01	151	Iba02G031260	pp	Iba01G026570	29760.VIT_00s0361g00040.t01	29760.VIT_03s0017g00980.t01	161
							Iba02G031260	pp	Iba02G008100	29760.VIT_00s0361g00040.t01	29760.VIT_19s0014g00290.t01	167
							Iba02G031260	pp	Iba02G013090	29760.VIT_00s0361g00040.t01	29760.VIT_05s0029g00420.t01	161
							Iba02G031260	pp	Iba04G005730	29760.VIT_00s0361g00040.t01	29760.VIT_05s0029g00420.t01	161
							Iba02G031260	pp	Iba05G003010	29760.VIT_00s0361g00040.t01	29760.VIT_18s0001g14310.t01	151
							Iba02G031260	pp	Iba05G016320	29760.VIT_00s0361g00040.t01	29760.VIT_05s0029g00420.t01	161
CHS	Iba06G004000	pp	Iba01G044510	29760.VIT_05s0136g00260.t01	29760.VIT_18s0001g12800.t01	152	Iba01G044510	pp	Iba01G026570	29760.VIT_18s0001g12800.t01	29760.VIT_03s0017g00980.t01	161
							Iba01G044510	pp	Iba02G008100	29760.VIT_18s0001g12800.t01	29760.VIT_19s0014g00290.t01	167
							Iba01G044510	pp	Iba02G013090	29760.VIT_18s0001g12800.t01	29760.VIT_05s0029g00420.t01	161
							Iba01G044510	pp	Iba04G005730	29760.VIT_18s0001g12800.t01	29760.VIT_05s0029g00420.t01	161
							Iba01G044510	pp	Iba05G003010	29760.VIT_18s0001g12800.t01	29760.VIT_18s0001g14310.t01	151
							Iba01G044510	pp	Iba05G016320	29760.VIT_18s0001g12800.t01	29760.VIT_05s0029g00420.t01	161
							Iba01G044510	pp	Iba06G004000	29760.VIT_18s0001g12800.t01	29760.VIT_05s0136g00260.t01	152
							Iba01G044510	pp	Iba06G004020	29760.VIT_18s0001g12800.t01	29760.VIT_05s0136g00260.t01	152
							Iba01G044510	pp	Iba07G020760	29760.VIT_18s0001g12800.t01	29760.VIT_07s0104g00090.t01	157
							Iba01G044510	pp	NewGene_2443	29760.VIT_18s0001g12800.t01	29760.VIT_05s0136g00260.t01	152
CHS	Iba06G004000	pp	Iba02G020720	29760.VIT_05s0136g00260.t01	29760.VIT_18s0001g11320.t01	165	Iba02G020720	pp	Iba01G005090	29760.VIT_18s0001g11320.t01	29760.VIT_07s0031g00220.t01	157
							Iba02G020720	pp	Iba01G009740	29760.VIT_18s0001g11320.t01	29760.VIT_07s0031g00220.t01	157
							Iba02G020720	pp	Iba01G031850	29760.VIT_18s0001g11320.t01	29760.VIT_02s0012g00980.t01	154
							Iba02G020720	pp	Iba01G047660	29760.VIT_18s0001g11320.t01	29760.VIT_10s0003g04650.t01	155
							Iba02G020720	pp	Iba02G002170	29760.VIT_18s0001g11320.t01	29760.VIT_12s0035g00270.t01	154
							Iba02G020720	pp	Iba03G024910	29760.VIT_18s0001g11320.t01	29760.VIT_13s0064g00860.t01	155
							Iba02G020720	pp	Iba05G001290	29760.VIT_18s0001g11320.t01	29760.VIT_04s0008g04240.t01	154
							Iba02G020720	pp	Iba05G023200	29760.VIT_18s0001g11320.t01	29760.VIT_07s0031g00220.t01	157
							Iba02G020720	pp	Iba06G004000	29760.VIT_18s0001g11320.t01	29760.VIT_05s0136g00260.t01	165
							Iba02G020720	pp	Iba06G004020	29760.VIT_18s0001g11320.t01	29760.VIT_05s0136g00260.t01	165
							Iba02G020720	pp	Iba07G019770	29760.VIT_18s0001g11320.t01	29760.VIT_10s0003g04650.t01	155
							Iba02G020720	pp	NewGene_2443	29760.VIT_18s0001g11320.t01	29760.VIT_05s0136g00260.t01	165
CHS	Iba06G004020	pp	Iba01G044510	29760.VIT_05s0136g00260.t01	29760.VIT_18s0001g12800.t01	152	Iba01G044510	pp	Iba01G026570	29760.VIT_18s0001g12800.t01	29760.VIT_03s0017g00980.t01	161
							Iba01G044510	pp	Iba02G008100	29760.VIT_18s0001g12800.t01	29760.VIT_19s0014g00290.t01	167
							Iba01G044510	pp	Iba02G013090	29760.VIT_18s0001g12800.t01	29760.VIT_05s0029g00420.t01	161
							Iba01G044510	pp	Iba04G005730	29760.VIT_18s0001g12800.t01	29760.VIT_05s0029g00420.t01	161
							Iba01G044510	pp	Iba05G003010	29760.VIT_18s0001g12800.t01	29760.VIT_18s0001g14310.t01	151
							Iba01G044510	pp	Iba05G016320	29760.VIT_18s0001g12800.t01	29760.VIT_05s0029g00420.t01	161
							Iba01G044510	pp	Iba06G004000	29760.VIT_18s0001g12800.t01	29760.VIT_05s0136g00260.t01	152
							Iba01G044510	pp	Iba06G004020	29760.VIT_18s0001g12800.t01	29760.VIT_05s0136g00260.t01	152
							Iba01G044510	pp	Iba07G020760	29760.VIT_18s0001g12800.t01	29760.VIT_07s0104g00090.t01	157
							Iba01G044510	pp	NewGene_2443	29760.VIT_18s0001g12800.t01	29760.VIT_05s0136g00260.t01	152
CHS	Iba06G004020	pp	Iba02G020720	29760.VIT_05s0136g00260.t01	29760.VIT_18s0001g11320.t01	165	Iba02G020720	pp	Iba01G005090	29760.VIT_18s0001g11320.t01	29760.VIT_07s0031g00220.t01	157
							Iba02G020720	pp	Iba01G009740	29760.VIT_18s0001g11320.t01	29760.VIT_07s0031g00220.t01	157
							Iba02G020720	pp	Iba01G031850	29760.VIT_18s0001g11320.t01	29760.VIT_02s0012g00980.t01	154
							Iba02G020720	pp	Iba01G047660	29760.VIT_18s0001g11320.t01	29760.VIT_10s0003g04650.t01	155
							Iba02G020720	pp	Iba02G002170	29760.VIT_18s0001g11320.t01	29760.VIT_12s0035g00270.t01	154
							Iba02G020720	pp	Iba03G024910	29760.VIT_18s0001g11320.t01	29760.VIT_13s0064g00860.t01	155
							Iba02G020720	pp	Iba05G001290	29760.VIT_18s0001g11320.t01	29760.VIT_04s0008g04240.t01	154
							Iba02G020720	pp	Iba05G023200	29760.VIT_18s0001g11320.t01	29760.VIT_07s0031g00220.t01	157
							Iba02G020720	pp	Iba06G004000	29760.VIT_18s0001g11320.t01	29760.VIT_05s0136g00260.t01	165
							Iba02G020720	pp	Iba06G004020	29760.VIT_18s0001g11320.t01	29760.VIT_05s0136g00260.t01	165
							Iba02G020720	pp	Iba07G019770	29760.VIT_18s0001g11320.t01	29760.VIT_10s0003g04650.t01	155
							Iba02G020720	pp	NewGene_2443	29760.VIT_18s0001g11320.t01	29760.VIT_05s0136g00260.t01	165
CHS	Iba04G006440	pp	Iba05G033650	4113.PGSC0003DMT400049165	4113.PGSC0003DMT400034372	163	Iba05G033650	pp	Iba01G004160	4113.PGSC0003DMT400034372	4113.PGSC0003DMT400081228	152
							Iba05G033650	pp	Iba01G010800	4113.PGSC0003DMT400034372	4113.PGSC0003DMT400041637	157
							Iba05G033650	pp	Iba01G013230	4113.PGSC0003DMT400034372	4113.PGSC0003DMT400003634	172
							Iba05G033650	pp	Iba01G015950	4113.PGSC0003DMT400034372	4113.PGSC0003DMT400078992	169
							Iba05G033650	pp	Iba01G016510	4113.PGSC0003DMT400034372	4113.PGSC0003DMT400027609	181
							Iba05G033650	pp	Iba01G018100	4113.PGSC0003DMT400034372	4113.PGSC0003DMT400075349	155
							Iba05G033650	pp	Iba01G018100	4113.PGSC0003DMT400034372	4113.PGSC0003DMT400075349	161
							Iba05G033650	pp	Iba01G018100	4113.PGSC0003DMT400034372	4113.PGSC0003DMT400075349	167
							Iba05G033650	pp	Iba01G027420	4113.PGSC0003DMT400034372	4113.PGSC0003DMT400057839	172
							Iba05G033650	pp	Iba01G032030	4113.PGSC0003DMT400034372	4113.PGSC0003DMT400022135	152
							Iba05G033650	pp	Iba01G032680	4113.PGSC0003DMT400034372	4113.PGSC0003DMT400067677	175
							Iba05G033650	pp	Iba01G036550	4113.PGSC0003DMT400034372	4113.PGSC0003DMT400030222	163
							Iba05G033650	pp	Iba01G036550	4113.PGSC0003DMT400034372	4113.PGSC0003DMT400030222	167
							Iba05G033650	pp	Iba01G038800	4113.PGSC0003DMT400034372	4113.PGSC0003DMT400084751	161
							Iba05G033650	pp	Iba01G040720	4113.PGSC0003DMT400034372	4113.PGSC0003DMT400034324	152
							Iba05G033650	pp	Iba01G040720	4113.PGSC0003DMT400034372	4113.PGSC0003DMT400034324	167
							Iba05G033650	pp	Iba01G045390	4113.PGSC0003DMT400034372	4113.PGSC0003DMT400026153	155
							Iba05G033650	pp	Iba01G047710	4113.PGSC0003DMT400034372	4113.PGSC0003DMT400054594	152
							Iba05G033650	pp	Iba01G049650	4113.PGSC0003DMT400034372	4113.PGSC0003DMT400078290	169
							Iba05G033650	pp	Iba02G001800	4113.PGSC0003DMT400034372	4113.PGSC0003DMT400032373	171
							Iba05G033650	pp	Iba02G004410	4113.PGSC0003DMT400034372	4113.PGSC0003DMT400094671	152
							Iba05G033650	pp	Iba02G006560	4113.PGSC0003DMT400034372	4113.PGSC0003DMT400076796	172
							Iba05G033650	pp	Iba02G011080	4113.PGSC0003DMT400034372	4113.PGSC0003DMT400075256	158
							Iba05G033650	pp	Iba02G012930	4113.PGSC0003DMT400034372	4113.PGSC0003DMT400077357	154
							Iba05G033650	pp	Iba02G012930	4113.PGSC0003DMT400034372	4113.PGSC0003DMT400077357	169
							Iba05G033650	pp	Iba02G015330	4113.PGSC0003DMT400034372	4113.PGSC0003DMT400078707	152
							Iba05G033650	pp	Iba02G024390	4113.PGSC0003DMT400034372	4113.PGSC0003DMT400079535	175
							Iba05G033650	pp	Iba02G025960	4113.PGSC0003DMT400034372	4113.PGSC0003DMT400067070	152
							Iba05G033650	pp	Iba02G031780	4113.PGSC0003DMT400034372	4113.PGSC0003DMT400023681	152
							Iba05G033650	pp	Iba02G031780	4113.PGSC0003DMT400034372	4113.PGSC0003DMT400023681	167
							Iba05G033650	pp	Iba02G041420	4113.PGSC0003DMT400034372	4113.PGSC0003DMT400012744	152
							Iba05G033650	pp	Iba02G041420	4113.PGSC0003DMT400034372	4113.PGSC0003DMT400012744	167
							Iba05G033650	pp	Iba03G009550	4113.PGSC0003DMT400034372	4113.PGSC0003DMT400066557	157
							Iba05G033650	pp	Iba03G012260	4113.PGSC0003DMT400034372	4113.PGSC0003DMT400061539	165
							Iba05G033650	pp	Iba03G016420	4113.PGSC0003DMT400034372	4113.PGSC0003DMT400008069	158
							Iba05G033650	pp	Iba03G021310	4113.PGSC0003DMT400034372	4113.PGSC0003DMT400017733	152
							Iba05G033650	pp	Iba03G025030	4113.PGSC0003DMT400034372	4113.PGSC0003DMT400017733	152
							Iba05G033650	pp	Iba03G033140	4113.PGSC0003DMT400034372	4113.PGSC0003DMT400016538	152
							Iba05G033650	pp	Iba03G035010	4113.PGSC0003DMT400034372	4113.PGSC0003DMT400020344	169
							Iba05G033650	pp	Iba03G041560	4113.PGSC0003DMT400034372	4113.PGSC0003DMT400022135	152
							Iba05G033650	pp	Iba03G041610	4113.PGSC0003DMT400034372	4113.PGSC0003DMT400022135	152
							Iba05G033650	pp	Iba03G041620	4113.PGSC0003DMT400034372	4113.PGSC0003DMT400043956	152
							Iba05G033650	pp	Iba03G042420	4113.PGSC0003DMT400034372	4113.PGSC0003DMT400043956	152
							Iba05G033650	pp	Iba03G043050	4113.PGSC0003DMT400034372	4113.PGSC0003DMT400051008	152
							Iba05G033650	pp	Iba03G043120	4113.PGSC0003DMT400034372	4113.PGSC0003DMT400022135	152
							Iba05G033650	pp	Iba03G045360	4113.PGSC0003DMT400034372	4113.PGSC0003DMT400047145	167
							Iba05G033650	pp	Iba03G045840	4113.PGSC0003DMT400034372	4113.PGSC0003DMT400015924	152
							Iba05G033650	pp	Iba04G000110	4113.PGSC0003DMT400034372	4113.PGSC0003DMT400076796	172
							Iba05G033650	pp	Iba04G000580	4113.PGSC0003DMT400034372	4113.PGSC0003DMT400009195	175
							Iba05G033650	pp	Iba04G006440	4113.PGSC0003DMT400034372	4113.PGSC0003DMT400049165	163
							Iba05G033650	pp	Iba04G006980	4113.PGSC0003DMT400034372	4113.PGSC0003DMT400078707	152
							Iba05G033650	pp	Iba04G006990	4113.PGSC0003DMT400034372	4113.PGSC0003DMT400053083	152
							Iba05G033650	pp	Iba04G008600	4113.PGSC0003DMT400034372	4113.PGSC0003DMT400001104	161
							Iba05G033650	pp	Iba04G010470	4113.PGSC0003DMT400034372	4113.PGSC0003DMT400022119	152
							Iba05G033650	pp	Iba04G010470	4113.PGSC0003DMT400034372	4113.PGSC0003DMT400022119	167
							Iba05G033650	pp	Iba04G013420	4113.PGSC0003DMT400034372	4113.PGSC0003DMT400002287	169
							Iba05G033650	pp	Iba04G015680	4113.PGSC0003DMT400034372	4113.PGSC0003DMT400053083	152
							Iba05G033650	pp	Iba04G019020	4113.PGSC0003DMT400034372	4113.PGSC0003DMT400081228	152
							Iba05G033650	pp	Iba04G019080	4113.PGSC0003DMT400034372	4113.PGSC0003DMT400085209	158
							Iba05G033650	pp	Iba05G001360	4113.PGSC0003DMT400034372	4113.PGSC0003DMT400011023	158
							Iba05G033650	pp	Iba05G003600	4113.PGSC0003DMT400034372	4113.PGSC0003DMT400055428	163
							Iba05G033650	pp	Iba05G003600	4113.PGSC0003DMT400034372	4113.PGSC0003DMT400055428	167
							Iba05G033650	pp	Iba05G003770	4113.PGSC0003DMT400034372	4113.PGSC0003DMT400033584	169
							Iba05G033650	pp	Iba05G004040	4113.PGSC0003DMT400034372	4113.PGSC0003DMT400021664	155
							Iba05G033650	pp	Iba05G004040	4113.PGSC0003DMT400034372	4113.PGSC0003DMT400021664	161
							Iba05G033650	pp	Iba05G004040	4113.PGSC0003DMT400034372	4113.PGSC0003DMT400021664	167
							Iba05G033650	pp	Iba05G005230	4113.PGSC0003DMT400034372	4113.PGSC0003DMT400001180	154
							Iba05G033650	pp	Iba05G005230	4113.PGSC0003DMT400034372	4113.PGSC0003DMT400001180	169
							Iba05G033650	pp	Iba05G007610	4113.PGSC0003DMT400034372	4113.PGSC0003DMT400071458	172
							Iba05G033650	pp	Iba05G022750	4113.PGSC0003DMT400034372	4113.PGSC0003DMT400041750	171
							Iba05G033650	pp	Iba05G026680	4113.PGSC0003DMT400034372	4113.PGSC0003DMT400008334	163
							Iba05G033650	pp	Iba05G032300	4113.PGSC0003DMT400034372	4113.PGSC0003DMT400083926	165
							Iba05G033650	pp	Iba05G038050	4113.PGSC0003DMT400034372	4113.PGSC0003DMT400003166	152
							Iba05G033650	pp	Iba05G040360	4113.PGSC0003DMT400034372	4113.PGSC0003DMT400058213	152
							Iba05G033650	pp	Iba06G001870	4113.PGSC0003DMT400034372	4113.PGSC0003DMT400075191	161
							Iba05G033650	pp	Iba06G005670	4113.PGSC0003DMT400034372	4113.PGSC0003DMT400009195	175
							Iba05G033650	pp	Iba06G011660	4113.PGSC0003DMT400034372	4113.PGSC0003DMT400078290	169
							Iba05G033650	pp	Iba06G017430	4113.PGSC0003DMT400034372	4113.PGSC0003DMT400061545	152
							Iba05G033650	pp	Iba06G017430	4113.PGSC0003DMT400034372	4113.PGSC0003DMT400061545	167
							Iba05G033650	pp	Iba06G018830	4113.PGSC0003DMT400034372	4113.PGSC0003DMT400001746	172
							Iba05G033650	pp	Iba06G023350	4113.PGSC0003DMT400034372	4113.PGSC0003DMT400029711	152
							Iba05G033650	pp	Iba07G010620	4113.PGSC0003DMT400034372	4113.PGSC0003DMT400044127	221
							Iba05G033650	pp	Iba07G010810	4113.PGSC0003DMT400034372	4113.PGSC0003DMT400071215	155
							Iba05G033650	pp	Iba07G010810	4113.PGSC0003DMT400034372	4113.PGSC0003DMT400071215	161
							Iba05G033650	pp	Iba07G010810	4113.PGSC0003DMT400034372	4113.PGSC0003DMT400071215	167
							Iba05G033650	pp	Iba07G013840	4113.PGSC0003DMT400034372	4113.PGSC0003DMT400078978	175
							Iba05G033650	pp	Iba07G016620	4113.PGSC0003DMT400034372	4113.PGSC0003DMT400018982	161
							Iba05G033650	pp	Iba07G017470	4113.PGSC0003DMT400034372	4113.PGSC0003DMT400071285	158
							Iba05G033650	pp	Iba07G018870	4113.PGSC0003DMT400034372	4113.PGSC0003DMT400008334	163
							Iba05G033650	pp	Iba07G030000	4113.PGSC0003DMT400034372	4113.PGSC0003DMT400052757	169
							Iba05G033650	pp	NewGene_1276	4113.PGSC0003DMT400034372	4113.PGSC0003DMT400078229	152
							Iba05G033650	pp	NewGene_1276	4113.PGSC0003DMT400034372	4113.PGSC0003DMT400078229	167
UGT73C6	Iba07G013200	pp	Iba02G016380	29760.VIT_08s0007g04590.t01	29760.VIT_08s0040g01520.t01	800	Iba02G016380	pp	Iba06G028430	29760.VIT_08s0040g01520.t01	29760.VIT_08s0007g04590.t01	800
							Iba02G016380	pp	Iba06G028490	29760.VIT_08s0040g01520.t01	29760.VIT_08s0007g04590.t01	800
							Iba02G016380	pp	Iba06G028530	29760.VIT_08s0040g01520.t01	29760.VIT_08s0007g04590.t01	800
							Iba02G016380	pp	Iba07G013200	29760.VIT_08s0040g01520.t01	29760.VIT_08s0007g04590.t01	800
UGT73C6	Iba07G013200	pp	Iba06G001030	29760.VIT_08s0007g04590.t01	29760.VIT_08s0040g01520.t01	800	Iba06G001030	pp	Iba06G028430	29760.VIT_08s0040g01520.t01	29760.VIT_08s0007g04590.t01	800
							Iba06G001030	pp	Iba06G028490	29760.VIT_08s0040g01520.t01	29760.VIT_08s0007g04590.t01	800
							Iba06G001030	pp	Iba06G028530	29760.VIT_08s0040g01520.t01	29760.VIT_08s0007g04590.t01	800
							Iba06G001030	pp	Iba07G013200	29760.VIT_08s0040g01520.t01	29760.VIT_08s0007g04590.t01	800
