# Supplementary material for: A chromosome level genome, as well as transcriptomes and metabolomes, insights into genome evolution and the biosynthesis of kaempferol and kaempferol derivatives in Impatiens balsamina (Balsaminaceae)
Source: Front Plant Sci. 2026 Feb 11;17:1725789. doi: 10.3389/fpls.2026.1725789 (PMC12932442; doi:10.3389/fpls.2026.1725789)
Supplement: Supplementary Data Sheet 1 — Integrated functional annotation for predicting protein-coding genes. [file DataSheet1.zip › all supplementary files/Dataset 2 Gene family classification for predicting protein-coding genes.xlsx]

## Sheet: whole gene families
Orthogroup	Cchine	Csinen	Garbor	Ibalsa	Lchine	Lusita	Mbiond	Psomni	Sindic	Spurpu	Tprate	Zjujub	Total	AnnoGeneNum(PANTHER_ID)	PANTHER_Description
OG0000000	0	0	0	0	0	0	292	0	0	0	0	0	292	NO
OG0000001	0	0	0	0	0	0	249	0	0	1	0	0	250	250[PTHR36607:SF20]	1,2-DIHYDROXY-3-KETO-5-METHYLTHIOPENTENE DIOXYGENASE 4
OG0000002	0	0	0	0	0	0	230	0	2	0	0	0	232	232[PTHR33116:SF39]	RETROTRANSPOSON, UNCLASSIFIED-LIKE PROTEIN
OG0000003	1	0	0	0	0	0	222	0	0	0	0	0	223	223[PTHR47074:SF37]	PROTEIN, PUTATIVE-RELATED
OG0000004	0	0	218	0	0	0	0	0	0	0	0	0	218	218[PTHR33240:SF7]	GAG-PRO-LIKE PROTEIN
OG0000005	0	0	0	0	0	0	214	0	0	0	0	0	214	214[PTHR22930:SF211]	NUCLEASE HARBI1-RELATED
OG0000006	0	0	0	0	0	0	194	2	0	0	0	0	196	196[PTHR46929:SF18]	MYB/SANT-LIKE DNA-BINDING DOMAIN PROTEIN
OG0000007	0	0	172	0	0	0	0	0	0	0	0	0	172	172[PTHR46148:SF33]	OS05G0296332 PROTEIN
OG0000008	0	0	1	164	0	0	0	0	0	0	1	1	167	167[PTHR13691:SF51]	50S RIBOSOMAL PROTEIN L2, CHLOROPLASTIC
OG0000009	0	0	1	152	0	0	0	0	1	0	0	0	154	154[PTHR34410]	INTRON-ENCODED HOMING ENDONUCLEASE, PUTATIVE-RELATED
OG0000010	0	0	0	153	0	0	0	0	0	0	0	0	153	NO
OG0000011	0	0	0	150	1	0	0	0	0	0	0	0	151	NO
OG0000012	0	0	0	149	0	0	0	0	0	0	0	0	149	NO
OG0000013	0	0	0	138	0	0	0	0	0	0	0	1	139	139[PTHR33078:SF22]	PROTEIN YCF2
OG0000014	0	0	0	0	0	0	137	0	0	0	0	0	137	137[PTHR33499:SF13]	TRANSPOSASE, PTTA/EN/SPM, PLANT-RELATED
OG0000015	0	0	0	131	0	0	0	0	1	0	0	0	132	NO
OG0000016	0	0	0	0	0	0	128	0	0	0	0	0	128	128[PTHR46929:SF18]	MYB/SANT-LIKE DNA-BINDING DOMAIN PROTEIN
OG0000017	0	0	0	0	0	0	122	0	0	0	0	0	122	NO
OG0000018	1	20	9	0	11	0	29	0	1	31	2	17	121	121[PTHR23155:SF1032]	SUBFAMILY NOT NAMED
OG0000019	6	5	10	9	9	7	5	24	4	12	16	6	113	113[PTHR11426:SF198]	SUBFAMILY NOT NAMED
OG0000020	2	10	0	7	4	15	25	10	2	4	18	14	111	111[PTHR48061:SF2]	LEUCINE-RICH REPEAT RECEPTOR PROTEIN KINASE EMS1-LIKE
OG0000021	0	0	0	0	0	0	0	0	108	0	0	0	108	108[PTHR47746:SF9]	SUBFAMILY NOT NAMED
OG0000022	0	0	6	0	6	5	14	34	1	11	1	29	107	107[PTHR48055:SF7]	MDIS1-INTERACTING RECEPTOR LIKE KINASE 2-LIKE
OG0000023	2	5	0	94	0	1	0	0	0	0	2	1	105	105[PTHR42995:SF5]	ACETYL-COENZYME A CARBOXYLASE CARBOXYL TRANSFERASE SUBUNIT BETA, CHLOROPLASTIC
OG0000024	9	3	3	9	0	10	25	29	3	4	0	9	104	104[PTHR27002:SF420]	CYSTEINE-RICH RECEPTOR-LIKE PROTEIN KINASE 10 ISOFORM X1
OG0000025	2	9	4	23	11	23	1	8	4	2	13	4	104	104[PTHR47967:SF66]	ASPARTIC PROTEINASE CDR1-RELATED
OG0000026	1	15	8	8	0	7	27	0	1	4	18	14	103	103[PTHR31225:SF111]	TERPENE SYNTHASE 2-RELATED
OG0000027	1	0	0	0	0	0	94	0	0	0	0	2	97	97[PTHR33116:SF33]	OS01G0885550 PROTEIN
OG0000028	8	3	12	6	3	13	4	20	1	8	12	5	95	95[PTHR10484:SF185]	HISTONE H4
OG0000029	3	6	13	9	11	12	3	10	2	10	9	7	95	95[PTHR24068:SF346]	BNAA01G32320D PROTEIN
OG0000030	1	3	0	87	0	0	2	1	0	0	0	0	94	94[PTHR10381:SF15]	CHLOROPLASTIC ATP-DEPENDENT CLP PROTEASE PROTEOLYTIC SUBUNIT 1
OG0000031	4	0	0	0	0	0	88	0	1	0	1	0	94	94[PTHR33710:SF35]	SUBFAMILY NOT NAMED
OG0000032	0	2	30	2	0	25	1	9	0	15	0	10	94	94[PTHR48053:SF49]	LRR RECEPTOR-LIKE SERINE/THREONINE-PROTEIN KINASE EFR
OG0000033	8	4	4	1	2	9	8	28	3	5	16	5	93	93[PTHR11165:SF145]	PUTATIVE-RELATED
OG0000034	2	0	0	87	0	1	0	0	0	0	1	2	93	93[PTHR48082:SF6]	ATP SYNTHASE SUBUNIT ALPHA, CHLOROPLASTIC
OG0000035	0	0	90	0	0	0	0	0	0	0	0	0	90	90[PTHR34482:SF4]	POLYMERASES SUPERFAMILY PROTEIN, PUTATIVE ISOFORM 1-RELATED
OG0000036	0	0	0	0	0	0	90	0	0	0	0	0	90	NO
OG0000037	4	0	6	1	5	1	7	35	1	8	5	15	88	88[PTHR27005:SF341]	WALL-ASSOCIATED RECEPTOR KINASE 2-LIKE ISOFORM X2
OG0000038	0	0	0	88	0	0	0	0	0	0	0	0	88	NO
OG0000039	0	0	80	0	0	0	0	0	0	0	0	0	80	80[PTHR24559:SF377]	SUBFAMILY NOT NAMED
OG0000040	0	0	0	0	0	1	0	0	0	0	79	0	80	80[PTHR47993:SF149]	CYCLIN-LIKE F-BOX, F-BOX PROTEIN INTERACTION DOMAIN
OG0000041	3	3	5	8	11	8	8	10	0	10	4	9	79	79[PTHR43394:SF5]	SUBFAMILY NOT NAMED
OG0000042	0	0	0	0	0	79	0	0	0	0	0	0	79	NO
OG0000043	0	0	0	0	0	0	0	0	0	0	79	0	79	79[PTHR34676:SF9]	SUBFAMILY NOT NAMED
OG0000044	10	2	1	0	40	2	0	0	0	16	0	7	78	78[PTHR31170:SF13]	BNAC04G53230D PROTEIN
OG0000045	0	3	0	5	0	19	2	0	0	34	4	11	78	78[PTHR32444:SF130]	GLYCOPROTEIN S13, PUTATIVE-RELATED
OG0000046	0	0	67	2	0	0	0	1	1	0	6	0	77	77[PTHR24559:SF322]	RNA-DIRECTED DNA POLYMERASE (REVERSE TRANSCRIPTASE), RIBONUCLEASE H-LIKE PROTEIN
OG0000047	9	1	3	2	3	13	0	9	6	2	5	23	76	76[PTHR10209:SF653]	CME8 PROTEIN
OG0000048	0	0	0	0	0	0	0	0	0	0	0	76	76	76[PTHR11017:SF243]	RESISTANCE PROTEIN (TIR-NBS-LRR CLASS), PUTATIVE-RELATED
OG0000049	6	5	9	25	19	2	0	3	1	2	2	1	75	75[PTHR31790:SF161]	F-BOX PROTEIN CPR1
OG0000050	2	7	9	0	0	9	2	10	0	1	27	6	73	73[PTHR47956:SF94]	CYTOCHROME P450 71D10
OG0000051	0	0	73	0	0	0	0	0	0	0	0	0	73	73[PTHR34222:SF31]	SUBFAMILY NOT NAMED
OG0000052	0	0	0	0	0	0	72	0	0	0	0	0	72	72[PTHR47074:SF18]	14.7 KDA RIBONUCLEASE H-LIKE PROTEIN
OG0000053	5	1	6	0	4	5	0	2	1	7	11	29	71	71[PTHR23155:SF1055]	OS05G0414200 PROTEIN
OG0000054	0	1	0	0	0	0	70	0	0	0	0	0	71	NO
OG0000055	4	3	5	18	3	6	4	0	1	8	8	10	70	70[PTHR33103:SF50]	OS01G0154200 PROTEIN
OG0000056	3	9	2	8	0	8	11	15	8	0	0	6	70	70[PTHR24298:SF675]	PHENYLALANINE N-MONOOXYGENASE
OG0000057	2	5	1	40	0	1	0	19	0	0	1	1	70	70[PTHR15184:SF65]	F0F1-TYPE ATP SYNTHASE, BETA SUBUNIT
OG0000058	3	2	3	0	45	2	2	4	2	2	3	2	70	70[PTHR24009:SF23]	TRANSCRIPTION FACTOR C3H FAMILY-RELATED
OG0000059	0	0	0	0	0	0	70	0	0	0	0	0	70	70[PTHR46929:SF18]	MYB/SANT-LIKE DNA-BINDING DOMAIN PROTEIN
OG0000060	0	0	0	0	0	0	0	70	0	0	0	0	70	70[PTHR24177:SF329]	ANKYRIN REPEAT-CONTAINING PROTEIN ITN1-LIKE
OG0000061	0	0	0	0	65	1	0	0	0	2	0	1	69	69[PTHR11177:SF369]	G-TYPE LECTIN S-RECEPTOR-LIKE SERINE/THREONINE-PROTEIN KINASE
OG0000062	3	0	0	40	1	0	2	21	0	0	0	1	68	68[PTHR11995:SF14]	NADH DEHYDROGENASE [UBIQUINONE] IRON-SULFUR PROTEIN 7, MITOCHONDRIAL
OG0000063	5	2	1	4	3	5	7	15	3	9	6	8	68	68[PTHR18966:SF450]	GLUTAMATE RECEPTOR 2.9
OG0000064	0	0	0	68	0	0	0	0	0	0	0	0	68	NO
OG0000065	1	2	4	4	19	4	5	6	3	7	6	6	67	67[PTHR48006:SF23]	LEUCINE-RICH REPEAT PROTEIN KINASE FAMILY PROTEIN
OG0000066	0	0	0	0	0	0	67	0	0	0	0	0	67	NO
OG0000067	0	0	0	0	0	0	0	0	0	67	0	0	67	67[PTHR12794:SF2]	PROTEIN SINE1
OG0000068	17	0	1	0	1	2	12	33	0	0	0	0	66	66[PTHR31376:SF73]	OS09G0467300 PROTEIN
OG0000069	1	8	12	2	5	15	7	14	0	1	0	1	66	66[PTHR47951:SF4]	OS08G0547900 PROTEIN
OG0000070	0	0	1	0	0	0	0	0	0	0	0	65	66	66[PTHR36482:SF5]	OSJNBA0024J22.15 PROTEIN
OG0000071	1	4	7	1	18	0	0	4	0	23	2	5	65	65[PTHR31238:SF145]	GERMIN-LIKE PROTEIN
OG0000072	1	1	1	0	0	1	1	0	0	1	58	1	65	65[PTHR13318:SF106]	NODULIN-LIKE PROTEIN
OG0000073	0	0	0	0	0	0	0	0	65	0	0	0	65	NO
OG0000074	2	2	2	3	6	9	1	30	1	7	0	1	64	64[PTHR10783:SF87]	PHOSPHATE TRANSPORTER PHO1 HOMOLOG 3
OG0000075	3	8	2	5	0	19	2	5	0	7	9	4	64	64[PTHR33107:SF5]	KUNITZ TRYPSIN INHIBITOR 2
OG0000076	5	1	1	2	3	10	3	1	1	26	1	10	64	64[PTHR32444:SF116]	S-LOCUS GLYCOPROTEIN DOMAIN, PAN/APPLE DOMAIN PROTEIN-RELATED
OG0000077	3	3	0	4	3	2	2	28	4	2	4	9	64	64[PTHR13620:SF65]	OS01G0660800 PROTEIN
OG0000078	1	3	0	3	4	3	5	24	2	3	6	10	64	64[PTHR48045:SF12]	GLYCOSYLTRANSFERASE
OG0000079	0	6	20	0	8	0	10	15	0	4	0	1	64	64[PTHR23155:SF1044]	OS12G0491200 PROTEIN
OG0000080	12	19	0	1	0	4	2	7	0	8	4	5	62	62[PTHR47947:SF26]	CYTOCHROME P450
OG0000081	1	2	5	2	33	2	2	4	2	3	2	4	62	62[PTHR11055:SF55]	ADENYLYL-SULFATE KINASE 1, CHLOROPLASTIC
OG0000082	1	0	0	0	0	0	61	0	0	0	0	0	62	62[PTHR33116:SF38]	OS01G0158850 PROTEIN
OG0000083	0	0	0	0	0	0	62	0	0	0	0	0	62	NO
OG0000084	0	0	0	0	0	0	0	62	0	0	0	0	62	62[PTHR12858:SF2]	RIBOSOME BIOGENESIS PROTEIN BMS1 HOMOLOG
OG0000085	0	5	0	0	0	0	56	0	0	0	0	0	61	61[PTHR33223]	FAMILY NOT NAMED
OG0000086	0	1	4	1	0	0	0	0	0	5	4	46	61	61[PTHR48061:SF24]	RECEPTOR-LIKE KINASE FAMILY PROTEIN, PUTATIVE-RELATED
OG0000087	0	0	60	1	0	0	0	0	0	0	0	0	61	61[PTHR46033:SF8]	SERINE/THREONINE-PROTEIN PHOSPHATASE 7 LONG FORM HOMOLOG ISOFORM X1
OG0000088	0	0	0	0	0	0	0	0	1	0	60	0	61	61[PTHR34223:SF51]	OS11G0201299 PROTEIN
OG0000089	0	0	0	0	0	0	0	0	0	0	61	0	61	61[PTHR46033:SF12]	SERINE/THREONINE-PROTEIN PHOSPHATASE
OG0000090	2	1	6	1	2	2	4	31	0	3	5	3	60	60[PTHR11783:SF105]	CYTOSOLIC SULFOTRANSFERASE 14-RELATED
OG0000091	1	1	1	4	49	0	1	0	1	0	1	1	60	60[PTHR46851:SF2]	GYF DOMAIN PROTEIN
OG0000092	7	0	2	0	15	1	10	10	3	7	0	5	60	60[PTHR31225:SF114]	TERPENE SYNTHASE 10-LIKE
OG0000093	4	3	3	3	5	5	4	12	4	4	8	5	60	60[PTHR43452:SF24]	PYRUVATE DECARBOXYLASE-RELATED
OG0000094	2	3	3	4	5	10	3	11	3	6	3	7	60	60[PTHR45744:SF11]	TYROSINE AMINOTRANSFERASE
OG0000095	10	5	0	16	0	4	2	7	5	0	6	5	60	60[PTHR10795:SF685]	SUBTILISIN-LIKE PROTEASE SBT4.3
OG0000096	0	1	1	2	2	1	0	0	1	50	1	1	60	60[PTHR34277:SF18]	CLAVATA3/ESR (CLE)-RELATED PROTEIN 25
OG0000097	0	0	0	0	0	0	60	0	0	0	0	0	60	NO
OG0000098	8	3	3	8	6	4	2	7	4	3	8	3	59	59[PTHR48019:SF17]	AGAMOUS-LIKE MADS-BOX PROTEIN AGL80
OG0000099	12	5	1	4	25	0	0	1	2	0	5	4	59	59[PTHR48043:SF115]	UDP-GLYCOSYLTRANSFERASE 83A1
OG0000100	7	0	1	4	0	10	17	1	3	9	1	6	59	59[PTHR47947:SF1]	CYTOCHROME P450 FAMILY PROTEIN
OG0000101	5	3	0	1	41	0	0	0	0	7	2	0	59	59[PTHR34482:SF20]	SUBFAMILY NOT NAMED
OG0000102	2	4	2	1	3	8	0	23	1	7	7	1	59	59[PTHR31087:SF101]	TUBBY C 2 PROTEIN
OG0000103	1	1	0	6	3	1	3	6	0	14	20	4	59	59[PTHR27009:SF208]	RECEPTOR-LIKE KINASE
OG0000104	0	4	0	4	1	0	0	0	1	0	2	47	59	59[PTHR46250:SF3]	MYB/SANT-LIKE DNA-BINDING DOMAIN PROTEIN
OG0000105	0	1	0	1	0	2	1	0	0	0	33	21	59	59[PTHR23155:SF1052]	SUBFAMILY NOT NAMED
OG0000106	0	0	0	0	0	0	59	0	0	0	0	0	59	59[PTHR12300:SF115]	HVA22-LIKE PROTEIN
OG0000107	3	2	2	4	8	4	1	20	4	3	4	3	58	58[PTHR24064:SF528]	INORGANIC PHOSPHATE TRANSPORTER 1-4-LIKE
OG0000108	2	3	7	1	10	2	3	11	1	4	11	3	58	58[PTHR23115:SF263]	ELONGATION FACTOR 1-ALPHA-LIKE
OG0000109	0	0	58	0	0	0	0	0	0	0	0	0	58	58[PTHR48200]	PROTEIN, PUTATIVE-RELATED
OG0000110	0	0	2	1	0	2	0	0	1	1	3	48	58	58[PTHR23155:SF860]	OS10G0130600 PROTEIN
OG0000111	0	0	0	0	0	0	58	0	0	0	0	0	58	NO
OG0000112	0	0	0	0	0	0	0	0	0	0	58	0	58	58[PTHR45613:SF207]	OS10G0495100 PROTEIN
OG0000113	0	0	0	0	0	0	0	0	0	0	58	0	58	58[PTHR31669:SF190]	PROTEIN FAR1-RELATED SEQUENCE 5-LIKE ISOFORM X1
OG0000114	1	2	1	2	4	0	2	3	0	13	4	25	57	57[PTHR27009:SF223]	SUBFAMILY NOT NAMED
OG0000115	1	3	1	3	18	3	2	10	1	2	4	8	56	56[PTHR31650:SF34]	O-ACYLTRANSFERASE WSD1-LIKE
OG0000116	2	3	5	4	14	7	1	2	3	6	6	3	56	56[PTHR45751:SF29]	RING-FINGER PROTEIN
OG0000117	2	2	6	4	14	5	3	7	2	7	3	1	56	56[PTHR11972:SF94]	RESPIRATORY BURST OXIDASE HOMOLOG PROTEIN D
OG0000118	4	2	3	5	4	1	4	8	0	11	1	13	56	56[PTHR27002:SF848]	PROTEIN, PUTATIVE ISOFORM 1-RELATED
OG0000119	0	1	25	2	0	2	0	1	0	14	9	2	56	56[PTHR31375:SF248]	POLYGALACTURONASE
OG0000120	0	0	0	0	0	0	56	0	0	0	0	0	56	56[PTHR47074:SF37]	PROTEIN, PUTATIVE-RELATED
OG0000121	0	0	0	0	0	0	56	0	0	0	0	0	56	NO
OG0000122	3	3	6	1	15	7	3	3	3	5	3	3	55	55[PTHR10015:SF334]	HEAT STRESS TRANSCRIPTION FACTOR A-6B
OG0000123	8	8	0	1	4	7	3	13	2	2	4	3	55	55[PTHR11926:SF1327]	GLYCOSYLTRANSFERASE
OG0000124	11	3	3	3	7	2	0	6	5	8	0	7	55	55[PTHR47947:SF24]	CYTOCHROME P450 81E8
OG0000125	3	3	6	5	10	10	1	3	1	6	4	3	55	55[PTHR24349:SF320]	CALCIUM-DEPENDENT PROTEIN KINASE 2
OG0000126	8	0	3	3	2	0	4	19	0	9	0	7	55	55[PTHR10201:SF268]	METALLOENDOPROTEINASE 1-LIKE
OG0000127	1	2	3	3	3	2	3	22	5	2	1	8	55	55[PTHR11654:SF510]	FACILITATOR SUPERFAMILY PROTEIN, PUTATIVE ISOFORM 1-RELATED
OG0000128	0	0	34	15	0	0	0	0	6	0	0	0	55	55[PTHR33047:SF22]	SENESCENCE-ASSOCIATED PROTEIN
OG0000129	0	0	0	0	0	0	55	0	0	0	0	0	55	55[PTHR33116:SF39]	RETROTRANSPOSON, UNCLASSIFIED-LIKE PROTEIN
OG0000130	0	0	0	0	0	0	55	0	0	0	0	0	55	55[PTHR36607:SF18]	SUBFAMILY NOT NAMED
OG0000131	8	3	1	3	2	6	1	16	0	6	2	6	54	54[PTHR11926:SF1363]	GLYCOSYLTRANSFERASE
OG0000132	2	3	5	2	16	11	2	4	0	4	2	3	54	54[PTHR23406:SF65]	MALIC ENZYME
OG0000133	1	0	0	0	0	0	53	0	0	0	0	0	54	54[PTHR47074:SF18]	14.7 KDA RIBONUCLEASE H-LIKE PROTEIN
OG0000134	0	0	0	0	0	0	54	0	0	0	0	0	54	NO
OG0000135	3	3	4	8	6	1	4	8	0	3	0	13	53	53[PTHR24128:SF61]	ANKYRIN REPEAT-CONTAINING PROTEIN ITN1-LIKE
OG0000136	5	5	0	0	3	0	2	32	1	0	0	5	53	53[PTHR11999:SF96]	TYROSINE DECARBOXYLASE
OG0000137	6	5	3	3	2	1	12	10	0	3	3	5	53	53[PTHR47924:SF1]	SUBFAMILY NOT NAMED
OG0000138	2	1	5	2	10	1	5	15	0	1	7	4	53	53[PTHR31896:SF46]	HXXXD-TYPE ACYL-TRANSFERASE FAMILY PROTEIN
OG0000139	2	10	1	8	28	0	0	1	0	0	0	3	53	53[PTHR34222:SF48]	SUBFAMILY NOT NAMED
OG0000140	2	3	4	4	10	3	2	10	0	5	6	4	53	53[PTHR32044:SF92]	BNAC09G36340D PROTEIN
OG0000141	2	2	0	26	0	0	0	22	0	0	0	1	53	53[PTHR42704:SF8]	RIBULOSE BISPHOSPHATE CARBOXYLASE, LARGE SUBUNIT-RELATED
OG0000142	0	7	3	0	2	5	5	19	4	2	3	3	53	53[PTHR31213:SF157]	PATHOGENESIS-RELATED PROTEIN
OG0000143	0	0	0	0	0	0	0	53	0	0	0	0	53	53[PTHR31973:SF141]	FAMILY TRANSPOSASE, PUTATIVE ISOFORM 1-RELATED
OG0000144	0	0	0	0	0	0	0	53	0	0	0	0	53	53[PTHR31338:SF20]	BNAA01G13350D PROTEIN
OG0000145	2	1	9	3	9	0	9	8	0	10	1	0	52	52[PTHR32444:SF69]	G-TYPE LECTIN S-RECEPTOR-LIKE SERINE/THREONINE-PROTEIN KINASE SD1-13
OG0000146	2	7	4	0	4	0	0	21	0	1	1	12	52	52[PTHR11746:SF235]	(R,S)-RETICULINE 7-O-METHYLTRANSFERASE-LIKE ISOFORM X1
OG0000147	3	2	3	4	11	4	2	4	5	4	7	3	52	52[PTHR24071:SF19]	GTP-BINDING NUCLEAR PROTEIN
OG0000148	1	1	1	1	41	2	1	0	1	1	1	1	52	52[PTHR23077:SF117]	CELL DIVISION CONTROL PROTEIN 48 HOMOLOG B
OG0000149	0	0	1	10	1	4	2	0	0	15	3	16	52	52[PTHR31388:SF194]	PEROXIDASE
OG0000150	5	5	2	5	1	7	3	3	0	10	4	6	51	51[PTHR10334:SF488]	PATHOGENESIS-RELATED PROTEIN 1
OG0000151	1	0	2	6	1	0	11	12	2	2	14	0	51	51[PTHR47950:SF21]	CYTOCHROME P450, FAMILY 76, SUBFAMILY C, POLYPEPTIDE 5-RELATED
OG0000152	17	0	13	1	0	0	0	17	3	0	0	0	51	51[PTHR31900]	F-BOX/RNI SUPERFAMILY PROTEIN-RELATED
OG0000153	2	0	0	0	0	0	49	0	0	0	0	0	51	51[PTHR33116:SF39]	RETROTRANSPOSON, UNCLASSIFIED-LIKE PROTEIN
OG0000154	2	1	4	2	26	4	2	2	2	2	3	1	51	51[PTHR22937:SF136]	E3 UBIQUITIN-PROTEIN LIGASE ATL44-RELATED
OG0000155	1	3	8	4	5	9	2	4	3	4	4	4	51	51[PTHR47980:SF5]	BNAA07G37610D PROTEIN
OG0000156	0	1	0	23	1	0	1	4	0	0	7	14	51	51[PTHR31669:SF199]	OS03G0181600 PROTEIN
OG0000157	0	1	2	1	2	2	0	25	0	5	6	7	51	51[PTHR11011:SF84]	FATTY ACYL-COA REDUCTASE
OG0000158	0	0	0	0	0	0	0	0	0	51	0	0	51	NO
OG0000159	14	5	3	3	0	11	1	7	0	1	2	3	50	50[PTHR33191:SF62]	RIPENING RELATED PROTEIN FAMILY
OG0000160	1	2	2	2	30	2	2	2	2	2	1	2	50	50[PTHR12613:SF7]	ENDOPLASMIC RETICULUM OXIDOREDUCTIN-2
OG0000161	2	3	5	7	3	7	0	7	4	6	3	3	50	50[PTHR12411:SF783]	CYSTEINE PROTEASE RD19C-RELATED
OG0000162	0	4	0	2	1	2	1	40	0	0	0	0	50	50[PTHR31589:SF115]	SUBFAMILY NOT NAMED
OG0000163	0	1	1	4	0	0	42	2	0	0	0	0	50	50[PTHR23272:SF133]	SUBFAMILY NOT NAMED
OG0000164	0	0	2	0	0	0	0	0	0	0	47	1	50	50[PTHR24559:SF334]	SUBFAMILY NOT NAMED
OG0000165	0	0	0	3	4	10	7	0	0	10	16	0	50	50[PTHR47956:SF49]	CYTOCHROME P450 83B1
OG0000166	0	0	0	0	0	0	0	0	0	0	50	0	50	50[PTHR31790:SF81]	CYCLIN-LIKE F-BOX, F-BOX PROTEIN INTERACTION DOMAIN
OG0000167	0	0	0	0	0	0	0	0	0	0	0	50	50	50[PTHR23155:SF1055]	OS05G0414200 PROTEIN
OG0000168	3	4	8	3	6	1	0	3	5	7	0	9	49	49[PTHR47993:SF152]	FAMILY PROTEIN, PUTATIVE-RELATED
OG0000169	2	0	12	0	0	0	1	0	4	4	7	19	49	49[PTHR48063:SF13]	RECEPTOR-LIKE PROTEIN 12 ISOFORM X1
OG0000170	3	2	5	5	4	4	4	10	2	5	3	2	49	49[PTHR43895:SF104]	CBL-INTERACTING SERINE/THREONINE-PROTEIN KINASE 3
OG0000171	2	6	2	10	1	5	3	3	0	17	0	0	49	49[PTHR31170:SF13]	BNAC04G53230D PROTEIN
OG0000172	2	2	2	2	15	6	1	9	2	4	2	2	49	49[PTHR10102:SF7]	DNA-DIRECTED RNA POLYMERASE
OG0000173	1	2	0	6	5	4	0	4	0	2	22	3	49	49[PTHR10353:SF273]	GLYCOSIDE HYDROLASE FAMILY 1 PROTEIN
OG0000174	1	1	9	1	4	6	1	12	0	6	5	3	49	49[PTHR31969:SF38]	GEM-LIKE PROTEIN 4
OG0000175	0	1	46	0	0	0	1	0	0	0	0	1	49	49[PTHR24559:SF330]	RNA-DIRECTED DNA POLYMERASE HOMOLOG
OG0000176	0	1	1	26	2	2	1	6	0	3	3	4	49	49[PTHR10353:SF28]	BETA-GLUCOSIDASE 44
OG0000177	0	0	0	49	0	0	0	0	0	0	0	0	49	49[PTHR32108]	DNA-DIRECTED RNA POLYMERASE SUBUNIT ALPHA
OG0000178	0	0	0	0	0	0	48	1	0	0	0	0	49	49[PTHR31973:SF106]	OS09G0268600 PROTEIN
OG0000179	0	0	0	0	0	0	0	0	0	0	49	0	49	49[PTHR24559:SF334]	SUBFAMILY NOT NAMED
OG0000180	1	0	0	0	0	0	0	0	0	47	0	0	48	48[PTHR33710:SF35]	SUBFAMILY NOT NAMED
OG0000181	8	2	3	2	2	8	5	3	7	0	5	3	48	48[PTHR33021:SF411]	BLUE COPPER PROTEIN-LIKE
OG0000182	3	3	4	5	15	1	0	2	0	7	5	3	48	48[PTHR11945:SF341]	MADS-BOX PROTEIN SOC1
OG0000183	1	0	3	0	2	0	36	4	0	0	1	1	48	48[PTHR23155:SF1070]	SUBFAMILY NOT NAMED
OG0000184	2	2	4	4	10	8	2	3	3	3	5	2	48	48[PTHR23213:SF362]	FORMIN-LIKE PROTEIN 3
OG0000185	1	1	4	4	21	2	2	2	1	4	4	2	48	48[PTHR10593:SF186]	ZINC FINGER PROTEIN, PUTATIVE-RELATED
OG0000186	4	1	6	0	2	2	10	3	0	8	7	5	48	48[PTHR11746:SF250]	O-METHYLTRANSFERASE
OG0000187	1	2	3	2	24	4	2	2	2	2	2	2	48	48[PTHR13268:SF12]	AUTOPHAGY-RELATED PROTEIN 18H
OG0000188	1	2	5	2	19	4	2	2	3	4	2	2	48	48[PTHR47992:SF93]	PROTEIN PHOSPHATASE 2C 37
OG0000189	1	2	3	3	23	2	0	4	2	4	2	2	48	48[PTHR13199:SF17]	MEIOSIS CHROMOSOME SEGREGATION FAMILY PROTEIN
OG0000190	3	1	1	12	0	1	0	9	21	0	0	0	48	NO
OG0000191	1	4	0	1	5	11	3	10	2	1	5	5	48	48[PTHR45642:SF95]	GDSL-LIKE LIPASE/ACYLHYDROLASE
OG0000192	0	1	1	2	12	4	0	5	0	14	3	6	48	48[PTHR32448:SF35]	BERBERINE BRIDGE ENZYME-LIKE 26
OG0000193	0	3	2	3	10	6	2	1	0	1	12	8	48	48[PTHR43205:SF48]	QUINONE OXIDOREDUCTASE-LIKE PROTEIN
OG0000194	0	0	0	0	0	0	0	48	0	0	0	0	48	48[PTHR31213:SF19]	OS04G0593500 PROTEIN
OG0000195	0	0	0	0	0	0	0	0	0	0	48	0	48	48[PTHR35773]	FAMILY NOT NAMED
OG0000196	39	1	0	0	0	0	5	1	0	0	1	0	47	47[PTHR10775:SF152]	SUBFAMILY NOT NAMED
OG0000197	1	4	4	3	1	6	7	0	0	16	4	1	47	47[PTHR33090:SF50]	FAMILY PROTEIN, PUTATIVE-RELATED
OG0000198	2	2	3	4	5	7	4	4	4	5	5	2	47	47[PTHR33413:SF4]	D-RIBOSE-BINDING PERIPLASMIC PROTEIN
OG0000199	4	0	2	2	8	1	3	5	1	19	2	0	47	47[PTHR23050:SF451]	EF-HAND PAIR PROTEIN
OG0000200	1	2	4	3	5	8	3	8	4	2	5	2	47	47[PTHR11726:SF42]	60S RIBOSOMAL PROTEIN L10-LIKE
OG0000201	1	1	5	3	1	13	1	5	2	8	5	2	47	47[PTHR24320:SF230]	NAD(P)-BINDING ROSSMANN-FOLD PROTEIN
OG0000202	0	2	2	1	33	3	0	0	1	1	3	1	47	47[PTHR10332:SF38]	EQUILIBRATIVE NUCLEOTIDE TRANSPORTER 3-RELATED
OG0000203	0	0	1	0	0	1	0	2	0	0	43	0	47	47[PTHR36562:SF5]	SERINE/ARGININE REPETITIVE MATRIX 2
OG0000204	0	0	0	0	0	0	47	0	0	0	0	0	47	NO
OG0000205	0	0	0	0	0	0	0	0	47	0	0	0	47	NO
OG0000206	0	0	0	0	0	0	0	0	47	0	0	0	47	47[PTHR47746:SF9]	SUBFAMILY NOT NAMED
OG0000207	2	1	1	1	5	2	1	26	0	5	1	1	46	46[PTHR31086:SF67]	ALUMINUM-ACTIVATED MALATE TRANSPORTER 7
OG0000208	4	2	2	3	16	4	3	4	3	1	2	2	46	46[PTHR42673:SF7]	GLUTATHIONE S-TRANSFERASE 2-LIKE ISOFORM X1
OG0000209	4	14	1	5	0	5	0	8	2	3	2	2	46	46[PTHR32448:SF113]	BERBERINE BRIDGE ENZYME-LIKE 18
OG0000210	4	2	4	1	11	8	2	2	3	4	2	3	46	46[PTHR33403:SF28]	PROTEIN SPIRAL1-LIKE 2
OG0000211	7	2	0	4	0	0	0	5	0	13	7	8	46	46[PTHR31929:SF80]	SUBFAMILY NOT NAMED
OG0000212	2	1	12	6	1	7	1	5	1	2	7	1	46	46[PTHR31707:SF131]	PECTINESTERASE
OG0000213	2	6	1	6	0	4	2	14	1	1	3	6	46	46[PTHR48049:SF82]	7-DEOXYLOGANETIC ACID GLUCOSYLTRANSFERASE-LIKE ISOFORM X1
OG0000214	2	2	2	2	19	4	1	6	1	3	2	2	46	46[PTHR10165:SF180]	LIPID PHOSPHATE PHOSPHATASE 1
OG0000215	1	2	5	3	11	5	2	4	5	3	3	2	46	46[PTHR31953:SF93]	ACID BETA-FRUCTOFURANOSIDASE 4, VACUOLAR
OG0000216	2	3	1	26	0	1	0	11	1	0	0	1	46	46[PTHR33180:SF14]	PHOTOSYSTEM II CP47 REACTION CENTER PROTEIN
OG0000217	1	2	5	6	2	5	2	10	1	3	6	3	46	46[PTHR31985:SF177]	DEHYDRATION-RESPONSIVE ELEMENT-BINDING PROTEIN 3-LIKE
OG0000218	1	3	2	4	8	4	0	3	1	4	15	1	46	46[PTHR11945:SF677]	AGAMOUS-LIKE MADS-BOX PROTEIN AGL62
OG0000219	1	4	2	6	1	5	1	23	0	0	3	0	46	46[PTHR21649:SF128]	CHLOROPHYLL A-B BINDING PROTEIN, CHLOROPLASTIC
OG0000220	0	2	0	1	2	3	0	1	0	24	0	13	46	46[PTHR11926:SF995]	GLYCOSYLTRANSFERASE
OG0000221	0	3	3	1	2	3	12	3	0	2	5	12	46	46[PTHR11926:SF870]	UDP-GLYCOSYLTRANSFERASE 75D1
OG0000222	0	0	0	0	0	1	0	0	0	0	45	0	46	46[PTHR31790:SF230]	PROTEIN, PUTATIVE-RELATED
OG0000223	0	0	0	0	0	0	46	0	0	0	0	0	46	46[PTHR33116:SF33]	OS01G0885550 PROTEIN
OG0000224	0	0	0	0	0	0	0	46	0	0	0	0	46	46[PTHR31338:SF20]	BNAA01G13350D PROTEIN
OG0000225	4	0	0	3	0	0	13	19	6	0	0	0	45	45[PTHR31623:SF25]	VINORINE SYNTHASE-LIKE
OG0000226	1	2	4	3	18	2	1	2	3	4	3	2	45	45[PTHR43523:SF4]	GLUCOSE-1-PHOSPHATE ADENYLYLTRANSFERASE LARGE SUBUNIT 3, CHLOROPLASTIC
OG0000227	11	1	1	1	0	4	5	17	0	1	2	2	45	45[PTHR31189:SF35]	12S SEED STORAGE PROTEIN CRC
OG0000228	6	1	4	1	18	4	0	4	2	1	1	3	45	45[PTHR47973:SF2]	CYSTEINE-RICH RECEPTOR-LIKE PROTEIN KINASE 2
OG0000229	1	2	1	4	10	9	1	0	1	6	5	5	45	45[PTHR48042:SF15]	ABC TRANSPORTER G FAMILY MEMBER 13
OG0000230	1	1	3	2	28	2	1	1	1	2	2	1	45	45[PTHR31917:SF9]	G2484-1 PROTEIN
OG0000231	1	4	2	4	8	0	3	1	1	16	0	5	45	45[PTHR32176:SF37]	PATATIN
OG0000232	1	3	5	5	6	4	3	5	0	8	3	2	45	45[PTHR11913:SF74]	ACTIN-DEPOLYMERIZING FACTOR 2-LIKE
OG0000233	0	1	3	3	5	5	4	6	4	6	5	3	45	45[PTHR47999:SF24]	TRANSCRIPTION FACTOR MYB113-RELATED
OG0000234	0	2	3	0	0	20	2	1	2	0	0	15	45	45[PTHR48058:SF11]	LRR RECEPTOR-LIKE SERINE/THREONINE-PROTEIN KINASE FLS2
OG0000235	0	0	0	1	0	0	44	0	0	0	0	0	45	45[PTHR31973:SF106]	OS09G0268600 PROTEIN
OG0000236	0	0	0	0	1	39	0	0	0	5	0	0	45	45[PTHR34223:SF51]	OS11G0201299 PROTEIN
OG0000237	2	2	1	1	2	4	1	20	1	5	4	1	44	44[PTHR14154:SF5]	EARLY LIGHT-INDUCED PROTEIN 1, CHLOROPLASTIC
OG0000238	30	1	2	0	0	2	0	2	1	1	4	1	44	44[PTHR12210:SF134]	HALOACID DEHALOGENASE-LIKE HYDROLASE (HAD) SUPERFAMILY PROTEIN
OG0000239	2	2	2	6	7	6	4	4	1	4	3	3	44	44[PTHR11668:SF463]	SERINE/THREONINE-PROTEIN PHOSPHATASE
OG0000240	6	6	0	7	3	0	10	2	2	1	4	3	44	44[PTHR13068:SF133]	MITOCHONDRIAL TRANSCRIPTION TERMINATION FACTOR FAMILY PROTEIN
OG0000241	44	0	0	0	0	0	0	0	0	0	0	0	44	44[PTHR31286:SF47]	ZINC KNUCKLE CX2CX4HX4C-RELATED
OG0000242	2	2	2	4	14	4	1	3	1	3	6	2	44	44[PTHR13516:SF14]	ALBA DNA/RNA-BINDING PROTEIN
OG0000243	1	1	10	0	1	3	0	1	2	1	7	17	44	44[PTHR11527:SF323]	17.3 KDA CLASS I HEAT SHOCK PROTEIN
OG0000244	3	2	2	5	0	2	1	16	1	0	0	12	44	44[PTHR32278:SF71]	SUBFAMILY NOT NAMED
OG0000245	2	2	3	2	18	3	1	4	4	3	1	1	44	44[PTHR21713:SF34]	NASCENT POLYPEPTIDE-ASSOCIATED COMPLEX SUBUNIT ALPHA-LIKE PROTEIN
OG0000246	2	6	0	0	1	3	0	11	0	5	6	10	44	44[PTHR24177:SF329]	ANKYRIN REPEAT-CONTAINING PROTEIN ITN1-LIKE
OG0000247	1	0	0	2	0	17	1	5	1	17	0	0	44	44[PTHR10353:SF267]	BETA-GLUCOSIDASE 24
OG0000248	0	1	3	0	1	3	0	27	2	0	6	1	44	44[PTHR31896:SF43]	ANTHRANILATE N-HYDROXYCINNAMOYL/BENZOYLTRANSFERASE-LIKE PROTEIN
OG0000249	0	2	4	10	4	10	1	2	2	4	2	3	44	44[PTHR48007:SF41]	POLLEN RECEPTOR-LIKE KINASE 5
OG0000250	0	0	0	0	0	0	0	0	0	44	0	0	44	44[PTHR31207:SF19]	SUBFAMILY NOT NAMED
OG0000251	2	2	2	7	2	5	3	9	1	5	3	2	43	43[PTHR47985:SF4]	OS07G0668900 PROTEIN
OG0000252	3	0	0	0	0	0	0	39	0	0	1	0	43	43[PTHR31973:SF106]	OS09G0268600 PROTEIN
OG0000253	23	1	2	1	1	5	1	0	1	5	1	2	43	43[PTHR46128:SF161]	REPEAT-CONTAINING PROTEIN, PUTATIVE-RELATED
OG0000254	9	2	1	0	1	0	3	22	1	2	1	1	43	43[PTHR45650:SF14]	GDSL ESTERASE/LIPASE 7-LIKE
OG0000255	7	1	3	3	0	4	14	8	0	1	1	1	43	43[PTHR27007:SF307]	L-TYPE LECTIN-DOMAIN CONTAINING RECEPTOR KINASE IV.1-LIKE
OG0000256	2	2	4	2	16	2	2	5	2	5	0	1	43	43[PTHR24056:SF368]	CYCLIN-DEPENDENT KINASE G-2-LIKE
OG0000257	8	0	1	0	0	0	1	30	0	1	2	0	43	43[PTHR31839:SF42]	DEHYDRATION-RESPONSIVE ELEMENT-BINDING PROTEIN 1F-LIKE
OG0000258	3	2	3	3	8	5	1	4	3	4	4	3	43	43[PTHR31414:SF13]	TRANSMEMBRANE PROTEIN
OG0000259	1	2	3	3	20	3	1	2	2	2	3	1	43	43[PTHR43634:SF6]	MECHANOSENSITIVE ION CHANNEL PROTEIN 2, CHLOROPLASTIC
OG0000260	4	4	2	1	0	3	3	15	7	2	1	1	43	43[PTHR33076:SF53]	NON-SPECIFIC LIPID-TRANSFER PROTEIN B-LIKE
OG0000261	3	6	5	2	5	9	0	3	3	3	2	2	43	43[PTHR19375:SF377]	LUMINAL-BINDING PROTEIN
OG0000262	7	2	1	2	2	3	2	2	2	12	4	4	43	43[PTHR22893:SF102]	12-OXOPHYTODIENOATE REDUCTASE 11-RELATED
OG0000263	2	2	2	2	14	5	3	4	2	3	2	2	43	43[PTHR31563:SF1]	ION CHANNEL CASTOR-RELATED
OG0000264	2	1	20	1	1	2	0	11	0	2	2	1	43	43[PTHR47990:SF120]	2-OXOGLUTARATE-DEPENDENT DIOXYGENASE AOP1-RELATED
OG0000265	2	5	1	5	6	0	2	4	1	3	13	1	43	43[PTHR27006:SF388]	CYSTEINE-RICH RLK (RECEPTOR-LIKE KINASE) PROTEIN
OG0000266	2	2	3	2	19	4	1	2	2	2	2	2	43	43[PTHR23189:SF97]	PROTEIN MEI2-LIKE 2
OG0000267	1	2	4	4	18	2	1	4	1	3	2	1	43	43[PTHR11073:SF36]	SUBFAMILY NOT NAMED
OG0000268	0	3	1	0	25	1	0	0	0	1	9	3	43	43[PTHR11017:SF243]	RESISTANCE PROTEIN (TIR-NBS-LRR CLASS), PUTATIVE-RELATED
OG0000269	0	2	1	2	3	7	0	1	6	2	11	8	43	43[PTHR43490:SF87]	SALUTARIDINE REDUCTASE-LIKE
OG0000270	0	2	2	5	0	3	1	22	0	2	5	1	43	43[PTHR47991:SF126]	2OG-FE(II) OXYGENASE FAMILY OXIDOREDUCTASE
OG0000271	0	1	2	2	3	5	1	19	1	9	0	0	43	43[PTHR45811:SF49]	COPPER TRANSPORT PROTEIN FAMILY-RELATED
OG0000272	0	0	41	1	0	0	0	0	0	0	0	1	43	43[PTHR24559:SF383]	DNA/RNA POLYMERASES SUPERFAMILY PROTEIN
OG0000273	0	0	0	0	0	43	0	0	0	0	0	0	43	NO
OG0000274	6	1	1	3	0	1	4	2	1	4	2	17	42	42[PTHR13871:SF95]	NUCLEOREDOXIN 1-2-RELATED
OG0000275	3	2	3	2	16	2	1	5	2	3	1	2	42	42[PTHR22603:SF81]	CHOLINE KINASE 2-RELATED
OG0000276	3	2	5	3	14	2	1	3	2	3	2	2	42	42[PTHR13832:SF668]	PROTEIN PHOSPHATASE 2C 39-RELATED
OG0000277	8	5	3	4	1	3	6	4	1	3	3	1	42	42[PTHR31375:SF117]	EXOPOLYGALACTURONASE-LIKE
OG0000278	2	3	5	4	2	6	2	2	4	6	3	3	42	42[PTHR10759:SF14]	SUBFAMILY NOT NAMED
OG0000279	2	0	6	3	4	1	3	7	0	4	2	10	42	42[PTHR24093:SF471]	CALCIUM-TRANSPORTING ATPASE
OG0000280	4	5	3	3	3	0	3	5	2	2	5	7	42	42[PTHR31062:SF178]	XYLOGLUCAN ENDOTRANSGLUCOSYLASE/HYDROLASE
OG0000281	3	0	1	1	21	2	0	10	1	1	1	1	42	42[PTHR31225:SF94]	ALPHA-FARNESENE SYNTHASE
OG0000282	15	2	0	1	0	12	4	4	0	0	0	4	42	42[PTHR12411:SF790]	ANANAIN-RELATED
OG0000283	2	2	5	5	7	6	1	3	3	3	3	2	42	42[PTHR12346:SF29]	PAIRED AMPHIPATHIC HELIX PROTEIN SIN3-LIKE 2 ISOFORM X1
OG0000284	1	2	7	4	3	1	2	6	3	5	5	3	42	42[PTHR11581:SF33]	40S RIBOSOMAL PROTEIN S4
OG0000285	5	1	2	1	0	2	0	0	2	3	3	23	42	42[PTHR45708:SF21]	ACIDIC ENDOCHITINASE
OG0000286	1	2	7	2	12	4	2	2	4	2	2	2	42	42[PTHR12265:SF9]	DUF829 DOMAIN PROTEIN
OG0000287	1	2	2	0	3	3	0	0	2	27	1	1	42	42[PTHR35125:SF2]	NEURON NAVIGATOR 1-LIKE
OG0000288	2	2	3	1	10	3	2	4	3	6	2	4	42	42[PTHR11771:SF126]	LINOLEATE 9S-LIPOXYGENASE 1
OG0000289	2	3	2	4	14	4	2	3	0	2	4	2	42	42[PTHR48019:SF87]	DEVELOPMENTAL PROTEIN SEPALLATA 1
OG0000290	1	0	1	0	2	1	0	37	0	0	0	0	42	42[PTHR31509:SF106]	SUBFAMILY NOT NAMED
OG0000291	3	5	6	0	2	1	0	8	0	0	3	14	42	42[PTHR47956:SF10]	CYTOCHROME P450 FAMILY 71 PROTEIN
OG0000292	1	1	5	2	14	4	2	4	1	4	2	2	42	42[PTHR11071:SF483]	PEPTIDYL-PROLYL CIS-TRANS ISOMERASE CYP40
OG0000293	2	2	4	7	2	4	1	10	3	3	2	2	42	42[PTHR43895:SF22]	CBL-INTERACTING SERINE/THREONINE-PROTEIN KINASE 14
OG0000294	1	0	1	2	8	4	1	4	1	2	14	4	42	42[PTHR10791:SF159]	BIDIRECTIONAL SUGAR TRANSPORTER SWEET5
OG0000295	1	2	1	6	9	5	0	7	0	2	7	2	42	42[PTHR11764:SF58]	LUPEOL SYNTHASE 1
OG0000296	0	25	0	0	5	0	0	0	0	12	0	0	42	42[PTHR27005:SF309]	PROTEIN KINASE, PUTATIVE-RELATED
OG0000297	0	0	42	0	0	0	0	0	0	0	0	0	42	42[PTHR24559:SF334]	SUBFAMILY NOT NAMED
OG0000298	0	0	2	0	0	0	7	12	1	9	3	8	42	42[PTHR23272:SF130]	OS01G0698300 PROTEIN
OG0000299	0	0	0	0	1	0	1	40	0	0	0	0	42	42[PTHR31238:SF14]	GERMIN-LIKE PROTEIN SUBFAMILY T MEMBER 1-RELATED
OG0000300	0	0	0	0	0	0	42	0	0	0	0	0	42	42[PTHR23272:SF148]	ZINC FINGER BED DOMAIN-CONTAINING PROTEIN RICESLEEPER 1-LIKE
OG0000301	0	0	0	0	0	0	0	40	0	0	1	1	42	42[PTHR31929:SF80]	SUBFAMILY NOT NAMED
OG0000302	0	0	0	0	0	0	0	0	0	0	42	0	42	42[PTHR10775:SF145]	TRANSPOSASE-ASSOCIATED DOMAIN-CONTAINING PROTEIN-RELATED
OG0000303	0	0	0	0	0	0	0	0	0	0	42	0	42	42[PTHR34676:SF9]	SUBFAMILY NOT NAMED
OG0000304	7	2	3	2	2	3	0	3	2	2	12	3	41	41[PTHR10209:SF721]	1-AMINOCYCLOPROPANE-1-CARBOXYLATE OXIDASE HOMOLOG 1-LIKE
OG0000305	1	2	4	2	11	2	1	6	4	3	3	2	41	41[PTHR42908:SF19]	SUBFAMILY NOT NAMED
OG0000306	4	2	4	1	5	7	7	0	1	4	2	4	41	41[PTHR46371:SF7]	HEAVY METAL-ASSOCIATED ISOPRENYLATED PLANT PROTEIN 46
OG0000307	3	0	2	1	1	1	0	2	0	1	22	8	41	41[PTHR48049:SF18]	SOYASAPOGENOL B GLUCURONIDE GALACTOSYLTRANSFERASE-RELATED
OG0000308	2	2	5	4	5	7	2	4	2	2	3	3	41	41[PTHR11670:SF64]	ACONITATE HYDRATASE
OG0000309	1	0	1	0	2	3	6	14	1	2	7	4	41	41[PTHR31388:SF109]	PEROXIDASE
OG0000310	2	1	3	4	1	6	1	12	3	2	3	3	41	41[PTHR31376:SF1]	PURINE PERMEASE 2
OG0000311	2	2	4	7	5	4	0	5	1	5	5	1	41	41[PTHR31194:SF152]	ETHYLENE-RESPONSIVE TRANSCRIPTION FACTOR CRF5-RELATED
OG0000312	2	1	5	2	14	1	2	5	3	2	2	2	41	41[PTHR23503:SF114]	PLASTIDIC GLUCOSE TRANSPORTER 3-RELATED
OG0000313	1	4	3	3	14	4	2	2	2	2	2	2	41	41[PTHR10682:SF36]	NUCLEAR POLY(A) POLYMERASE 4
OG0000314	2	1	3	2	1	4	1	9	1	2	5	10	41	41[PTHR11206:SF196]	PROTEIN DETOXIFICATION
OG0000315	1	2	4	6	3	6	1	6	4	3	3	2	41	41[PTHR46226:SF5]	OS09G0258000 PROTEIN
OG0000316	2	1	0	2	28	0	1	4	1	1	0	1	41	41[PTHR46450:SF1]	INACTIVE HISTONE-LYSINE N-METHYLTRANSFERASE SUVR1-RELATED
OG0000317	3	13	0	0	12	1	0	1	0	1	0	10	41	41[PTHR31920:SF51]	B3 DOMAIN-CONTAINING TRANSCRIPTION FACTOR VRN1-LIKE
OG0000318	3	2	2	2	2	2	0	2	2	2	21	1	41	41[PTHR33470:SF22]	POLLEN OLE E 1 ALLERGEN AND EXTENSIN FAMILY PROTEIN
OG0000319	3	2	5	3	5	7	2	4	1	2	4	3	41	41[PTHR22950:SF643]	AMINO ACID TRANSPORTER AVT6A
OG0000320	2	2	4	3	4	5	2	7	1	4	4	3	41	41[PTHR33136:SF50]	PROTEIN RALF-LIKE 33
OG0000321	2	2	7	6	3	3	1	5	3	5	2	2	41	41[PTHR47977:SF6]	RAS-RELATED PROTEIN RABD2A-LIKE
OG0000322	5	0	3	3	0	4	3	10	0	0	4	9	41	41[PTHR48049:SF81]	UDP-GLUCOSYL TRANSFERASE 73B2-RELATED
OG0000323	1	1	2	1	23	1	5	2	1	1	2	1	41	41[PTHR47764:SF2]	UBIQUITIN-LIKE-SPECIFIC PROTEASE 2B-RELATED
OG0000324	2	2	4	3	10	3	1	4	1	4	4	3	41	41[PTHR11606:SF34]	BNAA05G37230D PROTEIN
OG0000325	1	2	5	3	9	6	2	2	2	5	2	2	41	41[PTHR31989:SF54]	NAC DOMAIN-CONTAINING PROTEIN 91
OG0000326	1	1	3	4	17	4	2	4	0	2	2	1	41	41[PTHR31210:SF61]	KETOGLUTARATE REDUCTASE TRANS-SPLICING-RELATED PROTEIN, PUTATIVE-RELATED
OG0000327	0	3	4	3	4	4	1	17	2	0	2	1	41	41[PTHR48019:SF83]	MADS-BOX TRANSCRIPTION FACTOR 23 ISOFORM X1
OG0000328	0	8	0	0	25	0	5	1	1	0	1	0	41	41[PTHR34223:SF51]	OS11G0201299 PROTEIN
OG0000329	0	1	2	1	12	4	1	1	4	9	4	2	41	41[PTHR33390:SF7]	SUBFAMILY NOT NAMED
OG0000330	0	3	0	38	0	0	0	0	0	0	0	0	41	41[PTHR33288:SF4]	PHOTOSYSTEM I ASSEMBLY PROTEIN YCF4
OG0000331	0	1	5	4	13	2	0	9	1	2	2	2	41	41[PTHR31042:SF125]	CORE-2/I-BRANCHING BETA-1,6-N-ACETYLGLUCOSAMINYLTRANSFERASE FAMILY PROTEIN
OG0000332	0	1	0	0	0	0	40	0	0	0	0	0	41	41[PTHR37213:SF1]	SUBTILISIN-LIKE PROTEASE
OG0000333	0	1	4	1	3	4	4	7	3	8	4	2	41	41[PTHR48027:SF9]	GLYCINE-RICH RNA-BINDING PROTEIN 3, MITOCHONDRIAL
OG0000334	0	2	5	5	1	0	0	0	0	24	4	0	41	41[PTHR46148:SF38]	PROTEIN NYNRIN-LIKE
OG0000335	0	0	25	0	0	3	0	0	0	2	1	10	41	41[PTHR23155:SF1055]	OS05G0414200 PROTEIN
OG0000336	0	0	0	0	0	41	0	0	0	0	0	0	41	NO
OG0000337	0	0	0	0	0	41	0	0	0	0	0	0	41	NO
OG0000338	0	0	0	0	0	0	41	0	0	0	0	0	41	41[PTHR36617:SF4]	SUBFAMILY NOT NAMED
OG0000339	0	0	0	0	0	0	41	0	0	0	0	0	41	NO
OG0000340	0	0	0	0	0	0	0	0	0	0	41	0	41	41[PTHR13068:SF160]	TRANSCRIPTION TERMINATION FACTOR FAMILY PROTEIN, PUTATIVE ISOFORM 1-RELATED
OG0000341	40	0	0	0	0	0	0	0	0	0	0	0	40	40[PTHR47723:SF3]	OS06G0683500 PROTEIN
OG0000342	1	6	3	2	3	8	3	6	1	2	5	0	40	40[PTHR46905:SF7]	RING-H2 FINGER PROTEIN ATL78
OG0000343	2	2	5	4	3	8	2	3	2	3	4	2	40	40[PTHR31205:SF42]	CROSS-LINKING PROTEIN, PUTATIVE (DUF569)-RELATED
OG0000344	5	1	2	1	4	5	2	7	2	2	6	3	40	40[PTHR31388:SF224]	PEROXIDASE
OG0000345	9	2	1	9	1	5	1	4	1	1	3	3	40	40[PTHR11260:SF615]	GLUTATHIONE S-TRANSFERASE U17
OG0000346	15	0	3	5	3	2	0	5	0	0	3	4	40	40[PTHR23024:SF467]	CARBOXYLESTERASE 13-RELATED
OG0000347	8	6	2	2	0	3	5	3	1	1	4	5	40	40[PTHR47965:SF22]	EUKARYOTIC ASPARTYL PROTEASE FAMILY PROTEIN
OG0000348	6	0	2	2	1	5	1	10	8	2	0	3	40	40[PTHR33735:SF14]	PHAGE CAPSID SCAFFOLDING PROTEIN (GPO) SERINE PEPTIDASE
OG0000349	6	2	1	2	1	2	0	9	3	1	6	7	40	40[PTHR12203:SF74]	GLYCOSYLTRANSFERASE
OG0000350	1	2	4	2	13	2	2	1	2	4	5	2	40	40[PTHR33974:SF2]	VASCULAR-RELATED UNKNOWN PROTEIN 1-RELATED
OG0000351	3	2	5	5	2	4	2	4	3	4	4	2	40	40[PTHR24356:SF337]	NON-SPECIFIC SERINE/THREONINE PROTEIN KINASE
OG0000352	5	2	0	6	3	2	0	5	13	0	3	1	40	40[PTHR31213:SF19]	OS04G0593500 PROTEIN
OG0000353	1	3	7	3	6	4	4	2	1	5	2	2	40	40[PTHR10177:SF188]	CYCLIN-D6-1-RELATED
OG0000354	5	0	2	2	1	2	1	10	1	9	5	2	40	40[PTHR35293:SF1]	PROTEIN, PUTATIVE, EXPRESSED-RELATED
OG0000355	2	2	4	3	4	3	3	4	3	5	4	3	40	40[PTHR32100:SF52]	TEMPERATURE-SENSITIVE SN-2 ACYL-LIPID OMEGA-3 DESATURASE (FERREDOXIN), CHLOROPLASTIC
OG0000356	2	1	2	1	18	4	2	2	1	2	3	2	40	40[PTHR15138:SF14]	IP01149P-RELATED
OG0000357	2	2	5	3	5	5	1	4	2	4	3	4	40	40[PTHR12850:SF31]	BNAA04G12260D PROTEIN
OG0000358	1	1	2	3	15	7	1	2	2	2	2	2	40	40[PTHR10794:SF82]	ALPHA/BETA-HYDROLASES SUPERFAMILY PROTEIN
OG0000359	3	2	1	1	2	4	5	10	2	2	2	6	40	40[PTHR48047:SF28]	UDP-GLYCOSYLTRANSFERASE 89A2
OG0000360	1	2	3	6	7	4	0	4	2	4	5	2	40	40[PTHR11247:SF58]	ALPHA/BETA-HYDROLASES SUPERFAMILY PROTEIN
OG0000361	1	2	4	4	8	6	2	2	2	4	3	2	40	40[PTHR45644:SF37]	P-LOOP CONTAINING NUCLEOSIDE TRIPHOSPHATE HYDROLASES SUPERFAMILY PROTEIN
OG0000362	1	1	5	3	1	9	3	6	3	3	3	2	40	40[PTHR11761:SF19]	60S RIBOSOMAL PROTEIN L23
OG0000363	1	3	0	1	6	1	0	7	3	1	13	4	40	40[PTHR31218:SF195]	WAT1-RELATED PROTEIN
OG0000364	1	3	3	4	4	8	1	2	2	4	6	2	40	40[PTHR47986:SF1]	RECEPTOR PROTEIN KINASE TMK1
OG0000365	2	2	3	2	10	6	1	3	2	5	2	2	40	40[PTHR31762:SF11]	MYOSIN
OG0000366	2	4	4	3	4	4	3	5	1	5	3	2	40	40[PTHR24067:SF319]	UBIQUITIN-CONJUGATING ENZYME E2 2
OG0000367	0	2	2	1	1	7	1	2	0	6	17	1	40	40[PTHR31839:SF25]	DEHYDRATION-RESPONSIVE ELEMENT-BINDING PROTEIN 1D-LIKE
OG0000368	0	6	6	3	6	8	2	2	2	1	2	2	40	40[PTHR32208:SF60]	ALDEHYDE OXIDASE GLOX1
OG0000369	0	0	0	38	0	0	0	0	1	0	0	1	40	40[PTHR33116:SF38]	OS01G0158850 PROTEIN
OG0000370	0	0	0	0	0	0	1	0	0	0	39	0	40	40[PTHR33240:SF7]	GAG-PRO-LIKE PROTEIN
OG0000371	0	0	0	0	0	0	0	40	0	0	0	0	40	NO
OG0000372	0	0	0	0	0	0	0	0	0	0	40	0	40	40[PTHR33390:SF1]	STRESS UP-REGULATED NOD 19 PROTEIN
OG0000373	8	4	1	3	2	5	4	3	4	2	2	1	39	39[PTHR43281:SF28]	GERANYLGERANYL PYROPHOSPHATE SYNTHASE, CHLOROPLASTIC
OG0000374	3	2	4	4	3	5	1	7	4	2	2	2	39	39[PTHR30540:SF98]	POTASSIUM TRANSPORTER 6
OG0000375	37	0	0	0	0	0	0	0	0	0	2	0	39	39[PTHR33710:SF35]	SUBFAMILY NOT NAMED
OG0000376	7	2	3	0	4	8	2	4	1	1	4	3	39	39[PTHR45934:SF20]	MONOOXYGENASE 2-RELATED
OG0000377	1	2	7	3	5	5	1	2	3	6	3	1	39	39[PTHR31213:SF60]	ABSCISIC ACID RECEPTOR PYL3-LIKE
OG0000378	3	2	5	16	0	1	1	5	2	1	1	2	39	39[PTHR31623:SF46]	ANTHRANILATE N-BENZOYLTRANSFERASE
OG0000379	2	2	4	4	5	3	3	4	3	4	2	3	39	39[PTHR11652:SF59]	BNACNNG03140D PROTEIN
OG0000380	12	2	0	1	9	0	2	3	0	4	0	6	39	39[PTHR11802:SF310]	SERINE CARBOXYPEPTIDASE-LIKE 18
OG0000381	5	2	2	0	1	1	4	6	0	6	8	4	39	39[PTHR31048:SF132]	PRU PROTEIN, PUTATIVE-RELATED
OG0000382	10	7	2	1	4	4	2	2	0	4	1	2	39	39[PTHR43625:SF30]	AUXIN-INDUCED PROTEIN PCNT115-LIKE
OG0000383	2	2	4	5	3	7	3	1	2	5	3	2	39	39[PTHR11721:SF21]	60S RIBOSOMAL PROTEIN L27A-3
OG0000384	1	2	8	1	8	5	2	2	2	4	2	2	39	39[PTHR48032:SF1]	HETEROGENEOUS NUCLEAR RIBONUCLEOPROTEIN 1-LIKE
OG0000385	1	1	3	4	3	2	4	8	3	5	2	3	39	39[PTHR33133:SF51]	PROTEIN, PUTATIVE-RELATED
OG0000386	2	1	4	3	7	2	1	5	3	4	7	0	39	39[PTHR11363:SF13]	60S RIBOSOMAL PROTEIN L3-1
OG0000387	1	1	3	2	23	0	1	2	2	2	1	1	39	39[PTHR11224:SF52]	ZINC FINGER CCCH DOMAIN-CONTAINING PROTEIN 69-LIKE
OG0000388	2	2	4	3	10	4	1	2	2	4	2	3	39	39[PTHR31506:SF19]	BES1/BZR1 HOMOLOG PROTEIN 4
OG0000389	3	2	6	2	1	6	3	5	3	4	2	2	39	39[PTHR47985:SF43]	SERINE/THREONINE-PROTEIN KINASE PBL27
OG0000390	2	2	2	3	11	2	1	7	2	2	4	1	39	39[PTHR14140:SF42]	FINGER PROTEIN, PUTATIVE-RELATED
OG0000391	2	2	4	3	7	8	1	3	0	3	4	2	39	39[PTHR23086:SF29]	PHOSPHATIDYLINOSITOL 4-PHOSPHATE 5-KINASE 4
OG0000392	1	1	3	5	10	3	0	10	1	2	2	1	39	39[PTHR31495:SF1]	INACTIVE PEROXYGENASE-LIKE PROTEIN-RELATED
OG0000393	3	2	5	3	5	2	2	6	2	4	3	2	39	39[PTHR12146:SF20]	40S RIBOSOMAL PROTEIN S10-1-LIKE
OG0000394	2	2	3	2	12	4	1	4	2	3	2	2	39	39[PTHR11662:SF255]	ASCORBATE TRANSPORTER, CHLOROPLASTIC
OG0000395	5	0	1	0	11	6	0	0	0	11	0	5	39	39[PTHR31232:SF76]	S-PROTEIN HOMOLOG 2
OG0000396	1	2	2	2	11	3	3	8	2	2	1	2	39	39[PTHR12499:SF10]	OPTIC ATROPHY 3 PROTEIN
OG0000397	1	1	1	1	25	2	1	2	1	2	1	1	39	39[PTHR21367:SF3]	ARGINYL-TRNA--PROTEIN TRANSFERASE 2
OG0000398	1	2	3	2	10	5	2	4	3	4	1	2	39	39[PTHR31071:SF7]	PLANT/F24K9-26 PROTEIN
OG0000399	1	1	2	3	18	6	0	2	3	1	1	1	39	39[PTHR32467:SF118]	ETHYLENE-RESPONSIVE TRANSCRIPTION FACTOR RAP2-7
OG0000400	1	2	3	2	19	4	1	2	1	2	1	1	39	39[PTHR15350:SF5]	COP9 SIGNALOSOME COMPLEX SUBUNIT 7
OG0000401	2	0	1	4	0	0	2	8	1	6	11	4	39	39[PTHR10887:SF480]	P-LOOP CONTAINING NUCLEOSIDE TRIPHOSPHATE HYDROLASES SUPERFAMILY PROTEIN
OG0000402	1	2	2	3	8	4	3	4	3	4	3	2	39	39[PTHR31221:SF248]	WRKY TRANSCRIPTION FACTOR WRKY24-LIKE
OG0000403	2	1	0	6	2	15	2	5	1	1	1	3	39	39[PTHR43180:SF45]	SECOISOLARICIRESINOL DEHYDROGENASE-RELATED
OG0000404	1	2	2	2	18	2	2	2	1	3	2	2	39	39[PTHR22870:SF382]	REGULATOR OF CHROMOSOME CONDENSATION (RCC1) FAMILY PROTEIN
OG0000405	1	3	6	5	3	4	2	2	2	4	6	1	39	39[PTHR10052:SF45]	60S RIBOSOMAL PROTEIN L18A
OG0000406	2	1	11	0	7	0	0	0	0	2	7	9	39	39[PTHR31549:SF191]	SUBFAMILY NOT NAMED
OG0000407	1	2	4	3	16	4	0	2	2	2	1	2	39	39[PTHR43272:SF49]	LONG CHAIN ACYL-COA SYNTHETASE 7, PEROXISOMAL-LIKE ISOFORM X1
OG0000408	1	1	2	1	3	2	0	0	0	2	26	1	39	39[PTHR43795:SF15]	L-TRYPTOPHAN--PYRUVATE AMINOTRANSFERASE 1
OG0000409	0	6	3	0	13	0	8	0	1	2	2	4	39	39[PTHR23155:SF955]	SUBFAMILY NOT NAMED
OG0000410	0	1	0	1	0	2	0	1	0	0	34	0	39	39[PTHR31867:SF132]	EXPANSIN-A21-RELATED
OG0000411	0	2	6	3	12	0	1	5	2	4	2	2	39	39[PTHR31140:SF2]	B3 DOMAIN-CONTAINING TRANSCRIPTION FACTOR NGA2
OG0000412	0	1	2	8	0	3	0	0	2	6	4	13	39	39[PTHR33232:SF9]	PROTEIN SIEVE ELEMENT OCCLUSION B
OG0000413	0	0	30	1	5	0	1	0	0	1	1	0	39	39[PTHR23155:SF1138]	SUBFAMILY NOT NAMED
OG0000414	0	0	0	38	0	0	0	0	1	0	0	0	39	39[PTHR33047:SF22]	SENESCENCE-ASSOCIATED PROTEIN
OG0000415	0	0	0	25	0	1	0	0	13	0	0	0	39	39[PTHR34410]	INTRON-ENCODED HOMING ENDONUCLEASE, PUTATIVE-RELATED
OG0000416	0	0	0	0	0	0	39	0	0	0	0	0	39	NO
OG0000417	0	0	0	0	0	0	0	0	0	39	0	0	39	39[PTHR31325:SF147]	OS01G0798800 PROTEIN
OG0000418	0	0	0	0	0	0	0	0	0	39	0	0	39	39[PTHR33566:SF8]	AND MITOMYCIN C INDUCED PROTEIN, PUTATIVE-RELATED
OG0000419	0	0	0	0	0	0	0	0	0	39	0	0	39	39[PTHR11017:SF406]	TMV RESISTANCE PROTEIN N-LIKE
OG0000420	0	0	0	0	0	0	0	0	0	0	39	0	39	39[PTHR23273:SF57]	ANIMAL RPA1 DOMAIN PROTEIN
OG0000421	2	1	1	4	15	4	1	3	1	2	2	2	38	38[PTHR11214:SF5]	HEXOSYLTRANSFERASE
OG0000422	10	0	7	0	1	7	9	0	0	1	0	3	38	38[PTHR10426:SF86]	OS09G0374900 PROTEIN
OG0000423	2	1	6	2	9	3	2	4	2	4	1	2	38	38[PTHR10496:SF18]	40S RIBOSOMAL PROTEIN S24
OG0000424	4	1	2	2	12	2	5	4	1	2	2	1	38	38[PTHR15439:SF13]	E3 UBIQUITIN LIGASE PQT3-LIKE
OG0000425	2	1	2	2	0	4	0	15	0	4	2	6	38	38[PTHR24296:SF191]	CYTOCHROME P450 94A2-LIKE
OG0000426	4	4	2	0	0	3	3	2	3	4	8	5	38	38[PTHR24223:SF380]	MULTIDRUG RESISTANCE PROTEIN ABC TRANSPORTER FAMILY PROTEIN
OG0000427	3	2	4	3	1	2	2	10	3	3	3	2	38	38[PTHR19431:SF6]	BNAC03G35890D PROTEIN
OG0000428	1	2	3	4	12	3	3	1	2	4	1	2	38	38[PTHR45693:SF53]	TRANSCRIPTION FACTOR TGA2.3-LIKE ISOFORM X1
OG0000429	3	3	6	7	3	3	1	4	0	3	3	2	38	38[PTHR10286:SF68]	BNAC07G03580D PROTEIN
OG0000430	1	3	1	0	6	0	9	10	1	1	2	4	38	38[PTHR47943:SF2]	CYTOCHROME P450 FAMILY 71 PROTEIN
OG0000431	5	1	1	4	1	2	8	8	0	3	1	4	38	38[PTHR23070:SF166]	ATP BINDING PROTEIN
OG0000432	1	2	2	4	16	4	1	2	0	1	3	2	38	38[PTHR10221:SF13]	TRANSCRIPTION INITIATION FACTOR TFIID SUBUNIT 6
OG0000433	2	3	1	3	7	5	1	2	1	9	3	1	38	38[PTHR31889:SF74]	GALACTOSIDE 2-ALPHA-L-FUCOSYLTRANSFERASE
OG0000434	1	3	2	3	3	2	2	11	0	2	4	5	38	38[PTHR43859:SF50]	LONG-CHAIN ACYL-COA SYNTHETASE
OG0000435	3	3	5	2	6	4	0	4	2	4	2	3	38	38[PTHR24012:SF824]	POLYADENYLATE-BINDING PROTEIN
OG0000436	1	1	2	1	25	2	0	2	1	1	1	1	38	38[PTHR23054:SF26]	EXPRESSED PROTEIN
OG0000437	1	1	4	4	18	3	0	2	0	1	3	1	38	38[PTHR47987:SF7]	PROTEIN KINASE SUPERFAMILY PROTEIN
OG0000438	1	1	8	7	0	9	0	0	1	3	5	3	38	38[PTHR31374:SF242]	AUXIN-INDUCED PROTEIN 15A-LIKE
OG0000439	1	1	1	5	14	4	2	2	1	4	1	2	38	38[PTHR31084:SF13]	SUBFAMILY NOT NAMED
OG0000440	0	2	7	7	3	6	0	1	1	1	2	8	38	38[PTHR10795:SF649]	PUTATIVE-RELATED
OG0000441	0	6	0	2	24	1	0	0	1	0	2	2	38	38[PTHR24177:SF143]	ANKYRIN REPEAT PROTEIN
OG0000442	0	1	2	1	4	2	0	0	0	10	2	16	38	38[PTHR27005:SF367]	SUBFAMILY NOT NAMED
OG0000443	0	1	8	0	2	0	7	6	2	1	2	9	38	38[PTHR23155:SF1085]	DISEASE RESISTANCE RPP8-LIKE PROTEIN 3-RELATED
OG0000444	0	0	33	0	0	0	1	0	1	0	1	2	38	38[PTHR11439:SF268]	ATP-DEPENDENT DNA HELICASE
OG0000445	0	0	0	0	0	0	38	0	0	0	0	0	38	NO
OG0000446	0	0	0	0	0	0	0	0	0	38	0	0	38	38[PTHR31170:SF9]	PROTEIN, PUTATIVE (DUF247)-RELATED
OG0000447	0	0	0	0	0	0	0	0	0	0	38	0	38	38[PTHR31900]	F-BOX/RNI SUPERFAMILY PROTEIN-RELATED
OG0000448	0	0	0	0	0	0	0	0	0	0	38	0	38	38[PTHR34676:SF8]	MYOSIN-11-LIKE
OG0000449	2	2	2	1	18	2	0	5	1	1	1	2	37	37[PTHR11380:SF5]	TRANSCRIPTION INITIATION PROTEIN SPT3 HOMOLOG
OG0000450	2	0	5	6	2	0	3	9	0	1	7	2	37	37[PTHR27005:SF303]	WALL-ASSOCIATED RECEPTOR KINASE-LIKE 16-RELATED
OG0000451	3	1	5	0	0	3	1	22	0	0	1	1	37	37[PTHR31080:SF239]	PLANT INVERTASE/PECTIN METHYLESTERASE INHIBITOR SUPERFAMILY PROTEIN
OG0000452	3	0	0	4	1	0	2	21	1	1	2	2	37	37[PTHR31656:SF47]	LATE EMBRYOGENESIS ABUNDANT PROTEIN-RELATED / LEA PROTEIN-LIKE PROTEIN
OG0000453	5	0	3	1	0	0	6	3	5	0	2	12	37	37[PTHR33116:SF45]	SUBFAMILY NOT NAMED
OG0000454	1	1	1	1	23	2	1	2	1	2	1	1	37	37[PTHR31407:SF15]	PSBP DOMAIN-CONTAINING PROTEIN 1, CHLOROPLASTIC
OG0000455	2	1	1	4	6	4	2	8	1	4	2	2	37	37[PTHR24057:SF65]	SHAGGY-RELATED PROTEIN KINASE ALPHA
OG0000456	7	1	2	3	1	1	1	14	3	3	0	1	37	37[PTHR48042:SF21]	ABC TRANSPORTER G FAMILY MEMBER 11-LIKE
OG0000457	1	2	5	4	6	5	1	2	2	2	4	3	37	37[PTHR22792:SF132]	LA-RELATED PROTEIN 1B
OG0000458	2	3	4	3	4	6	1	4	0	4	3	3	37	37[PTHR47979:SF21]	RAS-RELATED PROTEIN RABA1F-LIKE
OG0000459	2	2	4	4	6	4	1	4	0	3	5	2	37	37[PTHR24056:SF176]	OS01G0367700 PROTEIN
OG0000460	1	2	2	2	19	1	0	2	1	3	2	2	37	37[PTHR45727:SF7]	PATCHED FAMILY PROTEIN
OG0000461	1	0	1	0	14	0	3	0	0	2	6	10	37	37[PTHR33103:SF66]	DUF674 FAMILY PROTEIN
OG0000462	3	3	3	2	2	3	1	6	1	7	4	2	37	37[PTHR44328:SF11]	GLUTATHIONE S-TRANSFERASE L2, CHLOROPLASTIC
OG0000463	2	2	1	2	3	4	3	5	0	5	1	9	37	37[PTHR42683:SF67]	LOW QUALITY PROTEIN: 8-HYDROXYGERANIOL DEHYDROGENASE-LIKE
OG0000464	3	1	1	3	4	3	9	5	3	2	0	3	37	37[PTHR10795:SF375]	CUCUMISIN-LIKE
OG0000465	1	2	6	2	6	4	1	4	2	4	2	3	37	37[PTHR44329:SF98]	KINASE ATMRK1, PUTATIVE-RELATED
OG0000466	1	1	4	4	9	3	2	4	1	3	3	2	37	37[PTHR11278:SF19]	40S RIBOSOMAL PROTEIN S7
OG0000467	2	2	3	2	7	3	2	7	0	2	6	1	37	37[PTHR23077:SF158]	CELL DIVISION CYCLE PROTEIN 48 HOMOLOG
OG0000468	1	3	0	27	0	0	0	6	0	0	0	0	37	37[PTHR11993:SF39]	NAD(P)H-QUINONE OXIDOREDUCTASE SUBUNIT H, CHLOROPLASTIC
OG0000469	2	1	3	2	1	6	1	5	1	5	4	6	37	37[PTHR44013:SF12]	ZINC-TYPE ALCOHOL DEHYDROGENASE-LIKE PROTEIN C16A3.02C-RELATED
OG0000470	1	2	3	3	15	2	1	2	0	4	3	1	37	37[PTHR11550:SF34]	CTP SYNTHASE
OG0000471	2	1	1	0	4	4	2	4	2	5	5	7	37	37[PTHR31050:SF3]	OS08G0413200 PROTEIN
OG0000472	1	0	0	0	0	0	0	36	0	0	0	0	37	37[PTHR11817:SF89]	PYRUVATE KINASE
OG0000473	1	1	2	2	15	0	0	6	1	3	5	1	37	37[PTHR21562:SF75]	PECTIN ACETYLESTERASE 2
OG0000474	1	2	5	1	3	6	1	4	3	5	3	3	37	37[PTHR11700:SF27]	RIBOSOMAL PROTEIN S10-RELATED
OG0000475	1	2	2	4	5	9	1	4	1	5	2	1	37	37[PTHR48017:SF100]	AMINO ACID CARRIER
OG0000476	0	5	2	3	6	5	0	3	2	2	3	6	37	37[PTHR42898:SF28]	TROPINONE REDUCTASE-LIKE PROTEIN
OG0000477	0	11	0	0	4	0	0	0	1	2	0	19	37	37[PTHR31642:SF264]	LOW QUALITY PROTEIN: METHANOL O-ANTHRANILOYLTRANSFERASE-LIKE
OG0000478	0	11	6	2	11	0	0	0	1	2	0	4	37	37[PTHR31541:SF25]	DOMAIN PROTEIN, PUTATIVE (DUF313)-RELATED
OG0000479	0	2	5	0	13	2	3	0	0	7	2	3	37	37[PTHR48049:SF51]	FLAVONOL 3-O-GLUCOSYLTRANSFERASE UGT71C4
OG0000480	0	0	3	3	3	12	0	3	0	2	7	4	37	37[PTHR47950:SF4]	CYTOCHROME P450 FAMILY MONOOXYGENASE
OG0000481	0	0	1	0	1	1	6	0	0	5	11	12	37	37[PTHR47974:SF3]	RECEPTOR PROTEIN KINASE ZMPK1-RELATED
OG0000482	0	0	0	37	0	0	0	0	0	0	0	0	37	NO
OG0000483	0	0	0	37	0	0	0	0	0	0	0	0	37	37[PTHR34835:SF37]	OS08G0555500 PROTEIN
OG0000484	0	0	0	1	0	0	35	0	0	0	1	0	37	37[PTHR34396:SF1]	OS03G0264950 PROTEIN
OG0000485	0	0	0	0	1	0	0	0	0	0	36	0	37	37[PTHR31669:SF190]	PROTEIN FAR1-RELATED SEQUENCE 5-LIKE ISOFORM X1
OG0000486	0	0	0	0	0	0	37	0	0	0	0	0	37	37[PTHR33116:SF33]	OS01G0885550 PROTEIN
OG0000487	0	0	0	0	0	0	37	0	0	0	0	0	37	37[PTHR46033:SF8]	SERINE/THREONINE-PROTEIN PHOSPHATASE 7 LONG FORM HOMOLOG ISOFORM X1
OG0000488	0	0	0	0	0	0	0	37	0	0	0	0	37	NO
OG0000489	0	0	0	0	0	0	0	0	37	0	0	0	37	37[PTHR38146:SF8]	BNACNNG13060D PROTEIN
OG0000490	0	0	0	0	0	0	0	0	0	37	0	0	37	37[PTHR10663:SF366]	SEC7 DOMAIN-CONTAINING PROTEIN-RELATED
OG0000491	5	1	0	0	0	2	1	0	0	5	10	12	36	36[PTHR33107:SF40]	TRYPSIN INHIBITOR A
OG0000492	3	1	2	1	4	2	2	7	0	2	10	2	36	36[PTHR46116:SF12]	UBIQUITIN-CONJUGATING ENZYME E2 39-RELATED
OG0000493	4	5	6	0	3	6	5	1	0	2	1	3	36	36[PTHR19375:SF424]	HEAT SHOCK COGNATE 70 KDA PROTEIN 2-LIKE
OG0000494	36	0	0	0	0	0	0	0	0	0	0	0	36	36[PTHR33144:SF16]	OS10G0409366 PROTEIN
OG0000495	5	0	0	0	0	0	0	0	0	0	27	4	36	36[PTHR11461:SF326]	SERPIN-ZX-LIKE
OG0000496	2	2	2	5	3	4	2	4	3	4	3	2	36	36[PTHR11200:SF261]	TYPE I INOSITOL POLYPHOSPHATE 5-PHOSPHATASE 12
OG0000497	7	2	1	1	9	1	0	13	0	0	0	2	36	36[PTHR36312:SF1]	THIONIN-LIKE PROTEIN 1
OG0000498	4	1	3	2	5	4	1	9	1	1	3	2	36	36[PTHR45648:SF106]	ANTHER-SPECIFIC PROLINE-RICH PROTEIN APG
OG0000499	2	2	4	3	16	1	0	2	0	2	2	2	36	36[PTHR24073:SF825]	SMALL GTPASE FAMILY RAB PROTEIN
OG0000500	1	2	5	2	7	4	1	2	2	5	3	2	36	36[PTHR31989:SF383]	NAC DOMAIN-CONTAINING PROTEIN 7-LIKE
OG0000501	7	3	3	1	2	4	9	1	1	1	2	2	36	36[PTHR11926:SF1372]	UDP-GLYCOSYLTRANSFERASE 76C2-LIKE
OG0000502	5	2	5	0	3	2	6	6	0	4	1	2	36	36[PTHR11709:SF9]	LACCASE-7
OG0000503	1	1	5	3	3	3	2	4	3	5	3	3	36	36[PTHR11994:SF31]	60S RIBOSOMAL PROTEIN L11-1
OG0000504	3	1	1	1	13	2	2	7	1	3	1	1	36	36[PTHR13693:SF88]	LONG CHAIN BASE BIOSYNTHESIS 2A-LIKE PROTEIN
OG0000505	3	2	0	0	13	0	3	11	2	0	1	1	36	36[PTHR32099:SF38]	CYSTEINE-RICH RECEPTOR-LIKE PROTEIN KINASE 25
OG0000506	1	2	6	3	5	2	2	1	2	6	3	3	36	36[PTHR13994:SF29]	NUDIX HYDROLASE 2
OG0000507	4	3	3	2	11	2	1	1	2	2	3	2	36	36[PTHR45633:SF26]	CHAPERONIN CPN60-2, MITOCHONDRIAL
OG0000508	2	1	2	2	16	2	2	4	1	2	1	1	36	36[PTHR45658:SF51]	GATA TRANSCRIPTION FACTOR 8
OG0000509	2	3	4	2	8	3	3	2	1	4	2	2	36	36[PTHR13848:SF71]	PROTEIN YIPPEE-LIKE
OG0000510	2	1	2	1	1	2	2	20	1	2	1	1	36	36[PTHR10579:SF109]	OS10G0464500 PROTEIN
OG0000511	5	2	1	1	5	2	2	6	1	7	3	1	36	36[PTHR43586:SF20]	SUBFAMILY NOT NAMED
OG0000512	1	2	1	1	2	4	5	7	4	4	3	2	36	36[PTHR31896:SF50]	ANTHOCYANIN 5-AROMATIC ACYLTRANSFERASE
OG0000513	3	2	1	1	8	3	2	7	0	1	6	2	36	36[PTHR10177:SF253]	CYCLIN-B1-4
OG0000514	2	2	1	5	5	1	1	1	0	4	13	1	36	36[PTHR32387:SF3]	ATP/DNA BINDING PROTEIN-RELATED
OG0000515	2	5	1	3	0	2	3	15	3	1	0	1	36	36[PTHR48047:SF61]	GLYCOSYLTRANSFERASE
OG0000516	1	2	3	4	13	1	1	1	1	2	3	4	36	36[PTHR13683:SF685]	EUKARYOTIC ASPARTYL PROTEASE FAMILY PROTEIN
OG0000517	1	2	6	3	2	6	1	2	2	3	5	3	36	36[PTHR24055:SF439]	MITOGEN-ACTIVATED PROTEIN KINASE 11-RELATED
OG0000518	2	1	4	0	1	4	2	18	1	2	0	1	36	36[PTHR10634:SF38]	ZINC FINGER A20 AND AN1 DOMAIN-CONTAINING STRESS-ASSOCIATED PROTEIN 1
OG0000519	1	1	2	8	1	4	4	8	1	3	2	1	36	36[PTHR21068:SF36]	SENESCENCE/DEHYDRATION-ASSOCIATED PROTEIN-LIKE PROTEIN
OG0000520	1	0	1	1	22	2	1	2	2	2	1	1	36	36[PTHR22536:SF4]	MEDIATOR OF RNA POLYMERASE II TRANSCRIPTION SUBUNIT 19A-LIKE ISOFORM X1
OG0000521	1	7	1	1	3	0	2	13	0	0	2	6	36	36[PTHR11732:SF416]	ALDO/KETO REDUCTASE FAMILY OXIDOREDUCTASE
OG0000522	1	2	5	1	2	4	3	2	5	4	4	3	36	36[PTHR11673:SF42]	BNAA07G09420D PROTEIN
OG0000523	1	2	3	3	3	2	4	4	5	5	2	2	36	36[PTHR13935:SF90]	TRANSCRIPTION FACTOR BHLH162
OG0000524	1	1	3	4	1	5	2	6	2	5	3	3	36	36[PTHR23130:SF167]	PROTEIN, PUTATIVE, EXPRESSED-RELATED
OG0000525	1	2	1	2	19	2	1	4	1	1	2	0	36	36[PTHR20938]	UNCHARACTERIZED
OG0000526	1	2	1	3	2	5	2	7	2	8	1	2	36	36[PTHR43874:SF50]	TWO-COMPONENT RESPONSE REGULATOR ARR3-RELATED
OG0000527	1	1	5	4	1	3	3	4	1	8	3	2	36	36[PTHR12309:SF24]	PROTEIN TRANSPORT PROTEIN SEC61 SUBUNIT GAMMA-3
OG0000528	1	0	4	0	0	2	1	26	0	1	1	0	36	36[PTHR10168:SF220]	MONOTHIOL GLUTAREDOXIN-S6-LIKE
OG0000529	2	1	6	3	8	8	0	2	2	2	1	1	36	36[PTHR47640:SF9]	POLYADENYLATE-BINDING PROTEIN RBP47B
OG0000530	1	1	2	2	18	2	1	2	2	2	2	1	36	36[PTHR31390:SF0]	DOMAIN PROTEIN, PUTATIVE (DUF3527)-RELATED
OG0000531	1	2	4	4	4	5	0	3	3	5	2	3	36	36[PTHR31942:SF85]	MLO-LIKE PROTEIN
OG0000532	1	1	1	2	11	2	0	2	2	10	3	1	36	36[PTHR45821:SF2]	SNF2 DOMAIN-CONTAINING PROTEIN CLASSY 2
OG0000533	1	2	5	1	8	3	1	6	4	2	2	1	36	36[PTHR44750:SF1]	GLUTATHIONE S-TRANSFERASE T1-RELATED
OG0000534	0	15	1	0	7	2	0	0	0	10	0	1	36	36[PTHR31625:SF38]	MALONYL-COA:ANTHOCYANIDIN 5-O-GLUCOSIDE-6''-O-MALONYLTRANSFERASE-LIKE
OG0000535	0	3	3	0	1	7	5	0	0	14	2	1	36	36[PTHR32077:SF38]	FASCICLIN-LIKE ARABINOGALACTAN PROTEIN 12
OG0000536	0	4	0	30	0	0	0	1	0	0	0	1	36	36[PTHR33288:SF9]	CYTOCHROME F
OG0000537	0	3	0	0	6	7	0	0	0	6	7	7	36	36[PTHR24296:SF127]	ALKANE HYDROXYLASE MAH1-LIKE
OG0000538	0	1	2	4	4	2	0	10	1	9	0	3	36	36[PTHR24286:SF90]	CYTOCHROME P450 87A3-LIKE
OG0000539	0	0	24	2	0	0	0	0	1	0	1	8	36	36[PTHR11439:SF308]	SUBFAMILY NOT NAMED
OG0000540	0	0	29	1	0	0	0	0	1	0	5	0	36	36[PTHR33325:SF5]	ZINC FINGER, CCHC-TYPE-RELATED
OG0000541	0	0	36	0	0	0	0	0	0	0	0	0	36	36[PTHR48200]	PROTEIN, PUTATIVE-RELATED
OG0000542	0	0	0	4	0	5	0	0	0	7	5	15	36	36[PTHR27009:SF84]	STRESS-INDUCED RECEPTOR-LIKE KINASE
OG0000543	0	0	0	0	1	0	0	0	0	31	2	2	36	36[PTHR11017:SF406]	TMV RESISTANCE PROTEIN N-LIKE
OG0000544	0	0	0	0	0	0	36	0	0	0	0	0	36	NO
OG0000545	0	0	0	0	0	0	0	36	0	0	0	0	36	36[PTHR32285:SF208]	PROTEIN TRICHOME BIREFRINGENCE-LIKE 2
OG0000546	3	1	1	2	2	2	8	6	2	1	1	6	35	35[PTHR43832:SF1]	S-ADENOSYL-L-METHIONINE-DEPENDENT METHYLTRANSFERASES SUPERFAMILY PROTEIN
OG0000547	3	2	3	2	4	2	2	5	2	5	3	2	35	35[PTHR45932:SF20]	PATELLIN-LIKE PROTEIN
OG0000548	7	1	3	0	6	6	1	8	0	1	1	1	35	35[PTHR19443:SF62]	HEXOKINASE-1
OG0000549	3	3	0	9	12	3	0	0	2	0	0	3	35	35[PTHR10201:SF269]	METALLOENDOPROTEINASE 3-MMP-LIKE
OG0000550	4	2	4	5	3	1	4	2	1	3	4	2	35	35[PTHR11863:SF193]	VERY-LONG-CHAIN ALDEHYDE DECARBONYLASE CER1
OG0000551	2	2	3	3	8	6	1	1	0	4	2	3	35	35[PTHR47958:SF107]	DEAD-BOX ATP-DEPENDENT RNA HELICASE 52B-RELATED
OG0000552	13	2	2	1	2	4	1	1	2	2	3	2	35	35[PTHR31739:SF4]	ENT-COPALYL DIPHOSPHATE SYNTHASE, CHLOROPLASTIC
OG0000553	5	1	2	2	4	2	2	6	2	1	3	5	35	35[PTHR27006:SF330]	SUBFAMILY NOT NAMED
OG0000554	2	1	3	2	14	3	1	2	2	1	3	1	35	35[PTHR12725:SF82]	HALOACID DEHALOGENASE-LIKE HYDROLASE (HAD) SUPERFAMILY PROTEIN
OG0000555	6	6	1	0	6	0	5	8	0	3	0	0	35	35[PTHR24186:SF30]	ANKYRIN REPEAT-CONTAINING PROTEIN ITN1-LIKE
OG0000556	3	2	2	15	0	1	1	4	5	0	1	1	35	35[PTHR31375:SF191]	POLYGALACTURONASE/GLYCOSIDE HYDROLASE FAMILY PROTEIN
OG0000557	3	1	5	4	2	4	3	3	2	4	1	3	35	35[PTHR33214:SF30]	BIFUNCTIONAL INHIBITOR/LIPID-TRANSFER PROTEIN/SEED STORAGE 2S ALBUMIN SUPERFAMILY PROTEIN
OG0000558	1	0	2	1	2	1	3	11	3	4	6	1	35	35[PTHR31549:SF65]	OS08G0337800 PROTEIN
OG0000559	1	2	3	2	3	3	2	2	2	11	2	2	35	35[PTHR12294:SF23]	CALCIUM UPTAKE PROTEIN, MITOCHONDRIAL
OG0000560	2	2	4	2	5	5	2	4	2	3	2	2	35	35[PTHR12446:SF49]	PROTEIN TESMIN/TSO1-LIKE CXC 5 ISOFORM X1
OG0000561	1	2	3	2	2	3	0	9	2	3	6	2	35	35[PTHR19918:SF50]	CELL DIVISION CYCLE 20.2, COFACTOR OF APC COMPLEX-LIKE
OG0000562	4	1	1	4	2	3	2	12	1	2	2	1	35	35[PTHR10177:SF396]	G2/MITOTIC-SPECIFIC CYCLIN S13-6
OG0000563	1	2	4	4	5	6	1	3	1	3	3	2	35	35[PTHR13780:SF112]	CBS DOMAIN, IMMUNOGLOBULIN E-SET-RELATED
OG0000564	3	1	2	3	6	3	1	7	2	2	2	3	35	35[PTHR22601:SF12]	OLIGOPEPTIDE TRANSPORTER 7-LIKE
OG0000565	2	2	6	1	8	3	2	4	0	2	3	2	35	35[PTHR12506:SF41]	ZINC FINGER CCCH DOMAIN-CONTAINING PROTEIN 58
OG0000566	5	0	0	3	1	3	0	16	3	1	2	1	35	35[PTHR33021:SF339]	BNAA09G04270D PROTEIN
OG0000567	2	1	1	4	10	7	1	1	2	3	1	2	35	35[PTHR10994:SF156]	RETICULON-LIKE PROTEIN
OG0000568	2	1	2	2	14	3	1	2	1	3	2	2	35	35[PTHR11764:SF27]	TERPENE CYCLASE/MUTASE FAMILY MEMBER
OG0000569	3	2	1	3	4	4	3	5	2	4	2	2	35	35[PTHR11127:SF11]	RIBOSOMAL PROTEIN L14, PUTATIVE-RELATED
OG0000570	2	2	7	4	2	5	1	4	1	4	1	2	35	35[PTHR31374:SF183]	SMALL AUXIN-UP RNA-RELATED
OG0000571	1	1	1	1	12	2	0	2	1	12	1	1	35	35[PTHR13093:SF1]	BNACNNG31940D PROTEIN
OG0000572	2	0	3	2	1	1	5	4	1	5	5	6	35	35[PTHR32411:SF43]	CYSTEINE-RICH REPEAT SECRETORY PROTEIN 38
OG0000573	3	3	0	1	3	3	1	5	1	2	4	9	35	35[PTHR42678:SF19]	C869.01-LIKE PROTEIN, PUTATIVE-RELATED
OG0000574	1	1	2	0	8	2	3	9	2	2	2	3	35	35[PTHR11654:SF344]	PROTEIN NRT1/ PTR FAMILY 5.4
OG0000575	1	1	2	3	4	5	0	0	2	2	2	13	35	35[PTHR31376:SF17]	PURINE PERMEASE 21-RELATED
OG0000576	2	3	3	3	2	2	8	5	0	2	2	3	35	35[PTHR11205:SF36]	40S RIBOSOMAL PROTEIN S5
OG0000577	1	2	2	4	9	3	2	2	3	2	3	2	35	35[PTHR27001:SF152]	KINASE WITH ADENINE NUCLEOTIDE ALPHA HYDROLASES-LIKE DOMAIN-CONTAINING PROTEIN
OG0000578	1	1	2	2	10	5	1	5	2	3	1	2	35	35[PTHR21426:SF15]	EXOCYST COMPLEX COMPONENT EXO84A
OG0000579	3	2	2	3	2	4	1	4	5	3	4	2	35	35[PTHR11088:SF74]	ADENYLATE ISOPENTENYLTRANSFERASE 5, CHLOROPLASTIC
OG0000580	2	2	8	3	2	4	2	1	1	4	3	3	35	35[PTHR45764:SF38]	BZIP TRANSCRIPTION FACTOR
OG0000581	1	3	4	2	9	2	0	5	2	3	2	2	35	35[PTHR46463:SF27]	E3 UBIQUITIN-PROTEIN LIGASE RHF2A
OG0000582	1	0	0	16	0	0	0	2	0	0	15	1	35	35[PTHR31669:SF196]	OS03G0843700 PROTEIN
OG0000583	2	3	3	1	9	4	1	4	2	3	1	2	35	35[PTHR47984:SF30]	RECEPTOR-LIKE KINASE PLANT
OG0000584	2	2	5	2	5	5	1	2	2	4	3	2	35	35[PTHR47990:SF45]	GIBBERELLIN 2-BETA-DIOXYGENASE 6
OG0000585	1	2	5	4	3	1	2	4	2	5	4	2	35	35[PTHR47997:SF41]	HOMEODOMAIN-RELATED
OG0000586	1	0	0	0	0	1	0	0	0	0	0	33	35	35[PTHR24186:SF30]	ANKYRIN REPEAT-CONTAINING PROTEIN ITN1-LIKE
OG0000587	2	1	7	4	3	1	1	6	2	3	3	2	35	35[PTHR11759:SF37]	BNAA05G27530D PROTEIN
OG0000588	2	4	5	1	5	2	2	5	0	4	3	2	35	35[PTHR11588:SF405]	TUBULIN ALPHA CHAIN
OG0000589	1	2	3	3	8	6	3	4	0	3	0	2	35	35[PTHR43078:SF35]	UDP-GLUCURONIC ACID DECARBOXYLASE 3-RELATED
OG0000590	0	5	1	0	7	0	0	0	2	2	2	16	35	35[PTHR18966:SF508]	GLUTAMATE RECEPTOR
OG0000591	0	1	4	0	2	0	4	2	1	4	14	3	35	35[PTHR23155:SF1055]	OS05G0414200 PROTEIN
OG0000592	0	2	1	1	18	1	0	1	1	10	0	0	35	35[PTHR34204:SF3]	ASCH DOMAIN PROTEIN, PUTATIVE ISOFORM 1-RELATED
OG0000593	0	8	1	3	1	0	3	17	1	0	0	1	35	35[PTHR32444:SF58]	CURCULIN-LIKE (MANNOSE-BINDING) LECTIN FAMILY PROTEIN-RELATED
OG0000594	0	2	3	2	7	2	3	8	1	4	1	2	35	35[PTHR11592:SF51]	GLUTATHIONE PEROXIDASE
OG0000595	0	2	2	3	10	7	1	2	2	3	2	1	35	35[PTHR10739:SF52]	CHOLINE-PHOSPHATE CYTIDYLYLTRANSFERASE 2-LIKE ISOFORM X1
OG0000596	0	1	2	0	3	7	0	0	2	14	4	2	35	35[PTHR10426:SF57]	PROTEIN STRICTOSIDINE SYNTHASE-LIKE 8-LIKE
OG0000597	0	1	1	0	6	0	0	0	0	1	18	8	35	35[PTHR33463:SF100]	RPP4C3
OG0000598	0	1	3	6	0	2	0	0	0	8	11	4	35	35[PTHR48049:SF48]	UDP-GLYCOSYLTRANSFERASE 71B2
OG0000599	0	0	23	1	0	0	0	0	0	1	10	0	35	35[PTHR35046:SF6]	ZINC KNUCKLE (CCHC-TYPE) FAMILY PROTEIN
OG0000600	0	0	5	6	6	1	0	1	3	6	5	2	35	35[PTHR11711:SF340]	ADP-RIBOSYLATION FACTOR A1F
OG0000601	0	0	1	0	0	0	0	0	34	0	0	0	35	35[PTHR33047:SF22]	SENESCENCE-ASSOCIATED PROTEIN
OG0000602	0	0	0	1	0	0	0	0	0	0	34	0	35	35[PTHR31669:SF232]	OS02G0262500 PROTEIN
OG0000603	0	0	0	0	35	0	0	0	0	0	0	0	35	35[PTHR31060:SF32]	BTB/POZ DOMAIN PLANT PROTEIN
OG0000604	0	0	0	0	35	0	0	0	0	0	0	0	35	35[PTHR23155:SF1085]	DISEASE RESISTANCE RPP8-LIKE PROTEIN 3-RELATED
OG0000605	0	0	0	0	0	0	35	0	0	0	0	0	35	NO
OG0000606	0	0	0	0	0	0	1	0	0	0	34	0	35	35[PTHR46033:SF12]	SERINE/THREONINE-PROTEIN PHOSPHATASE
OG0000607	0	0	0	0	0	0	0	0	0	35	0	0	35	35[PTHR33566:SF1]	EN/SPM-LIKE TRANSPOSON-RELATED
OG0000608	0	0	0	0	0	0	0	0	0	0	35	0	35	35[PTHR33411:SF5]	OS08G0392500 PROTEIN
OG0000609	0	0	0	0	0	0	0	0	0	0	0	35	35	35[PTHR31009:SF106]	SUBFAMILY NOT NAMED
OG0000610	1	1	3	1	15	4	1	3	2	1	1	1	34	34[PTHR11706:SF75]	ETHYLENE-INSENSITIVE PROTEIN 2
OG0000611	34	0	0	0	0	0	0	0	0	0	0	0	34	34[PTHR31286:SF27]	SUBFAMILY NOT NAMED
OG0000612	1	2	5	2	6	2	2	4	1	3	4	2	34	34[PTHR10969:SF77]	AUTOPHAGY-RELATED PROTEIN
OG0000613	2	1	5	4	4	4	0	5	2	3	2	2	34	34[PTHR19876:SF38]	COATOMER SUBUNIT ALPHA
OG0000614	12	1	0	4	1	0	2	9	0	0	3	2	34	34[PTHR21649:SF88]	CHLOROPHYLL A-B BINDING PROTEIN 3, CHLOROPLASTIC
OG0000615	2	1	3	1	9	2	2	2	3	4	3	2	34	34[PTHR32467:SF173]	AP2-LIKE ETHYLENE-RESPONSIVE TRANSCRIPTION FACTOR ANT
OG0000616	1	1	2	2	5	3	2	6	3	3	4	2	34	34[PTHR45683:SF9]	NICOTINAMIDE ADENINE DINUCLEOTIDE TRANSPORTER 1, CHLOROPLASTIC
OG0000617	2	1	0	1	19	2	1	2	2	2	1	1	34	34[PTHR31083:SF5]	F3F20.2 PROTEIN
OG0000618	2	2	2	3	1	1	3	5	7	3	2	3	34	34[PTHR13935:SF106]	TRANSCRIPTION FACTOR BHLH120-RELATED
OG0000619	2	1	4	3	6	4	2	4	3	2	1	2	34	34[PTHR13609:SF25]	BINDING PROTEIN, PUTATIVE-RELATED
OG0000620	1	2	3	2	15	2	1	2	1	2	0	3	34	34[PTHR43874:SF117]	TWO-COMPONENT RESPONSE REGULATOR-LIKE PRR37
OG0000621	2	1	2	1	12	2	3	6	1	1	2	1	34	34[PTHR24015:SF1801]	OS01G0737900 PROTEIN
OG0000622	2	1	3	2	18	0	1	2	1	2	1	1	34	34[PTHR12956:SF61]	DUF616 FAMILY PROTEIN
OG0000623	8	1	2	7	1	4	1	2	3	1	1	3	34	34[PTHR10795:SF560]	SUBTILISIN-LIKE PROTEASE SBT5.6
OG0000624	1	0	1	1	21	2	0	2	2	2	1	1	34	34[PTHR33373:SF28]	OS07G0479600 PROTEIN
OG0000625	12	2	0	4	7	2	0	1	1	0	0	5	34	34[PTHR48011:SF56]	MITOGEN-ACTIVATED PROTEIN KINASE KINASE KINASE 3-LIKE
OG0000626	2	2	3	3	6	2	1	3	2	4	3	3	34	34[PTHR10788:SF48]	ALPHA,ALPHA-TREHALOSE-PHOSPHATE SYNTHASE [UDP-FORMING] 6
OG0000627	3	8	0	2	3	6	2	1	1	3	3	2	34	34[PTHR11771:SF156]	LIPOXYGENASE
OG0000628	1	2	4	2	8	4	1	3	2	3	2	2	34	34[PTHR47983:SF19]	PTO-INTERACTING PROTEIN 1-LIKE
OG0000629	2	1	1	1	4	2	1	16	1	2	2	1	34	34[PTHR46502:SF15]	ELICITOR-RESPONSIVE PROTEIN 1
OG0000630	2	1	4	4	1	8	1	4	1	4	2	2	34	34[PTHR19317:SF34]	PRA1 FAMILY PROTEIN-RELATED
OG0000631	1	2	4	3	5	4	0	4	2	5	2	2	34	34[PTHR20932:SF36]	PEPTIDOGLYCAN-BINDING LYSM DOMAIN-CONTAINING PROTEIN
OG0000632	2	2	5	2	2	6	4	2	0	3	4	2	34	34[PTHR43795:SF6]	1-AMINOCYCLOPROPANE-1-CARBOXYLATE SYNTHASE 6
OG0000633	1	1	1	1	15	3	0	4	1	3	3	1	34	34[PTHR21338]	MITOCHONDRIAL RIBOSOMAL PROTEIN L41
OG0000634	5	1	1	3	0	2	1	11	4	3	0	3	34	34[PTHR46038:SF38]	GLYCOSYLTRANSFERASE-RELATED
OG0000635	1	2	6	4	2	6	2	3	0	3	3	2	34	34[PTHR22811:SF72]	TRANSMEMBRANE EMP24 DOMAIN-CONTAINING PROTEIN P24DELTA7
OG0000636	2	2	2	3	9	4	1	3	2	3	2	1	34	34[PTHR10026:SF134]	SUBFAMILY NOT NAMED
OG0000637	2	1	2	7	3	1	2	10	0	3	2	1	34	34[PTHR46101:SF4]	SERINE DECARBOXYLASE
OG0000638	2	0	3	2	8	3	2	4	2	1	5	2	34	34[PTHR10126:SF48]	TATA-BOX-BINDING PROTEIN 1
OG0000639	1	3	5	4	2	4	1	2	1	4	5	2	34	34[PTHR10362:SF57]	PHENYLALANINE AMMONIA-LYASE 1-LIKE
OG0000640	2	5	3	2	3	2	1	2	0	5	4	5	34	34[PTHR32487:SF20]	3-OXO-DELTA(4,5)-STEROID 5-BETA-REDUCTASE-LIKE
OG0000641	2	1	3	1	1	4	2	3	2	6	6	3	34	34[PTHR10252:SF117]	NUCLEAR TRANSCRIPTION FACTOR Y SUBUNIT C-9
OG0000642	1	2	3	2	13	2	2	1	2	2	3	1	34	34[PTHR43874:SF161]	TWO-COMPONENT RESPONSE REGULATOR
OG0000643	2	2	5	3	1	7	3	1	1	4	3	2	34	34[PTHR11620:SF78]	60S RIBOSOMAL PROTEIN L23A-2
OG0000644	1	2	3	1	15	1	1	1	0	2	4	3	34	34[PTHR31669:SF161]	PROTEIN FAR-RED ELONGATED HYPOCOTYL 3
OG0000645	2	2	1	3	9	3	3	2	2	3	2	2	34	34[PTHR12537:SF141]	OS01G0844800 PROTEIN
OG0000646	1	2	3	3	1	9	1	4	4	3	1	2	34	34[PTHR33228:SF5]	PROTEIN GLUTAMINE DUMPER 2
OG0000647	1	2	6	2	5	3	3	2	2	3	3	2	34	34[PTHR33469:SF16]	PROTEIN ELF4-LIKE 3
OG0000648	1	1	1	13	9	2	1	2	1	1	1	1	34	34[PTHR11122:SF39]	GLUCOSE-6-PHOSPHATE 1-EPIMERASE
OG0000649	1	3	3	3	5	2	2	4	3	3	2	3	34	34[PTHR31250:SF27]	IQ DOMAIN-CONTAINING PROTEIN IQM5
OG0000650	1	2	3	2	6	5	3	4	3	2	2	1	34	34[PTHR31321:SF103]	PECTINESTERASE
OG0000651	1	1	1	3	15	2	1	2	3	3	1	1	34	34[PTHR18966:SF447]	GLUTAMATE RECEPTOR 3.3
OG0000652	2	2	4	5	2	2	2	4	4	4	1	2	34	34[PTHR46324:SF26]	BZIP PROTEIN (ATBZIP48)
OG0000653	1	3	3	3	3	10	2	2	3	2	1	1	34	34[PTHR24064:SF555]	MAJOR FACILITATOR, SUGAR TRANSPORTER-LIKE, MAJOR FACILITATOR SUPERFAMILY DOMAIN PROTEIN-RELATED
OG0000654	1	2	3	1	13	4	1	2	2	1	2	2	34	34[PTHR24123:SF95]	ANKYRIN DOMAIN PROTEIN
OG0000655	1	2	1	1	20	2	0	2	1	1	2	1	34	34[PTHR31149:SF7]	EXPRESSED PROTEIN
OG0000656	1	2	4	2	6	4	2	2	0	7	3	1	34	34[PTHR22936:SF77]	RHOMBOID-LIKE PROTEIN 1
OG0000657	1	2	4	3	2	4	3	4	3	3	3	2	34	34[PTHR16019:SF17]	PROTEIN, PUTATIVE-RELATED
OG0000658	0	2	5	2	3	5	2	4	2	3	4	2	34	34[PTHR10641:SF1248]	TRANSCRIPTION FACTOR MYB41
OG0000659	0	8	3	5	8	2	3	0	0	3	0	2	34	34[PTHR11746:SF220]	CAFFEIC ACID 3-O-METHYLTRANSFERASE 1-LIKE
OG0000660	0	5	1	0	6	16	1	2	0	0	0	3	34	34[PTHR22595:SF158]	ENDOCHITINASE EP3-LIKE
OG0000661	0	1	2	0	5	0	0	0	0	16	2	8	34	34[PTHR23155:SF860]	OS10G0130600 PROTEIN
OG0000662	0	0	34	0	0	0	0	0	0	0	0	0	34	34[PTHR46148:SF36]	ZINC FINGER, CCHC-TYPE, RETROTRANSPOSON GAG DOMAIN, ASPARTIC PEPTIDASE DOMAIN PROTEIN-RELATED
OG0000663	0	0	34	0	0	0	0	0	0	0	0	0	34	34[PTHR34482:SF4]	POLYMERASES SUPERFAMILY PROTEIN, PUTATIVE ISOFORM 1-RELATED
OG0000664	0	0	33	1	0	0	0	0	0	0	0	0	34	34[PTHR46387:SF5]	DNA POLYMERASE (REVERSE TRANSCRIPTASE), RIBONUCLEASE H, PUTATIVE-RELATED
OG0000665	0	0	2	31	0	0	0	0	1	0	0	0	34	34[PTHR33047:SF17]	SENESCENCE-ASSOCIATED PROTEIN
OG0000666	0	0	1	0	33	0	0	0	0	0	0	0	34	34[PTHR33076:SF96]	LIPID TRANSFER PROTEIN
OG0000667	0	0	0	1	1	3	2	7	0	4	11	5	34	34[PTHR11746:SF152]	ASMT2
OG0000668	0	0	0	0	0	0	34	0	0	0	0	0	34	34[PTHR12300:SF115]	HVA22-LIKE PROTEIN
OG0000669	0	0	0	0	0	0	33	0	0	0	1	0	34	34[PTHR33116:SF47]	REVERSE TRANSCRIPTASE DOMAIN, ZINC FINGER, CCHC-TYPE-RELATED
OG0000670	0	0	0	0	0	0	0	34	0	0	0	0	34	NO
OG0000671	3	1	2	2	0	6	5	3	3	3	4	1	33	33[PTHR48024:SF22]	RNA-BINDING PROTEIN GRP1A, PUTATIVE, EXPRESSED-RELATED
OG0000672	1	2	3	2	9	4	1	2	1	4	2	2	33	33[PTHR47958:SF73]	LD32873P
OG0000673	2	2	3	2	7	4	1	2	2	2	4	2	33	33[PTHR46122:SF2]	F-BOX/KELCH-REPEAT PROTEIN SKIP11
OG0000674	10	1	2	1	0	4	0	12	0	1	1	1	33	33[PTHR47950:SF14]	CYTOCHROME P450 FAMILY PROTEIN
OG0000675	2	4	1	2	1	3	1	0	0	2	7	10	33	33[PTHR27007:SF280]	RECEPTOR LECTIN KINASE
OG0000676	2	1	2	1	13	2	1	4	2	2	1	2	33	33[PTHR43134:SF10]	BNAA01G06530D PROTEIN
OG0000677	7	1	0	0	3	0	2	0	20	0	0	0	33	33[PTHR47951:SF4]	OS08G0547900 PROTEIN
OG0000678	32	0	0	0	0	0	1	0	0	0	0	0	33	33[PTHR33116:SF39]	RETROTRANSPOSON, UNCLASSIFIED-LIKE PROTEIN
OG0000679	2	2	5	3	2	3	2	3	2	4	3	2	33	33[PTHR27005:SF325]	WALL-ASSOCIATED RECEPTOR KINASE-LIKE 14
OG0000680	2	2	3	2	6	4	1	4	1	4	2	2	33	33[PTHR45635:SF30]	ADP,ATP CARRIER PROTEIN 1, MITOCHONDRIAL-LIKE
OG0000681	2	1	0	6	2	4	0	7	1	2	8	0	33	33[PTHR24298:SF850]	CYTOCHROME P450
OG0000682	1	1	2	2	17	4	0	1	1	2	1	1	33	33[PTHR12375:SF47]	ARGININE-ASPARTATE-RICH RNA BINDING PROTEIN-LIKE
OG0000683	1	2	4	4	2	4	1	4	2	4	3	2	33	33[PTHR33057:SF21]	TRANSCRIPTION REPRESSOR OFP12
OG0000684	1	2	8	3	1	5	0	6	1	2	2	2	33	33[PTHR32343:SF36]	POLYADENYLATE-BINDING PROTEIN-INTERACTING PROTEIN 12-LIKE
OG0000685	2	1	0	3	5	3	0	0	1	5	4	9	33	33[PTHR48049:SF8]	UDP-GLYCOSYLTRANSFERASE 91A1-LIKE
OG0000686	1	1	5	1	12	2	2	4	1	2	1	1	33	33[PTHR46602:SF1]	PROTEIN SUPPRESSOR OF GENE SILENCING 3
OG0000687	2	2	3	3	1	2	1	6	3	7	1	2	33	33[PTHR33098:SF65]	COTTON FIBER EXPRESSED PROTEIN 1-LIKE PROTEIN
OG0000688	1	2	3	3	4	4	0	4	2	4	4	2	33	33[PTHR24093:SF461]	CALCIUM-TRANSPORTING ATPASE
OG0000689	1	2	2	3	8	4	1	4	1	2	2	3	33	33[PTHR12713:SF28]	V-TYPE PROTON ATPASE SUBUNIT G1
OG0000690	1	2	1	0	6	6	1	3	1	3	5	4	33	33[PTHR23504:SF104]	PROTEIN ZINC INDUCED FACILITATOR 1
OG0000691	1	1	1	1	16	2	1	2	1	3	2	2	33	33[PTHR46347:SF2]	OS02G0132300 PROTEIN
OG0000692	1	2	3	1	6	6	3	0	2	4	3	2	33	33[PTHR12170:SF11]	PROTEIN RMD5 HOMOLOG
OG0000693	4	0	0	0	0	8	1	2	3	6	0	9	33	33[PTHR47950:SF6]	3'-HYDROXYLASE ISOZYME, PUTATIVE-RELATED
OG0000694	1	1	2	1	9	4	2	3	2	4	2	2	33	33[PTHR43574:SF55]	BNAC07G27420D PROTEIN
OG0000695	3	1	2	2	11	5	2	2	1	2	1	1	33	33[PTHR23012:SF93]	OS01G0121200 PROTEIN
OG0000696	2	2	1	2	9	3	2	4	2	2	3	1	33	33[PTHR11845:SF17]	METAL-DEPENDENT PHOSPHOHYDROLASE
OG0000697	3	2	5	5	1	0	3	5	2	2	5	0	33	33[PTHR31595:SF46]	ACYL-COA--STEROL O-ACYLTRANSFERASE 1
OG0000698	2	3	5	4	0	2	4	1	1	6	2	3	33	33[PTHR10666:SF363]	UBIQUITIN-40S RIBOSOMAL PROTEIN S27A-1
OG0000699	2	2	2	3	9	2	2	3	2	3	1	2	33	33[PTHR21561:SF14]	HIT ZINC FINGER AND PAPA-1-LIKE DOMAIN-CONTAINING PROTEIN
OG0000700	1	2	4	2	4	4	1	4	2	4	3	2	33	33[PTHR46852:SF5]	ALKALINE CERAMIDASE
OG0000701	5	3	2	1	5	2	0	2	1	2	6	4	33	33[PTHR11654:SF157]	PROTEIN NRT1/ PTR FAMILY 1.2
OG0000702	1	0	0	1	4	3	1	15	0	6	1	1	33	33[PTHR22595:SF147]	ENDOCHITINASE EP3-LIKE
OG0000703	2	2	6	2	1	4	1	6	2	3	2	2	33	33[PTHR11594:SF7]	40S RIBOSOMAL PROTEIN S27-RELATED
OG0000704	1	0	1	0	14	9	1	2	0	3	2	0	33	33[PTHR21266:SF43]	SUBFAMILY NOT NAMED
OG0000705	1	2	4	3	2	4	2	3	3	3	4	2	33	33[PTHR10715:SF9]	60S RIBOSOMAL PROTEIN L6
OG0000706	3	0	1	25	0	1	0	0	0	0	0	3	33	33[PTHR33149:SF30]	PHOTOSYNTHETIC REACTION CENTRE, L/M-RELATED
OG0000707	2	1	0	0	1	4	3	2	0	10	5	5	33	33[PTHR10366:SF708]	CINNAMOYL-COA REDUCTASE-LIKE PROTEIN
OG0000708	4	1	4	1	3	5	1	9	0	2	2	1	33	33[PTHR45650:SF4]	GDSL-LIKE LIPASE/ACYLHYDROLASE SUPERFAMILY PROTEIN
OG0000709	2	2	4	3	3	3	2	2	3	4	3	2	33	33[PTHR10722:SF26]	RIBOSOMAL PROTEIN L19
OG0000710	2	1	5	4	1	6	2	2	3	3	2	2	33	33[PTHR21136:SF203]	SYNAPTOBREVIN, LONGIN-LIKE DOMAIN PROTEIN-RELATED
OG0000711	1	1	7	5	1	7	1	2	0	4	2	2	33	33[PTHR45657:SF29]	PHOSPHATIDYLINOSITOL/PHOSPHATIDYLCHOLINE TRANSFER PROTEIN SFH10-RELATED
OG0000712	2	1	3	2	10	4	1	2	2	2	2	2	33	33[PTHR12121:SF83]	CARBON CATABOLITE REPRESSOR PROTEIN 4 HOMOLOG 1-LIKE
OG0000713	1	1	2	2	8	4	1	3	3	3	3	2	33	33[PTHR10774:SF197]	CALCIUM-DEPENDENT LIPID-BINDING (CALB DOMAIN) FAMILY PROTEIN-RELATED
OG0000714	2	1	0	2	4	9	0	0	0	2	0	13	33	33[PTHR10366:SF575]	ALCOHOL DEHYDROGENASE-RELATED
OG0000715	1	1	2	2	14	2	1	4	2	2	1	1	33	33[PTHR24343:SF475]	NON-SPECIFIC SERINE/THREONINE PROTEIN KINASE
OG0000716	1	2	3	3	1	4	6	5	0	1	2	5	33	33[PTHR11709:SF402]	LACCASE
OG0000717	2	4	1	0	11	2	3	0	4	2	2	2	33	33[PTHR31225:SF148]	(3S,6E)-NEROLIDOL SYNTHASE 2, CHLOROPLASTIC/MITOCHONDRIAL-LIKE
OG0000718	1	2	2	4	5	3	2	10	0	2	0	2	33	33[PTHR11937:SF276]	ACTIN 3
OG0000719	1	1	1	1	16	2	1	2	2	1	3	2	33	33[PTHR45871:SF1]	N-ACETYLGLUCOSAMINYL-PHOSPHATIDYLINOSITOL BIOSYNTHETIC PROTEIN
OG0000720	1	2	2	3	2	4	1	9	2	3	3	1	33	33[PTHR44372:SF5]	SUBFAMILY NOT NAMED
OG0000721	1	2	4	3	2	5	1	5	2	2	4	2	33	33[PTHR10871:SF3]	40S RIBOSOMAL PROTEIN S18-RELATED
OG0000722	1	2	2	1	4	4	2	5	2	2	7	1	33	33[PTHR12341:SF56]	5'-3' EXORIBONUCLEASE
OG0000723	1	2	4	3	5	4	2	2	1	4	3	2	33	33[PTHR45950:SF13]	CLASS III HD-ZIP PROTEIN CNA1
OG0000724	1	1	2	2	2	4	2	5	3	5	4	2	33	33[PTHR11489:SF25]	40S RIBOSOMAL PROTEIN SA
OG0000725	1	2	2	2	8	3	0	5	4	2	2	2	33	33[PTHR46267:SF3]	TELOMERE REPEAT-BINDING FACTOR 4-RELATED
OG0000726	1	2	3	1	8	4	0	2	3	4	3	2	33	33[PTHR46761:SF5]	RAN GTPASE-ACTIVATING PROTEIN 2
OG0000727	1	3	5	1	4	2	1	2	1	7	3	3	33	33[PTHR48056:SF37]	PROTEIN NSP-INTERACTING KINASE 2-LIKE
OG0000728	0	2	2	1	0	4	1	11	1	2	7	2	33	33[PTHR33076:SF76]	NON-SPECIFIC LIPID-TRANSFER PROTEIN 1-RELATED
OG0000729	0	3	4	0	4	2	4	2	2	6	4	2	33	33[PTHR45811:SF32]	HEAVY METAL-ASSOCIATED DOMAIN PROTEIN
OG0000730	0	6	1	0	2	1	0	11	0	6	3	3	33	33[PTHR11260:SF679]	GLUTATHIONE S-TRANSFERASE
OG0000731	0	2	4	4	1	4	2	4	4	1	4	3	33	33[PTHR48000:SF36]	OS09G0431300 PROTEIN
OG0000732	0	1	0	2	0	0	0	1	29	0	0	0	33	33[PTHR38146:SF11]	BNAC09G29260D PROTEIN
OG0000733	0	1	9	0	3	7	0	0	0	11	0	2	33	33[PTHR13068:SF160]	TRANSCRIPTION TERMINATION FACTOR FAMILY PROTEIN, PUTATIVE ISOFORM 1-RELATED
OG0000734	0	0	4	3	3	4	0	10	2	2	2	3	33	33[PTHR15907:SF182]	PROTEIN PLANT CADMIUM RESISTANCE 1-RELATED
OG0000735	0	0	1	0	9	5	0	0	0	10	3	5	33	33[PTHR46898:SF3]	SENESCENCE-ASSOCIATED CARBOXYLESTERASE 101
OG0000736	0	0	0	0	0	1	0	0	0	1	0	31	33	33[PTHR31170:SF9]	PROTEIN, PUTATIVE (DUF247)-RELATED
OG0000737	0	0	0	0	0	0	33	0	0	0	0	0	33	NO
OG0000738	0	0	0	0	0	0	0	3	0	30	0	0	33	33[PTHR23155:SF1139]	NBS-LRR TYPE DISEASE RESISTANCE PROTEIN
OG0000739	0	0	0	0	0	0	0	0	0	33	0	0	33	NO
OG0000740	0	0	0	0	0	0	0	0	0	33	0	0	33	33[PTHR31384:SF5]	AUXIN RESPONSE FACTOR 3
OG0000741	2	0	6	2	2	2	2	7	0	3	4	2	32	32[PTHR45687:SF39]	AQUAPORIN PIP2-4-RELATED
OG0000742	6	1	1	2	5	1	2	4	3	2	2	3	32	32[PTHR10772:SF37]	GROES-LIKE FAMILY PROTEIN
OG0000743	30	0	0	0	0	0	2	0	0	0	0	0	32	32[PTHR33116:SF39]	RETROTRANSPOSON, UNCLASSIFIED-LIKE PROTEIN
OG0000744	2	1	4	1	4	2	3	3	1	5	4	2	32	32[PTHR13148:SF8]	POST-GPI ATTACHMENT TO PROTEINS FACTOR 3
OG0000745	1	0	0	29	0	0	0	2	0	0	0	0	32	32[PTHR30128:SF61]	PHOTOSYSTEM I P700 CHLOROPHYLL A APOPROTEIN A1
OG0000746	2	2	3	3	2	2	2	3	3	6	2	2	32	32[PTHR44137:SF32]	HEAT SHOCK PROTEIN-LIKE
OG0000747	2	1	1	0	18	0	0	0	1	7	1	1	32	32[PTHR10501:SF41]	PROTEIN COUCH POTATO
OG0000748	1	2	2	1	10	4	2	2	2	3	1	2	32	32[PTHR24096:SF382]	4-COUMARATE--COA LIGASE 2-LIKE
OG0000749	2	2	2	10	4	2	2	2	1	2	2	1	32	32[PTHR12826:SF13]	RNA-BINDING PROTEIN PNO1
OG0000750	2	7	3	1	2	4	3	2	1	2	3	2	32	32[PTHR43161:SF17]	L-IDONATE 5-DEHYDROGENASE
OG0000751	1	2	3	3	6	4	2	2	3	3	1	2	32	32[PTHR32002:SF44]	PROTEIN NLP4
OG0000752	1	1	2	1	12	2	1	2	1	3	4	2	32	32[PTHR24031:SF728]	BNAC02G41920D PROTEIN
OG0000753	2	0	1	1	0	9	13	0	3	0	0	3	32	32[PTHR23155:SF958]	OS09G0479500 PROTEIN
OG0000754	2	2	2	1	10	4	1	2	2	3	1	2	32	32[PTHR11266:SF76]	PEROXISOMAL MEMBRANE 22 KDA FAMILY PROTEIN
OG0000755	2	2	4	4	1	6	1	4	1	3	2	2	32	32[PTHR12411:SF749]	CYSTEINE PROTEASE
OG0000756	2	1	1	1	19	2	0	2	1	1	1	1	32	32[PTHR43173:SF22]	ABC2 HOMOLOG 13
OG0000757	3	5	2	1	0	2	9	2	2	1	2	3	32	32[PTHR24298:SF491]	CYTOCHROME P450 93A2
OG0000758	5	2	1	3	2	5	1	4	2	3	0	4	32	32[PTHR43329:SF58]	OS05G0273800 PROTEIN
OG0000759	2	2	6	2	2	3	0	3	4	5	1	2	32	32[PTHR10177:SF427]	CYCLIN D3.1 PROTEIN
OG0000760	3	0	0	1	3	9	3	0	0	7	4	2	32	32[PTHR31375:SF219]	PUTATIVE-RELATED
OG0000761	1	2	4	4	3	3	4	3	2	3	1	2	32	32[PTHR11002:SF56]	BETA CARBONIC ANHYDRASE 2, CHLOROPLASTIC
OG0000762	1	2	2	1	2	6	2	5	5	2	3	1	32	32[PTHR11528:SF111]	HEAT SHOCK PROTEIN 90-1
OG0000763	2	2	2	1	2	6	3	8	0	1	4	1	32	32[PTHR31917:SF42]	DUF724 DOMAIN-CONTAINING PROTEIN 4-RELATED
OG0000764	1	1	2	3	7	6	1	1	2	3	3	2	32	32[PTHR45618:SF12]	MITOCHONDRIAL UNCOUPLING PROTEIN 1
OG0000765	2	3	8	0	3	2	0	0	0	2	9	3	32	32[PTHR32468:SF17]	CATION/H(+) ANTIPORTER 4
OG0000766	2	0	2	0	12	2	1	6	1	1	3	2	32	32[PTHR10857:SF120]	PROTEIN BONZAI 3
OG0000767	2	1	6	2	5	4	1	4	0	3	3	1	32	32[PTHR11909:SF390]	CASEIN KINASE I-LIKE PROTEIN
OG0000768	1	1	1	1	14	2	2	6	1	1	1	1	32	32[PTHR11476:SF7]	HISTIDYL-TRNA SYNTHETASE
OG0000769	4	2	5	2	2	1	4	4	0	3	3	2	32	32[PTHR10168:SF215]	GLUTAREDOXIN-C5
OG0000770	4	2	0	0	3	14	1	4	0	1	1	2	32	32[PTHR31238:SF225]	GERMIN-LIKE PROTEIN
OG0000771	1	2	4	6	2	5	1	2	2	2	2	3	32	32[PTHR45988:SF43]	ZINC FINGER PROTEIN ZAT10
OG0000772	2	1	4	2	6	4	1	3	0	3	3	3	32	32[PTHR11722:SF11]	60S RIBOSOMAL PROTEIN L13
OG0000773	1	1	1	3	13	2	2	3	1	2	2	1	32	32[PTHR31133:SF2]	EXPRESSED PROTEIN
OG0000774	2	1	3	2	9	2	2	2	2	3	2	2	32	32[PTHR46234:SF3]	ALPHA/BETA-HYDROLASES SUPERFAMILY PROTEIN
OG0000775	1	3	4	1	0	3	1	5	7	3	1	3	32	32[PTHR10366:SF563]	VESTITONE REDUCTASE-LIKE
OG0000776	2	2	2	2	10	3	0	2	2	3	2	2	32	32[PTHR12374:SF60]	TRANSCRIPTIONAL ADAPTER ADA2B
OG0000777	2	1	1	6	7	2	1	4	4	2	1	1	32	32[PTHR46443:SF3]	FCS-LIKE ZINC FINGER 8
OG0000778	1	2	3	3	5	4	2	3	2	2	3	2	32	32[PTHR45693:SF36]	TRANSCRIPTION FACTOR TGA1
OG0000779	2	3	1	1	0	12	4	2	2	4	0	1	32	32[PTHR22601:SF61]	OLIGOPEPTIDE TRANSPORTER 5
OG0000780	2	1	3	3	8	2	2	4	1	2	3	1	32	32[PTHR22891:SF122]	PROTEIN ARGONAUTE 10
OG0000781	1	2	3	2	4	4	1	4	1	4	4	2	32	32[PTHR46245:SF3]	B3 DOMAIN-CONTAINING TRANSCRIPTION REPRESSOR VAL1
OG0000782	1	2	3	3	4	3	3	4	3	2	2	2	32	32[PTHR46344:SF17]	F-BOX DOMAIN, GALACTOSE OXIDASE, BETA-PROPELLER-RELATED
OG0000783	3	0	3	2	13	4	0	4	0	1	1	1	32	32[PTHR12210:SF111]	OS05G0513200 PROTEIN
OG0000784	1	1	7	4	2	2	3	2	3	2	3	2	32	32[PTHR14493:SF116]	ZINC FINGER CCCH DOMAIN-CONTAINING PROTEIN 20
OG0000785	2	5	2	1	5	4	2	4	1	4	0	2	32	32[PTHR11206:SF388]	PROTEIN DETOXIFICATION
OG0000786	1	2	7	1	3	6	0	2	3	4	1	2	32	32[PTHR31989:SF138]	NAC DOMAIN-CONTAINING PROTEIN 12
OG0000787	1	2	6	6	2	1	2	2	3	3	2	2	32	32[PTHR10543:SF123]	9-CIS-EPOXYCAROTENOID DIOXYGENASE NCED5, CHLOROPLASTIC-RELATED
OG0000788	4	3	0	2	0	3	1	2	1	1	5	10	32	32[PTHR31623:SF59]	HXXXD-TYPE ACYL-TRANSFERASE FAMILY PROTEIN
OG0000789	2	1	3	1	13	4	1	2	0	2	2	1	32	32[PTHR31312:SF4]	TWO-COMPONENT RESPONSE REGULATOR-LIKE APRR2
OG0000790	1	1	1	0	2	0	0	2	1	22	1	1	32	32[PTHR12233:SF2]	VACUOLAR PROTEIN SORTING-ASSOCIATED PROTEIN 26C
OG0000791	1	1	3	2	11	4	2	2	1	1	2	2	32	32[PTHR13140:SF748]	P-LOOP NUCLEOSIDE TRIPHOSPHATE HYDROLASE SUPERFAMILY PROTEIN
OG0000792	1	1	4	4	6	4	0	4	1	2	3	2	32	32[PTHR10108:SF1091]	METHYLTRANSFERASE PMT12-RELATED
OG0000793	1	1	1	3	1	7	1	0	0	9	3	5	32	32[PTHR31062:SF176]	XYLOGLUCAN ENDOTRANSGLUCOSYLASE/HYDROLASE PROTEIN 15
OG0000794	1	2	5	3	4	4	1	2	2	3	2	3	32	32[PTHR23504:SF95]	MAJOR FACILITATOR SUPERFAMILY PROTEIN
OG0000795	1	1	3	3	4	4	4	6	1	2	1	2	32	32[PTHR31618:SF16]	MECHANOSENSITIVE ION CHANNEL PROTEIN
OG0000796	1	0	0	2	1	1	0	0	2	0	20	5	32	32[PTHR46033:SF9]	SERINE/THREONINE-PROTEIN PHOSPHATASE 7 LONG FORM HOMOLOG
OG0000797	1	0	2	3	17	2	0	2	1	2	1	1	32	32[PTHR10694:SF109]	JUMONJI 14-RELATED
OG0000798	1	1	3	1	6	2	4	3	0	6	1	4	32	32[PTHR43880:SF53]	ALCOHOL DEHYDROGENASE 1
OG0000799	1	1	2	1	17	2	1	2	1	2	1	1	32	32[PTHR12917:SF1]	AT13091P
OG0000800	2	0	2	0	11	3	3	0	0	6	0	5	32	32[PTHR47976:SF47]	G-TYPE LECTIN S-RECEPTOR-LIKE SERINE/THREONINE-PROTEIN KINASE RLK1
OG0000801	1	4	2	2	2	5	1	4	3	2	4	2	32	32[PTHR31865:SF29]	BNAA04G24650D PROTEIN
OG0000802	1	1	1	2	7	3	3	4	2	5	1	2	32	32[PTHR11206:SF306]	PROTEIN DETOXIFICATION
OG0000803	0	1	2	1	3	1	1	10	1	1	5	6	32	32[PTHR31692:SF57]	EXPANSIN-B2-RELATED
OG0000804	0	4	1	2	20	0	0	0	0	1	3	1	32	32[PTHR10891:SF911]	SUBFAMILY NOT NAMED
OG0000805	0	2	4	3	1	5	4	4	3	2	2	2	32	32[PTHR47958:SF66]	DEAD-BOX ATP-DEPENDENT RNA HELICASE 40
OG0000806	0	23	0	0	5	1	0	0	0	1	0	2	32	32[PTHR11945:SF648]	BOX PROTEIN, PUTATIVE-RELATED
OG0000807	0	3	3	5	1	4	0	2	4	2	3	5	32	32[PTHR13878:SF127]	CYTOKININ DEHYDROGENASE 3
OG0000808	0	13	2	0	10	1	0	0	0	0	6	0	32	32[PTHR31170:SF9]	PROTEIN, PUTATIVE (DUF247)-RELATED
OG0000809	0	1	3	2	18	4	0	0	1	1	1	1	32	32[PTHR44094:SF15]	BNAA01G05380D PROTEIN
OG0000810	0	6	1	1	5	2	1	9	2	2	2	1	32	32[PTHR23024:SF434]	ACETYL ESTERASE
OG0000811	0	2	2	1	5	5	1	4	2	1	5	4	32	32[PTHR31218:SF244]	WAT1-RELATED PROTEIN
OG0000812	0	2	1	5	16	0	0	0	2	1	3	2	32	32[PTHR48055:SF10]	SUBFAMILY NOT NAMED
OG0000813	0	4	4	0	4	7	1	4	1	5	2	0	32	32[PTHR10263:SF63]	V-TYPE PROTON ATPASE PROTEOLIPID SUBUNIT
OG0000814	0	0	32	0	0	0	0	0	0	0	0	0	32	32[PTHR24282:SF219]	CYTOCHROME P450 CYP749A22-LIKE ISOFORM X1
OG0000815	0	0	10	0	1	0	0	0	0	4	6	11	32	32[PTHR31509:SF74]	DUF241 DOMAIN PROTEIN
OG0000816	0	0	0	29	0	0	0	0	2	1	0	0	32	32[PTHR33116:SF40]	BNAA09G28300D PROTEIN
OG0000817	0	0	0	0	32	0	0	0	0	0	0	0	32	32[PTHR48062:SF1]	LRR RECEPTOR-LIKE SERINE/THREONINE-PROTEIN KINASE GSO1 ISOFORM X1
OG0000818	0	0	0	0	0	32	0	0	0	0	0	0	32	NO
OG0000819	0	0	0	0	0	0	32	0	0	0	0	0	32	32[PTHR23003:SF3]	FI21236P1
OG0000820	0	0	0	0	0	0	32	0	0	0	0	0	32	NO
OG0000821	0	0	0	0	0	0	32	0	0	0	0	0	32	32[PTHR47074:SF37]	PROTEIN, PUTATIVE-RELATED
OG0000822	0	0	0	0	0	0	0	32	0	0	0	0	32	32[PTHR47956:SF5]	CYTOCHROME P450 71B16-RELATED
OG0000823	0	0	0	0	0	0	0	0	32	0	0	0	32	32[PTHR47746:SF9]	SUBFAMILY NOT NAMED
OG0000824	0	0	0	0	0	0	0	0	0	0	32	0	32	32[PTHR31900]	F-BOX/RNI SUPERFAMILY PROTEIN-RELATED
OG0000825	27	0	0	0	0	0	0	1	0	0	1	2	31	31[PTHR33710:SF35]	SUBFAMILY NOT NAMED
OG0000826	2	2	2	5	1	4	2	6	0	3	3	1	31	31[PTHR31062:SF216]	XYLOGLUCAN ENDOTRANSGLUCOSYLASE/HYDROLASE PROTEIN 4
OG0000827	3	2	4	4	2	2	1	5	1	2	2	3	31	31[PTHR43874:SF7]	TWO-COMPONENT RESPONSE REGULATOR
OG0000828	31	0	0	0	0	0	0	0	0	0	0	0	31	NO
OG0000829	4	1	1	2	5	0	2	7	0	3	3	3	31	31[PTHR31669:SF235]	PROTEIN FAR1-RELATED SEQUENCE 5-LIKE
OG0000830	4	1	2	1	5	2	2	7	1	2	3	1	31	31[PTHR42898:SF2]	TROPINONE REDUCTASE-LIKE PROTEIN, CHLOROPLASTIC
OG0000831	3	2	2	1	5	2	2	3	2	3	3	3	31	31[PTHR10366:SF627]	CINNAMOYL-COA REDUCTASE-LIKE PROTEIN
OG0000832	2	1	2	2	9	1	1	4	3	2	3	1	31	31[PTHR23510:SF67]	SPX DOMAIN, MAJOR FACILITATOR SUPERFAMILY-RELATED
OG0000833	1	2	3	2	5	5	1	2	1	4	3	2	31	31[PTHR24349:SF426]	BNAA09G05220D PROTEIN
OG0000834	1	1	2	1	16	2	1	2	1	1	2	1	31	31[PTHR11141:SF2]	PROTEIN TRANSPORT PROTEIN SEC23
OG0000835	4	1	2	2	1	0	3	2	0	4	10	2	31	31[PTHR31645:SF40]	METAL-NICOTIANAMINE TRANSPORTER YSL8-RELATED
OG0000836	3	1	4	2	4	5	1	1	3	3	3	1	31	31[PTHR10369:SF38]	60S RIBOSOMAL PROTEIN L44-LIKE
OG0000837	1	1	3	3	8	4	2	2	1	2	3	1	31	31[PTHR31422:SF0]	MYOSIN-BINDING PROTEIN 7
OG0000838	2	1	4	3	5	4	1	4	1	2	2	2	31	31[PTHR10906:SF31]	F9K20.24 PROTEIN
OG0000839	4	1	1	0	10	4	2	2	1	4	1	1	31	31[PTHR11709:SF237]	CUPREDOXIN SUPERFAMILY PROTEIN
OG0000840	3	2	3	1	7	4	2	2	1	3	1	2	31	31[PTHR14363:SF34]	HEPARANASE-LIKE PROTEIN 3
OG0000841	1	1	3	1	14	1	1	4	2	1	1	1	31	31[PTHR21539:SF0]	SAGA-ASSOCIATED FACTOR 29
OG0000842	2	2	4	3	1	3	3	6	2	1	3	1	31	31[PTHR13691:SF48]	60S RIBOSOMAL PROTEIN L8
OG0000843	7	1	1	1	3	5	0	3	1	1	0	8	31	31[PTHR48049:SF91]	ANTHOCYANIDIN 3-O-GLUCOSIDE 2'''-O-XYLOSYLTRANSFERASE-RELATED
OG0000844	5	3	2	1	12	0	1	3	1	1	1	1	31	31[PTHR24055:SF492]	CYCLIN-DEPENDENT KINASE F-4
OG0000845	4	2	1	3	0	3	1	9	2	3	1	2	31	31[PTHR23023:SF254]	FLAVIN-CONTAINING MONOOXYGENASE
OG0000846	5	1	2	6	1	4	0	2	3	1	5	1	31	31[PTHR45821:SF5]	SNF2 DOMAIN-CONTAINING PROTEIN CLASSY 4
OG0000847	1	2	3	3	5	3	1	4	1	3	1	4	31	31[PTHR24054:SF47]	CASEIN KINASE II SUBUNIT ALPHA-3
OG0000848	4	11	0	0	1	1	0	3	0	2	1	8	31	31[PTHR31009:SF50]	SAM-DEPENDENT CARBOXYL METHYLTRANSFERASE
OG0000849	9	0	1	4	0	2	1	10	3	0	1	0	31	31[PTHR22835:SF525]	SUBFAMILY NOT NAMED
OG0000850	1	1	1	1	18	2	0	2	1	1	1	2	31	31[PTHR10644:SF6]	CLEAVAGE AND POLYADENYLATION SPECIFICITY FACTOR (CPSF) A SUBUNIT PROTEIN
OG0000851	2	2	3	2	3	4	2	4	1	4	2	2	31	31[PTHR11003:SF271]	OUTWARD RECTIFYING POTASSIUM CHANNEL PROTEIN
OG0000852	3	3	5	0	3	3	0	5	4	2	1	2	31	31[PTHR31174]	SEED MATURATION FAMILY PROTEIN
OG0000853	1	1	2	2	3	3	3	6	2	4	2	2	31	31[PTHR31190:SF132]	ETHYLENE-RESPONSIVE TRANSCRIPTION FACTOR 1B
OG0000854	1	2	3	2	8	1	2	2	2	2	4	2	31	31[PTHR45798:SF44]	RING-H2 FINGER PROTEIN ATL74
OG0000855	3	1	3	2	7	5	0	2	1	3	2	2	31	31[PTHR23147:SF198]	PRE-MRNA-SPLICING FACTOR SF2-LIKE PROTEIN
OG0000856	2	2	2	3	1	8	0	6	1	2	3	1	31	31[PTHR48021:SF13]	SUGAR TRANSPORTER ERD6-LIKE 7
OG0000857	1	2	2	3	2	3	2	3	1	5	3	4	31	31[PTHR10108:SF1059]	METHYLTRANSFERASE PMT15-RELATED
OG0000858	3	1	3	1	10	4	1	2	2	2	2	0	31	31[PTHR34224:SF4]	INTERACTOR OF CONSTITUTIVE ACTIVE ROPS 2, CHLOROPLASTIC
OG0000859	2	1	2	1	11	2	1	2	1	6	1	1	31	31[PTHR23326:SF21]	BNAA10G16600D PROTEIN
OG0000860	2	1	1	1	14	4	0	1	2	2	2	1	31	31[PTHR31348:SF13]	EID1-LIKE F-BOX PROTEIN 1
OG0000861	2	1	1	1	18	2	1	2	0	1	1	1	31	31[PTHR42851:SF13]	OS08G0477800 PROTEIN
OG0000862	1	1	3	1	6	3	2	6	1	2	3	2	31	31[PTHR12383:SF30]	PEPTIDASE S24/S26A/S26B/S26C FAMILY PROTEIN
OG0000863	2	1	4	3	0	1	1	3	0	2	4	10	31	31[PTHR42820:SF21]	SHORT-CHAIN DEHYDROGENASE REDUCTASE 3B-LIKE
OG0000864	1	1	3	4	11	3	1	2	2	0	2	1	31	31[PTHR31580:SF38]	FILAMENT-PLANT-LIKE PROTEIN
OG0000865	2	2	6	2	2	3	2	4	1	3	2	2	31	31[PTHR47992:SF4]	PROTEIN PHOSPHATASE 2C FAMILY PROTEIN
OG0000866	1	3	5	4	2	3	1	4	2	2	2	2	31	31[PTHR46080:SF4]	MITOCHONDRIAL SUBSTRATE CARRIER-LIKE PROTEIN
OG0000867	2	2	3	3	2	4	2	4	1	4	3	1	31	31[PTHR31734:SF112]	AUXIN-INDUCED PROTEIN
OG0000868	3	2	4	2	2	2	2	4	2	3	3	2	31	31[PTHR10809:SF101]	VESICLE-ASSOCIATED MEMBRANE-PROTEIN-ASSOCIATED PROTEIN-RELATED
OG0000869	1	1	2	4	5	2	2	1	2	2	8	1	31	31[PTHR31169:SF8]	OS05G0300700 PROTEIN
OG0000870	1	2	4	2	7	2	1	4	3	1	2	2	31	31[PTHR10177:SF437]	CYCLIN-D5-1
OG0000871	1	1	4	1	8	4	2	4	1	2	2	1	31	31[PTHR14000:SF6]	OS08G0100800 PROTEIN
OG0000872	1	2	3	2	6	2	0	4	1	3	5	2	31	31[PTHR24343:SF446]	SERINE/THREONINE-PROTEIN KINASE SAPK1
OG0000873	5	1	1	1	9	5	1	2	1	1	3	1	31	31[PTHR11614:SF146]	ALPHA/BETA-HYDROLASES SUPERFAMILY PROTEIN
OG0000874	2	2	3	1	8	3	1	4	2	2	1	2	31	31[PTHR13408:SF6]	DNA-DIRECTED RNA POLYMERASE III SUBUNIT RPC4-LIKE ISOFORM X1
OG0000875	1	1	3	1	14	2	2	2	1	2	1	1	31	31[PTHR19432:SF27]	SUCROSE TRANSPORT PROTEIN SUC3
OG0000876	1	1	1	0	3	7	0	12	1	5	0	0	31	31[PTHR31391:SF101]	B3 DOMAIN-CONTAINING PROTEIN OS01G0234100
OG0000877	1	2	6	4	3	4	1	1	2	1	4	2	31	31[PTHR31875:SF23]	PROTEIN DEHYDRATION-INDUCED 19 HOMOLOG 4
OG0000878	1	1	3	2	0	4	2	10	2	3	2	1	31	31[PTHR48100:SF30]	PHOSPHOGLYCERATE MUTASE-LIKE PROTEIN 1
OG0000879	1	1	2	1	16	2	1	2	1	2	1	1	31	31[PTHR23137:SF29]	VESICLE TRANSPORT PROTEIN
OG0000880	1	1	3	2	7	4	2	4	1	2	2	2	31	31[PTHR14005:SF3]	EUKARYOTIC TRANSLATION INITIATION FACTOR 3 SUBUNIT A
OG0000881	2	4	1	0	0	0	1	13	2	0	1	7	31	31[PTHR33491:SF5]	OSJNBA0016N04.9 PROTEIN
OG0000882	1	1	1	1	1	2	1	18	1	1	2	1	31	31[PTHR24296:SF8]	CYTOCHROME P450 704B1
OG0000883	2	1	1	1	13	3	0	2	1	2	3	2	31	31[PTHR12377:SF8]	PROTEIN AE7-LIKE
OG0000884	1	2	2	2	9	2	1	5	1	2	2	2	31	31[PTHR11413:SF103]	CYSTEINE PROTEINASE INHIBITOR 6
OG0000885	2	1	6	4	2	2	6	2	0	2	3	1	31	31[PTHR12542:SF38]	EXOCYST SUBUNIT EXO70 FAMILY PROTEIN
OG0000886	1	4	2	2	3	4	0	5	1	4	3	2	31	31[PTHR43228:SF12]	TWO-COMPONENT RESPONSE REGULATOR 24
OG0000887	1	3	2	3	0	4	2	9	1	1	1	4	31	31[PTHR11941:SF75]	ENOYL-COA DELTA ISOMERASE 2, PEROXISOMAL
OG0000888	1	1	2	1	15	2	0	4	1	2	1	1	31	31[PTHR47491:SF4]	CAP-GLY DOMAIN LINKER
OG0000889	1	1	0	0	1	5	2	12	5	0	2	2	31	31[PTHR11260:SF662]	S-TRANSFERASE TAU 22, PUTATIVE-RELATED
OG0000890	1	0	5	7	3	4	1	3	0	2	3	2	31	31[PTHR23050:SF403]	CALMODULIN-2
OG0000891	1	2	2	2	2	5	1	8	2	2	3	1	31	31[PTHR31044:SF35]	CARBOHYDRATE-BINDING X8 DOMAIN SUPERFAMILY PROTEIN
OG0000892	1	3	2	3	1	1	0	8	5	3	0	4	31	31[PTHR11527:SF325]	17.8 KDA CLASS I HEAT SHOCK PROTEIN-LIKE
OG0000893	1	1	2	3	1	3	9	5	0	2	3	1	31	31[PTHR31415:SF105]	LATE EMBRYOGENESIS ABUNDANT PROTEIN
OG0000894	1	1	3	2	1	5	2	4	4	3	3	2	31	31[PTHR10252:SF98]	HISTONE SUPERFAMILY PROTEIN
OG0000895	1	2	4	0	4	5	3	3	1	5	1	2	31	31[PTHR33470:SF40]	POLLEN OLE E I FAMILY ALLERGEN
OG0000896	1	1	3	1	13	3	1	2	1	2	2	1	31	31[PTHR12378:SF53]	THIOL PEPTIDASE FAMILY PROTEIN, PUTATIVE-RELATED
OG0000897	2	3	3	3	2	4	3	3	2	2	2	2	31	31[PTHR22298:SF126]	ENDOGLUCANASE 2
OG0000898	1	1	4	3	11	2	1	2	1	2	2	1	31	31[PTHR23339:SF104]	METAL ION-BINDING PROTEIN
OG0000899	1	1	1	1	4	2	2	6	0	3	6	4	31	31[PTHR23500:SF460]	SUGAR TRANSPORT PROTEIN 11
OG0000900	1	1	1	1	18	2	1	1	2	1	1	1	31	31[PTHR35473]	FAMILY NOT NAMED
OG0000901	0	2	5	3	3	1	0	8	3	3	1	2	31	31[PTHR11655:SF40]	60S RIBOSOMAL PROTEIN L9-LIKE
OG0000902	0	1	2	1	3	3	0	1	2	6	11	1	31	31[PTHR31009:SF98]	SAM DEPENDENT CARBOXYL METHYLTRANSFERASE-RELATED
OG0000903	0	3	1	1	2	0	6	0	0	7	3	8	31	31[PTHR34574:SF10]	CALCIUM-BINDING EF-HAND FAMILY PROTEIN-LIKE
OG0000904	0	8	3	0	4	8	1	0	0	3	0	4	31	31[PTHR31388:SF176]	PEROXIDASE 22-RELATED
OG0000905	0	1	7	0	0	4	0	0	0	5	0	14	31	31[PTHR32009:SF60]	TOLL/INTERLEUKIN-1 RECEPTOR-LIKE PROTEIN
OG0000906	0	2	1	4	5	2	1	10	2	2	1	1	31	31[PTHR13859:SF20]	PROTEIN, PUTATIVE-RELATED
OG0000907	0	1	0	0	0	0	30	0	0	0	0	0	31	31[PTHR33144:SF27]	SUBFAMILY NOT NAMED
OG0000908	0	4	0	9	1	5	0	0	1	3	0	8	31	31[PTHR31907:SF4]	MLP-LIKE PROTEIN 34-RELATED
OG0000909	0	1	1	0	12	0	12	0	2	0	0	3	31	31[PTHR23155:SF1044]	OS12G0491200 PROTEIN
OG0000910	0	1	2	1	19	2	1	0	2	1	2	0	31	31[PTHR24056:SF457]	SUBFAMILY NOT NAMED
OG0000911	0	2	2	3	7	3	1	4	2	3	2	2	31	31[PTHR12741:SF88]	BNAC03G35120D PROTEIN
OG0000912	0	2	1	4	4	7	0	0	1	1	7	4	31	31[PTHR44489:SF1]	ZINC FINGER CCCH DOMAIN-CONTAINING PROTEIN 48-LIKE ISOFORM X1
OG0000913	0	0	0	0	0	31	0	0	0	0	0	0	31	NO
OG0000914	0	0	0	0	0	31	0	0	0	0	0	0	31	NO
OG0000915	0	0	0	0	0	31	0	0	0	0	0	0	31	NO
OG0000916	0	0	0	0	0	0	31	0	0	0	0	0	31	NO
OG0000917	0	0	0	0	0	0	31	0	0	0	0	0	31	31[PTHR47074:SF37]	PROTEIN, PUTATIVE-RELATED
OG0000918	0	0	0	0	0	0	0	31	0	0	0	0	31	NO
OG0000919	0	0	0	0	0	0	0	0	0	31	0	0	31	NO
OG0000920	0	0	0	0	0	0	0	0	0	0	31	0	31	31[PTHR27008:SF237]	LRR RECEPTOR-LIKE KINASE
OG0000921	0	0	0	0	0	0	0	0	0	0	31	0	31	31[PTHR33018:SF19]	MYB/SANT-LIKE DNA-BINDING DOMAIN PROTEIN
OG0000922	0	0	0	0	0	0	0	0	0	0	31	0	31	31[PTHR47074:SF32]	PROTEIN, PUTATIVE-RELATED
OG0000923	1	1	2	2	14	2	1	2	2	1	1	1	30	30[PTHR11671:SF3]	V-TYPE PROTON ATPASE SUBUNIT D-RELATED
OG0000924	1	1	1	1	17	2	2	1	1	1	1	1	30	30[PTHR12103:SF12]	FI20020P1
OG0000925	11	1	1	3	2	0	2	8	0	1	0	1	30	30[PTHR24282:SF148]	CYTOCHROME P450 72A15-LIKE
OG0000926	30	0	0	0	0	0	0	0	0	0	0	0	30	30[PTHR31286:SF27]	SUBFAMILY NOT NAMED
OG0000927	1	2	1	2	13	1	2	2	1	2	2	1	30	30[PTHR11203:SF48]	SUBFAMILY NOT NAMED
OG0000928	1	1	2	3	7	4	2	2	3	2	2	1	30	30[PTHR13402:SF6]	SECRETORY 16, ISOFORM I
OG0000929	2	1	3	2	0	5	2	0	1	7	2	5	30	30[PTHR47990:SF128]	2-OXOGLUTARATE (2OG) AND FE(II)-DEPENDENT OXYGENASE SUPERFAMILY PROTEIN
OG0000930	1	3	3	2	4	0	3	3	6	5	0	0	30	30[PTHR11206:SF402]	PROTEIN DETOXIFICATION
OG0000931	4	2	4	2	0	3	2	1	0	2	8	2	30	30[PTHR27007:SF193]	L-TYPE LECTIN-DOMAIN CONTAINING RECEPTOR KINASE VII.1
OG0000932	3	1	4	2	5	2	1	6	2	2	1	1	30	30[PTHR31066:SF10]	OCTICOSAPEPTIDE/PHOX/BEM1P FAMILY PROTEIN
OG0000933	4	1	2	2	6	3	0	6	1	1	3	1	30	30[PTHR45821:SF1]	PROTEIN CHROMATIN REMODELING 35
OG0000934	7	3	2	0	1	2	1	7	0	2	2	3	30	30[PTHR24298:SF428]	CYTOCHROME P450 FAMILY FLAVONE SYNTHASE
OG0000935	1	2	3	3	6	5	0	2	0	4	2	2	30	30[PTHR31683:SF81]	PECTATE LYASE
OG0000936	2	2	5	2	2	4	2	1	2	4	3	1	30	30[PTHR11524:SF47]	60S RIBOSOMAL PROTEIN L7-RELATED
OG0000937	2	1	4	3	5	2	1	3	2	3	2	2	30	30[PTHR11871:SF43]	SERINE/THREONINE-PROTEIN PHOSPHATASE 2A 55 KDA REGULATORY SUBUNIT B
OG0000938	1	1	3	2	4	1	2	4	2	1	2	7	30	30[PTHR31321:SF31]	PECTINESTERASE QRT1
OG0000939	1	0	4	5	4	6	1	2	0	1	5	1	30	30[PTHR12411:SF711]	SUBFAMILY NOT NAMED
OG0000940	2	2	3	2	1	3	2	5	2	3	3	2	30	30[PTHR12224:SF4]	BETA-1,4-N-ACETYLGLUCOSAMINYLTRANSFERASE FAMILY PROTEIN
OG0000941	1	2	3	2	10	4	1	2	1	2	1	1	30	30[PTHR47269:SF3]	PEPTIDYL-PROLYL CIS-TRANS ISOMERASE CYP21-3, MITOCHONDRIAL
OG0000942	1	1	2	0	0	1	0	0	0	24	0	1	30	30[PTHR23155:SF1003]	SUBFAMILY NOT NAMED
OG0000943	1	1	3	2	9	4	0	3	2	2	2	1	30	30[PTHR45686:SF15]	ADP-RIBOSYLATION FACTOR GTPASE-ACTIVATING PROTEIN AGD9-RELATED
OG0000944	1	2	2	2	1	3	2	4	6	2	1	4	30	30[PTHR10641:SF586]	TRANSCRIPTION FACTOR MYB106
OG0000945	2	2	3	1	1	4	6	2	1	4	2	2	30	30[PTHR32246:SF117]	SUBFAMILY NOT NAMED
OG0000946	1	2	2	3	3	3	2	6	2	1	4	1	30	30[PTHR11014:SF119]	IAA-AMINO ACID HYDROLASE ILR1-LIKE 4
OG0000947	1	2	5	3	1	1	1	6	1	4	3	2	30	30[PTHR31677:SF64]	ETHYLENE-RESPONSIVE TRANSCRIPTION FACTOR 6
OG0000948	5	3	3	0	7	0	0	1	3	0	0	8	30	30[PTHR47967:SF64]	ASPARTIC PROTEINASE NEPENTHESIN-1-LIKE
OG0000949	3	2	4	2	6	1	1	2	2	3	3	1	30	30[PTHR31066:SF2]	OCTICOSAPEPTIDE/PHOX/BEM1P
OG0000950	2	1	0	0	18	0	2	2	1	2	1	1	30	30[PTHR23504:SF108]	HIPPOCAMPUS ABUNDANT TRANSCRIPT-LIKE PROTEIN 1
OG0000951	2	1	1	1	12	3	1	2	1	3	2	1	30	30[PTHR45631:SF56]	TYROSINE KINASE DOMAIN PROTEIN
OG0000952	1	3	1	6	2	7	1	3	2	1	1	2	30	30[PTHR43349:SF76]	ISOFLAVONE REDUCTASE HOMOLOG P3-RELATED
OG0000953	2	0	0	2	5	5	0	1	0	4	7	4	30	30[PTHR23070:SF182]	NUCLEOSIDE TRIPHOSPHATE HYDROLASE SUPERFAMILY PROTEIN, PUTATIVE-RELATED
OG0000954	2	2	1	1	1	3	7	2	1	5	3	2	30	30[PTHR27006:SF252]	CYSTEINE-RICH RLK (RECEPTOR-LIKE KINASE) PROTEIN
OG0000955	1	2	5	2	3	4	2	4	0	3	2	2	30	30[PTHR21717:SF73]	TELOMERE REPEAT-BINDING PROTEIN 4-LIKE
OG0000956	2	1	2	1	14	1	1	2	2	2	1	1	30	30[PTHR46265:SF14]	RHO GTPASE-ACTIVATING PROTEIN 7-LIKE
OG0000957	1	2	4	2	5	4	2	2	1	3	2	2	30	30[PTHR43795:SF46]	AMINOTRANSFERASE ACS12-RELATED
OG0000958	1	2	2	2	7	5	1	1	2	3	1	3	30	30[PTHR43349:SF47]	BIFUNCTIONAL PINORESINOL-LARICIRESINOL REDUCTASE-LIKE
OG0000959	2	3	2	1	9	4	0	3	0	3	1	2	30	30[PTHR32295:SF42]	PROTEIN IQ-DOMAIN 31
OG0000960	1	1	1	1	15	2	2	2	1	2	1	1	30	30[PTHR33644:SF3]	RING/U-BOX SUPERFAMILY PROTEIN
OG0000961	1	2	3	3	2	5	2	2	2	5	2	1	30	30[PTHR19308:SF38]	PROTEIN CP5, PUTATIVE-RELATED
OG0000962	1	1	1	1	16	2	1	2	1	1	1	2	30	30[PTHR22807:SF64]	BNAA08G28690D PROTEIN
OG0000963	3	1	0	2	8	2	2	2	5	2	2	1	30	30[PTHR11654:SF297]	PROTEIN NRT1/ PTR FAMILY 8.3
OG0000964	2	1	2	2	10	2	1	4	2	1	2	1	30	30[PTHR46450:SF1]	INACTIVE HISTONE-LYSINE N-METHYLTRANSFERASE SUVR1-RELATED
OG0000965	2	1	1	1	4	2	2	0	1	4	6	6	30	30[PTHR48054:SF25]	RECEPTOR-LIKE PROTEIN KINASE HSL1
OG0000966	2	1	2	1	7	2	4	4	2	1	2	2	30	30[PTHR12052:SF9]	SUBFAMILY NOT NAMED
OG0000967	3	1	5	1	3	5	1	1	0	5	0	5	30	30[PTHR19241:SF635]	CASSETTE TRANSPORTER, PUTATIVE-RELATED
OG0000968	1	1	2	2	10	4	1	2	1	2	2	2	30	30[PTHR31422:SF1]	OS08G0442350 PROTEIN
OG0000969	2	0	0	1	2	1	0	0	1	0	22	1	30	30[PTHR34269:SF11]	TRANSCRIPTION FACTOR B3-DOMAIN FAMILY-RELATED
OG0000970	1	1	1	2	16	2	1	2	1	2	1	0	30	30[PTHR21450:SF2]	FAMILY PROTEIN, PUTATIVE (DUF630 AND DUF632)-RELATED
OG0000971	1	1	4	2	4	4	3	4	2	2	2	1	30	30[PTHR31071:SF2]	ACTIN CYTOSKELETON-REGULATORY COMPLEX PAN-LIKE PROTEIN
OG0000972	2	2	3	0	4	3	2	4	1	4	3	2	30	30[PTHR24286:SF103]	CYTOCHROME P450 FAMILY ABA 8'-HYDROXYLASE
OG0000973	2	2	3	2	2	6	2	4	1	3	2	1	30	30[PTHR10108:SF1119]	METHYLTRANSFERASE PMT2-RELATED
OG0000974	2	1	2	1	13	2	1	1	1	2	2	2	30	30[PTHR45376:SF5]	CHAPERONE DNAJ-DOMAIN SUPERFAMILY PROTEIN
OG0000975	2	1	2	2	10	4	1	2	2	2	1	1	30	30[PTHR24209:SF24]	PROTEIN DA1-LIKE
OG0000976	2	1	3	2	9	4	0	2	1	4	1	1	30	30[PTHR23180:SF405]	ADP-RIBOSYLATION FACTOR GTPASE-ACTIVATING PROTEIN AGD1
OG0000977	1	2	2	1	8	4	1	2	2	3	2	2	30	30[PTHR21385:SF5]	TRANSCRIPTION FACTOR C2H2 FAMILY-RELATED
OG0000978	2	2	5	4	2	1	3	4	1	4	0	2	30	30[PTHR11880:SF50]	LOW QUALITY PROTEIN: 40S RIBOSOMAL PROTEIN S15
OG0000979	1	1	3	0	16	0	2	1	1	3	1	1	30	30[PTHR31301:SF155]	LOB DOMAIN-CONTAINING PROTEIN 36-LIKE
OG0000980	3	2	3	2	6	2	0	5	1	2	2	2	30	30[PTHR11562:SF88]	METAL TOLERANCE PROTEIN A1
OG0000981	1	6	3	2	5	2	3	2	1	3	1	1	30	30[PTHR43675:SF20]	METHYLTRANSFERASE, PUTATIVE-RELATED
OG0000982	2	2	3	2	5	5	1	1	0	0	3	6	30	30[PTHR30620:SF91]	BETA-D-GLUCOSIDE GLUCOHYDROLASE
OG0000983	1	2	4	1	7	2	5	2	0	2	2	2	30	30[PTHR10223:SF6]	26S PROTEASOME NON-ATPASE REGULATORY SUBUNIT 4 HOMOLOG ISOFORM X1
OG0000984	1	1	6	3	3	5	0	2	0	3	4	2	30	30[PTHR11132:SF391]	SUBFAMILY NOT NAMED
OG0000985	1	3	2	2	11	3	2	2	1	0	1	2	30	30[PTHR11685:SF345]	RBR-TYPE E3 UBIQUITIN TRANSFERASE
OG0000986	1	2	1	1	2	7	3	2	2	4	2	3	30	30[PTHR10836:SF114]	GLYCERALDEHYDE-3-PHOSPHATE DEHYDROGENASE
OG0000987	4	1	3	4	4	4	1	2	0	4	2	1	30	30[PTHR45621:SF181]	SERINE/THREONINE-PROTEIN KINASE PBL11-RELATED
OG0000988	1	2	4	2	4	2	0	4	2	3	4	2	30	30[PTHR31153:SF13]	P-LOOP CONTAINING NUCLEOSIDE TRIPHOSPHATE HYDROLASES SUPERFAMILY PROTEIN
OG0000989	1	1	2	2	12	2	2	2	2	2	1	1	30	30[PTHR46741:SF2]	OS09G0413600 PROTEIN
OG0000990	2	1	2	3	1	4	2	5	0	2	7	1	30	30[PTHR31561:SF24]	3-KETOACYL-COA SYNTHASE 12
OG0000991	2	2	1	1	12	1	3	1	2	2	1	2	30	30[PTHR43520:SF24]	COPPER-TRANSPORTING ATPASE HMA5-RELATED
OG0000992	1	2	3	3	6	3	2	3	1	2	2	2	30	30[PTHR22572:SF154]	GLUCOSE-1-PHOSPHATE ADENYLYLTRANSFERASE FAMILY PROTEIN-RELATED
OG0000993	1	2	4	3	7	4	1	1	1	3	1	2	30	30[PTHR48021:SF23]	SUGAR TRANSPORTER ERD6-LIKE 6
OG0000994	1	1	1	3	9	2	2	6	0	2	1	2	30	30[PTHR32499:SF16]	FASCICLIN-LIKE ARABINOGALACTAN PROTEIN 17
OG0000995	2	1	3	1	10	4	0	3	2	2	1	1	30	30[PTHR47992:SF69]	PROTEIN PHOSPHATASE 2C 38-RELATED
OG0000996	2	1	2	2	8	2	3	5	1	1	2	1	30	30[PTHR13205:SF19]	BNAC04G12540D PROTEIN
OG0000997	1	2	3	2	6	6	1	2	1	2	2	2	30	30[PTHR14859:SF10]	ENDONUCLEASE/EXONUCLEASE/PHOSPHATASE FAMILY PROTEIN
OG0000998	1	1	1	1	9	10	1	1	1	1	2	1	30	30[PTHR31739:SF3]	ENT-KAUR-16-ENE SYNTHASE, CHLOROPLASTIC
OG0000999	1	0	1	0	0	11	8	4	0	1	1	3	30	30[PTHR21495:SF80]	DIRIGENT PROTEIN 23
OG0001000	1	1	1	1	18	2	1	1	1	1	1	1	30	30[PTHR31846:SF20]	CRM-DOMAIN CONTAINING FACTOR CFM2, CHLOROPLASTIC
OG0001001	2	1	0	3	10	4	2	2	1	2	2	1	30	30[PTHR23139:SF121]	U2 SNRNP AUXILIARY FACTOR LARGE SUBUNIT
OG0001002	1	2	5	1	3	4	2	2	0	2	4	4	30	30[PTHR45977:SF31]	TRANSCRIPTION FACTOR C2H2 FAMILY-RELATED
OG0001003	1	6	2	0	9	2	1	0	1	1	3	4	30	30[PTHR11010:SF96]	PROLYLCARBOXYPEPTIDASE-LIKE PROTEIN-RELATED
OG0001004	1	0	5	5	1	1	3	0	1	10	2	1	30	30[PTHR31374:SF165]	AUXIN-RESPONSIVE PROTEIN SAUR72
OG0001005	1	1	4	1	11	2	2	2	2	1	2	1	30	30[PTHR34064:SF5]	PROTEIN, PUTATIVE-RELATED
OG0001006	1	1	5	4	1	3	1	2	3	4	3	2	30	30[PTHR34371:SF2]	DUF688 FAMILY PROTEIN
OG0001007	1	1	4	1	7	4	2	2	2	3	2	1	30	30[PTHR31717:SF2]	CCT MOTIF FAMILY PROTEIN
OG0001008	1	2	2	3	2	3	2	4	4	1	4	2	30	30[PTHR45618:SF45]	MITOCHONDRIAL UNCOUPLING PROTEIN 5
OG0001009	1	1	4	3	11	2	1	1	2	1	2	1	30	30[PTHR32467:SF4]	OS02G0499000 PROTEIN
OG0001010	1	1	2	0	1	1	3	2	0	11	7	1	30	30[PTHR11260:SF620]	GLUTATHIONE S-TRANSFERASE, AMINO-TERMINAL DOMAIN PROTEIN
OG0001011	1	1	3	2	10	2	1	4	0	2	3	1	30	30[PTHR11624:SF96]	PYRUVATE DEHYDROGENASE E1 COMPONENT SUBUNIT BETA, MITOCHONDRIAL
OG0001012	1	1	2	2	11	2	1	3	2	2	2	1	30	30[PTHR31072:SF93]	TRANSCRIPTION FACTOR TCP24
OG0001013	1	2	1	2	12	2	1	2	1	3	1	2	30	30[PTHR10314:SF97]	CYSTEINE SYNTHASE
OG0001014	1	1	3	3	6	3	3	3	0	3	2	2	30	30[PTHR36326:SF14]	PROTEIN SULFUR DEFICIENCY-INDUCED 1
OG0001015	1	2	4	0	3	2	2	2	2	9	2	1	30	30[PTHR32295:SF174]	CALMODULIN-BINDING PROTEIN
OG0001016	1	1	2	1	10	2	0	2	2	2	6	1	30	30[PTHR31791:SF63]	FRIGIDA-LIKE PROTEIN
OG0001017	0	1	3	1	8	3	2	3	2	3	2	2	30	30[PTHR31065:SF43]	PLATZ TRANSCRIPTION FACTOR FAMILY PROTEIN
OG0001018	0	1	1	0	2	2	0	1	3	2	15	3	30	30[PTHR14209:SF10]	GDSL-LIKE LIPASE/ACYLHYDROLASE
OG0001019	0	1	2	1	19	2	0	0	1	1	2	1	30	30[PTHR10288:SF274]	PROTEIN BTR1-LIKE
OG0001020	0	4	3	0	7	2	3	0	4	3	3	1	30	30[PTHR43880:SF38]	ALCOHOL DEHYDROGENASE-RELATED
OG0001021	0	2	2	2	3	2	9	0	1	3	5	1	30	30[PTHR45974:SF145]	BINDING PROTEIN, PUTATIVE-RELATED
OG0001022	0	2	3	5	7	2	1	0	3	4	1	2	30	30[PTHR10634:SF95]	ZINC FINGER A20 AND AN1 DOMAIN-CONTAINING STRESS-ASSOCIATED PROTEIN 8
OG0001023	0	2	4	3	2	6	0	1	2	5	2	3	30	30[PTHR23105:SF168]	BNAA03G47020D PROTEIN
OG0001024	0	1	9	1	2	4	1	8	0	1	0	3	30	30[PTHR21660:SF46]	SUPERFAMILY PROTEIN, PUTATIVE-RELATED
OG0001025	0	1	29	0	0	0	0	0	0	0	0	0	30	30[PTHR11017:SF434]	REPEAT-CONTAINING PROTEIN, PUTATIVE-RELATED
OG0001026	0	2	1	3	3	1	19	1	0	0	0	0	30	30[PTHR31549:SF210]	PROTEIN, PUTATIVE (DUF247)-RELATED
OG0001027	0	1	1	1	7	4	7	0	2	2	4	1	30	30[PTHR45463:SF4]	OS09G0392200 PROTEIN
OG0001028	0	1	1	1	17	2	1	0	2	2	1	2	30	30[PTHR46039:SF2]	SUCROSE-PHOSPHATE SYNTHASE 1
OG0001029	0	1	4	2	8	4	0	4	1	2	3	1	30	30[PTHR12537:SF128]	PUMILIO HOMOLOG 1-RELATED
OG0001030	0	1	2	1	13	2	0	4	1	3	2	1	30	30[PTHR48010:SF26]	LRR RECEPTOR-LIKE KINASE
OG0001031	0	0	30	0	0	0	0	0	0	0	0	0	30	30[PTHR34491:SF19]	GAG-PRO-LIKE PROTEIN
OG0001032	0	0	30	0	0	0	0	0	0	0	0	0	30	30[PTHR32410:SF169]	C1 DOMAIN FAMILY PROTEIN, PUTATIVE-RELATED
OG0001033	0	0	30	0	0	0	0	0	0	0	0	0	30	30[PTHR24128:SF60]	HOMEOBOX PROTEIN WARIAI-LIKE
OG0001034	0	0	0	5	3	0	0	0	1	18	0	3	30	30[PTHR11783:SF257]	SULFOTRANSFERASE
OG0001035	0	0	0	28	1	0	0	0	0	0	0	1	30	30[PTHR22773:SF104]	NAD(P)H-QUINONE OXIDOREDUCTASE SUBUNIT 2 A, CHLOROPLASTIC-RELATED
OG0001036	0	0	0	5	0	0	1	23	0	0	1	0	30	30[PTHR23272:SF130]	OS01G0698300 PROTEIN
OG0001037	0	0	0	2	6	0	1	0	2	2	17	0	30	30[PTHR34222:SF6]	OS02G0671800 PROTEIN
OG0001038	0	0	0	1	17	3	0	0	0	8	0	1	30	30[PTHR27002:SF593]	CYSTEINE-RICH RECEPTOR-LIKE PROTEIN KINASE 19
OG0001039	0	0	0	0	30	0	0	0	0	0	0	0	30	30[PTHR23155:SF1044]	OS12G0491200 PROTEIN
OG0001040	0	0	0	0	0	30	0	0	0	0	0	0	30	NO
OG0001041	0	0	0	0	0	0	30	0	0	0	0	0	30	NO
OG0001042	0	0	0	0	0	0	29	1	0	0	0	0	30	NO
OG0001043	0	0	0	0	0	0	30	0	0	0	0	0	30	NO
OG0001044	0	0	0	0	0	0	1	0	0	29	0	0	30	30[PTHR11223:SF14]	EXPORTIN 1A-RELATED
OG0001045	0	0	0	0	0	0	0	0	0	30	0	0	30	NO
OG0001046	0	0	0	0	0	0	0	0	0	30	0	0	30	NO
OG0001047	0	0	0	0	0	0	0	0	0	30	0	0	30	30[PTHR31065:SF57]	PLATZ TRANSCRIPTION FACTOR FAMILY PROTEIN
OG0001048	0	0	0	0	0	0	0	0	0	0	30	0	30	30[PTHR43874:SF123]	TWO-COMPONENT RESPONSE REGULATOR ARR14
OG0001049	0	0	0	0	0	0	0	0	0	0	0	30	30	30[PTHR48061:SF2]	LEUCINE-RICH REPEAT RECEPTOR PROTEIN KINASE EMS1-LIKE
OG0001050	2	2	5	1	2	7	1	4	2	1	1	1	29	29[PTHR17985:SF16]	TRANSPORT/GOLGI ORGANIZATION-LIKE PROTEIN (DUF833)
OG0001051	4	1	3	3	4	1	2	4	1	2	2	2	29	29[PTHR45724:SF13]	AQUAPORIN NIP1-1-RELATED
OG0001052	1	2	4	2	7	2	1	4	1	2	1	2	29	29[PTHR46834:SF1]	TRANSCRIPTION FACTOR BHLH91
OG0001053	3	2	5	2	4	2	1	5	2	1	1	1	29	29[PTHR48019:SF79]	TRUNCATED TRANSCRIPTION FACTOR CAULIFLOWER A
OG0001054	5	1	2	3	2	4	1	6	0	2	2	1	29	29[PTHR10791:SF140]	BIDIRECTIONAL SUGAR TRANSPORTER SWEET
OG0001055	2	2	3	2	3	3	0	2	4	4	2	2	29	29[PTHR21277:SF29]	TRANSCRIPTIONAL REGULATOR OF RNA POLII, SAGA, SUBUNIT
OG0001056	2	1	3	2	4	4	2	4	2	1	3	1	29	29[PTHR31343:SF8]	OS07G0246600 PROTEIN
OG0001057	6	1	2	2	6	2	1	5	1	1	1	1	29	29[PTHR45660:SF60]	HISTONE-LYSINE N-METHYLTRANSFERASE, H3 LYSINE-9 SPECIFIC SUVH6-LIKE ISOFORM X1
OG0001058	2	1	5	0	1	2	1	11	2	1	1	2	29	29[PTHR31529:SF26]	LOB DOMAIN-CONTAINING PROTEIN 17-RELATED
OG0001059	6	0	2	2	0	0	16	0	1	0	0	2	29	29[PTHR19446:SF440]	SUBFAMILY NOT NAMED
OG0001060	1	1	3	2	12	2	2	1	1	1	2	1	29	29[PTHR46085:SF3]	OS02G0208900 PROTEIN
OG0001061	2	2	3	2	5	2	1	3	2	4	1	2	29	29[PTHR33184:SF67]	PROTEIN TAPETUM DETERMINANT 1
OG0001062	6	1	0	0	1	0	3	10	2	2	0	4	29	29[PTHR31642:SF260]	SHIKIMATE O-HYDROXYCINNAMOYLTRANSFERASE-LIKE
OG0001063	4	3	1	3	3	1	2	5	1	1	3	2	29	29[PTHR10209:SF546]	1-AMINOCYCLOPROPANE-1-CARBOXYLATE OXIDASE HOMOLOG 4-LIKE
OG0001064	2	1	3	2	4	5	0	3	1	2	4	2	29	29[PTHR28026:SF8]	YGL010W-LIKE PROTEIN
OG0001065	3	2	3	2	2	5	1	4	1	3	1	2	29	29[PTHR24092:SF175]	PHOSPHOLIPID-TRANSPORTING ATPASE 9-RELATED
OG0001066	1	2	2	1	9	1	0	3	1	4	3	2	29	29[PTHR24014:SF7]	2-OXOGLUTARATE (2OG) AND FE(II)-DEPENDENT OXYGENASE SUPERFAMILY PROTEIN-RELATED
OG0001067	1	1	3	3	4	1	1	4	6	2	2	1	29	29[PTHR47990:SF62]	LEUCOANTHOCYANIDIN DIOXYGENASE-LIKE PROTEIN
OG0001068	1	1	1	0	2	0	0	23	1	0	0	0	29	29[PTHR47953:SF1]	CYTOCHROME P450 71A9
OG0001069	2	1	1	1	2	1	7	0	1	3	9	1	29	29[PTHR31639:SF93]	F-BOX/RNI/FBD-LIKE DOMAIN PROTEIN
OG0001070	2	2	2	2	7	0	2	4	3	2	1	2	29	29[PTHR12588:SF12]	INOSITOL OXYGENASE 1
OG0001071	1	0	27	0	0	0	0	0	0	0	0	1	29	29[PTHR33710:SF41]	BNAC03G48920D PROTEIN
OG0001072	2	1	4	2	1	3	3	4	0	4	4	1	29	29[PTHR48011:SF18]	MITOGEN-ACTIVATED PROTEIN KINASE KINASE KINASE 20
OG0001073	2	2	3	3	2	6	1	1	0	4	2	3	29	29[PTHR10795:SF675]	SUBTILISIN-LIKE PROTEASE SBT1.7
OG0001074	1	2	4	0	9	4	0	2	0	3	2	2	29	29[PTHR11830:SF33]	40S RIBOSOMAL PROTEIN S3A
OG0001075	2	1	2	2	2	6	2	1	2	2	4	3	29	29[PTHR19288:SF73]	PHOSPHOGLYCOLATE PHOSPHATASE 1A, CHLOROPLASTIC
OG0001076	2	1	1	1	11	2	0	1	1	2	3	4	29	29[PTHR11647:SF1]	COLLAPSIN RESPONSE MEDIATOR PROTEIN
OG0001077	14	0	9	0	0	0	1	1	0	0	3	1	29	29[PTHR27009:SF238]	LEAF RUST 10 DISEASE-RESISTANCE LOCUS RECEPTOR-LIKE PROTEIN KINASE-LIKE 2.4
OG0001078	1	3	2	3	4	2	2	5	1	3	1	2	29	29[PTHR10502:SF220]	ANNEXIN D2
OG0001079	2	1	1	1	14	2	0	2	1	2	1	2	29	29[PTHR12802:SF115]	PROTEIN REVEILLE 8
OG0001080	1	9	2	0	1	3	1	4	2	3	2	1	29	29[PTHR31731:SF16]	BIFUNCTIONAL INHIBITOR/LIPID-TRANSFER PROTEIN/SEED STORAGE 2S ALBUMIN SUPERFAMILY PROTEIN
OG0001081	1	1	2	1	11	4	2	2	1	2	1	1	29	29[PTHR45898:SF14]	TOM1-LIKE PROTEIN 4
OG0001082	2	2	6	5	1	1	0	2	1	2	5	2	29	29[PTHR31190:SF262]	ETHYLENE-RESPONSIVE TRANSCRIPTION FACTOR ERF110
OG0001083	2	1	4	2	2	3	2	3	3	2	3	2	29	29[PTHR34781:SF2]	TRANSMEMBRANE PROTEIN
OG0001084	1	2	4	2	5	1	1	5	1	2	3	2	29	29[PTHR11063:SF18]	DELTA-1-PYRROLINE-5-CARBOXYLATE SYNTHASE
OG0001085	2	1	2	3	5	2	3	4	0	2	3	2	29	29[PTHR31802:SF12]	HISTONE DEACETYLASE HDT3-LIKE ISOFORM X1
OG0001086	1	3	4	1	2	4	1	2	3	4	2	2	29	29[PTHR31301:SF58]	LOB DOMAIN-CONTAINING PROTEIN 3
OG0001087	2	1	4	2	2	2	3	5	1	4	2	1	29	29[PTHR13120:SF5]	BNAC03G71910D PROTEIN
OG0001088	2	5	2	2	3	0	0	5	0	4	3	3	29	29[PTHR21495:SF202]	DIRIGENT PROTEIN
OG0001089	1	1	1	1	17	0	1	2	1	2	1	1	29	29[PTHR22870:SF417]	BNAA01G28890D PROTEIN
OG0001090	1	1	3	3	1	2	2	5	1	3	5	2	29	29[PTHR11040:SF140]	ZINC TRANSPORTER 11
OG0001091	1	1	1	1	13	2	1	3	1	2	2	1	29	29[PTHR46296:SF7]	C2 AND GRAM DOMAIN-CONTAINING PROTEIN
OG0001092	2	1	5	2	9	0	1	1	2	3	2	1	29	29[PTHR22055:SF8]	28 KDA HEAT- AND ACID-STABLE PHOSPHOPROTEIN-LIKE ISOFORM X1
OG0001093	1	1	2	1	10	6	1	4	0	1	1	1	29	29[PTHR13301:SF197]	CELLULOSE SYNTHASE-LIKE PROTEIN D3
OG0001094	3	1	3	3	2	2	2	4	4	2	2	1	29	29[PTHR11850:SF246]	BEL1-LIKE HOMEODOMAIN PROTEIN 2
OG0001095	3	2	3	1	4	4	2	2	2	2	3	1	29	29[PTHR43719:SF50]	HISTIDINE KINASE CKI1-LIKE
OG0001096	1	1	3	2	7	1	1	4	1	1	6	1	29	29[PTHR12709:SF5]	DNA-DIRECTED RNA POLYMERASE I SUBUNIT RPA43
OG0001097	1	1	1	1	17	3	0	1	1	1	1	1	29	29[PTHR22760:SF4]	GPI MANNOSYLTRANSFERASE 3
OG0001098	1	2	5	5	2	4	1	2	0	4	1	2	29	29[PTHR11588:SF382]	TUBULIN ALPHA CHAIN
OG0001099	2	1	1	2	10	3	3	1	2	2	1	1	29	29[PTHR44218:SF1]	PROTEIN SPA1-RELATED 3
OG0001100	1	1	2	1	15	2	0	2	1	2	1	1	29	29[PTHR32343:SF8]	SPLICING REGULATORY GLUTAMINE/LYSINE-RICH PROTEIN 1
OG0001101	2	1	3	3	11	0	0	3	1	2	1	2	29	29[PTHR30239:SF18]	ACETOLACTATE SYNTHASE SMALL SUBUNIT 1, CHLOROPLASTIC
OG0001102	2	1	3	4	3	6	2	3	0	1	2	2	29	29[PTHR31682:SF34]	UDP-ARABINOPYRANOSE MUTASE 3
OG0001103	1	1	1	1	13	4	1	2	1	1	2	1	29	29[PTHR43344:SF16]	BNAA06G12800D PROTEIN
OG0001104	1	1	2	1	7	3	1	2	1	6	3	1	29	29[PTHR12133:SF2]	TRNA (ADENINE(58)-N(1))-METHYLTRANSFERASE CATALYTIC SUBUNIT TRMT61A
OG0001105	2	1	1	1	13	1	1	2	1	1	3	2	29	29[PTHR43381:SF5]	TRANSLATION INITIATION FACTOR IF-2, MITOCHONDRIAL
OG0001106	2	0	1	3	15	2	1	2	1	0	1	1	29	29[PTHR16433]	DOLICHOL-PHOSPHATE MANNOSYLTRANSFERASE SUBUNIT 3
OG0001107	1	1	3	4	2	4	1	2	2	4	4	1	29	29[PTHR31719:SF174]	NAC DOMAIN-CONTAINING PROTEIN 2-LIKE
OG0001108	3	1	3	4	2	1	1	4	0	4	4	2	29	29[PTHR23056:SF113]	CALCINEURIN B-LIKE PROTEIN 3 ISOFORM X2
OG0001109	3	1	2	4	5	2	2	2	2	4	1	1	29	29[PTHR10543:SF30]	OS06G0162550 PROTEIN
OG0001110	1	1	3	1	9	2	0	2	3	2	3	2	29	29[PTHR13683:SF784]	EUKARYOTIC ASPARTYL PROTEASE FAMILY PROTEIN
OG0001111	2	1	2	4	5	4	1	4	2	2	1	1	29	29[PTHR32241:SF24]	PATATIN
OG0001112	1	2	3	2	6	4	1	2	1	3	2	2	29	29[PTHR24089:SF683]	MITOCHONDRIAL SUBSTRATE CARRIER FAMILY PROTEIN
OG0001113	1	1	2	1	15	2	0	2	2	1	1	1	29	29[PTHR36073]	FAMILY NOT NAMED
OG0001114	1	1	2	3	7	5	1	2	1	2	4	0	29	29[PTHR10996:SF235]	D-GLYCERATE DEHYDROGENASE/HYDROXYPYRUVATE REDUCTASE
OG0001115	1	1	3	2	7	4	1	3	2	2	1	2	29	29[PTHR10635:SF4]	COATOMER SUBUNIT BETA
OG0001116	2	1	2	4	2	4	0	6	1	2	2	3	29	29[PTHR31375:SF167]	POLYGALACTURONASE QRT2
OG0001117	1	1	2	3	8	4	2	2	0	3	1	2	29	29[PTHR24006:SF790]	UBIQUITIN-SPECIFIC PROTEASE 12-RELATED
OG0001118	2	2	2	1	8	3	1	2	2	2	2	2	29	29[PTHR23196:SF32]	BRCT DOMAIN-CONTAINING PROTEIN-RELATED
OG0001119	1	3	2	2	1	4	2	6	2	2	2	2	29	29[PTHR24089:SF693]	MITOCHONDRIAL SUBSTRATE CARRIER FAMILY PROTEIN
OG0001120	1	1	1	0	1	2	0	19	1	1	1	1	29	29[PTHR43085:SF6]	FRUCTOKINASE-5-RELATED
OG0001121	1	2	3	3	2	6	1	3	0	6	1	1	29	29[PTHR31673:SF36]	COBRA-LIKE PROTEIN
OG0001122	1	3	3	3	3	3	1	2	3	3	2	2	29	29[PTHR13593:SF89]	PLC-LIKE PHOSPHODIESTERASES SUPERFAMILY PROTEIN
OG0001123	2	2	3	2	4	4	1	3	1	2	3	2	29	29[PTHR46650:SF4]	PEROXISOMAL ADENINE NUCLEOTIDE CARRIER 1
OG0001124	1	2	2	2	4	3	4	3	2	1	3	2	29	29[PTHR10146:SF15]	PYRIDOXAL PHOSPHATE HOMEOSTASIS PROTEIN
OG0001125	2	2	3	1	2	2	2	6	2	3	2	2	29	29[PTHR31250:SF43]	IQ DOMAIN-CONTAINING PROTEIN IQM3-LIKE
OG0001126	1	1	2	2	6	5	2	4	1	1	2	2	29	29[PTHR31734:SF2]	AUXIN-RESPONSIVE PROTEIN IAA26
OG0001127	1	2	2	4	2	6	1	0	4	3	2	2	29	29[PTHR11570:SF23]	S-ADENOSYLMETHIONINE DECARBOXYLASE PROENZYME 2
OG0001128	1	1	1	1	7	4	2	8	1	1	1	1	29	29[PTHR33596:SF17]	COLD-REGULATED 413 INNER MEMBRANE PROTEIN 1, CHLOROPLASTIC-RELATED
OG0001129	1	1	5	2	2	2	1	2	2	4	5	2	29	29[PTHR33257:SF24]	EXPRESSED PROTEIN
OG0001130	1	1	2	2	12	2	2	2	2	1	1	1	29	29[PTHR40836:SF4]	RB1-INDUCIBLE COILED-COIL PROTEIN
OG0001131	1	4	1	3	3	1	2	6	0	4	1	3	29	29[PTHR47991:SF2]	PROTEIN DMR6-LIKE OXYGENASE 2-LIKE
OG0001132	3	1	4	1	4	4	3	2	0	3	3	1	29	29[PTHR12329:SF40]	BAG FAMILY MOLECULAR CHAPERONE REGULATOR 4
OG0001133	1	2	2	1	9	2	1	2	1	3	3	2	29	29[PTHR16266:SF32]	PH-INTERACTING PROTEIN-LIKE ISOFORM X1
OG0001134	1	3	2	1	2	2	3	2	0	1	3	9	29	29[PTHR11206:SF194]	PROTEIN DETOXIFICATION
OG0001135	1	1	4	3	3	4	1	4	2	2	2	2	29	29[PTHR23074:SF153]	AAA-TYPE ATPASE FAMILY PROTEIN
OG0001136	2	2	4	2	4	6	0	2	1	3	2	1	29	29[PTHR10113:SF32]	EUKARYOTIC PEPTIDE CHAIN RELEASE FACTOR SUBUNIT 1-3-LIKE
OG0001137	2	1	3	2	3	4	1	1	3	4	4	1	29	29[PTHR23316:SF74]	IMPORTIN SUBUNIT ALPHA
OG0001138	2	2	1	5	2	3	2	2	0	2	6	2	29	29[PTHR31042:SF113]	CORE-2/I-BRANCHING ENZYME
OG0001139	1	1	1	1	16	2	1	2	1	1	1	1	29	29[PTHR31288:SF22]	O-FUCOSYLTRANSFERASE 9
OG0001140	1	1	3	3	8	0	1	4	2	1	2	3	29	29[PTHR31558:SF16]	DUF1336 FAMILY PROTEIN
OG0001141	1	2	2	1	4	6	3	3	1	3	2	1	29	29[PTHR32370:SF145]	PHOTOTROPIC-RESPONSIVE NPH3 FAMILY PROTEIN
OG0001142	1	1	3	1	6	4	1	4	2	2	3	1	29	29[PTHR31503:SF1]	VACUOLAR CATION/PROTON EXCHANGER 3
OG0001143	3	2	2	2	1	2	2	5	1	2	3	4	29	29[PTHR47924]	PENTATRICOPEPTIDE REPEAT-CONTAINING PROTEIN
OG0001144	1	1	1	5	16	1	0	0	1	2	1	0	29	29[PTHR31221:SF90]	WRKY TRANSCRIPTION FACTOR 44
OG0001145	1	1	1	11	0	2	3	2	1	4	1	2	29	29[PTHR47951:SF3]	CYTOCHROME P450, FAMILY 706, SUBFAMILY A, POLYPEPTIDE 3-RELATED
OG0001146	1	1	2	2	6	4	1	2	0	5	3	2	29	29[PTHR12802:SF134]	PROTEIN REVEILLE 7-RELATED
OG0001147	1	2	5	3	3	2	2	2	2	3	2	2	29	29[PTHR31319:SF53]	ZINC FINGER PROTEIN CONSTANS-LIKE 5
OG0001148	1	2	4	4	6	3	0	2	0	3	2	2	29	29[PTHR45665:SF32]	MAJOR INTRINSIC PROTEIN-RELATED
OG0001149	1	1	2	7	2	2	1	2	2	3	3	3	29	29[PTHR46285:SF3]	PROTEINASE INHIBITOR I4, SERPIN (DUF716)
OG0001150	1	1	5	2	2	3	2	4	2	4	2	1	29	29[PTHR45800:SF24]	PHOSPHATIDYLINOSITOL 4-KINASE GAMMA 4
OG0001151	1	1	1	2	13	2	1	2	2	2	1	1	29	29[PTHR44272:SF6]	CHAPERONE PROTEIN DNAJ 15-LIKE
OG0001152	1	2	4	2	3	2	2	4	1	4	2	2	29	29[PTHR31719:SF156]	NAC TRANSCRIPTION FACTOR-LIKE PROTEIN
OG0001153	1	1	3	3	1	1	0	1	1	6	6	5	29	29[PTHR24296:SF163]	CYTOCHROME P450, FAMILY 704, SUBFAMILY A, POLYPEPTIDE 1
OG0001154	1	1	3	1	8	2	2	2	2	2	4	1	29	29[PTHR31500:SF9]	AT-HOOK MOTIF NUCLEAR-LOCALIZED PROTEIN 9
OG0001155	1	1	3	3	4	1	2	2	3	3	3	3	29	29[PTHR12321:SF141]	PHD FINGER PROTEIN ALFIN-LIKE 3-LIKE ISOFORM X1
OG0001156	1	2	5	2	2	4	1	2	2	3	3	2	29	29[PTHR11743:SF50]	MITOCHONDRIAL OUTER MEMBRANE PROTEIN PORIN 3
OG0001157	1	2	6	0	6	4	1	2	0	3	2	2	29	29[PTHR32295:SF223]	BINDING PROTEIN, PUTATIVE-RELATED
OG0001158	0	2	2	1	0	21	0	0	0	0	0	3	29	29[PTHR31232:SF60]	SUBFAMILY NOT NAMED
OG0001159	0	6	2	3	5	3	0	0	1	7	0	2	29	29[PTHR32227:SF138]	GLUCAN ENDO-1,3-BETA-GLUCOSIDASE BG3-RELATED
OG0001160	0	6	0	0	8	2	0	2	0	9	0	2	29	29[PTHR24298:SF852]	P450, PUTATIVE-RELATED
OG0001161	0	1	3	2	13	2	1	2	1	2	1	1	29	29[PTHR23315:SF270]	RING-TYPE E3 UBIQUITIN TRANSFERASE
OG0001162	0	1	1	0	6	2	1	13	2	0	2	1	29	29[PTHR10509:SF61]	METHYLTRANSFERASES SUPERFAMILY PROTEIN, PUTATIVE ISOFORM 1-RELATED
OG0001163	0	4	5	3	4	4	0	0	0	3	2	4	29	29[PTHR32018:SF6]	RHAMNOGALACTURONATE LYASE FAMILY PROTEIN
OG0001164	0	4	3	4	5	1	0	0	2	6	1	3	29	29[PTHR11654:SF335]	PROTEIN NRT1/ PTR FAMILY 1.3
OG0001165	0	2	2	3	3	8	0	0	2	5	2	2	29	29[PTHR11709:SF270]	MONOCOPPER OXIDASE-LIKE PROTEIN SKS1
OG0001166	0	1	1	1	19	2	0	2	1	1	0	1	29	29[PTHR12357:SF3]	YTH DOMAIN-CONTAINING PROTEIN 1
OG0001167	0	1	3	1	18	0	0	0	0	4	1	1	29	29[PTHR48019:SF57]	SUBFAMILY NOT NAMED
OG0001168	0	1	1	2	16	1	0	3	1	2	1	1	29	29[PTHR36390]	MYOSIN HEAVY CHAIN-LIKE PROTEIN
OG0001169	0	3	2	3	3	5	1	4	0	2	4	2	29	29[PTHR31218:SF257]	WAT1-RELATED PROTEIN
OG0001170	0	1	2	12	2	2	1	1	2	1	4	1	29	29[PTHR44042:SF15]	SYRINGOLIDE-INDUCED PROTEIN 1-3-1B
OG0001171	0	1	4	3	7	2	1	4	2	2	1	2	29	29[PTHR23505:SF83]	SPHINGOLIPID TRANSPORTER SPINSTER HOMOLOG 2-RELATED
OG0001172	0	0	4	0	0	0	0	0	0	0	22	3	29	29[PTHR11439:SF355]	CYSTEINE-RICH RLK (RECEPTOR-LIKE PROTEIN KINASE) 8
OG0001173	0	0	0	2	0	0	1	0	0	0	26	0	29	29[PTHR34482:SF4]	POLYMERASES SUPERFAMILY PROTEIN, PUTATIVE ISOFORM 1-RELATED
OG0001174	0	0	0	0	1	28	0	0	0	0	0	0	29	29[PTHR31509:SF74]	DUF241 DOMAIN PROTEIN
OG0001175	0	0	0	0	0	0	29	0	0	0	0	0	29	NO
OG0001176	0	0	0	0	0	0	0	29	0	0	0	0	29	29[PTHR31907:SF52]	MAJOR LATEX PROTEIN
OG0001177	0	0	0	0	0	0	0	0	0	0	0	29	29	29[PTHR11017:SF434]	REPEAT-CONTAINING PROTEIN, PUTATIVE-RELATED
OG0001178	1	1	2	1	12	3	1	2	1	2	1	1	28	28[PTHR32227:SF384]	GLUCAN ENDO-1,3-BETA-GLUCOSIDASE-LIKE PROTEIN
OG0001179	1	0	1	2	3	2	7	2	0	7	1	2	28	28[PTHR22595:SF171]	CHITINASE (CLASS IB) / HEVEIN
OG0001180	2	2	3	2	4	4	1	1	3	2	2	2	28	28[PTHR21230:SF67]	VESICLE TRANSPORT V-SNARE 13-LIKE
OG0001181	2	4	2	1	9	3	1	3	0	1	0	2	28	28[PTHR10578:SF116]	PEROXISOMAL (S)-2-HYDROXY-ACID OXIDASE GLO4-LIKE
OG0001182	2	1	3	3	3	6	2	3	1	0	3	1	28	28[PTHR19375:SF211]	70 KDA HEAT SHOCK PROTEIN
OG0001183	6	4	1	2	2	3	3	0	1	1	1	4	28	28[PTHR33021:SF368]	PEELING CUPREDOXIN, PUTATIVE-RELATED
OG0001184	2	1	1	2	1	6	2	6	1	2	1	3	28	28[PTHR47945:SF6]	CYTOCHROME P450 FAMILY MONOOXYGENASE
OG0001185	1	1	5	1	2	6	2	2	0	4	2	2	28	28[PTHR11709:SF355]	LACCASE
OG0001186	3	1	1	1	13	2	1	2	1	1	1	1	28	28[PTHR33643]	UREASE ACCESSORY PROTEIN D
OG0001187	4	1	3	2	5	4	1	2	2	1	1	2	28	28[PTHR45648:SF123]	OS01G0509800 PROTEIN
OG0001188	1	1	3	1	10	1	1	2	2	2	3	1	28	28[PTHR32370:SF142]	PHOTOTROPIC-RESPONSIVE NPH3 FAMILY PROTEIN
OG0001189	3	6	0	0	5	0	7	1	0	2	0	4	28	28[PTHR23155:SF759]	DISEASE RESISTANCE RPP13-LIKE PROTEIN 4
OG0001190	3	2	2	1	1	2	1	10	0	2	2	2	28	28[PTHR11062:SF108]	EXOSTOSIN FAMILY PROTEIN
OG0001191	6	2	2	1	6	2	2	2	1	2	1	1	28	28[PTHR11599:SF160]	PROTEASOME SUBUNIT BETA
OG0001192	1	2	4	1	3	2	2	3	3	2	2	3	28	28[PTHR13832:SF759]	PROTEIN PHOSPHATASE 2C FAMILY PROTEIN-RELATED
OG0001193	3	1	3	2	4	4	2	2	2	2	2	1	28	28[PTHR34112:SF13]	C-JUN-AMINO-TERMINAL KINASE-INTERACTING PROTEIN
OG0001194	2	0	4	2	0	4	2	5	4	0	4	1	28	28[PTHR10744:SF24]	40S RIBOSOMAL PROTEIN S11-1-RELATED
OG0001195	2	11	2	2	5	0	2	0	0	2	0	2	28	28[PTHR31325:SF198]	PROTEIN, PUTATIVE (DUF594)-RELATED
OG0001196	4	4	1	1	3	2	2	4	0	4	1	2	28	28[PTHR11040:SF166]	METAL TRANSPORT PROTEIN
OG0001197	1	1	4	4	1	1	3	3	1	3	3	3	28	28[PTHR23105:SF164]	60S RIBOSOMAL PROTEIN L10A-3
OG0001198	3	1	1	1	2	0	12	4	0	4	0	0	28	28[PTHR48049:SF57]	UDP-GLYCOSYLTRANSFERASE 91A1-LIKE
OG0001199	4	0	1	0	0	1	3	9	1	5	2	2	28	28[PTHR46719:SF7]	RING-H2 FINGER PROTEIN ATL71-RELATED
OG0001200	1	1	2	2	4	4	2	4	1	2	4	1	28	28[PTHR31780:SF8]	SUBFAMILY NOT NAMED
OG0001201	3	1	2	2	3	4	0	4	2	2	2	3	28	28[PTHR34559:SF3]	CYTOCHROME B-C1 COMPLEX, SUBUNIT 8
OG0001202	1	2	3	2	2	2	2	2	3	4	3	2	28	28[PTHR31089:SF45]	DOF-TYPE ZINC FINGER DNA-BINDING FAMILY PROTEIN
OG0001203	3	1	2	1	8	2	2	2	2	2	2	1	28	28[PTHR31482:SF2]	ESTS AU081301(E20138)
OG0001204	1	2	4	0	5	4	1	2	0	4	3	2	28	28[PTHR31734:SF113]	AUXIN-INDUCED PROTEIN AUX28
OG0001205	5	1	4	3	3	4	0	2	1	2	2	1	28	28[PTHR31218:SF14]	OS11G0588100 PROTEIN
OG0001206	2	2	4	3	5	1	1	2	2	4	1	1	28	28[PTHR14000:SF32]	BNAC03G35350D PROTEIN
OG0001207	1	3	3	1	3	4	5	2	2	1	2	1	28	28[PTHR10890:SF26]	CYSTEINE--TRNA LIGASE 1, CYTOPLASMIC-RELATED
OG0001208	5	2	2	3	4	2	2	2	1	3	0	2	28	28[PTHR11685:SF321]	RBR-TYPE E3 UBIQUITIN TRANSFERASE
OG0001209	1	1	1	1	11	2	1	3	1	2	3	1	28	28[PTHR24006:SF816]	UBIQUITINYL HYDROLASE 1-RELATED
OG0001210	5	1	1	1	6	2	6	2	1	1	1	1	28	28[PTHR33210:SF24]	OS05G0346700 PROTEIN
OG0001211	2	0	3	1	4	1	4	6	1	4	1	1	28	28[PTHR31964:SF125]	OS05G0357525 PROTEIN
OG0001212	3	0	3	2	9	2	2	3	0	2	1	1	28	28[PTHR24223:SF362]	ABC TRANSPORTER C FAMILY MEMBER 4
OG0001213	3	2	0	3	2	4	1	2	3	3	4	1	28	28[PTHR10497:SF16]	60S RIBOSOMAL PROTEIN L27
OG0001214	2	1	2	1	11	1	1	4	2	1	1	1	28	28[PTHR11081:SF9]	FLAP ENDONUCLEASE 1
OG0001215	2	1	2	1	1	2	1	6	1	1	8	2	28	28[PTHR19923:SF1]	BNAA01G27690D PROTEIN
OG0001216	1	1	2	1	11	2	1	2	2	2	2	1	28	28[PTHR45000:SF5]	CHAPERONE DNAJ-DOMAIN SUPERFAMILY PROTEIN
OG0001217	1	1	3	2	6	4	2	2	1	2	3	1	28	28[PTHR23335:SF3]	CALMODULIN-BINDING TRANSCRIPTION ACTIVATOR 6
OG0001218	2	1	1	1	4	1	4	8	2	2	1	1	28	28[PTHR23402:SF24]	BNAA09G15240D PROTEIN
OG0001219	1	2	3	4	2	2	1	2	1	5	4	1	28	28[PTHR11206:SF394]	PROTEIN DETOXIFICATION
OG0001220	7	0	0	1	0	1	4	14	0	0	0	1	28	28[PTHR11527:SF321]	18.1 KDA CLASS I HEAT SHOCK PROTEIN
OG0001221	2	2	2	4	4	3	2	2	1	3	1	2	28	28[PTHR48010:SF3]	INACTIVE RECEPTOR KINASE-RELATED
OG0001222	1	1	1	1	13	2	0	3	1	3	1	1	28	28[PTHR45644:SF52]	P-LOOP CONTAINING NUCLEOSIDE TRIPHOSPHATE HYDROLASES SUPERFAMILY PROTEIN
OG0001223	1	4	0	0	3	2	1	7	0	1	1	8	28	28[PTHR10353:SF257]	PUTATIVE-RELATED
OG0001224	2	1	1	3	3	2	1	2	1	4	7	1	28	28[PTHR46031:SF16]	DOUBLE-STRANDED RNA-BINDING PROTEIN 4
OG0001225	1	1	3	2	8	2	1	2	2	3	1	2	28	28[PTHR31916:SF36]	ALKALINE/NEUTRAL INVERTASE E, CHLOROPLASTIC
OG0001226	4	1	1	3	1	7	1	4	2	2	1	1	28	28[PTHR11214:SF296]	HEXOSYLTRANSFERASE
OG0001227	1	1	2	1	10	2	2	2	1	3	2	1	28	28[PTHR11601:SF34]	CYSTEINE DESULFURASE, MITOCHONDRIAL
OG0001228	1	1	2	1	7	2	1	7	1	1	3	1	28	28[PTHR13245]	RRP15-LIKE PROTEIN
OG0001229	1	1	1	0	18	2	1	1	0	1	1	1	28	28[PTHR11132:SF258]	GDP-MANNOSE TRANSPORTER GONST2
OG0001230	1	2	2	2	10	2	0	1	2	3	1	2	28	28[PTHR24073:SF1132]	GTP-BINDING PROTEIN RAB6
OG0001231	2	1	3	6	4	6	1	2	0	1	1	1	28	28[PTHR45933:SF26]	PROTEIN C2-DOMAIN ABA-RELATED 4-LIKE
OG0001232	1	1	2	3	8	3	1	2	2	2	1	2	28	28[PTHR31807:SF37]	AUGMIN SUBUNIT 8
OG0001233	2	1	1	1	5	2	1	2	1	8	3	1	28	28[PTHR17453:SF0]	SIGNAL RECOGNITION PARTICLE 19 KDA PROTEIN
OG0001234	1	1	2	1	13	3	1	2	0	2	1	1	28	28[PTHR31747:SF1]	PROTEIN LOL1
OG0001235	2	3	2	0	0	1	1	1	1	1	9	7	28	28[PTHR11685:SF309]	RBR-TYPE E3 UBIQUITIN TRANSFERASE
OG0001236	2	1	2	1	14	2	1	1	1	2	1	0	28	28[PTHR23111:SF29]	ZINC FINGER (RAN-BINDING) FAMILY PROTEIN
OG0001237	3	3	2	1	2	1	1	8	1	4	1	1	28	28[PTHR30096:SF18]	EXTRADIOL RING-CLEAVAGE DIOXYGENASE-LIKE
OG0001238	2	1	3	2	4	4	1	4	1	2	3	1	28	28[PTHR35490:SF2]	BACTERIOPHAGE N4 ADSORPTION B PROTEIN
OG0001239	1	0	3	1	0	0	1	15	0	1	1	5	28	28[PTHR31727:SF2]	PALMITOYL-ACYL CARRIER PROTEIN THIOESTERASE, CHLOROPLASTIC
OG0001240	1	1	2	2	11	1	1	3	1	1	2	2	28	28[PTHR35489]	TITAN9
OG0001241	2	2	1	1	10	2	1	2	3	1	2	1	28	28[PTHR48068:SF4]	TAF9 RNA POLYMERASE II, TATA BOX-BINDING PROTEIN (TBP)-ASSOCIATED FACTOR
OG0001242	2	2	2	2	2	4	1	4	1	4	2	2	28	28[PTHR13233:SF13]	FHA DOMAIN PROTEIN
OG0001243	2	2	2	3	5	4	1	1	0	4	2	2	28	28[PTHR18934:SF146]	DEXH-BOX ATP-DEPENDENT RNA HELICASE DEXH5, MITOCHONDRIAL
OG0001244	1	2	3	5	2	5	1	3	1	2	2	1	28	28[PTHR31459:SF19]	DESICCATION-RELATED PROTEIN LEA14-RELATED
OG0001245	3	1	0	0	9	0	6	1	1	1	1	5	28	28[PTHR23079:SF27]	RNA-DEPENDENT RNA POLYMERASE
OG0001246	1	1	1	0	13	2	1	2	2	2	2	1	28	28[PTHR13115:SF9]	ZINC KNUCKLE (CCHC-TYPE) FAMILY PROTEIN
OG0001247	1	2	2	3	4	5	1	4	2	2	1	1	28	28[PTHR48041:SF1]	ABC TRANSPORTER G FAMILY MEMBER 24
OG0001248	2	1	2	2	6	5	2	2	2	2	1	1	28	28[PTHR46405:SF2]	OS05G0141500 PROTEIN
OG0001249	1	1	2	0	8	6	1	1	2	3	2	1	28	28[PTHR24092:SF172]	PHOSPHOLIPID-TRANSPORTING ATPASE
OG0001250	1	1	3	2	6	4	2	2	2	2	2	1	28	28[PTHR34064:SF4]	PROTEIN, PUTATIVE-RELATED
OG0001251	1	2	1	1	5	4	0	4	2	2	4	2	28	28[PTHR24055:SF503]	SERINE KINASE-LIKE PROTEIN
OG0001252	2	2	4	2	2	2	1	2	2	4	3	2	28	28[PTHR10177:SF434]	CYCLIN-A2-4
OG0001253	1	1	2	1	14	2	1	2	0	2	1	1	28	28[PTHR46381:SF4]	PROTEIN-TYROSINE-PHOSPHATASE MKP1
OG0001254	3	1	1	1	10	2	1	4	1	1	1	2	28	28[PTHR24007:SF10]	BRAP2 RING ZNF UBP DOMAIN-CONTAINING PROTEIN 1
OG0001255	2	2	2	3	3	2	1	3	3	2	3	2	28	28[PTHR11991:SF11]	TRANSLATIONALLY-CONTROLLED TUMOR PROTEIN HOMOLOG
OG0001256	1	1	4	2	2	3	0	2	5	4	2	2	28	28[PTHR47025:SF5]	ACYL-COA N-ACYLTRANSFERASE WITH RING/FYVE/PHD-TYPE ZINC FINGER DOMAIN-CONTAINING PROTEIN
OG0001257	1	5	1	3	2	1	4	0	0	2	6	3	28	28[PTHR10992:SF1027]	METHYLESTERASE 1-RELATED
OG0001258	2	1	1	1	15	2	1	1	1	1	1	1	28	28[PTHR43200:SF4]	PAP-SPECIFIC PHOSPHATASE, MITOCHONDRIAL-RELATED
OG0001259	1	2	2	3	3	4	0	2	2	4	3	2	28	28[PTHR43895:SF42]	CBL-INTERACTING SERINE/THREONINE-PROTEIN KINASE 10
OG0001260	1	1	2	1	14	2	0	2	1	2	1	1	28	28[PTHR31351:SF24]	EXPRESSED PROTEIN
OG0001261	1	1	2	1	14	1	1	2	1	2	1	1	28	28[PTHR31717:SF58]	ZINC FINGER PROTEIN CONSTANS-LIKE 13
OG0001262	1	1	1	1	13	2	3	2	1	1	1	1	28	28[PTHR36807:SF2]	PHOSPHOGLYCOLATE PHOSPHATASE
OG0001263	1	2	4	1	6	0	2	1	3	4	2	2	28	28[PTHR45878:SF21]	TESTA 1 PROTEIN, PUTATIVE-RELATED
OG0001264	1	1	4	2	7	3	1	3	1	2	2	1	28	28[PTHR43389:SF13]	V-TYPE PROTON ATPASE SUBUNIT B1-RELATED
OG0001265	2	2	3	2	2	4	1	3	2	3	2	2	28	28[PTHR31913:SF7]	DEM PROTEIN
OG0001266	1	2	0	0	4	5	1	11	0	2	0	2	28	28[PTHR45934:SF1]	OS04G0423100 PROTEIN
OG0001267	1	1	2	0	17	1	1	0	1	2	1	1	28	28[PTHR13105:SF7]	MYELOID LEUKEMIA FACTOR
OG0001268	2	1	6	2	1	1	1	7	0	2	2	3	28	28[PTHR32208:SF62]	OXIDASE, PUTATIVE, EXPRESSED-RELATED
OG0001269	1	1	3	1	11	2	1	1	2	2	2	1	28	28[PTHR23315:SF278]	U-BOX DOMAIN-CONTAINING PROTEIN 3
OG0001270	2	1	4	3	5	2	2	3	2	2	1	1	28	28[PTHR32054:SF31]	PROTEIN WEAK CHLOROPLAST MOVEMENT UNDER BLUE LIGHT 1
OG0001271	1	2	2	1	1	5	1	4	2	3	3	3	28	28[PTHR19957:SF264]	SYNTAXIN-73
OG0001272	1	2	2	1	2	5	1	2	3	4	4	1	28	28[PTHR11467:SF131]	HISTONE H1.1
OG0001273	1	1	4	3	1	2	1	5	2	3	3	2	28	28[PTHR48132:SF2]	60S RIBOSOMAL PROTEIN L37A-2
OG0001274	1	1	1	1	2	2	0	1	1	14	3	1	28	28[PTHR36001]	CTAGE FAMILY PROTEIN-RELATED
OG0001275	1	2	4	0	3	3	2	4	1	3	3	2	28	28[PTHR24349:SF249]	CDPK-RELATED KINASE 2
OG0001276	3	1	5	3	1	4	1	4	2	2	1	1	28	28[PTHR24349:SF400]	CALCIUM-DEPENDENT PROTEIN KINASE 4
OG0001277	1	2	2	2	6	4	2	2	2	2	2	1	28	28[PTHR43655:SF33]	ATP-DEPENDENT ZINC METALLOPROTEASE FTSH 10, MITOCHONDRIAL-LIKE
OG0001278	1	1	1	1	16	2	0	2	1	1	1	1	28	28[PTHR10953:SF3]	UBIQUITIN-LIKE MODIFIER-ACTIVATING ENZYME ATG7
OG0001279	1	1	2	1	11	2	2	2	1	2	2	1	28	28[PTHR22974:SF21]	DUAL SPECIFICITY PROTEIN KINASE TTK
OG0001280	1	1	4	3	1	1	0	12	2	1	1	1	28	28[PTHR31650:SF41]	O-ACYLTRANSFERASE WSD1-LIKE ISOFORM X1
OG0001281	1	2	3	1	6	1	2	2	2	5	1	2	28	28[PTHR22814:SF107]	HEAVY METAL-ASSOCIATED ISOPRENYLATED PLANT PROTEIN 28
OG0001282	2	2	2	1	11	2	2	1	1	1	1	2	28	28[PTHR43979]	PRE-MRNA-PROCESSING FACTOR 17
OG0001283	1	1	1	1	15	2	1	2	1	1	1	1	28	28[PTHR12121:SF88]	BNAC08G09040D PROTEIN
OG0001284	1	1	1	1	12	1	1	4	1	2	2	1	28	28[PTHR11002:SF12]	CARBONIC ANHYDRASE
OG0001285	1	0	0	4	0	2	0	7	0	4	10	0	28	28[PTHR11926:SF1382]	PUTATIVE-RELATED
OG0001286	1	1	2	3	1	2	0	10	2	1	3	2	28	28[PTHR24414:SF44]	KELCH REPEAT-CONTAINING F-BOX-LIKE PROTEIN
OG0001287	1	2	2	4	2	5	2	1	2	3	2	2	28	28[PTHR21576:SF97]	MAJOR FACILITATOR SUPERFAMILY PROTEIN
OG0001288	1	1	4	4	3	4	1	3	2	2	2	1	28	28[PTHR31083:SF4]	OS01G0839200 PROTEIN
OG0001289	1	2	1	0	1	16	0	2	0	3	1	1	28	28[PTHR45968:SF19]	GLUCOSE-METHANOL-CHOLINE (GMC) OXIDOREDUCTASE FAMILY PROTEIN
OG0001290	1	3	2	3	8	2	1	2	0	2	1	3	28	28[PTHR11206:SF310]	PROTEIN DETOXIFICATION
OG0001291	1	2	0	2	8	4	2	4	2	3	0	0	28	28[PTHR21327:SF41]	BIFUNCTIONAL RIBOFLAVIN BIOSYNTHESIS PROTEIN RIBA 1, CHLOROPLASTIC-LIKE ISOFORM X1
OG0001292	1	1	4	4	7	3	1	2	1	1	2	1	28	28[PTHR47981:SF4]	RAS-RELATED PROTEIN RABG3F
OG0001293	2	1	3	2	3	3	3	6	1	1	2	1	28	28[PTHR33137:SF27]	OF RNA POLYMERASE II TRANSCRIPTION SUBUNIT 15A, PUTATIVE-RELATED
OG0001294	1	1	1	1	15	2	1	2	1	1	1	1	28	28[PTHR18916:SF76]	TUBULIN FOLDING COFACTOR B
OG0001295	1	1	1	1	14	2	2	2	1	1	1	1	28	28[PTHR36337]	OBSCURIN-LIKE PROTEIN
OG0001296	1	5	1	2	3	1	0	1	1	1	8	4	28	28[PTHR21529:SF4]	TPR AND ANKYRIN REPEAT-CONTAINING PROTEIN 1
OG0001297	1	1	2	2	14	2	0	0	2	2	1	1	28	28[PTHR47968:SF18]	KINESIN-LIKE PROTEIN KIN-7F
OG0001298	1	2	2	2	9	1	3	2	1	2	2	1	28	28[PTHR14614:SF43]	OS09G0514300 PROTEIN
OG0001299	1	1	2	2	8	2	0	2	3	2	2	3	28	28[PTHR13844:SF62]	SUBFAMILY NOT NAMED
OG0001300	1	2	3	2	4	2	1	4	1	4	2	2	28	28[PTHR31675:SF0]	PROTEIN YABBY 4
OG0001301	0	7	7	0	1	3	0	0	0	3	1	6	28	28[PTHR27003:SF336]	RECEPTOR-LIKE PROTEIN KINASE FERONIA
OG0001302	0	1	0	0	7	6	0	6	0	2	0	6	28	28[PTHR42898:SF68]	BNAC08G45340D PROTEIN
OG0001303	0	1	8	2	2	1	0	2	7	3	1	1	28	28[PTHR31321:SF87]	PECTINESTERASE 63-RELATED
OG0001304	0	1	3	2	4	3	2	2	2	3	4	2	28	28[PTHR22811:SF127]	EMP24/GP25L/P24 FAMILY PROTEIN
OG0001305	0	2	2	5	2	3	3	0	1	2	7	1	28	28[PTHR46056:SF10]	LONG-CHAIN-ALCOHOL OXIDASE FAO3
OG0001306	0	4	0	0	24	0	0	0	0	0	0	0	28	28[PTHR31669:SF232]	OS02G0262500 PROTEIN
OG0001307	0	2	5	2	3	4	1	4	0	2	3	2	28	28[PTHR45748:SF17]	1-PHOSPHATIDYLINOSITOL-3-PHOSPHATE 5-KINASE FAB1B
OG0001308	0	1	1	1	17	3	0	0	1	2	1	1	28	28[PTHR26312:SF150]	N-ACETYLGLUCOSAMINE TRANSFERASE, OGT PROTEIN, PUTATIVE-RELATED
OG0001309	0	3	4	3	4	0	2	2	1	4	2	3	28	28[PTHR33305:SF28]	ETHYLENE INSENSITIVE 3-LIKE 1 PROTEIN
OG0001310	0	1	1	1	1	4	0	3	1	2	8	6	28	28[PTHR31282:SF85]	WRKY TRANSCRIPTION FACTOR 70-RELATED
OG0001311	0	1	1	1	2	3	1	4	1	2	2	10	28	28[PTHR34955:SF2]	IGR MOTIF PROTEIN
OG0001312	0	2	5	3	5	4	0	2	1	2	2	2	28	28[PTHR32343:SF37]	BINDING PARTNER OF ACD11 1
OG0001313	0	1	1	3	0	0	0	0	0	0	0	23	28	28[PTHR31213:SF114]	ALLERGEN PRU AV, PUTATIVE-RELATED
OG0001314	0	1	17	0	1	1	0	1	0	1	6	0	28	28[PTHR23155:SF1132]	OS08G0543100 PROTEIN
OG0001315	0	1	2	1	15	2	0	0	2	2	2	1	28	28[PTHR31150:SF26]	BNAA09G43140D PROTEIN
OG0001316	0	1	4	2	3	5	3	4	2	2	0	2	28	28[PTHR13718:SF101]	40S RIBOSOMAL PROTEIN S2-1-RELATED
OG0001317	0	1	14	0	0	0	0	0	2	1	0	10	28	28[PTHR48053:SF2]	FLAGELLIN-SENSING-LIKE PROTEIN
OG0001318	0	1	2	2	11	4	0	2	2	2	1	1	28	28[PTHR46519:SF11]	ZINC FINGER, RING/FYVE/PHD-TYPE-RELATED
OG0001319	0	1	0	2	15	1	2	0	0	4	0	3	28	28[PTHR18966:SF463]	GLUTAMATE RECEPTOR
OG0001320	0	1	2	1	16	2	0	1	2	1	1	1	28	28[PTHR46398:SF4]	ALPHA/BETA-HYDROLASES SUPERFAMILY PROTEIN
OG0001321	0	1	2	1	4	2	2	8	2	2	3	1	28	28[PTHR12606:SF118]	UBIQUITIN-LIKE-SPECIFIC PROTEASE 1A
OG0001322	0	0	20	4	0	0	0	0	0	1	3	0	28	28[PTHR35317:SF5]	PROTEIN, PUTATIVE-RELATED
OG0001323	0	0	0	1	0	27	0	0	0	0	0	0	28	28[PTHR34223:SF51]	OS11G0201299 PROTEIN
OG0001324	0	0	0	1	0	1	0	0	0	26	0	0	28	28[PTHR46148:SF11]	CCHC-TYPE INTEGRASE
OG0001325	0	0	0	6	0	1	0	0	0	0	0	21	28	28[PTHR48044:SF39]	GLYCOSYLTRANSFERASE
OG0001326	0	0	0	0	28	0	0	0	0	0	0	0	28	28[PTHR24177:SF143]	ANKYRIN REPEAT PROTEIN
OG0001327	0	0	0	0	1	0	0	0	0	27	0	0	28	28[PTHR34222:SF36]	SUBFAMILY NOT NAMED
OG0001328	0	0	0	0	0	28	0	0	0	0	0	0	28	28[PTHR32080:SF54]	ANTIFUNGAL PROTEIN GINKBILOBIN-2-LIKE
OG0001329	0	0	0	0	0	0	28	0	0	0	0	0	28	NO
OG0001330	0	0	0	0	0	0	0	28	0	0	0	0	28	28[PTHR26379:SF293]	BTB/POZ AND MATH DOMAIN-CONTAINING PROTEIN 3
OG0001331	0	0	0	0	0	0	0	28	0	0	0	0	28	28[PTHR21450:SF9]	BZIP DOMAIN CLASS TRANSCRIPTION FACTOR (DUF630 AND DUF632)-RELATED
OG0001332	0	0	0	0	0	0	0	1	0	27	0	0	28	28[PTHR31170:SF9]	PROTEIN, PUTATIVE (DUF247)-RELATED
OG0001333	0	0	0	0	0	0	0	0	28	0	0	0	28	NO
OG0001334	0	0	0	0	0	0	0	0	0	28	0	0	28	NO
OG0001335	0	0	0	0	0	0	0	0	0	0	28	0	28	28[PTHR19375:SF381]	HEAT SHOCK 70 KDA PROTEIN
OG0001336	0	0	0	0	0	0	0	0	0	0	28	0	28	28[PTHR45613:SF207]	OS10G0495100 PROTEIN
OG0001337	0	0	0	0	0	0	0	0	0	0	28	0	28	28[PTHR34835:SF37]	OS08G0555500 PROTEIN
OG0001338	3	4	1	0	7	1	0	0	7	1	0	3	27	27[PTHR47944:SF5]	FLAVONOID 3'-MONOOXYGENASE-LIKE
OG0001339	1	1	1	1	15	2	1	1	1	1	1	1	27	27[PTHR11133]	SACCHAROPINE DEHYDROGENASE
OG0001340	2	2	2	1	6	3	1	1	1	3	3	2	27	27[PTHR46504:SF1]	TRNASE Z TRZ2, CHLOROPLASTIC
OG0001341	27	0	0	0	0	0	0	0	0	0	0	0	27	27[PTHR34223:SF51]	OS11G0201299 PROTEIN
OG0001342	10	0	0	0	0	2	5	7	0	0	3	0	27	27[PTHR48049:SF12]	GLYCOSYLTRANSFERASE
OG0001343	6	1	0	0	4	1	0	5	0	2	0	8	27	27[PTHR31896:SF39]	SUBFAMILY NOT NAMED
OG0001344	1	1	2	2	9	3	2	2	2	2	0	1	27	27[PTHR35767:SF1]	HAPLESS PROTEIN
OG0001345	5	1	2	1	3	3	1	4	0	3	2	2	27	27[PTHR43859:SF5]	ACYL-ACTIVATING ENZYME 2-RELATED
OG0001346	3	2	1	2	4	1	2	3	0	1	6	2	27	27[PTHR24223:SF411]	NHPM BACTERIOCIN SYSTEM ABC TRANSPORTER, PEPTIDASE/ATP-BINDING PROTEIN-RELATED
OG0001347	7	1	2	2	1	2	1	4	1	2	3	1	27	27[PTHR45932:SF4]	PATELLIN-6
OG0001348	4	2	1	1	4	3	1	4	2	2	2	1	27	27[PTHR43406:SF6]	TRYPTOPHAN SYNTHASE ALPHA CHAIN
OG0001349	1	1	1	1	14	2	1	2	1	1	1	1	27	27[PTHR13102]	NUCLEOLAR PROTEIN 9
OG0001350	6	0	0	3	0	2	3	2	2	1	3	5	27	27[PTHR13683:SF750]	ASPARTYL PROTEASE AED1
OG0001351	1	2	3	1	1	2	1	0	1	2	1	12	27	27[PTHR10476:SF39]	VACUOLAR PROTEIN SORTING-ASSOCIATED PROTEIN 24 HOMOLOG 1-LIKE ISOFORM X1
OG0001352	2	1	1	1	12	2	1	2	1	2	1	1	27	27[PTHR14571:SF9]	HISTONE-LYSINE N-METHYLTRANSFERASE SET-26-RELATED
OG0001353	2	2	6	1	0	4	2	1	0	3	5	1	27	27[PTHR27007:SF302]	L-TYPE LECTIN-DOMAIN CONTAINING RECEPTOR KINASE S.4
OG0001354	6	1	5	2	2	1	1	3	1	2	0	3	27	27[PTHR21141:SF83]	60S ACIDIC RIBOSOMAL PROTEIN P2A-LIKE
OG0001355	6	0	2	1	2	2	7	0	0	4	1	2	27	27[PTHR34674:SF6]	GLYCOSYLTRANSFERASE
OG0001356	1	1	4	4	2	2	4	4	0	2	1	2	27	27[PTHR11132:SF340]	NUCLEOTIDE/SUGAR TRANSPORTER FAMILY PROTEIN
OG0001357	1	2	1	1	10	2	2	2	2	1	2	1	27	27[PTHR11736:SF14]	MAGE PROTEIN
OG0001358	2	1	1	8	3	2	2	2	2	2	1	1	27	27[PTHR33873:SF1]	TRANSCRIPTION FACTOR VOZ1
OG0001359	2	2	2	2	2	4	2	2	3	2	2	2	27	27[PTHR23315:SF276]	U-BOX DOMAIN-CONTAINING PROTEIN 38
OG0001360	2	1	1	3	5	6	2	2	1	1	2	1	27	27[PTHR22811:SF167]	TMP21-RELATED PROTEIN-RELATED
OG0001361	3	1	2	0	16	2	1	0	0	1	0	1	27	27[PTHR24006:SF727]	UBIQUITIN CARBOXYL-TERMINAL HYDROLASE 42
OG0001362	2	1	4	6	4	3	2	0	0	0	3	2	27	27[PTHR31235:SF341]	PEROXIDASE
OG0001363	1	2	2	2	8	1	2	1	2	2	3	1	27	27[PTHR46369:SF3]	CELLULOSE SYNTHASE-INTERACTIVE PROTEIN
OG0001364	2	4	2	1	1	4	2	4	0	4	2	1	27	27[PTHR45651:SF91]	CYCLIC NUCLEOTIDE-GATED ION CHANNEL-LIKE PROTEIN
OG0001365	5	1	0	0	8	0	2	10	0	1	0	0	27	27[PTHR11618:SF55]	SUBFAMILY NOT NAMED
OG0001366	2	1	2	2	1	2	3	7	1	1	2	3	27	27[PTHR31204:SF6]	SUBFAMILY NOT NAMED
OG0001367	2	1	3	2	5	2	2	4	2	1	1	2	27	27[PTHR44419:SF16]	NADPH-PROTOCHLOROPHYLLIDE OXIDOREDUCTASE
OG0001368	5	1	3	1	0	0	0	15	1	0	0	1	27	27[PTHR11527:SF277]	17.6 KDA CLASS II HEAT SHOCK PROTEIN-RELATED
OG0001369	15	0	0	0	0	0	12	0	0	0	0	0	27	27[PTHR33116:SF39]	RETROTRANSPOSON, UNCLASSIFIED-LIKE PROTEIN
OG0001370	2	1	3	2	5	4	2	2	2	2	0	2	27	27[PTHR33416:SF20]	NUCLEAR PORE COMPLEX PROTEIN NUP1
OG0001371	5	1	1	4	2	0	2	4	3	1	2	2	27	27[PTHR11654:SF381]	PROTEIN NRT1/ PTR FAMILY 2.6-RELATED
OG0001372	5	1	2	2	2	3	2	5	0	2	2	1	27	27[PTHR31218:SF301]	WAT1-RELATED PROTEIN
OG0001373	4	1	4	3	2	4	1	0	3	1	1	3	27	27[PTHR11746:SF191]	3'-HYDROXY-N-METHYL-(S)-COCLAURINE 4'-O-METHYLTRANSFERASE 2-LIKE
OG0001374	3	2	4	5	7	2	2	0	0	0	0	2	27	27[PTHR31225:SF98]	TERPENE SYNTHASE 9-RELATED
OG0001375	6	1	1	2	5	0	8	1	0	1	1	1	27	27[PTHR11260:SF667]	GLUTATHIONE S-TRANSFERASE-RELATED
OG0001376	2	2	5	0	1	7	3	0	1	1	4	1	27	27[PTHR31238:SF154]	GERMIN-LIKE PROTEIN
OG0001377	1	0	1	1	1	0	0	20	1	2	0	0	27	27[PTHR27000:SF544]	PROTEIN KINASE, PLANT-TYPE, PUTATIVE-RELATED
OG0001378	5	1	4	3	4	0	1	4	1	2	1	1	27	27[PTHR31865:SF1]	INSERTASE, PUTATIVE (DUF1685)-RELATED
OG0001379	3	2	3	1	3	2	1	2	2	4	2	2	27	27[PTHR31485:SF19]	PUTATIVE-RELATED
OG0001380	1	4	3	3	1	1	3	6	1	2	2	0	27	27[PTHR48041:SF34]	ABC TRANSPORTER G FAMILY MEMBER 16
OG0001381	1	1	4	2	5	3	2	2	1	4	1	1	27	27[PTHR11122:SF34]	GLUCOSE-6-PHOSPHATE 1-EPIMERASE
OG0001382	3	2	0	2	2	6	0	10	1	1	0	0	27	27[PTHR33983:SF1]	OS07G0185900 PROTEIN
OG0001383	3	1	1	4	1	3	3	7	1	0	2	1	27	27[PTHR31189:SF13]	63 KDA GLOBULIN-LIKE PROTEIN
OG0001384	2	1	3	2	5	4	1	2	2	2	2	1	27	27[PTHR10984:SF68]	PROTEIN DISULFIDE-ISOMERASE 5-3
OG0001385	2	1	5	2	4	2	0	4	1	0	4	2	27	27[PTHR13773:SF13]	PHOSPHATIDATE CYTIDYLYLTRANSFERASE 3
OG0001386	1	2	4	2	2	2	2	2	2	4	2	2	27	27[PTHR47000:SF1]	ADENINE NUCLEOTIDE ALPHA HYDROLASES-LIKE SUPERFAMILY PROTEIN
OG0001387	3	1	1	0	13	2	1	2	1	2	0	1	27	27[PTHR45646:SF17]	BNAA07G37640D PROTEIN
OG0001388	1	2	4	2	3	5	2	2	1	3	1	1	27	27[PTHR19965:SF74]	CHROMATIN TARGET OF PRMT1 PROTEIN-RELATED
OG0001389	2	2	2	3	2	4	2	2	2	2	3	1	27	27[PTHR23421:SF150]	BETA-GALACTOSIDASE
OG0001390	1	1	5	2	4	3	1	2	1	2	3	2	27	27[PTHR31048:SF129]	PATHOGENESIS-RELATED THAUMATIN SUPERFAMILY PROTEIN
OG0001391	1	1	2	2	10	2	1	2	2	2	1	1	27	27[PTHR23051:SF12]	OSJNBA0070O11.5 PROTEIN
OG0001392	2	1	3	1	2	6	3	3	2	1	3	0	27	27[PTHR33493:SF2]	LATE EMBRYOGENESIS ABUNDANT PROTEIN 46
OG0001393	4	1	4	3	1	3	1	4	1	2	1	2	27	27[PTHR45914:SF29]	BASIC HELIX-LOOP-HELIX (BHLH)-LIKE PROTEIN
OG0001394	1	2	2	1	7	2	3	2	1	2	2	2	27	27[PTHR31852:SF141]	LATE EMBRYOGENESIS ABUNDANT PROTEIN, GROUP 2
OG0001395	1	1	3	3	3	2	3	4	2	0	3	2	27	27[PTHR31947:SF32]	SUBFAMILY NOT NAMED
OG0001396	3	1	9	0	1	5	0	1	0	1	1	5	27	27[PTHR14363:SF13]	OS07G0598400 PROTEIN
OG0001397	2	1	2	2	6	2	1	3	1	2	4	1	27	27[PTHR12668:SF43]	TRANSMEMBRANE PROTEIN 14 HOMOLOG
OG0001398	4	1	2	2	8	2	0	2	2	2	1	1	27	27[PTHR36013:SF2]	ATP SYNTHASE 24 KDA SUBUNIT, MITOCHONDRIAL-RELATED
OG0001399	2	2	3	1	5	5	0	2	2	3	0	2	27	27[PTHR47966:SF31]	ASPARTIC PROTEINASE-LIKE
OG0001400	1	1	3	1	9	1	1	2	3	2	2	1	27	27[PTHR11753:SF49]	AP-1 COMPLEX SUBUNIT SIGMA-2
OG0001401	1	1	2	2	6	4	2	4	1	1	2	1	27	27[PTHR47021:SF4]	ADP-RIBOSYLATION FACTOR GTPASE-ACTIVATING PROTEIN AGD6-RELATED
OG0001402	3	2	3	2	2	4	2	4	2	0	1	2	27	27[PTHR11847:SF25]	RIBOSOMAL PROTEIN L15
OG0001403	1	1	2	3	8	2	0	4	1	2	3	0	27	27[PTHR20856:SF29]	DNA-DIRECTED RNA POLYMERASE SUBUNIT BETA
OG0001404	2	1	3	1	10	2	1	2	1	2	1	1	27	27[PTHR12265:SF30]	OS06G0730300 PROTEIN
OG0001405	1	2	1	0	6	6	3	2	1	3	1	1	27	27[PTHR42893:SF8]	PROTEIN DETOXIFICATION
OG0001406	2	1	3	4	2	3	1	3	2	3	2	1	27	27[PTHR12242:SF22]	PROTEIN, PUTATIVE-RELATED
OG0001407	2	2	2	0	8	2	0	0	0	2	3	6	27	27[PTHR12555:SF21]	UBIQUITIN FUSION DEGRADATION 1 PROTEIN
OG0001408	1	1	2	1	12	2	1	2	1	2	1	1	27	27[PTHR10887:SF482]	P-LOOP CONTAINING NUCLEOSIDE TRIPHOSPHATE HYDROLASES SUPERFAMILY PROTEIN-RELATED
OG0001409	2	1	3	2	3	2	3	2	2	5	1	1	27	27[PTHR47999:SF77]	TRANSCRIPTION REPRESSOR MYB5-LIKE
OG0001410	2	1	5	3	2	4	3	2	1	2	1	1	27	27[PTHR31429:SF3]	WRKY TRANSCRIPTION FACTOR 40-RELATED
OG0001411	1	1	3	2	7	2	1	4	2	2	1	1	27	27[PTHR33222:SF31]	MEMBRANE PHOSPHOPROTEIN 14 KDA, CHLOROPLAST, PUTATIVE-RELATED
OG0001412	1	1	3	0	13	4	0	2	0	1	1	1	27	27[PTHR22937:SF139]	E3 UBIQUITIN-PROTEIN LIGASE MBR2-LIKE ISOFORM X1
OG0001413	3	5	1	0	1	5	5	0	0	2	1	4	27	27[PTHR33702:SF2]	SUBFAMILY NOT NAMED
OG0001414	2	2	4	3	2	3	0	3	1	3	2	2	27	27[PTHR11850:SF286]	BEL1-LIKE HOMEODOMAIN PROTEIN 10
OG0001415	2	2	2	2	5	5	1	4	0	2	1	1	27	27[PTHR11206:SF275]	PROTEIN DETOXIFICATION 31
OG0001416	1	1	2	1	6	4	3	2	2	2	2	1	27	27[PTHR13890:SF43]	MAGNESIUM TRANSPORTER MRS2-I
OG0001417	2	1	1	2	9	3	0	4	2	1	1	1	27	27[PTHR31602:SF63]	GROWTH-REGULATING FACTOR 3
OG0001418	4	1	2	1	5	2	4	3	2	1	1	1	27	27[PTHR12378:SF16]	EXPRESSED PROTEIN
OG0001419	2	1	1	2	13	3	1	2	0	2	0	0	27	27[PTHR12224:SF14]	OSJNBA0044K18.7 PROTEIN
OG0001420	2	2	3	3	4	1	1	2	1	4	3	1	27	27[PTHR15898:SF15]	E3 UBIQUITIN-PROTEIN LIGASE PRT1-LIKE
OG0001421	1	2	2	3	3	2	1	2	3	4	1	3	27	27[PTHR33494:SF19]	ATP-DEPENDENT DNA HELICASE
OG0001422	3	1	3	3	1	0	1	8	1	1	2	3	27	27[PTHR48049:SF65]	ANTHOCYANIDIN 3-O-GLUCOSYLTRANSFERASE
OG0001423	1	2	2	2	2	4	2	1	3	4	2	2	27	27[PTHR33052:SF95]	DUF4228 DOMAIN PROTEIN
OG0001424	2	2	2	1	8	4	1	5	1	0	0	1	27	27[PTHR30523:SF26]	PHOSPHOENOLPYRUVATE CARBOXYLASE 2
OG0001425	1	1	2	2	11	2	1	2	2	1	1	1	27	27[PTHR47242:SF1]	TRAF-LIKE FAMILY PROTEIN
OG0001426	1	1	3	1	10	2	2	3	0	1	2	1	27	27[PTHR11558:SF25]	SPERMINE SYNTHASE
OG0001427	1	5	4	1	2	4	1	1	1	1	0	6	27	27[PTHR31692:SF2]	EXPANSIN-LIKE B1
OG0001428	1	1	2	2	1	7	1	2	2	3	3	2	27	27[PTHR31314:SF103]	PROTEIN PHR1-LIKE 1-LIKE ISOFORM X1
OG0001429	1	1	1	2	11	2	2	2	1	2	1	1	27	27[PTHR36331]	40S RIBOSOMAL PROTEIN
OG0001430	1	1	1	1	5	2	1	0	1	12	1	1	27	27[PTHR22870:SF390]	OS01G0777800 PROTEIN
OG0001431	1	1	2	1	7	3	1	2	2	4	1	2	27	27[PTHR47972:SF14]	KINESIN-4-LIKE ISOFORM X1
OG0001432	5	2	1	1	4	3	1	4	1	2	2	1	27	27[PTHR31945:SF20]	TRANSCRIPTION FACTOR DYT1
OG0001433	1	0	6	3	2	4	1	0	3	2	3	2	27	27[PTHR11885:SF22]	40S RIBOSOMAL PROTEIN S13
OG0001434	2	1	3	3	4	3	1	3	2	2	1	2	27	27[PTHR11566:SF170]	DYNAMIN 3A-LIKE PROTEIN
OG0001435	1	0	4	4	1	2	3	4	2	2	2	2	27	27[PTHR31604:SF2]	PROTEIN SHI RELATED SEQUENCE 7
OG0001436	2	1	2	3	7	2	2	4	0	3	1	0	27	27[PTHR31384:SF79]	AUXIN RESPONSE FACTOR 2
OG0001437	1	1	3	2	5	4	1	2	2	2	2	2	27	27[PTHR43592:SF25]	SUBFAMILY NOT NAMED
OG0001438	3	1	1	3	1	2	2	2	2	6	3	1	27	27[PTHR33178:SF10]	STRESS-RESPONSE A/B BARREL DOMAIN-CONTAINING PROTEIN HS1
OG0001439	2	1	1	3	3	0	1	4	3	4	1	4	27	27[PTHR16223:SF219]	TRANSCRIPTION FACTOR BHLH139-LIKE
OG0001440	1	1	1	2	11	2	2	2	1	2	1	1	27	27[PTHR31344:SF11]	NUCLEOLAR PROTEIN GAR2-LIKE PROTEIN
OG0001441	1	1	2	1	11	2	0	3	0	2	3	1	27	27[PTHR21650:SF2]	KINETOCHORE PROTEIN NUF2
OG0001442	1	1	3	3	1	2	1	7	2	2	2	2	27	27[PTHR11907:SF21]	AMIDOPHOSPHORIBOSYLTRANSFERASE 2, CHLOROPLASTIC
OG0001443	1	1	2	1	1	6	0	6	0	1	5	3	27	27[PTHR11654:SF73]	PROTEIN NRT1/ PTR FAMILY 5.2-LIKE
OG0001444	1	1	2	1	12	2	0	4	1	2	0	1	27	27[PTHR33077:SF5]	PROTEIN TIFY 9
OG0001445	1	2	3	3	2	7	0	2	1	3	1	2	27	27[PTHR45863:SF21]	SERINE/THREONINE-PROTEIN KINASE BSK3
OG0001446	1	2	6	5	2	3	2	2	0	1	3	0	27	27[PTHR48010:SF59]	OS05G0480400 PROTEIN
OG0001447	2	1	2	5	6	2	1	2	1	1	3	1	27	27[PTHR35502:SF2]	PROTEIN MICROTUBULE BINDING PROTEIN 2C
OG0001448	1	2	6	1	2	4	0	2	1	3	3	2	27	27[PTHR43539:SF49]	INDOLE-3-PYRUVATE MONOOXYGENASE YUCCA3-RELATED
OG0001449	1	1	2	2	2	2	1	11	1	2	1	1	27	27[PTHR35112]	OS08G0360500 PROTEIN
OG0001450	1	1	1	2	4	4	2	2	2	5	2	1	27	27[PTHR10682:SF41]	POLY(A) POLYMERASE-LIKE PROTEIN
OG0001451	1	2	5	2	2	2	1	2	2	3	3	2	27	27[PTHR16223:SF136]	OS05G0228400 PROTEIN
OG0001452	1	1	2	3	2	4	3	4	1	1	4	1	27	27[PTHR45714:SF34]	HOMEOBOX-LEUCINE ZIPPER PROTEIN HAT9
OG0001453	1	1	2	1	10	3	2	2	1	2	1	1	27	27[PTHR35992:SF1]	CYTOMATRIX PROTEIN-LIKE PROTEIN
OG0001454	1	1	2	1	7	4	1	4	0	2	3	1	27	27[PTHR22765:SF300]	VACUOLAR-SORTING RECEPTOR 1
OG0001455	2	2	5	3	2	1	2	3	0	2	3	2	27	27[PTHR31948:SF90]	ZINC-FINGER HOMEODOMAIN PROTEIN 1
OG0001456	1	1	2	2	11	1	1	3	1	1	2	1	27	27[PTHR11618:SF4]	TRANSCRIPTION FACTOR IIIB 90 KDA SUBUNIT
OG0001457	1	1	2	3	7	2	0	2	3	2	2	2	27	27[PTHR44080:SF2]	E3 UBIQUITIN-PROTEIN LIGASE COP1
OG0001458	1	1	2	2	10	2	1	1	2	2	1	2	27	27[PTHR15362:SF28]	CDP-DIACYLGLYCEROL--SERINE O-PHOSPHATIDYLTRANSFERASE 1
OG0001459	1	1	1	2	11	2	0	2	1	3	2	1	27	27[PTHR13107:SF4]	N6-ADENOSINE-METHYLTRANSFERASE SUBUNIT METTL14
OG0001460	1	1	2	2	10	2	2	2	1	1	2	1	27	27[PTHR12161:SF14]	REGULATOR OF VPS4 ACTIVITY IN THE MVB PATHWAY PROTEIN
OG0001461	1	2	3	3	2	2	1	5	2	3	2	1	27	27[PTHR10201:SF245]	METALLOENDOPROTEINASE 4-MMP
OG0001462	1	3	3	2	1	2	2	4	3	3	2	1	27	27[PTHR24281:SF126]	CYTOCHROME P450 71A1-LIKE
OG0001463	4	1	3	2	1	4	2	3	2	3	1	1	27	27[PTHR10182:SF12]	OS07G0585100 PROTEIN
OG0001464	1	1	2	1	13	4	0	1	1	1	1	1	27	27[PTHR22952:SF430]	ABA RESPONSE ELEMENT-BINDING FACTOR
OG0001465	1	1	2	3	7	4	1	2	1	1	3	1	27	27[PTHR31490:SF64]	SUBFAMILY NOT NAMED
OG0001466	1	0	0	0	0	0	25	0	1	0	0	0	27	27[PTHR46890:SF5]	SUBFAMILY NOT NAMED
OG0001467	1	2	1	1	12	2	1	3	1	1	1	1	27	27[PTHR21368:SF24]	BNAA02G10490D PROTEIN
OG0001468	1	2	4	1	3	2	2	2	2	4	2	2	27	27[PTHR11467:SF103]	HMG-Y-RELATED PROTEIN A
OG0001469	1	1	2	2	2	4	2	8	1	1	1	2	27	27[PTHR23081:SF28]	BNAC03G12630D PROTEIN
OG0001470	1	1	4	2	3	2	2	2	2	3	1	4	27	27[PTHR23253:SF62]	MIF4G DOMAIN-CONTAINING PROTEIN / MA3 DOMAIN-CONTAINING PROTEIN ISOFORM 2
OG0001471	1	1	1	1	15	2	0	2	1	1	1	1	27	27[PTHR18934:SF231]	BNAA08G19730D PROTEIN
OG0001472	1	2	3	1	1	4	1	4	2	3	2	3	27	27[PTHR31064:SF27]	SODIUM TRANSPORTER HKT1
OG0001473	1	1	2	1	15	2	0	0	1	2	1	1	27	27[PTHR13948:SF3]	FI21118P1
OG0001474	2	2	3	3	7	2	2	1	1	2	1	1	27	27[PTHR31384:SF5]	AUXIN RESPONSE FACTOR 3
OG0001475	1	1	0	1	11	4	1	2	1	2	2	1	27	27[PTHR12734:SF0]	18S RRNA (GUANINE-N(7))-METHYLTRANSFERASE-RELATED
OG0001476	1	2	4	1	3	0	2	4	1	4	3	2	27	27[PTHR24326:SF589]	HOMEOBOX-LEUCINE ZIPPER PROTEIN ATHB-6-LIKE
OG0001477	1	1	3	3	8	2	1	2	2	2	1	1	27	27[PTHR16223:SF120]	TRANSCRIPTION FACTOR BHLH69
OG0001478	1	2	2	1	4	4	2	2	2	3	2	2	27	27[PTHR11902:SF41]	ENOLASE
OG0001479	1	1	1	1	13	2	1	2	1	2	1	1	27	27[PTHR12897]	COLON CANCER-ASSOCIATED PROTEIN MIC1
OG0001480	1	2	2	3	2	2	2	7	2	2	1	1	27	27[PTHR48041:SF18]	ABC TRANSPORTER G FAMILY MEMBER 21
OG0001481	1	1	2	1	5	4	4	2	1	3	1	2	27	27[PTHR32021:SF16]	CASP-LIKE PROTEIN 5A2
OG0001482	1	1	1	2	10	2	1	2	2	2	1	2	27	27[PTHR19443:SF6]	HEXOKINASE-3
OG0001483	1	1	4	2	8	2	1	2	0	2	2	2	27	27[PTHR24203:SF58]	SUBFAMILY NOT NAMED
OG0001484	1	1	1	1	3	3	1	9	2	3	1	1	27	27[PTHR47992:SF74]	PHOSPHATASE 2C FAMILY PROTEIN
OG0001485	1	2	3	3	1	6	3	1	1	3	2	1	27	27[PTHR19317:SF13]	PRA1 FAMILY PROTEIN
OG0001486	1	1	2	1	4	2	1	5	1	2	6	1	27	27[PTHR14212:SF2]	SUBFAMILY NOT NAMED
OG0001487	1	1	2	2	15	0	0	1	1	1	2	1	27	27[PTHR13261:SF0]	BRCA2 AND CDKN1A-INTERACTING PROTEIN
OG0001488	1	1	1	1	14	2	1	2	1	1	1	1	27	27[PTHR45900:SF1]	MITOCHONDRIAL DNA REPAIR PROTEIN RECA HOMOLOG
OG0001489	1	0	0	2	0	0	0	19	2	0	3	0	27	27[PTHR48059:SF4]	POLYGALACTURONASE INHIBITOR 1
OG0001490	2	0	2	2	2	1	2	9	2	2	2	1	27	27[PTHR31388:SF188]	PEROXIDASE
OG0001491	1	2	4	4	3	2	0	4	0	6	0	1	27	27[PTHR46548:SF1]	BAH AND TFIIS DOMAIN-CONTAINING PROTEIN-RELATED
OG0001492	1	2	1	4	3	2	2	2	0	3	4	3	27	27[PTHR15860:SF19]	RING/U-BOX SUPERFAMILY PROTEIN
OG0001493	1	0	0	0	25	0	0	0	0	1	0	0	27	27[PTHR47293:SF6]	MANNOSE/GLUCOSE-SPECIFIC LECTIN-LIKE
OG0001494	0	1	5	5	4	4	2	1	0	3	0	2	27	27[PTHR24072:SF336]	RAC-LIKE GTP-BINDING PROTEIN 5
OG0001495	0	1	1	3	1	1	0	13	1	6	0	0	27	27[PTHR31235:SF279]	PEROXIDASE
OG0001496	0	2	1	0	4	1	0	14	1	2	1	1	27	27[PTHR10291:SF17]	ALKYL TRANSFERASE
OG0001497	0	2	4	1	3	3	3	2	1	3	3	2	27	27[PTHR31642:SF163]	OMEGA-HYDROXYPALMITATE O-FERULOYL TRANSFERASE
OG0001498	0	1	6	2	1	5	2	1	2	2	3	2	27	27[PTHR45969:SF10]	BRH1 RING FINGER PROTEIN
OG0001499	0	1	1	1	1	6	0	0	1	1	8	7	27	27[PTHR31238:SF161]	GERMIN-LIKE PROTEIN SUBFAMILY 3 MEMBER 1
OG0001500	0	1	3	3	6	2	1	2	1	3	3	2	27	27[PTHR45621:SF53]	SERINE/THREONINE-PROTEIN KINASE PCRK1
OG0001501	0	1	2	1	0	2	0	0	0	3	3	15	27	27[PTHR47123:SF6]	ASCORBIC ACID MANNOSE PATHWAY REGULATOR-RELATED
OG0001502	0	2	3	0	2	2	2	2	2	4	6	2	27	27[PTHR31448:SF34]	MYOSIN-BINDING PROTEIN 3
OG0001503	0	2	1	0	4	5	1	6	1	1	5	1	27	27[PTHR31374:SF19]	F8A24.8 PROTEIN
OG0001504	0	1	1	1	11	0	2	2	1	2	5	1	27	27[PTHR34567:SF3]	FK506-BINDING-LIKE PROTEIN
OG0001505	0	1	5	4	4	6	1	1	0	0	3	2	27	27[PTHR11758:SF36]	BNAA02G06730D PROTEIN
OG0001506	0	2	3	3	6	2	1	1	2	3	2	2	27	27[PTHR10527:SF78]	BNAC09G37860D PROTEIN
OG0001507	0	3	3	1	5	2	0	0	0	2	6	5	27	27[PTHR45730:SF77]	AND C2HC ZINC FINGERS SUPERFAMILY PROTEIN, PUTATIVE-RELATED
OG0001508	0	1	2	1	12	2	1	2	1	2	2	1	27	27[PTHR33304:SF9]	RING/FYVE/PHD ZINC FINGER SUPERFAMILY PROTEIN
OG0001509	0	1	2	2	14	2	0	0	0	3	2	1	27	27[PTHR23189:SF84]	PROTEIN MEI2-LIKE 4
OG0001510	0	1	0	2	4	1	0	0	0	11	0	8	27	27[PTHR48048:SF57]	GLYCOSYLTRANSFERASE
OG0001511	0	1	0	0	24	0	0	0	0	0	1	1	27	27[PTHR22536:SF3]	SUBFAMILY NOT NAMED
OG0001512	0	1	3	3	0	2	0	4	2	2	7	3	27	27[PTHR46086:SF17]	ALPHA/BETA-HYDROLASES SUPERFAMILY PROTEIN
OG0001513	0	1	2	7	2	0	0	5	3	3	3	1	27	27[PTHR31087:SF59]	PROTEIN LURP-ONE-RELATED 4
OG0001514	0	1	1	2	14	2	0	2	2	1	1	1	27	27[PTHR12632:SF59]	NUCLEAR TRANSCRIPTION FACTOR Y SUBUNIT A-9
OG0001515	0	1	2	2	6	2	3	2	2	3	3	1	27	27[PTHR31499:SF43]	MYB FAMILY TRANSCRIPTION FACTOR APL
OG0001516	0	0	2	0	7	2	4	4	1	4	1	2	27	27[PTHR31221:SF123]	WRKY TRANSCRIPTION FACTOR SUSIBA2-LIKE ISOFORM X1
OG0001517	0	0	25	1	0	1	0	0	0	0	0	0	27	27[PTHR46033:SF8]	SERINE/THREONINE-PROTEIN PHOSPHATASE 7 LONG FORM HOMOLOG ISOFORM X1
OG0001518	0	0	1	1	12	2	1	2	1	3	2	2	27	27[PTHR12162]	NIBRIN-RELATED
OG0001519	0	0	0	26	0	0	0	0	0	0	1	0	27	27[PTHR11439:SF335]	SUBFAMILY NOT NAMED
OG0001520	0	0	0	0	0	2	0	0	0	0	9	16	27	27[PTHR31625:SF50]	MALONYL-COA:ISOFLAVONE 7-O-GLUCOSIDE MALONYLTRANSFERASE
OG0001521	0	0	0	0	0	1	0	0	0	26	0	0	27	27[PTHR27009:SF153]	SUBFAMILY NOT NAMED
OG0001522	0	0	0	0	0	0	27	0	0	0	0	0	27	27[PTHR36493:SF4]	SUBFAMILY NOT NAMED
OG0001523	0	0	0	0	0	0	27	0	0	0	0	0	27	27[PTHR33240:SF7]	GAG-PRO-LIKE PROTEIN
OG0001524	0	0	0	0	0	0	0	0	1	0	26	0	27	27[PTHR33103:SF65]	DUF674 FAMILY PROTEIN
OG0001525	0	0	0	0	0	0	0	0	0	27	0	0	27	27[PTHR27006:SF202]	REPEAT TRANSMEMBRANE PROTEIN KINASE, PUTATIVE-RELATED
OG0001526	0	0	0	0	0	0	0	0	0	0	27	0	27	27[PTHR34450:SF2]	DEFENSIN-LIKE PROTEIN 245-RELATED
OG0001527	0	0	0	0	0	0	0	0	0	0	27	0	27	27[PTHR24559:SF334]	SUBFAMILY NOT NAMED
OG0001528	0	0	0	0	0	0	0	0	0	0	2	25	27	27[PTHR11017:SF422]	RESISTANCE PROTEIN (TIR-NBS-LRR CLASS), PUTATIVE-RELATED
OG0001529	1	2	2	2	3	1	1	9	0	2	2	1	26	26[PTHR11254:SF424]	E3 UBIQUITIN-PROTEIN LIGASE UPL5
OG0001530	5	2	4	1	1	3	0	0	0	6	2	2	26	26[PTHR18966:SF476]	GLUTAMATE RECEPTOR
OG0001531	3	1	2	2	2	4	3	2	2	1	3	1	26	26[PTHR24073:SF1154]	RAS-RELATED PROTEIN RABH1E
OG0001532	3	1	1	1	6	2	3	3	1	1	3	1	26	26[PTHR13255]	ATAXIN-10
OG0001533	2	1	1	1	8	2	1	2	1	4	2	1	26	26[PTHR12215:SF15]	4'-PHOSPHOPANTETHEINYL TRANSFERASE DOMAIN PROTEIN-RELATED
OG0001534	1	1	1	1	13	1	0	4	1	1	1	1	26	26[PTHR12413:SF1]	DOLICHYL PYROPHOSPHATE MAN9GLCNAC2 ALPHA-1,3-GLUCOSYLTRANSFERASE
OG0001535	26	0	0	0	0	0	0	0	0	0	0	0	26	26[PTHR35546:SF61]	SUBFAMILY NOT NAMED
OG0001536	1	2	3	2	6	3	1	2	1	2	1	2	26	26[PTHR47252:SF5]	UDP-GLYCOSYLTRANSFERASE SUPERFAMILY PROTEIN
OG0001537	1	1	2	1	11	2	1	2	1	2	1	1	26	26[PTHR10953:SF224]	SUMO-ACTIVATING ENZYME SUBUNIT
OG0001538	1	1	0	1	13	1	0	2	2	3	0	2	26	26[PTHR42920:SF10]	SUBFAMILY NOT NAMED
OG0001539	1	2	3	2	3	2	1	3	2	3	2	2	26	26[PTHR22850:SF202]	WD-40 REPEAT-CONTAINING PROTEIN MSI4
OG0001540	4	1	1	2	1	4	5	0	1	6	0	1	26	26[PTHR31707:SF181]	PECTINESTERASE
OG0001541	2	0	2	3	4	7	0	0	2	4	0	2	26	26[PTHR23500:SF549]	POLYOL TRANSPORTER 5-LIKE
OG0001542	2	1	2	2	7	2	0	5	1	1	2	1	26	26[PTHR12154]	GLYCOSYL TRANSFERASE-RELATED
OG0001543	10	1	0	0	0	5	1	4	0	0	0	5	26	26[PTHR23155:SF1055]	OS05G0414200 PROTEIN
OG0001544	1	0	0	2	0	0	0	0	0	0	0	23	26	26[PTHR10775:SF147]	SUBFAMILY NOT NAMED
OG0001545	1	1	2	2	9	2	1	2	1	3	1	1	26	26[PTHR15454:SF51]	OUTER ARM DYNEIN LIGHT CHAIN 1 PROTEIN
OG0001546	1	1	3	4	2	4	1	3	2	2	2	1	26	26[PTHR12506:SF50]	ZINC FINGER CCCH DOMAIN-CONTAINING PROTEIN 26
OG0001547	1	2	1	2	3	4	3	4	1	3	1	1	26	26[PTHR44191:SF4]	OS01G0187900 PROTEIN
OG0001548	2	2	4	1	3	3	0	1	1	3	4	2	26	26[PTHR11969:SF26]	HELIX-LOOP-HELIX-LIKE PROTEIN
OG0001549	1	1	1	1	12	2	0	4	1	1	1	1	26	26[PTHR35506]	OS02G0135600 PROTEIN
OG0001550	2	1	2	2	2	2	1	6	1	2	4	1	26	26[PTHR10943:SF12]	26S PROTEASOME NON-ATPASE REGULATORY SUBUNIT 2 HOMOLOG
OG0001551	2	2	1	4	2	2	2	4	2	3	2	0	26	26[PTHR47999:SF23]	TRANSCRIPTION REPRESSOR MYB4
OG0001552	1	1	3	3	8	4	1	2	0	1	1	1	26	26[PTHR10257:SF31]	SERINE/THREONINE PROTEIN PHOSPHATASE 2A REGULATORY SUBUNIT
OG0001553	2	1	4	3	5	2	1	2	1	2	2	1	26	26[PTHR46629:SF13]	OS01G0917900 PROTEIN
OG0001554	3	1	2	3	2	3	1	4	2	2	0	3	26	26[PTHR10804:SF135]	ERBB-3 BINDING PROTEIN 1
OG0001555	4	1	1	2	2	2	1	7	1	1	4	0	26	26[PTHR46034:SF7]	INFLUENZA VIRUS NS1A-BINDING PROTEIN
OG0001556	2	4	0	0	2	0	0	3	0	8	0	7	26	26[PTHR31549:SF101]	SUBFAMILY NOT NAMED
OG0001557	2	1	1	4	8	2	1	2	1	2	1	1	26	26[PTHR45654:SF24]	HOMEOBOX-LEUCINE ZIPPER PROTEIN GLABRA 2
OG0001558	1	1	2	1	13	2	0	1	1	2	1	1	26	26[PTHR20275:SF35]	NAD KINASE 1-RELATED
OG0001559	1	1	3	4	2	5	0	3	1	1	3	2	26	26[PTHR32382:SF6]	ENDOSPERM SPECIFIC PROTEIN-LIKE
OG0001560	4	1	1	0	3	1	0	1	0	2	12	1	26	26[PTHR35546:SF21]	F-BOX PROTEIN INTERACTION DOMAIN PROTEIN
OG0001561	2	2	1	3	2	2	3	2	1	1	5	2	26	26[PTHR33265:SF26]	AVR9/CF-9 RAPIDLY ELICITED PROTEIN
OG0001562	2	1	1	1	5	2	0	2	0	8	1	3	26	26[PTHR47998:SF42]	TRANSCRIPTION FACTOR TT2
OG0001563	2	1	2	1	4	4	1	2	3	4	1	1	26	26[PTHR21576:SF11]	MAJOR FACILITATOR SUPERFAMILY PROTEIN
OG0001564	2	1	2	2	11	1	1	0	2	1	2	1	26	26[PTHR10414:SF69]	CHOLINE/ETHANOLAMINEPHOSPHOTRANSFERASE 2
OG0001565	1	1	2	2	8	2	2	2	2	2	1	1	26	26[PTHR10003:SF79]	SUPEROXIDE DISMUTASE [CU-ZN] 1
OG0001566	1	2	5	1	2	4	1	2	2	3	1	2	26	26[PTHR19353:SF28]	DELTA(8)-FATTY-ACID DESATURASE 2
OG0001567	1	1	1	1	14	2	0	2	1	1	1	1	26	26[PTHR34047:SF1]	NUCLEAR INTRON MATURASE 2, MITOCHONDRIAL
OG0001568	2	1	2	1	3	4	0	3	2	5	2	1	26	26[PTHR13301:SF167]	CELLULOSE SYNTHASE A CATALYTIC SUBUNIT 9 [UDP-FORMING]-RELATED
OG0001569	6	1	0	3	1	1	4	0	0	0	2	8	26	26[PTHR27006:SF319]	LRR RECEPTOR-LIKE SERINE/THREONINE-PROTEIN KINASE-RELATED
OG0001570	3	1	2	2	5	2	2	3	1	2	1	2	26	26[PTHR32440:SF26]	PHOSPHOESTERASE, METALLO-DEPENDENT PHOSPHATASE-LIKE PROTEIN-RELATED
OG0001571	1	1	1	2	2	3	2	5	3	3	1	2	26	26[PTHR11406:SF29]	PHOSPHOGLYCERATE KINASE
OG0001572	1	1	2	1	7	2	3	2	1	3	2	1	26	26[PTHR12947:SF13]	AMSH-LIKE UBIQUITIN THIOESTERASE 1
OG0001573	2	1	3	3	1	3	2	4	0	2	3	2	26	26[PTHR13778:SF16]	GALACTURONOSYLTRANSFERASE-LIKE 1-RELATED
OG0001574	3	1	3	1	5	2	4	2	1	2	1	1	26	26[PTHR23107:SF18]	GRF1-INTERACTING FACTOR 1
OG0001575	1	1	1	3	2	4	1	4	2	2	4	1	26	26[PTHR21022:SF31]	AROGENATE DEHYDRATASE
OG0001576	1	1	1	1	12	1	1	4	1	1	1	1	26	26[PTHR31755:SF2]	ENDORIBONUCLEASE E-LIKE PROTEIN
OG0001577	2	1	1	2	9	2	0	3	2	1	2	1	26	26[PTHR10947:SF0]	PHENYLALANINE--TRNA LIGASE BETA SUBUNIT
OG0001578	2	1	3	3	1	4	0	1	4	4	3	0	26	26[PTHR48000:SF16]	TRANSCRIPTION FACTOR RAX3
OG0001579	1	2	5	2	2	3	1	1	1	3	3	2	26	26[PTHR10766:SF147]	TRANSMEMBRANE 9 SUPERFAMILY MEMBER
OG0001580	3	1	2	1	6	4	1	2	1	2	2	1	26	26[PTHR23086:SF25]	PHOSPHATIDYLINOSITOL 4-PHOSPHATE 5-KINASE 8
OG0001581	2	2	2	2	7	2	1	2	2	1	2	1	26	26[PTHR10233:SF15]	NAGB/RPIA/COA TRANSFERASE-LIKE SUPERFAMILY PROTEIN
OG0001582	1	1	2	2	5	2	3	4	0	2	3	1	26	26[PTHR32080:SF24]	PLASMODESMATA-LOCATED PROTEIN 2
OG0001583	2	1	2	3	4	4	0	2	2	2	2	2	26	26[PTHR31375:SF192]	PECTIN LYASE-LIKE SUPERFAMILY PROTEIN
OG0001584	1	1	3	3	1	3	3	3	1	3	2	2	26	26[PTHR45699:SF18]	60S ACIDIC RIBOSOMAL PROTEIN P0-1
OG0001585	1	1	2	1	5	2	1	2	2	7	1	1	26	26[PTHR43049:SF1]	EARLY ENDOSOME ANTIGEN
OG0001586	4	1	2	3	1	2	3	2	2	2	3	1	26	26[PTHR31614:SF5]	ALLERGEN-LIKE PROTEIN BRSN20
OG0001587	2	4	2	2	1	2	3	4	1	1	3	1	26	26[PTHR11482:SF61]	ORNITHINE DECARBOXYLASE-LIKE
OG0001588	2	1	3	2	3	5	0	4	1	3	1	1	26	26[PTHR22958:SF34]	GLYCEROPHOSPHODIESTER PHOSPHODIESTERASE GDPD3
OG0001589	2	1	2	2	1	4	1	8	1	2	1	1	26	26[PTHR33156:SF26]	OS12G0592200 PROTEIN
OG0001590	3	1	3	4	4	1	1	2	3	2	1	1	26	26[PTHR43570:SF25]	ALDEHYDE DEHYDROGENASE FAMILY 3 MEMBER I1, CHLOROPLASTIC
OG0001591	1	1	3	1	7	2	1	4	0	2	3	1	26	26[PTHR45621:SF11]	OS01G0822200 PROTEIN
OG0001592	1	1	3	2	3	3	1	4	1	2	3	2	26	26[PTHR33057:SF151]	TRANSCRIPTION REPRESSOR OFP1-LIKE
OG0001593	1	1	2	4	1	2	5	4	1	1	2	2	26	26[PTHR11005:SF99]	TRIACYLGLYCEROL LIPASE 2
OG0001594	2	1	3	3	1	4	3	2	2	1	3	1	26	26[PTHR33623:SF5]	HISTONE-LYSINE N-METHYLTRANSFERASE SETD1B-LIKE PROTEIN
OG0001595	3	3	1	0	4	10	1	0	1	1	1	1	26	26[PTHR34191:SF15]	BNAA01G32930D PROTEIN
OG0001596	1	1	4	2	5	3	2	2	2	2	1	1	26	26[PTHR47177:SF3]	F18C1.6 PROTEIN
OG0001597	2	4	6	0	2	3	2	1	0	1	3	2	26	26[PTHR31301:SF137]	LOB DOMAIN-CONTAINING PROTEIN 1
OG0001598	1	1	2	7	6	2	0	1	2	1	2	1	26	26[PTHR45856:SF12]	LIPASE-LIKE
OG0001599	3	1	2	2	4	5	1	3	1	1	1	2	26	26[PTHR42647:SF9]	S-RIBONUCLEASE BINDING PROTEIN SBP1-RELATED
OG0001600	1	3	4	1	2	2	2	4	0	3	2	2	26	26[PTHR10593:SF144]	PROTEIN INDETERMINATE-DOMAIN 7
OG0001601	1	1	2	1	1	4	1	5	3	3	2	2	26	26[PTHR39741:SF14]	CYCLIN-LIKE F-BOX PROTEIN
OG0001602	1	1	1	1	14	2	1	2	0	1	1	1	26	26[PTHR30053:SF14]	ELONGATION FACTOR P (EF-P) FAMILY PROTEIN
OG0001603	2	1	2	4	1	4	3	1	2	3	2	1	26	26[PTHR31509:SF0]	OS04G0688000 PROTEIN
OG0001604	1	1	1	2	10	2	2	2	1	2	1	1	26	26[PTHR24128:SF63]	E3 UBIQUITIN-PROTEIN LIGASE XBOS32 ISOFORM X1-RELATED
OG0001605	1	1	1	1	13	3	0	2	1	1	1	1	26	26[PTHR14089:SF13]	ZINC FINGER CCCH DOMAIN-CONTAINING PROTEIN 49-LIKE
OG0001606	2	2	2	1	3	4	1	4	3	2	1	1	26	26[PTHR31429:SF86]	WRKY TRANSCRIPTION FACTOR 61-RELATED
OG0001607	3	3	3	0	1	0	8	1	1	0	0	6	26	26[PTHR11732:SF467]	OSJNBA0064H22.3 PROTEIN
OG0001608	1	1	2	1	7	2	1	5	2	2	1	1	26	26[PTHR12189:SF6]	MRNA CAP GUANINE-N7 METHYLTRANSFERASE
OG0001609	2	1	1	1	10	3	1	1	1	3	2	0	26	26[PTHR31346:SF5]	MULTIPLE ORGANELLAR RNA EDITING FACTOR 1, MITOCHONDRIAL
OG0001610	3	0	0	4	2	2	0	12	0	2	0	1	26	26[PTHR23024:SF458]	CARBOXYLESTERASE 2-RELATED
OG0001611	1	2	2	3	7	2	1	2	3	2	1	0	26	26[PTHR11349:SF106]	NUCLEOSIDE DIPHOSPHATE KINASE
OG0001612	1	1	2	2	9	3	1	2	1	2	1	1	26	26[PTHR12972:SF0]	PROTEIN DOWNSTREAM NEIGHBOR OF SON
OG0001613	1	1	4	2	8	0	1	2	2	2	2	1	26	26[PTHR47713:SF2]	HOMEODOMAIN-LIKE SUPERFAMILY PROTEIN
OG0001614	1	1	4	0	0	2	0	10	0	3	4	1	26	26[PTHR31235:SF223]	PEROXIDASE
OG0001615	1	1	3	1	7	2	0	4	2	3	1	1	26	26[PTHR47701]	PROTEIN MODIFIER OF SNC1 11
OG0001616	1	1	1	0	15	0	1	3	0	2	1	1	26	26[PTHR15696:SF0]	TELOMERASE-BINDING PROTEIN EST1A
OG0001617	2	1	1	1	2	4	9	2	1	1	1	1	26	26[PTHR21738]	UNCHARACTERIZED
OG0001618	2	1	2	1	8	2	1	2	1	3	2	1	26	26[PTHR10285:SF153]	INORGANIC PYROPHOSPHATASE TTM2
OG0001619	2	1	4	1	2	4	2	2	3	2	2	1	26	26[PTHR45614:SF53]	TRANSCRIPTION FACTOR MYB44-LIKE
OG0001620	1	4	2	1	7	1	0	3	2	1	3	1	26	26[PTHR31723:SF9]	SUBFAMILY NOT NAMED
OG0001621	1	1	2	4	11	2	1	0	1	1	1	1	26	26[PTHR45626:SF24]	HELICASE-LIKE TRANSCRIPTION FACTOR CHR28
OG0001622	1	1	2	2	2	2	4	4	1	2	3	2	26	26[PTHR43120:SF13]	GLUTAMYL-TRNA REDUCTASE
OG0001623	1	0	3	2	7	3	1	3	1	2	2	1	26	26[PTHR10367:SF21]	MRNA (GUANINE-N(7)-)-METHYLTRANSFERASE-RELATED
OG0001624	4	1	2	3	4	3	0	3	2	2	1	1	26	26[PTHR18952:SF243]	OS04G0412500 PROTEIN
OG0001625	2	1	2	1	7	2	0	2	2	3	3	1	26	26[PTHR11850:SF265]	BEL1-LIKE HOMEODOMAIN PROTEIN 8
OG0001626	1	1	3	2	3	2	2	2	2	5	2	1	26	26[PTHR47512:SF3]	EXPRESSED PROTEIN
OG0001627	1	1	2	2	5	3	2	3	1	1	4	1	26	26[PTHR23249:SF17]	TRAFFICKING PROTEIN PARTICLE COMPLEX SUBUNIT-RELATED
OG0001628	2	1	2	2	0	3	1	7	1	2	2	3	26	26[PTHR32018:SF8]	RHAMNOGALACTURONATE LYASE FAMILY PROTEIN
OG0001629	2	0	2	1	12	2	1	2	1	1	1	1	26	26[PTHR13480:SF0]	E3 UBIQUITIN-PROTEIN LIGASE HAKAI
OG0001630	3	1	1	3	1	2	1	9	0	2	1	2	26	26[PTHR19328:SF66]	HIPL1 PROTEIN-LIKE
OG0001631	5	2	2	2	1	5	2	3	1	1	1	1	26	26[PTHR33193:SF26]	DUF3511 DOMAIN PROTEIN (DUF3511)
OG0001632	1	1	1	1	13	2	1	2	1	1	1	1	26	26[PTHR21725:SF1]	E3 UBIQUITIN-PROTEIN LIGASE UBR4
OG0001633	2	1	1	3	2	2	1	5	2	1	5	1	26	26[PTHR31579:SF42]	DUF506 FAMILY PROTEIN (DUF506)
OG0001634	1	1	3	2	4	4	2	2	2	3	1	1	26	26[PTHR24058:SF115]	SUBFAMILY NOT NAMED
OG0001635	2	1	3	2	2	1	2	5	2	2	3	1	26	26[PTHR30031:SF10]	PHOSPHOENOLPYRUVATE CARBOXYKINASE [ATP] PROTEIN
OG0001636	1	1	0	1	11	5	1	2	1	2	0	1	26	26[PTHR10606:SF71]	FRUCTOSE-2,6-BISPHOSPHATASE-RELATED
OG0001637	1	1	2	3	9	2	1	0	0	3	3	1	26	26[PTHR33130:SF43]	OS01G0688600 PROTEIN
OG0001638	1	1	2	1	6	2	3	3	2	2	2	1	26	26[PTHR10855:SF9]	26S PROTEASOME NON-ATPASE REGULATORY SUBUNIT 12 HOMOLOG A-LIKE
OG0001639	2	1	3	4	1	2	1	4	2	2	3	1	26	26[PTHR14095:SF18]	CALCIUM-BINDING EF-HAND FAMILY PROTEIN-RELATED
OG0001640	1	1	3	2	6	3	2	4	2	1	0	1	26	26[PTHR12861:SF7]	TRANSLOCON-ASSOCIATED PROTEIN SUBUNIT BETA-LIKE
OG0001641	1	3	3	1	0	3	4	2	1	3	2	3	26	26[PTHR24282:SF30]	CYTOCHROME P450, FAMILY 721, SUBFAMILY A, POLYPEPTIDE 1
OG0001642	2	1	1	1	13	1	1	2	1	1	1	1	26	26[PTHR12486:SF5]	HISTIDINE TRIAD NUCLEOTIDE-BINDING PROTEIN 3
OG0001643	1	1	2	2	8	2	2	2	2	2	1	1	26	26[PTHR23322:SF80]	OS09G0525600 PROTEIN
OG0001644	1	1	1	2	11	3	0	2	1	2	1	1	26	26[PTHR10555:SF170]	FI18122P1
OG0001645	1	1	2	4	2	4	2	2	1	3	2	2	26	26[PTHR31446:SF19]	BNAA05G19610D PROTEIN
OG0001646	1	1	1	2	11	2	1	2	2	1	1	1	26	26[PTHR15952:SF11]	EXPORTIN-T
OG0001647	1	3	3	0	5	1	1	2	1	2	3	4	26	26[PTHR23505:SF73]	SUBFAMILY NOT NAMED
OG0001648	2	1	2	2	8	3	1	2	1	1	2	1	26	26[PTHR10099:SF8]	SUBFAMILY NOT NAMED
OG0001649	1	1	2	2	7	4	1	2	1	3	1	1	26	26[PTHR22891:SF139]	PROTEIN ARGONAUTE 1A
OG0001650	1	1	2	1	13	2	0	2	1	1	1	1	26	26[PTHR47523]	F21O3.11 PROTEIN
OG0001651	1	2	2	2	7	2	1	2	1	2	1	3	26	26[PTHR33077:SF60]	PROTEIN TIFY 4B-LIKE ISOFORM X1
OG0001652	2	1	1	1	4	2	1	10	1	1	1	1	26	26[PTHR36047]	OS01G0191000 PROTEIN
OG0001653	1	2	2	2	3	5	1	2	1	3	2	2	26	26[PTHR24093:SF448]	CALCIUM-TRANSPORTING ATPASE
OG0001654	1	2	4	2	3	2	1	4	2	2	1	2	26	26[PTHR19877:SF13]	OS02G0205400 PROTEIN
OG0001655	1	1	3	3	3	4	2	2	3	2	1	1	26	26[PTHR31003:SF3]	TRANSCRIPTION FACTOR HHO6
OG0001656	1	1	0	0	17	0	1	3	0	2	0	1	26	26[PTHR11165:SF140]	OS03G0107000 PROTEIN
OG0001657	1	2	2	2	7	4	0	1	2	3	1	1	26	26[PTHR19856:SF5]	ACTIN-INTERACTING PROTEIN 1-1
OG0001658	1	1	2	2	8	2	1	2	2	2	2	1	26	26[PTHR34802:SF1]	CHORISMATE SYNTHASE
OG0001659	2	1	1	3	4	4	3	1	2	2	2	1	26	26[PTHR10210:SF34]	RIBOSE-PHOSPHATE PYROPHOSPHOKINASE 4
OG0001660	1	2	3	3	3	2	1	4	3	2	1	1	26	26[PTHR16223:SF46]	TRANSCRIPTION FACTOR BHLH123
OG0001661	1	1	2	1	10	4	0	2	2	1	1	1	26	26[PTHR23086:SF95]	PHOSPHATIDYLINOSITOL 4-PHOSPHATE 5-KINASE
OG0001662	1	1	2	1	11	2	1	2	1	2	1	1	26	26[PTHR47289:SF2]	TRANSCRIPTION FACTOR, PUTATIVE (DUF1664)-RELATED
OG0001663	2	1	2	1	5	5	1	2	2	1	2	2	26	26[PTHR11485:SF50]	P-LOOP CONTAINING NUCLEOSIDE TRIPHOSPHATE HYDROLASES SUPERFAMILY PROTEIN
OG0001664	1	1	1	0	12	3	0	2	0	3	1	2	26	26[PTHR32409:SF7]	MITOCHONDRIAL IMPORT RECEPTOR SUBUNIT TOM20-2
OG0001665	1	1	4	2	6	2	2	2	1	2	1	2	26	26[PTHR31901:SF40]	JASMONIC ACID-AMIDO SYNTHETASE JAR1-LIKE ISOFORM X1
OG0001666	1	1	3	1	1	4	2	4	2	4	1	2	26	26[PTHR12277:SF153]	ALPHA/BETA-HYDROLASE SUPERFAMILY PROTEIN
OG0001667	2	1	2	2	7	2	2	2	2	2	1	1	26	26[PTHR31659:SF9]	PROTEIN: UPF0503-LIKE PROTEIN, PUTATIVE (DUF740)-RELATED
OG0001668	1	1	3	1	6	1	1	5	2	2	2	1	26	26[PTHR47640:SF16]	POLYADENYLATE-BINDING PROTEIN RBP47C-RELATED
OG0001669	2	1	2	3	4	3	2	2	2	1	4	0	26	26[PTHR11255:SF101]	DIACYLGLYCEROL KINASE
OG0001670	1	1	1	1	10	1	1	1	2	1	3	3	26	26[PTHR35748:SF1]	OS05G0358400 PROTEIN
OG0001671	1	2	1	1	1	3	2	7	2	2	3	1	26	26[PTHR10543:SF124]	CAROTENOID CLEAVAGE DIOXYGENASE 1-3
OG0001672	1	2	4	2	2	5	2	5	1	1	0	1	26	26[PTHR31321:SF77]	PECTINESTERASE 11-RELATED
OG0001673	1	2	1	2	3	2	3	5	2	2	1	2	26	26[PTHR10641:SF1020]	TRANSCRIPTION FACTOR MYB39-LIKE
OG0001674	1	1	2	2	11	3	0	2	2	0	1	1	26	26[PTHR33130:SF40]	CHROMOGRANIN (DUF1639)
OG0001675	1	1	2	1	4	5	1	2	3	2	3	1	26	26[PTHR12136:SF47]	ENHANCED DISEASE RESISTANCE PROTEIN (DUF1336)
OG0001676	2	1	4	4	1	2	2	4	0	2	3	1	26	26[PTHR31579:SF2]	PLANT-SPECIFIC DOMAIN TIGR01615 FAMILY PROTEIN EXPRESSED
OG0001677	1	5	2	1	3	3	1	2	0	5	2	1	26	26[PTHR30231:SF27]	PROTEIN NEN3
OG0001678	1	12	2	1	1	2	1	2	1	1	1	1	26	26[PTHR43804:SF6]	CLASS I PEPTIDE CHAIN RELEASE FACTOR
OG0001679	1	2	2	1	1	4	1	2	1	7	2	2	26	26[PTHR27006:SF253]	LEUCINE-RICH REPEAT RECEPTOR-LIKE KINASE
OG0001680	3	0	1	1	10	2	2	2	1	2	1	1	26	26[PTHR45641:SF1]	TETRATRICOPEPTIDE REPEAT PROTEIN (AFU_ORTHOLOGUE AFUA_6G03870)
OG0001681	1	1	3	1	17	0	0	1	1	0	0	1	26	26[PTHR44329:SF132]	SERINE/THREONINE-PROTEIN KINASE HT1-LIKE
OG0001682	1	2	3	1	3	4	1	2	1	4	2	2	26	26[PTHR31384:SF115]	AUXIN RESPONSE FACTOR 6
OG0001683	1	1	2	2	10	1	0	2	2	1	3	1	26	26[PTHR46196:SF4]	TRANSCRIPTION FACTOR LHW
OG0001684	1	2	1	1	2	2	1	5	3	2	4	2	26	26[PTHR10442:SF13]	40S RIBOSOMAL PROTEIN S21
OG0001685	2	1	3	3	0	3	0	6	0	4	2	2	26	26[PTHR10114:SF14]	60S RIBOSOMAL PROTEIN L36-1-RELATED
OG0001686	2	1	3	0	7	2	3	2	0	2	3	1	26	26[PTHR45654:SF21]	HOMEOBOX LEUCINE ZIPPER PROTEIN
OG0001687	1	1	3	2	5	4	1	2	2	3	1	1	26	26[PTHR13468:SF13]	OS01G0924900 PROTEIN
OG0001688	1	0	1	0	0	2	1	12	0	5	2	2	26	26[PTHR31279:SF66]	PHOSPHATE-RESPONSIVE 1 FAMILY PROTEIN
OG0001689	2	1	2	2	3	4	1	1	2	3	2	3	26	26[PTHR11215:SF3]	METAL-DEPENDENT PROTEIN HYDROLASE
OG0001690	1	1	2	2	1	1	2	4	3	7	1	1	26	26[PTHR31945:SF26]	TRANSCRIPTION FACTOR BHLH35
OG0001691	1	1	2	1	10	2	0	4	1	1	2	1	26	26[PTHR21396]	39S RIBOSOMAL PROTEIN L43
OG0001692	1	1	3	2	7	2	1	3	2	1	2	1	26	26[PTHR23063:SF47]	PHOSPHOLIPID/GLYCEROL ACYLTRANSFERASE FAMILY PROTEIN-RELATED
OG0001693	1	1	1	1	11	3	1	2	1	2	1	1	26	26[PTHR12753:SF4]	BNACNNG52650D PROTEIN
OG0001694	1	1	1	1	5	2	2	2	1	8	1	1	26	26[PTHR20383:SF9]	RNA POLYMERASE II SUBUNIT A C-TERMINAL DOMAIN PHOSPHATASE SSU72
OG0001695	1	1	1	1	12	1	1	2	2	2	1	1	26	26[PTHR34568:SF1]	DNA BINDING PROTEIN
OG0001696	1	2	3	2	3	3	2	1	1	4	2	2	26	26[PTHR21139:SF28]	TRIOSEPHOSPHATE ISOMERASE
OG0001697	1	1	4	2	5	1	1	2	2	5	1	1	26	26[PTHR15710:SF75]	E3 UBIQUITIN-PROTEIN LIGASE RING1
OG0001698	1	3	2	1	2	5	2	2	1	4	1	2	26	26[PTHR48016:SF17]	MITOGEN-ACTIVATED PROTEIN KINASE KINASE KINASE YODA
OG0001699	1	5	2	2	2	4	0	2	0	3	3	2	26	26[PTHR11566:SF192]	DYNAMIN-2A
OG0001700	1	1	3	1	6	2	3	4	1	1	1	2	26	26[PTHR11699:SF286]	ALDEHYDE DEHYDROGENASE FAMILY 2 MEMBER B4, MITOCHONDRIAL-LIKE
OG0001701	0	1	2	0	15	2	0	2	0	2	1	1	26	26[PTHR31503:SF48]	VACUOLAR CATION/PROTON EXCHANGER 2
OG0001702	0	1	1	2	14	2	1	0	1	1	2	1	26	26[PTHR35512]	OS11G0550900 PROTEIN
OG0001703	0	2	3	0	8	3	0	0	0	3	2	5	26	26[PTHR10353:SF261]	BETA-GLUCOSIDASE 17
OG0001704	0	1	1	4	3	6	0	2	1	2	5	1	26	26[PTHR19432:SF70]	SUCROSE TRANSPORT PROTEIN SUC7-RELATED
OG0001705	0	3	0	0	3	13	0	0	1	2	2	2	26	26[PTHR47967:SF14]	EUKARYOTIC ASPARTYL PROTEASE FAMILY PROTEIN
OG0001706	0	3	0	0	5	3	0	0	0	6	6	3	26	26[PTHR32448:SF16]	BERBERINE BRIDGE ENZYME-LIKE 17
OG0001707	0	2	4	1	6	2	1	1	1	3	3	2	26	26[PTHR24031:SF735]	EUKARYOTIC INITIATION FACTOR 4A-2
OG0001708	0	2	2	7	0	2	0	0	0	4	0	9	26	26[PTHR31828:SF20]	PHOSPHOLIPASE A1-II 7-LIKE
OG0001709	0	2	1	1	1	1	4	8	2	1	3	2	26	26[PTHR24064:SF328]	ORGANIC CATION/CARNITINE TRANSPORTER 3
OG0001710	0	1	2	1	10	5	0	0	1	2	3	1	26	26[PTHR48019:SF29]	AGAMOUS-LIKE MADS-BOX PROTEIN AGL9 HOMOLOG
OG0001711	0	2	3	2	2	5	1	5	0	2	2	2	26	26[PTHR21576:SF122]	MFS TRANSPORTER
OG0001712	0	2	4	0	1	3	0	0	2	3	3	8	26	26[PTHR43670:SF10]	HSP20-LIKE CHAPERONES SUPERFAMILY PROTEIN
OG0001713	0	1	1	1	2	8	1	4	2	2	3	1	26	26[PTHR31265:SF2]	F17A17.37 PROTEIN
OG0001714	0	1	3	1	10	2	1	0	2	2	2	2	26	26[PTHR10285:SF142]	URIDINE KINASE-LIKE PROTEIN 2, CHLOROPLASTIC
OG0001715	0	1	1	2	13	2	1	1	1	2	1	1	26	26[PTHR13793:SF147]	HISTONE-LYSINE N-METHYLTRANSFERASE ATX2
OG0001716	0	1	4	1	7	1	1	2	3	1	2	3	26	26[PTHR11183:SF118]	GALACTINOL SYNTHASE 1
OG0001717	0	1	5	1	4	4	0	0	2	6	2	1	26	26[PTHR31267:SF7]	DENTIN SIALOPHOSPHOPROTEIN-LIKE PROTEIN
OG0001718	0	1	0	2	2	0	20	0	0	0	1	0	26	26[PTHR34676:SF6]	SUBFAMILY NOT NAMED
OG0001719	0	2	2	2	3	6	3	0	2	3	1	2	26	26[PTHR33098:SF64]	OS08G0448100 PROTEIN
OG0001720	0	1	1	1	11	2	1	2	1	3	2	1	26	26[PTHR33925]	PLASTID DIVISION PROTEIN CDP1, CHLOROPLASTIC-RELATED
OG0001721	0	1	3	2	6	1	0	0	2	4	5	2	26	26[PTHR48104:SF2]	ICE-LIKE PROTEASE (CASPASE) P20 DOMAIN PROTEIN
OG0001722	0	2	2	0	1	4	5	2	3	4	1	2	26	26[PTHR47946:SF4]	CYTOCHROME P450 FAMILY 78 PROTEIN
OG0001723	0	2	3	2	1	5	1	4	0	3	3	2	26	26[PTHR46146:SF1]	SERINE/THREONINE-KINASE CCR4-LIKE PROTEIN
OG0001724	0	1	1	0	0	20	0	0	0	3	1	0	26	26[PTHR31623:SF36]	VINORINE SYNTHASE-LIKE
OG0001725	0	1	1	1	14	1	1	2	1	1	1	2	26	26[PTHR14211:SF7]	RIBOSOME BIOGENESIS PROTEIN NOP53
OG0001726	0	1	3	2	7	3	2	2	1	2	2	1	26	26[PTHR16023:SF1]	PROTEIN VAC14 HOMOLOG
OG0001727	0	1	1	0	20	0	0	0	0	1	2	1	26	26[PTHR21319:SF35]	CHY ZINC FINGER PROTEIN
OG0001728	0	1	2	1	7	1	2	3	3	2	2	2	26	26[PTHR21319:SF54]	E3 UBIQUITIN-PROTEIN LIGASE RZFP34
OG0001729	0	1	1	1	14	1	1	2	1	2	1	1	26	26[PTHR45883:SF7]	TPR REPEAT-CONTAINING THIOREDOXIN TDX
OG0001730	0	0	25	0	0	0	0	0	0	1	0	0	26	26[PTHR37610:SF37]	SUBFAMILY NOT NAMED
OG0001731	0	0	2	2	14	2	0	0	2	2	1	1	26	26[PTHR31197:SF4]	OS02G0150900 PROTEIN
OG0001732	0	0	2	2	2	4	1	5	4	3	2	1	26	26[PTHR20852:SF95]	GLUTAMINE SYNTHETASE
OG0001733	0	0	6	2	7	4	0	1	0	5	0	1	26	26[PTHR11502:SF22]	40S RIBOSOMAL PROTEIN S6-LIKE
OG0001734	0	0	1	1	0	0	0	0	0	24	0	0	26	26[PTHR48053:SF49]	LRR RECEPTOR-LIKE SERINE/THREONINE-PROTEIN KINASE EFR
OG0001735	0	0	0	25	0	0	0	1	0	0	0	0	26	26[PTHR30128:SF55]	PHOTOSYSTEM I P700 CHLOROPHYLL A APOPROTEIN A2
OG0001736	0	0	0	0	26	0	0	0	0	0	0	0	26	26[PTHR34361:SF6]	SUBFAMILY NOT NAMED
OG0001737	0	0	0	0	24	0	0	0	0	1	0	1	26	26[PTHR46159:SF16]	PUTATIVE-RELATED
OG0001738	0	0	0	0	1	7	0	0	0	7	2	9	26	26[PTHR27002:SF842]	SUBFAMILY NOT NAMED
OG0001739	0	0	0	0	0	0	26	0	0	0	0	0	26	26[PTHR33499:SF17]	OS12G0231700 PROTEIN
OG0001740	0	0	0	0	0	0	26	0	0	0	0	0	26	NO
OG0001741	0	0	0	0	0	0	22	2	0	0	1	1	26	26[PTHR23155:SF958]	OS09G0479500 PROTEIN
OG0001742	0	0	0	0	0	0	26	0	0	0	0	0	26	26[PTHR33116:SF39]	RETROTRANSPOSON, UNCLASSIFIED-LIKE PROTEIN
OG0001743	0	0	0	0	0	0	26	0	0	0	0	0	26	26[PTHR46929:SF18]	MYB/SANT-LIKE DNA-BINDING DOMAIN PROTEIN
OG0001744	0	0	0	0	0	0	26	0	0	0	0	0	26	NO
OG0001745	0	0	0	0	0	0	0	0	0	26	0	0	26	NO
OG0001746	0	0	0	0	0	0	0	0	0	26	0	0	26	26[PTHR19961:SF70]	FIMBRIN-4
OG0001747	0	0	0	0	0	0	0	0	0	26	0	0	26	26[PTHR31704:SF37]	MYB/SANT-LIKE DNA-BINDING DOMAIN PROTEIN
OG0001748	0	0	0	0	0	0	0	0	0	0	26	0	26	26[PTHR47364:SF6]	PHLOEM FILAMENT PROTEIN PP1
OG0001749	0	0	0	0	0	0	0	0	0	0	0	26	26	26[PTHR45968:SF23]	(R)-MANDELONITRILE LYASE 4-RELATED
OG0001750	2	0	1	1	9	1	0	3	2	3	2	1	25	25[PTHR13282:SF8]	PROTEIN FAM32A-LIKE
OG0001751	2	2	5	1	4	3	1	2	2	1	1	1	25	25[PTHR13832:SF744]	PROTEIN PHOSPHATASE 2C 60 ISOFORM X1-RELATED
OG0001752	2	1	4	4	1	2	1	2	0	3	3	2	25	25[PTHR31165:SF9]	PROTEIN LIGHT-DEPENDENT SHORT HYPOCOTYLS 6
OG0001753	2	1	1	2	2	3	3	5	1	3	1	1	25	25[PTHR46277:SF7]	SEC14 CYTOSOLIC FACTOR-LIKE
OG0001754	1	1	1	1	12	2	1	2	1	1	1	1	25	25[PTHR32370:SF99]	BTB/POZ DOMAIN-CONTAINING PROTEIN DOT3
OG0001755	5	0	1	1	0	0	4	11	1	2	0	0	25	25[PTHR32444:SF57]	EPIDERMIS-SPECIFIC SECRETED GLYCOPROTEIN EP1-LIKE
OG0001756	3	2	2	1	1	4	1	3	2	2	2	2	25	25[PTHR11607:SF18]	ALPHA-MANNOSIDASE
OG0001757	1	1	3	2	1	3	1	4	1	4	2	2	25	25[PTHR42721:SF19]	BETA-D-XYLOSIDASE 7-RELATED
OG0001758	1	1	3	3	1	2	2	2	2	2	4	2	25	25[PTHR21355:SF14]	LMBR1 INTEGRAL MEMBRANE-LIKE PROTEIN
OG0001759	1	1	1	1	10	2	1	2	1	2	2	1	25	25[PTHR43521:SF1]	ALPHA-AMINOADIPIC SEMIALDEHYDE DEHYDROGENASE
OG0001760	1	1	2	1	12	1	0	2	1	2	1	1	25	25[PTHR44102:SF4]	PROTEIN NPGR1
OG0001761	1	1	2	1	8	3	1	2	2	1	2	1	25	25[PTHR19372:SF15]	BNAC02G33150D PROTEIN
OG0001762	1	1	2	6	3	2	2	2	2	2	1	1	25	25[PTHR27001:SF542]	CALCIUM/CALMODULIN-REGULATED RECEPTOR-LIKE KINASE 1
OG0001763	1	1	3	1	5	2	1	3	2	2	2	2	25	25[PTHR13167:SF44]	PIEZO-TYPE MECHANOSENSITIVE ION CHANNEL HOMOLOG
OG0001764	1	1	3	3	1	5	1	2	2	2	3	1	25	25[PTHR47212:SF4]	ADHESIN-LIKE PROTEIN, PUTATIVE (DUF3741)-RELATED
OG0001765	1	1	1	1	7	2	2	1	2	4	2	1	25	25[PTHR35294]	UBIQUITIN-ASSOCIATED/TRANSLATION ELONGATION FACTOR EF1B PROTEIN
OG0001766	1	1	2	2	3	2	2	4	2	2	3	1	25	25[PTHR13937:SF6]	EUKARYOTIC TRANSLATION INITIATION FACTOR 3 SUBUNIT C
OG0001767	1	0	1	6	0	3	4	6	1	1	2	0	25	25[PTHR34272:SF1]	EXPRESSED PROTEIN
OG0001768	1	1	1	0	10	4	1	2	0	2	2	1	25	25[PTHR36886:SF8]	ZINC FINGER CCCH DOMAIN PROTEIN-RELATED
OG0001769	2	1	1	1	9	2	1	4	1	1	1	1	25	25[PTHR14052]	ORIGIN RECOGNITION COMPLEX SUBUNIT 2
OG0001770	1	1	2	2	5	4	0	3	2	2	2	1	25	25[PTHR24353:SF127]	PROTEIN PHOSPHATASE 2C AND CYCLIC NUCLEOTIDE-BINDING/KINASE DOMAIN-CONTAINING PROTEIN
OG0001771	1	1	2	2	10	1	1	1	2	2	1	1	25	25[PTHR36319:SF3]	PROTEIN GIGANTEA-LIKE ISOFORM X1
OG0001772	1	0	2	5	3	2	1	4	3	1	3	0	25	25[PTHR31451:SF39]	MANNAN ENDO-1,4-BETA-MANNOSIDASE 1
OG0001773	3	2	1	1	4	2	1	5	1	2	2	1	25	25[PTHR24031:SF68]	ATP-DEPENDENT RNA HELICASE DDX51
OG0001774	10	1	1	1	2	2	1	1	1	1	2	2	25	25[PTHR36793:SF1]	RIBOSOMAL RNA SMALL SUBUNIT METHYLTRANSFERASE J
OG0001775	4	1	2	1	3	2	0	6	0	4	1	1	25	25[PTHR30620:SF101]	SUBFAMILY NOT NAMED
OG0001776	2	2	3	1	5	3	1	2	1	2	1	2	25	25[PTHR23336:SF58]	PROTEIN MICRORCHIDIA 7
OG0001777	1	2	1	1	3	3	0	2	3	4	4	1	25	25[PTHR31568:SF60]	CYSTEINE-RICH/TRANSMEMBRANE DOMAIN A-LIKE PROTEIN
OG0001778	2	1	4	3	1	2	0	2	2	4	2	2	25	25[PTHR45614:SF107]	TRANSCRIPTION FACTOR MYB44-LIKE
OG0001779	2	0	5	0	1	0	0	0	2	0	11	4	25	25[PTHR33116:SF45]	SUBFAMILY NOT NAMED
OG0001780	1	2	2	2	5	2	1	2	1	4	1	2	25	25[PTHR24349:SF290]	CALCIUM-DEPENDENT PROTEIN KINASE 34-LIKE
OG0001781	2	1	3	1	4	1	1	3	2	2	2	3	25	25[PTHR23500:SF544]	POLYOL/MONOSACCHARIDE TRANSPORTER 1
OG0001782	3	2	0	2	2	4	1	5	1	2	1	2	25	25[PTHR33321:SF22]	BASIC SECRETORY PROTEASE
OG0001783	1	2	2	1	1	6	1	2	1	3	3	2	25	25[PTHR10438:SF431]	THIOREDOXIN
OG0001784	2	1	1	3	6	3	1	1	2	2	2	1	25	25[PTHR33318:SF7]	ASPARTYL/GLUTAMYL-TRNA(ASN/GLN) AMIDOTRANSFERASE SUBUNIT
OG0001785	1	1	2	2	7	4	1	2	1	2	1	1	25	25[PTHR13832:SF643]	PROTEIN PHOSPHATASE 2C 70
OG0001786	2	1	1	3	1	6	2	4	2	1	1	1	25	25[PTHR46153:SF20]	ACYL CARRIER PROTEIN 2, CHLOROPLASTIC-RELATED
OG0001787	2	1	4	3	1	2	2	4	1	2	2	1	25	25[PTHR32044:SF88]	XYLOGLUCAN GLYCOSYLTRANSFERASE 12-RELATED
OG0001788	3	1	3	2	1	1	3	3	2	3	1	2	25	25[PTHR43422:SF6]	THIAMINE THIAZOLE SYNTHASE, CHLOROPLASTIC
OG0001789	1	1	0	3	0	4	1	7	2	2	2	2	25	25[PTHR31262:SF10]	RIBULOSE BISPHOSPHATE CARBOXYLASE SMALL CHAIN A, CHLOROPLASTIC
OG0001790	1	1	4	3	3	2	4	0	0	3	2	2	25	25[PTHR10064:SF16]	60S RIBOSOMAL PROTEIN L22-2
OG0001791	1	1	1	1	12	2	2	2	0	1	1	1	25	25[PTHR43033:SF1]	TRNA(ILE)-LYSIDINE SYNTHASE-RELATED
OG0001792	2	1	2	1	7	4	1	2	1	1	2	1	25	25[PTHR48042:SF12]	ABC TRANSPORTER G FAMILY MEMBER 3
OG0001793	1	1	2	1	7	3	1	2	2	3	1	1	25	25[PTHR47992:SF70]	PROTEIN PHOSPHATASE 2C 52-RELATED
OG0001794	4	0	1	1	0	0	0	0	1	3	10	5	25	25[PTHR12300:SF43]	TB2/DP1, HVA22 FAMILY PROTEIN
OG0001795	1	1	2	1	7	5	2	2	1	1	1	1	25	25[PTHR12174:SF75]	SIGNAL PEPTIDE PEPTIDASE-LIKE 2
OG0001796	10	1	1	1	1	2	1	2	1	2	2	1	25	25[PTHR47003:SF2]	OS01G0970900 PROTEIN
OG0001797	1	1	4	4	1	4	2	1	2	0	1	4	25	25[PTHR31282:SF110]	WRKY DNA-BINDING TRANSCRIPTION FACTOR 70
OG0001798	1	2	3	2	1	7	1	2	0	2	2	2	25	25[PTHR23421:SF52]	BETA-GALACTOSIDASE 14
OG0001799	1	1	3	4	6	2	1	2	0	1	3	1	25	25[PTHR11709:SF280]	MULTI-COPPER OXIDASE-LIKE PROTEIN
OG0001800	2	0	3	5	0	2	3	4	0	2	4	0	25	25[PTHR33433:SF6]	FLOWERING-PROMOTING FACTOR 1-LIKE PROTEIN 2
OG0001801	1	4	2	2	2	6	4	0	0	2	0	2	25	25[PTHR31790:SF355]	SUBFAMILY NOT NAMED
OG0001802	1	0	2	3	5	4	1	3	1	2	2	1	25	25[PTHR12777:SF6]	SMALL NUCLEAR RIBONUCLEOPROTEIN SM D2
OG0001803	1	0	0	1	0	1	2	18	2	0	0	0	25	25[PTHR31642:SF233]	AGMATINE COUMAROYLTRANSFERASE-2-LIKE
OG0001804	1	3	2	3	4	2	1	3	1	2	1	2	25	25[PTHR33021:SF404]	EARLY NODULIN-LIKE PROTEIN 2
OG0001805	1	1	1	1	12	2	1	2	1	1	1	1	25	25[PTHR30001:SF1]	RIBONUCLEASE E/G-LIKE PROTEIN, CHLOROPLASTIC
OG0001806	4	1	4	1	2	4	1	2	2	1	2	1	25	25[PTHR31251:SF128]	SQUAMOSA PROMOTER-BINDING-LIKE PROTEIN 17
OG0001807	2	2	2	1	6	3	1	2	2	2	1	1	25	25[PTHR47982:SF47]	PROLINE-RICH RECEPTOR-LIKE PROTEIN KINASE PERK5
OG0001808	6	1	1	2	2	2	3	2	2	2	1	1	25	25[PTHR15672:SF15]	OS05G0411600 PROTEIN
OG0001809	1	1	2	0	13	0	0	2	1	2	2	1	25	25[PTHR46248:SF12]	TERNARY COMPLEX FACTOR MIP1, LEUCINE-ZIPPER-RELATED
OG0001810	1	1	3	1	8	3	0	4	1	1	1	1	25	25[PTHR13036:SF4]	BNAA09G56260D PROTEIN
OG0001811	4	9	1	1	2	2	1	2	1	0	1	1	25	25[PTHR11260:SF547]	GLUTATHIONE S-TRANSFERASE, AMINO-TERMINAL DOMAIN PROTEIN
OG0001812	3	1	4	2	0	3	1	1	3	2	1	4	25	25[PTHR48017:SF180]	LYSINE HISTIDINE TRANSPORTER 1-LIKE
OG0001813	1	1	4	4	2	2	1	1	3	2	3	1	25	25[PTHR26374:SF381]	GATA ZINC FINGER DOMAIN-CONTAINING PROTEIN 15-LIKE
OG0001814	4	1	2	2	1	3	1	4	1	2	2	2	25	25[PTHR14155:SF558]	RING-H2 FINGER PROTEIN ATL40-LIKE
OG0001815	2	1	3	2	3	3	2	1	3	2	2	1	25	25[PTHR43671:SF70]	SERINE/THREONINE-PROTEIN KINASE NEK7
OG0001816	1	2	1	2	2	2	1	2	2	6	0	4	25	25[PTHR11850:SF254]	HOMEOBOX PROTEIN KNOTTED-1-LIKE 6
OG0001817	1	2	3	0	9	4	2	1	1	1	1	0	25	25[PTHR30546:SF47]	FLAVOPROTEIN WRBA, FLAVOPROTEIN-LIKE DOMAIN PROTEIN-RELATED
OG0001818	2	3	1	1	7	2	1	3	1	1	2	1	25	25[PTHR10853:SF5]	PROTEIN PELOTA HOMOLOG
OG0001819	7	0	1	1	1	0	0	14	0	0	0	1	25	25[PTHR32285:SF206]	PROTEIN TRICHOME BIREFRINGENCE-LIKE 38
OG0001820	1	1	1	1	12	0	1	2	2	2	1	1	25	25[PTHR23423:SF79]	ORGANIC SOLUTE TRANSPORTER SUBUNIT ALPHA-RELATED
OG0001821	1	1	4	2	2	4	2	3	2	2	1	1	25	25[PTHR34953:SF1]	ALPHA/BETA HYDROLASE RELATED PROTEIN
OG0001822	1	1	1	1	13	2	0	2	1	1	1	1	25	25[PTHR13374]	DET1 HOMOLOG DE-ETIOLATED-1 HOMOLOG
OG0001823	1	1	5	1	1	2	2	3	1	2	4	2	25	25[PTHR48017:SF140]	AMINO ACID PERMEASE 6
OG0001824	2	1	4	2	2	4	1	2	0	3	3	1	25	25[PTHR10809:SF130]	VESICLE-ASSOCIATED PROTEIN 1-2-LIKE
OG0001825	2	1	4	2	2	5	1	4	0	2	1	1	25	25[PTHR43078:SF19]	UDP-GLUCURONIC ACID DECARBOXYLASE 4
OG0001826	2	2	2	1	6	1	2	2	1	2	2	2	25	25[PTHR23338:SF42]	SM-LIKE PROTEIN LSM4
OG0001827	4	1	4	1	3	2	2	3	0	2	2	1	25	25[PTHR10544:SF19]	60S RIBOSOMAL PROTEIN L28-1-LIKE
OG0001828	1	1	1	2	10	2	2	0	1	3	1	1	25	25[PTHR43190:SF1]	ACTIN-LIKE ATPASE SUPERFAMILY PROTEIN
OG0001829	4	1	1	3	2	4	1	3	2	1	2	1	25	25[PTHR31321:SF76]	PECTINESTERASE 10-RELATED
OG0001830	1	2	1	0	6	3	1	4	1	2	2	2	25	25[PTHR14217:SF19]	INOSITOL-TETRAKISPHOSPHATE 1-KINASE 2
OG0001831	2	2	4	2	3	0	1	1	2	3	2	3	25	25[PTHR10693:SF52]	RAS GTPASE-ACTIVATING BINDING-LIKE PROTEIN
OG0001832	3	1	2	1	6	2	1	2	2	2	2	1	25	25[PTHR32227:SF274]	GLUCAN ENDO-1,3-BETA-GLUCOSIDASE 4
OG0001833	4	1	2	1	9	1	1	2	1	1	1	1	25	25[PTHR43447:SF18]	ALPHA-AMYLASE 2-RELATED
OG0001834	3	1	3	4	1	4	2	2	0	1	3	1	25	25[PTHR45637:SF5]	PROTEIN KINASE SUPERFAMILY PROTEIN
OG0001835	4	0	4	6	0	4	0	6	0	0	1	0	25	25[PTHR31225:SF60]	TRICYCLENE SYNTHASE, CHLOROPLASTIC
OG0001836	1	7	6	1	0	0	0	0	0	5	1	4	25	25[PTHR10666:SF350]	UBIQUITIN 13
OG0001837	3	0	1	1	2	6	1	6	0	3	0	2	25	25[PTHR20961:SF5]	GLYCOSYLTRANSFERASE-RELATED
OG0001838	2	1	1	1	1	8	3	3	1	0	2	2	25	25[PTHR31636:SF178]	GRAS FAMILY TRANSCRIPTION FACTOR
OG0001839	1	1	2	2	9	0	1	2	1	3	1	2	25	25[PTHR46043:SF14]	ARMADILLO-TYPE FOLD PROTEIN-RELATED
OG0001840	3	1	2	2	2	6	0	3	1	2	2	1	25	25[PTHR10445:SF2]	TRANSCRIPTION INITIATION FACTOR IIF, BETA SUBUNIT
OG0001841	1	2	5	2	2	1	0	3	2	2	3	2	25	25[PTHR33373:SF15]	DUF4050 FAMILY PROTEIN
OG0001842	3	1	2	0	3	3	3	5	1	2	1	1	25	25[PTHR33699:SF3]	EXPRESSED PROTEIN
OG0001843	2	1	2	1	7	0	2	4	1	3	1	1	25	25[PTHR46136:SF16]	TRANSCRIPTION FACTOR GTE10
OG0001844	2	2	4	3	3	2	1	1	1	2	3	1	25	25[PTHR32100:SF40]	OLEATE HYDROXYLASE FAH12
OG0001845	2	2	2	1	4	3	2	3	1	3	1	1	25	25[PTHR15348:SF19]	AT-RICH INTERACTIVE DOMAIN-CONTAINING PROTEIN 6-LIKE
OG0001846	1	1	1	1	10	2	0	3	1	2	2	1	25	25[PTHR21597:SF0]	THO COMPLEX SUBUNIT 2
OG0001847	1	0	4	3	3	1	2	0	3	5	1	2	25	25[PTHR33374:SF38]	ARABINOGALACTAN PROTEIN 41
OG0001848	2	1	2	2	1	4	2	4	2	2	2	1	25	25[PTHR31003:SF16]	TRANSCRIPTION FACTOR HHO2
OG0001849	1	6	0	0	2	0	0	0	1	0	9	6	25	25[PTHR24128:SF42]	ANKYRIN REPEAT FAMILY PROTEIN
OG0001850	1	0	1	1	2	2	4	7	2	2	1	2	25	25[PTHR31642:SF251]	SHIKIMATE/QUINATE HYDROXYCINNAMOYLTRANSFERASE
OG0001851	1	2	3	0	9	0	3	0	2	1	3	1	25	25[PTHR31343:SF5]	DUF789 FAMILY PROTEIN
OG0001852	1	1	1	1	12	2	1	1	1	1	1	2	25	25[PTHR13382:SF24]	SUBFAMILY NOT NAMED
OG0001853	1	1	3	4	4	4	1	2	0	2	2	1	25	25[PTHR12378:SF13]	EREBP-4 LIKE PROTEIN
OG0001854	2	1	2	2	5	5	1	4	0	0	1	2	25	25[PTHR10309:SF10]	MANNOSE-6-PHOSPHATE ISOMERASE
OG0001855	3	2	1	2	6	0	2	2	2	2	1	2	25	25[PTHR31917:SF39]	PLANT TUDOR-LIKE RNA-BINDING PROTEIN
OG0001856	1	2	2	3	3	2	1	2	2	3	2	2	25	25[PTHR15598:SF7]	ENHANCER OF MRNA-DECAPPING-LIKE PROTEIN
OG0001857	2	1	2	0	10	2	0	3	2	2	0	1	25	25[PTHR19305:SF31]	SNAP25-LIKE PROTEINOUS PROTEIN SNAP33
OG0001858	1	1	1	1	12	2	1	2	1	1	1	1	25	25[PTHR10188:SF8]	THREONINE ASPARTASE 1
OG0001859	2	1	2	2	3	3	0	4	3	2	1	2	25	25[PTHR12629:SF63]	OS03G0810300 PROTEIN
OG0001860	2	1	1	1	9	1	0	2	1	2	4	1	25	25[PTHR13710:SF128]	ATP-DEPENDENT DNA HELICASE Q-LIKE 4A
OG0001861	1	0	1	1	14	0	0	1	0	3	0	4	25	25[PTHR11711:SF377]	ADP RIBOSYLATION FACTOR
OG0001862	2	3	4	5	1	1	2	4	1	1	0	1	25	25[PTHR15710:SF74]	E3 UBIQUITIN-PROTEIN LIGASE RING1-LIKE
OG0001863	1	2	3	1	2	2	1	2	3	4	2	2	25	25[PTHR31874:SF43]	ZINC FINGER PROTEIN CONSTANS-LIKE 6
OG0001864	1	1	5	3	3	4	2	1	0	2	2	1	25	25[PTHR44042:SF6]	DUPLICATED HOMEODOMAIN-LIKE SUPERFAMILY PROTEIN
OG0001865	1	1	2	1	9	1	0	2	4	1	2	1	25	25[PTHR43939:SF51]	BNAA03G46100D PROTEIN
OG0001866	1	3	4	2	1	1	2	7	1	1	1	1	25	25[PTHR23515:SF16]	HIGH-AFFINITY NITRATE TRANSPORTER 2.1-LIKE
OG0001867	2	1	3	2	1	2	3	4	2	2	1	2	25	25[PTHR31744:SF56]	NAC DOMAIN-CONTAINING PROTEIN 94-RELATED
OG0001868	1	2	1	2	6	2	2	2	3	2	1	1	25	25[PTHR12537:SF121]	PUMILIO HOMOLOG 5
OG0001869	1	1	1	4	1	6	0	4	1	1	1	4	25	25[PTHR11062:SF282]	XYLOGLUCAN GALACTOSYLTRANSFERASE GT11-RELATED
OG0001870	2	8	0	0	0	1	2	1	1	2	4	4	25	25[PTHR43349:SF35]	PHENYLCOUMARAN BENZYLIC ETHER REDUCTASE 1
OG0001871	1	1	1	1	7	4	2	1	1	2	2	2	25	25[PTHR44329:SF195]	MITOGEN ACTIVATED PROTEIN KINASE KINASE KINASE-LIKE PROTEIN-RELATED
OG0001872	1	1	1	1	9	2	1	4	1	1	2	1	25	25[PTHR13505:SF8]	BNAA01G06570D PROTEIN
OG0001873	2	1	3	4	1	2	2	4	1	2	2	1	25	25[PTHR10108:SF899]	PECTIN METHYLTRANSFERASE QUA2-RELATED
OG0001874	1	3	1	1	8	2	2	3	1	1	1	1	25	25[PTHR24031:SF2]	ATP-DEPENDENT RNA HELICASE DDX55
OG0001875	2	1	2	1	7	2	1	2	1	2	3	1	25	25[PTHR31989:SF279]	NAC TRANSCRIPTION FACTORS 2
OG0001876	3	2	3	1	2	3	1	2	1	3	2	2	25	25[PTHR23024:SF409]	CARBOXYLESTERASE 6-RELATED
OG0001877	2	1	3	4	1	6	2	0	1	3	1	1	25	25[PTHR33155:SF8]	DUF3049 FAMILY PROTEIN
OG0001878	1	1	1	3	9	2	1	2	1	1	2	1	25	25[PTHR13464]	TRANSCRIPTIONAL REGULATOR PROTEIN HCNGP
OG0001879	10	1	2	0	3	1	0	2	1	2	1	2	25	25[PTHR20961:SF119]	EGF DOMAIN-SPECIFIC O-LINKED N-ACETYLGLUCOSAMINE TRANSFERASE-LIKE
OG0001880	1	0	3	6	0	2	3	3	1	2	2	2	25	25[PTHR33640:SF3]	TRNA-METHYLTRANSFERASE NON-CATALYTIC SUBUNIT TRM6MTASE SUBUNIT
OG0001881	1	2	4	2	2	4	0	2	1	3	2	2	25	25[PTHR33108:SF68]	CASP-LIKE PROTEIN (DUF1677)
OG0001882	1	1	2	2	6	4	1	2	1	3	1	1	25	25[PTHR43768:SF27]	TREHALOSE-PHOSPHATE PHOSPHATASE A
OG0001883	1	2	0	1	0	4	0	4	0	0	5	8	25	25[PTHR47953:SF8]	CYTOCHROME P450 71D8
OG0001884	1	2	2	1	7	2	1	4	2	1	1	1	25	25[PTHR33219:SF10]	YLMG HOMOLOG PROTEIN 1-2, CHLOROPLASTIC
OG0001885	1	1	7	1	2	4	0	1	0	3	3	2	25	25[PTHR22849:SF24]	E3 UBIQUITIN-PROTEIN LIGASE PUB24
OG0001886	1	1	1	2	4	4	2	3	1	2	2	2	25	25[PTHR33538:SF2]	PROTEIN GAMETE EXPRESSED 1
OG0001887	2	1	3	2	6	3	0	2	2	2	1	1	25	25[PTHR48016:SF5]	MITOGEN-ACTIVATED PROTEIN KINASE KINASE KINASE 5
OG0001888	1	1	2	2	8	2	2	2	1	2	1	1	25	25[PTHR22883:SF307]	S-ACYLTRANSFERASE
OG0001889	1	0	0	0	0	0	0	0	24	0	0	0	25	25[PTHR33116:SF38]	OS01G0158850 PROTEIN
OG0001890	2	2	2	1	3	3	1	2	2	2	2	3	25	25[PTHR11373:SF34]	METAL-DEPENDENT PHOSPHOHYDROLASE
OG0001891	1	1	3	2	2	4	0	3	2	2	4	1	25	25[PTHR12815:SF42]	PROTEIN TOC75-3, CHLOROPLASTIC-RELATED
OG0001892	1	2	3	2	2	4	1	3	1	2	2	2	25	25[PTHR43213:SF12]	MAF-LIKE PROTEIN
OG0001893	1	1	0	0	5	2	0	0	0	0	9	7	25	25[PTHR11746:SF169]	CAFFEIC ACID O-METHYLTRANSFERASE
OG0001894	2	1	2	1	1	2	3	7	0	4	1	1	25	25[PTHR31645:SF4]	METAL-NICOTIANAMINE TRANSPORTER YSL3
OG0001895	5	1	2	2	2	2	1	3	2	1	3	1	25	25[PTHR10426:SF98]	STRICTOSIDINE SYNTHASE TRANSCRIPTION FACTOR WD40-LIKE FAMILY-RELATED
OG0001896	2	2	2	1	1	3	3	4	1	2	3	1	25	25[PTHR48060:SF3]	LEUCINE-RICH REPEAT (LRR) FAMILY PROTEIN
OG0001897	1	1	1	1	11	2	2	2	1	1	1	1	25	25[PTHR13161:SF15]	SPLICING FACTOR, SUPPRESSOR OF WHITE-APRICOT HOMOLOG
OG0001898	1	1	1	2	13	2	1	0	1	1	1	1	25	25[PTHR47101:SF4]	PHOSPHATIDATE CYTIDYLYLTRANSFERASE 4, CHLOROPLASTIC
OG0001899	1	1	0	1	5	6	1	4	2	2	1	1	25	25[PTHR16134:SF37]	PROTEIN AUXIN SIGNALING F-BOX 3-LIKE
OG0001900	1	1	2	2	7	2	0	4	0	3	2	1	25	25[PTHR47968:SF12]	KINESIN-LIKE PROTEIN KIN-7H
OG0001901	1	0	2	5	0	0	1	16	0	0	0	0	25	25[PTHR32285:SF11]	PROTEIN TRICHOME BIREFRINGENCE-LIKE 34
OG0001902	2	1	2	2	6	2	1	2	2	1	3	1	25	25[PTHR11109:SF9]	GTP CYCLOHYDROLASE I 1
OG0001903	1	1	1	2	6	2	1	3	1	2	2	3	25	25[PTHR13904:SF0]	U4/U6 SMALL NUCLEAR RIBONUCLEOPROTEIN PRP31
OG0001904	1	1	0	1	12	2	1	1	1	3	1	1	25	25[PTHR47382:SF1]	U-BOX DOMAIN-CONTAINING PROTEIN 52-LIKE
OG0001905	2	1	1	1	10	2	1	3	1	1	1	1	25	25[PTHR11727:SF7]	DIMETHYLADENOSINE TRANSFERASE-RELATED
OG0001906	1	1	3	3	3	1	1	2	2	3	3	2	25	25[PTHR31304:SF36]	LOB DOMAIN-CONTAINING PROTEIN
OG0001907	4	3	1	4	0	1	1	4	1	2	2	2	25	25[PTHR13301:SF138]	CELLULOSE SYNTHASE-LIKE PROTEIN E1
OG0001908	1	1	2	1	6	2	2	3	1	3	2	1	25	25[PTHR13793:SF132]	HISTONE-LYSINE N-METHYLTRANSFERASE ATX4
OG0001909	1	2	3	0	2	5	3	3	1	2	2	1	25	25[PTHR31656:SF8]	ROOT CAP/LATE EMBRYOGENESIS-LIKE PROTEIN
OG0001910	1	1	1	2	4	4	1	3	1	2	3	2	25	25[PTHR48105:SF11]	THIOREDOXIN REDUCTASE
OG0001911	2	1	1	1	6	2	0	4	3	3	1	1	25	25[PTHR43795:SF90]	TRYPTOPHAN AMINOTRANSFERASE-LIKE PROTEIN
OG0001912	3	1	3	2	3	2	2	3	1	2	2	1	25	25[PTHR31499:SF2]	MYB-RELATED PROTEIN 2
OG0001913	1	1	2	2	5	4	1	4	0	2	2	1	25	25[PTHR46413:SF1]	HEAVY METAL-ASSOCIATED ISOPRENYLATED PLANT PROTEIN 6
OG0001914	1	1	4	2	2	4	0	4	2	1	3	1	25	25[PTHR31631:SF0]	PROTEIN NETWORKED 2D
OG0001915	2	1	1	2	1	2	0	12	1	1	1	1	25	25[PTHR10927:SF3]	BNAANNG06530D PROTEIN
OG0001916	1	1	2	2	4	4	2	2	1	2	3	1	25	25[PTHR31805:SF16]	FORMIN-LIKE PROTEIN (DUF1421)
OG0001917	2	1	3	2	2	4	3	3	2	1	1	1	25	25[PTHR31342:SF18]	PROTEIN CHUP1, CHLOROPLASTIC-LIKE
OG0001918	1	2	4	3	0	0	4	6	1	1	2	1	25	25[PTHR31062:SF147]	XYLOGLUCAN ENDOTRANSGLUCOSYLASE/HYDROLASE
OG0001919	1	1	1	1	10	0	2	3	1	1	3	1	25	25[PTHR24096:SF169]	4-COUMARATE--COA LIGASE 3
OG0001920	1	1	5	2	4	3	2	1	1	1	3	1	25	25[PTHR12317:SF64]	TYPE 2 ACYL-COA DIACYLGLYCEROL ACYLTRANSFERASE
OG0001921	1	2	2	1	5	3	1	4	2	1	2	1	25	25[PTHR12942:SF6]	BNAC05G02170D PROTEIN
OG0001922	1	1	1	0	11	2	1	2	1	2	2	1	25	25[PTHR13132:SF32]	COATOMER PROTEIN
OG0001923	2	1	1	1	9	1	1	4	1	2	1	1	25	25[PTHR45750:SF4]	BNAC04G26160D PROTEIN
OG0001924	1	1	3	1	10	2	1	2	1	1	1	1	25	25[PTHR43677:SF9]	BNAA08G02470D PROTEIN
OG0001925	1	1	2	2	6	4	2	2	1	2	1	1	25	25[PTHR22938:SF14]	EBR1
OG0001926	1	1	1	2	8	2	1	3	2	2	1	1	25	25[PTHR12565:SF312]	TRANSCRIPTION FACTOR BHLH FAMILY-RELATED
OG0001927	1	2	2	1	4	2	2	3	2	2	3	1	25	25[PTHR11599:SF163]	PROTEASOME SUBUNIT BETA
OG0001928	4	2	3	1	1	2	2	5	0	2	2	1	25	25[PTHR33021:SF392]	EARLY NODULIN-LIKE PROTEIN 3
OG0001929	2	1	2	1	3	4	1	4	2	2	2	1	25	25[PTHR14269:SF46]	CDP-DIACYLGLYCEROL--GLYCEROL-3-PHOSPHATE 3-PHOSPHATIDYLTRANSFERASE 1, CHLOROPLASTIC
OG0001930	1	1	1	1	13	2	1	1	2	0	1	1	25	25[PTHR31142:SF4]	OS01G0751300 PROTEIN
OG0001931	1	1	2	1	9	2	1	2	1	2	1	2	25	25[PTHR31730:SF27]	SUBFAMILY NOT NAMED
OG0001932	1	1	3	3	2	2	1	3	1	5	2	1	25	25[PTHR33541:SF12]	PROTEIN BIG GRAIN 1-LIKE B
OG0001933	1	1	2	2	1	6	2	1	2	1	4	2	25	25[PTHR43620:SF32]	GLYCEROPHOSPHODIESTER PHOSPHODIESTERASE GDPDL3
OG0001934	1	1	2	1	9	2	1	2	2	2	1	1	25	25[PTHR11626:SF5]	SQUALENE SYNTHASE-LIKE ISOFORM X1
OG0001935	1	1	1	3	8	2	1	2	2	2	2	0	25	25[PTHR45637:SF10]	PROTEIN KINASE SUPERFAMILY PROTEIN
OG0001936	2	1	2	1	8	2	1	2	2	1	2	1	25	25[PTHR43379:SF5]	CYSTATHIONINE GAMMA-SYNTHASE 1, CHLOROPLASTIC-LIKE
OG0001937	1	0	1	1	7	4	1	2	2	1	4	1	25	25[PTHR44542:SF12]	THIOSULFATE SULFURTRANSFERASE 18
OG0001938	1	1	2	1	1	4	1	4	1	5	2	2	25	25[PTHR12411:SF706]	KDEL-TAILED CYSTEINE ENDOPEPTIDASE CEP1
OG0001939	1	1	2	2	7	1	3	2	1	2	2	1	25	25[PTHR31072:SF147]	TRANSCRIPTION FACTOR TCP2-LIKE
OG0001940	3	1	3	2	1	4	1	2	2	2	2	2	25	25[PTHR47597:SF2]	BIOTIN/LIPOYL ATTACHMENT DOMAIN PROTEIN
OG0001941	1	1	1	2	8	2	1	2	2	2	2	1	25	25[PTHR46662:SF13]	CARBOHYDRATE-BINDING PROTEIN OF THE ER PROTEIN
OG0001942	2	4	2	1	3	4	0	1	1	4	2	1	25	25[PTHR32191:SF55]	TETRASPANIN-8
OG0001943	2	2	3	2	1	5	2	1	0	2	3	2	25	25[PTHR22953:SF124]	PURPLE ACID PHOSPHATASE
OG0001944	1	1	4	0	3	2	1	10	0	0	2	1	25	25[PTHR22835:SF510]	2, PUTATIVE-RELATED
OG0001945	2	0	0	0	3	1	3	8	3	2	2	1	25	25[PTHR34191:SF20]	LATE EMBRYOGENESIS ABUNDANT PROTEIN (LEA) FAMILY PROTEIN
OG0001946	1	1	1	1	8	2	1	3	2	2	2	1	25	25[PTHR22761:SF50]	VACUOLAR PROTEIN SORTING-ASSOCIATED PROTEIN 20 HOMOLOG 1
OG0001947	1	1	2	1	11	2	1	2	1	1	1	1	25	25[PTHR34209:SF3]	RHODANESE/CELL CYCLE CONTROL PHOSPHATASE SUPERFAMILY PROTEIN
OG0001948	1	2	3	1	3	1	2	6	2	0	3	1	25	25[PTHR33675:SF3]	HOLOCARBOXYLASE SYNTHETASE
OG0001949	1	1	1	1	14	1	0	2	1	1	1	1	25	25[PTHR26312:SF87]	TETRATRICOPEPTIDE REPEAT PROTEIN 5
OG0001950	2	1	1	1	5	2	1	3	2	5	1	1	25	25[PTHR11062:SF43]	EXOSTOSIN FAMILY PROTEIN
OG0001951	1	0	1	1	14	1	1	1	1	1	1	2	25	25[PTHR42909:SF3]	BNAA06G02750D PROTEIN
OG0001952	1	1	1	1	1	1	1	1	1	12	3	1	25	25[PTHR30345:SF0]	DNA DAMAGE-REPAIR/TOLERATION PROTEIN DRT102
OG0001953	1	1	1	2	9	2	2	2	2	2	0	1	25	25[PTHR21319:SF50]	RING FINGER AND CHY ZINC FINGER DOMAIN-CONTAINING PROTEIN 1-LIKE
OG0001954	2	1	1	1	5	2	0	3	1	2	6	1	25	25[PTHR23329:SF1]	TUFTELIN-INTERACTING PROTEIN 11
OG0001955	1	1	2	1	9	2	1	2	0	2	3	1	25	25[PTHR12555:SF23]	UBIQUITIN FUSION DEGRADATION PROTEIN 1 HOMOLOG
OG0001956	1	1	1	0	1	2	9	2	1	2	3	2	25	25[PTHR23024:SF135]	CELL DEATH ASSOCIATED PROTEIN
OG0001957	1	1	2	2	6	2	1	3	2	2	2	1	25	25[PTHR13377:SF9]	RHOMBOID-LIKE PROTEIN 19
OG0001958	4	1	1	2	8	2	1	1	1	1	2	1	25	25[PTHR37248]	TRANSLATION INITIATION FACTOR
OG0001959	1	1	1	2	10	4	0	2	0	2	1	1	25	25[PTHR46293:SF2]	UBIQUITIN PROTEIN LIGASE DRIP2, PUTATIVE-RELATED
OG0001960	1	1	2	1	9	2	2	2	1	2	1	1	25	25[PTHR11931:SF29]	PHOSPHOGLYCERATE MUTASE 1, HISTIDINE PHOSPHATASE SUPERFAMILY-RELATED
OG0001961	1	1	3	3	6	2	0	4	1	2	1	1	25	25[PTHR31675:SF6]	AXIAL REGULATOR YABBY 5
OG0001962	1	1	1	1	3	2	1	9	1	2	2	1	25	25[PTHR33591:SF1]	BETA-CAROTENE ISOMERASE D27, CHLOROPLASTIC
OG0001963	1	1	1	1	11	2	1	2	1	2	1	1	25	25[PTHR47942:SF23]	PENTATRICOPEPTIDE REPEAT-CONTAINING PROTEIN CRP1 HOMOLOG, CHLOROPLASTIC
OG0001964	1	1	2	1	13	1	0	2	1	1	1	1	25	25[PTHR21320:SF7]	BNAA08G27140D PROTEIN
OG0001965	1	1	3	5	1	2	1	4	1	2	2	2	25	25[PTHR46133:SF1]	TRANSCRIPTION FACTOR ILR3
OG0001966	1	1	2	1	8	2	2	2	1	2	1	2	25	25[PTHR46977:SF1]	PROTEIN FREE1
OG0001967	1	1	3	1	1	4	2	2	0	3	6	1	25	25[PTHR22849:SF132]	E3 UBIQUITIN-PROTEIN LIGASE PUB23
OG0001968	1	1	3	2	6	2	1	2	2	2	2	1	25	25[PTHR12181:SF59]	PHOSPHATIDATE PHOSPHATASE PAH1
OG0001969	2	1	1	1	10	2	1	2	0	2	2	1	25	25[PTHR13902:SF144]	SERINE/THREONINE-PROTEIN KINASE WNK1
OG0001970	1	2	4	3	2	4	1	2	1	2	2	1	25	25[PTHR43574:SF31]	UDP-GLUCURONATE 4-EPIMERASE 2-RELATED
OG0001971	1	2	2	3	2	2	1	4	0	2	2	4	25	25[PTHR21576:SF22]	F25A4.25 PROTEIN
OG0001972	1	2	3	3	3	2	2	2	2	2	1	2	25	25[PTHR42861:SF53]	RETICULUM [ER]-TYPE CALCIUM ATPASE, PUTATIVE-RELATED
OG0001973	1	2	2	2	3	1	1	2	2	4	3	2	25	25[PTHR12560:SF49]	LAG1 LONGEVITY ASSURANCE HOMOLOG 3
OG0001974	1	2	2	2	3	5	1	4	2	1	1	1	25	25[PTHR10457:SF28]	BNAA01G32760D PROTEIN
OG0001975	2	1	3	2	1	4	2	2	2	2	3	1	25	25[PTHR24326:SF176]	HOMEOBOX-LEUCINE ZIPPER PROTEIN ATHB-13
OG0001976	1	1	1	1	9	2	2	2	2	2	1	1	25	25[PTHR12956:SF24]	TRANSMEMBRANE PROTEIN (DUF616)
OG0001977	1	1	5	1	5	2	1	3	0	1	3	2	25	25[PTHR11545:SF18]	60S RIBOSOMAL PROTEIN L13A-4
OG0001978	1	1	2	3	3	2	1	2	2	3	4	1	25	25[PTHR11599:SF129]	PROTEASOME SUBUNIT ALPHA TYPE-6
OG0001979	1	1	1	1	14	2	1	1	0	1	1	1	25	25[PTHR36809]	TRANSMEMBRANE PROTEIN
OG0001980	2	1	1	1	4	1	1	4	0	1	6	3	25	25[PTHR23500:SF44]	SUGAR TRANSPORT PROTEIN 5
OG0001981	1	1	1	1	12	2	0	3	1	1	1	1	25	25[PTHR13121]	GPI TRANSAMIDASE COMPONENT PIG-U
OG0001982	1	1	1	3	9	2	0	2	2	1	1	2	25	25[PTHR11525:SF17]	FARNESYL PYROPHOSPHATE SYNTHASE 1-LIKE
OG0001983	1	1	3	2	1	8	1	2	2	2	1	1	25	25[PTHR33512:SF1]	PROTEIN, PUTATIVE (DUF1191)-RELATED
OG0001984	1	1	2	1	2	2	1	7	2	2	3	1	25	25[PTHR11614:SF88]	ALPHA/BETA-HYDROLASES SUPERFAMILY PROTEIN
OG0001985	1	1	1	3	13	3	0	0	0	1	1	1	25	25[PTHR23024:SF516]	ISOPRENYLCYSTEINE ALPHA-CARBONYL METHYLESTERASE ICMEL1-RELATED
OG0001986	1	2	1	1	2	3	1	3	1	2	4	4	25	25[PTHR11452:SF42]	ALPHA-GALACTOSIDASE
OG0001987	1	1	3	1	9	0	1	2	2	3	1	1	25	25[PTHR11850:SF221]	HOMEOBOX PROTEIN KNOTTED-1-LIKE 10
OG0001988	1	1	2	3	2	5	3	2	2	2	1	1	25	25[PTHR46445:SF3]	RNA POLYMERASE II DEGRADATION FACTOR-LIKE PROTEIN (DUF1296)
OG0001989	1	1	3	3	2	2	2	4	2	2	2	1	25	25[PTHR12802:SF103]	PROTEIN REVEILLE 6
OG0001990	2	1	4	1	0	7	1	5	1	1	2	0	25	25[PTHR31235:SF353]	PEROXIDASE
OG0001991	1	2	3	1	2	4	2	2	1	2	2	3	25	25[PTHR12386:SF34]	ATPASE, F0 COMPLEX, SUBUNIT G-RELATED
OG0001992	1	1	3	3	5	3	1	1	2	1	2	2	25	25[PTHR22765:SF204]	RING/U-BOX SUPERFAMILY PROTEIN
OG0001993	1	1	1	1	11	2	1	2	1	2	1	1	25	25[PTHR43268:SF3]	THIOSULFATE SULFURTRANSFERASE/RHODANESE-LIKE DOMAIN-CONTAINING PROTEIN 2
OG0001994	1	2	3	3	5	1	1	2	1	2	2	2	25	25[PTHR31852:SF180]	PROTEIN, PUTATIVE-RELATED
OG0001995	1	1	2	3	7	5	0	2	1	1	1	1	25	25[PTHR46158:SF11]	ZINC FINGER PROTEIN
OG0001996	1	0	1	3	3	0	5	4	1	1	5	1	25	25[PTHR11875:SF133]	NUCLEOSOME ASSEMBLY PROTEIN 14 ISOFORM X1
OG0001997	1	1	2	2	2	2	1	4	3	3	1	3	25	25[PTHR34806:SF1]	HIGH-AFFINITY NITRATE TRANSPORTER 3.2
OG0001998	1	1	2	4	2	4	2	2	2	2	2	1	25	25[PTHR46431:SF7]	SNARE ASSOCIATED GOLGI PROTEIN FAMILY
[truncated: 39,247 more rows]

## Sheet: gene listing in families
Orthogroup	Cchine	Csinen	Garbor	Ibalsa	Lchine	Lusita	Mbiond	Psomni	Sindic	Spurpu	Tprate	Zjujub
OG0000000							MBI01_g01358_MAGBIO,MBI01_g05846_MAGBIO,MBI01_g10233_MAGBIO,MBI01_g13073_MAGBIO,MBI01_g13074_MAGBIO,MBI01_g14115_MAGBIO,MBI01_g17245_MAGBIO,MBI01_g20902_MAGBIO,MBI01_g21436_MAGBIO,MBI01_g21760_MAGBIO,MBI01_g24082_MAGBIO,MBI01_g29259_MAGBIO,MBI01_g31843_MAGBIO,MBI01_g31844_MAGBIO,MBI01_g31845_MAGBIO,MBI01_g35893_MAGBIO,MBI01_g40599_MAGBIO,MBI01_g42405_MAGBIO,MBI02_g01141_MAGBIO,MBI02_g05735_MAGBIO…
OG0000001							MBI01_g02159_MAGBIO,MBI01_g02160_MAGBIO,MBI01_g14622_MAGBIO,MBI01_g14852_MAGBIO,MBI01_g15445_MAGBIO,MBI01_g16484_MAGBIO,MBI01_g16488_MAGBIO,MBI01_g16491_MAGBIO,MBI01_g16493_MAGBIO,MBI01_g17905_MAGBIO,MBI01_g18819_MAGBIO,MBI01_g23066_MAGBIO,MBI01_g28143_MAGBIO,MBI01_g29865_MAGBIO,MBI01_g39072_MAGBIO,MBI01_g39087_MAGBIO,MBI01_g39438_MAGBIO,MBI01_g39591_MAGBIO,MBI01_g41103_MAGBIO,MBI01_g43847_MAGBIO…			Sapur.012G070600.v5.1
OG0000002							MBI01_g01262_MAGBIO,MBI01_g01356_MAGBIO,MBI01_g02748_MAGBIO,MBI01_g02771_MAGBIO,MBI01_g02774_MAGBIO,MBI01_g04541_MAGBIO,MBI01_g21233_MAGBIO,MBI01_g24432_MAGBIO,MBI01_g25635_MAGBIO,MBI01_g27612_MAGBIO,MBI01_g40633_MAGBIO,MBI02_g01133_MAGBIO,MBI02_g19473_MAGBIO,MBI02_g19786_MAGBIO,MBI02_g21188_MAGBIO,MBI02_g35303_MAGBIO,MBI02_g40099_MAGBIO,MBI02_g40902_MAGBIO,MBI02_g43879_MAGBIO,MBI03_g01216_MAGBIO…		Sesame09874,Sesame17046
OG0000003	gene-IFM89_029382						MBI01_g00121_MAGBIO,MBI01_g02780_MAGBIO,MBI01_g03568_MAGBIO,MBI01_g12906_MAGBIO,MBI01_g13069_MAGBIO,MBI01_g14102_MAGBIO,MBI01_g18510_MAGBIO,MBI01_g42395_MAGBIO,MBI01_g42396_MAGBIO,MBI01_g43616_MAGBIO,MBI02_g01137_MAGBIO,MBI02_g02972_MAGBIO,MBI02_g11008_MAGBIO,MBI02_g19474_MAGBIO,MBI02_g19780_MAGBIO,MBI02_g19784_MAGBIO,MBI02_g20284_MAGBIO,MBI02_g35302_MAGBIO,MBI02_g35308_MAGBIO,MBI02_g46016_MAGBIO…
OG0000004			gene-LOC108451034,gene-LOC108451089,gene-LOC108451091,gene-LOC108451099,gene-LOC108451116,gene-LOC108451145,gene-LOC108451156,gene-LOC108451164,gene-LOC108451246,gene-LOC108451283,gene-LOC108451286,gene-LOC108451414,gene-LOC108451439,gene-LOC108451461,gene-LOC108451462,gene-LOC108451492,gene-LOC108451626,gene-LOC108451642,gene-LOC108451713,gene-LOC108455053,gene-LOC108455059,gene-LOC108455065,gen…
OG0000005							MBI01_g09128_MAGBIO,MBI01_g09129_MAGBIO,MBI01_g12901_MAGBIO,MBI01_g13753_MAGBIO,MBI01_g14108_MAGBIO,MBI01_g14450_MAGBIO,MBI01_g22296_MAGBIO,MBI01_g23933_MAGBIO,MBI01_g29008_MAGBIO,MBI01_g32684_MAGBIO,MBI01_g33891_MAGBIO,MBI01_g33976_MAGBIO,MBI01_g38804_MAGBIO,MBI01_g40592_MAGBIO,MBI01_g42393_MAGBIO,MBI01_g45789_MAGBIO,MBI02_g00515_MAGBIO,MBI02_g00517_MAGBIO,MBI02_g08833_MAGBIO,MBI02_g21021_MAGBIO…
OG0000006							MBI01_g04522_MAGBIO,MBI01_g09122_MAGBIO,MBI01_g09130_MAGBIO,MBI01_g10235_MAGBIO,MBI01_g11034_MAGBIO,MBI01_g14109_MAGBIO,MBI01_g15675_MAGBIO,MBI01_g16642_MAGBIO,MBI01_g33384_MAGBIO,MBI01_g40591_MAGBIO,MBI01_g42394_MAGBIO,MBI01_g44372_MAGBIO,MBI02_g05880_MAGBIO,MBI02_g14221_MAGBIO,MBI02_g26232_MAGBIO,MBI02_g27040_MAGBIO,MBI02_g29705_MAGBIO,MBI02_g33278_MAGBIO,MBI02_g34986_MAGBIO,MBI02_g41663_MAGBIO…	Pso02G47860.0,Pso11G25470.0
OG0000007			gene-LOC108450888,gene-LOC108451050,gene-LOC108451087,gene-LOC108451143,gene-LOC108451149,gene-LOC108451266,gene-LOC108451267,gene-LOC108451637,gene-LOC108454976,gene-LOC108455069,gene-LOC108455081,gene-LOC108455084,gene-LOC108455331,gene-LOC108455351,gene-LOC108455384,gene-LOC108455468,gene-LOC108455610,gene-LOC108455673,gene-LOC108458591,gene-LOC108458691,gene-LOC108458798,gene-LOC108458808,gen…
OG0000008			gene-LOC108481034	Ibaptg000021lG000100,Ibaptg000023lG000080,Ibaptg000027lG000020,Ibaptg000030lG000020,Ibaptg000032lG000040,Ibaptg000034lG000020,Ibaptg000035lG000060,Ibaptg000040lG000030,Ibaptg000042lG000050,Ibaptg000048lG000150,Ibaptg000059lG000110,Ibaptg000062lG000110,Ibaptg000065lG000040,Ibaptg000066lG000070,Ibaptg000072lG000020,Ibaptg000074lG000040,Ibaptg000077lG000010,Ibaptg000079lG000020,Ibaptg000082lG000070,…							gene-LOC123899478	gene-LOC125419652
OG0000009			gene-LOC108455639	Ibaptg000016lG000030,Ibaptg000016lG000060,Ibaptg000022lG000020,Ibaptg000022lG000050,Ibaptg000022lG000070,Ibaptg000022lG000090,Ibaptg000022lG000110,Ibaptg000022lG000130,Ibaptg000022lG000150,Ibaptg000022lG000170,Ibaptg000022lG000190,Ibaptg000022lG000210,Ibaptg000022lG000230,Ibaptg000022lG000250,Ibaptg000022lG000270,Ibaptg000022lG000290,Ibaptg000022lG000310,Ibaptg000022lG000330,Ibaptg000022lG000370,…					Sesame20855
OG0000010				Iba01G053150,Iba01G053200,Iba01G053240,Iba01G053250,Iba01G053260,Iba01G053450,Iba01G053470,Iba01G053510,Iba01G053520,Iba01G053570,Iba01G053620,Iba01G053640,Iba01G053660,Iba01G053670,Iba01G053730,Iba01G053780,Iba01G053850,Iba01G053940,Iba01G053980,Iba01G054000,Iba01G054010,Iba01G054020,Iba01G054030,Iba01G054050,Iba01G054080,Iba01G054090,Iba01G054100,Iba01G054120,Iba01G054130,Iba01G054140,Iba01G054…
OG0000011				Iba02G040950,Iba03G015120,Iba06G015220,Ibaptg000018lG000080,Ibaptg000021lG000130,Ibaptg000023lG000110,Ibaptg000035lG000080,Ibaptg000037lG000020,Ibaptg000046lG000040,Ibaptg000060lG000040,Ibaptg000063lG000010,Ibaptg000067lG000050,Ibaptg000069lG000040,Ibaptg000073lG000020,Ibaptg000079lG000040,Ibaptg000081lG000010,Ibaptg000083lG000080,Ibaptg000086lG000090,Ibaptg000090lG000060,Ibaptg000091lG000050,Iba…	gene_LITCHI023776.m1
OG0000012				Ibaptg000016lG000040,Ibaptg000016lG000070,Ibaptg000022lG000030,Ibaptg000022lG000060,Ibaptg000022lG000080,Ibaptg000022lG000100,Ibaptg000022lG000120,Ibaptg000022lG000140,Ibaptg000022lG000160,Ibaptg000022lG000180,Ibaptg000022lG000200,Ibaptg000022lG000220,Ibaptg000022lG000240,Ibaptg000022lG000260,Ibaptg000022lG000280,Ibaptg000022lG000300,Ibaptg000022lG000320,Ibaptg000022lG000340,Ibaptg000022lG000380,…
OG0000013				Iba05G010490,Ibaptg000023lG000090,Ibaptg000027lG000010,Ibaptg000034lG000010,Ibaptg000042lG000030,Ibaptg000046lG000030,Ibaptg000061lG000010,Ibaptg000062lG000120,Ibaptg000065lG000050,Ibaptg000066lG000050,Ibaptg000067lG000030,Ibaptg000069lG000030,Ibaptg000072lG000010,Ibaptg000073lG000010,Ibaptg000074lG000050,Ibaptg000079lG000030,Ibaptg000083lG000060,Ibaptg000086lG000070,Ibaptg000089lG000100,Ibaptg00…								gene-LOC125420371
OG0000014							MBI01_g02751_MAGBIO,MBI01_g06180_MAGBIO,MBI01_g22463_MAGBIO,MBI01_g43335_MAGBIO,MBI02_g07697_MAGBIO,MBI02_g29735_MAGBIO,MBI02_g29975_MAGBIO,MBI02_g44892_MAGBIO,MBI03_g05810_MAGBIO,MBI03_g21547_MAGBIO,MBI03_g27101_MAGBIO,MBI03_g42747_MAGBIO,MBI04_g25418_MAGBIO,MBI04_g26263_MAGBIO,MBI05_g11193_MAGBIO,MBI05_g15995_MAGBIO,MBI05_g19986_MAGBIO,MBI05_g21268_MAGBIO,MBI05_g22564_MAGBIO,MBI05_g43492_MAGBIO…
OG0000015				Iba04G030850,Ibaptg000018lG000020,Ibaptg000018lG000060,Ibaptg000021lG000140,Ibaptg000037lG000040,Ibaptg000046lG000060,Ibaptg000060lG000050,Ibaptg000063lG000020,Ibaptg000066lG000010,Ibaptg000069lG000050,Ibaptg000073lG000050,Ibaptg000074lG000070,Ibaptg000078lG000040,Ibaptg000081lG000030,Ibaptg000081lG000050,Ibaptg000083lG000100,Ibaptg000090lG000020,Ibaptg000090lG000050,Ibaptg000105lG000020,Ibaptg00…					Sesame24031
OG0000016							MBI01_g01366_MAGBIO,MBI01_g12902_MAGBIO,MBI01_g14451_MAGBIO,MBI01_g23934_MAGBIO,MBI01_g24027_MAGBIO,MBI01_g24028_MAGBIO,MBI01_g28137_MAGBIO,MBI01_g28138_MAGBIO,MBI01_g28999_MAGBIO,MBI01_g34902_MAGBIO,MBI01_g41477_MAGBIO,MBI01_g46122_MAGBIO,MBI02_g18413_MAGBIO,MBI02_g35946_MAGBIO,MBI02_g44123_MAGBIO,MBI03_g05130_MAGBIO,MBI03_g06006_MAGBIO,MBI03_g16308_MAGBIO,MBI03_g17035_MAGBIO,MBI03_g22539_MAGBIO…
OG0000017							MBI01_g06518_MAGBIO,MBI01_g42506_MAGBIO,MBI02_g05215_MAGBIO,MBI02_g21866_MAGBIO,MBI02_g23147_MAGBIO,MBI02_g40642_MAGBIO,MBI02_g41656_MAGBIO,MBI02_g47864_MAGBIO,MBI02_g47865_MAGBIO,MBI03_g13107_MAGBIO,MBI03_g15509_MAGBIO,MBI04_g04847_MAGBIO,MBI04_g06592_MAGBIO,MBI04_g08372_MAGBIO,MBI04_g08373_MAGBIO,MBI04_g12638_MAGBIO,MBI04_g20521_MAGBIO,MBI04_g28854_MAGBIO,MBI04_g31877_MAGBIO,MBI04_g36399_MAGBIO…
OG0000018	gene-IFM89_035814	Cs_ont_1g011210,Cs_ont_1g011220,Cs_ont_1g011230,Cs_ont_1g011240,Cs_ont_1g011260,Cs_ont_1g011290,Cs_ont_1g011300,Cs_ont_1g011320,Cs_ont_1g011340,Cs_ont_1g011350,Cs_ont_1g011360,Cs_ont_1g011380,Cs_ont_1g011420,Cs_ont_1g011430,Cs_ont_1g011470,Cs_ont_1g011500,Cs_ont_1g011520,Cs_ont_1g011530,Cs_ont_1g012140,Cs_ont_4g015140	gene-LOC108472043,gene-LOC108472044,gene-LOC108472046,gene-LOC108472300,gene-LOC108475598,gene-LOC108480731,gene-LOC108481684,gene-LOC108481687,gene-LOC108483480		gene_LITCHI012598.m1,gene_LITCHI012680.m1,gene_LITCHI013212.m1,gene_LITCHI013216.m1,gene_LITCHI028776.m1,gene_LITCHI030947.m1,gene_LITCHI030973.m1,gene_LITCHI030980.m1,gene_LITCHI030984.m1,gene_LITCHI030991.m1,gene_LITCHI030995.m1		MBI02_g26435_MAGBIO,MBI02_g26439_MAGBIO,MBI02_g35906_MAGBIO,MBI05_g44824_MAGBIO,MBI07_g09264_MAGBIO,MBI11_g03775_MAGBIO,MBI11_g05438_MAGBIO,MBI11_g05442_MAGBIO,MBI11_g05444_MAGBIO,MBI11_g05445_MAGBIO,MBI11_g05452_MAGBIO,MBI11_g05461_MAGBIO,MBI11_g07701_MAGBIO,MBI11_g07702_MAGBIO,MBI11_g13895_MAGBIO,MBI11_g13896_MAGBIO,MBI11_g25045_MAGBIO,MBI11_g25848_MAGBIO,MBI11_g25851_MAGBIO,MBI11_g25852_MAGBIO…		Sesame14319	Sapur.011G088900.v5.1,Sapur.011G089000.v5.1,Sapur.011G090700.v5.1,Sapur.016G262400.v5.1,Sapur.016G262500.v5.1,Sapur.016G262600.v5.1,Sapur.016G262700.v5.1,Sapur.016G264700.v5.1,Sapur.016G264800.v5.1,Sapur.019G000800.v5.1,Sapur.019G001000.v5.1,Sapur.019G001100.v5.1,Sapur.019G003100.v5.1,Sapur.019G003600.v5.1,Sapur.019G004700.v5.1,Sapur.019G005200.v5.1,Sapur.019G005900.v5.1,Sapur.019G006000.v5.1,Sap…	gene-LOC123889387,gene-LOC123889388	gene-LOC107425628,gene-LOC107428451,gene-LOC107429924,gene-LOC107430202,gene-LOC107433397,gene-LOC107433444,gene-LOC107434778,gene-LOC112489062,gene-LOC112489063,gene-LOC112489834,gene-LOC112490559,gene-LOC112491001,gene-LOC125423302,gene-LOC125423304,gene-LOC125423308,gene-LOC125423309,gene-LOC125423628
OG0000019	gene-IFM89_001021,gene-IFM89_001028,gene-IFM89_014372,gene-IFM89_017250,gene-IFM89_017260,gene-IFM89_028629	Cs_ont_1g021580,Cs_ont_1g027690,Cs_ont_2g033110,Cs_ont_2g033170,Cs_ont_3g002660	gene-LOC108452421,gene-LOC108464559,gene-LOC108465375,gene-LOC108465557,gene-LOC108467150,gene-LOC108470616,gene-LOC108473598,gene-LOC108484012,gene-LOC108487082,gene-LOC108489111	Iba01G034920,Iba01G035770,Iba03G004090,Iba03G036790,Iba04G011770,Iba05G002150,Iba05G038080,Iba07G016520,Iba07G027050	gene_LITCHI006497.m1,gene_LITCHI006497.m2,gene_LITCHI007272.m1,gene_LITCHI007272.m2,gene_LITCHI010180.m1,gene_LITCHI024057.m1,gene_LITCHI024063.m1,gene_LITCHI024067.m1,gene_LITCHI024080.m1	Lus10005270.g.BGIv1.0,Lus10005271.g.BGIv1.0,Lus10012744.g.BGIv1.0,Lus10025439.g.BGIv1.0,Lus10031250.g.BGIv1.0,Lus10031252.g.BGIv1.0,Lus10031822.g.BGIv1.0	MBI04_g14264_MAGBIO,MBI04_g14267_MAGBIO,MBI05_g16280_MAGBIO,MBI05_g22324_MAGBIO,MBI07_g32545_MAGBIO	Pso01G20060.0,Pso01G53000.0,Pso02G01360.0,Pso02G09930.0,Pso02G17530.0,Pso02G18020.0,Pso03G12250.0,Pso03G12700.0,Pso03G12960.0,Pso03G13020.0,Pso03G44320.0,Pso04G15440.0,Pso04G33370.0,Pso05G27930.0,Pso05G45190.0,Pso06G03630.0,Pso07G34280.0,Pso07G34310.0,Pso08G16170.0,Pso09G00830.0,Pso09G03170.0,Pso10G10410.0,Pso11G36160.0,PsoUNG31580.0	Sesame10727,Sesame17984,Sesame19708,Sesame23807	Sapur.001G014000.v5.1,Sapur.002G019800.v5.1,Sapur.002G021500.v5.1,Sapur.002G080300.v5.1,Sapur.003G159300.v5.1,Sapur.003G159400.v5.1,Sapur.005G055200.v5.1,Sapur.005G186700.v5.1,Sapur.005G188600.v5.1,Sapur.007G011800.v5.1,Sapur.007G087400.v5.1,Sapur.014G075400.v5.1	gene-LOC123887041,gene-LOC123887052,gene-LOC123889368,gene-LOC123890675,gene-LOC123902239,gene-LOC123902240,gene-LOC123906485,gene-LOC123908129,gene-LOC123909773,gene-LOC123909774,gene-LOC123913487,gene-LOC123915752,gene-LOC123917392,gene-LOC123918478,gene-LOC123918525,gene-LOC123919741	gene-LOC107412627,gene-LOC107412630,gene-LOC107420398,gene-LOC107420752,gene-LOC107425309,gene-LOC107425469
OG0000020	gene-IFM89_012273,gene-IFM89_026604	Cs_ont_1g011900,Cs_ont_1g011930,Cs_ont_1g011940,Cs_ont_1g011970,Cs_ont_1g012000,Cs_ont_6g014310,Cs_ont_6g014330,Cs_ont_6g014350,Cs_ont_6g014370,Cs_ont_7g020390		Iba06G009930,Iba07G005400,Iba07G005410,Iba07G005630,Iba07G005640,Iba07G005650,Iba07G005700	gene_LITCHI018155.m1,gene_LITCHI018158.m1,gene_LITCHI018171.m1,gene_LITCHI023757.m1	Lus10000228.g.BGIv1.0,Lus10002212.g.BGIv1.0,Lus10002215.g.BGIv1.0,Lus10003387.g.BGIv1.0,Lus10003389.g.BGIv1.0,Lus10004310.g.BGIv1.0,Lus10004313.g.BGIv1.0,Lus10005049.g.BGIv1.0,Lus10006824.g.BGIv1.0,Lus10006825.g.BGIv1.0,Lus10009330.g.BGIv1.0,Lus10016402.g.BGIv1.0,Lus10019693.g.BGIv1.0,Lus10026415.g.BGIv1.0,Lus10042239.g.BGIv1.0	MBI14_g03506_MAGBIO,MBI14_g03507_MAGBIO,MBI14_g06667_MAGBIO,MBI14_g06712_MAGBIO,MBI14_g08103_MAGBIO,MBI14_g08897_MAGBIO,MBI14_g08898_MAGBIO,MBI14_g10140_MAGBIO,MBI14_g12561_MAGBIO,MBI14_g13531_MAGBIO,MBI14_g14051_MAGBIO,MBI14_g14412_MAGBIO,MBI14_g18034_MAGBIO,MBI14_g18955_MAGBIO,MBI14_g19735_MAGBIO,MBI14_g23361_MAGBIO,MBI14_g41283_MAGBIO,MBI14_g45902_MAGBIO,MBI14_g45991_MAGBIO,MBI14_g46201_MAGBIO…	Pso03G18640.0,Pso03G20000.0,Pso05G28030.0,Pso05G28050.0,Pso05G28080.0,Pso05G28100.0,Pso05G28120.0,Pso05G28130.0,Pso05G30090.0,PsoUNG04520.0	Sesame12047,Sesame20591	Sapur.011G011500.v5.1,Sapur.016G105000.v5.1,Sapur.016G105200.v5.1,Sapur.016G105400.v5.1	gene-LOC123881982,gene-LOC123882361,gene-LOC123896383,gene-LOC123896461,gene-LOC123919430,gene-LOC123919549,gene-LOC123920630,gene-LOC123920767,gene-LOC123921274,gene-LOC123921275,gene-LOC123922036,gene-LOC123922054,gene-LOC123922055,gene-LOC123923111,gene-LOC123923397,gene-LOC123923428,gene-LOC123923750,gene-LOC123923751	gene-LOC107410065,gene-LOC107414054,gene-LOC107418483,gene-LOC107430858,gene-LOC107430865,gene-LOC107430867,gene-LOC107431092,gene-LOC107431234,gene-LOC107431251,gene-LOC112492355,gene-LOC112493460,gene-LOC125418883,gene-LOC125418885,gene-LOC125422610
OG0000021									Sesame16164,Sesame16165,Sesame16169,Sesame16170,Sesame16171,Sesame16172,Sesame16224,Sesame16229,Sesame16232,Sesame16234,Sesame16236,Sesame16237,Sesame16238,Sesame16239,Sesame16240,Sesame16241,Sesame16244,Sesame16245,Sesame16248,Sesame16249,Sesame16251,Sesame16252,Sesame16253,Sesame16254,Sesame16256,Sesame16257,Sesame16259,Sesame16262,Sesame16285,Sesame16292,Sesame16296,Sesame16297,Sesame16298,Ses…
OG0000022			gene-LOC108468753,gene-LOC108468754,gene-LOC108481716,gene-LOC108481719,gene-LOC108485229,gene-LOC108485591		gene_LITCHI002890.m1,gene_LITCHI002890.m2,gene_LITCHI002976.m1,gene_LITCHI002977.m1,gene_LITCHI008570.m1,gene_LITCHI016085.m1	Lus10002293.g.BGIv1.0,Lus10004046.g.BGIv1.0,Lus10008712.g.BGIv1.0,Lus10020935.g.BGIv1.0,Lus10020936.g.BGIv1.0	MBI03_g11322_MAGBIO,MBI07_g08563_MAGBIO,MBI07_g12929_MAGBIO,MBI07_g12941_MAGBIO,MBI07_g35379_MAGBIO,MBI08_g22294_MAGBIO,MBI15_g32300_MAGBIO,MBI15_g39132_MAGBIO,MBI18_g00536_MAGBIO,MBI18_g29558_MAGBIO,MBI18_g29664_MAGBIO,MBI18_g31617_MAGBIO,MBI18_g37538_MAGBIO,MBI18_g43577_MAGBIO	Pso01G10640.0,Pso03G00150.0,Pso03G14510.0,Pso04G03450.0,Pso05G44610.0,Pso07G36150.0,Pso09G00340.0,Pso10G00030.0,Pso10G00060.0,Pso10G00090.0,Pso10G00140.0,Pso10G24410.0,Pso10G30190.0,Pso10G32460.0,Pso10G32720.0,Pso10G32820.0,Pso10G34610.0,Pso10G34630.0,Pso10G34650.0,Pso10G34670.0,Pso10G34730.0,Pso10G34740.0,PsoUNG07490.0,PsoUNG10410.0,PsoUNG10420.0,PsoUNG10490.0,PsoUNG10530.0,PsoUNG10580.0,PsoUNG1…	Sesame02436	Sapur.019G094700.v5.1,Sapur.15WG133800.v5.1,Sapur.15WG134100.v5.1,Sapur.15WG134500.v5.1,Sapur.15WG134600.v5.1,Sapur.15ZG116000.v5.1,Sapur.15ZG116300.v5.1,Sapur.15ZG116700.v5.1,Sapur.15ZG116800.v5.1,Sapur.T044000.v5.1,Sapur.T044700.v5.1	gene-LOC123884323	gene-LOC107410291,gene-LOC107410328,gene-LOC107416338,gene-LOC107420819,gene-LOC107420833,gene-LOC107420834,gene-LOC107421511,gene-LOC107422039,gene-LOC107422077,gene-LOC107422079,gene-LOC107422124,gene-LOC107422723,gene-LOC107422724,gene-LOC107422726,gene-LOC107422820,gene-LOC107423360,gene-LOC107428680,gene-LOC107432707,gene-LOC107433481,gene-LOC107434864,gene-LOC112490538,gene-LOC112492070,gen…
OG0000023	gene-IFM89_009303,gene-IFM89_027432	Cs_ont_6g006810,Cs_ont_Un000210,Cs_ont_Un000430,Cs_ont_Un005430,Cs_ont_Un005480		Iba04G030890,Ibaptg000014lG000020,Ibaptg000021lG000040,Ibaptg000023lG000010,Ibaptg000034lG000110,Ibaptg000038lG000010,Ibaptg000042lG000120,Ibaptg000043lG000070,Ibaptg000045lG000090,Ibaptg000048lG000060,Ibaptg000049lG000020,Ibaptg000050lG000060,Ibaptg000051lG000060,Ibaptg000052lG000070,Ibaptg000053lG000080,Ibaptg000055lG000050,Ibaptg000059lG000050,Ibaptg000061lG000070,Ibaptg000062lG000050,Ibaptg00…		Lus10002473.g.BGIv1.0					gene-LOC123923153,gene-LOC123923180	gene-LOC125419691
OG0000024	gene-IFM89_001645,gene-IFM89_008685,gene-IFM89_008731,gene-IFM89_010882,gene-IFM89_018807,gene-IFM89_020430,gene-IFM89_024384,gene-IFM89_025686,gene-IFM89_032716	Cs_ont_2g006580,Cs_ont_2g006590,Cs_ont_2g019750	gene-LOC108454184,gene-LOC108455954,gene-LOC108462961	Iba01G003270,Iba01G004380,Iba03G036740,Iba03G036980,Iba03G036990,Iba03G037000,Iba04G018280,Iba04G018290,Iba04G018300		Lus10007632.g.BGIv1.0,Lus10007633.g.BGIv1.0,Lus10007634.g.BGIv1.0,Lus10015096.g.BGIv1.0,Lus10018377.g.BGIv1.0,Lus10018379.g.BGIv1.0,Lus10018380.g.BGIv1.0,Lus10018382.g.BGIv1.0,Lus10026629.g.BGIv1.0,Lus10031580.g.BGIv1.0	MBI02_g09904_MAGBIO,MBI02_g15607_MAGBIO,MBI02_g29702_MAGBIO,MBI02_g29708_MAGBIO,MBI02_g35705_MAGBIO,MBI02_g38176_MAGBIO,MBI02_g40778_MAGBIO,MBI02_g43951_MAGBIO,MBI02_g44172_MAGBIO,MBI02_g45342_MAGBIO,MBI18_g03305_MAGBIO,MBI18_g05823_MAGBIO,MBI18_g05824_MAGBIO,MBI18_g05825_MAGBIO,MBI18_g19657_MAGBIO,MBI18_g20208_MAGBIO,MBI18_g23782_MAGBIO,MBI18_g23791_MAGBIO,MBI18_g23795_MAGBIO,MBI18_g26658_MAGBIO…	Pso01G01160.0,Pso01G01170.0,Pso01G01260.0,Pso01G01290.0,Pso01G25430.0,Pso01G25440.0,Pso01G43140.0,Pso01G43150.0,Pso02G41220.0,Pso02G65940.0,Pso03G01330.0,Pso03G02060.0,Pso03G15170.0,Pso05G53220.0,Pso05G53860.0,Pso05G53890.0,Pso05G53900.0,Pso06G12440.0,Pso06G24290.0,Pso06G24300.0,Pso06G32060.0,Pso07G18120.0,Pso07G35210.0,Pso07G35220.0,Pso08G11550.0,Pso10G03700.0,Pso10G03750.0,Pso10G25240.0,PsoUNG0…	Sesame03038,Sesame07125,Sesame22042	Sapur.011G017000.v5.1,Sapur.011G017100.v5.1,Sapur.011G048100.v5.1,Sapur.017G029600.v5.1		gene-LOC107417055,gene-LOC107430031,gene-LOC107430032,gene-LOC107430035,gene-LOC107434341,gene-LOC107434343,gene-LOC107434349,gene-LOC107435742,gene-LOC107435743
OG0000025	gene-IFM89_007900,gene-IFM89_011545	Cs_ont_3g020060,Cs_ont_4g007510,Cs_ont_4g007560,Cs_ont_4g007700,Cs_ont_5g026460,Cs_ont_7g016830,Cs_ont_7g016860,Cs_ont_7g016880,Cs_ont_7g016900	gene-LOC108459027,gene-LOC108462202,gene-LOC108469448,gene-LOC108478783	Iba01G032330,Iba02G002610,Iba02G005760,Iba02G005800,Iba02G020800,Iba02G021850,Iba02G021860,Iba02G021870,Iba02G021880,Iba02G021890,Iba02G046170,Iba03G017850,Iba03G017870,Iba03G017880,Iba03G040860,Iba03G040880,Iba03G040890,Iba03G040940,Iba05G031760,Iba05G031780,Iba06G008560,Iba06G008570,Iba06G008580	gene_LITCHI003145.m1,gene_LITCHI003149.m1,gene_LITCHI003151.m1,gene_LITCHI003152.m1,gene_LITCHI003153.m1,gene_LITCHI003154.m1,gene_LITCHI003162.m1,gene_LITCHI003164.m1,gene_LITCHI003165.m1,gene_LITCHI003168.m1,gene_LITCHI020082.m1	Lus10002610.g.BGIv1.0,Lus10002611.g.BGIv1.0,Lus10002612.g.BGIv1.0,Lus10002613.g.BGIv1.0,Lus10003279.g.BGIv1.0,Lus10003280.g.BGIv1.0,Lus10005118.g.BGIv1.0,Lus10018825.g.BGIv1.0,Lus10020279.g.BGIv1.0,Lus10022912.g.BGIv1.0,Lus10022917.g.BGIv1.0,Lus10023445.g.BGIv1.0,Lus10024903.g.BGIv1.0,Lus10024910.g.BGIv1.0,Lus10029913.g.BGIv1.0,Lus10035668.g.BGIv1.0,Lus10037254.g.BGIv1.0,Lus10039792.g.BGIv1.0,Lus…	MBI19_g13634_MAGBIO	Pso02G34790.0,Pso02G58660.0,Pso04G06270.0,Pso04G11710.0,Pso08G06260.0,Pso08G11060.0,Pso08G41060.0,Pso10G22550.0	Sesame01430,Sesame09393,Sesame10499,Sesame19622	Sapur.003G071100.v5.1,Sapur.014G091300.v5.1	gene-LOC123892142,gene-LOC123893782,gene-LOC123893786,gene-LOC123893787,gene-LOC123893788,gene-LOC123893789,gene-LOC123893790,gene-LOC123893791,gene-LOC123910201,gene-LOC123910281,gene-LOC123910998,gene-LOC123917303,gene-LOC123919575	gene-LOC107416631,gene-LOC107428774,gene-LOC107428782,gene-LOC107431307
OG0000026	gene-IFM89_001459	Cs_ont_2g023020,Cs_ont_4g012890,Cs_ont_4g016480,Cs_ont_4g016540,Cs_ont_4g016560,Cs_ont_4g016600,Cs_ont_4g016620,Cs_ont_4g016630,Cs_ont_4g016900,Cs_ont_4g016940,Cs_ont_4g017070,Cs_ont_4g017460,Cs_ont_5g019260,Cs_ont_5g036250,Cs_ont_5g036260	gene-LOC108471338,gene-LOC108472067,gene-LOC108472334,gene-LOC108472792,gene-LOC108472971,gene-LOC108473109,gene-LOC108480662,gene-LOC108481896	Iba02G051960,Iba02G051980,Iba02G052000,Iba02G052010,Iba02G052030,Iba02G052040,Iba02G052070,Iba02G052080		Lus10002660.g.BGIv1.0,Lus10008611.g.BGIv1.0,Lus10008614.g.BGIv1.0,Lus10014724.g.BGIv1.0,Lus10031589.g.BGIv1.0,Lus10040043.g.BGIv1.0,Lus10042204.g.BGIv1.0	MBI02_g19476_MAGBIO,MBI02_g22344_MAGBIO,MBI02_g27639_MAGBIO,MBI02_g34311_MAGBIO,MBI12_g03919_MAGBIO,MBI12_g42064_MAGBIO,MBI14_g15646_MAGBIO,MBI15_g13722_MAGBIO,MBI17_g17656_MAGBIO,MBI17_g17662_MAGBIO,MBI17_g41410_MAGBIO,MBI17_g41514_MAGBIO,MBI18_g03938_MAGBIO,MBI18_g06980_MAGBIO,MBI18_g17305_MAGBIO,MBI18_g17796_MAGBIO,MBI18_g20992_MAGBIO,MBI18_g20993_MAGBIO,MBI18_g24584_MAGBIO,MBI18_g28086_MAGBIO…		Sesame16122	Sapur.15WG103000.v5.1,Sapur.15WG103200.v5.1,Sapur.15ZG085500.v5.1,Sapur.15ZG085700.v5.1	gene-LOC123884929,gene-LOC123890157,gene-LOC123890162,gene-LOC123890187,gene-LOC123892548,gene-LOC123898460,gene-LOC123900972,gene-LOC123912955,gene-LOC123915196,gene-LOC123918126,gene-LOC123918870,gene-LOC123919441,gene-LOC123919442,gene-LOC123919507,gene-LOC123919508,gene-LOC123919510,gene-LOC123923258,gene-LOC123924355	gene-LOC107416156,gene-LOC107421982,gene-LOC107431218,gene-LOC107431225,gene-LOC107431377,gene-LOC107431448,gene-LOC107431573,gene-LOC107435183,gene-LOC112490604,gene-LOC112491222,gene-LOC125418759,gene-LOC125421557,gene-LOC125422114,gene-LOC125422115
OG0000027	gene-IFM89_014445						MBI02_g19787_MAGBIO,MBI02_g43878_MAGBIO,MBI03_g01398_MAGBIO,MBI03_g12756_MAGBIO,MBI03_g13112_MAGBIO,MBI03_g40520_MAGBIO,MBI03_g47777_MAGBIO,MBI04_g00339_MAGBIO,MBI04_g00349_MAGBIO,MBI04_g00363_MAGBIO,MBI04_g00375_MAGBIO,MBI04_g08410_MAGBIO,MBI04_g10397_MAGBIO,MBI04_g26255_MAGBIO,MBI04_g33199_MAGBIO,MBI04_g42254_MAGBIO,MBI05_g00171_MAGBIO,MBI05_g03468_MAGBIO,MBI05_g14484_MAGBIO,MBI05_g19644_MAGBIO…					gene-LOC107413102,gene-LOC125420506
OG0000028	gene-IFM89_012423,gene-IFM89_012442,gene-IFM89_012447,gene-IFM89_012448,gene-IFM89_013258,gene-IFM89_020099,gene-IFM89_021699,gene-IFM89_027898	Cs_ont_4g026080,Cs_ont_8g003080,Cs_ont_8g003630	gene-LOC108453345,gene-LOC108458019,gene-LOC108461738,gene-LOC108463855,gene-LOC108464227,gene-LOC108467722,gene-LOC108480129,gene-LOC108480504,gene-LOC108480543,gene-LOC108484115,gene-LOC108485494,gene-LOC108487391	Iba04G026360,Iba04G026370,Iba04G026380,Iba04G026410,Iba04G026570,Iba06G019830	gene_LITCHI018450.m1,gene_LITCHI024809.m1,gene_LITCHI024856.m1	Lus10004949.g.BGIv1.0,Lus10005448.g.BGIv1.0,Lus10005896.g.BGIv1.0,Lus10005898.g.BGIv1.0,Lus10014264.g.BGIv1.0,Lus10015492.g.BGIv1.0,Lus10019956.g.BGIv1.0,Lus10023331.g.BGIv1.0,Lus10025964.g.BGIv1.0,Lus10028464.g.BGIv1.0,Lus10038481.g.BGIv1.0,Lus10040849.g.BGIv1.0,Lus10041919.g.BGIv1.0	MBI12_g14502_MAGBIO,MBI13_g37003_MAGBIO,MBI14_g17366_MAGBIO,MBI18_g41291_MAGBIO	Pso02G17580.0,Pso02G18090.0,Pso02G18150.0,Pso03G12270.0,Pso03G12850.0,Pso04G13740.0,Pso04G21420.0,Pso04G33290.0,Pso04G33460.0,Pso05G15040.0,Pso07G12520.0,Pso08G16080.0,Pso08G35600.0,Pso08G40020.0,Pso08G40110.0,Pso09G23660.0,Pso09G29480.0,Pso10G21520.0,Pso11G16860.0,PsoUNG35530.0	Sesame12435	Sapur.005G092000.v5.1,Sapur.005G092500.v5.1,Sapur.007G010100.v5.1,Sapur.007G010800.v5.1,Sapur.008G036300.v5.1,Sapur.010G170100.v5.1,Sapur.018G069000.v5.1,Sapur.018G069200.v5.1	gene-LOC123888283,gene-LOC123891378,gene-LOC123898776,gene-LOC123899035,gene-LOC123907114,gene-LOC123907115,gene-LOC123910131,gene-LOC123913653,gene-LOC123913654,gene-LOC123913655,gene-LOC123913656,gene-LOC123924196	gene-LOC107411130,gene-LOC107413532,gene-LOC107413590,gene-LOC107433172,gene-LOC107434809
OG0000029	gene-IFM89_005346,gene-IFM89_019319,gene-IFM89_034063	Cs_ont_4g021680,Cs_ont_5g004150,Cs_ont_5g049000,Cs_ont_6g012760,Cs_ont_6g012770,Cs_ont_9g027070	gene-LOC108453970,gene-LOC108457467,gene-LOC108457646,gene-LOC108467495,gene-LOC108469808,gene-LOC108470759,gene-LOC108476244,gene-LOC108476341,gene-LOC108477114,gene-LOC108479608,gene-LOC108479982,gene-LOC108480013,gene-LOC108489758	Iba01G049670,Iba02G003920,Iba02G020100,Iba02G022600,Iba02G029680,Iba03G018820,Iba04G002250,Iba05G033680,Iba06G003920	gene_LITCHI002029.m1,gene_LITCHI009483.m1,gene_LITCHI011634.m1,gene_LITCHI013507.m1,gene_LITCHI013507.m2,gene_LITCHI013507.m3,gene_LITCHI021988.m1,gene_LITCHI031036.m1,gene_LITCHI031036.m2,gene_LITCHI031036.m3,gene_LITCHI031036.m4	Lus10009422.g.BGIv1.0,Lus10014187.g.BGIv1.0,Lus10014942.g.BGIv1.0,Lus10021385.g.BGIv1.0,Lus10022726.g.BGIv1.0,Lus10027570.g.BGIv1.0,Lus10027846.g.BGIv1.0,Lus10028700.g.BGIv1.0,Lus10032352.g.BGIv1.0,Lus10033937.g.BGIv1.0,Lus10038827.g.BGIv1.0,Lus10039323.g.BGIv1.0	MBI03_g21264_MAGBIO,MBI05_g23380_MAGBIO,MBI06_g02234_MAGBIO	Pso01G40220.0,Pso02G10740.0,Pso03G46560.0,Pso04G02410.0,Pso04G02470.0,Pso06G16910.0,Pso08G02220.0,Pso08G02270.0,Pso09G23450.0,Pso11G17070.0	Sesame10484,Sesame22887	Sapur.001G077900.v5.1,Sapur.003G099800.v5.1,Sapur.004G131400.v5.1,Sapur.004G172400.v5.1,Sapur.006G090300.v5.1,Sapur.011G124200.v5.1,Sapur.012G020200.v5.1,Sapur.019G112900.v5.1,Sapur.15WG018200.v5.1,Sapur.15ZG017900.v5.1	gene-LOC123881729,gene-LOC123902597,gene-LOC123902598,gene-LOC123902599,gene-LOC123902600,gene-LOC123905864,gene-LOC123913069,gene-LOC123921728,gene-LOC123923633	gene-LOC107411587,gene-LOC107414543,gene-LOC107417535,gene-LOC107424154,gene-LOC107430121,gene-LOC107431489,gene-LOC125419185
OG0000030	gene-IFM89_038105	Cs_ont_Un000390,Cs_ont_Un005410,Cs_ont_Un005510		Ibaptg000021lG000060,Ibaptg000042lG000090,Ibaptg000043lG000100,Ibaptg000045lG000060,Ibaptg000048lG000090,Ibaptg000052lG000040,Ibaptg000053lG000050,Ibaptg000059lG000080,Ibaptg000061lG000040,Ibaptg000062lG000080,Ibaptg000067lG000010,Ibaptg000068lG000090,Ibaptg000072lG000050,Ibaptg000080lG000030,Ibaptg000083lG000030,Ibaptg000086lG000030,Ibaptg000088lG000030,Ibaptg000089lG000070,Ibaptg000111lG000020,…			MBI06_g25326_MAGBIO,MBI18_g10796_MAGBIO	Pso08G25450.0
OG0000031	gene-IFM89_012603,gene-IFM89_022775,gene-IFM89_023418,gene-IFM89_039289						MBI01_g14105_MAGBIO,MBI01_g21237_MAGBIO,MBI02_g26438_MAGBIO,MBI02_g29841_MAGBIO,MBI03_g12755_MAGBIO,MBI03_g34697_MAGBIO,MBI03_g41979_MAGBIO,MBI04_g08408_MAGBIO,MBI04_g26278_MAGBIO,MBI04_g27765_MAGBIO,MBI04_g35062_MAGBIO,MBI05_g12516_MAGBIO,MBI05_g15992_MAGBIO,MBI05_g16265_MAGBIO,MBI05_g20006_MAGBIO,MBI05_g40694_MAGBIO,MBI07_g19148_MAGBIO,MBI07_g33314_MAGBIO,MBI07_g42485_MAGBIO,MBI08_g03694_MAGBIO…		Sesame04316		gene-LOC123922456
OG0000032		Cs_ont_8g023320,Cs_ont_8g023350	gene-LOC108455487,gene-LOC108455488,gene-LOC108461935,gene-LOC108462272,gene-LOC108462274,gene-LOC108462275,gene-LOC108462277,gene-LOC108462300,gene-LOC108462302,gene-LOC108462303,gene-LOC108462305,gene-LOC108462306,gene-LOC108462308,gene-LOC108462310,gene-LOC108462313,gene-LOC108462314,gene-LOC108462317,gene-LOC108462319,gene-LOC108462320,gene-LOC108462322,gene-LOC108466328,gene-LOC108466393,gen…	Iba05G011540,Iba07G024080		Lus10006445.g.BGIv1.0,Lus10010199.g.BGIv1.0,Lus10011386.g.BGIv1.0,Lus10011387.g.BGIv1.0,Lus10011388.g.BGIv1.0,Lus10014500.g.BGIv1.0,Lus10016896.g.BGIv1.0,Lus10030587.g.BGIv1.0,Lus10030630.g.BGIv1.0,Lus10030634.g.BGIv1.0,Lus10030636.g.BGIv1.0,Lus10030638.g.BGIv1.0,Lus10030845.g.BGIv1.0,Lus10030846.g.BGIv1.0,Lus10030847.g.BGIv1.0,Lus10030851.g.BGIv1.0,Lus10030854.g.BGIv1.0,Lus10030855.g.BGIv1.0,Lus…	MBI14_g06609_MAGBIO	Pso02G66760.0,Pso05G51290.0,Pso05G51310.0,Pso08G43010.0,Pso08G43060.0,Pso10G24780.0,Pso10G24820.0,Pso10G24840.0,PsoUNG23570.0		Sapur.008G023900.v5.1,Sapur.010G182200.v5.1,Sapur.010G182300.v5.1,Sapur.010G182400.v5.1,Sapur.010G182500.v5.1,Sapur.010G182800.v5.1,Sapur.011G057200.v5.1,Sapur.011G057400.v5.1,Sapur.011G065600.v5.1,Sapur.011G065700.v5.1,Sapur.011G065900.v5.1,Sapur.017G117800.v5.1,Sapur.017G123600.v5.1,Sapur.017G126600.v5.1,Sapur.017G127000.v5.1		gene-LOC107409919,gene-LOC107413842,gene-LOC107418566,gene-LOC107418569,gene-LOC107425604,gene-LOC107429146,gene-LOC125420865,gene-LOC125421566,gene-LOC125422302,gene-LOC125422640
OG0000033	gene-IFM89_012016,gene-IFM89_019842,gene-IFM89_019891,gene-IFM89_021267,gene-IFM89_021474,gene-IFM89_023816,gene-IFM89_034037,gene-IFM89_034047	Cs_ont_1g028610,Cs_ont_3g001890,Cs_ont_6g022900,Cs_ont_8g027970	gene-LOC108459225,gene-LOC108460734,gene-LOC108460755,gene-LOC108478959	Iba06G022730	gene_LITCHI010083.m1,gene_LITCHI010450.m1	Lus10002803.g.BGIv1.0,Lus10005610.g.BGIv1.0,Lus10013575.g.BGIv1.0,Lus10017281.g.BGIv1.0,Lus10017282.g.BGIv1.0,Lus10019432.g.BGIv1.0,Lus10019794.g.BGIv1.0,Lus10041874.g.BGIv1.0,Lus10043288.g.BGIv1.0	MBI05_g23376_MAGBIO,MBI12_g02802_MAGBIO,MBI13_g30261_MAGBIO,MBI13_g30262_MAGBIO,MBI16_g07769_MAGBIO,MBI16_g07772_MAGBIO,MBI16_g07773_MAGBIO,MBI16_g11668_MAGBIO	Pso01G03880.0,Pso01G05730.0,Pso01G06000.0,Pso01G06010.0,Pso01G06030.0,Pso01G06040.0,Pso01G11650.0,Pso01G31220.0,Pso02G28560.0,Pso02G28900.0,Pso02G63140.0,Pso02G65430.0,Pso02G65570.0,Pso03G19140.0,Pso03G19160.0,Pso05G29200.0,Pso05G47290.0,Pso05G47590.0,Pso05G47650.0,Pso05G51400.0,Pso05G51420.0,Pso06G26700.0,Pso07G11430.0,Pso09G26640.0,Pso10G17700.0,Pso10G31130.0,Pso11G14320.0,PsoUNG37470.0	Sesame05879,Sesame11393,Sesame17776	Sapur.002G013100.v5.1,Sapur.004G132300.v5.1,Sapur.005G087800.v5.1,Sapur.005G194800.v5.1,Sapur.009G108100.v5.1	gene-LOC123881974,gene-LOC123889757,gene-LOC123890226,gene-LOC123890227,gene-LOC123890681,gene-LOC123909440,gene-LOC123909571,gene-LOC123922031,gene-LOC123922032,gene-LOC123923121,gene-LOC123923203,gene-LOC123923247,gene-LOC123923331,gene-LOC123923339,gene-LOC123923349,gene-LOC123923395	gene-LOC107422401,gene-LOC107424461,gene-LOC107431705,gene-LOC107431713,gene-LOC125423027
OG0000034	gene-IFM89_020916,gene-IFM89_035301			Iba04G030840,Ibaptg000019lG000040,Ibaptg000023lG000060,Ibaptg000025lG000020,Ibaptg000030lG000040,Ibaptg000032lG000020,Ibaptg000035lG000040,Ibaptg000038lG000070,Ibaptg000039lG000030,Ibaptg000040lG000010,Ibaptg000041lG000030,Ibaptg000046lG000010,Ibaptg000060lG000010,Ibaptg000066lG000090,Ibaptg000069lG000010,Ibaptg000074lG000020,Ibaptg000077lG000030,Ibaptg000084lG000030,Ibaptg000085lG000010,Ibaptg00…		Lus10004894.g.BGIv1.0					gene-LOC123922794	gene-LOC125420182,gene-LOC125420553
OG0000035			gene-LOC108450837,gene-LOC108450934,gene-LOC108451088,gene-LOC108451262,gene-LOC108451293,gene-LOC108451295,gene-LOC108451676,gene-LOC108451710,gene-LOC108451748,gene-LOC108455121,gene-LOC108455213,gene-LOC108455322,gene-LOC108455591,gene-LOC108455629,gene-LOC108458590,gene-LOC108458806,gene-LOC108458890,gene-LOC108458919,gene-LOC108458944,gene-LOC108459002,gene-LOC108459068,gene-LOC108459099,gen…
OG0000036							MBI01_g14093_MAGBIO,MBI01_g14094_MAGBIO,MBI01_g14095_MAGBIO,MBI01_g18813_MAGBIO,MBI01_g43964_MAGBIO,MBI01_g43967_MAGBIO,MBI02_g39001_MAGBIO,MBI03_g16545_MAGBIO,MBI03_g22799_MAGBIO,MBI03_g24007_MAGBIO,MBI04_g19771_MAGBIO,MBI05_g12090_MAGBIO,MBI05_g12091_MAGBIO,MBI05_g14692_MAGBIO,MBI05_g18496_MAGBIO,MBI05_g19584_MAGBIO,MBI05_g22530_MAGBIO,MBI05_g41583_MAGBIO,MBI05_g41584_MAGBIO,MBI05_g43777_MAGBIO…
OG0000037	gene-IFM89_011203,gene-IFM89_018794,gene-IFM89_026480,gene-IFM89_026987		gene-LOC108464593,gene-LOC108466577,gene-LOC108487705,gene-LOC108487708,gene-LOC108487711,gene-LOC108488738	Iba01G034450	gene_LITCHI012476.m1,gene_LITCHI012476.m2,gene_LITCHI012480.m1,gene_LITCHI012481.m1,gene_LITCHI012483.m1	Lus10038077.g.BGIv1.0	MBI02_g01126_MAGBIO,MBI04_g11516_MAGBIO,MBI04_g22019_MAGBIO,MBI04_g40506_MAGBIO,MBI14_g40928_MAGBIO,MBI15_g44929_MAGBIO,MBI16_g27093_MAGBIO	Pso01G24130.0,Pso01G24140.0,Pso01G24850.0,Pso01G24860.0,Pso01G24880.0,Pso01G24940.0,Pso01G24970.0,Pso01G24990.0,Pso01G25030.0,Pso01G25040.0,Pso01G38420.0,Pso01G38430.0,Pso01G38440.0,Pso01G56020.0,Pso01G56030.0,Pso01G56470.0,Pso01G56790.0,Pso03G02950.0,Pso04G06780.0,Pso04G14280.0,Pso04G14290.0,Pso06G00020.0,Pso06G19140.0,Pso06G31670.0,Pso06G31700.0,Pso06G31710.0,Pso06G33010.0,Pso06G33020.0,Pso07G3…	Sesame02496	Sapur.002G059400.v5.1,Sapur.002G059700.v5.1,Sapur.002G059800.v5.1,Sapur.002G059900.v5.1,Sapur.002G060000.v5.1,Sapur.002G060100.v5.1,Sapur.002G060200.v5.1,Sapur.002G062600.v5.1	gene-LOC123910314,gene-LOC123914741,gene-LOC123914745,gene-LOC123921051,gene-LOC123922940	gene-LOC107404617,gene-LOC107404619,gene-LOC107405727,gene-LOC107405747,gene-LOC107405775,gene-LOC107405866,gene-LOC107406092,gene-LOC107406178,gene-LOC107417875,gene-LOC107417937,gene-LOC107434416,gene-LOC107434423,gene-LOC107435080,gene-LOC125421096,gene-LOC125423564
OG0000038				Iba04G030870,Ibaptg000018lG000010,Ibaptg000018lG000070,Ibaptg000037lG000030,Ibaptg000046lG000050,Ibaptg000066lG000020,Ibaptg000067lG000060,Ibaptg000073lG000030,Ibaptg000079lG000050,Ibaptg000081lG000020,Ibaptg000083lG000090,Ibaptg000090lG000010,Ibaptg000091lG000060,Ibaptg000103lG000050,Ibaptg000108lG000020,Ibaptg000114lG000050,Ibaptg000117lG000030,Ibaptg000130lG000030,Ibaptg000132lG000030,Ibaptg00…
OG0000039			gene-LOC108450877,gene-LOC108451334,gene-LOC108451625,gene-LOC108451647,gene-LOC108455463,gene-LOC108458582,gene-LOC108458621,gene-LOC108458674,gene-LOC108458831,gene-LOC108458849,gene-LOC108459018,gene-LOC108459117,gene-LOC108459263,gene-LOC108462206,gene-LOC108462488,gene-LOC108462493,gene-LOC108462545,gene-LOC108462629,gene-LOC108464772,gene-LOC108465146,gene-LOC108465231,gene-LOC108465540,gen…
OG0000040						Lus10001105.g.BGIv1.0					gene-LOC123882043,gene-LOC123882056,gene-LOC123885110,gene-LOC123885576,gene-LOC123885788,gene-LOC123885830,gene-LOC123886889,gene-LOC123886890,gene-LOC123890429,gene-LOC123891978,gene-LOC123892121,gene-LOC123893160,gene-LOC123894166,gene-LOC123895981,gene-LOC123896028,gene-LOC123896030,gene-LOC123896031,gene-LOC123896096,gene-LOC123896310,gene-LOC123896312,gene-LOC123896701,gene-LOC123897045,gen…
OG0000041	gene-IFM89_009547,gene-IFM89_015054,gene-IFM89_020032	Cs_ont_2g002920,Cs_ont_5g006160,Cs_ont_9g000140	gene-LOC108470011,gene-LOC108472377,gene-LOC108478281,gene-LOC108479182,gene-LOC108486952	Iba01G030600,Iba02G000500,Iba02G036190,Iba02G037980,Iba03G005010,Iba03G005020,Iba04G034930,Iba07G015180	gene_LITCHI028907.m1,gene_LITCHI028907.m2,gene_LITCHI028907.m3,gene_LITCHI028910.m1,gene_LITCHI028910.m2,gene_LITCHI028913.m1,gene_LITCHI028913.m2,gene_LITCHI028913.m3,gene_LITCHI028913.m4,gene_LITCHI028913.m5,gene_LITCHI028913.m6	Lus10004583.g.BGIv1.0,Lus10009988.g.BGIv1.0,Lus10009989.g.BGIv1.0,Lus10010012.g.BGIv1.0,Lus10010067.g.BGIv1.0,Lus10010068.g.BGIv1.0,Lus10038049.g.BGIv1.0,Lus10038050.g.BGIv1.0	MBI04_g27245_MAGBIO,MBI07_g42665_MAGBIO,MBI10_g05852_MAGBIO,MBI10_g05855_MAGBIO,MBI10_g05857_MAGBIO,MBI10_g05858_MAGBIO,MBI10_g05859_MAGBIO,MBI16_g05560_MAGBIO	Pso01G37430.0,Pso01G51750.0,Pso02G04350.0,Pso02G04360.0,Pso02G04380.0,Pso02G32860.0,Pso03G39300.0,Pso03G39340.0,Pso06G04900.0,Pso06G20040.0		Sapur.002G132500.v5.1,Sapur.002G132600.v5.1,Sapur.010G001900.v5.1,Sapur.014G089700.v5.1,Sapur.014G089800.v5.1,Sapur.014G089900.v5.1,Sapur.014G090000.v5.1,Sapur.014G090100.v5.1,Sapur.014G090200.v5.1,Sapur.014G090300.v5.1	gene-LOC123902166,gene-LOC123907179,gene-LOC123907195,gene-LOC123907196	gene-LOC107412714,gene-LOC107413160,gene-LOC107421432,gene-LOC107421938,gene-LOC107422319,gene-LOC107426166,gene-LOC107433292,gene-LOC107433307,gene-LOC125418155
OG0000042						Lus10000712.g.BGIv1.0,Lus10001097.g.BGIv1.0,Lus10001476.g.BGIv1.0,Lus10001883.g.BGIv1.0,Lus10002505.g.BGIv1.0,Lus10002507.g.BGIv1.0,Lus10003310.g.BGIv1.0,Lus10003662.g.BGIv1.0,Lus10003729.g.BGIv1.0,Lus10003832.g.BGIv1.0,Lus10003952.g.BGIv1.0,Lus10004111.g.BGIv1.0,Lus10004510.g.BGIv1.0,Lus10004836.g.BGIv1.0,Lus10005522.g.BGIv1.0,Lus10005723.g.BGIv1.0,Lus10006285.g.BGIv1.0,Lus10006530.g.BGIv1.0,Lus…
OG0000043											gene-LOC123884345,gene-LOC123885934,gene-LOC123885947,gene-LOC123885968,gene-LOC123885992,gene-LOC123886039,gene-LOC123886042,gene-LOC123886095,gene-LOC123886149,gene-LOC123886160,gene-LOC123886226,gene-LOC123886279,gene-LOC123886307,gene-LOC123886311,gene-LOC123886359,gene-LOC123886395,gene-LOC123886436,gene-LOC123886449,gene-LOC123886481,gene-LOC123886493,gene-LOC123886497,gene-LOC123886500,gen…
OG0000044	gene-IFM89_006302,gene-IFM89_006882,gene-IFM89_009565,gene-IFM89_011561,gene-IFM89_016032,gene-IFM89_016036,gene-IFM89_018331,gene-IFM89_019775,gene-IFM89_033870,gene-IFM89_033873	Cs_ont_3g022230,Cs_ont_9g017010	gene-LOC108471517		gene_LITCHI000154.m1,gene_LITCHI000652.m1,gene_LITCHI000657.m1,gene_LITCHI000661.m1,gene_LITCHI001010.m1,gene_LITCHI001036.m1,gene_LITCHI001042.m1,gene_LITCHI001042.m2,gene_LITCHI001050.m1,gene_LITCHI001054.m1,gene_LITCHI001060.m1,gene_LITCHI001060.m2,gene_LITCHI001060.m3,gene_LITCHI001073.m1,gene_LITCHI001080.m1,gene_LITCHI001084.m1,gene_LITCHI001088.m1,gene_LITCHI001090.m1,gene_LITCHI008760.m1,…	Lus10038339.g.BGIv1.0,Lus10039777.g.BGIv1.0				Sapur.001G014500.v5.1,Sapur.001G014600.v5.1,Sapur.001G014900.v5.1,Sapur.001G015300.v5.1,Sapur.001G015400.v5.1,Sapur.003G158300.v5.1,Sapur.003G158400.v5.1,Sapur.003G158500.v5.1,Sapur.003G158600.v5.1,Sapur.012G078200.v5.1,Sapur.013G130200.v5.1,Sapur.013G130300.v5.1,Sapur.013G130600.v5.1,Sapur.013G130700.v5.1,Sapur.014G144000.v5.1,Sapur.017G123700.v5.1		gene-LOC107406074,gene-LOC107417380,gene-LOC107421215,gene-LOC107435962,gene-LOC112492086,gene-LOC125422838,gene-LOC125422933
OG0000045		Cs_ont_2g006320,Cs_ont_2g006330,Cs_ont_2g006340		Iba02G002320,Iba02G002330,Iba02G002340,Iba02G002380,Iba04G025180		Lus10005053.g.BGIv1.0,Lus10005136.g.BGIv1.0,Lus10007604.g.BGIv1.0,Lus10007610.g.BGIv1.0,Lus10007611.g.BGIv1.0,Lus10013244.g.BGIv1.0,Lus10013245.g.BGIv1.0,Lus10013246.g.BGIv1.0,Lus10013247.g.BGIv1.0,Lus10013910.g.BGIv1.0,Lus10017247.g.BGIv1.0,Lus10018402.g.BGIv1.0,Lus10024064.g.BGIv1.0,Lus10025512.g.BGIv1.0,Lus10030766.g.BGIv1.0,Lus10030767.g.BGIv1.0,Lus10030768.g.BGIv1.0,Lus10034637.g.BGIv1.0,Lus…	MBI18_g12615_MAGBIO,MBI18_g27944_MAGBIO			Sapur.011G020800.v5.1,Sapur.011G021000.v5.1,Sapur.011G021200.v5.1,Sapur.011G021400.v5.1,Sapur.011G021500.v5.1,Sapur.011G021600.v5.1,Sapur.011G021700.v5.1,Sapur.011G021800.v5.1,Sapur.011G021900.v5.1,Sapur.011G022000.v5.1,Sapur.011G022100.v5.1,Sapur.011G022200.v5.1,Sapur.011G022300.v5.1,Sapur.011G022400.v5.1,Sapur.011G022500.v5.1,Sapur.011G022600.v5.1,Sapur.011G022700.v5.1,Sapur.011G022800.v5.1,Sap…	gene-LOC123890535,gene-LOC123914659,gene-LOC123914661,gene-LOC123918163	gene-LOC107404907,gene-LOC107404909,gene-LOC107421746,gene-LOC107427263,gene-LOC107428203,gene-LOC107428204,gene-LOC107428213,gene-LOC112493162,gene-LOC125418419,gene-LOC125418749,gene-LOC125419460
OG0000046			gene-LOC108450834,gene-LOC108450858,gene-LOC108451146,gene-LOC108451377,gene-LOC108451631,gene-LOC108455018,gene-LOC108455161,gene-LOC108455173,gene-LOC108455534,gene-LOC108455549,gene-LOC108455662,gene-LOC108458606,gene-LOC108458609,gene-LOC108458628,gene-LOC108458638,gene-LOC108458639,gene-LOC108458661,gene-LOC108458813,gene-LOC108458979,gene-LOC108459067,gene-LOC108459105,gene-LOC108462195,gen…	Iba01G059250,Iba04G011660				Pso03G54500.0	Sesame13147		gene-LOC123885920,gene-LOC123889669,gene-LOC123890189,gene-LOC123905267,gene-LOC123914933,gene-LOC123922811
OG0000047	gene-IFM89_010507,gene-IFM89_016841,gene-IFM89_016842,gene-IFM89_016843,gene-IFM89_016844,gene-IFM89_016858,gene-IFM89_016859,gene-IFM89_017954,gene-IFM89_038315	Cs_ont_9g007760	gene-LOC108457130,gene-LOC108474489,gene-LOC108476051	Iba01G000830,Iba01G000840	gene_LITCHI015109.m1,gene_LITCHI015358.m1,gene_LITCHI015359.m1	Lus10001103.g.BGIv1.0,Lus10017080.g.BGIv1.0,Lus10021203.g.BGIv1.0,Lus10022191.g.BGIv1.0,Lus10022192.g.BGIv1.0,Lus10022193.g.BGIv1.0,Lus10022195.g.BGIv1.0,Lus10022196.g.BGIv1.0,Lus10022197.g.BGIv1.0,Lus10022415.g.BGIv1.0,Lus10027585.g.BGIv1.0,Lus10027586.g.BGIv1.0,Lus10037796.g.BGIv1.0		Pso01G02960.0,Pso02G01560.0,Pso02G18910.0,Pso03G13930.0,Pso03G13970.0,Pso05G00340.0,Pso05G00360.0,Pso06G33720.0,PsoUNG02260.0	Sesame05181,Sesame05182,Sesame05183,Sesame18875,Sesame18878,Sesame18879	Sapur.010G039300.v5.1,Sapur.010G039600.v5.1	gene-LOC123896853,gene-LOC123897664,gene-LOC123898019,gene-LOC123899196,gene-LOC123902962	gene-LOC107422923,gene-LOC107422925,gene-LOC107422926,gene-LOC107422928,gene-LOC107422929,gene-LOC107422933,gene-LOC107422934,gene-LOC107422935,gene-LOC107422939,gene-LOC107422944,gene-LOC107422951,gene-LOC107422954,gene-LOC107422955,gene-LOC125423374,gene-LOC125423375,gene-LOC125423376,gene-LOC125423378,gene-LOC125423379,gene-LOC125423380,gene-LOC125423381,gene-LOC125423389,gene-LOC125423390,gen…
OG0000048												gene-LOC107405082,gene-LOC107405085,gene-LOC107410740,gene-LOC107416793,gene-LOC107418350,gene-LOC107419168,gene-LOC107422463,gene-LOC107422468,gene-LOC107424051,gene-LOC107424053,gene-LOC107424054,gene-LOC107424096,gene-LOC107424097,gene-LOC107424113,gene-LOC107424130,gene-LOC107429745,gene-LOC107429746,gene-LOC107429747,gene-LOC107429751,gene-LOC107429753,gene-LOC107429765,gene-LOC107429768,gen…
OG0000049	gene-IFM89_002473,gene-IFM89_003932,gene-IFM89_021276,gene-IFM89_021277,gene-IFM89_029843,gene-IFM89_030603	Cs_ont_2g000860,Cs_ont_3g012820,Cs_ont_6g020180,Cs_ont_8g007500,Cs_ont_8g008130	gene-LOC108478039,gene-LOC108478047,gene-LOC108478066,gene-LOC108478076,gene-LOC108478084,gene-LOC108484109,gene-LOC108486167,gene-LOC108486558,gene-LOC108486610	Iba03G009960,Iba03G028400,Iba03G028430,Iba03G041630,Iba03G041700,Iba03G041750,Iba03G041810,Iba03G041820,Iba03G041850,Iba03G041860,Iba03G041870,Iba03G041900,Iba03G041910,Iba03G041940,Iba03G042020,Iba03G042070,Iba03G042080,Iba03G042110,Iba03G042120,Iba03G042130,Iba03G042140,Iba03G042170,Iba03G042210,Iba06G019160,Iba06G019180	gene_LITCHI001416.m1,gene_LITCHI011754.m1,gene_LITCHI011755.m1,gene_LITCHI011756.m1,gene_LITCHI011758.m1,gene_LITCHI011762.m1,gene_LITCHI011766.m1,gene_LITCHI011770.m1,gene_LITCHI011771.m1,gene_LITCHI011797.m1,gene_LITCHI011798.m1,gene_LITCHI011805.m1,gene_LITCHI015537.m1,gene_LITCHI015537.m2,gene_LITCHI015537.m3,gene_LITCHI015537.m4,gene_LITCHI015537.m5,gene_LITCHI015537.m6,gene_LITCHI029724.m1	Lus10027322.g.BGIv1.0,Lus10039024.g.BGIv1.0		Pso03G43310.0,Pso05G29440.0,Pso05G31860.0	Sesame13426	Sapur.006G009200.v5.1,Sapur.016G010300.v5.1	gene-LOC123898287,gene-LOC123908302	gene-LOC107414822
OG0000050	gene-IFM89_010217,gene-IFM89_010218	Cs_ont_4g020270,Cs_ont_4g020280,Cs_ont_4g020320,Cs_ont_4g020360,Cs_ont_4g020370,Cs_ont_7g003130,Cs_ont_9g018960	gene-LOC108450664,gene-LOC108451958,gene-LOC108461142,gene-LOC108461411,gene-LOC108480675,gene-LOC108481220,gene-LOC108481221,gene-LOC108482294,gene-LOC108483293			Lus10009903.g.BGIv1.0,Lus10016599.g.BGIv1.0,Lus10016601.g.BGIv1.0,Lus10019157.g.BGIv1.0,Lus10019159.g.BGIv1.0,Lus10030924.g.BGIv1.0,Lus10040120.g.BGIv1.0,Lus10041667.g.BGIv1.0,Lus10042815.g.BGIv1.0	MBI16_g14378_MAGBIO,MBI16_g14385_MAGBIO	Pso01G41400.0,Pso01G41410.0,Pso02G22940.0,Pso02G23060.0,Pso04G29380.0,Pso06G15590.0,Pso06G15600.0,Pso06G15610.0,Pso09G21850.0,Pso10G00560.0		Sapur.011G097000.v5.1	gene-LOC123899064,gene-LOC123912944,gene-LOC123912947,gene-LOC123912950,gene-LOC123912953,gene-LOC123912954,gene-LOC123912956,gene-LOC123912957,gene-LOC123912958,gene-LOC123912960,gene-LOC123912966,gene-LOC123915197,gene-LOC123918876,gene-LOC123918877,gene-LOC123918881,gene-LOC123918883,gene-LOC123918885,gene-LOC123918892,gene-LOC123919443,gene-LOC123919444,gene-LOC123919445,gene-LOC123919447,gen…	gene-LOC107403322,gene-LOC107433299,gene-LOC107433306,gene-LOC112488857,gene-LOC112490112,gene-LOC125421891
OG0000051			gene-LOC108451059,gene-LOC108451117,gene-LOC108451428,gene-LOC108451477,gene-LOC108451480,gene-LOC108451481,gene-LOC108451682,gene-LOC108455582,gene-LOC108459176,gene-LOC108459269,gene-LOC108462476,gene-LOC108462496,gene-LOC108462512,gene-LOC108462571,gene-LOC108462683,gene-LOC108462752,gene-LOC108462769,gene-LOC108465629,gene-LOC108465859,gene-LOC108466376,gene-LOC108468317,gene-LOC108468629,gen…
OG0000052							MBI01_g02271_MAGBIO,MBI01_g02358_MAGBIO,MBI01_g15504_MAGBIO,MBI02_g02975_MAGBIO,MBI02_g33849_MAGBIO,MBI02_g43286_MAGBIO,MBI03_g39180_MAGBIO,MBI04_g14922_MAGBIO,MBI04_g26257_MAGBIO,MBI04_g42251_MAGBIO,MBI05_g02406_MAGBIO,MBI05_g02408_MAGBIO,MBI05_g14550_MAGBIO,MBI05_g14865_MAGBIO,MBI05_g19997_MAGBIO,MBI05_g34248_MAGBIO,MBI06_g08197_MAGBIO,MBI07_g00494_MAGBIO,MBI07_g09266_MAGBIO,MBI07_g19050_MAGBIO…
OG0000053	gene-IFM89_018460,gene-IFM89_018465,gene-IFM89_021491,gene-IFM89_021499,gene-IFM89_022896	Cs_ont_7g016590	gene-LOC108450114,gene-LOC108450232,gene-LOC108450479,gene-LOC108451285,gene-LOC108453809,gene-LOC108479679		gene_LITCHI004446.m1,gene_LITCHI028021.m1,gene_LITCHI028021.m2,gene_LITCHI028021.m3	Lus10007261.g.BGIv1.0,Lus10016316.g.BGIv1.0,Lus10024173.g.BGIv1.0,Lus10039509.g.BGIv1.0,Lus10039548.g.BGIv1.0		Pso01G24700.0,Pso10G34780.0	Sesame07796	Sapur.001G024000.v5.1,Sapur.003G155400.v5.1,Sapur.005G005000.v5.1,Sapur.005G005700.v5.1,Sapur.016G243200.v5.1,Sapur.016G243400.v5.1,Sapur.017G120400.v5.1	gene-LOC123893551,gene-LOC123893553,gene-LOC123893766,gene-LOC123896001,gene-LOC123896377,gene-LOC123899739,gene-LOC123904720,gene-LOC123911404,gene-LOC123913205,gene-LOC123915821,gene-LOC123917534	gene-LOC107408107,gene-LOC107417810,gene-LOC107417828,gene-LOC107417832,gene-LOC107417847,gene-LOC107417856,gene-LOC107419504,gene-LOC107421780,gene-LOC107427954,gene-LOC107428067,gene-LOC107428156,gene-LOC107428199,gene-LOC107428200,gene-LOC107428212,gene-LOC107428224,gene-LOC107428226,gene-LOC107428230,gene-LOC107428233,gene-LOC112493163,gene-LOC112493166,gene-LOC112493241,gene-LOC125418430,gen…
OG0000054		Cs_ont_Un003790					MBI02_g14916_MAGBIO,MBI02_g32979_MAGBIO,MBI03_g13097_MAGBIO,MBI03_g13106_MAGBIO,MBI05_g05243_MAGBIO,MBI05_g20781_MAGBIO,MBI05_g38501_MAGBIO,MBI06_g42098_MAGBIO,MBI07_g04028_MAGBIO,MBI07_g46900_MAGBIO,MBI08_g01715_MAGBIO,MBI08_g02036_MAGBIO,MBI08_g02037_MAGBIO,MBI08_g17122_MAGBIO,MBI08_g29406_MAGBIO,MBI08_g42781_MAGBIO,MBI09_g38709_MAGBIO,MBI09_g44415_MAGBIO,MBI10_g16718_MAGBIO,MBI10_g35384_MAGBIO…
OG0000055	gene-IFM89_002052,gene-IFM89_012710,gene-IFM89_020795,gene-IFM89_020796	Cs_ont_7g004380,Cs_ont_7g008800,Cs_ont_7g008810	gene-LOC108488007,gene-LOC108488009,gene-LOC108488010,gene-LOC108488013,gene-LOC108488178	Iba01G026030,Iba06G018150,Iba06G018160,Iba06G018180,Iba06G018210,Iba06G018250,Iba06G018260,Iba06G018270,Iba06G019050,Iba06G019060,Iba06G019090,Iba06G019100,Iba06G019120,Iba06G019320,Iba06G019330,Iba06G019340,Iba06G019350,Iba07G023120	gene_LITCHI027811.m1,gene_LITCHI027812.m1,gene_LITCHI027814.m1	Lus10003163.g.BGIv1.0,Lus10003164.g.BGIv1.0,Lus10003166.g.BGIv1.0,Lus10003167.g.BGIv1.0,Lus10003168.g.BGIv1.0,Lus10011225.g.BGIv1.0	MBI05_g08787_MAGBIO,MBI05_g08790_MAGBIO,MBI05_g08794_MAGBIO,MBI05_g43549_MAGBIO		Sesame15797	Sapur.010G166100.v5.1,Sapur.010G166200.v5.1,Sapur.010G166500.v5.1,Sapur.010G166600.v5.1,Sapur.010G166800.v5.1,Sapur.010G167000.v5.1,Sapur.010G167100.v5.1,Sapur.010G167200.v5.1	gene-LOC123885187,gene-LOC123891572,gene-LOC123906317,gene-LOC123906319,gene-LOC123910840,gene-LOC123910893,gene-LOC123910900,gene-LOC123910919	gene-LOC107413548,gene-LOC107413550,gene-LOC107413599,gene-LOC107420721,gene-LOC112491051,gene-LOC125418338,gene-LOC125421388,gene-LOC125421398,gene-LOC125421410,gene-LOC125421424
OG0000056	gene-IFM89_003489,gene-IFM89_014775,gene-IFM89_023332	Cs_ont_1g001210,Cs_ont_1g001300,Cs_ont_6g025610,Cs_ont_7g003060,Cs_ont_7g003070,Cs_ont_7g003100,Cs_ont_7g003110,Cs_ont_7g015000,Cs_ont_9g011360	gene-LOC108451448,gene-LOC108488256	Iba02G033690,Iba02G033710,Iba06G004990,Iba06G005010,Iba06G005020,Iba06G005030,Iba06G005050,Iba06G005080		Lus10000239.g.BGIv1.0,Lus10023143.g.BGIv1.0,Lus10023144.g.BGIv1.0,Lus10026341.g.BGIv1.0,Lus10031145.g.BGIv1.0,Lus10031151.g.BGIv1.0,Lus10031726.g.BGIv1.0,Lus10031727.g.BGIv1.0	MBI03_g13108_MAGBIO,MBI03_g17133_MAGBIO,MBI03_g22801_MAGBIO,MBI03_g39181_MAGBIO,MBI03_g42220_MAGBIO,MBI03_g45407_MAGBIO,MBI15_g01592_MAGBIO,MBI15_g27671_MAGBIO,MBI17_g01158_MAGBIO,MBI17_g10312_MAGBIO,MBI17_g44286_MAGBIO	Pso02G16210.0,Pso02G16260.0,Pso02G27310.0,Pso02G28350.0,Pso03G10810.0,Pso03G16200.0,Pso05G33510.0,Pso05G52230.0,Pso08G04520.0,Pso08G04590.0,Pso08G04610.0,Pso09G29660.0,Pso11G11230.0,Pso11G11240.0,PsoUNG32280.0	Sesame03891,Sesame03893,Sesame03894,Sesame03895,Sesame06549,Sesame11815,Sesame23306,Sesame23308			gene-LOC107410640,gene-LOC107410645,gene-LOC107410648,gene-LOC107410651,gene-LOC107410670,gene-LOC125421158
OG0000057	gene-IFM89_009297,gene-IFM89_021289	Cs_ont_6g006790,Cs_ont_Un000230,Cs_ont_Un000450,Cs_ont_Un005440,Cs_ont_Un005450	gene-LOC108458532	Ibaptg000014lG000040,Ibaptg000021lG000020,Ibaptg000042lG000140,Ibaptg000050lG000040,Ibaptg000051lG000040,Ibaptg000053lG000100,Ibaptg000059lG000030,Ibaptg000061lG000090,Ibaptg000068lG000040,Ibaptg000088lG000070,Ibaptg000089lG000030,Ibaptg000097lG000040,Ibaptg000101lG000040,Ibaptg000112lG000020,Ibaptg000127lG000030,Ibaptg000129lG000080,Ibaptg000133lG000050,Ibaptg000156lG000070,Ibaptg000157lG000030,…		Lus10009173.g.BGIv1.0		Pso01G29450.0,Pso01G51140.0,Pso02G53360.0,Pso03G09280.0,Pso04G32160.0,Pso05G46780.0,Pso05G46820.0,Pso05G46910.0,Pso05G46980.0,Pso05G47020.0,Pso05G47070.0,Pso05G47120.0,Pso05G47490.0,Pso05G47540.0,Pso07G13050.0,Pso10G13000.0,Pso11G23720.0,PsoUNG30650.0,PsoUNG36960.0			gene-LOC123899477	gene-LOC125423826
OG0000058	gene-IFM89_013047,gene-IFM89_019175,gene-IFM89_035506	Cs_ont_2g017300,Cs_ont_4g020130	gene-LOC108451078,gene-LOC108470656,gene-LOC108483248		gene_LITCHI013778.m1,gene_LITCHI013778.m10,gene_LITCHI013778.m11,gene_LITCHI013778.m12,gene_LITCHI013778.m13,gene_LITCHI013778.m14,gene_LITCHI013778.m15,gene_LITCHI013778.m16,gene_LITCHI013778.m17,gene_LITCHI013778.m18,gene_LITCHI013778.m19,gene_LITCHI013778.m2,gene_LITCHI013778.m20,gene_LITCHI013778.m21,gene_LITCHI013778.m22,gene_LITCHI013778.m3,gene_LITCHI013778.m4,gene_LITCHI013778.m5,gene_LIT…	Lus10006379.g.BGIv1.0,Lus10012333.g.BGIv1.0	MBI16_g36321_MAGBIO,MBI19_g25575_MAGBIO	Pso01G41610.0,Pso02G39700.0,Pso02G51880.0,Pso06G15350.0	Sesame21685,Sesame22941	Sapur.002G170900.v5.1,Sapur.014G135200.v5.1	gene-LOC123912983,gene-LOC123918898,gene-LOC123923463	gene-LOC107432190,gene-LOC107435497
OG0000059							MBI01_g28996_MAGBIO,MBI01_g29009_MAGBIO,MBI01_g37810_MAGBIO,MBI02_g32749_MAGBIO,MBI04_g23266_MAGBIO,MBI04_g26119_MAGBIO,MBI05_g04450_MAGBIO,MBI05_g04456_MAGBIO,MBI05_g15895_MAGBIO,MBI05_g22504_MAGBIO,MBI05_g37545_MAGBIO,MBI05_g41785_MAGBIO,MBI06_g01193_MAGBIO,MBI06_g35597_MAGBIO,MBI06_g43350_MAGBIO,MBI06_g43455_MAGBIO,MBI07_g17581_MAGBIO,MBI07_g27359_MAGBIO,MBI07_g41270_MAGBIO,MBI08_g18357_MAGBIO…
OG0000060								Pso01G03160.0,Pso01G13440.0,Pso01G13480.0,Pso01G13490.0,Pso01G24380.0,Pso01G25390.0,Pso01G52720.0,Pso01G53100.0,Pso01G57080.0,Pso01G57090.0,Pso02G07800.0,Pso02G20130.0,Pso02G22540.0,Pso02G23000.0,Pso02G28750.0,Pso02G58190.0,Pso02G58200.0,Pso02G58240.0,Pso02G59120.0,Pso02G62360.0,Pso02G68960.0,Pso02G69310.0,Pso02G69350.0,Pso02G71260.0,Pso02G71680.0,Pso03G05330.0,Pso03G15230.0,Pso03G16920.0,Pso03G1…
OG0000061					gene_LITCHI000148.m1,gene_LITCHI000149.m1,gene_LITCHI000750.m1,gene_LITCHI002938.m1,gene_LITCHI002942.m1,gene_LITCHI007918.m1,gene_LITCHI012519.m1,gene_LITCHI016083.m1,gene_LITCHI016083.m2,gene_LITCHI016084.m1,gene_LITCHI016162.m1,gene_LITCHI016162.m2,gene_LITCHI016163.m1,gene_LITCHI016163.m10,gene_LITCHI016163.m13,gene_LITCHI016163.m2,gene_LITCHI016163.m3,gene_LITCHI016163.m4,gene_LITCHI016163.m…	Lus10036315.g.BGIv1.0				Sapur.018G085400.v5.1,Sapur.018G085500.v5.1		gene-LOC112490401
OG0000062	gene-IFM89_009298,gene-IFM89_025396,gene-IFM89_036536			Iba04G030920,Ibaptg000014lG000050,Ibaptg000026lG000050,Ibaptg000038lG000040,Ibaptg000042lG000150,Ibaptg000043lG000040,Ibaptg000045lG000120,Ibaptg000048lG000030,Ibaptg000050lG000030,Ibaptg000052lG000100,Ibaptg000053lG000110,Ibaptg000061lG000100,Ibaptg000062lG000020,Ibaptg000068lG000030,Ibaptg000088lG000080,Ibaptg000123lG000010,Ibaptg000134lG000030,Ibaptg000137lG000030,Ibaptg000151lG000030,Ibaptg00…	gene_LITCHI009827.m1		MBI18_g11243_MAGBIO,MBI18_g11245_MAGBIO	Pso01G29440.0,Pso02G53370.0,Pso03G06140.0,Pso03G09290.0,Pso05G46790.0,Pso05G46870.0,Pso05G46890.0,Pso05G46920.0,Pso05G46990.0,Pso05G47130.0,Pso05G47390.0,Pso05G47470.0,Pso05G47570.0,Pso07G00180.0,Pso10G13010.0,Pso11G15680.0,Pso11G23710.0,Pso11G28970.0,PsoUNG25720.0,PsoUNG38720.0,PsoUNG39210.0				gene-LOC125419227
OG0000063	gene-IFM89_004311,gene-IFM89_004312,gene-IFM89_004317,gene-IFM89_004318,gene-IFM89_037224	Cs_ont_4g000980,Cs_ont_4g000990	gene-LOC108473195	Iba02G021600,Iba07G030330,Iba07G030340,Iba07G030380	gene_LITCHI016836.m1,gene_LITCHI016836.m2,gene_LITCHI016836.m3	Lus10003436.g.BGIv1.0,Lus10020109.g.BGIv1.0,Lus10026235.g.BGIv1.0,Lus10026876.g.BGIv1.0,Lus10026913.g.BGIv1.0	MBI11_g24498_MAGBIO,MBI11_g27972_MAGBIO,MBI11_g34616_MAGBIO,MBI11_g40379_MAGBIO,MBI14_g24281_MAGBIO,MBI14_g26427_MAGBIO,MBI16_g00660_MAGBIO	Pso01G54080.0,Pso03G05610.0,Pso03G31770.0,Pso03G54930.0,Pso03G54990.0,Pso06G02290.0,Pso07G25200.0,Pso08G18220.0,Pso08G18240.0,Pso08G41230.0,Pso10G01440.0,Pso10G01460.0,Pso10G22760.0,Pso10G22770.0,PsoUNG39170.0	Sesame09470,Sesame09471,Sesame09472	Sapur.006G221500.v5.1,Sapur.006G221800.v5.1,Sapur.018G008700.v5.1,Sapur.018G008800.v5.1,Sapur.018G008900.v5.1,Sapur.018G009000.v5.1,Sapur.018G009100.v5.1,Sapur.018G009200.v5.1,Sapur.018G009300.v5.1	gene-LOC123895682,gene-LOC123895683,gene-LOC123895684,gene-LOC123895745,gene-LOC123895747,gene-LOC123899628	gene-LOC107408188,gene-LOC107409748,gene-LOC107414679,gene-LOC107414681,gene-LOC107419861,gene-LOC107419904,gene-LOC107420153,gene-LOC107420154
OG0000064				Iba01G053160,Iba01G053170,Iba01G053180,Iba01G053190,Iba01G053210,Iba01G053220,Iba01G053230,Iba01G053460,Iba01G053480,Iba01G053490,Iba01G053500,Iba01G053550,Iba01G053560,Iba01G053580,Iba01G053590,Iba01G053600,Iba01G053610,Iba01G053630,Iba01G053650,Iba01G053800,Iba01G053870,Iba01G053960,Iba01G053970,Iba01G053990,Iba01G054040,Iba01G054060,Iba01G054070,Iba01G054310,Iba01G054340,Iba01G054360,Iba01G054…
OG0000065	gene-IFM89_005337	Cs_ont_1g006950,Cs_ont_6g012650	gene-LOC108474635,gene-LOC108486642,gene-LOC108487138,gene-LOC108488687	Iba03G033210,Iba05G023500,Iba06G011700,Iba07G005160	gene_LITCHI019622.m1,gene_LITCHI019622.m2,gene_LITCHI019622.m3,gene_LITCHI019622.m4,gene_LITCHI019622.m5,gene_LITCHI019623.m1,gene_LITCHI019623.m2,gene_LITCHI019623.m3,gene_LITCHI019623.m4,gene_LITCHI019626.m1,gene_LITCHI019626.m2,gene_LITCHI019626.m3,gene_LITCHI019626.m4,gene_LITCHI019626.m5,gene_LITCHI019626.m6,gene_LITCHI019628.m1,gene_LITCHI031013.m1,gene_LITCHI031015.m1,gene_LITCHI031026.m1	Lus10003244.g.BGIv1.0,Lus10019114.g.BGIv1.0,Lus10034445.g.BGIv1.0,Lus10035605.g.BGIv1.0	MBI15_g28789_MAGBIO,MBI15_g31042_MAGBIO,MBI15_g38226_MAGBIO,MBI15_g43674_MAGBIO,MBI15_g43797_MAGBIO	Pso03G15610.0,Pso05G34290.0,Pso05G34300.0,Pso05G55340.0,Pso09G23320.0,Pso11G17200.0	Sesame10490,Sesame15519,Sesame20677	Sapur.004G173700.v5.1,Sapur.004G173800.v5.1,Sapur.004G173900.v5.1,Sapur.004G174000.v5.1,Sapur.006G090700.v5.1,Sapur.013G142100.v5.1,Sapur.019G113200.v5.1	gene-LOC123888995,gene-LOC123892841,gene-LOC123914002,gene-LOC123914493,gene-LOC123923548,gene-LOC123924775	gene-LOC107411597,gene-LOC107431381,gene-LOC107431383,gene-LOC107431384,gene-LOC107431409,gene-LOC107431419
OG0000066							MBI01_g01347_MAGBIO,MBI01_g13743_MAGBIO,MBI01_g30454_MAGBIO,MBI01_g35336_MAGBIO,MBI02_g08835_MAGBIO,MBI02_g10095_MAGBIO,MBI02_g37937_MAGBIO,MBI02_g42529_MAGBIO,MBI03_g21285_MAGBIO,MBI03_g42686_MAGBIO,MBI04_g06847_MAGBIO,MBI04_g36028_MAGBIO,MBI04_g40437_MAGBIO,MBI05_g05138_MAGBIO,MBI05_g05680_MAGBIO,MBI05_g11251_MAGBIO,MBI05_g16049_MAGBIO,MBI05_g18151_MAGBIO,MBI06_g02558_MAGBIO,MBI06_g14281_MAGBIO…
OG0000067										Sapur.004G092000.v5.1,Sapur.004G092200.v5.1,Sapur.004G092400.v5.1,Sapur.004G092700.v5.1,Sapur.004G093000.v5.1,Sapur.004G093300.v5.1,Sapur.004G093600.v5.1,Sapur.004G093800.v5.1,Sapur.004G094000.v5.1,Sapur.004G094200.v5.1,Sapur.004G094600.v5.1,Sapur.004G094800.v5.1,Sapur.004G095300.v5.1,Sapur.004G107000.v5.1,Sapur.004G107500.v5.1,Sapur.15WG070600.v5.1,Sapur.15WG071800.v5.1,Sapur.T020000.v5.1,Sapur.…
OG0000068	gene-IFM89_002799,gene-IFM89_005972,gene-IFM89_005973,gene-IFM89_005974,gene-IFM89_006189,gene-IFM89_006193,gene-IFM89_008174,gene-IFM89_011723,gene-IFM89_012648,gene-IFM89_012651,gene-IFM89_012652,gene-IFM89_012784,gene-IFM89_018976,gene-IFM89_018978,gene-IFM89_018981,gene-IFM89_027072,gene-IFM89_029718		gene-LOC108458340		gene_LITCHI010554.m1	Lus10010757.g.BGIv1.0,Lus10035636.g.BGIv1.0	MBI03_g28306_MAGBIO,MBI06_g01074_MAGBIO,MBI06_g01075_MAGBIO,MBI06_g01078_MAGBIO,MBI06_g01079_MAGBIO,MBI06_g01080_MAGBIO,MBI06_g01081_MAGBIO,MBI06_g01082_MAGBIO,MBI06_g01085_MAGBIO,MBI06_g18777_MAGBIO,MBI06_g18779_MAGBIO,MBI06_g18780_MAGBIO	Pso01G07000.0,Pso01G16050.0,Pso01G16070.0,Pso02G10180.0,Pso02G59530.0,Pso02G59540.0,Pso03G01570.0,Pso03G54520.0,Pso03G54620.0,Pso03G54740.0,Pso03G54910.0,Pso03G56990.0,Pso03G57080.0,Pso05G32550.0,Pso05G33610.0,Pso05G40110.0,Pso05G48900.0,Pso05G52220.0,Pso06G40620.0,Pso06G40640.0,Pso07G15960.0,Pso07G34890.0,Pso07G34930.0,Pso08G38140.0,Pso08G39590.0,Pso09G32320.0,Pso10G01510.0,Pso10G01780.0,Pso11G0…
OG0000069	gene-IFM89_038992	Cs_ont_2g033020,Cs_ont_2g033130,Cs_ont_2g033140,Cs_ont_3g028310,Cs_ont_5g041520,Cs_ont_9g024120,Cs_ont_9g024140,Cs_ont_9g024160	gene-LOC108451106,gene-LOC108451107,gene-LOC108451109,gene-LOC108452269,gene-LOC108455365,gene-LOC108455366,gene-LOC108456370,gene-LOC108468314,gene-LOC108477299,gene-LOC108478137,gene-LOC108478490,gene-LOC108478829	Iba02G051200,Iba02G051210	gene_LITCHI009147.m1,gene_LITCHI012418.m1,gene_LITCHI012418.m2,gene_LITCHI012418.m3,gene_LITCHI022845.m1	Lus10004331.g.BGIv1.0,Lus10024572.g.BGIv1.0,Lus10024573.g.BGIv1.0,Lus10024575.g.BGIv1.0,Lus10024577.g.BGIv1.0,Lus10024578.g.BGIv1.0,Lus10024580.g.BGIv1.0,Lus10024581.g.BGIv1.0,Lus10028914.g.BGIv1.0,Lus10032026.g.BGIv1.0,Lus10032213.g.BGIv1.0,Lus10032214.g.BGIv1.0,Lus10032215.g.BGIv1.0,Lus10032216.g.BGIv1.0,Lus10035196.g.BGIv1.0	MBI12_g46948_MAGBIO,MBI16_g06070_MAGBIO,MBI16_g06071_MAGBIO,MBI16_g31128_MAGBIO,MBI16_g31130_MAGBIO,MBI16_g31136_MAGBIO,MBI16_g41226_MAGBIO	Pso03G02240.0,Pso03G03260.0,Pso04G15510.0,Pso04G15520.0,Pso04G15540.0,Pso04G15690.0,Pso04G15710.0,Pso07G34360.0,Pso08G14320.0,Pso08G14450.0,Pso08G14590.0,Pso08G14600.0,Pso08G14620.0,Pso08G14650.0		Sapur.001G097000.v5.1		gene-LOC107421473
OG0000070			gene-LOC108488730									gene-LOC107404117,gene-LOC107404946,gene-LOC107405530,gene-LOC107405531,gene-LOC107406431,gene-LOC107406432,gene-LOC107407489,gene-LOC107410319,gene-LOC107410326,gene-LOC107410519,gene-LOC107412720,gene-LOC107412848,gene-LOC107416207,gene-LOC107416208,gene-LOC107416210,gene-LOC107416211,gene-LOC107416212,gene-LOC107416218,gene-LOC107416219,gene-LOC107416228,gene-LOC107419683,gene-LOC107427512,gen…
OG0000071	gene-IFM89_033715	Cs_ont_5g015780,Cs_ont_5g015790,Cs_ont_5g015810,Cs_ont_5g015920	gene-LOC108462885,gene-LOC108462947,gene-LOC108463233,gene-LOC108463236,gene-LOC108472557,gene-LOC108478624,gene-LOC108478938	Iba03G028970	gene_LITCHI003056.m1,gene_LITCHI003057.m1,gene_LITCHI003059.m1,gene_LITCHI003063.m1,gene_LITCHI003466.m1,gene_LITCHI003468.m1,gene_LITCHI003477.m1,gene_LITCHI003478.m1,gene_LITCHI003482.m1,gene_LITCHI003484.m1,gene_LITCHI003485.m1,gene_LITCHI003486.m1,gene_LITCHI003487.m1,gene_LITCHI003487.m2,gene_LITCHI003487.m3,gene_LITCHI003488.m1,gene_LITCHI003490.m1,gene_LITCHI003491.m1			Pso02G25280.0,Pso02G25420.0,Pso02G66980.0,Pso02G67070.0		Sapur.013G047800.v5.1,Sapur.013G048100.v5.1,Sapur.013G048200.v5.1,Sapur.013G048300.v5.1,Sapur.013G048400.v5.1,Sapur.013G048500.v5.1,Sapur.013G048600.v5.1,Sapur.013G048700.v5.1,Sapur.013G048800.v5.1,Sapur.013G048900.v5.1,Sapur.013G049200.v5.1,Sapur.013G058000.v5.1,Sapur.013G058100.v5.1,Sapur.013G058200.v5.1,Sapur.013G058300.v5.1,Sapur.013G058400.v5.1,Sapur.013G058500.v5.1,Sapur.T007700.v5.1,Sapur.…	gene-LOC123906621,gene-LOC123906624	gene-LOC107434706,gene-LOC107434707,gene-LOC107434712,gene-LOC125420833,gene-LOC125421041
OG0000072	gene-IFM89_018567	Cs_ont_1g012200	gene-LOC108450555			Lus10041648.g.BGIv1.0	MBI15_g17828_MAGBIO			Sapur.003G136100.v5.1	gene-LOC123881406,gene-LOC123883581,gene-LOC123887280,gene-LOC123889679,gene-LOC123890015,gene-LOC123894461,gene-LOC123896551,gene-LOC123896603,gene-LOC123899882,gene-LOC123905381,gene-LOC123905531,gene-LOC123907808,gene-LOC123909056,gene-LOC123909675,gene-LOC123909703,gene-LOC123909726,gene-LOC123909763,gene-LOC123910969,gene-LOC123910970,gene-LOC123910971,gene-LOC123910972,gene-LOC123910979,gen…	gene-LOC107409080
OG0000073									Sesame16166,Sesame16167,Sesame16179,Sesame16184,Sesame16193,Sesame16200,Sesame16202,Sesame16203,Sesame16204,Sesame16205,Sesame16207,Sesame16209,Sesame16213,Sesame16214,Sesame16215,Sesame16217,Sesame16218,Sesame16221,Sesame16228,Sesame16230,Sesame16231,Sesame16233,Sesame16246,Sesame16247,Sesame16255,Sesame16260,Sesame16263,Sesame16264,Sesame16266,Sesame16267,Sesame16268,Sesame16269,Sesame16305,Ses…
OG0000074	gene-IFM89_000164,gene-IFM89_003833	Cs_ont_6g005920,Cs_ont_7g026840	gene-LOC108451868,gene-LOC108478731	Iba01G059220,Iba02G026900,Iba05G020450	gene_LITCHI003371.m1,gene_LITCHI003371.m2,gene_LITCHI003371.m3,gene_LITCHI003371.m4,gene_LITCHI005222.m1,gene_LITCHI008605.m1	Lus10000203.g.BGIv1.0,Lus10026623.g.BGIv1.0,Lus10030438.g.BGIv1.0,Lus10030439.g.BGIv1.0,Lus10030440.g.BGIv1.0,Lus10036779.g.BGIv1.0,Lus10036781.g.BGIv1.0,Lus10037146.g.BGIv1.0,Lus10037147.g.BGIv1.0	MBI05_g36406_MAGBIO	Pso02G29380.0,Pso02G64950.0,Pso03G17040.0,Pso04G05060.0,Pso05G25260.0,Pso05G32760.0,Pso06G27790.0,Pso07G06990.0,Pso07G07010.0,Pso07G38940.0,Pso07G38960.0,Pso07G38980.0,Pso07G39080.0,Pso07G39100.0,Pso07G39170.0,Pso07G39380.0,Pso07G39390.0,Pso08G04840.0,Pso08G28190.0,Pso08G28220.0,Pso09G21100.0,Pso10G20400.0,Pso10G20410.0,Pso10G20610.0,Pso10G20620.0,Pso10G20650.0,Pso10G20660.0,Pso10G20820.0,Pso11G1…	Sesame06400	Sapur.008G071100.v5.1,Sapur.008G071200.v5.1,Sapur.008G071300.v5.1,Sapur.010G127500.v5.1,Sapur.010G127700.v5.1,Sapur.010G127800.v5.1,Sapur.016G029800.v5.1		gene-LOC107428961
OG0000075	gene-IFM89_007684,gene-IFM89_021092,gene-IFM89_039939	Cs_ont_5g028210,Cs_ont_5g028220,Cs_ont_5g028240,Cs_ont_5g028250,Cs_ont_5g028260,Cs_ont_5g028270,Cs_ont_5g028280,Cs_ont_5g028290	gene-LOC108459235,gene-LOC108459681	Iba01G002780,Iba03G024460,Iba03G024480,Iba03G024490,Iba07G003710		Lus10007888.g.BGIv1.0,Lus10007889.g.BGIv1.0,Lus10007890.g.BGIv1.0,Lus10007892.g.BGIv1.0,Lus10007902.g.BGIv1.0,Lus10011090.g.BGIv1.0,Lus10013730.g.BGIv1.0,Lus10013731.g.BGIv1.0,Lus10013732.g.BGIv1.0,Lus10013770.g.BGIv1.0,Lus10022302.g.BGIv1.0,Lus10026357.g.BGIv1.0,Lus10030354.g.BGIv1.0,Lus10030355.g.BGIv1.0,Lus10039163.g.BGIv1.0,Lus10039208.g.BGIv1.0,Lus10039209.g.BGIv1.0,Lus10039210.g.BGIv1.0,Lus…	MBI06_g27485_MAGBIO,MBI06_g27486_MAGBIO	Pso03G21710.0,Pso03G21730.0,Pso05G25980.0,Pso05G25990.0,Pso08G36430.0		Sapur.004G047600.v5.1,Sapur.004G047800.v5.1,Sapur.004G047900.v5.1,Sapur.017G127500.v5.1,Sapur.017G127600.v5.1,Sapur.017G127700.v5.1,Sapur.017G127800.v5.1	gene-LOC123908891,gene-LOC123909118,gene-LOC123909202,gene-LOC123909445,gene-LOC123909463,gene-LOC123909498,gene-LOC123909625,gene-LOC123909741,gene-LOC123909931	gene-LOC107419678,gene-LOC107419720,gene-LOC107419726,gene-LOC107419729
OG0000076	gene-IFM89_014450,gene-IFM89_014458,gene-IFM89_020543,gene-IFM89_020547,gene-IFM89_039136	Cs_ont_4g016150	gene-LOC108481884	Iba02G008450,Iba03G045980	gene_LITCHI013299.m1,gene_LITCHI013299.m2,gene_LITCHI013299.m3	Lus10014808.g.BGIv1.0,Lus10014810.g.BGIv1.0,Lus10014813.g.BGIv1.0,Lus10033365.g.BGIv1.0,Lus10034815.g.BGIv1.0,Lus10037865.g.BGIv1.0,Lus10038552.g.BGIv1.0,Lus10038554.g.BGIv1.0,Lus10038556.g.BGIv1.0,Lus10038557.g.BGIv1.0	MBI02_g03992_MAGBIO,MBI02_g05878_MAGBIO,MBI18_g37581_MAGBIO	Pso11G09670.0	Sesame21534	Sapur.010G009700.v5.1,Sapur.010G009800.v5.1,Sapur.011G093400.v5.1,Sapur.011G093600.v5.1,Sapur.011G094000.v5.1,Sapur.011G094200.v5.1,Sapur.011G094800.v5.1,Sapur.011G094900.v5.1,Sapur.011G095100.v5.1,Sapur.011G095200.v5.1,Sapur.011G095300.v5.1,Sapur.011G095400.v5.1,Sapur.011G095500.v5.1,Sapur.011G095600.v5.1,Sapur.011G095700.v5.1,Sapur.011G095800.v5.1,Sapur.011G113800.v5.1,Sapur.011G114000.v5.1,Sap…	gene-LOC123913700	gene-LOC107410241,gene-LOC107425395,gene-LOC107430772,gene-LOC107430810,gene-LOC107430967,gene-LOC107431033,gene-LOC125418138,gene-LOC125419061,gene-LOC125421176,gene-LOC125423644
OG0000077	gene-IFM89_015452,gene-IFM89_030483,gene-IFM89_035117	Cs_ont_6g004620,Cs_ont_6g006210,Cs_ont_8g012910		Iba02G021700,Iba02G021710,Iba07G030370,Iba07G030390	gene_LITCHI008545.m1,gene_LITCHI008547.m1,gene_LITCHI008548.m1	Lus10013769.g.BGIv1.0,Lus10039164.g.BGIv1.0	MBI03_g28537_MAGBIO,MBI18_g35538_MAGBIO	Pso01G16770.0,Pso01G16780.0,Pso01G30420.0,Pso02G08350.0,Pso02G35650.0,Pso02G57750.0,Pso02G58930.0,Pso03G28160.0,Pso03G38360.0,Pso03G40580.0,Pso05G13570.0,Pso05G20280.0,Pso05G20300.0,Pso05G41780.0,Pso05G41790.0,Pso05G42090.0,Pso06G27480.0,Pso06G37300.0,Pso06G41320.0,Pso06G41330.0,Pso07G02200.0,Pso07G19570.0,Pso08G05120.0,Pso08G22230.0,PsoUNG03340.0,PsoUNG03350.0,PsoUNG03650.0,PsoUNG40020.0	Sesame02951,Sesame02952,Sesame07806,Sesame19935	Sapur.006G022000.v5.1,Sapur.016G026400.v5.1	gene-LOC123888427,gene-LOC123888429,gene-LOC123891982,gene-LOC123891983	gene-LOC107410049,gene-LOC107417323,gene-LOC107422087,gene-LOC107422349,gene-LOC125423182,gene-LOC125423183,gene-LOC125423187,gene-LOC125423189,gene-LOC125423537
OG0000078	gene-IFM89_024849	Cs_ont_2g025180,Cs_ont_5g004310,Cs_ont_6g024450		Iba02G003370,Iba02G003380,Iba03G018730	gene_LITCHI011445.m1,gene_LITCHI011447.m1,gene_LITCHI021967.m1,gene_LITCHI025397.m1	Lus10001905.g.BGIv1.0,Lus10001906.g.BGIv1.0,Lus10003900.g.BGIv1.0	MBI06_g30829_MAGBIO,MBI06_g32752_MAGBIO,MBI06_g39245_MAGBIO,MBI06_g46659_MAGBIO,MBI07_g24341_MAGBIO	Pso01G04780.0,Pso01G19920.0,Pso01G32250.0,Pso02G24010.0,Pso02G70400.0,Pso02G70610.0,Pso04G01900.0,Pso04G01910.0,Pso04G01920.0,Pso04G07300.0,Pso04G09800.0,Pso05G21590.0,Pso05G21600.0,Pso05G50390.0,Pso06G36770.0,Pso06G36780.0,Pso08G01760.0,Pso08G01780.0,Pso08G01790.0,Pso08G01800.0,Pso08G01810.0,Pso08G06990.0,Pso08G14310.0,PsoUNG24780.0	Sesame18306,Sesame19348	Sapur.002G146100.v5.1,Sapur.003G101600.v5.1,Sapur.014G074700.v5.1	gene-LOC123883293,gene-LOC123883401,gene-LOC123883402,gene-LOC123883909,gene-LOC123886977,gene-LOC123889196	gene-LOC107422656,gene-LOC107422673,gene-LOC107422681,gene-LOC107423864,gene-LOC107429999,gene-LOC107430100,gene-LOC107430106,gene-LOC107432910,gene-LOC125418821,gene-LOC125419178
OG0000079		Cs_ont_1g002940,Cs_ont_1g008820,Cs_ont_1g015360,Cs_ont_1g015370,Cs_ont_1g015380,Cs_ont_1g015390	gene-LOC108458202,gene-LOC108458736,gene-LOC108458745,gene-LOC108458746,gene-LOC108481299,gene-LOC108483234,gene-LOC108483235,gene-LOC108483389,gene-LOC108483390,gene-LOC108484022,gene-LOC108484362,gene-LOC108484496,gene-LOC108484629,gene-LOC108484652,gene-LOC108484697,gene-LOC108484984,gene-LOC108485621,gene-LOC108485907,gene-LOC108486002,gene-LOC108486006		gene_LITCHI013603.m1,gene_LITCHI013607.m1,gene_LITCHI030105.m1,gene_LITCHI030763.m1,gene_LITCHI030766.m1,gene_LITCHI030769.m1,gene_LITCHI030773.m1,gene_LITCHI030779.m1		MBI01_g35899_MAGBIO,MBI04_g12645_MAGBIO,MBI04_g12648_MAGBIO,MBI04_g21505_MAGBIO,MBI04_g21506_MAGBIO,MBI04_g21510_MAGBIO,MBI04_g25417_MAGBIO,MBI04_g34190_MAGBIO,MBI04_g40087_MAGBIO,MBI18_g24147_MAGBIO	Pso01G01770.0,Pso01G01780.0,Pso01G01800.0,Pso01G56870.0,Pso05G52870.0,Pso05G52900.0,Pso05G54310.0,Pso06G34270.0,Pso08G03490.0,Pso08G42350.0,Pso10G24050.0,Pso10G29960.0,Pso10G32370.0,Pso10G32380.0,PsoUNG08520.0		Sapur.006G121700.v5.1,Sapur.013G007000.v5.1,Sapur.016G189500.v5.1,Sapur.016G189900.v5.1		gene-LOC107424070
OG0000080	gene-IFM89_005217,gene-IFM89_005221,gene-IFM89_005230,gene-IFM89_005231,gene-IFM89_012594,gene-IFM89_012607,gene-IFM89_012613,gene-IFM89_017692,gene-IFM89_019692,gene-IFM89_027408,gene-IFM89_032113,gene-IFM89_032120	Cs_ont_1g001350,Cs_ont_1g001430,Cs_ont_1g001440,Cs_ont_1g001450,Cs_ont_1g001470,Cs_ont_1g009220,Cs_ont_3g020980,Cs_ont_3g021000,Cs_ont_3g021050,Cs_ont_3g021060,Cs_ont_3g021080,Cs_ont_3g021130,Cs_ont_3g021510,Cs_ont_3g029060,Cs_ont_7g002850,Cs_ont_7g002880,Cs_ont_7g002920,Cs_ont_7g002960,Cs_ont_8g001400		Iba01G047580		Lus10010758.g.BGIv1.0,Lus10028217.g.BGIv1.0,Lus10032743.g.BGIv1.0,Lus10035635.g.BGIv1.0	MBI16_g13375_MAGBIO,MBI16_g33217_MAGBIO	Pso01G01860.0,Pso01G02720.0,Pso02G11230.0,Pso03G47030.0,Pso05G38520.0,Pso05G51430.0,Pso05G52100.0		Sapur.014G027200.v5.1,Sapur.014G027300.v5.1,Sapur.014G027400.v5.1,Sapur.014G027500.v5.1,Sapur.014G027800.v5.1,Sapur.014G027900.v5.1,Sapur.014G028100.v5.1,Sapur.014G028500.v5.1	gene-LOC123914033,gene-LOC123916124,gene-LOC123917104,gene-LOC123917105	gene-LOC107410055,gene-LOC107420285,gene-LOC107420286,gene-LOC107420287,gene-LOC107420296
OG0000081	gene-IFM89_032766	Cs_ont_1g023400,Cs_ont_5g014870	gene-LOC108461303,gene-LOC108467835,gene-LOC108470928,gene-LOC108473217,gene-LOC108477102	Iba01G004890,Iba01G036800	gene_LITCHI003346.m1,gene_LITCHI003346.m2,gene_LITCHI003346.m3,gene_LITCHI003346.m4,gene_LITCHI003346.m5,gene_LITCHI003346.m6,gene_LITCHI003346.m7,gene_LITCHI003346.m8,gene_LITCHI007063.m1,gene_LITCHI007063.m10,gene_LITCHI007063.m11,gene_LITCHI007063.m12,gene_LITCHI007063.m13,gene_LITCHI007063.m14,gene_LITCHI007063.m15,gene_LITCHI007063.m16,gene_LITCHI007063.m17,gene_LITCHI007063.m18,gene_LITCHI0…	Lus10014641.g.BGIv1.0,Lus10033788.g.BGIv1.0	MBI01_g13085_MAGBIO,MBI16_g07982_MAGBIO	Pso03G34160.0,Pso05G35840.0,Pso09G19850.0,Pso11G21040.0	Sesame07972,Sesame17092	Sapur.009G069100.v5.1,Sapur.013G053900.v5.1,Sapur.016G174800.v5.1	gene-LOC123890087,gene-LOC123919750	gene-LOC107403380,gene-LOC107424933,gene-LOC107432687,gene-LOC125418127
OG0000082	gene-IFM89_030067						MBI01_g01371_MAGBIO,MBI01_g15756_MAGBIO,MBI01_g16630_MAGBIO,MBI01_g18391_MAGBIO,MBI02_g15381_MAGBIO,MBI02_g35621_MAGBIO,MBI03_g10784_MAGBIO,MBI04_g10403_MAGBIO,MBI04_g26284_MAGBIO,MBI05_g07843_MAGBIO,MBI05_g09441_MAGBIO,MBI05_g26507_MAGBIO,MBI05_g33094_MAGBIO,MBI06_g04643_MAGBIO,MBI06_g08191_MAGBIO,MBI06_g41840_MAGBIO,MBI07_g21923_MAGBIO,MBI07_g26021_MAGBIO,MBI07_g38297_MAGBIO,MBI09_g12808_MAGBIO…
OG0000083							MBI01_g13742_MAGBIO,MBI01_g24504_MAGBIO,MBI01_g29591_MAGBIO,MBI02_g11174_MAGBIO,MBI02_g12200_MAGBIO,MBI02_g37235_MAGBIO,MBI03_g10295_MAGBIO,MBI03_g22424_MAGBIO,MBI03_g29279_MAGBIO,MBI04_g41106_MAGBIO,MBI05_g00169_MAGBIO,MBI05_g03758_MAGBIO,MBI05_g10006_MAGBIO,MBI05_g12579_MAGBIO,MBI05_g16549_MAGBIO,MBI05_g24863_MAGBIO,MBI05_g37666_MAGBIO,MBI05_g40086_MAGBIO,MBI06_g00022_MAGBIO,MBI06_g00023_MAGBIO…
OG0000084								Pso01G14310.0,Pso01G14320.0,Pso01G14330.0,Pso01G15010.0,Pso01G15390.0,Pso01G15410.0,Pso01G20400.0,Pso01G34570.0,Pso02G00010.0,Pso02G04660.0,Pso02G20720.0,Pso02G39530.0,Pso03G12990.0,Pso03G15260.0,Pso03G16760.0,Pso03G16770.0,Pso03G28210.0,Pso03G29000.0,Pso03G54260.0,Pso05G00430.0,Pso05G01000.0,Pso05G18510.0,Pso05G20980.0,Pso05G23360.0,Pso05G27970.0,Pso05G27980.0,Pso05G27990.0,Pso05G32840.0,Pso05G3…
OG0000085		Cs_ont_1g011690,Cs_ont_4g011190,Cs_ont_5g017270,Cs_ont_5g033480,Cs_ont_5g033890					MBI01_g07127_MAGBIO,MBI02_g45108_MAGBIO,MBI03_g29278_MAGBIO,MBI03_g44224_MAGBIO,MBI04_g44604_MAGBIO,MBI05_g04444_MAGBIO,MBI05_g04588_MAGBIO,MBI05_g05681_MAGBIO,MBI05_g10536_MAGBIO,MBI05_g16452_MAGBIO,MBI05_g17481_MAGBIO,MBI05_g24572_MAGBIO,MBI06_g07517_MAGBIO,MBI06_g16067_MAGBIO,MBI07_g02904_MAGBIO,MBI07_g03820_MAGBIO,MBI07_g06422_MAGBIO,MBI07_g30845_MAGBIO,MBI08_g12261_MAGBIO,MBI08_g21303_MAGBIO…
OG0000086		Cs_ont_2g017040	gene-LOC108455674,gene-LOC108471374,gene-LOC108471830,gene-LOC108478550	Iba02G001250						Sapur.016G109400.v5.1,Sapur.016G109600.v5.1,Sapur.016G110500.v5.1,Sapur.016G110600.v5.1,Sapur.016G110800.v5.1	gene-LOC123882007,gene-LOC123888470,gene-LOC123892132,gene-LOC123892155	gene-LOC107403352,gene-LOC107405932,gene-LOC107405934,gene-LOC107406094,gene-LOC107406880,gene-LOC107410342,gene-LOC107411854,gene-LOC107412963,gene-LOC107412996,gene-LOC107418330,gene-LOC107418331,gene-LOC107419421,gene-LOC107419453,gene-LOC107419456,gene-LOC107419739,gene-LOC107421915,gene-LOC107424232,gene-LOC107433877,gene-LOC107434782,gene-LOC107434786,gene-LOC107435060,gene-LOC107435061,gen…
OG0000087			gene-LOC108451342,gene-LOC108451552,gene-LOC108451616,gene-LOC108455100,gene-LOC108455104,gene-LOC108455293,gene-LOC108455314,gene-LOC108455391,gene-LOC108455517,gene-LOC108455653,gene-LOC108458562,gene-LOC108458689,gene-LOC108462182,gene-LOC108462199,gene-LOC108462475,gene-LOC108462728,gene-LOC108462778,gene-LOC108463707,gene-LOC108464605,gene-LOC108464819,gene-LOC108465198,gene-LOC108465450,gen…	Iba02G042210
OG0000088									Sesame02106		gene-LOC123882475,gene-LOC123885229,gene-LOC123889252,gene-LOC123889982,gene-LOC123890515,gene-LOC123891575,gene-LOC123891964,gene-LOC123893046,gene-LOC123895931,gene-LOC123895939,gene-LOC123897957,gene-LOC123898014,gene-LOC123898021,gene-LOC123899743,gene-LOC123904679,gene-LOC123907994,gene-LOC123910356,gene-LOC123912801,gene-LOC123912816,gene-LOC123913203,gene-LOC123913568,gene-LOC123913569,gen…
OG0000089											gene-LOC123881510,gene-LOC123881754,gene-LOC123882311,gene-LOC123883174,gene-LOC123884410,gene-LOC123884727,gene-LOC123884841,gene-LOC123885852,gene-LOC123886541,gene-LOC123886572,gene-LOC123886612,gene-LOC123886829,gene-LOC123886901,gene-LOC123887047,gene-LOC123887510,gene-LOC123887559,gene-LOC123888088,gene-LOC123888646,gene-LOC123888887,gene-LOC123889116,gene-LOC123890045,gene-LOC123891664,gen…
OG0000090	gene-IFM89_012564,gene-IFM89_012565	Cs_ont_3g024500	gene-LOC108451464,gene-LOC108451465,gene-LOC108451467,gene-LOC108452480,gene-LOC108452602,gene-LOC108458860	Iba02G049020	gene_LITCHI019898.m1,gene_LITCHI019912.m1	Lus10008673.g.BGIv1.0,Lus10026147.g.BGIv1.0	MBI03_g29280_MAGBIO,MBI03_g35424_MAGBIO,MBI03_g42685_MAGBIO,MBI07_g30988_MAGBIO	Pso01G06870.0,Pso01G19870.0,Pso02G08490.0,Pso02G26020.0,Pso02G28190.0,Pso02G35040.0,Pso02G38970.0,Pso02G54160.0,Pso02G58380.0,Pso03G02220.0,Pso03G03270.0,Pso03G18190.0,Pso03G24020.0,Pso03G42400.0,Pso03G56520.0,Pso04G08150.0,Pso05G23170.0,Pso05G23180.0,Pso05G30640.0,Pso05G48840.0,Pso05G48850.0,Pso05G48870.0,Pso06G03330.0,Pso07G34810.0,Pso07G34970.0,Pso07G34990.0,Pso08G16860.0,Pso08G16870.0,Pso11G0…		Sapur.003G149400.v5.1,Sapur.003G149500.v5.1,Sapur.003G149700.v5.1	gene-LOC123882129,gene-LOC123890755,gene-LOC123891431,gene-LOC123919050,gene-LOC123924640	gene-LOC107412859,gene-LOC107428646,gene-LOC125421334
OG0000091	gene-IFM89_021340	Cs_ont_3g031080	gene-LOC108458484	Iba03G030370,Iba03G030410,Iba04G018150,Iba05G031520	gene_LITCHI000808.m1,gene_LITCHI000808.m2,gene_LITCHI000808.m3,gene_LITCHI000808.m4,gene_LITCHI000808.m5,gene_LITCHI000808.m6,gene_LITCHI000808.m7,gene_LITCHI000831.m1,gene_LITCHI000834.m1,gene_LITCHI000837.m1,gene_LITCHI000837.m2,gene_LITCHI000837.m3,gene_LITCHI000837.m4,gene_LITCHI000837.m5,gene_LITCHI003155.m1,gene_LITCHI003155.m10,gene_LITCHI003155.m11,gene_LITCHI003155.m12,gene_LITCHI003155.…		MBI03_g29110_MAGBIO		Sesame14361		gene-LOC123916305	gene-LOC107405719
OG0000092	gene-IFM89_009043,gene-IFM89_014655,gene-IFM89_014945,gene-IFM89_015086,gene-IFM89_021416,gene-IFM89_026793,gene-IFM89_036102		gene-LOC108452442,gene-LOC108456192		gene_LITCHI028825.m1,gene_LITCHI028829.m1,gene_LITCHI028829.m2,gene_LITCHI028830.m1,gene_LITCHI028833.m1,gene_LITCHI028835.m1,gene_LITCHI029391.m1,gene_LITCHI029391.m2,gene_LITCHI029391.m3,gene_LITCHI029391.m4,gene_LITCHI029391.m5,gene_LITCHI029391.m6,gene_LITCHI029391.m7,gene_LITCHI029391.m8,gene_LITCHI029391.m9	Lus10006355.g.BGIv1.0	MBI01_g07182_MAGBIO,MBI01_g07184_MAGBIO,MBI01_g15708_MAGBIO,MBI02_g26222_MAGBIO,MBI02_g26229_MAGBIO,MBI02_g26236_MAGBIO,MBI02_g26485_MAGBIO,MBI18_g13939_MAGBIO,MBI18_g15611_MAGBIO,MBI18_g33398_MAGBIO	Pso01G53130.0,Pso05G32870.0,Pso05G53110.0,Pso06G03310.0,Pso06G12260.0,Pso06G42280.0,Pso07G15740.0,Pso07G15750.0,Pso08G16050.0,Pso08G39740.0	Sesame15869,Sesame15870,Sesame22053	Sapur.016G185200.v5.1,Sapur.016G185600.v5.1,Sapur.019G015200.v5.1,Sapur.019G015400.v5.1,Sapur.019G015500.v5.1,Sapur.019G047300.v5.1,Sapur.019G047800.v5.1		gene-LOC107414811,gene-LOC107414814,gene-LOC107414899,gene-LOC107417025,gene-LOC107429269
OG0000093	gene-IFM89_009007,gene-IFM89_014583,gene-IFM89_017217,gene-IFM89_023450	Cs_ont_2g003960,Cs_ont_6g014400,Cs_ont_8g000400	gene-LOC108453699,gene-LOC108453774,gene-LOC108453825	Iba03G008550,Iba04G019240,Iba05G015520	gene_LITCHI018164.m1,gene_LITCHI018164.m2,gene_LITCHI018164.m3,gene_LITCHI025191.m1,gene_LITCHI025191.m2	Lus10002217.g.BGIv1.0,Lus10003384.g.BGIv1.0,Lus10005048.g.BGIv1.0,Lus10015291.g.BGIv1.0,Lus10027820.g.BGIv1.0	MBI05_g35511_MAGBIO,MBI05_g39186_MAGBIO,MBI07_g17048_MAGBIO,MBI15_g23051_MAGBIO	Pso01G47470.0,Pso02G02870.0,Pso02G71450.0,Pso03G03660.0,Pso03G40860.0,Pso04G07940.0,Pso05G28380.0,Pso06G09070.0,Pso07G29380.0,Pso08G07630.0,Pso09G01820.0,Pso11G37550.0	Sesame01642,Sesame04079,Sesame20588,Sesame22239	Sapur.004G037400.v5.1,Sapur.006G083700.v5.1,Sapur.011G044100.v5.1,Sapur.016G104800.v5.1	gene-LOC123881550,gene-LOC123889109,gene-LOC123889815,gene-LOC123889856,gene-LOC123889861,gene-LOC123889899,gene-LOC123890159,gene-LOC123897556	gene-LOC107411322,gene-LOC107411501,gene-LOC107427602,gene-LOC107430892,gene-LOC125420549
OG0000094	gene-IFM89_031758,gene-IFM89_033569	Cs_ont_2g022740,Cs_ont_2g022750,Cs_ont_4g013970	gene-LOC108461540,gene-LOC108474596,gene-LOC108474854	Iba01G022870,Iba01G022880,Iba01G022900,Iba01G023730	gene_LITCHI013063.m1,gene_LITCHI013063.m2,gene_LITCHI013063.m3,gene_LITCHI021006.m1,gene_LITCHI021008.m1	Lus10013676.g.BGIv1.0,Lus10017703.g.BGIv1.0,Lus10017704.g.BGIv1.0,Lus10017705.g.BGIv1.0,Lus10017934.g.BGIv1.0,Lus10018626.g.BGIv1.0,Lus10033659.g.BGIv1.0,Lus10033660.g.BGIv1.0,Lus10033661.g.BGIv1.0,Lus10039861.g.BGIv1.0	MBI06_g06468_MAGBIO,MBI06_g06469_MAGBIO,MBI07_g32663_MAGBIO	Pso01G47240.0,Pso02G25050.0,Pso02G25080.0,Pso02G25110.0,Pso02G30790.0,Pso02G30810.0,Pso02G43000.0,Pso02G64480.0,Pso02G69340.0,Pso02G69380.0,Pso06G09820.0	Sesame21105,Sesame21191,Sesame21450	Sapur.007G123200.v5.1,Sapur.007G123300.v5.1,Sapur.011G078800.v5.1,Sapur.011G079000.v5.1,Sapur.016G254800.v5.1,Sapur.017G007200.v5.1	gene-LOC123894723,gene-LOC123895297,gene-LOC123898869	gene-LOC107417411,gene-LOC107417412,gene-LOC107432580,gene-LOC125421927,gene-LOC125422039,gene-LOC125422173,gene-LOC125422181
OG0000095	gene-IFM89_016198,gene-IFM89_018905,gene-IFM89_018908,gene-IFM89_021205,gene-IFM89_021211,gene-IFM89_025546,gene-IFM89_025550,gene-IFM89_027436,gene-IFM89_032749,gene-IFM89_035173	Cs_ont_3g025430,Cs_ont_3g025510,Cs_ont_8g001660,Cs_ont_8g001670,Cs_ont_8g001680		Iba01G002810,Iba03G030200,Iba03G032490,Iba03G033580,Iba04G013250,Iba04G013260,Iba04G013330,Iba04G013340,Iba04G013350,Iba04G013380,Iba04G013390,Iba04G013400,Iba04G013560,Iba04G013580,Iba04G013590,Iba04G013600		Lus10016482.g.BGIv1.0,Lus10016484.g.BGIv1.0,Lus10040750.g.BGIv1.0,Lus10040751.g.BGIv1.0	MBI14_g02872_MAGBIO,MBI16_g45274_MAGBIO	Pso01G06520.0,Pso01G06530.0,Pso05G48510.0,Pso05G48520.0,Pso07G04960.0,Pso10G27060.0,PsoUNG11400.0	Sesame03441,Sesame13535,Sesame13537,Sesame13538,Sesame13539		gene-LOC123885611,gene-LOC123890334,gene-LOC123892764,gene-LOC123898790,gene-LOC123923884,gene-LOC123923888	gene-LOC107410879,gene-LOC107410882,gene-LOC107410885,gene-LOC107410910,gene-LOC107421214
OG0000096		Cs_ont_6g002100	gene-LOC108487355	Iba01G013730,Iba06G006060	gene_LITCHI017926.m1,gene_LITCHI017932.m1	Lus10039460.g.BGIv1.0			Sesame17476	Sapur.017G061000.v5.1,Sapur.017G061200.v5.1,Sapur.017G061500.v5.1,Sapur.T040400.v5.1,Sapur.T040700.v5.1,Sapur.T040900.v5.1,Sapur.T041500.v5.1,Sapur.T041800.v5.1,Sapur.T042100.v5.1,Sapur.T042300.v5.1,Sapur.T042600.v5.1,Sapur.T042700.v5.1,Sapur.T043400.v5.1,Sapur.T043500.v5.1,Sapur.T054900.v5.1,Sapur.T055500.v5.1,Sapur.T056200.v5.1,Sapur.T056500.v5.1,Sapur.T056800.v5.1,Sapur.T057200.v5.1,Sapur.T081…	gene-LOC123906465	gene-LOC107415411
OG0000097							MBI01_g33974_MAGBIO,MBI01_g45070_MAGBIO,MBI01_g45969_MAGBIO,MBI01_g45970_MAGBIO,MBI05_g12089_MAGBIO,MBI05_g19270_MAGBIO,MBI05_g19271_MAGBIO,MBI05_g30642_MAGBIO,MBI05_g38504_MAGBIO,MBI05_g43778_MAGBIO,MBI06_g21938_MAGBIO,MBI06_g21939_MAGBIO,MBI06_g40829_MAGBIO,MBI07_g04030_MAGBIO,MBI07_g18523_MAGBIO,MBI08_g29404_MAGBIO,MBI08_g29405_MAGBIO,MBI09_g12047_MAGBIO,MBI09_g15932_MAGBIO,MBI09_g17755_MAGBIO…
OG0000098	gene-IFM89_001187,gene-IFM89_002828,gene-IFM89_004633,gene-IFM89_013777,gene-IFM89_014356,gene-IFM89_020194,gene-IFM89_030826,gene-IFM89_037791	Cs_ont_5g028000,Cs_ont_6g026220,Cs_ont_9g021400	gene-LOC108468344,gene-LOC108468742,gene-LOC108481593	Iba01G038120,Iba01G038150,Iba02G026470,Iba05G024730,Iba05G024740,Iba05G024750,Iba06G025490,Iba07G016530	gene_LITCHI000445.m1,gene_LITCHI002258.m1,gene_LITCHI002456.m1,gene_LITCHI002886.m1,gene_LITCHI028032.m1,gene_LITCHI028062.m1	Lus10014578.g.BGIv1.0,Lus10014883.g.BGIv1.0,Lus10022316.g.BGIv1.0,Lus10032108.g.BGIv1.0	MBI18_g40077_MAGBIO,MBI18_g46514_MAGBIO	Pso01G33300.0,Pso02G04410.0,Pso05G41060.0,Pso06G24340.0,Pso10G28010.0,PsoUNG02750.0,PsoUNG02760.0	Sesame01411,Sesame04734,Sesame07380,Sesame14296	Sapur.013G001400.v5.1,Sapur.013G001500.v5.1,Sapur.013G018400.v5.1	gene-LOC123904466,gene-LOC123915093,gene-LOC123915172,gene-LOC123915202,gene-LOC123915283,gene-LOC123916833,gene-LOC123922780,gene-LOC123923999	gene-LOC107411686,gene-LOC107413453,gene-LOC107429240
OG0000099	gene-IFM89_002033,gene-IFM89_004583,gene-IFM89_004590,gene-IFM89_008090,gene-IFM89_008092,gene-IFM89_008093,gene-IFM89_008099,gene-IFM89_008100,gene-IFM89_008101,gene-IFM89_008102,gene-IFM89_026530,gene-IFM89_035285	Cs_ont_3g021790,Cs_ont_5g039110,Cs_ont_6g000270,Cs_ont_6g026740,Cs_ont_8g028770	gene-LOC108456215	Iba01G015450,Iba01G015490,Iba02G006640,Iba05G021850	gene_LITCHI002700.m1,gene_LITCHI002701.m1,gene_LITCHI002702.m1,gene_LITCHI013453.m1,gene_LITCHI013454.m1,gene_LITCHI013459.m1,gene_LITCHI013460.m1,gene_LITCHI013463.m1,gene_LITCHI013464.m1,gene_LITCHI015419.m1,gene_LITCHI015424.m1,gene_LITCHI015430.m1,gene_LITCHI015435.m1,gene_LITCHI015435.m2,gene_LITCHI015436.m1,gene_LITCHI015450.m1,gene_LITCHI019360.m1,gene_LITCHI019361.m1,gene_LITCHI019364.m1,…			Pso11G08910.0	Sesame12962,Sesame17362		gene-LOC123888625,gene-LOC123888626,gene-LOC123888627,gene-LOC123889453,gene-LOC123893135	gene-LOC107415883,gene-LOC107415909,gene-LOC107415910,gene-LOC107415913
OG0000100	gene-IFM89_005012,gene-IFM89_005019,gene-IFM89_009293,gene-IFM89_011906,gene-IFM89_011909,gene-IFM89_037410,gene-IFM89_037509		gene-LOC108460393	Iba01G050310,Iba03G045740,Iba05G000690,Iba05G000700		Lus10002357.g.BGIv1.0,Lus10003147.g.BGIv1.0,Lus10003148.g.BGIv1.0,Lus10022762.g.BGIv1.0,Lus10025901.g.BGIv1.0,Lus10025902.g.BGIv1.0,Lus10025904.g.BGIv1.0,Lus10025923.g.BGIv1.0,Lus10038178.g.BGIv1.0,Lus10038200.g.BGIv1.0	MBI02_g35309_MAGBIO,MBI02_g35310_MAGBIO,MBI03_g05115_MAGBIO,MBI16_g12460_MAGBIO,MBI16_g18431_MAGBIO,MBI16_g20731_MAGBIO,MBI16_g22651_MAGBIO,MBI16_g26321_MAGBIO,MBI16_g26328_MAGBIO,MBI16_g36484_MAGBIO,MBI16_g39620_MAGBIO,MBI16_g39760_MAGBIO,MBI16_g39761_MAGBIO,MBI16_g47228_MAGBIO,MBI18_g04684_MAGBIO,MBI18_g21365_MAGBIO,MBI18_g31616_MAGBIO	Pso04G00480.0	Sesame04965,Sesame11896,Sesame15593	Sapur.016G007300.v5.1,Sapur.016G007500.v5.1,Sapur.016G007600.v5.1,Sapur.016G007700.v5.1,Sapur.016G007900.v5.1,Sapur.016G209300.v5.1,Sapur.T073900.v5.1,Sapur.T131000.v5.1,Sapur.T131200.v5.1	gene-LOC123923896	gene-LOC107413254,gene-LOC107426534,gene-LOC107426595,gene-LOC107426622,gene-LOC125421230,gene-LOC125421526
OG0000101	gene-IFM89_016206,gene-IFM89_016973,gene-IFM89_022377,gene-IFM89_032676,gene-IFM89_033400	Cs_ont_4g011350,Cs_ont_5g032550,Cs_ont_8g018520		Iba02G006830	gene_LITCHI000075.m1,gene_LITCHI000873.m1,gene_LITCHI000956.m1,gene_LITCHI001358.m1,gene_LITCHI001574.m1,gene_LITCHI001722.m1,gene_LITCHI002582.m1,gene_LITCHI002751.m1,gene_LITCHI002969.m1,gene_LITCHI002993.m1,gene_LITCHI006411.m1,gene_LITCHI006864.m1,gene_LITCHI006986.m1,gene_LITCHI007188.m1,gene_LITCHI008566.m1,gene_LITCHI008647.m1,gene_LITCHI008802.m1,gene_LITCHI010707.m1,gene_LITCHI011132.m1,…					Sapur.001G189900.v5.1,Sapur.004G076000.v5.1,Sapur.006G220300.v5.1,Sapur.018G045100.v5.1,Sapur.019G047200.v5.1,Sapur.15ZG040900.v5.1,Sapur.T062600.v5.1	gene-LOC123904093,gene-LOC123905356
OG0000102	gene-IFM89_021219,gene-IFM89_021221	Cs_ont_6g013510,Cs_ont_6g013530,Cs_ont_6g013550,Cs_ont_6g013590	gene-LOC108462088,gene-LOC108465285	Iba01G040780	gene_LITCHI018064.m1,gene_LITCHI018067.m1,gene_LITCHI018069.m1	Lus10001255.g.BGIv1.0,Lus10002477.g.BGIv1.0,Lus10009093.g.BGIv1.0,Lus10014021.g.BGIv1.0,Lus10014154.g.BGIv1.0,Lus10019896.g.BGIv1.0,Lus10022754.g.BGIv1.0,Lus10025253.g.BGIv1.0		Pso03G17390.0,Pso03G17450.0,Pso03G17460.0,Pso03G17470.0,Pso03G17480.0,Pso05G31740.0,Pso05G31750.0,Pso05G31760.0,Pso05G31800.0,Pso05G31810.0,Pso05G31820.0,Pso05G31830.0,Pso05G31840.0,Pso05G31850.0,Pso05G31890.0,Pso05G31930.0,Pso05G31940.0,Pso05G42610.0,Pso09G25780.0,Pso11G15930.0,Pso11G35370.0,PsoUNG04140.0,PsoUNG04160.0	Sesame20627	Sapur.004G165600.v5.1,Sapur.004G165700.v5.1,Sapur.004G165800.v5.1,Sapur.004G166000.v5.1,Sapur.004G166100.v5.1,Sapur.004G166200.v5.1,Sapur.004G166300.v5.1	gene-LOC123888288,gene-LOC123888290,gene-LOC123890511,gene-LOC123893210,gene-LOC123915822,gene-LOC123915839,gene-LOC123921386	gene-LOC107431270
OG0000103	gene-IFM89_029755	Cs_ont_2g012040		Iba02G025480,Iba02G025520,Iba03G010420,Iba05G010980,Iba05G026420,Iba07G019040	gene_LITCHI005668.m1,gene_LITCHI005668.m2,gene_LITCHI005675.m1	Lus10025553.g.BGIv1.0	MBI02_g18279_MAGBIO,MBI02_g35534_MAGBIO,MBI10_g07095_MAGBIO	Pso01G54630.0,Pso02G19960.0,Pso03G00780.0,Pso03G19090.0,Pso08G00840.0,PsoUNG00740.0		Sapur.007G111600.v5.1,Sapur.017G021200.v5.1,Sapur.017G021400.v5.1,Sapur.017G022000.v5.1,Sapur.017G022700.v5.1,Sapur.017G023100.v5.1,Sapur.017G023400.v5.1,Sapur.017G024100.v5.1,Sapur.017G024600.v5.1,Sapur.017G025100.v5.1,Sapur.017G025400.v5.1,Sapur.017G026100.v5.1,Sapur.017G026600.v5.1,Sapur.017G026900.v5.1	gene-LOC123883318,gene-LOC123887206,gene-LOC123887230,gene-LOC123887252,gene-LOC123893273,gene-LOC123893290,gene-LOC123893308,gene-LOC123902692,gene-LOC123902858,gene-LOC123902859,gene-LOC123902860,gene-LOC123908543,gene-LOC123908574,gene-LOC123910363,gene-LOC123910374,gene-LOC123910383,gene-LOC123910393,gene-LOC123910403,gene-LOC123914139,gene-LOC123914140	gene-LOC107414589,gene-LOC107414592,gene-LOC107434107,gene-LOC125418278
OG0000104		Cs_ont_5g031280,Cs_ont_5g031370,Cs_ont_9g013110,Cs_ont_9g014750		Iba02G021810,Iba03G032080,Iba04G035080,Iba06G007300	gene_LITCHI015897.m8				Sesame19593		gene-LOC123905769,gene-LOC123908387	gene-LOC107405274,gene-LOC107417930,gene-LOC107419099,gene-LOC107424691,gene-LOC112489173,gene-LOC112489623,gene-LOC112490027,gene-LOC112490554,gene-LOC112490995,gene-LOC112491032,gene-LOC112491214,gene-LOC112491245,gene-LOC112491399,gene-LOC112491967,gene-LOC112491995,gene-LOC112492363,gene-LOC112492539,gene-LOC112492613,gene-LOC112492906,gene-LOC112492913,gene-LOC112493301,gene-LOC125418094,gen…
OG0000105		Cs_ont_2g031880		Iba07G000440		Lus10027281.g.BGIv1.0,Lus10038983.g.BGIv1.0	MBI14_g11110_MAGBIO				gene-LOC123890233,gene-LOC123912923,gene-LOC123912976,gene-LOC123912980,gene-LOC123913959,gene-LOC123914046,gene-LOC123914047,gene-LOC123914048,gene-LOC123914049,gene-LOC123914050,gene-LOC123914052,gene-LOC123914081,gene-LOC123914365,gene-LOC123915207,gene-LOC123915210,gene-LOC123916830,gene-LOC123916847,gene-LOC123916944,gene-LOC123917137,gene-LOC123917356,gene-LOC123917357,gene-LOC123917466,gen…	gene-LOC107403607,gene-LOC107403736,gene-LOC107409838,gene-LOC107414247,gene-LOC107416091,gene-LOC107416591,gene-LOC107416818,gene-LOC107416827,gene-LOC107416851,gene-LOC107421678,gene-LOC107421686,gene-LOC107430186,gene-LOC107430464,gene-LOC107435805,gene-LOC125418500,gene-LOC125418501,gene-LOC125420285,gene-LOC125422969,gene-LOC125423352,gene-LOC125423366,gene-LOC125423544
OG0000106							MBI01_g26624_MAGBIO,MBI01_g29250_MAGBIO,MBI01_g42390_MAGBIO,MBI02_g05663_MAGBIO,MBI02_g11002_MAGBIO,MBI02_g15371_MAGBIO,MBI02_g41577_MAGBIO,MBI03_g41977_MAGBIO,MBI04_g33812_MAGBIO,MBI04_g35050_MAGBIO,MBI04_g42837_MAGBIO,MBI05_g00390_MAGBIO,MBI05_g07889_MAGBIO,MBI05_g15994_MAGBIO,MBI05_g16261_MAGBIO,MBI05_g24487_MAGBIO,MBI05_g29693_MAGBIO,MBI06_g18776_MAGBIO,MBI07_g00487_MAGBIO,MBI07_g05954_MAGBIO…
OG0000107	gene-IFM89_015548,gene-IFM89_017986,gene-IFM89_033945	Cs_ont_9g008120,Cs_ont_9g008140	gene-LOC108454927,gene-LOC108477504	Iba01G000790,Iba02G013540,Iba04G016220,Iba05G027240	gene_LITCHI015322.m1,gene_LITCHI015323.m1,gene_LITCHI015323.m2,gene_LITCHI015323.m3,gene_LITCHI015323.m4,gene_LITCHI015323.m5,gene_LITCHI015323.m6,gene_LITCHI015324.m1	Lus10011826.g.BGIv1.0,Lus10014754.g.BGIv1.0,Lus10016635.g.BGIv1.0,Lus10021191.g.BGIv1.0	MBI17_g07059_MAGBIO	Pso01G21020.0,Pso02G36350.0,Pso02G36360.0,Pso02G56910.0,Pso02G56920.0,Pso02G56950.0,Pso02G56970.0,Pso02G56980.0,Pso02G56990.0,Pso02G70310.0,Pso02G70320.0,Pso02G70350.0,Pso02G70360.0,Pso02G70390.0,Pso04G09460.0,Pso04G11590.0,Pso05G40210.0,Pso08G08680.0,Pso08G10960.0,PsoUNG01890.0	Sesame05192,Sesame05193,Sesame18849,Sesame18850	Sapur.010G040700.v5.1,Sapur.010G040800.v5.1,Sapur.016G194000.v5.1	gene-LOC123902441,gene-LOC123902442,gene-LOC123902979,gene-LOC123904972	gene-LOC107407529,gene-LOC107407530,gene-LOC107422881
OG0000108	gene-IFM89_000521,gene-IFM89_025530	Cs_ont_7g005390,Cs_ont_8g004450,Cs_ont_8g004480	gene-LOC108450909,gene-LOC108460449,gene-LOC108460501,gene-LOC108466925,gene-LOC108483013,gene-LOC108489329,gene-LOC108489362	Iba06G001960	gene_LITCHI007340.m1,gene_LITCHI018552.m2,gene_LITCHI024740.m1,gene_LITCHI024740.m2,gene_LITCHI024740.m3,gene_LITCHI024740.m4,gene_LITCHI027897.m1,gene_LITCHI027901.m1,gene_LITCHI027901.m2,gene_LITCHI027901.m3	Lus10019918.g.BGIv1.0,Lus10023174.g.BGIv1.0	MBI02_g36660_MAGBIO,MBI05_g11573_MAGBIO,MBI05_g34473_MAGBIO	Pso08G41400.0,Pso09G08520.0,Pso09G08540.0,Pso10G23060.0,Pso11G06010.0,Pso11G06020.0,Pso11G29430.0,Pso11G29490.0,PsoUNG18360.0,PsoUNG18640.0,PsoUNG18660.0	Sesame15368	Sapur.006G107700.v5.1,Sapur.008G032100.v5.1,Sapur.010G174100.v5.1,Sapur.010G174200.v5.1	gene-LOC123888266,gene-LOC123909593,gene-LOC123910884,gene-LOC123910885,gene-LOC123918648,gene-LOC123919042,gene-LOC123919593,gene-LOC123921624,gene-LOC123924817,gene-LOC123924818,gene-LOC123924819	gene-LOC107411323,gene-LOC107413664,gene-LOC107422504
OG0000109			gene-LOC108450296,gene-LOC108451413,gene-LOC108451617,gene-LOC108451660,gene-LOC108451706,gene-LOC108451718,gene-LOC108455285,gene-LOC108455661,gene-LOC108458642,gene-LOC108458659,gene-LOC108458729,gene-LOC108458838,gene-LOC108458891,gene-LOC108458924,gene-LOC108458947,gene-LOC108459014,gene-LOC108459183,gene-LOC108462221,gene-LOC108462242,gene-LOC108462438,gene-LOC108462489,gene-LOC108462643,gen…
OG0000110			gene-LOC108472275,gene-LOC108488982	Iba07G018800		Lus10005218.g.BGIv1.0,Lus10022351.g.BGIv1.0			Sesame01534	Sapur.019G071900.v5.1	gene-LOC123913272,gene-LOC123921826,gene-LOC123921828	gene-LOC107403325,gene-LOC107403758,gene-LOC107404282,gene-LOC107410404,gene-LOC107412255,gene-LOC107417515,gene-LOC107417531,gene-LOC107417536,gene-LOC107417725,gene-LOC107417932,gene-LOC107417943,gene-LOC107418120,gene-LOC107418125,gene-LOC107418127,gene-LOC107418501,gene-LOC107418728,gene-LOC107419081,gene-LOC107419102,gene-LOC107419107,gene-LOC107419109,gene-LOC107419111,gene-LOC107419161,gen…
OG0000111							MBI01_g38592_MAGBIO,MBI01_g43968_MAGBIO,MBI01_g45072_MAGBIO,MBI03_g24006_MAGBIO,MBI03_g29287_MAGBIO,MBI04_g00344_MAGBIO,MBI05_g12092_MAGBIO,MBI05_g12103_MAGBIO,MBI05_g14694_MAGBIO,MBI05_g18495_MAGBIO,MBI05_g21624_MAGBIO,MBI05_g22529_MAGBIO,MBI05_g41586_MAGBIO,MBI06_g14040_MAGBIO,MBI06_g21940_MAGBIO,MBI07_g02899_MAGBIO,MBI07_g36562_MAGBIO,MBI08_g21305_MAGBIO,MBI08_g37907_MAGBIO,MBI09_g04384_MAGBIO…
OG0000112											gene-LOC123881871,gene-LOC123899733,gene-LOC123904782,gene-LOC123904828,gene-LOC123904829,gene-LOC123904831,gene-LOC123905816,gene-LOC123905825,gene-LOC123905909,gene-LOC123905913,gene-LOC123905916,gene-LOC123905917,gene-LOC123905919,gene-LOC123905928,gene-LOC123905929,gene-LOC123905932,gene-LOC123905933,gene-LOC123905934,gene-LOC123905935,gene-LOC123906139,gene-LOC123906143,gene-LOC123906155,gen…
OG0000113											gene-LOC123882794,gene-LOC123885847,gene-LOC123886264,gene-LOC123886419,gene-LOC123886571,gene-LOC123886675,gene-LOC123886707,gene-LOC123886832,gene-LOC123886980,gene-LOC123887564,gene-LOC123888190,gene-LOC123888355,gene-LOC123888615,gene-LOC123888637,gene-LOC123888888,gene-LOC123890054,gene-LOC123891665,gene-LOC123891698,gene-LOC123891737,gene-LOC123891813,gene-LOC123892360,gene-LOC123892532,gen…
OG0000114	gene-IFM89_004828	Cs_ont_5g036330,Cs_ont_6g004220	gene-LOC108452824	Iba01G010740,Iba01G042200	gene_LITCHI008412.m1,gene_LITCHI008450.m1,gene_LITCHI008450.m2,gene_LITCHI008450.m3		MBI09_g03812_MAGBIO,MBI16_g37129_MAGBIO	Pso01G56050.0,Pso06G00700.0,PsoUNG02500.0		Sapur.004G068300.v5.1,Sapur.004G068400.v5.1,Sapur.004G068500.v5.1,Sapur.010G092000.v5.1,Sapur.010G092100.v5.1,Sapur.017G096800.v5.1,Sapur.017G096900.v5.1,Sapur.017G097100.v5.1,Sapur.017G097200.v5.1,Sapur.017G097300.v5.1,Sapur.017G097600.v5.1,Sapur.017G097700.v5.1,Sapur.017G097800.v5.1	gene-LOC123884437,gene-LOC123887361,gene-LOC123887363,gene-LOC123901181	gene-LOC107408960,gene-LOC107414233,gene-LOC107414238,gene-LOC107415963,gene-LOC107415976,gene-LOC107416010,gene-LOC107416018,gene-LOC107416031,gene-LOC107416080,gene-LOC107418762,gene-LOC107423056,gene-LOC107423060,gene-LOC107423065,gene-LOC107423066,gene-LOC107423118,gene-LOC107423140,gene-LOC107423142,gene-LOC112493224,gene-LOC125418548,gene-LOC125418582,gene-LOC125420276,gene-LOC125420420,gen…
OG0000115	gene-IFM89_030145	Cs_ont_2g022290,Cs_ont_2g022300,Cs_ont_2g025990	gene-LOC108460587	Iba02G010580,Iba04G003280,Iba05G012180	gene_LITCHI012886.m1,gene_LITCHI021024.m1,gene_LITCHI021025.m1,gene_LITCHI021025.m10,gene_LITCHI021025.m11,gene_LITCHI021025.m12,gene_LITCHI021025.m13,gene_LITCHI021025.m14,gene_LITCHI021025.m15,gene_LITCHI021025.m2,gene_LITCHI021025.m3,gene_LITCHI021025.m4,gene_LITCHI021025.m5,gene_LITCHI021025.m6,gene_LITCHI021025.m7,gene_LITCHI021025.m8,gene_LITCHI021025.m9,gene_LITCHI021028.m1	Lus10017717.g.BGIv1.0,Lus10017718.g.BGIv1.0,Lus10033678.g.BGIv1.0	MBI02_g23559_MAGBIO,MBI07_g30193_MAGBIO	Pso01G31190.0,Pso01G31210.0,Pso01G46250.0,Pso02G67240.0,Pso02G67250.0,Pso05G52690.0,Pso06G10270.0,Pso11G04710.0,PsoUNG16790.0,PsoUNG36690.0	Sesame21098	Sapur.017G005500.v5.1,Sapur.017G005700.v5.1	gene-LOC123890463,gene-LOC123890598,gene-LOC123892153,gene-LOC123910933	gene-LOC107417281,gene-LOC107417300,gene-LOC107417418,gene-LOC107417422,gene-LOC107434071,gene-LOC112491411,gene-LOC125421819,gene-LOC125422038
OG0000116	gene-IFM89_027705,gene-IFM89_033823	Cs_ont_2g027920,Cs_ont_5g044820,Cs_ont_7g023460	gene-LOC108457487,gene-LOC108457718,gene-LOC108484577,gene-LOC108486222,gene-LOC108489908	Iba01G018500,Iba01G057840,Iba04G014320,Iba04G027030	gene_LITCHI004807.m1,gene_LITCHI004807.m10,gene_LITCHI004807.m11,gene_LITCHI004807.m12,gene_LITCHI004807.m2,gene_LITCHI004807.m3,gene_LITCHI004807.m4,gene_LITCHI004807.m5,gene_LITCHI004807.m6,gene_LITCHI004807.m7,gene_LITCHI004807.m8,gene_LITCHI004807.m9,gene_LITCHI020626.m1,gene_LITCHI022517.m1	Lus10000144.g.BGIv1.0,Lus10006231.g.BGIv1.0,Lus10006463.g.BGIv1.0,Lus10014587.g.BGIv1.0,Lus10022294.g.BGIv1.0,Lus10032097.g.BGIv1.0,Lus10033043.g.BGIv1.0	MBI10_g42237_MAGBIO	Pso01G11990.0,Pso05G43540.0	Sesame03660,Sesame17595,Sesame23723	Sapur.008G148600.v5.1,Sapur.010G021400.v5.1,Sapur.012G066600.v5.1,Sapur.016G215500.v5.1,Sapur.15WG103900.v5.1,Sapur.15ZG086400.v5.1	gene-LOC123891614,gene-LOC123898324,gene-LOC123906216,gene-LOC123907395,gene-LOC123910888,gene-LOC123917035	gene-LOC107415255,gene-LOC107418218,gene-LOC107428456
OG0000117	gene-IFM89_013114,gene-IFM89_036911	Cs_ont_7g013870,Cs_ont_8g014980	gene-LOC108450169,gene-LOC108457654,gene-LOC108461965,gene-LOC108479426,gene-LOC108481738,gene-LOC108485611	Iba01G019270,Iba02G043850,Iba03G001740,Iba06G025990	gene_LITCHI020220.m1,gene_LITCHI020220.m2,gene_LITCHI020220.m3,gene_LITCHI021682.m1,gene_LITCHI021682.m2,gene_LITCHI021682.m3,gene_LITCHI021682.m4,gene_LITCHI030320.m1,gene_LITCHI030320.m2,gene_LITCHI030334.m1,gene_LITCHI030338.m1,gene_LITCHI030338.m2,gene_LITCHI030338.m3,gene_LITCHI030354.m1	Lus10016739.g.BGIv1.0,Lus10016740.g.BGIv1.0,Lus10022434.g.BGIv1.0,Lus10032517.g.BGIv1.0,Lus10043017.g.BGIv1.0	MBI07_g42021_MAGBIO,MBI11_g11954_MAGBIO,MBI11_g17284_MAGBIO	Pso02G27760.0,Pso02G66580.0,Pso03G02340.0,Pso03G02350.0,Pso04G30930.0,Pso05G05140.0,Pso07G34260.0	Sesame01152,Sesame05002	Sapur.001G055900.v5.1,Sapur.003G118100.v5.1,Sapur.012G083900.v5.1,Sapur.15WG127400.v5.1,Sapur.15WG127600.v5.1,Sapur.15ZG109600.v5.1,Sapur.15ZG109800.v5.1	gene-LOC123916057,gene-LOC123917952,gene-LOC123917954	gene-LOC107424617
OG0000118	gene-IFM89_008733,gene-IFM89_017756,gene-IFM89_020275,gene-IFM89_032712	Cs_ont_2g006640,Cs_ont_5g034920	gene-LOC108450318,gene-LOC108452999,gene-LOC108485389	Iba04G018250,Iba04G018260,Iba04G018270,Iba04G026280,Iba06G002690	gene_LITCHI016063.m1,gene_LITCHI016063.m2,gene_LITCHI016063.m3,gene_LITCHI016063.m4	Lus10031579.g.BGIv1.0	MBI02_g09903_MAGBIO,MBI18_g30343_MAGBIO,MBI18_g39157_MAGBIO,MBI18_g44348_MAGBIO	Pso01G01250.0,Pso01G22600.0,Pso03G01320.0,Pso04G17630.0,Pso05G53830.0,Pso06G12450.0,Pso07G34550.0,PsoUNG35420.0		Sapur.004G015300.v5.1,Sapur.004G015400.v5.1,Sapur.004G015500.v5.1,Sapur.004G015600.v5.1,Sapur.004G015700.v5.1,Sapur.004G015800.v5.1,Sapur.004G015900.v5.1,Sapur.004G016000.v5.1,Sapur.011G016500.v5.1,Sapur.011G016600.v5.1,Sapur.011G016800.v5.1	gene-LOC123882345	gene-LOC107405388,gene-LOC107405707,gene-LOC107412818,gene-LOC107412841,gene-LOC107412842,gene-LOC107418156,gene-LOC107420586,gene-LOC107420610,gene-LOC107421918,gene-LOC107422264,gene-LOC107422266,gene-LOC107423550,gene-LOC125423508
OG0000119		Cs_ont_2g017640	gene-LOC108451058,gene-LOC108451120,gene-LOC108452665,gene-LOC108452693,gene-LOC108452708,gene-LOC108452710,gene-LOC108452820,gene-LOC108462609,gene-LOC108463671,gene-LOC108465218,gene-LOC108465414,gene-LOC108466178,gene-LOC108466243,gene-LOC108466863,gene-LOC108471630,gene-LOC108473202,gene-LOC108473940,gene-LOC108474157,gene-LOC108474922,gene-LOC108478977,gene-LOC108479467,gene-LOC108488372,gen…	Iba05G032440,Iba05G032450		Lus10043087.g.BGIv1.0,Lus10043088.g.BGIv1.0		Pso06G15100.0		Sapur.007G033300.v5.1,Sapur.010G105800.v5.1,Sapur.017G054000.v5.1,Sapur.017G054100.v5.1,Sapur.019G054500.v5.1,Sapur.019G066900.v5.1,Sapur.019G067000.v5.1,Sapur.019G067100.v5.1,Sapur.019G067200.v5.1,Sapur.019G067300.v5.1,Sapur.019G067400.v5.1,Sapur.019G067500.v5.1,Sapur.019G072800.v5.1,Sapur.019G072900.v5.1	gene-LOC123913909,gene-LOC123914937,gene-LOC123914939,gene-LOC123922424,gene-LOC123922426,gene-LOC123922431,gene-LOC123922432,gene-LOC123922433,gene-LOC123922434	gene-LOC107416994,gene-LOC107416996
OG0000120							MBI01_g21234_MAGBIO,MBI02_g14194_MAGBIO,MBI03_g26341_MAGBIO,MBI04_g00361_MAGBIO,MBI05_g02409_MAGBIO,MBI05_g16264_MAGBIO,MBI05_g22562_MAGBIO,MBI05_g42971_MAGBIO,MBI05_g43776_MAGBIO,MBI07_g16920_MAGBIO,MBI07_g18987_MAGBIO,MBI07_g30989_MAGBIO,MBI08_g18056_MAGBIO,MBI08_g23081_MAGBIO,MBI08_g40157_MAGBIO,MBI09_g40762_MAGBIO,MBI10_g08540_MAGBIO,MBI10_g15887_MAGBIO,MBI11_g40880_MAGBIO,MBI11_g43230_MAGBIO…
OG0000121							MBI02_g02473_MAGBIO,MBI02_g05217_MAGBIO,MBI02_g07157_MAGBIO,MBI02_g15150_MAGBIO,MBI02_g15257_MAGBIO,MBI02_g30897_MAGBIO,MBI02_g30898_MAGBIO,MBI03_g05131_MAGBIO,MBI03_g28957_MAGBIO,MBI04_g09500_MAGBIO,MBI04_g40438_MAGBIO,MBI04_g45412_MAGBIO,MBI05_g27113_MAGBIO,MBI05_g36591_MAGBIO,MBI06_g24640_MAGBIO,MBI07_g24342_MAGBIO,MBI07_g30182_MAGBIO,MBI07_g30183_MAGBIO,MBI07_g44406_MAGBIO,MBI08_g33652_MAGBIO…
OG0000122	gene-IFM89_002290,gene-IFM89_005514,gene-IFM89_038210	Cs_ont_4g005660,Cs_ont_5g010840,Cs_ont_9g006370	gene-LOC108452427,gene-LOC108456416,gene-LOC108457631,gene-LOC108463783,gene-LOC108467695,gene-LOC108472786	Iba04G015790	gene_LITCHI014879.m1,gene_LITCHI016581.m1,gene_LITCHI026166.m1,gene_LITCHI026166.m10,gene_LITCHI026166.m11,gene_LITCHI026166.m12,gene_LITCHI026166.m13,gene_LITCHI026166.m2,gene_LITCHI026166.m3,gene_LITCHI026166.m4,gene_LITCHI026166.m5,gene_LITCHI026166.m6,gene_LITCHI026166.m7,gene_LITCHI026166.m8,gene_LITCHI026166.m9	Lus10000049.g.BGIv1.0,Lus10000492.g.BGIv1.0,Lus10006618.g.BGIv1.0,Lus10013797.g.BGIv1.0,Lus10014698.g.BGIv1.0,Lus10022083.g.BGIv1.0,Lus10039376.g.BGIv1.0	MBI01_g20343_MAGBIO,MBI04_g27912_MAGBIO,MBI11_g02085_MAGBIO	Pso02G30160.0,Pso02G46750.0,Pso02G63590.0	Sesame00243,Sesame10938,Sesame18951	Sapur.002G036700.v5.1,Sapur.005G170100.v5.1,Sapur.006G186900.v5.1,Sapur.008G127500.v5.1,Sapur.010G065900.v5.1	gene-LOC123889910,gene-LOC123894233,gene-LOC123922538	gene-LOC107420051,gene-LOC107423122,gene-LOC107425896
OG0000123	gene-IFM89_008098,gene-IFM89_009793,gene-IFM89_009794,gene-IFM89_009795,gene-IFM89_017070,gene-IFM89_017071,gene-IFM89_026872,gene-IFM89_031818	Cs_ont_2g015520,Cs_ont_2g015530,Cs_ont_2g015540,Cs_ont_2g015550,Cs_ont_2g015560,Cs_ont_2g015570,Cs_ont_2g022650,Cs_ont_2g022700		Iba01G048260	gene_LITCHI015663.m1,gene_LITCHI021576.m1,gene_LITCHI021576.m2,gene_LITCHI021576.m3	Lus10006352.g.BGIv1.0,Lus10006353.g.BGIv1.0,Lus10006721.g.BGIv1.0,Lus10008742.g.BGIv1.0,Lus10014148.g.BGIv1.0,Lus10017825.g.BGIv1.0,Lus10024486.g.BGIv1.0	MBI07_g11498_MAGBIO,MBI07_g39647_MAGBIO,MBI07_g42375_MAGBIO	Pso01G04990.0,Pso01G05080.0,Pso01G05630.0,Pso01G05670.0,Pso02G38540.0,Pso02G38550.0,Pso02G54720.0,Pso05G17450.0,Pso05G48120.0,Pso05G50040.0,Pso05G50100.0,Pso05G50120.0,Pso06G20190.0	Sesame02889,Sesame07775	Sapur.016G151100.v5.1,Sapur.016G249600.v5.1	gene-LOC123889437,gene-LOC123889766,gene-LOC123907755,gene-LOC123907761	gene-LOC107416425,gene-LOC107427149,gene-LOC125421118
OG0000124	gene-IFM89_007908,gene-IFM89_007909,gene-IFM89_007910,gene-IFM89_007911,gene-IFM89_029225,gene-IFM89_029227,gene-IFM89_029228,gene-IFM89_029229,gene-IFM89_029230,gene-IFM89_029231,gene-IFM89_029232	Cs_ont_3g013700,Cs_ont_3g013710,Cs_ont_4g026790	gene-LOC108452160,gene-LOC108472051,gene-LOC108486561	Iba05G003610,Iba05G003620,Iba05G003630	gene_LITCHI010868.m1,gene_LITCHI010868.m2,gene_LITCHI010874.m1,gene_LITCHI010875.m1,gene_LITCHI010876.m1,gene_LITCHI010877.m1,gene_LITCHI010878.m1	Lus10018712.g.BGIv1.0,Lus10032856.g.BGIv1.0		Pso02G01040.0,Pso03G36980.0,Pso06G22730.0,Pso06G24140.0,Pso07G38900.0,Pso09G08960.0	Sesame02677,Sesame02678,Sesame02679,Sesame02680,Sesame21134	Sapur.002G098300.v5.1,Sapur.002G098400.v5.1,Sapur.002G098700.v5.1,Sapur.002G098800.v5.1,Sapur.014G011100.v5.1,Sapur.014G011200.v5.1,Sapur.014G011300.v5.1,Sapur.014G011400.v5.1		gene-LOC107410314,gene-LOC107420505,gene-LOC107420507,gene-LOC107420524,gene-LOC107428665,gene-LOC107433678,gene-LOC107433700
OG0000125	gene-IFM89_000351,gene-IFM89_000365,gene-IFM89_016266	Cs_ont_6g009750,Cs_ont_6g009860,Cs_ont_7g009920	gene-LOC108455511,gene-LOC108460939,gene-LOC108463682,gene-LOC108466505,gene-LOC108481195,gene-LOC108489336	Iba01G017060,Iba02G028870,Iba04G033510,Iba06G001320,Iba06G012220	gene_LITCHI019005.m1,gene_LITCHI019005.m2,gene_LITCHI019005.m3,gene_LITCHI019005.m4,gene_LITCHI019005.m5,gene_LITCHI019021.m1,gene_LITCHI027050.m1,gene_LITCHI027050.m2,gene_LITCHI027050.m3,gene_LITCHI027050.m4	Lus10008958.g.BGIv1.0,Lus10012285.g.BGIv1.0,Lus10013603.g.BGIv1.0,Lus10015992.g.BGIv1.0,Lus10016190.g.BGIv1.0,Lus10016200.g.BGIv1.0,Lus10021248.g.BGIv1.0,Lus10028862.g.BGIv1.0,Lus10029346.g.BGIv1.0,Lus10029358.g.BGIv1.0	MBI11_g46655_MAGBIO	Pso09G05440.0,Pso09G22420.0,Pso11G34360.0	Sesame07333	Sapur.006G162900.v5.1,Sapur.006G163900.v5.1,Sapur.008G009300.v5.1,Sapur.010G198000.v5.1,Sapur.016G061100.v5.1,Sapur.016G062000.v5.1	gene-LOC123890298,gene-LOC123898466,gene-LOC123905938,gene-LOC123909853	gene-LOC107430444,gene-LOC107433607,gene-LOC107433642
OG0000126	gene-IFM89_000468,gene-IFM89_005372,gene-IFM89_005373,gene-IFM89_005374,gene-IFM89_005467,gene-IFM89_023227,gene-IFM89_026292,gene-IFM89_037943		gene-LOC108471653,gene-LOC108471654,gene-LOC108488783	Iba02G032550,Iba02G032760,Iba02G032770	gene_LITCHI027193.m1,gene_LITCHI027196.m1		MBI17_g04592_MAGBIO,MBI17_g09878_MAGBIO,MBI17_g39801_MAGBIO,MBI17_g39803_MAGBIO	Pso01G03540.0,Pso01G13800.0,Pso01G13810.0,Pso01G13820.0,Pso02G03640.0,Pso02G03660.0,Pso03G01160.0,Pso03G01170.0,Pso03G39770.0,Pso03G39790.0,Pso05G41160.0,Pso06G01930.0,Pso06G39390.0,Pso07G12920.0,Pso07G35520.0,Pso07G36140.0,Pso10G15750.0,Pso10G19060.0,PsoUNG02840.0		Sapur.008G018600.v5.1,Sapur.008G018700.v5.1,Sapur.008G018900.v5.1,Sapur.008G019000.v5.1,Sapur.008G019100.v5.1,Sapur.019G071200.v5.1,Sapur.019G071300.v5.1,Sapur.019G071500.v5.1,Sapur.019G071600.v5.1		gene-LOC107416406,gene-LOC107416408,gene-LOC107416409,gene-LOC107416410,gene-LOC107416411,gene-LOC107416452,gene-LOC107434725
OG0000127	gene-IFM89_009990	Cs_ont_3g005830,Cs_ont_3g005860	gene-LOC108450025,gene-LOC108457488,gene-LOC108461278	Iba01G039790,Iba05G017020,Iba05G017030	gene_LITCHI011672.m1,gene_LITCHI011672.m2,gene_LITCHI011674.m1	Lus10008252.g.BGIv1.0,Lus10016932.g.BGIv1.0	MBI17_g21482_MAGBIO,MBI17_g24657_MAGBIO,MBI17_g24658_MAGBIO	Pso01G35920.0,Pso02G17380.0,Pso02G51180.0,Pso02G60570.0,Pso03G12060.0,Pso03G27040.0,Pso03G27050.0,Pso03G27060.0,Pso03G27070.0,Pso03G27090.0,Pso03G27100.0,Pso03G27120.0,Pso03G27170.0,Pso03G27180.0,Pso03G51690.0,Pso06G21500.0,Pso08G16010.0,Pso08G16020.0,Pso08G16070.0,Pso08G16130.0,Pso08G16150.0,Pso08G16160.0	Sesame02050,Sesame02051,Sesame02052,Sesame02064,Sesame06061	Sapur.013G100800.v5.1,Sapur.013G101200.v5.1	gene-LOC123914102	gene-LOC107421481,gene-LOC107421482,gene-LOC107421485,gene-LOC107421490,gene-LOC107434522,gene-LOC107434528,gene-LOC107434529,gene-LOC107435582
OG0000128			gene-LOC108455002,gene-LOC108455003,gene-LOC108455004,gene-LOC108455006,gene-LOC108455008,gene-LOC108455177,gene-LOC108455182,gene-LOC108455387,gene-LOC108455630,gene-LOC108455645,gene-LOC108456615,gene-LOC108456616,gene-LOC108456617,gene-LOC108456618,gene-LOC108456619,gene-LOC108456620,gene-LOC108456621,gene-LOC108456622,gene-LOC108456623,gene-LOC108456624,gene-LOC108456625,gene-LOC108456626,gen…	Iba01G061010,Iba01G061060,Iba01G061070,Iba01G061080,Iba01G061100,Iba01G061380,Iba01G061410,Iba01G061620,Iba01G061760,Iba03G019720,Iba06G014640,Ibaptg000022lG000350,Ibaptg000022lG000680,Ibaptg000022lG000760,Ibaptg000033lG000050					Sesame11276,Sesame20886,Sesame20950,Sesame22671,Sesame22678,Sesame22687
OG0000129							MBI01_g08781_MAGBIO,MBI01_g21243_MAGBIO,MBI01_g24431_MAGBIO,MBI01_g38230_MAGBIO,MBI03_g03959_MAGBIO,MBI04_g06616_MAGBIO,MBI04_g35063_MAGBIO,MBI05_g26192_MAGBIO,MBI05_g38419_MAGBIO,MBI05_g38492_MAGBIO,MBI05_g42968_MAGBIO,MBI06_g43221_MAGBIO,MBI07_g09895_MAGBIO,MBI07_g25509_MAGBIO,MBI08_g12691_MAGBIO,MBI08_g12702_MAGBIO,MBI08_g40002_MAGBIO,MBI09_g08662_MAGBIO,MBI09_g16153_MAGBIO,MBI09_g23869_MAGBIO…
OG0000130							MBI01_g09126_MAGBIO,MBI01_g14621_MAGBIO,MBI01_g36967_MAGBIO,MBI01_g43845_MAGBIO,MBI01_g46571_MAGBIO,MBI01_g46572_MAGBIO,MBI03_g41151_MAGBIO,MBI03_g41545_MAGBIO,MBI05_g00180_MAGBIO,MBI05_g04590_MAGBIO,MBI05_g09834_MAGBIO,MBI05_g18067_MAGBIO,MBI06_g14650_MAGBIO,MBI06_g17846_MAGBIO,MBI06_g23037_MAGBIO,MBI06_g31816_MAGBIO,MBI06_g38763_MAGBIO,MBI07_g35494_MAGBIO,MBI08_g02106_MAGBIO,MBI08_g29201_MAGBIO…
OG0000131	gene-IFM89_003714,gene-IFM89_003715,gene-IFM89_003718,gene-IFM89_008574,gene-IFM89_008583,gene-IFM89_013554,gene-IFM89_015818,gene-IFM89_015856	Cs_ont_3g011120,Cs_ont_3g011130,Cs_ont_3g011140	gene-LOC108470815	Iba01G035630,Iba01G035650,Iba07G009150	gene_LITCHI010540.m1,gene_LITCHI028493.m1	Lus10000993.g.BGIv1.0,Lus10010943.g.BGIv1.0,Lus10024583.g.BGIv1.0,Lus10031388.g.BGIv1.0,Lus10032220.g.BGIv1.0,Lus10041055.g.BGIv1.0	MBI05_g34727_MAGBIO	Pso01G17260.0,Pso01G17340.0,Pso01G17350.0,Pso01G17470.0,Pso03G25060.0,Pso05G21930.0,Pso06G19860.0,Pso06G39180.0,Pso06G39240.0,Pso06G39260.0,Pso06G39280.0,Pso06G39330.0,Pso06G39370.0,Pso08G04490.0,Pso08G43200.0,PsoUNG35720.0		Sapur.002G078900.v5.1,Sapur.016G188900.v5.1,Sapur.016G189300.v5.1,Sapur.016G189700.v5.1,Sapur.017G040100.v5.1,Sapur.017G040300.v5.1	gene-LOC123894854,gene-LOC123918197	gene-LOC107403484,gene-LOC107403486,gene-LOC107403487,gene-LOC107418046,gene-LOC107418069,gene-LOC125423122
OG0000132	gene-IFM89_022607,gene-IFM89_022608	Cs_ont_1g017500,Cs_ont_4g004710,Cs_ont_4g009010	gene-LOC108467294,gene-LOC108480854,gene-LOC108482393,gene-LOC108483920,gene-LOC108489518	Iba05G012890,Iba07G029650	gene_LITCHI017210.m1,gene_LITCHI017210.m2,gene_LITCHI017210.m3,gene_LITCHI017210.m4,gene_LITCHI017210.m5,gene_LITCHI017210.m6,gene_LITCHI017210.m7,gene_LITCHI017210.m8,gene_LITCHI017210.m9,gene_LITCHI017745.m1,gene_LITCHI017745.m2,gene_LITCHI017745.m3,gene_LITCHI017745.m4,gene_LITCHI017745.m5,gene_LITCHI017745.m6,gene_LITCHI030478.m5	Lus10005483.g.BGIv1.0,Lus10005484.g.BGIv1.0,Lus10006036.g.BGIv1.0,Lus10011125.g.BGIv1.0,Lus10012964.g.BGIv1.0,Lus10014149.g.BGIv1.0,Lus10025823.g.BGIv1.0,Lus10034963.g.BGIv1.0,Lus10037561.g.BGIv1.0,Lus10038278.g.BGIv1.0,Lus10043025.g.BGIv1.0	MBI01_g10138_MAGBIO,MBI04_g26783_MAGBIO	Pso02G35370.0,Pso02G58140.0,Pso10G26440.0,PsoUNG28900.0		Sapur.001G161800.v5.1,Sapur.006G195400.v5.1,Sapur.018G036200.v5.1,Sapur.018G063600.v5.1	gene-LOC123893670,gene-LOC123915507	gene-LOC107420388,gene-LOC107432838,gene-LOC107435345
OG0000133	gene-IFM89_005777						MBI01_g01264_MAGBIO,MBI01_g02776_MAGBIO,MBI01_g33694_MAGBIO,MBI02_g41952_MAGBIO,MBI02_g42758_MAGBIO,MBI03_g12760_MAGBIO,MBI04_g11436_MAGBIO,MBI04_g13686_MAGBIO,MBI04_g22181_MAGBIO,MBI04_g42244_MAGBIO,MBI07_g09569_MAGBIO,MBI07_g11723_MAGBIO,MBI07_g32591_MAGBIO,MBI07_g45918_MAGBIO,MBI08_g15722_MAGBIO,MBI08_g18844_MAGBIO,MBI08_g40001_MAGBIO,MBI09_g03199_MAGBIO,MBI09_g03203_MAGBIO,MBI09_g43873_MAGBIO…
OG0000134							MBI01_g13739_MAGBIO,MBI01_g14245_MAGBIO,MBI02_g11173_MAGBIO,MBI03_g00029_MAGBIO,MBI03_g10294_MAGBIO,MBI03_g18480_MAGBIO,MBI03_g18946_MAGBIO,MBI03_g30212_MAGBIO,MBI04_g32244_MAGBIO,MBI04_g41105_MAGBIO,MBI05_g01284_MAGBIO,MBI05_g12578_MAGBIO,MBI05_g13268_MAGBIO,MBI05_g22763_MAGBIO,MBI05_g33298_MAGBIO,MBI05_g37665_MAGBIO,MBI05_g43912_MAGBIO,MBI06_g00024_MAGBIO,MBI06_g15026_MAGBIO,MBI07_g05959_MAGBIO…
OG0000135	gene-IFM89_003483,gene-IFM89_022682,gene-IFM89_032446	Cs_ont_4g023500,Cs_ont_5g023240,Cs_ont_7g014040	gene-LOC108450832,gene-LOC108452730,gene-LOC108469453,gene-LOC108484964	Iba01G050810,Iba01G052250,Iba02G030100,Iba02G030110,Iba02G030120,Iba02G030130,Iba03G036710,Iba05G001570	gene_LITCHI020200.m1,gene_LITCHI020200.m2,gene_LITCHI021568.m1,gene_LITCHI022687.m1,gene_LITCHI022692.m1,gene_LITCHI022696.m1	Lus10041537.g.BGIv1.0	MBI14_g19939_MAGBIO,MBI14_g28629_MAGBIO,MBI14_g34694_MAGBIO,MBI14_g45558_MAGBIO	Pso01G17460.0,Pso02G27530.0,Pso02G53200.0,Pso03G52640.0,Pso03G52650.0,Pso06G34910.0,Pso08G06520.0,Pso08G22830.0		Sapur.013G017500.v5.1,Sapur.018G095700.v5.1,Sapur.018G095900.v5.1		gene-LOC107414056,gene-LOC107414057,gene-LOC107414060,gene-LOC107414063,gene-LOC107427233,gene-LOC107427234,gene-LOC107427240,gene-LOC107427241,gene-LOC107427244,gene-LOC112491015,gene-LOC112492883,gene-LOC125421581,gene-LOC125421585
OG0000136	gene-IFM89_007552,gene-IFM89_007558,gene-IFM89_017653,gene-IFM89_017654,gene-IFM89_039815	Cs_ont_2g007560,Cs_ont_2g031840,Cs_ont_3g005820,Cs_ont_7g015970,Cs_ont_7g015990			gene_LITCHI028720.m1,gene_LITCHI030444.m1,gene_LITCHI030446.m1		MBI02_g07196_MAGBIO,MBI18_g10592_MAGBIO	Pso01G14010.0,Pso01G14020.0,Pso01G14030.0,Pso01G14040.0,Pso01G14050.0,Pso01G14060.0,Pso01G14120.0,Pso01G39140.0,Pso01G39150.0,Pso02G24620.0,Pso02G24650.0,Pso02G31760.0,Pso02G36960.0,Pso02G53770.0,Pso02G56230.0,Pso02G56290.0,Pso02G62150.0,Pso02G62160.0,Pso02G69680.0,Pso03G24550.0,Pso03G54650.0,Pso04G17540.0,Pso05G19020.0,Pso05G22500.0,Pso06G17700.0,Pso06G17710.0,Pso06G39440.0,Pso06G39450.0,Pso06G3…	Sesame12659			gene-LOC107413922,gene-LOC107413947,gene-LOC107414307,gene-LOC107427386,gene-LOC107434923
OG0000137	gene-IFM89_009149,gene-IFM89_014312,gene-IFM89_021279,gene-IFM89_025836,gene-IFM89_035331,gene-IFM89_035463	Cs_ont_1g013660,Cs_ont_2g017350,Cs_ont_3g018180,Cs_ont_4g006450,Cs_ont_5g013250	gene-LOC108457081,gene-LOC108471742,gene-LOC108487479	Iba01G041160,Iba02G044170,Iba03G021860	gene_LITCHI016632.m1,gene_LITCHI017543.m1	Lus10033026.g.BGIv1.0	MBI01_g15489_MAGBIO,MBI01_g44540_MAGBIO,MBI02_g18918_MAGBIO,MBI02_g38753_MAGBIO,MBI04_g22949_MAGBIO,MBI04_g38196_MAGBIO,MBI04_g42208_MAGBIO,MBI04_g46760_MAGBIO,MBI07_g02006_MAGBIO,MBI15_g14838_MAGBIO,MBI19_g06756_MAGBIO,MBI19_g25582_MAGBIO	Pso01G41540.0,Pso01G42900.0,Pso01G55060.0,Pso03G33160.0,Pso04G30200.0,Pso05G06680.0,Pso06G01570.0,Pso07G00570.0,Pso07G19080.0,Pso08G21000.0		Sapur.003G016400.v5.1,Sapur.018G032600.v5.1,Sapur.T051800.v5.1	gene-LOC123881737,gene-LOC123921529,gene-LOC123924039	gene-LOC107407809,gene-LOC107416998,gene-LOC107423874,gene-LOC107426560,gene-LOC107429013
OG0000138	gene-IFM89_036207,gene-IFM89_036208	Cs_ont_3g005350	gene-LOC108484350,gene-LOC108484870,gene-LOC108484871,gene-LOC108484874,gene-LOC108485754	Iba03G009470,Iba03G009480	gene_LITCHI003250.m1,gene_LITCHI003254.m1,gene_LITCHI003260.m1,gene_LITCHI010471.m1,gene_LITCHI010945.m1,gene_LITCHI010948.m1,gene_LITCHI010948.m2,gene_LITCHI010948.m3,gene_LITCHI010948.m4,gene_LITCHI010948.m5	Lus10024809.g.BGIv1.0	MBI07_g21388_MAGBIO,MBI07_g33313_MAGBIO,MBI15_g24854_MAGBIO,MBI15_g33912_MAGBIO,MBI16_g17114_MAGBIO	Pso01G01480.0,Pso01G11450.0,Pso01G21970.0,Pso01G21980.0,Pso01G32680.0,Pso01G32690.0,Pso05G02430.0,Pso05G42540.0,Pso05G44100.0,Pso06G24990.0,Pso06G25000.0,Pso06G25010.0,Pso06G25020.0,Pso06G34970.0,Pso06G35010.0		Sapur.014G015200.v5.1	gene-LOC123915861,gene-LOC123917098,gene-LOC123917592,gene-LOC123917594,gene-LOC123917754,gene-LOC123917785,gene-LOC123918375	gene-LOC107419963,gene-LOC107419978,gene-LOC107419989,gene-LOC107419990
OG0000139	gene-IFM89_012783,gene-IFM89_022789	Cs_ont_2g016270,Cs_ont_5g019290,Cs_ont_5g021150,Cs_ont_5g024540,Cs_ont_5g033270,Cs_ont_5g036110,Cs_ont_6g017860,Cs_ont_6g025810,Cs_ont_9g017120,Cs_ont_9g017820	gene-LOC108487695	Iba01G022040,Iba01G022140,Iba01G049830,Iba03G012320,Iba03G030540,Iba04G027140,Iba05G012610,Iba06G024020	gene_LITCHI000222.m1,gene_LITCHI000602.m1,gene_LITCHI000606.m1,gene_LITCHI000855.m1,gene_LITCHI000947.m1,gene_LITCHI001089.m1,gene_LITCHI002505.m1,gene_LITCHI003922.m1,gene_LITCHI006524.m1,gene_LITCHI006841.m1,gene_LITCHI007528.m1,gene_LITCHI008321.m1,gene_LITCHI011969.m1,gene_LITCHI014837.m1,gene_LITCHI015576.m1,gene_LITCHI015607.m1,gene_LITCHI016080.m1,gene_LITCHI017068.m1,gene_LITCHI019945.m1,…			Pso05G15770.0				gene-LOC125420615,gene-LOC125423110,gene-LOC125424101
OG0000140	gene-IFM89_002065,gene-IFM89_015265	Cs_ont_6g007320,Cs_ont_7g008210,Cs_ont_8g006900	gene-LOC108452129,gene-LOC108457166,gene-LOC108465289,gene-LOC108488597	Iba03G004920,Iba07G013460,Iba07G015320,Iba07G015370	gene_LITCHI018772.m1,gene_LITCHI018772.m2,gene_LITCHI018772.m3,gene_LITCHI018772.m4,gene_LITCHI018772.m5,gene_LITCHI024522.m2,gene_LITCHI024522.m3,gene_LITCHI024526.m1,gene_LITCHI027173.m1,gene_LITCHI027173.m2	Lus10008646.g.BGIv1.0,Lus10009387.g.BGIv1.0,Lus10020539.g.BGIv1.0	MBI01_g39689_MAGBIO,MBI17_g30595_MAGBIO	Pso02G24550.0,Pso09G12870.0,Pso11G05710.0,Pso11G05730.0,Pso11G05750.0,Pso11G05890.0,Pso11G26880.0,PsoUNG18110.0,PsoUNG18150.0,PsoUNG18250.0		Sapur.004G142500.v5.1,Sapur.006G095700.v5.1,Sapur.008G017800.v5.1,Sapur.009G118500.v5.1,Sapur.010G187300.v5.1	gene-LOC123904321,gene-LOC123910511,gene-LOC123911734,gene-LOC123920020,gene-LOC123920040,gene-LOC123920564	gene-LOC107410606,gene-LOC107413066,gene-LOC107413190,gene-LOC107432151
OG0000141	gene-IFM89_017526,gene-IFM89_030476	Cs_ont_Un000440,Cs_ont_Un005470		Ibaptg000021lG000030,Ibaptg000034lG000120,Ibaptg000042lG000130,Ibaptg000050lG000050,Ibaptg000068lG000050,Ibaptg000088lG000060,Ibaptg000097lG000030,Ibaptg000101lG000030,Ibaptg000116lG000030,Ibaptg000156lG000060,Ibaptg000176lG000020,Ibaptg000208lG000030,Ibaptg000220lG000030,Ibaptg000222lG000030,Ibaptg000234lG000030,Ibaptg000238lG000080,Ibaptg000245lG000040,Ibaptg000246lG000040,Ibaptg000277lG000090,…				Pso01G29480.0,Pso01G51130.0,Pso03G09270.0,Pso03G40140.0,Pso04G27610.0,Pso04G32130.0,Pso05G46810.0,Pso05G46850.0,Pso05G46930.0,Pso05G46970.0,Pso05G47000.0,Pso05G47410.0,Pso05G47510.0,Pso05G47550.0,Pso07G24800.0,Pso07G31550.0,Pso09G28330.0,Pso10G12940.0,Pso11G23730.0,Pso11G30590.0,PsoUNG36540.0,PsoUNG38560.0				gene-LOC125420198
OG0000142		Cs_ont_9g002000,Cs_ont_9g002010,Cs_ont_9g002020,Cs_ont_9g002040,Cs_ont_9g002060,Cs_ont_9g002100,Cs_ont_9g003950	gene-LOC108488355,gene-LOC108488405,gene-LOC108488590		gene_LITCHI014417.m1,gene_LITCHI014418.m1	Lus10005608.g.BGIv1.0,Lus10014508.g.BGIv1.0,Lus10015339.g.BGIv1.0,Lus10032178.g.BGIv1.0,Lus10039454.g.BGIv1.0	MBI06_g35209_MAGBIO,MBI14_g31149_MAGBIO,MBI16_g42517_MAGBIO,MBI18_g04567_MAGBIO,MBI19_g05145_MAGBIO	Pso01G07840.0,Pso01G07860.0,Pso03G54680.0,Pso03G55280.0,Pso03G55330.0,Pso03G55410.0,Pso03G55420.0,Pso04G17240.0,Pso04G17250.0,Pso04G17260.0,Pso04G17270.0,Pso05G19420.0,Pso05G19430.0,Pso05G19440.0,Pso05G49570.0,Pso10G01070.0,Pso10G01110.0,Pso10G01130.0,Pso10G01690.0	Sesame05227,Sesame05229,Sesame05235,Sesame05236	Sapur.15WG080600.v5.1,Sapur.15ZG059900.v5.1	gene-LOC123882076,gene-LOC123882078,gene-LOC123882079	gene-LOC107426313,gene-LOC107429000,gene-LOC107433241
OG0000143								Pso01G08780.0,Pso01G24710.0,Pso01G48700.0,Pso01G51760.0,Pso02G11000.0,Pso02G16180.0,Pso02G34820.0,Pso02G47620.0,Pso02G50210.0,Pso03G05200.0,Pso03G06010.0,Pso03G08780.0,Pso03G19460.0,Pso03G25910.0,Pso03G46640.0,Pso04G18700.0,Pso04G21600.0,Pso04G25220.0,Pso04G27450.0,Pso04G31190.0,Pso05G23140.0,Pso05G36830.0,Pso05G40580.0,Pso06G06800.0,Pso06G34980.0,Pso06G38990.0,Pso08G09100.0,Pso08G12870.0,Pso08G1…
OG0000144								Pso01G00570.0,Pso01G00580.0,Pso01G00590.0,Pso01G00600.0,Pso01G00610.0,Pso01G00620.0,Pso01G00630.0,Pso01G00640.0,Pso01G00650.0,Pso01G00660.0,Pso01G00680.0,Pso01G09630.0,Pso01G09640.0,Pso01G09680.0,Pso01G09700.0,Pso01G09720.0,Pso01G09730.0,Pso01G09740.0,Pso01G09750.0,Pso01G09780.0,Pso01G09790.0,Pso01G09800.0,Pso01G09810.0,Pso01G52640.0,Pso01G52650.0,Pso04G16450.0,Pso05G25110.0,Pso05G45450.0,Pso05G4…
OG0000145	gene-IFM89_004679,gene-IFM89_008626	Cs_ont_1g004360	gene-LOC108462278,gene-LOC108462279,gene-LOC108468966,gene-LOC108481758,gene-LOC108481760,gene-LOC108481761,gene-LOC108481762,gene-LOC108481763,gene-LOC108481764	Iba01G003390,Iba01G038930,Iba03G036930	gene_LITCHI029342.m1,gene_LITCHI029342.m2,gene_LITCHI029342.m3,gene_LITCHI029342.m4,gene_LITCHI029342.m5,gene_LITCHI029342.m6,gene_LITCHI029344.m1,gene_LITCHI029394.m3,gene_LITCHI029394.m5		MBI02_g03989_MAGBIO,MBI02_g32477_MAGBIO,MBI18_g24170_MAGBIO,MBI18_g24172_MAGBIO,MBI18_g24173_MAGBIO,MBI18_g25947_MAGBIO,MBI18_g33701_MAGBIO,MBI18_g38722_MAGBIO,MBI18_g38723_MAGBIO	Pso01G44630.0,Pso01G56720.0,Pso02G67960.0,Pso04G18740.0,Pso05G17860.0,Pso06G00080.0,Pso06G12070.0,Pso07G37180.0		Sapur.004G016900.v5.1,Sapur.011G024500.v5.1,Sapur.011G024600.v5.1,Sapur.011G024800.v5.1,Sapur.011G024900.v5.1,Sapur.011G025000.v5.1,Sapur.011G025300.v5.1,Sapur.011G025500.v5.1,Sapur.011G025600.v5.1,Sapur.011G025700.v5.1	gene-LOC123893247
OG0000146	gene-IFM89_018057,gene-IFM89_029516	Cs_ont_2g015860,Cs_ont_6g007500,Cs_ont_9g010190,Cs_ont_9g010210,Cs_ont_9g010220,Cs_ont_9g010230,Cs_ont_9g010240	gene-LOC108472966,gene-LOC108474423,gene-LOC108475664,gene-LOC108475751		gene_LITCHI021084.m1,gene_LITCHI021085.m1,gene_LITCHI021086.m1,gene_LITCHI021086.m2			Pso01G21160.0,Pso05G51410.0,Pso05G51440.0,Pso05G51450.0,Pso05G51470.0,Pso05G51480.0,Pso05G55010.0,Pso05G55030.0,Pso09G30050.0,Pso09G30070.0,Pso09G30080.0,Pso09G30100.0,Pso09G30110.0,Pso09G30130.0,Pso09G30140.0,Pso11G10530.0,Pso11G10670.0,Pso11G10690.0,Pso11G10710.0,Pso11G10720.0,PsoUNG11710.0		Sapur.013G127600.v5.1	gene-LOC123921400	gene-LOC107416547,gene-LOC107416580,gene-LOC107416634,gene-LOC107416637,gene-LOC107416638,gene-LOC107416640,gene-LOC107428120,gene-LOC112491292,gene-LOC125418632,gene-LOC125419533,gene-LOC125419630,gene-LOC125419687
OG0000147	gene-IFM89_002410,gene-IFM89_003064,gene-IFM89_003065	Cs_ont_4g003000,Cs_ont_4g006630	gene-LOC108470198,gene-LOC108486137,gene-LOC108486138	Iba02G021350,Iba02G032900,Iba06G029540,Iba07G030090	gene_LITCHI016670.m1,gene_LITCHI016670.m2,gene_LITCHI017042.m1,gene_LITCHI017042.m2,gene_LITCHI017042.m3,gene_LITCHI017042.m4,gene_LITCHI017042.m5,gene_LITCHI017042.m6,gene_LITCHI017042.m7,gene_LITCHI017042.m8,gene_LITCHI017042.m9	Lus10019420.g.BGIv1.0,Lus10019441.g.BGIv1.0,Lus10043276.g.BGIv1.0,Lus10043297.g.BGIv1.0	MBI01_g34138_MAGBIO,MBI01_g42339_MAGBIO	Pso03G22910.0,Pso05G24460.0,Pso05G24470.0,Pso08G10140.0	Sesame00152,Sesame04368,Sesame09555,Sesame19293,Sesame19294	Sapur.006G207200.v5.1,Sapur.006G207300.v5.1,Sapur.018G025600.v5.1,Sapur.018G025700.v5.1	gene-LOC123899004,gene-LOC123899005,gene-LOC123899006,gene-LOC123899007,gene-LOC123899008,gene-LOC123899009,gene-LOC123921424	gene-LOC107421217,gene-LOC107421233,gene-LOC107432390
OG0000148	gene-IFM89_000374	Cs_ont_7g021200	gene-LOC108486282	Iba05G039550	gene_LITCHI005327.m1,gene_LITCHI005327.m10,gene_LITCHI005327.m11,gene_LITCHI005327.m12,gene_LITCHI005327.m13,gene_LITCHI005327.m14,gene_LITCHI005327.m15,gene_LITCHI005327.m16,gene_LITCHI005327.m17,gene_LITCHI005327.m18,gene_LITCHI005327.m19,gene_LITCHI005327.m2,gene_LITCHI005327.m20,gene_LITCHI005327.m21,gene_LITCHI005327.m22,gene_LITCHI005327.m23,gene_LITCHI005327.m24,gene_LITCHI005327.m25,gene_…	Lus10018033.g.BGIv1.0,Lus10042029.g.BGIv1.0	MBI19_g41556_MAGBIO		Sesame03478	Sapur.001G105600.v5.1	gene-LOC123888258	gene-LOC107429045
OG0000149			gene-LOC108485418	Iba01G043480,Iba01G043490,Iba01G043500,Iba01G043510,Iba01G043540,Iba01G043560,Iba01G043570,Iba05G011330,Iba05G011340,Iba06G020230	gene_LITCHI006220.m1	Lus10009898.g.BGIv1.0,Lus10009900.g.BGIv1.0,Lus10009902.g.BGIv1.0,Lus10024208.g.BGIv1.0	MBI03_g20384_MAGBIO,MBI03_g20385_MAGBIO			Sapur.008G060300.v5.1,Sapur.008G060500.v5.1,Sapur.010G047200.v5.1,Sapur.010G189600.v5.1,Sapur.010G189700.v5.1,Sapur.010G189800.v5.1,Sapur.010G190100.v5.1,Sapur.010G190200.v5.1,Sapur.010G190600.v5.1,Sapur.010G190700.v5.1,Sapur.010G190900.v5.1,Sapur.010G191100.v5.1,Sapur.010G191200.v5.1,Sapur.010G191300.v5.1,Sapur.016G280000.v5.1	gene-LOC123917743,gene-LOC123917746,gene-LOC123917748	gene-LOC107404034,gene-LOC107404035,gene-LOC107404036,gene-LOC107405827,gene-LOC107405828,gene-LOC107405830,gene-LOC107405831,gene-LOC107405832,gene-LOC107429673,gene-LOC107429740,gene-LOC107429741,gene-LOC107435792,gene-LOC107435794,gene-LOC107435795,gene-LOC125418791,gene-LOC125418792
OG0000150	gene-IFM89_004530,gene-IFM89_004531,gene-IFM89_004532,gene-IFM89_028284,gene-IFM89_028285	Cs_ont_2g004870,Cs_ont_8g027020,Cs_ont_8g027070,Cs_ont_8g027120,Cs_ont_8g027190	gene-LOC108459872,gene-LOC108478816	Iba03G016320,Iba04G021810,Iba04G021820,Iba05G011730,Iba05G012570	gene_LITCHI001382.m1	Lus10007102.g.BGIv1.0,Lus10012479.g.BGIv1.0,Lus10020480.g.BGIv1.0,Lus10020481.g.BGIv1.0,Lus10020491.g.BGIv1.0,Lus10020492.g.BGIv1.0,Lus10020493.g.BGIv1.0	MBI16_g05016_MAGBIO,MBI16_g08486_MAGBIO,MBI16_g09807_MAGBIO	Pso02G34350.0,Pso02G59280.0,Pso02G59330.0		Sapur.009G065100.v5.1,Sapur.016G170900.v5.1,Sapur.016G171000.v5.1,Sapur.016G171100.v5.1,Sapur.016G171200.v5.1,Sapur.016G171300.v5.1,Sapur.016G171400.v5.1,Sapur.016G171500.v5.1,Sapur.016G171600.v5.1,Sapur.016G171700.v5.1	gene-LOC123883732,gene-LOC123883823,gene-LOC123886660,gene-LOC123908775	gene-LOC107427101,gene-LOC107427102,gene-LOC107427439,gene-LOC107427472,gene-LOC125424132,gene-LOC125424133
OG0000151	gene-IFM89_038466		gene-LOC108479591,gene-LOC108479592	Iba05G022420,Iba05G024130,Iba05G024150,Iba05G024160,Iba05G024170,Iba05G024370	gene_LITCHI025582.m1		MBI04_g18020_MAGBIO,MBI04_g28553_MAGBIO,MBI04_g33410_MAGBIO,MBI04_g43158_MAGBIO,MBI12_g02353_MAGBIO,MBI12_g02354_MAGBIO,MBI13_g07370_MAGBIO,MBI13_g23450_MAGBIO,MBI16_g21174_MAGBIO,MBI16_g21176_MAGBIO,MBI16_g22908_MAGBIO	Pso04G12070.0,Pso04G12100.0,Pso04G12110.0,Pso04G12120.0,Pso04G12130.0,Pso04G12150.0,Pso04G14670.0,Pso08G11300.0,Pso08G11350.0,Pso08G11360.0,Pso08G11400.0,Pso08G11450.0	Sesame00350,Sesame00359	Sapur.002G122700.v5.1,Sapur.002G122800.v5.1	gene-LOC123889260,gene-LOC123889261,gene-LOC123889262,gene-LOC123892774,gene-LOC123892775,gene-LOC123892776,gene-LOC123892778,gene-LOC123892779,gene-LOC123892780,gene-LOC123892781,gene-LOC123902966,gene-LOC123907716,gene-LOC123908921,gene-LOC123924376
OG0000152	gene-IFM89_001034,gene-IFM89_001035,gene-IFM89_001037,gene-IFM89_006094,gene-IFM89_014692,gene-IFM89_017001,gene-IFM89_018804,gene-IFM89_023419,gene-IFM89_025878,gene-IFM89_025879,gene-IFM89_025881,gene-IFM89_035718,gene-IFM89_035719,gene-IFM89_035727,gene-IFM89_035730,gene-IFM89_036589,gene-IFM89_036590		gene-LOC108461707,gene-LOC108462513,gene-LOC108462671,gene-LOC108463270,gene-LOC108463382,gene-LOC108463529,gene-LOC108475113,gene-LOC108481388,gene-LOC108481391,gene-LOC108481395,gene-LOC108481401,gene-LOC108482247,gene-LOC108482391	Iba02G017460				Pso01G14280.0,Pso01G14420.0,Pso01G22330.0,Pso01G51890.0,Pso01G56760.0,Pso02G61190.0,Pso02G68100.0,Pso02G68330.0,Pso03G20080.0,Pso04G13750.0,Pso06G02320.0,Pso07G15660.0,Pso08G05740.0,Pso08G31410.0,Pso08G39880.0,PsoUNG01150.0,PsoUNG11530.0	Sesame05109,Sesame08909,Sesame21581
OG0000153	gene-IFM89_013084,gene-IFM89_035209						MBI01_g27613_MAGBIO,MBI02_g21187_MAGBIO,MBI02_g38362_MAGBIO,MBI03_g12764_MAGBIO,MBI03_g12771_MAGBIO,MBI03_g31881_MAGBIO,MBI03_g40521_MAGBIO,MBI04_g19012_MAGBIO,MBI04_g26264_MAGBIO,MBI04_g32481_MAGBIO,MBI04_g42250_MAGBIO,MBI05_g04116_MAGBIO,MBI05_g14242_MAGBIO,MBI05_g20007_MAGBIO,MBI08_g05364_MAGBIO,MBI09_g13929_MAGBIO,MBI09_g39168_MAGBIO,MBI10_g04438_MAGBIO,MBI11_g12649_MAGBIO,MBI11_g29583_MAGBIO…
OG0000154	gene-IFM89_028808,gene-IFM89_029024	Cs_ont_4g000680	gene-LOC108450969,gene-LOC108463777,gene-LOC108473671,gene-LOC108486227	Iba05G001120,Iba05G005770	gene_LITCHI016813.m1,gene_LITCHI016813.m10,gene_LITCHI016813.m11,gene_LITCHI016813.m12,gene_LITCHI016813.m13,gene_LITCHI016813.m14,gene_LITCHI016813.m15,gene_LITCHI016813.m16,gene_LITCHI016813.m17,gene_LITCHI016813.m18,gene_LITCHI016813.m19,gene_LITCHI016813.m2,gene_LITCHI016813.m20,gene_LITCHI016813.m21,gene_LITCHI016813.m22,gene_LITCHI016813.m23,gene_LITCHI016813.m24,gene_LITCHI016813.m25,gene_…	Lus10020145.g.BGIv1.0,Lus10026226.g.BGIv1.0,Lus10026941.g.BGIv1.0,Lus10042443.g.BGIv1.0	MBI14_g19441_MAGBIO,MBI16_g27294_MAGBIO	Pso03G06180.0,Pso07G25840.0	Sesame00088,Sesame09443	Sapur.006G224400.v5.1,Sapur.018G005000.v5.1	gene-LOC123893640,gene-LOC123900073,gene-LOC123907431	gene-LOC107420775
OG0000155	gene-IFM89_019431	Cs_ont_6g018090,Cs_ont_6g022170,Cs_ont_7g004100	gene-LOC108453242,gene-LOC108454104,gene-LOC108457795,gene-LOC108461162,gene-LOC108461282,gene-LOC108461469,gene-LOC108467255,gene-LOC108484511	Iba04G026430,Iba06G003480,Iba06G019140,Iba07G012430	gene_LITCHI018468.m1,gene_LITCHI018680.m1,gene_LITCHI018680.m4,gene_LITCHI024839.m1,gene_LITCHI024839.m2	Lus10003984.g.BGIv1.0,Lus10004944.g.BGIv1.0,Lus10005443.g.BGIv1.0,Lus10005890.g.BGIv1.0,Lus10007698.g.BGIv1.0,Lus10023430.g.BGIv1.0,Lus10024423.g.BGIv1.0,Lus10025309.g.BGIv1.0,Lus10040856.g.BGIv1.0	MBI05_g43629_MAGBIO,MBI17_g21891_MAGBIO	Pso04G32380.0,Pso09G07530.0,Pso11G02700.0,PsoUNG14180.0	Sesame08723,Sesame15434,Sesame20422	Sapur.008G039700.v5.1,Sapur.009G020400.v5.1,Sapur.010G164700.v5.1,Sapur.016G129600.v5.1	gene-LOC123888775,gene-LOC123905316,gene-LOC123918514,gene-LOC123924108	gene-LOC107406392,gene-LOC107411064,gene-LOC107413536,gene-LOC107432831
OG0000156		Cs_ont_7g009990		Iba01G003960,Iba01G007770,Iba01G007780,Iba01G018010,Iba01G046990,Iba02G012790,Iba02G020780,Iba02G028360,Iba02G031270,Iba02G043200,Iba02G043250,Iba03G018340,Iba03G018780,Iba03G044790,Iba04G006740,Iba04G019100,Iba05G019280,Iba06G004660,Iba06G011460,Iba06G016120,Iba06G017060,Iba06G026660,Iba07G010330	gene_LITCHI000336.m1		MBI18_g20362_MAGBIO	Pso01G07410.0,Pso02G50090.0,Pso07G08390.0,Pso07G14520.0			gene-LOC123886525,gene-LOC123886591,gene-LOC123889091,gene-LOC123893725,gene-LOC123895462,gene-LOC123916060,gene-LOC123918926	gene-LOC107414641,gene-LOC107418114,gene-LOC107418116,gene-LOC107418117,gene-LOC107423379,gene-LOC107435597,gene-LOC125420732,gene-LOC125420775,gene-LOC125420867,gene-LOC125422585,gene-LOC125422931,gene-LOC125423194,gene-LOC125423684,gene-LOC125423685
OG0000157		Cs_ont_8g007530	gene-LOC108455063,gene-LOC108456328	Iba04G008430	gene_LITCHI024479.m1,gene_LITCHI024479.m2	Lus10019187.g.BGIv1.0,Lus10036824.g.BGIv1.0		Pso01G08050.0,Pso01G18520.0,Pso01G18600.0,Pso01G18760.0,Pso01G21090.0,Pso01G21100.0,Pso01G32450.0,Pso01G32460.0,Pso01G32470.0,Pso01G32480.0,Pso02G23660.0,Pso02G55400.0,Pso02G67030.0,Pso02G69110.0,Pso05G49970.0,Pso06G25230.0,Pso06G35650.0,Pso06G38090.0,Pso06G38230.0,Pso06G38250.0,Pso06G38270.0,Pso08G13710.0,Pso11G04170.0,PsoUNG06200.0,PsoUNG16170.0		Sapur.009G115100.v5.1,Sapur.009G115200.v5.1,Sapur.019G072400.v5.1,Sapur.019G072500.v5.1,Sapur.019G072600.v5.1	gene-LOC123921408,gene-LOC123921873,gene-LOC123921874,gene-LOC123922466,gene-LOC123923396,gene-LOC123923571	gene-LOC107432632,gene-LOC107432633,gene-LOC107432634,gene-LOC107432639,gene-LOC107432646,gene-LOC112493555,gene-LOC125421101
OG0000158										Sapur.004G109000.v5.1,Sapur.004G109300.v5.1,Sapur.004G109500.v5.1,Sapur.007G063100.v5.1,Sapur.012G044100.v5.1,Sapur.017G046700.v5.1,Sapur.017G046800.v5.1,Sapur.017G047100.v5.1,Sapur.017G047300.v5.1,Sapur.017G047600.v5.1,Sapur.017G048000.v5.1,Sapur.017G048400.v5.1,Sapur.017G048800.v5.1,Sapur.017G061900.v5.1,Sapur.017G062400.v5.1,Sapur.018G043300.v5.1,Sapur.018G043400.v5.1,Sapur.019G059900.v5.1,Sap…
OG0000159	gene-IFM89_001663,gene-IFM89_001673,gene-IFM89_001707,gene-IFM89_001711,gene-IFM89_001712,gene-IFM89_004573,gene-IFM89_005088,gene-IFM89_006881,gene-IFM89_008629,gene-IFM89_011964,gene-IFM89_011965,gene-IFM89_014706,gene-IFM89_026574,gene-IFM89_026575	Cs_ont_3g021150,Cs_ont_5g002970,Cs_ont_5g002980,Cs_ont_5g002990,Cs_ont_5g003010	gene-LOC108450889,gene-LOC108450892,gene-LOC108451491	Iba01G036960,Iba04G031360,Iba04G031370		Lus10000191.g.BGIv1.0,Lus10014099.g.BGIv1.0,Lus10014101.g.BGIv1.0,Lus10019813.g.BGIv1.0,Lus10019815.g.BGIv1.0,Lus10024445.g.BGIv1.0,Lus10028949.g.BGIv1.0,Lus10029851.g.BGIv1.0,Lus10037860.g.BGIv1.0,Lus10039878.g.BGIv1.0,Lus10039879.g.BGIv1.0	MBI19_g27939_MAGBIO	Pso01G53500.0,Pso01G54660.0,Pso06G02940.0,Pso07G00840.0,Pso07G00850.0,Pso07G00860.0,Pso08G21260.0		Sapur.007G126600.v5.1	gene-LOC123896212,gene-LOC123896222	gene-LOC107426131,gene-LOC107431184,gene-LOC125423610
OG0000160	gene-IFM89_017680	Cs_ont_2g007350,Cs_ont_5g032650	gene-LOC108483726,gene-LOC108489901	Iba01G024420,Iba02G001470	gene_LITCHI012567.m1,gene_LITCHI012567.m10,gene_LITCHI012567.m11,gene_LITCHI012567.m12,gene_LITCHI012567.m13,gene_LITCHI012567.m14,gene_LITCHI012567.m15,gene_LITCHI012567.m16,gene_LITCHI012567.m17,gene_LITCHI012567.m18,gene_LITCHI012567.m19,gene_LITCHI012567.m2,gene_LITCHI012567.m20,gene_LITCHI012567.m21,gene_LITCHI012567.m22,gene_LITCHI012567.m23,gene_LITCHI012567.m24,gene_LITCHI012567.m25,gene_…	Lus10023292.g.BGIv1.0,Lus10038515.g.BGIv1.0	MBI03_g18945_MAGBIO,MBI16_g18970_MAGBIO	Pso01G50200.0,Pso06G07420.0	Sesame12667,Sesame23219	Sapur.011G103600.v5.1,Sapur.016G282000.v5.1	gene-LOC123897913	gene-LOC107413833,gene-LOC107423332
OG0000161	gene-IFM89_025948,gene-IFM89_037643	Cs_ont_3g002900,Cs_ont_7g007040,Cs_ont_8g020670	gene-LOC108461150,gene-LOC108476419,gene-LOC108483373,gene-LOC108484892,gene-LOC108487218	Iba05G002770,Iba05G008230,Iba05G033370,Iba06G022240,Iba07G017280,Iba07G028830,Iba07G028840	gene_LITCHI001885.m1,gene_LITCHI010214.m1,gene_LITCHI010214.m2	Lus10002103.g.BGIv1.0,Lus10017487.g.BGIv1.0,Lus10017489.g.BGIv1.0,Lus10024303.g.BGIv1.0,Lus10028797.g.BGIv1.0,Lus10037951.g.BGIv1.0,Lus10038684.g.BGIv1.0		Pso01G28340.0,Pso02G48950.0,Pso03G49230.0,Pso06G29410.0,Pso09G11460.0,Pso11G28020.0,PsoUNG37020.0	Sesame07354,Sesame11491,Sesame14876,Sesame17839	Sapur.002G021400.v5.1,Sapur.004G120300.v5.1,Sapur.005G186800.v5.1,Sapur.009G096300.v5.1,Sapur.010G182700.v5.1,Sapur.010G182900.v5.1	gene-LOC123886845,gene-LOC123918363,gene-LOC123919959	gene-LOC107413362,gene-LOC107420476,gene-LOC107426701
OG0000162		Cs_ont_1g020690,Cs_ont_1g020710,Cs_ont_1g020730,Cs_ont_1g020750		Iba01G020540,Iba03G036890	gene_LITCHI029956.m1	Lus10019705.g.BGIv1.0,Lus10033910.g.BGIv1.0	MBI15_g19880_MAGBIO	Pso01G01640.0,Pso01G13560.0,Pso01G15210.0,Pso01G29730.0,Pso01G41820.0,Pso02G30760.0,Pso02G35780.0,Pso02G39050.0,Pso02G62260.0,Pso02G71090.0,Pso03G13580.0,Pso03G16820.0,Pso03G30160.0,Pso03G57370.0,Pso04G09770.0,Pso04G17560.0,Pso05G19060.0,Pso05G29780.0,Pso05G32320.0,Pso05G32880.0,Pso05G33850.0,Pso05G35150.0,Pso05G40990.0,Pso05G53570.0,Pso05G53580.0,Pso07G38610.0,Pso08G10290.0,Pso09G00180.0,Pso09G0…
OG0000163		Cs_ont_3g020170	gene-LOC108455055	Iba01G013340,Iba01G037490,Iba01G039550,Iba06G017850			MBI01_g38590_MAGBIO,MBI02_g12202_MAGBIO,MBI05_g01276_MAGBIO,MBI05_g28467_MAGBIO,MBI06_g00018_MAGBIO,MBI06_g05816_MAGBIO,MBI06_g41344_MAGBIO,MBI07_g25287_MAGBIO,MBI09_g43507_MAGBIO,MBI09_g46738_MAGBIO,MBI10_g25980_MAGBIO,MBI10_g35201_MAGBIO,MBI11_g15901_MAGBIO,MBI11_g26449_MAGBIO,MBI13_g01090_MAGBIO,MBI13_g11935_MAGBIO,MBI13_g16079_MAGBIO,MBI13_g37860_MAGBIO,MBI13_g40120_MAGBIO,MBI14_g23484_MAGBIO…	Pso01G26220.0,Pso02G38820.0
OG0000164			gene-LOC108455664,gene-LOC108478088								gene-LOC123881620,gene-LOC123883741,gene-LOC123886100,gene-LOC123886198,gene-LOC123886425,gene-LOC123886496,gene-LOC123886511,gene-LOC123886512,gene-LOC123886610,gene-LOC123886674,gene-LOC123886754,gene-LOC123889081,gene-LOC123889487,gene-LOC123889719,gene-LOC123891981,gene-LOC123892323,gene-LOC123892377,gene-LOC123894544,gene-LOC123895373,gene-LOC123895398,gene-LOC123895695,gene-LOC123895727,gen…	gene-LOC125418899
OG0000165				Iba06G012740,Iba07G015460,Iba07G015470	gene_LITCHI010161.m2,gene_LITCHI010162.m1,gene_LITCHI010163.m1,gene_LITCHI010167.m1	Lus10004517.g.BGIv1.0,Lus10010066.g.BGIv1.0,Lus10012395.g.BGIv1.0,Lus10012399.g.BGIv1.0,Lus10012400.g.BGIv1.0,Lus10024315.g.BGIv1.0,Lus10033172.g.BGIv1.0,Lus10033173.g.BGIv1.0,Lus10034502.g.BGIv1.0,Lus10034505.g.BGIv1.0	MBI10_g11254_MAGBIO,MBI10_g14633_MAGBIO,MBI11_g12230_MAGBIO,MBI11_g28435_MAGBIO,MBI11_g31731_MAGBIO,MBI14_g21492_MAGBIO,MBI14_g42954_MAGBIO			Sapur.002G019100.v5.1,Sapur.002G019200.v5.1,Sapur.002G019300.v5.1,Sapur.002G019400.v5.1,Sapur.002G019500.v5.1,Sapur.005G189200.v5.1,Sapur.006G140200.v5.1,Sapur.006G140400.v5.1,Sapur.006G140500.v5.1,Sapur.016G170800.v5.1	gene-LOC123881699,gene-LOC123887109,gene-LOC123887119,gene-LOC123887134,gene-LOC123888668,gene-LOC123893234,gene-LOC123919465,gene-LOC123920260,gene-LOC123920261,gene-LOC123920263,gene-LOC123920920,gene-LOC123920921,gene-LOC123921368,gene-LOC123923141,gene-LOC123923315,gene-LOC123924143
OG0000166											gene-LOC123882500,gene-LOC123885613,gene-LOC123885732,gene-LOC123887466,gene-LOC123888415,gene-LOC123888439,gene-LOC123888441,gene-LOC123888454,gene-LOC123888456,gene-LOC123889080,gene-LOC123890518,gene-LOC123891537,gene-LOC123891563,gene-LOC123891604,gene-LOC123891853,gene-LOC123891914,gene-LOC123891993,gene-LOC123891994,gene-LOC123891995,gene-LOC123892011,gene-LOC123892012,gene-LOC123892051,gen…
OG0000167												gene-LOC107403734,gene-LOC107406495,gene-LOC107406498,gene-LOC107408671,gene-LOC107415624,gene-LOC107417430,gene-LOC107417455,gene-LOC107417460,gene-LOC107417466,gene-LOC107417477,gene-LOC107417749,gene-LOC107417752,gene-LOC107417762,gene-LOC107417902,gene-LOC107419294,gene-LOC107419692,gene-LOC107421366,gene-LOC107422028,gene-LOC107422261,gene-LOC107422282,gene-LOC107422384,gene-LOC107422419,gen…
OG0000168	gene-IFM89_000181,gene-IFM89_008951,gene-IFM89_026586	Cs_ont_9g022470,Cs_ont_9g022480,Cs_ont_9g022490,Cs_ont_9g022610	gene-LOC108462688,gene-LOC108463096,gene-LOC108476246,gene-LOC108476255,gene-LOC108477503,gene-LOC108478979,gene-LOC108479921,gene-LOC108487450	Iba05G014650,Iba05G035880,Iba07G024770	gene_LITCHI009011.m1,gene_LITCHI009018.m1,gene_LITCHI009019.m1,gene_LITCHI023534.m1,gene_LITCHI023558.m1,gene_LITCHI031203.m1	Lus10042989.g.BGIv1.0		Pso08G39010.0,Pso09G00040.0,PsoUNG13790.0	Sesame02802,Sesame02857,Sesame07022,Sesame07024,Sesame12362	Sapur.001G007700.v5.1,Sapur.003G163500.v5.1,Sapur.005G032700.v5.1,Sapur.013G060700.v5.1,Sapur.013G067800.v5.1,Sapur.013G070500.v5.1,Sapur.018G104000.v5.1		gene-LOC107404419,gene-LOC107410438,gene-LOC107410439,gene-LOC107414202,gene-LOC107417656,gene-LOC107425608,gene-LOC107425619,gene-LOC112489722,gene-LOC112490550
OG0000169	gene-IFM89_036151,gene-IFM89_039013		gene-LOC108451722,gene-LOC108451723,gene-LOC108451725,gene-LOC108451726,gene-LOC108451728,gene-LOC108451729,gene-LOC108458779,gene-LOC108458782,gene-LOC108458784,gene-LOC108458786,gene-LOC108458787,gene-LOC108469071				MBI18_g02452_MAGBIO		Sesame06819,Sesame06825,Sesame06842,Sesame10663	Sapur.012G021600.v5.1,Sapur.012G021800.v5.1,Sapur.15WG019400.v5.1,Sapur.15ZG019100.v5.1	gene-LOC123882812,gene-LOC123889991,gene-LOC123905292,gene-LOC123905372,gene-LOC123905790,gene-LOC123917767,gene-LOC123919026	gene-LOC107404495,gene-LOC107412428,gene-LOC107413323,gene-LOC107414619,gene-LOC107414620,gene-LOC107421900,gene-LOC107423497,gene-LOC107423984,gene-LOC107433512,gene-LOC112489095,gene-LOC112489099,gene-LOC112489737,gene-LOC112489739,gene-LOC125418721,gene-LOC125420246,gene-LOC125423350,gene-LOC125423460,gene-LOC125423461,gene-LOC125423462
OG0000170	gene-IFM89_005206,gene-IFM89_016437,gene-IFM89_021520	Cs_ont_2g029990,Cs_ont_5g005180	gene-LOC108451320,gene-LOC108451801,gene-LOC108456926,gene-LOC108474033,gene-LOC108485527	Iba01G047400,Iba02G019140,Iba05G037210,Iba06G003200,Iba06G008150	gene_LITCHI023828.m1,gene_LITCHI026803.m1,gene_LITCHI026803.m2,gene_LITCHI026803.m4	Lus10002692.g.BGIv1.0,Lus10021488.g.BGIv1.0,Lus10022590.g.BGIv1.0,Lus10030210.g.BGIv1.0	MBI02_g12196_MAGBIO,MBI12_g38025_MAGBIO,MBI14_g00514_MAGBIO,MBI19_g10818_MAGBIO	Pso01G53290.0,Pso02G19070.0,Pso02G69770.0,Pso02G69780.0,Pso03G14170.0,Pso05G00170.0,Pso06G03120.0,Pso11G23900.0,PsoUNG26210.0,PsoUNG31070.0	Sesame10611,Sesame15915	Sapur.002G139600.v5.1,Sapur.009G011700.v5.1,Sapur.014G082100.v5.1,Sapur.016G119500.v5.1,Sapur.T170000.v5.1	gene-LOC123883486,gene-LOC123883487,gene-LOC123920502	gene-LOC107407086,gene-LOC107410429
OG0000171	gene-IFM89_015166,gene-IFM89_036511	Cs_ont_9g007510,Cs_ont_9g012020,Cs_ont_9g012070,Cs_ont_9g012080,Cs_ont_9g012170,Cs_ont_9g012450	gene-LOC108456082,gene-LOC108456193	Iba02G014100,Iba02G014130,Iba02G014330,Iba02G014340,Iba03G011960,Iba03G011970,Iba04G015940,Iba04G015950,Iba05G019000,Iba05G019090	gene_LITCHI015117.m1	Lus10004516.g.BGIv1.0,Lus10009871.g.BGIv1.0,Lus10010065.g.BGIv1.0,Lus10038338.g.BGIv1.0,Lus10039780.g.BGIv1.0	MBI18_g42639_MAGBIO,MBI18_g42640_MAGBIO,MBI18_g43809_MAGBIO	Pso01G15740.0,Pso02G22530.0,Pso09G21770.0		Sapur.001G034700.v5.1,Sapur.001G034800.v5.1,Sapur.001G034900.v5.1,Sapur.001G035500.v5.1,Sapur.001G035600.v5.1,Sapur.001G035800.v5.1,Sapur.001G035900.v5.1,Sapur.001G036100.v5.1,Sapur.001G036200.v5.1,Sapur.001G036300.v5.1,Sapur.001G036400.v5.1,Sapur.001G036500.v5.1,Sapur.001G036600.v5.1,Sapur.001G036700.v5.1,Sapur.001G036800.v5.1,Sapur.T149000.v5.1,Sapur.T149100.v5.1
OG0000172	gene-IFM89_024683,gene-IFM89_030331	Cs_ont_6g002580,Cs_ont_7g020620	gene-LOC108473378,gene-LOC108479655	Iba01G041310,Iba05G014490	gene_LITCHI005383.m1,gene_LITCHI005386.m1,gene_LITCHI019319.m1,gene_LITCHI019319.m10,gene_LITCHI019319.m11,gene_LITCHI019319.m12,gene_LITCHI019319.m13,gene_LITCHI019319.m2,gene_LITCHI019319.m3,gene_LITCHI019319.m4,gene_LITCHI019319.m5,gene_LITCHI019319.m6,gene_LITCHI019319.m7,gene_LITCHI019319.m8,gene_LITCHI019319.m9	Lus10005097.g.BGIv1.0,Lus10019208.g.BGIv1.0,Lus10031952.g.BGIv1.0,Lus10034355.g.BGIv1.0,Lus10035150.g.BGIv1.0,Lus10036844.g.BGIv1.0	MBI15_g27200_MAGBIO	Pso02G45290.0,Pso02G45300.0,Pso03G25940.0,Pso03G56700.0,Pso05G21050.0,Pso07G27160.0,Pso08G27290.0,Pso10G09150.0,Pso10G09170.0	Sesame00855,Sesame12904	Sapur.004G076100.v5.1,Sapur.008G090400.v5.1,Sapur.010G106800.v5.1,Sapur.017G085900.v5.1	gene-LOC123889870,gene-LOC123914391	gene-LOC107416513,gene-LOC107429131
OG0000173	gene-IFM89_004674	Cs_ont_2g033770,Cs_ont_7g029070		Iba02G048080,Iba03G003950,Iba03G003960,Iba07G008300,Iba07G009850,Iba07G016660	gene_LITCHI024092.m1,gene_LITCHI031618.m1,gene_LITCHI031618.m2,gene_LITCHI031619.m1,gene_LITCHI031619.m2	Lus10031234.g.BGIv1.0,Lus10031235.g.BGIv1.0,Lus10031251.g.BGIv1.0,Lus10031808.g.BGIv1.0		Pso03G21560.0,Pso03G21570.0,Pso05G26150.0,Pso11G09430.0		Sapur.003G160100.v5.1,Sapur.003G160200.v5.1	gene-LOC123881875,gene-LOC123881876,gene-LOC123894054,gene-LOC123897379,gene-LOC123906964,gene-LOC123906965,gene-LOC123908217,gene-LOC123912705,gene-LOC123913727,gene-LOC123913728,gene-LOC123913742,gene-LOC123913914,gene-LOC123916570,gene-LOC123916571,gene-LOC123916799,gene-LOC123917868,gene-LOC123921184,gene-LOC123921316,gene-LOC123922454,gene-LOC123923476,gene-LOC123924589,gene-LOC123924733	gene-LOC107412640,gene-LOC107412669,gene-LOC125421134
OG0000174	gene-IFM89_007685	Cs_ont_7g019170	gene-LOC108461705,gene-LOC108461706,gene-LOC108463079,gene-LOC108475459,gene-LOC108475518,gene-LOC108475562,gene-LOC108475576,gene-LOC108475620,gene-LOC108478296	Iba05G019030	gene_LITCHI005536.m1,gene_LITCHI005536.m2,gene_LITCHI006095.m1,gene_LITCHI007438.m1	Lus10010166.g.BGIv1.0,Lus10010167.g.BGIv1.0,Lus10013445.g.BGIv1.0,Lus10017372.g.BGIv1.0,Lus10017373.g.BGIv1.0,Lus10040999.g.BGIv1.0	MBI06_g27482_MAGBIO	Pso07G18680.0,Pso07G18690.0,Pso07G18700.0,Pso07G18710.0,Pso07G18720.0,Pso07G18730.0,Pso07G18750.0,Pso08G36510.0,Pso08G36520.0,Pso08G36530.0,Pso08G36540.0,Pso08G36560.0		Sapur.005G069600.v5.1,Sapur.005G069700.v5.1,Sapur.005G069800.v5.1,Sapur.005G069900.v5.1,Sapur.005G070200.v5.1,Sapur.007G070600.v5.1	gene-LOC123894140,gene-LOC123902373,gene-LOC123903308,gene-LOC123910946,gene-LOC123924413	gene-LOC107421956,gene-LOC107421958,gene-LOC107421959
OG0000175		Cs_ont_1g007490	gene-LOC108450878,gene-LOC108451582,gene-LOC108451709,gene-LOC108455574,gene-LOC108455594,gene-LOC108455618,gene-LOC108458830,gene-LOC108459212,gene-LOC108462204,gene-LOC108462257,gene-LOC108462544,gene-LOC108462726,gene-LOC108465080,gene-LOC108465718,gene-LOC108465963,gene-LOC108466156,gene-LOC108466183,gene-LOC108466403,gene-LOC108466417,gene-LOC108468672,gene-LOC108471555,gene-LOC108471594,gen…				MBI05_g05723_MAGBIO					gene-LOC125423469
OG0000176		Cs_ont_4g012710	gene-LOC108457027	Iba02G045780,Iba02G045790,Iba02G046040,Iba02G046050,Iba02G046060,Iba03G023170,Iba03G023180,Iba03G023320,Iba03G023330,Iba03G023340,Iba03G023360,Iba03G023370,Iba03G023380,Iba03G023420,Iba03G023430,Iba03G023450,Iba03G023490,Iba03G023560,Iba03G023570,Iba03G023580,Iba03G023590,Iba04G028010,Iba05G038580,Iba05G038590,Iba05G038600,Iba07G031490	gene_LITCHI000392.m2,gene_LITCHI023108.m1	Lus10009013.g.BGIv1.0,Lus10009644.g.BGIv1.0	MBI10_g07285_MAGBIO	Pso02G22700.0,Pso02G24370.0,Pso02G71440.0,Pso08G25380.0,Pso11G06540.0,PsoUNG19070.0		Sapur.012G033500.v5.1,Sapur.15WG032300.v5.1,Sapur.15ZG036100.v5.1	gene-LOC123902378,gene-LOC123924004,gene-LOC123924013	gene-LOC107404524,gene-LOC107404527,gene-LOC107428879,gene-LOC112489743
OG0000177				Ibaptg000034lG000060,Ibaptg000045lG000040,Ibaptg000048lG000110,Ibaptg000052lG000020,Ibaptg000053lG000030,Ibaptg000055lG000020,Ibaptg000059lG000100,Ibaptg000061lG000020,Ibaptg000062lG000100,Ibaptg000065lG000030,Ibaptg000068lG000110,Ibaptg000072lG000030,Ibaptg000080lG000050,Ibaptg000082lG000060,Ibaptg000086lG000050,Ibaptg000088lG000010,Ibaptg000121lG000020,Ibaptg000137lG000110,Ibaptg000151lG000100,…
OG0000178							MBI01_g04524_MAGBIO,MBI01_g09125_MAGBIO,MBI03_g29281_MAGBIO,MBI03_g29282_MAGBIO,MBI05_g12569_MAGBIO,MBI05_g14905_MAGBIO,MBI05_g15897_MAGBIO,MBI05_g19580_MAGBIO,MBI05_g22080_MAGBIO,MBI05_g40422_MAGBIO,MBI05_g47713_MAGBIO,MBI06_g23036_MAGBIO,MBI07_g26537_MAGBIO,MBI07_g32820_MAGBIO,MBI08_g12713_MAGBIO,MBI08_g29119_MAGBIO,MBI08_g36674_MAGBIO,MBI09_g08673_MAGBIO,MBI09_g23027_MAGBIO,MBI09_g23654_MAGBIO…	Pso01G30750.0
OG0000179											gene-LOC123886002,gene-LOC123886011,gene-LOC123886014,gene-LOC123886025,gene-LOC123886103,gene-LOC123886121,gene-LOC123886283,gene-LOC123886438,gene-LOC123886499,gene-LOC123886544,gene-LOC123886804,gene-LOC123886848,gene-LOC123888114,gene-LOC123888241,gene-LOC123890420,gene-LOC123890895,gene-LOC123890943,gene-LOC123891294,gene-LOC123891616,gene-LOC123891720,gene-LOC123891920,gene-LOC123892248,gen…
OG0000180	gene-IFM89_000064									Sapur.001G057800.v5.1,Sapur.002G123200.v5.1,Sapur.002G153300.v5.1,Sapur.003G000200.v5.1,Sapur.003G020200.v5.1,Sapur.004G082900.v5.1,Sapur.005G028000.v5.1,Sapur.005G075700.v5.1,Sapur.005G099700.v5.1,Sapur.005G135500.v5.1,Sapur.006G008100.v5.1,Sapur.006G053100.v5.1,Sapur.007G046300.v5.1,Sapur.007G057200.v5.1,Sapur.007G081300.v5.1,Sapur.008G160100.v5.1,Sapur.011G062100.v5.1,Sapur.011G067000.v5.1,Sap…
OG0000181	gene-IFM89_000378,gene-IFM89_006760,gene-IFM89_006762,gene-IFM89_006763,gene-IFM89_013503,gene-IFM89_013504,gene-IFM89_019476,gene-IFM89_027254	Cs_ont_5g014550,Cs_ont_5g041060	gene-LOC108471410,gene-LOC108477489,gene-LOC108478978	Iba02G028830,Iba03G043020	gene_LITCHI003374.m1,gene_LITCHI022905.m1	Lus10006680.g.BGIv1.0,Lus10006681.g.BGIv1.0,Lus10006682.g.BGIv1.0,Lus10006683.g.BGIv1.0,Lus10007025.g.BGIv1.0,Lus10007026.g.BGIv1.0,Lus10007027.g.BGIv1.0,Lus10007028.g.BGIv1.0	MBI05_g03212_MAGBIO,MBI05_g34682_MAGBIO,MBI05_g45562_MAGBIO,MBI15_g17263_MAGBIO,MBI15_g46227_MAGBIO	Pso09G13730.0,Pso09G22050.0,Pso11G20600.0	Sesame00346,Sesame10165,Sesame10166,Sesame10167,Sesame10168,Sesame10169,Sesame21228		gene-LOC123890113,gene-LOC123890116,gene-LOC123890117,gene-LOC123890118,gene-LOC123903285	gene-LOC107433059,gene-LOC107433063,gene-LOC107434618
OG0000182	gene-IFM89_008430,gene-IFM89_020646,gene-IFM89_028803	Cs_ont_5g002320,Cs_ont_5g040820,Cs_ont_9g024880	gene-LOC108455855,gene-LOC108472985,gene-LOC108482138,gene-LOC108482364	Iba02G003270,Iba02G022910,Iba03G018940,Iba03G026630,Iba05G035420	gene_LITCHI009244.m1,gene_LITCHI009244.m2,gene_LITCHI009244.m3,gene_LITCHI009244.m4,gene_LITCHI022932.m1,gene_LITCHI022932.m2,gene_LITCHI022932.m3,gene_LITCHI022932.m4,gene_LITCHI022932.m5,gene_LITCHI022932.m6,gene_LITCHI025598.m1,gene_LITCHI025598.m2,gene_LITCHI025598.m3,gene_LITCHI025598.m4,gene_LITCHI025598.m5	Lus10031665.g.BGIv1.0		Pso04G13140.0,Pso08G12270.0		Sapur.001G091900.v5.1,Sapur.002G123800.v5.1,Sapur.003G084400.v5.1,Sapur.012G102300.v5.1,Sapur.014G056000.v5.1,Sapur.15WG143100.v5.1,Sapur.15ZG125300.v5.1	gene-LOC123887274,gene-LOC123889491,gene-LOC123891263,gene-LOC123895534,gene-LOC123899112	gene-LOC107430150,gene-LOC107432650,gene-LOC125421449
OG0000183	gene-IFM89_005752		gene-LOC108458018,gene-LOC108477410,gene-LOC108486653		gene_LITCHI009366.m1,gene_LITCHI009374.m1		MBI10_g39119_MAGBIO,MBI14_g00924_MAGBIO,MBI14_g01379_MAGBIO,MBI14_g01382_MAGBIO,MBI14_g15201_MAGBIO,MBI14_g30655_MAGBIO,MBI14_g30656_MAGBIO,MBI14_g30663_MAGBIO,MBI14_g30903_MAGBIO,MBI14_g36848_MAGBIO,MBI14_g44938_MAGBIO,MBI14_g44940_MAGBIO,MBI15_g09157_MAGBIO,MBI15_g15198_MAGBIO,MBI15_g16381_MAGBIO,MBI15_g16861_MAGBIO,MBI15_g19201_MAGBIO,MBI15_g20152_MAGBIO,MBI15_g24991_MAGBIO,MBI15_g25902_MAGBIO…	Pso02G32630.0,Pso03G19060.0,Pso05G44420.0,PsoUNG11040.0			gene-LOC123910376	gene-LOC107414353
OG0000184	gene-IFM89_008706,gene-IFM89_019290	Cs_ont_2g019870,Cs_ont_4g016810	gene-LOC108451128,gene-LOC108461400,gene-LOC108469633,gene-LOC108478070	Iba01G023090,Iba02G000740,Iba03G045990,Iba05G032200	gene_LITCHI013349.m1,gene_LITCHI013349.m2,gene_LITCHI013349.m3,gene_LITCHI013349.m4,gene_LITCHI013349.m5,gene_LITCHI013349.m6,gene_LITCHI013349.m7,gene_LITCHI013349.m8,gene_LITCHI021199.m1,gene_LITCHI021199.m2	Lus10011168.g.BGIv1.0,Lus10015091.g.BGIv1.0,Lus10018494.g.BGIv1.0,Lus10031585.g.BGIv1.0,Lus10035827.g.BGIv1.0,Lus10036609.g.BGIv1.0,Lus10039705.g.BGIv1.0,Lus10043077.g.BGIv1.0	MBI13_g30232_MAGBIO,MBI18_g24146_MAGBIO	Pso01G43200.0,Pso06G12380.0,Pso10G03610.0	Sesame21556,Sesame22742,Sesame23043	Sapur.007G107000.v5.1,Sapur.011G097600.v5.1,Sapur.016G274900.v5.1	gene-LOC123897317,gene-LOC123899622,gene-LOC123900094,gene-LOC123910252,gene-LOC123921899	gene-LOC107417021,gene-LOC107431611
OG0000185	gene-IFM89_007795	Cs_ont_8g012640	gene-LOC108460546,gene-LOC108479514,gene-LOC108479556,gene-LOC108483508	Iba01G043430,Iba01G043440,Iba06G020290,Iba06G020300	gene_LITCHI006239.m1,gene_LITCHI006239.m10,gene_LITCHI006239.m11,gene_LITCHI006239.m12,gene_LITCHI006239.m13,gene_LITCHI006239.m14,gene_LITCHI006239.m15,gene_LITCHI006239.m16,gene_LITCHI006239.m17,gene_LITCHI006239.m18,gene_LITCHI006239.m2,gene_LITCHI006239.m3,gene_LITCHI006239.m4,gene_LITCHI006239.m5,gene_LITCHI006239.m6,gene_LITCHI006239.m7,gene_LITCHI006239.m8,gene_LITCHI006239.m9,gene_LITCHI0…	Lus10031928.g.BGIv1.0,Lus10035092.g.BGIv1.0	MBI06_g13410_MAGBIO,MBI08_g40158_MAGBIO	Pso07G20570.0,Pso08G34680.0	Sesame03206	Sapur.008G114900.v5.1,Sapur.008G115000.v5.1,Sapur.010G074200.v5.1,Sapur.010G074300.v5.1	gene-LOC123887362,gene-LOC123913997,gene-LOC123918400,gene-LOC123920034	gene-LOC107428314,gene-LOC107428319
OG0000186	gene-IFM89_001020,gene-IFM89_001023,gene-IFM89_001025,gene-IFM89_007840	Cs_ont_6g024150	gene-LOC108484153,gene-LOC108485563,gene-LOC108488620,gene-LOC108488633,gene-LOC108488837,gene-LOC108488881		gene_LITCHI006077.m1,gene_LITCHI020978.m1	Lus10017699.g.BGIv1.0,Lus10033656.g.BGIv1.0	MBI06_g00800_MAGBIO,MBI06_g00808_MAGBIO,MBI06_g00813_MAGBIO,MBI06_g00814_MAGBIO,MBI06_g00815_MAGBIO,MBI06_g42699_MAGBIO,MBI08_g05566_MAGBIO,MBI08_g25835_MAGBIO,MBI17_g13484_MAGBIO,MBI17_g43543_MAGBIO	Pso01G46770.0,Pso02G28400.0,Pso02G66090.0		Sapur.013G111600.v5.1,Sapur.013G111700.v5.1,Sapur.019G088200.v5.1,Sapur.019G088400.v5.1,Sapur.019G088500.v5.1,Sapur.019G088900.v5.1,Sapur.019G089000.v5.1,Sapur.019G089100.v5.1	gene-LOC123881397,gene-LOC123921805,gene-LOC123923249,gene-LOC123923473,gene-LOC123923635,gene-LOC123923636,gene-LOC123923637	gene-LOC107417201,gene-LOC107417263,gene-LOC107417276,gene-LOC107418697,gene-LOC107419061
OG0000187	gene-IFM89_015880	Cs_ont_3g016910,Cs_ont_5g009400	gene-LOC108461106,gene-LOC108470444,gene-LOC108479328	Iba03G022660,Iba03G029100	gene_LITCHI003862.m1,gene_LITCHI003862.m2,gene_LITCHI003862.m3,gene_LITCHI026322.m1,gene_LITCHI026322.m10,gene_LITCHI026322.m11,gene_LITCHI026322.m12,gene_LITCHI026322.m13,gene_LITCHI026322.m14,gene_LITCHI026322.m15,gene_LITCHI026322.m16,gene_LITCHI026322.m17,gene_LITCHI026322.m18,gene_LITCHI026322.m19,gene_LITCHI026322.m2,gene_LITCHI026322.m20,gene_LITCHI026322.m21,gene_LITCHI026322.m3,gene_LITC…	Lus10000925.g.BGIv1.0,Lus10002257.g.BGIv1.0,Lus10018960.g.BGIv1.0,Lus10033817.g.BGIv1.0	MBI18_g28250_MAGBIO,MBI19_g13520_MAGBIO	Pso02G52480.0,Pso03G53480.0	Sesame09110,Sesame11030	Sapur.005G031800.v5.1,Sapur.013G028500.v5.1	gene-LOC123902650,gene-LOC123917541	gene-LOC107412079,gene-LOC107426055
OG0000188	gene-IFM89_019942	Cs_ont_7g000600,Cs_ont_8g001810	gene-LOC108457762,gene-LOC108461642,gene-LOC108461658,gene-LOC108482096,gene-LOC108489437	Iba06G018000,Iba07G017320	gene_LITCHI005923.m1,gene_LITCHI005923.m2,gene_LITCHI005923.m3,gene_LITCHI012183.m1,gene_LITCHI012183.m10,gene_LITCHI012183.m11,gene_LITCHI012183.m12,gene_LITCHI012183.m13,gene_LITCHI012183.m2,gene_LITCHI012183.m3,gene_LITCHI012183.m4,gene_LITCHI012183.m5,gene_LITCHI012183.m6,gene_LITCHI012183.m7,gene_LITCHI012183.m8,gene_LITCHI012183.m9,gene_LITCHI024970.m1,gene_LITCHI024973.m1,gene_LITCHI027658…	Lus10004703.g.BGIv1.0,Lus10016493.g.BGIv1.0,Lus10040270.g.BGIv1.0,Lus10040738.g.BGIv1.0	MBI05_g35181_MAGBIO,MBI14_g43665_MAGBIO	Pso09G13480.0,Pso11G26240.0	Sesame07260,Sesame10448,Sesame18651	Sapur.008G046700.v5.1,Sapur.009G027300.v5.1,Sapur.010G156600.v5.1,Sapur.016G136700.v5.1	gene-LOC123882167,gene-LOC123918215	gene-LOC107409012,gene-LOC107410893
OG0000189	gene-IFM89_033932	Cs_ont_2g024880,Cs_ont_7g013110	gene-LOC108460532,gene-LOC108460719,gene-LOC108478516	Iba01G057580,Iba04G025380,Iba05G021370	gene_LITCHI020273.m1,gene_LITCHI020273.m10,gene_LITCHI020273.m11,gene_LITCHI020273.m12,gene_LITCHI020273.m13,gene_LITCHI020273.m2,gene_LITCHI020273.m3,gene_LITCHI020273.m4,gene_LITCHI020273.m5,gene_LITCHI020273.m6,gene_LITCHI020273.m7,gene_LITCHI020273.m8,gene_LITCHI020273.m9,gene_LITCHI020800.m1,gene_LITCHI020800.m10,gene_LITCHI020800.m2,gene_LITCHI020800.m3,gene_LITCHI020800.m4,gene_LITCHI02080…	Lus10031999.g.BGIv1.0,Lus10035170.g.BGIv1.0		Pso04G29830.0,Pso04G32110.0,Pso05G03600.0,Pso05G06310.0	Sesame01206,Sesame17697	Sapur.012G079200.v5.1,Sapur.016G199200.v5.1,Sapur.15WG118800.v5.1,Sapur.15ZG101200.v5.1	gene-LOC123890480,gene-LOC123917987	gene-LOC107418103,gene-LOC107428038
OG0000190	gene-IFM89_003150,gene-IFM89_033382,gene-IFM89_036974	Cs_ont_Un000490	gene-LOC108458842	Ibaptg000135lG000070,Ibaptg000148lG000030,Ibaptg000204lG000050,Ibaptg000212lG000040,Ibaptg000221lG000010,Ibaptg000228lG000050,Ibaptg000228lG000090,Ibaptg000244lG000020,Ibaptg000261lG000050,Ibaptg000297lG000060,Ibaptg000365lG000060,Ibaptg000389lG000040		Lus10000461.g.BGIv1.0		Pso10G10280.0,Pso11G30320.0,PsoUNG38960.0,PsoUNG38990.0,PsoUNG39240.0,PsoUNG39340.0,PsoUNG39410.0,PsoUNG40220.0,PsoUNG40280.0	Sesame23969,Sesame23975,Sesame23977,Sesame23991,Sesame23997,Sesame24003,Sesame24004,Sesame24010,Sesame24020,Sesame24026,Sesame24032,Sesame24038,Sesame24043,Sesame24076,Sesame24115,Sesame24130,Sesame24136,Sesame24146,Sesame24147,Sesame24295,Sesame24341
OG0000191	gene-IFM89_021469	Cs_ont_3g001920,Cs_ont_3g001930,Cs_ont_3g001940,Cs_ont_9g020300		Iba07G028290	gene_LITCHI010085.m1,gene_LITCHI010088.m1,gene_LITCHI010088.m2,gene_LITCHI010088.m3,gene_LITCHI010089.m1	Lus10003717.g.BGIv1.0,Lus10003719.g.BGIv1.0,Lus10003720.g.BGIv1.0,Lus10013572.g.BGIv1.0,Lus10013573.g.BGIv1.0,Lus10017278.g.BGIv1.0,Lus10017279.g.BGIv1.0,Lus10026074.g.BGIv1.0,Lus10034540.g.BGIv1.0,Lus10034541.g.BGIv1.0,Lus10034542.g.BGIv1.0	MBI05_g37175_MAGBIO,MBI05_g37176_MAGBIO,MBI08_g10505_MAGBIO	Pso01G31120.0,Pso01G31130.0,Pso01G31140.0,Pso01G31150.0,Pso02G60850.0,Pso06G26810.0,Pso06G26830.0,Pso06G26840.0,Pso06G26850.0,Pso06G26860.0	Sesame11396,Sesame11397	Sapur.002G013200.v5.1	gene-LOC123882378,gene-LOC123882379,gene-LOC123883605,gene-LOC123883608,gene-LOC123891702	gene-LOC107422304,gene-LOC107422578,gene-LOC107424449,gene-LOC125422480,gene-LOC125422833
OG0000192		Cs_ont_9g022580	gene-LOC108484591	Iba01G047780,Iba01G047790	gene_LITCHI002320.m1,gene_LITCHI002330.m1,gene_LITCHI008997.m1,gene_LITCHI009000.m1,gene_LITCHI018431.m1,gene_LITCHI018434.m1,gene_LITCHI023020.m1,gene_LITCHI023022.m1,gene_LITCHI023023.m1,gene_LITCHI023026.m1,gene_LITCHI023028.m1,gene_LITCHI031339.m1	Lus10018119.g.BGIv1.0,Lus10036147.g.BGIv1.0,Lus10041290.g.BGIv1.0,Lus10042382.g.BGIv1.0		Pso03G00730.0,Pso03G12140.0,Pso03G16900.0,Pso05G32480.0,Pso07G35920.0		Sapur.011G118200.v5.1,Sapur.011G118300.v5.1,Sapur.011G118400.v5.1,Sapur.011G118600.v5.1,Sapur.011G118700.v5.1,Sapur.011G118800.v5.1,Sapur.011G118900.v5.1,Sapur.011G119000.v5.1,Sapur.011G119100.v5.1,Sapur.012G021700.v5.1,Sapur.012G021900.v5.1,Sapur.016G301400.v5.1,Sapur.15WG019500.v5.1,Sapur.15ZG019200.v5.1	gene-LOC123894755,gene-LOC123915782,gene-LOC123916658	gene-LOC107409200,gene-LOC107414687,gene-LOC107414696,gene-LOC107414697,gene-LOC125418093,gene-LOC125423655
OG0000193		Cs_ont_5g021990,Cs_ont_5g022090,Cs_ont_5g022140	gene-LOC108474473,gene-LOC108475122	Iba02G011130,Iba02G011150,Iba04G003840	gene_LITCHI015596.m1,gene_LITCHI015597.m1,gene_LITCHI015602.m1,gene_LITCHI015611.m1,gene_LITCHI015614.m1,gene_LITCHI015640.m1,gene_LITCHI015641.m1,gene_LITCHI015642.m1,gene_LITCHI015648.m1,gene_LITCHI015761.m2	Lus10004380.g.BGIv1.0,Lus10007832.g.BGIv1.0,Lus10007853.g.BGIv1.0,Lus10010988.g.BGIv1.0,Lus10010989.g.BGIv1.0,Lus10040177.g.BGIv1.0	MBI02_g10999_MAGBIO,MBI13_g44775_MAGBIO	Pso05G50310.0		Sapur.017G001400.v5.1	gene-LOC123883282,gene-LOC123883283,gene-LOC123883284,gene-LOC123883294,gene-LOC123883296,gene-LOC123883297,gene-LOC123883871,gene-LOC123883872,gene-LOC123883911,gene-LOC123883912,gene-LOC123885649,gene-LOC123886943	gene-LOC107415702,gene-LOC107415703,gene-LOC107415704,gene-LOC107420558,gene-LOC112488834,gene-LOC125418179,gene-LOC125419473,gene-LOC125421359
OG0000194								Pso01G01980.0,Pso01G02010.0,Pso01G02040.0,Pso01G02230.0,Pso01G02250.0,Pso01G05060.0,Pso01G12930.0,Pso02G21740.0,Pso02G28110.0,Pso02G35530.0,Pso02G37560.0,Pso02G55540.0,Pso02G57940.0,Pso05G41700.0,Pso05G47680.0,Pso05G50010.0,Pso05G50020.0,Pso05G50060.0,Pso05G50090.0,Pso05G52610.0,Pso05G52630.0,Pso05G52670.0,Pso06G03340.0,Pso06G03400.0,Pso06G03430.0,Pso06G04030.0,Pso06G23130.0,Pso08G42860.0,Pso08G4…
OG0000195											gene-LOC123885941,gene-LOC123886231,gene-LOC123886263,gene-LOC123886543,gene-LOC123886676,gene-LOC123886708,gene-LOC123886713,gene-LOC123886765,gene-LOC123886831,gene-LOC123888623,gene-LOC123888630,gene-LOC123890528,gene-LOC123891643,gene-LOC123891697,gene-LOC123891795,gene-LOC123892361,gene-LOC123893700,gene-LOC123895137,gene-LOC123895991,gene-LOC123896144,gene-LOC123904101,gene-LOC123904356,gen…
OG0000196	gene-IFM89_000282,gene-IFM89_000511,gene-IFM89_000950,gene-IFM89_001073,gene-IFM89_001810,gene-IFM89_002230,gene-IFM89_003281,gene-IFM89_003429,gene-IFM89_005963,gene-IFM89_006352,gene-IFM89_006408,gene-IFM89_007590,gene-IFM89_011947,gene-IFM89_011957,gene-IFM89_012774,gene-IFM89_013452,gene-IFM89_014437,gene-IFM89_015031,gene-IFM89_015128,gene-IFM89_015701,gene-IFM89_015874,gene-IFM89_016050,gen…	Cs_ont_5g031350					MBI02_g19790_MAGBIO,MBI15_g20148_MAGBIO,MBI16_g18628_MAGBIO,MBI18_g37678_MAGBIO,MBI19_g18418_MAGBIO	Pso10G33610.0			gene-LOC123899369
OG0000197	gene-IFM89_023610	Cs_ont_2g020790,Cs_ont_2g020800,Cs_ont_2g020870,Cs_ont_2g020880	gene-LOC108474549,gene-LOC108474851,gene-LOC108475493,gene-LOC108475609	Iba02G010370,Iba02G010380,Iba02G010390	gene_LITCHI021131.m1	Lus10018533.g.BGIv1.0,Lus10031613.g.BGIv1.0,Lus10031616.g.BGIv1.0,Lus10033729.g.BGIv1.0,Lus10033731.g.BGIv1.0,Lus10039755.g.BGIv1.0	MBI02_g37326_MAGBIO,MBI02_g37327_MAGBIO,MBI02_g37330_MAGBIO,MBI02_g37331_MAGBIO,MBI02_g37333_MAGBIO,MBI02_g37334_MAGBIO,MBI18_g27689_MAGBIO			Sapur.013G132000.v5.1,Sapur.013G132100.v5.1,Sapur.013G132200.v5.1,Sapur.019G091400.v5.1,Sapur.019G103100.v5.1,Sapur.019G103200.v5.1,Sapur.019G103300.v5.1,Sapur.019G103500.v5.1,Sapur.019G103600.v5.1,Sapur.019G103700.v5.1,Sapur.019G103900.v5.1,Sapur.019G104200.v5.1,Sapur.019G104400.v5.1,Sapur.15WG034200.v5.1,Sapur.15WG083500.v5.1,Sapur.15ZG066100.v5.1	gene-LOC123894649,gene-LOC123894653,gene-LOC123894656,gene-LOC123898404	gene-LOC107430462
OG0000198	gene-IFM89_017152,gene-IFM89_026296	Cs_ont_5g046270,Cs_ont_7g025040	gene-LOC108453785,gene-LOC108475693,gene-LOC108478205	Iba04G013840,Iba05G040490,Iba06G006610,Iba06G026590	gene_LITCHI005016.m1,gene_LITCHI005016.m2,gene_LITCHI022318.m1,gene_LITCHI022318.m2,gene_LITCHI022318.m3	Lus10004229.g.BGIv1.0,Lus10010708.g.BGIv1.0,Lus10029193.g.BGIv1.0,Lus10030651.g.BGIv1.0,Lus10030835.g.BGIv1.0,Lus10034124.g.BGIv1.0,Lus10043461.g.BGIv1.0	MBI14_g32741_MAGBIO,MBI14_g48279_MAGBIO,MBI15_g16617_MAGBIO,MBI15_g45679_MAGBIO	Pso04G25280.0,Pso05G10810.0,Pso07G08670.0,Pso10G15390.0	Sesame03587,Sesame04068,Sesame13620,Sesame14041	Sapur.008G118400.v5.1,Sapur.010G077400.v5.1,Sapur.012G056700.v5.1,Sapur.15WG091000.v5.1,Sapur.15ZG073600.v5.1	gene-LOC123887122,gene-LOC123895579,gene-LOC123897609,gene-LOC123906775,gene-LOC123908483	gene-LOC107418447,gene-LOC107434608
OG0000199	gene-IFM89_001974,gene-IFM89_031920,gene-IFM89_038135,gene-IFM89_038136		gene-LOC108479057,gene-LOC108481804	Iba02G026080,Iba05G007750	gene_LITCHI006852.m1,gene_LITCHI011034.m1,gene_LITCHI011035.m1,gene_LITCHI011036.m1,gene_LITCHI011037.m1,gene_LITCHI011038.m1,gene_LITCHI011039.m1,gene_LITCHI011040.m1	Lus10021732.g.BGIv1.0	MBI02_g02963_MAGBIO,MBI02_g02964_MAGBIO,MBI06_g36647_MAGBIO	Pso01G36610.0,Pso02G00230.0,Pso03G36020.0,Pso03G36030.0,Pso06G20890.0	Sesame11660	Sapur.002G103300.v5.1,Sapur.010G028700.v5.1,Sapur.014G019900.v5.1,Sapur.014G020000.v5.1,Sapur.014G020100.v5.1,Sapur.014G020200.v5.1,Sapur.014G020300.v5.1,Sapur.014G020400.v5.1,Sapur.014G020500.v5.1,Sapur.T078700.v5.1,Sapur.T079300.v5.1,Sapur.T079400.v5.1,Sapur.T079500.v5.1,Sapur.T079600.v5.1,Sapur.T079700.v5.1,Sapur.T079800.v5.1,Sapur.T079900.v5.1,Sapur.T080000.v5.1,Sapur.T080100.v5.1	gene-LOC123894185,gene-LOC123914417
OG0000200	gene-IFM89_005328	Cs_ont_1g006970,Cs_ont_7g003430	gene-LOC108453142,gene-LOC108457700,gene-LOC108486782,gene-LOC108487370	Iba01G060050,Iba02G043380,Iba06G023840	gene_LITCHI027555.m1,gene_LITCHI027558.m1,gene_LITCHI031012.m1,gene_LITCHI031017.m1,gene_LITCHI031025.m1	Lus10003055.g.BGIv1.0,Lus10010429.g.BGIv1.0,Lus10012113.g.BGIv1.0,Lus10015106.g.BGIv1.0,Lus10031002.g.BGIv1.0,Lus10031568.g.BGIv1.0,Lus10034092.g.BGIv1.0,Lus10035401.g.BGIv1.0	MBI02_g15930_MAGBIO,MBI11_g22247_MAGBIO,MBI15_g31041_MAGBIO	Pso01G06050.0,Pso01G46640.0,Pso05G48200.0,Pso06G09840.0,Pso09G23260.0,Pso09G23290.0,Pso11G17210.0,Pso11G17250.0	Sesame02587,Sesame10491,Sesame11738,Sesame12711	Sapur.013G142200.v5.1,Sapur.019G113300.v5.1	gene-LOC123905647,gene-LOC123913393,gene-LOC123914497,gene-LOC123920200,gene-LOC123924673	gene-LOC107411601,gene-LOC107414041
OG0000201	gene-IFM89_015472	Cs_ont_9g026010	gene-LOC108456666,gene-LOC108481999,gene-LOC108482000,gene-LOC108482939,gene-LOC108483262	Iba05G000480,Iba05G017610,Iba07G031550	gene_LITCHI009384.m1	Lus10014975.g.BGIv1.0,Lus10024647.g.BGIv1.0,Lus10024648.g.BGIv1.0,Lus10024649.g.BGIv1.0,Lus10024650.g.BGIv1.0,Lus10024685.g.BGIv1.0,Lus10028781.g.BGIv1.0,Lus10031101.g.BGIv1.0,Lus10032280.g.BGIv1.0,Lus10032281.g.BGIv1.0,Lus10032282.g.BGIv1.0,Lus10035481.g.BGIv1.0,Lus10038857.g.BGIv1.0	MBI18_g29414_MAGBIO	Pso04G07360.0,Pso04G08130.0,Pso08G07170.0,PsoUNG32600.0,PsoUNG33120.0	Sesame00501,Sesame12272	Sapur.001G084000.v5.1,Sapur.003G092900.v5.1,Sapur.003G093000.v5.1,Sapur.012G110200.v5.1,Sapur.012G110300.v5.1,Sapur.012G110400.v5.1,Sapur.15WG151800.v5.1,Sapur.15ZG134000.v5.1	gene-LOC123905464,gene-LOC123908298,gene-LOC123914083,gene-LOC123914101,gene-LOC123915939	gene-LOC107423539,gene-LOC107429850
OG0000202		Cs_ont_2g006160,Cs_ont_2g006190	gene-LOC108472817,gene-LOC108484298	Iba01G003440	gene_LITCHI029331.m1,gene_LITCHI029331.m10,gene_LITCHI029331.m11,gene_LITCHI029331.m12,gene_LITCHI029331.m13,gene_LITCHI029331.m14,gene_LITCHI029331.m15,gene_LITCHI029331.m16,gene_LITCHI029331.m17,gene_LITCHI029331.m18,gene_LITCHI029331.m19,gene_LITCHI029331.m2,gene_LITCHI029331.m20,gene_LITCHI029331.m21,gene_LITCHI029331.m22,gene_LITCHI029331.m23,gene_LITCHI029331.m3,gene_LITCHI029331.m4,gene_LI…	Lus10002589.g.BGIv1.0,Lus10018413.g.BGIv1.0,Lus10020079.g.BGIv1.0			Sesame13342	Sapur.004G019600.v5.1	gene-LOC123905532,gene-LOC123908961,gene-LOC123909803	gene-LOC107406743
OG0000203			gene-LOC108486009			Lus10034691.g.BGIv1.0		Pso02G40780.0,Pso10G03230.0			gene-LOC123922943,gene-LOC123923272,gene-LOC123923273,gene-LOC123923618,gene-LOC123923624,gene-LOC123923641,gene-LOC123923647,gene-LOC123923648,gene-LOC123923649,gene-LOC123923653,gene-LOC123923655,gene-LOC123923656,gene-LOC123923657,gene-LOC123923658,gene-LOC123923666,gene-LOC123923679,gene-LOC123923685,gene-LOC123923691,gene-LOC123923711,gene-LOC123923718,gene-LOC123923721,gene-LOC123923734,gen…
OG0000204							MBI01_g04091_MAGBIO,MBI01_g06558_MAGBIO,MBI01_g39589_MAGBIO,MBI02_g26486_MAGBIO,MBI05_g40684_MAGBIO,MBI05_g43491_MAGBIO,MBI05_g47420_MAGBIO,MBI06_g15840_MAGBIO,MBI06_g17851_MAGBIO,MBI07_g36899_MAGBIO,MBI09_g09404_MAGBIO,MBI09_g13289_MAGBIO,MBI10_g06413_MAGBIO,MBI10_g06906_MAGBIO,MBI10_g21717_MAGBIO,MBI10_g24389_MAGBIO,MBI10_g41092_MAGBIO,MBI11_g02888_MAGBIO,MBI11_g28434_MAGBIO,MBI11_g40879_MAGBIO…
OG0000205									Sesame07835,Sesame07840,Sesame07844,Sesame20812,Sesame20845,Sesame20853,Sesame20864,Sesame20872,Sesame20876,Sesame20881,Sesame20885,Sesame20889,Sesame20894,Sesame20898,Sesame20904,Sesame20915,Sesame20924,Sesame20934,Sesame20939,Sesame20944,Sesame20949,Sesame20955,Sesame20961,Sesame20966,Sesame20979,Sesame22571,Sesame22586,Sesame22592,Sesame22597,Sesame22602,Sesame22606,Sesame22614,Sesame22619,Ses…
OG0000206									Sesame16175,Sesame16176,Sesame16177,Sesame16180,Sesame16183,Sesame16185,Sesame16186,Sesame16187,Sesame16188,Sesame16189,Sesame16190,Sesame16191,Sesame16194,Sesame16195,Sesame16196,Sesame16197,Sesame16198,Sesame16199,Sesame16201,Sesame16206,Sesame16208,Sesame16210,Sesame16211,Sesame16212,Sesame16216,Sesame16219,Sesame16220,Sesame16222,Sesame16271,Sesame16272,Sesame16273,Sesame16274,Sesame16275,Ses…
OG0000207	gene-IFM89_033126,gene-IFM89_033127	Cs_ont_8g009180	gene-LOC108455316	Iba05G029260	gene_LITCHI024355.m1,gene_LITCHI024356.m1,gene_LITCHI024359.m1,gene_LITCHI024360.m1,gene_LITCHI024361.m1	Lus10001846.g.BGIv1.0,Lus10013347.g.BGIv1.0	MBI17_g02438_MAGBIO	Pso02G26740.0,Pso02G68360.0,Pso04G22580.0,Pso09G05780.0,Pso09G05790.0,Pso09G05810.0,Pso09G05820.0,Pso09G25500.0,Pso10G31640.0,Pso11G05610.0,Pso11G05620.0,Pso11G14810.0,Pso11G15530.0,Pso11G15540.0,Pso11G15550.0,Pso11G15570.0,Pso11G15580.0,Pso11G33800.0,Pso11G34000.0,Pso11G34020.0,Pso11G34030.0,PsoUNG08440.0,PsoUNG17900.0,PsoUNG17910.0,PsoUNG18030.0,PsoUNG34600.0		Sapur.009G011500.v5.1,Sapur.016G115000.v5.1,Sapur.016G115100.v5.1,Sapur.016G115200.v5.1,Sapur.016G115300.v5.1	gene-LOC123921101	gene-LOC125421130
OG0000208	gene-IFM89_005984,gene-IFM89_013839,gene-IFM89_023004,gene-IFM89_027121	Cs_ont_3g033090,Cs_ont_5g001860	gene-LOC108459481,gene-LOC108484397	Iba02G004420,Iba02G004450,Iba02G026730	gene_LITCHI001238.m1,gene_LITCHI001239.m1,gene_LITCHI001240.m1,gene_LITCHI025456.m1,gene_LITCHI025552.m1,gene_LITCHI025552.m2,gene_LITCHI025552.m3,gene_LITCHI025552.m4,gene_LITCHI025552.m5,gene_LITCHI025552.m6,gene_LITCHI025552.m7,gene_LITCHI025552.m8,gene_LITCHI025552.m9,gene_LITCHI027452.m1,gene_LITCHI027452.m2,gene_LITCHI027452.m4	Lus10004026.g.BGIv1.0,Lus10005367.g.BGIv1.0,Lus10020519.g.BGIv1.0,Lus10030274.g.BGIv1.0	MBI03_g28955_MAGBIO,MBI04_g35275_MAGBIO,MBI06_g17059_MAGBIO	Pso03G21160.0,Pso04G14890.0,Pso08G13920.0,Pso08G13930.0	Sesame18160,Sesame19457,Sesame19458	Sapur.014G051000.v5.1	gene-LOC123910810,gene-LOC123910811	gene-LOC107425635,gene-LOC107425646
OG0000209	gene-IFM89_004025,gene-IFM89_004033,gene-IFM89_013924,gene-IFM89_032687	Cs_ont_2g008280,Cs_ont_2g008370,Cs_ont_2g008400,Cs_ont_2g008410,Cs_ont_2g008450,Cs_ont_3g027960,Cs_ont_3g028000,Cs_ont_3g029470,Cs_ont_3g029490,Cs_ont_3g029510,Cs_ont_3g029530,Cs_ont_3g029550,Cs_ont_3g029560,Cs_ont_3g030640	gene-LOC108478150	Iba03G028460,Iba03G036340,Iba03G036350,Iba03G036380,Iba03G037510		Lus10012641.g.BGIv1.0,Lus10023376.g.BGIv1.0,Lus10026290.g.BGIv1.0,Lus10032943.g.BGIv1.0,Lus10038436.g.BGIv1.0		Pso01G35360.0,Pso02G26670.0,Pso02G29520.0,Pso02G68250.0,Pso04G17600.0,Pso04G29730.0,Pso05G06140.0,Pso06G23120.0	Sesame11342,Sesame11343	Sapur.011G120000.v5.1,Sapur.011G120100.v5.1,Sapur.016G285900.v5.1	gene-LOC123917563,gene-LOC123917567	gene-LOC107433832,gene-LOC125420673
OG0000210	gene-IFM89_001295,gene-IFM89_011722,gene-IFM89_031692,gene-IFM89_036210	Cs_ont_5g038490,Cs_ont_7g021170	gene-LOC108464471,gene-LOC108472006,gene-LOC108474206,gene-LOC108480755	Iba01G059190	gene_LITCHI005330.m1,gene_LITCHI005330.m2,gene_LITCHI005330.m3,gene_LITCHI005330.m4,gene_LITCHI005330.m5,gene_LITCHI005330.m6,gene_LITCHI019356.m1,gene_LITCHI019356.m2,gene_LITCHI023341.m1,gene_LITCHI023341.m2,gene_LITCHI023341.m3	Lus10000046.g.BGIv1.0,Lus10004642.g.BGIv1.0,Lus10017859.g.BGIv1.0,Lus10026670.g.BGIv1.0,Lus10026672.g.BGIv1.0,Lus10034675.g.BGIv1.0,Lus10036916.g.BGIv1.0,Lus10037069.g.BGIv1.0	MBI16_g10847_MAGBIO,MBI19_g21276_MAGBIO	Pso04G22090.0,Pso05G14360.0	Sesame03474,Sesame03475,Sesame03476	Sapur.010G121000.v5.1,Sapur.010G121100.v5.1,Sapur.15WG077900.v5.1,Sapur.15ZG062600.v5.1	gene-LOC123906989,gene-LOC123909424	gene-LOC107405849,gene-LOC107429046,gene-LOC107433478
OG0000211	gene-IFM89_001102,gene-IFM89_004877,gene-IFM89_032412,gene-IFM89_035498,gene-IFM89_035499,gene-IFM89_036769,gene-IFM89_036771	Cs_ont_8g019330,Cs_ont_8g019500		Iba01G006390,Iba02G024620,Iba04G031060,Iba06G015950				Pso01G29520.0,Pso01G29530.0,Pso06G28240.0,Pso06G28250.0,Pso06G28260.0		Sapur.004G117700.v5.1,Sapur.004G123900.v5.1,Sapur.004G124300.v5.1,Sapur.004G124500.v5.1,Sapur.004G124600.v5.1,Sapur.004G124900.v5.1,Sapur.004G125100.v5.1,Sapur.004G125200.v5.1,Sapur.004G125300.v5.1,Sapur.004G125400.v5.1,Sapur.004G125500.v5.1,Sapur.004G125700.v5.1,Sapur.009G100900.v5.1	gene-LOC123888250,gene-LOC123895510,gene-LOC123913037,gene-LOC123913038,gene-LOC123913044,gene-LOC123920499,gene-LOC123923664	gene-LOC107426523,gene-LOC107426683,gene-LOC107426687,gene-LOC107426690,gene-LOC107426755,gene-LOC107426756,gene-LOC112492762,gene-LOC125424167
OG0000212	gene-IFM89_032634,gene-IFM89_039358	Cs_ont_3g014930	gene-LOC108451444,gene-LOC108455247,gene-LOC108455248,gene-LOC108455249,gene-LOC108455250,gene-LOC108455251,gene-LOC108455253,gene-LOC108455254,gene-LOC108472117,gene-LOC108487874,gene-LOC108488172,gene-LOC108488173	Iba01G002100,Iba02G012050,Iba02G031810,Iba04G004800,Iba04G017240,Iba06G002260	gene_LITCHI004229.m1	Lus10006940.g.BGIv1.0,Lus10015211.g.BGIv1.0,Lus10020681.g.BGIv1.0,Lus10020909.g.BGIv1.0,Lus10031469.g.BGIv1.0,Lus10033466.g.BGIv1.0,Lus10037489.g.BGIv1.0	MBI19_g26311_MAGBIO	Pso02G43910.0,Pso03G55970.0,Pso03G55980.0,Pso10G00530.0,Pso10G06560.0	Sesame19180	Sapur.005G016800.v5.1,Sapur.013G012500.v5.1	gene-LOC123882092,gene-LOC123883796,gene-LOC123884091,gene-LOC123890947,gene-LOC123902292,gene-LOC123909329,gene-LOC123924862	gene-LOC107411835
OG0000213	gene-IFM89_025302,gene-IFM89_026197	Cs_ont_7g000300,Cs_ont_7g000310,Cs_ont_7g000320,Cs_ont_9g013070,Cs_ont_9g013090,Cs_ont_9g013100	gene-LOC108451595	Iba02G022760,Iba04G018890,Iba05G029830,Iba05G029840,Iba07G023640,Iba07G023650		Lus10004670.g.BGIv1.0,Lus10009876.g.BGIv1.0,Lus10014831.g.BGIv1.0,Lus10040242.g.BGIv1.0	MBI05_g10281_MAGBIO,MBI14_g25121_MAGBIO	Pso01G53010.0,Pso01G56180.0,Pso04G12470.0,Pso06G00590.0,Pso06G03620.0,Pso08G11680.0,Pso10G20310.0,Pso10G20340.0,Pso10G33870.0,Pso10G33890.0,Pso10G33900.0,PsoUNG09760.0,PsoUNG28130.0,PsoUNG28150.0	Sesame16586	Sapur.008G049500.v5.1	gene-LOC123903790,gene-LOC123903793,gene-LOC123903844	gene-LOC107413798,gene-LOC107413799,gene-LOC107413806,gene-LOC112491009,gene-LOC125421439,gene-LOC125421652
OG0000214	gene-IFM89_008915,gene-IFM89_008917	Cs_ont_2g011810,Cs_ont_6g004350	gene-LOC108451026,gene-LOC108482861	Iba04G031230,Iba06G021210	gene_LITCHI005655.m1,gene_LITCHI005655.m10,gene_LITCHI005655.m2,gene_LITCHI005655.m3,gene_LITCHI005655.m4,gene_LITCHI005655.m5,gene_LITCHI005655.m6,gene_LITCHI005655.m7,gene_LITCHI005655.m8,gene_LITCHI005655.m9,gene_LITCHI008375.m1,gene_LITCHI008375.m2,gene_LITCHI008375.m3,gene_LITCHI008375.m4,gene_LITCHI008375.m5,gene_LITCHI008375.m6,gene_LITCHI008375.m7,gene_LITCHI008375.m8,gene_LITCHI008375.m9	Lus10013470.g.BGIv1.0,Lus10028489.g.BGIv1.0,Lus10034630.g.BGIv1.0,Lus10035262.g.BGIv1.0	MBI09_g40286_MAGBIO	Pso01G52430.0,Pso01G52450.0,Pso03G19920.0,Pso05G28210.0,Pso06G04390.0,Pso06G04400.0	Sesame23520	Sapur.008G100200.v5.1,Sapur.010G090800.v5.1,Sapur.017G099100.v5.1	gene-LOC123889920,gene-LOC123897211	gene-LOC107413321,gene-LOC107416102
OG0000215	gene-IFM89_013065	Cs_ont_5g041770,Cs_ont_9g023740	gene-LOC108456599,gene-LOC108468762,gene-LOC108479265,gene-LOC108479892,gene-LOC108480928	Iba02G051270,Iba05G035760,Iba06G016910	gene_LITCHI009111.m1,gene_LITCHI009111.m2,gene_LITCHI009111.m3,gene_LITCHI009111.m4,gene_LITCHI009111.m5,gene_LITCHI009111.m6,gene_LITCHI022826.m1,gene_LITCHI022826.m2,gene_LITCHI022826.m3,gene_LITCHI022826.m4,gene_LITCHI022826.m5	Lus10004340.g.BGIv1.0,Lus10024605.g.BGIv1.0,Lus10028922.g.BGIv1.0,Lus10031144.g.BGIv1.0,Lus10032242.g.BGIv1.0	MBI04_g11430_MAGBIO,MBI04_g36066_MAGBIO	Pso05G39750.0,Pso07G00990.0,Pso08G21420.0,PsoUNG01420.0	Sesame00038,Sesame06981,Sesame10107,Sesame12347,Sesame12349	Sapur.003G077800.v5.1,Sapur.15WG135700.v5.1,Sapur.15ZG117900.v5.1	gene-LOC123884506,gene-LOC123909004,gene-LOC123917760	gene-LOC107414286,gene-LOC107430302
OG0000216	gene-IFM89_020921,gene-IFM89_038099	Cs_ont_Un000380,Cs_ont_Un005390,Cs_ont_Un005520	gene-LOC108484776	Ibaptg000021lG000070,Ibaptg000034lG000070,Ibaptg000053lG000040,Ibaptg000061lG000030,Ibaptg000067lG000020,Ibaptg000068lG000100,Ibaptg000111lG000030,Ibaptg000112lG000070,Ibaptg000141lG000070,Ibaptg000152lG000020,Ibaptg000156lG000020,Ibaptg000161lG000040,Ibaptg000165lG000080,Ibaptg000200lG000040,Ibaptg000206lG000070,Ibaptg000220lG000070,Ibaptg000247lG000080,Ibaptg000257lG000060,Ibaptg000267lG000050,…		Lus10006594.g.BGIv1.0		Pso01G08920.0,Pso01G25610.0,Pso01G51100.0,Pso02G42580.0,Pso02G62630.0,Pso05G28590.0,Pso05G54840.0,Pso07G07280.0,Pso08G07660.0,Pso08G25460.0,PsoUNG35740.0	Sesame16544			gene-LOC125419615
OG0000217	gene-IFM89_003803	Cs_ont_4g004380,Cs_ont_4g008840	gene-LOC108469151,gene-LOC108469412,gene-LOC108484083,gene-LOC108485532,gene-LOC108485805	Iba01G007760,Iba01G033850,Iba02G021040,Iba05G034660,Iba07G001410,Iba07G029700	gene_LITCHI017181.m1,gene_LITCHI017760.m1	Lus10001601.g.BGIv1.0,Lus10002801.g.BGIv1.0,Lus10011123.g.BGIv1.0,Lus10038607.g.BGIv1.0,Lus10043240.g.BGIv1.0	MBI01_g24462_MAGBIO,MBI04_g27059_MAGBIO	Pso02G35940.0,Pso02G57510.0,Pso08G42600.0,Pso08G42610.0,Pso08G42630.0,Pso08G42640.0,Pso10G24240.0,Pso10G24250.0,Pso10G24260.0,Pso10G24270.0	Sesame08205	Sapur.006G197300.v5.1,Sapur.018G034800.v5.1,Sapur.018G062500.v5.1	gene-LOC123884777,gene-LOC123885522,gene-LOC123893699,gene-LOC123899434,gene-LOC123902889,gene-LOC123915495	gene-LOC107404402,gene-LOC107420677,gene-LOC107431901
OG0000218	gene-IFM89_001755	Cs_ont_6g017780,Cs_ont_8g026900,Cs_ont_8g026910	gene-LOC108455550,gene-LOC108474967	Iba05G013900,Iba05G025450,Iba05G025460,Iba05G025470	gene_LITCHI000755.m1,gene_LITCHI001395.m1,gene_LITCHI001396.m1,gene_LITCHI001457.m1,gene_LITCHI002411.m1,gene_LITCHI007388.m1,gene_LITCHI008522.m1,gene_LITCHI022805.m1	Lus10012449.g.BGIv1.0,Lus10020511.g.BGIv1.0,Lus10030663.g.BGIv1.0,Lus10030824.g.BGIv1.0		Pso03G18890.0,Pso05G29670.0,Pso06G32400.0	Sesame23505	Sapur.008G031300.v5.1,Sapur.009G065800.v5.1,Sapur.009G065900.v5.1,Sapur.017G034800.v5.1	gene-LOC123882204,gene-LOC123886058,gene-LOC123896268,gene-LOC123900062,gene-LOC123900149,gene-LOC123904441,gene-LOC123905348,gene-LOC123905349,gene-LOC123905350,gene-LOC123911433,gene-LOC123911441,gene-LOC123915360,gene-LOC123915361,gene-LOC123919692,gene-LOC123924731	gene-LOC107403969
OG0000219	gene-IFM89_012025	Cs_ont_2g002580,Cs_ont_2g002590,Cs_ont_2g002610,Cs_ont_2g002640	gene-LOC108449954,gene-LOC108489181	Iba02G030800,Iba04G035060,Iba04G035070,Iba06G013710,Iba07G012050,Iba07G012060	gene_LITCHI028856.m1	Lus10007362.g.BGIv1.0,Lus10008191.g.BGIv1.0,Lus10008594.g.BGIv1.0,Lus10027966.g.BGIv1.0,Lus10042219.g.BGIv1.0	MBI10_g36380_MAGBIO	Pso01G19660.0,Pso02G29410.0,Pso02G29440.0,Pso02G29460.0,Pso02G40500.0,Pso02G64860.0,Pso02G64880.0,Pso02G64910.0,Pso03G01610.0,Pso03G02590.0,Pso04G18100.0,Pso05G18480.0,Pso06G37060.0,Pso06G37100.0,Pso07G16790.0,Pso07G34040.0,Pso07G34940.0,Pso08G38180.0,Pso09G28960.0,Pso10G02930.0,Pso11G06100.0,Pso11G06120.0,PsoUNG18580.0			gene-LOC123907693,gene-LOC123908576,gene-LOC123917097
OG0000220		Cs_ont_6g011840,Cs_ont_6g011860		Iba05G017190	gene_LITCHI011399.m1,gene_LITCHI011401.m1	Lus10007421.g.BGIv1.0,Lus10017542.g.BGIv1.0,Lus10019364.g.BGIv1.0		Pso09G21610.0		Sapur.004G129200.v5.1,Sapur.006G012900.v5.1,Sapur.006G013200.v5.1,Sapur.006G013300.v5.1,Sapur.006G013500.v5.1,Sapur.006G018000.v5.1,Sapur.006G018100.v5.1,Sapur.006G018400.v5.1,Sapur.016G016900.v5.1,Sapur.016G017000.v5.1,Sapur.016G017200.v5.1,Sapur.016G017300.v5.1,Sapur.016G017600.v5.1,Sapur.016G019100.v5.1,Sapur.016G019200.v5.1,Sapur.016G019300.v5.1,Sapur.016G019400.v5.1,Sapur.016G019500.v5.1,Sap…		gene-LOC107406887,gene-LOC107416712,gene-LOC107416713,gene-LOC107416771,gene-LOC107416773,gene-LOC107416776,gene-LOC107416777,gene-LOC107416778,gene-LOC107416782,gene-LOC107416783,gene-LOC125421743,gene-LOC125421771,gene-LOC125421815
OG0000221		Cs_ont_5g022770,Cs_ont_5g022830,Cs_ont_9g016660	gene-LOC108465373,gene-LOC108474495,gene-LOC108475358	Iba05G026900	gene_LITCHI014951.m1,gene_LITCHI014952.m1	Lus10015515.g.BGIv1.0,Lus10019989.g.BGIv1.0,Lus10021610.g.BGIv1.0	MBI07_g02625_MAGBIO,MBI07_g02630_MAGBIO,MBI07_g02632_MAGBIO,MBI07_g06202_MAGBIO,MBI07_g06911_MAGBIO,MBI07_g06920_MAGBIO,MBI07_g19146_MAGBIO,MBI07_g19157_MAGBIO,MBI07_g19159_MAGBIO,MBI07_g29083_MAGBIO,MBI07_g29090_MAGBIO,MBI15_g14120_MAGBIO	Pso02G34710.0,Pso05G43020.0,PsoUNG04660.0		Sapur.006G043300.v5.1,Sapur.016G046900.v5.1	gene-LOC123908497,gene-LOC123909892,gene-LOC123914229,gene-LOC123914231,gene-LOC123914233	gene-LOC107404205,gene-LOC107406327,gene-LOC107410014,gene-LOC107422007,gene-LOC107422009,gene-LOC107422010,gene-LOC107422011,gene-LOC107422054,gene-LOC107422088,gene-LOC107422321,gene-LOC107422475,gene-LOC125420386
OG0000222						Lus10023238.g.BGIv1.0					gene-LOC123883977,gene-LOC123886230,gene-LOC123886400,gene-LOC123890540,gene-LOC123894600,gene-LOC123896189,gene-LOC123896384,gene-LOC123897369,gene-LOC123897370,gene-LOC123897373,gene-LOC123897374,gene-LOC123898631,gene-LOC123899877,gene-LOC123899887,gene-LOC123899890,gene-LOC123900075,gene-LOC123904635,gene-LOC123911540,gene-LOC123911541,gene-LOC123913219,gene-LOC123913306,gene-LOC123914452,gen…
OG0000223							MBI01_g02360_MAGBIO,MBI01_g02363_MAGBIO,MBI03_g01401_MAGBIO,MBI03_g03970_MAGBIO,MBI03_g12758_MAGBIO,MBI03_g12762_MAGBIO,MBI04_g15574_MAGBIO,MBI04_g26274_MAGBIO,MBI05_g23300_MAGBIO,MBI07_g06425_MAGBIO,MBI07_g09889_MAGBIO,MBI08_g15715_MAGBIO,MBI08_g35487_MAGBIO,MBI08_g39947_MAGBIO,MBI09_g08669_MAGBIO,MBI09_g25155_MAGBIO,MBI10_g08045_MAGBIO,MBI10_g38922_MAGBIO,MBI11_g46262_MAGBIO,MBI12_g15998_MAGBIO…
OG0000224								Pso01G55720.0,Pso01G56530.0,Pso04G00450.0,Pso04G09740.0,Pso05G31730.0,Pso06G00160.0,Pso08G00530.0,Pso08G09240.0,Pso10G19430.0,Pso11G04380.0,Pso11G04400.0,Pso11G04410.0,Pso11G04420.0,Pso11G04430.0,Pso11G04440.0,Pso11G04470.0,Pso11G04480.0,Pso11G04490.0,Pso11G04510.0,Pso11G04540.0,Pso11G04550.0,Pso11G04560.0,Pso11G04570.0,Pso11G04580.0,Pso11G04590.0,Pso11G04600.0,PsoUNG15100.0,PsoUNG16390.0,PsoUNG1…
OG0000225	gene-IFM89_002214,gene-IFM89_028058,gene-IFM89_028059,gene-IFM89_029244			Iba03G028370,Iba03G028390,Iba03G028420			MBI02_g35909_MAGBIO,MBI04_g13258_MAGBIO,MBI05_g01273_MAGBIO,MBI05_g03763_MAGBIO,MBI11_g44154_MAGBIO,MBI14_g02784_MAGBIO,MBI14_g02788_MAGBIO,MBI16_g16198_MAGBIO,MBI18_g13698_MAGBIO,MBI18_g31597_MAGBIO,MBI18_g45750_MAGBIO,MBI18_g45753_MAGBIO,MBI18_g46419_MAGBIO	Pso01G52500.0,Pso02G20220.0,Pso02G22460.0,Pso02G22520.0,Pso02G23330.0,Pso02G32310.0,Pso02G68450.0,Pso02G70900.0,Pso02G71690.0,Pso03G15300.0,Pso04G30050.0,Pso04G30080.0,Pso05G06590.0,Pso05G06610.0,Pso05G34020.0,Pso05G50970.0,Pso07G34520.0,PsoUNG23980.0,PsoUNG35750.0	Sesame01356,Sesame01357,Sesame03331,Sesame18487,Sesame18490,Sesame18492
OG0000226	gene-IFM89_021133	Cs_ont_3g003350,Cs_ont_8g021290	gene-LOC108456953,gene-LOC108464231,gene-LOC108476426,gene-LOC108481823	Iba01G006230,Iba05G033230,Iba07G028930	gene_LITCHI001842.m1,gene_LITCHI001842.m10,gene_LITCHI001842.m11,gene_LITCHI001842.m2,gene_LITCHI001842.m3,gene_LITCHI001842.m4,gene_LITCHI001842.m5,gene_LITCHI001842.m6,gene_LITCHI001842.m7,gene_LITCHI001842.m8,gene_LITCHI001842.m9,gene_LITCHI010258.m1,gene_LITCHI010258.m2,gene_LITCHI010258.m3,gene_LITCHI010258.m4,gene_LITCHI010258.m5,gene_LITCHI010258.m6,gene_LITCHI010258.m7	Lus10023553.g.BGIv1.0,Lus10040437.g.BGIv1.0	MBI10_g06728_MAGBIO	Pso01G27500.0,Pso06G30080.0	Sesame05813,Sesame11511,Sesame14853	Sapur.002G025500.v5.1,Sapur.005G183800.v5.1,Sapur.009G093800.v5.1,Sapur.019G107700.v5.1	gene-LOC123895704,gene-LOC123899214,gene-LOC123914005	gene-LOC107409332,gene-LOC107420179
OG0000227	gene-IFM89_003584,gene-IFM89_003585,gene-IFM89_003587,gene-IFM89_003591,gene-IFM89_003592,gene-IFM89_003593,gene-IFM89_004310,gene-IFM89_015537,gene-IFM89_022734,gene-IFM89_026333,gene-IFM89_038326	Cs_ont_5g012010	gene-LOC108470243	Iba07G021430		Lus10022927.g.BGIv1.0,Lus10022929.g.BGIv1.0,Lus10024889.g.BGIv1.0,Lus10024891.g.BGIv1.0	MBI07_g16251_MAGBIO,MBI07_g16258_MAGBIO,MBI07_g16931_MAGBIO,MBI10_g08042_MAGBIO,MBI10_g33518_MAGBIO	Pso01G01570.0,Pso01G01580.0,Pso01G03200.0,Pso01G52150.0,Pso02G17360.0,Pso02G32180.0,Pso02G61700.0,Pso03G12050.0,Pso03G32110.0,Pso04G13530.0,Pso04G13810.0,Pso05G40190.0,Pso05G53080.0,Pso05G53090.0,Pso06G04450.0,Pso08G12650.0,PsoUNG01870.0		Sapur.005G179100.v5.1	gene-LOC123887978,gene-LOC123888654	gene-LOC107425761,gene-LOC107425762
OG0000228	gene-IFM89_014080,gene-IFM89_015074,gene-IFM89_030097,gene-IFM89_030885,gene-IFM89_033487,gene-IFM89_037211	Cs_ont_7g024160	gene-LOC108450721,gene-LOC108452692,gene-LOC108477369,gene-LOC108478446	Iba05G040790	gene_LITCHI004688.m1,gene_LITCHI004910.m1,gene_LITCHI004910.m10,gene_LITCHI004910.m11,gene_LITCHI004910.m12,gene_LITCHI004910.m13,gene_LITCHI004910.m14,gene_LITCHI004910.m15,gene_LITCHI004910.m16,gene_LITCHI004910.m17,gene_LITCHI004910.m2,gene_LITCHI004910.m3,gene_LITCHI004910.m4,gene_LITCHI004910.m5,gene_LITCHI004910.m6,gene_LITCHI004910.m7,gene_LITCHI004910.m8,gene_LITCHI004910.m9	Lus10013039.g.BGIv1.0,Lus10029123.g.BGIv1.0,Lus10030589.g.BGIv1.0,Lus10030901.g.BGIv1.0		Pso04G28360.0,Pso05G10270.0,Pso07G31810.0,Pso10G14000.0	Sesame03625,Sesame13681	Sapur.010G026900.v5.1	gene-LOC123906870	gene-LOC107428576,gene-LOC107428578,gene-LOC125418098
OG0000229	gene-IFM89_017720	Cs_ont_2g031800,Cs_ont_9g019340	gene-LOC108456716	Iba02G035450,Iba04G011520,Iba05G037820,Iba07G016700	gene_LITCHI008823.m1,gene_LITCHI008823.m2,gene_LITCHI008823.m3,gene_LITCHI008823.m4,gene_LITCHI023904.m1,gene_LITCHI023904.m2,gene_LITCHI023904.m3,gene_LITCHI023904.m4,gene_LITCHI023904.m5,gene_LITCHI023904.m6	Lus10000338.g.BGIv1.0,Lus10000339.g.BGIv1.0,Lus10009959.g.BGIv1.0,Lus10009960.g.BGIv1.0,Lus10009961.g.BGIv1.0,Lus10027353.g.BGIv1.0,Lus10027354.g.BGIv1.0,Lus10031063.g.BGIv1.0,Lus10035445.g.BGIv1.0	MBI17_g43252_MAGBIO		Sesame15874	Sapur.009G038700.v5.1,Sapur.016G050500.v5.1,Sapur.016G050600.v5.1,Sapur.016G053700.v5.1,Sapur.T172000.v5.1,Sapur.T184000.v5.1	gene-LOC123888314,gene-LOC123891815,gene-LOC123891816,gene-LOC123917660,gene-LOC123917662	gene-LOC107412465,gene-LOC107412473,gene-LOC107431585,gene-LOC107431614,gene-LOC107431645
OG0000230	gene-IFM89_027167	Cs_ont_5g042360	gene-LOC108463864,gene-LOC108469522,gene-LOC108479142	Iba02G051450,Iba03G044980	gene_LITCHI022781.m1,gene_LITCHI022781.m10,gene_LITCHI022781.m11,gene_LITCHI022781.m12,gene_LITCHI022781.m13,gene_LITCHI022781.m14,gene_LITCHI022781.m15,gene_LITCHI022781.m16,gene_LITCHI022781.m17,gene_LITCHI022781.m18,gene_LITCHI022781.m19,gene_LITCHI022781.m2,gene_LITCHI022781.m20,gene_LITCHI022781.m21,gene_LITCHI022781.m22,gene_LITCHI022781.m23,gene_LITCHI022781.m24,gene_LITCHI022781.m25,gene_…	Lus10004730.g.BGIv1.0,Lus10007793.g.BGIv1.0	MBI04_g09516_MAGBIO	Pso03G20240.0	Sesame10047	Sapur.001G139900.v5.1,Sapur.003G046100.v5.1	gene-LOC123885108,gene-LOC123911386	gene-LOC107430264
OG0000231	gene-IFM89_031890	Cs_ont_3g004780,Cs_ont_3g004810,Cs_ont_8g004380,Cs_ont_8g004390	gene-LOC108450943,gene-LOC108481036	Iba02G034740,Iba03G009320,Iba03G009330,Iba07G010310	gene_LITCHI011017.m1,gene_LITCHI011017.m2,gene_LITCHI011017.m3,gene_LITCHI011018.m1,gene_LITCHI011018.m2,gene_LITCHI011018.m3,gene_LITCHI011067.m1,gene_LITCHI011069.m1		MBI02_g17340_MAGBIO,MBI06_g27710_MAGBIO,MBI06_g27711_MAGBIO	Pso05G35140.0	Sesame03618	Sapur.002G104100.v5.1,Sapur.002G104200.v5.1,Sapur.002G104400.v5.1,Sapur.002G104800.v5.1,Sapur.014G023400.v5.1,Sapur.014G023600.v5.1,Sapur.014G023700.v5.1,Sapur.014G023800.v5.1,Sapur.014G023900.v5.1,Sapur.014G024000.v5.1,Sapur.016G242200.v5.1,Sapur.016G242300.v5.1,Sapur.016G242400.v5.1,Sapur.017G110000.v5.1,Sapur.017G110100.v5.1,Sapur.017G110200.v5.1		gene-LOC107408274,gene-LOC107420890,gene-LOC107420897,gene-LOC107420901,gene-LOC125423093
OG0000232	gene-IFM89_033674	Cs_ont_5g047810,Cs_ont_7g004070,Cs_ont_8g003160	gene-LOC108461209,gene-LOC108467214,gene-LOC108467285,gene-LOC108480529,gene-LOC108486161	Iba02G046470,Iba03G007860,Iba06G019790,Iba06G028860,Iba07G012390	gene_LITCHI018439.m1,gene_LITCHI018439.m2,gene_LITCHI024850.m1,gene_LITCHI024850.m2,gene_LITCHI027771.m1,gene_LITCHI027771.m2	Lus10008489.g.BGIv1.0,Lus10024417.g.BGIv1.0,Lus10024418.g.BGIv1.0,Lus10025319.g.BGIv1.0	MBI05_g20727_MAGBIO,MBI05_g28545_MAGBIO,MBI14_g24310_MAGBIO	Pso08G11190.0,Pso09G07440.0,Pso11G02420.0,Pso11G30920.0,PsoUNG22960.0		Sapur.001G086600.v5.1,Sapur.003G090200.v5.1,Sapur.008G040000.v5.1,Sapur.009G020600.v5.1,Sapur.009G020700.v5.1,Sapur.010G164300.v5.1,Sapur.016G129900.v5.1,Sapur.016G130000.v5.1	gene-LOC123898464,gene-LOC123905050,gene-LOC123917831	gene-LOC107411068,gene-LOC107423997
OG0000233		Cs_ont_6g005110	gene-LOC108486662,gene-LOC108488008,gene-LOC108488129	Iba02G031330,Iba05G011140,Iba05G012030	gene_LITCHI008189.m1,gene_LITCHI008190.m1,gene_LITCHI008191.m1,gene_LITCHI008191.m2,gene_LITCHI008192.m1	Lus10009129.g.BGIv1.0,Lus10009130.g.BGIv1.0,Lus10023027.g.BGIv1.0,Lus10028513.g.BGIv1.0,Lus10028514.g.BGIv1.0	MBI14_g10142_MAGBIO,MBI18_g20175_MAGBIO,MBI18_g20630_MAGBIO,MBI18_g35613_MAGBIO	Pso02G22750.0,Pso02G22760.0,Pso02G71360.0,Pso02G71370.0,Pso05G17190.0,Pso08G21040.0	Sesame17023,Sesame17024,Sesame23440,Sesame23557	Sapur.017G103800.v5.1,Sapur.017G103900.v5.1,Sapur.017G104000.v5.1,Sapur.017G104100.v5.1,Sapur.017G104200.v5.1,Sapur.017G104300.v5.1	gene-LOC123888705,gene-LOC123921837,gene-LOC123921946,gene-LOC123923095,gene-LOC123924666	gene-LOC107406469,gene-LOC107434532,gene-LOC112489267
OG0000234		Cs_ont_4g017490,Cs_ont_4g018240	gene-LOC108471380,gene-LOC108482626,gene-LOC108487905			Lus10000220.g.BGIv1.0,Lus10000236.g.BGIv1.0,Lus10001034.g.BGIv1.0,Lus10001035.g.BGIv1.0,Lus10002743.g.BGIv1.0,Lus10002753.g.BGIv1.0,Lus10002755.g.BGIv1.0,Lus10002758.g.BGIv1.0,Lus10016326.g.BGIv1.0,Lus10016337.g.BGIv1.0,Lus10016338.g.BGIv1.0,Lus10016339.g.BGIv1.0,Lus10016340.g.BGIv1.0,Lus10016341.g.BGIv1.0,Lus10016342.g.BGIv1.0,Lus10016344.g.BGIv1.0,Lus10039514.g.BGIv1.0,Lus10039522.g.BGIv1.0,Lus…	MBI18_g13980_MAGBIO,MBI18_g41183_MAGBIO	Pso02G28760.0	Sesame07055,Sesame23264			gene-LOC107404684,gene-LOC107414473,gene-LOC107414477,gene-LOC107414817,gene-LOC107414826,gene-LOC107425544,gene-LOC107434046,gene-LOC107434061,gene-LOC125418290,gene-LOC125418385,gene-LOC125421582,gene-LOC125422052,gene-LOC125423455,gene-LOC125424245,gene-LOC125424246
OG0000235				Iba02G041370			MBI01_g06561_MAGBIO,MBI02_g19392_MAGBIO,MBI02_g23014_MAGBIO,MBI02_g40783_MAGBIO,MBI03_g21288_MAGBIO,MBI05_g05139_MAGBIO,MBI05_g12020_MAGBIO,MBI05_g18602_MAGBIO,MBI06_g04128_MAGBIO,MBI06_g07784_MAGBIO,MBI08_g05401_MAGBIO,MBI08_g18916_MAGBIO,MBI10_g19608_MAGBIO,MBI11_g02885_MAGBIO,MBI11_g03119_MAGBIO,MBI11_g20917_MAGBIO,MBI12_g03765_MAGBIO,MBI12_g14169_MAGBIO,MBI12_g14813_MAGBIO,MBI12_g14818_MAGBIO…
OG0000236					gene_LITCHI020379.m1	Lus10001507.g.BGIv1.0,Lus10002239.g.BGIv1.0,Lus10002819.g.BGIv1.0,Lus10002820.g.BGIv1.0,Lus10004655.g.BGIv1.0,Lus10006318.g.BGIv1.0,Lus10006319.g.BGIv1.0,Lus10006714.g.BGIv1.0,Lus10007058.g.BGIv1.0,Lus10008502.g.BGIv1.0,Lus10011409.g.BGIv1.0,Lus10011410.g.BGIv1.0,Lus10012006.g.BGIv1.0,Lus10014141.g.BGIv1.0,Lus10014142.g.BGIv1.0,Lus10014678.g.BGIv1.0,Lus10016192.g.BGIv1.0,Lus10020748.g.BGIv1.0,Lus…				Sapur.016G211600.v5.1,Sapur.15WG001300.v5.1,Sapur.15WG009000.v5.1,Sapur.15ZG001300.v5.1,Sapur.15ZG008800.v5.1
OG0000237	gene-IFM89_002298,gene-IFM89_037475	Cs_ont_9g006400,Cs_ont_9g006410	gene-LOC108451844	Iba02G014600	gene_LITCHI014881.m1,gene_LITCHI014881.m2	Lus10006620.g.BGIv1.0,Lus10006621.g.BGIv1.0,Lus10039378.g.BGIv1.0,Lus10039379.g.BGIv1.0	MBI11_g30648_MAGBIO	Pso01G11340.0,Pso01G11350.0,Pso01G11360.0,Pso02G33460.0,Pso04G16710.0,Pso04G16730.0,Pso04G31390.0,Pso05G19870.0,Pso05G19880.0,Pso05G19890.0,Pso05G19900.0,Pso05G19910.0,Pso05G19920.0,Pso05G41000.0,Pso05G44250.0,Pso05G44260.0,PsoUNG02650.0,PsoUNG37550.0,PsoUNG37710.0,PsoUNG38060.0	Sesame18949	Sapur.008G127600.v5.1,Sapur.008G127700.v5.1,Sapur.008G127800.v5.1,Sapur.008G127900.v5.1,Sapur.010G161300.v5.1	gene-LOC123898202,gene-LOC123898219,gene-LOC123902691,gene-LOC123903045	gene-LOC107423108
OG0000238	gene-IFM89_000417,gene-IFM89_000460,gene-IFM89_002951,gene-IFM89_003278,gene-IFM89_008216,gene-IFM89_008722,gene-IFM89_011333,gene-IFM89_013005,gene-IFM89_014180,gene-IFM89_017457,gene-IFM89_018513,gene-IFM89_018988,gene-IFM89_019783,gene-IFM89_019786,gene-IFM89_019996,gene-IFM89_022374,gene-IFM89_024295,gene-IFM89_025274,gene-IFM89_026763,gene-IFM89_027112,gene-IFM89_027362,gene-IFM89_030015,gen…	Cs_ont_6g000090	gene-LOC108457458,gene-LOC108471092			Lus10027135.g.BGIv1.0,Lus10032890.g.BGIv1.0		Pso05G41950.0,PsoUNG03460.0	Sesame14173	Sapur.002G106300.v5.1	gene-LOC123888483,gene-LOC123888484,gene-LOC123889465,gene-LOC123892574	gene-LOC107416141
OG0000239	gene-IFM89_015562,gene-IFM89_029878	Cs_ont_7g000460,Cs_ont_8g011680	gene-LOC108464289,gene-LOC108464433	Iba04G006050,Iba05G029540,Iba05G029900,Iba07G023550,Iba07G023910,Iba07G031460	gene_LITCHI003586.m1,gene_LITCHI003586.m2,gene_LITCHI024978.m1,gene_LITCHI027634.m1,gene_LITCHI027634.m2,gene_LITCHI027634.m3,gene_LITCHI027634.m4	Lus10001025.g.BGIv1.0,Lus10004692.g.BGIv1.0,Lus10022019.g.BGIv1.0,Lus10030163.g.BGIv1.0,Lus10040259.g.BGIv1.0,Lus10042559.g.BGIv1.0	MBI03_g15320_MAGBIO,MBI05_g02655_MAGBIO,MBI14_g08994_MAGBIO,MBI18_g13187_MAGBIO	Pso04G03920.0,Pso08G03910.0,Pso09G24220.0,Pso10G11620.0	Sesame18706	Sapur.008G048300.v5.1,Sapur.010G154600.v5.1,Sapur.013G042700.v5.1,Sapur.019G026600.v5.1	gene-LOC123882191,gene-LOC123889634,gene-LOC123903170	gene-LOC107410912,gene-LOC107412332,gene-LOC107413213
OG0000240	gene-IFM89_003582,gene-IFM89_004143,gene-IFM89_004148,gene-IFM89_004634,gene-IFM89_007531,gene-IFM89_031026	Cs_ont_3g019560,Cs_ont_3g019590,Cs_ont_5g008800,Cs_ont_5g027510,Cs_ont_5g027590,Cs_ont_5g027640		Iba01G017910,Iba01G024950,Iba02G001130,Iba02G001140,Iba02G001150,Iba02G001160,Iba02G028230	gene_LITCHI026385.m1,gene_LITCHI026386.m1,gene_LITCHI026386.m2		MBI08_g30810_MAGBIO,MBI15_g24377_MAGBIO,MBI15_g24378_MAGBIO,MBI15_g25775_MAGBIO,MBI15_g33794_MAGBIO,MBI15_g36217_MAGBIO,MBI15_g42792_MAGBIO,MBI19_g13597_MAGBIO,MBI19_g44055_MAGBIO,MBI19_g44057_MAGBIO	Pso01G08180.0,PsoUNG12570.0	Sesame19131,Sesame23271	Sapur.014G106800.v5.1	gene-LOC123915277,gene-LOC123917229,gene-LOC123917260,gene-LOC123917267	gene-LOC107412946,gene-LOC107417248,gene-LOC107417253
OG0000241	gene-IFM89_001244,gene-IFM89_001352,gene-IFM89_002665,gene-IFM89_003699,gene-IFM89_003897,gene-IFM89_004987,gene-IFM89_006358,gene-IFM89_006469,gene-IFM89_007021,gene-IFM89_007243,gene-IFM89_008989,gene-IFM89_009435,gene-IFM89_010770,gene-IFM89_012151,gene-IFM89_013004,gene-IFM89_014226,gene-IFM89_014869,gene-IFM89_015244,gene-IFM89_017773,gene-IFM89_019530,gene-IFM89_019998,gene-IFM89_020424,gen…
OG0000242	gene-IFM89_001910,gene-IFM89_032633	Cs_ont_3g001780,Cs_ont_3g007130	gene-LOC108480280,gene-LOC108485438	Iba03G039290,Iba05G003050,Iba05G008530,Iba07G028320	gene_LITCHI010071.m1,gene_LITCHI011501.m1,gene_LITCHI011501.m10,gene_LITCHI011501.m11,gene_LITCHI011501.m12,gene_LITCHI011501.m13,gene_LITCHI011501.m2,gene_LITCHI011501.m3,gene_LITCHI011501.m4,gene_LITCHI011501.m5,gene_LITCHI011501.m6,gene_LITCHI011501.m7,gene_LITCHI011501.m8,gene_LITCHI011501.m9	Lus10005615.g.BGIv1.0,Lus10017255.g.BGIv1.0,Lus10021844.g.BGIv1.0,Lus10034549.g.BGIv1.0	MBI08_g30369_MAGBIO	Pso01G22180.0,Pso06G26490.0,Pso06G34790.0	Sesame11386	Sapur.002G012100.v5.1,Sapur.002G052100.v5.1,Sapur.005G195700.v5.1	gene-LOC123912987,gene-LOC123912988,gene-LOC123912989,gene-LOC123914436,gene-LOC123914437,gene-LOC123914438	gene-LOC107422410,gene-LOC125422829
OG0000243	gene-IFM89_012017	Cs_ont_8g001440	gene-LOC108450059,gene-LOC108450175,gene-LOC108468513,gene-LOC108468934,gene-LOC108469682,gene-LOC108475426,gene-LOC108477133,gene-LOC108480710,gene-LOC108484492,gene-LOC108487169		gene_LITCHI022988.m1	Lus10016458.g.BGIv1.0,Lus10040722.g.BGIv1.0,Lus10040723.g.BGIv1.0		Pso06G00580.0	Sesame12530,Sesame16793	Sapur.009G029100.v5.1	gene-LOC123912802,gene-LOC123912806,gene-LOC123912807,gene-LOC123912814,gene-LOC123914352,gene-LOC123914691,gene-LOC123918611	gene-LOC107410900,gene-LOC107410913,gene-LOC107410914,gene-LOC107410915,gene-LOC107410933,gene-LOC107410934,gene-LOC107410936,gene-LOC107410940,gene-LOC107410942,gene-LOC107410945,gene-LOC107410947,gene-LOC107410963,gene-LOC107410965,gene-LOC125418109,gene-LOC125420772,gene-LOC125420808,gene-LOC125421198
OG0000244	gene-IFM89_027499,gene-IFM89_027500,gene-IFM89_027502	Cs_ont_6g023040,Cs_ont_6g023780	gene-LOC108455373,gene-LOC108465498	Iba03G033690,Iba03G042150,Iba04G015880,Iba05G012430,Iba05G033030		Lus10008898.g.BGIv1.0,Lus10023207.g.BGIv1.0	MBI10_g44187_MAGBIO	Pso01G09240.0,Pso01G09290.0,Pso01G09310.0,Pso01G09500.0,Pso01G09510.0,Pso01G09520.0,Pso01G09530.0,Pso01G09540.0,Pso05G40790.0,Pso05G45690.0,Pso05G45700.0,Pso05G45720.0,Pso05G45730.0,Pso05G45760.0,Pso05G45950.0,PsoUNG02400.0	Sesame18874			gene-LOC107412341,gene-LOC107412366,gene-LOC107422510,gene-LOC107422511,gene-LOC107422512,gene-LOC107422519,gene-LOC107422533,gene-LOC107434705,gene-LOC112492274,gene-LOC112492275,gene-LOC125418799,gene-LOC125423204
OG0000245	gene-IFM89_008403,gene-IFM89_034750	Cs_ont_3g023500,Cs_ont_6g006470	gene-LOC108450195,gene-LOC108461550,gene-LOC108486118	Iba03G032810,Iba06G012250	gene_LITCHI008529.m1,gene_LITCHI008529.m2,gene_LITCHI008529.m3,gene_LITCHI008529.m4,gene_LITCHI008529.m5,gene_LITCHI008529.m6,gene_LITCHI008529.m7,gene_LITCHI008529.m8,gene_LITCHI008529.m9,gene_LITCHI008532.m1,gene_LITCHI008532.m2,gene_LITCHI008532.m3,gene_LITCHI008532.m4,gene_LITCHI008532.m5,gene_LITCHI008532.m6,gene_LITCHI008532.m7,gene_LITCHI019721.m1,gene_LITCHI019721.m2	Lus10024109.g.BGIv1.0,Lus10026133.g.BGIv1.0,Lus10041610.g.BGIv1.0	MBI11_g01738_MAGBIO	Pso01G48940.0,Pso06G08370.0,Pso09G16840.0,Pso11G23520.0	Sesame02946,Sesame07795,Sesame07803,Sesame18474	Sapur.001G027800.v5.1,Sapur.003G145900.v5.1,Sapur.006G022500.v5.1	gene-LOC123888235	gene-LOC107412847
OG0000246	gene-IFM89_001640,gene-IFM89_001641	Cs_ont_3g030330,Cs_ont_3g030380,Cs_ont_3g030390,Cs_ont_3g030410,Cs_ont_3g030430,Cs_ont_3g030440			gene_LITCHI030265.m1	Lus10014030.g.BGIv1.0,Lus10019887.g.BGIv1.0,Lus10019888.g.BGIv1.0		Pso02G18040.0,Pso02G22900.0,Pso02G35260.0,Pso05G33400.0,Pso05G41250.0,Pso06G42500.0,Pso06G42530.0,Pso10G30800.0,Pso10G30810.0,PsoUNG13660.0,PsoUNG24560.0		Sapur.008G014400.v5.1,Sapur.008G014500.v5.1,Sapur.008G015300.v5.1,Sapur.008G015500.v5.1,Sapur.008G015700.v5.1	gene-LOC123907645,gene-LOC123907648,gene-LOC123907652,gene-LOC123907653,gene-LOC123907657,gene-LOC123907661	gene-LOC107404058,gene-LOC107413233,gene-LOC107413239,gene-LOC107413688,gene-LOC107433568,gene-LOC107435633,gene-LOC107435635,gene-LOC112490878,gene-LOC125421521,gene-LOC125421682
OG0000247	gene-IFM89_022620			Iba07G016670,Iba07G016680		Lus10008503.g.BGIv1.0,Lus10011828.g.BGIv1.0,Lus10012868.g.BGIv1.0,Lus10012869.g.BGIv1.0,Lus10012871.g.BGIv1.0,Lus10021192.g.BGIv1.0,Lus10024152.g.BGIv1.0,Lus10030515.g.BGIv1.0,Lus10030516.g.BGIv1.0,Lus10030518.g.BGIv1.0,Lus10030520.g.BGIv1.0,Lus10030576.g.BGIv1.0,Lus10030577.g.BGIv1.0,Lus10030911.g.BGIv1.0,Lus10036445.g.BGIv1.0,Lus10039513.g.BGIv1.0,Lus10039541.g.BGIv1.0	MBI04_g26784_MAGBIO	Pso01G57060.0,Pso02G35320.0,Pso02G58110.0,Pso04G03180.0,PsoUNG29040.0	Sesame22734	Sapur.011G002500.v5.1,Sapur.016G066400.v5.1,Sapur.016G066500.v5.1,Sapur.016G066600.v5.1,Sapur.016G066700.v5.1,Sapur.016G066900.v5.1,Sapur.016G067000.v5.1,Sapur.016G119700.v5.1,Sapur.016G119800.v5.1,Sapur.016G119900.v5.1,Sapur.016G120000.v5.1,Sapur.016G120100.v5.1,Sapur.016G121600.v5.1,Sapur.019G040100.v5.1,Sapur.019G040200.v5.1,Sapur.019G040300.v5.1,Sapur.019G040900.v5.1
OG0000248		Cs_ont_7g019970	gene-LOC108468615,gene-LOC108469230,gene-LOC108485216		gene_LITCHI012381.m1	Lus10031148.g.BGIv1.0,Lus10031149.g.BGIv1.0,Lus10031725.g.BGIv1.0		Pso02G20210.0,Pso02G24850.0,Pso02G28130.0,Pso02G30200.0,Pso02G52890.0,Pso02G63450.0,Pso02G63470.0,Pso02G66370.0,Pso02G69540.0,Pso02G69560.0,Pso03G00500.0,Pso03G01210.0,Pso03G15280.0,Pso03G52990.0,Pso04G00660.0,Pso04G00680.0,Pso05G53440.0,Pso05G54040.0,Pso06G02000.0,Pso07G35490.0,Pso08G00500.0,Pso08G00720.0,Pso08G00730.0,Pso08G02840.0,Pso08G37900.0,Pso10G00670.0,Pso10G19570.0	Sesame03974,Sesame03980		gene-LOC123881949,gene-LOC123882899,gene-LOC123892083,gene-LOC123894571,gene-LOC123923369,gene-LOC123923409	gene-LOC107424477
OG0000249		Cs_ont_1g008280,Cs_ont_4g024850	gene-LOC108451498,gene-LOC108467061,gene-LOC108468208,gene-LOC108485298	Iba02G021770,Iba02G027300,Iba02G048380,Iba03G036000,Iba03G036080,Iba05G018810,Iba06G013220,Iba06G013290,Iba06G024040,Iba07G030430	gene_LITCHI016486.m1,gene_LITCHI017808.m3,gene_LITCHI031187.m1,gene_LITCHI031187.m2	Lus10017144.g.BGIv1.0,Lus10020183.g.BGIv1.0,Lus10021595.g.BGIv1.0,Lus10022946.g.BGIv1.0,Lus10026988.g.BGIv1.0,Lus10027597.g.BGIv1.0,Lus10033339.g.BGIv1.0,Lus10034795.g.BGIv1.0,Lus10035710.g.BGIv1.0,Lus10037297.g.BGIv1.0	MBI16_g00844_MAGBIO	Pso03G03470.0,Pso07G33050.0	Sesame08422,Sesame09434	Sapur.006G063900.v5.1,Sapur.007G001500.v5.1,Sapur.014G001000.v5.1,Sapur.018G114500.v5.1	gene-LOC123896705,gene-LOC123896720	gene-LOC107417645,gene-LOC107428084,gene-LOC125418700
OG0000250										Sapur.001G131000.v5.1,Sapur.001G131100.v5.1,Sapur.001G131200.v5.1,Sapur.001G131300.v5.1,Sapur.001G131400.v5.1,Sapur.001G131500.v5.1,Sapur.001G131600.v5.1,Sapur.001G131700.v5.1,Sapur.001G157000.v5.1,Sapur.001G157100.v5.1,Sapur.001G157200.v5.1,Sapur.001G157300.v5.1,Sapur.001G157400.v5.1,Sapur.001G157500.v5.1,Sapur.001G157600.v5.1,Sapur.001G157700.v5.1,Sapur.001G157800.v5.1,Sapur.001G158000.v5.1,Sap…
OG0000251	gene-IFM89_005674,gene-IFM89_037159	Cs_ont_2g024740,Cs_ont_3g000980	gene-LOC108457320,gene-LOC108472558	Iba04G027510,Iba05G003220,Iba05G009290,Iba06G011730,Iba07G016820,Iba07G022920,Iba07G027830	gene_LITCHI020792.m1,gene_LITCHI020792.m3	Lus10013222.g.BGIv1.0,Lus10015051.g.BGIv1.0,Lus10016021.g.BGIv1.0,Lus10019621.g.BGIv1.0,Lus10030741.g.BGIv1.0	MBI02_g28340_MAGBIO,MBI05_g09442_MAGBIO,MBI18_g06644_MAGBIO	Pso01G37720.0,Pso01G43760.0,Pso02G01840.0,Pso02G40910.0,Pso03G38320.0,Pso06G13100.0,Pso09G09440.0,Pso10G03360.0,Pso11G30090.0	Sesame20389	Sapur.002G005900.v5.1,Sapur.005G202000.v5.1,Sapur.011G101300.v5.1,Sapur.T031200.v5.1,Sapur.T089400.v5.1	gene-LOC123888128,gene-LOC123899281,gene-LOC123922672	gene-LOC107419850,gene-LOC107428019
OG0000252	gene-IFM89_019331,gene-IFM89_022364,gene-IFM89_033601							Pso01G26100.0,Pso01G30860.0,Pso01G45610.0,Pso01G51180.0,Pso01G51990.0,Pso01G57000.0,Pso02G06580.0,Pso03G02300.0,Pso03G03620.0,Pso03G29420.0,Pso03G35400.0,Pso03G43140.0,Pso03G43250.0,Pso03G48320.0,Pso03G48730.0,Pso03G49690.0,Pso04G07510.0,Pso05G23370.0,Pso06G04640.0,Pso06G05980.0,Pso07G03080.0,Pso07G13930.0,Pso07G21970.0,Pso07G24200.0,Pso07G27190.0,Pso07G28270.0,Pso07G30900.0,Pso08G18610.0,Pso08G2…			gene-LOC123886372
OG0000253	gene-IFM89_001040,gene-IFM89_013020,gene-IFM89_015497,gene-IFM89_017761,gene-IFM89_020269,gene-IFM89_022666,gene-IFM89_022667,gene-IFM89_022668,gene-IFM89_022670,gene-IFM89_025690,gene-IFM89_025694,gene-IFM89_025701,gene-IFM89_025871,gene-IFM89_029882,gene-IFM89_032760,gene-IFM89_035638,gene-IFM89_035644,gene-IFM89_035648,gene-IFM89_038289,gene-IFM89_038291,gene-IFM89_038292,gene-IFM89_038298,gen…	Cs_ont_2g006420	gene-LOC108452074,gene-LOC108486677	Iba04G018340	gene_LITCHI029368.m1	Lus10007619.g.BGIv1.0,Lus10007620.g.BGIv1.0,Lus10018393.g.BGIv1.0,Lus10018394.g.BGIv1.0,Lus10020073.g.BGIv1.0	MBI02_g35314_MAGBIO		Sesame04899	Sapur.004G018000.v5.1,Sapur.004G018100.v5.1,Sapur.011G019600.v5.1,Sapur.011G019700.v5.1,Sapur.011G019800.v5.1	gene-LOC123918157	gene-LOC107421550,gene-LOC107421779
OG0000254	gene-IFM89_003390,gene-IFM89_003391,gene-IFM89_003392,gene-IFM89_005500,gene-IFM89_011473,gene-IFM89_011476,gene-IFM89_011478,gene-IFM89_033397,gene-IFM89_033398	Cs_ont_6g002640,Cs_ont_6g002670	gene-LOC108471724		gene_LITCHI000560.m1		MBI14_g00325_MAGBIO,MBI14_g00327_MAGBIO,MBI14_g46139_MAGBIO	Pso01G08370.0,Pso01G12910.0,Pso01G12920.0,Pso01G12940.0,Pso05G43220.0,Pso05G43230.0,Pso05G46690.0,Pso06G42870.0,Pso06G42880.0,Pso06G42890.0,Pso08G39410.0,Pso08G41700.0,Pso09G21690.0,Pso10G23420.0,Pso10G32660.0,Pso11G20140.0,Pso11G20160.0,PsoUNG04920.0,PsoUNG04930.0,PsoUNG04940.0,PsoUNG12500.0,PsoUNG20540.0	Sesame17238	Sapur.004G075300.v5.1,Sapur.017G083400.v5.1	gene-LOC123918836	gene-LOC112491369
OG0000255	gene-IFM89_014980,gene-IFM89_014982,gene-IFM89_014987,gene-IFM89_014989,gene-IFM89_014990,gene-IFM89_014991,gene-IFM89_014993	Cs_ont_6g016950	gene-LOC108454811,gene-LOC108459792,gene-LOC108485990	Iba07G011940,Iba07G011950,Iba07G011980		Lus10003224.g.BGIv1.0,Lus10008597.g.BGIv1.0,Lus10029315.g.BGIv1.0,Lus10035627.g.BGIv1.0	MBI02_g05003_MAGBIO,MBI05_g07113_MAGBIO,MBI05_g17911_MAGBIO,MBI05_g21953_MAGBIO,MBI05_g26196_MAGBIO,MBI05_g43914_MAGBIO,MBI05_g44184_MAGBIO,MBI14_g03510_MAGBIO,MBI14_g08015_MAGBIO,MBI14_g11694_MAGBIO,MBI14_g37365_MAGBIO,MBI14_g44799_MAGBIO,MBI15_g17818_MAGBIO,MBI17_g44066_MAGBIO	Pso01G24070.0,Pso02G37940.0,Pso02G37950.0,Pso02G55120.0,Pso11G00020.0,PsoUNG22780.0,PsoUNG22810.0,PsoUNG25150.0		Sapur.006G072700.v5.1	gene-LOC123889152	gene-LOC107414483
OG0000256	gene-IFM89_017402,gene-IFM89_018855	Cs_ont_5g044200,Cs_ont_7g022680	gene-LOC108460137,gene-LOC108475917,gene-LOC108479151,gene-LOC108489756	Iba04G014610,Iba05G041000	gene_LITCHI004726.m1,gene_LITCHI004726.m2,gene_LITCHI004726.m3,gene_LITCHI004726.m4,gene_LITCHI004726.m5,gene_LITCHI004726.m6,gene_LITCHI004726.m7,gene_LITCHI022587.m1,gene_LITCHI022587.m2,gene_LITCHI022587.m3,gene_LITCHI022587.m4,gene_LITCHI022587.m5,gene_LITCHI022587.m6,gene_LITCHI022587.m7,gene_LITCHI022587.m8,gene_LITCHI022587.m9	Lus10015816.g.BGIv1.0,Lus10036995.g.BGIv1.0	MBI08_g09139_MAGBIO,MBI11_g22741_MAGBIO	Pso03G02510.0,Pso04G28050.0,Pso05G07180.0,Pso07G23610.0,Pso08G31540.0	Sesame03691,Sesame13783	Sapur.008G144100.v5.1,Sapur.010G053000.v5.1,Sapur.012G070700.v5.1,Sapur.15WG109600.v5.1,Sapur.15ZG092100.v5.1		gene-LOC107428364
OG0000257	gene-IFM89_002104,gene-IFM89_002105,gene-IFM89_002108,gene-IFM89_002110,gene-IFM89_002111,gene-IFM89_002112,gene-IFM89_002120,gene-IFM89_015934		gene-LOC108452603				MBI01_g05847_MAGBIO	Pso09G07130.0,Pso11G05000.0,Pso11G05030.0,Pso11G05040.0,Pso11G05050.0,Pso11G05060.0,Pso11G05070.0,Pso11G05080.0,Pso11G05090.0,Pso11G05100.0,Pso11G05120.0,Pso11G05130.0,Pso11G05140.0,Pso11G05160.0,Pso11G05170.0,Pso11G05180.0,Pso11G05190.0,Pso11G32420.0,Pso11G32540.0,PsoUNG17150.0,PsoUNG17170.0,PsoUNG17180.0,PsoUNG17190.0,PsoUNG17200.0,PsoUNG17210.0,PsoUNG17220.0,PsoUNG17230.0,PsoUNG17250.0,PsoUNG1…		Sapur.009G116700.v5.1	gene-LOC123896520,gene-LOC123896527
OG0000258	gene-IFM89_004900,gene-IFM89_011951,gene-IFM89_011978	Cs_ont_4g002040,Cs_ont_4g028690	gene-LOC108450089,gene-LOC108471304,gene-LOC108474367	Iba02G021460,Iba03G022890,Iba03G038670	gene_LITCHI016317.m1,gene_LITCHI016317.m2,gene_LITCHI016949.m1,gene_LITCHI016949.m2,gene_LITCHI016949.m3,gene_LITCHI016949.m4,gene_LITCHI016949.m5,gene_LITCHI016949.m6	Lus10001929.g.BGIv1.0,Lus10001945.g.BGIv1.0,Lus10008028.g.BGIv1.0,Lus10008813.g.BGIv1.0,Lus10038102.g.BGIv1.0	MBI14_g06397_MAGBIO	Pso03G25440.0,Pso03G25450.0,Pso05G21420.0,PsoUNG09180.0	Sesame00008,Sesame05074,Sesame09827	Sapur.006G047800.v5.1,Sapur.006G213800.v5.1,Sapur.018G019600.v5.1,Sapur.018G090400.v5.1	gene-LOC123884070,gene-LOC123891067,gene-LOC123898949,gene-LOC123922693	gene-LOC107408348,gene-LOC107427905,gene-LOC112490910
OG0000259	gene-IFM89_010452	Cs_ont_1g022150,Cs_ont_3g011970	gene-LOC108451499,gene-LOC108467260,gene-LOC108486402	Iba01G010880,Iba04G031030,Iba05G003750	gene_LITCHI007227.m1,gene_LITCHI007227.m2,gene_LITCHI007227.m3,gene_LITCHI007227.m4,gene_LITCHI010657.m1,gene_LITCHI010657.m10,gene_LITCHI010657.m2,gene_LITCHI010657.m3,gene_LITCHI010657.m4,gene_LITCHI010657.m5,gene_LITCHI010657.m6,gene_LITCHI010657.m7,gene_LITCHI010657.m8,gene_LITCHI010657.m9,gene_LITCHI010681.m1,gene_LITCHI010681.m2,gene_LITCHI010681.m3,gene_LITCHI010681.m4,gene_LITCHI010681.m5…	Lus10002652.g.BGIv1.0,Lus10009277.g.BGIv1.0,Lus10012733.g.BGIv1.0	MBI16_g27582_MAGBIO	Pso01G34080.0,Pso06G22030.0	Sesame16640,Sesame23779	Sapur.002G085100.v5.1,Sapur.007G008800.v5.1	gene-LOC123903807,gene-LOC123903859,gene-LOC123913358	gene-LOC107425161
OG0000260	gene-IFM89_014049,gene-IFM89_023681,gene-IFM89_026928,gene-IFM89_028141	Cs_ont_2g026070,Cs_ont_4g013350,Cs_ont_7g018770,Cs_ont_7g020550	gene-LOC108458717,gene-LOC108459746	Iba01G015360		Lus10001703.g.BGIv1.0,Lus10012392.g.BGIv1.0,Lus10029445.g.BGIv1.0	MBI02_g11175_MAGBIO,MBI02_g15133_MAGBIO,MBI02_g17304_MAGBIO	Pso01G39100.0,Pso01G39120.0,Pso04G15990.0,Pso04G16050.0,Pso04G16060.0,Pso05G20450.0,Pso05G20480.0,Pso05G20490.0,Pso05G20520.0,Pso06G09090.0,Pso06G17780.0,Pso10G20060.0,Pso11G24800.0,PsoUNG26770.0,PsoUNG26780.0	Sesame01633,Sesame01634,Sesame01636,Sesame01637,Sesame01638,Sesame01640,Sesame02817	Sapur.014G035500.v5.1,Sapur.019G098700.v5.1	gene-LOC123886779	gene-LOC107416647
OG0000261	gene-IFM89_028504,gene-IFM89_029675,gene-IFM89_035446	Cs_ont_3g015170,Cs_ont_3g015240,Cs_ont_3g015510,Cs_ont_5g049900,Cs_ont_8g022800,Cs_ont_8g022830	gene-LOC108456829,gene-LOC108456854,gene-LOC108461755,gene-LOC108463889,gene-LOC108469852	Iba02G051770,Iba02G051790	gene_LITCHI004272.m1,gene_LITCHI012388.m1,gene_LITCHI012388.m2,gene_LITCHI012388.m3,gene_LITCHI021878.m1	Lus10007778.g.BGIv1.0,Lus10015483.g.BGIv1.0,Lus10022375.g.BGIv1.0,Lus10023016.g.BGIv1.0,Lus10023043.g.BGIv1.0,Lus10028061.g.BGIv1.0,Lus10029103.g.BGIv1.0,Lus10032430.g.BGIv1.0,Lus10041082.g.BGIv1.0		Pso01G00150.0,Pso03G31170.0,Pso08G18640.0	Sesame14466,Sesame18060,Sesame18284	Sapur.001G071400.v5.1,Sapur.003G106100.v5.1,Sapur.013G018300.v5.1	gene-LOC123915607,gene-LOC123915608	gene-LOC107411863,gene-LOC107429814
OG0000262	gene-IFM89_018004,gene-IFM89_018007,gene-IFM89_018018,gene-IFM89_018020,gene-IFM89_018021,gene-IFM89_018022,gene-IFM89_018025	Cs_ont_5g026980,Cs_ont_5g026990	gene-LOC108452044	Iba02G002930,Iba02G002940	gene_LITCHI011711.m1,gene_LITCHI011713.m1	Lus10001274.g.BGIv1.0,Lus10001276.g.BGIv1.0,Lus10009473.g.BGIv1.0	MBI03_g14522_MAGBIO,MBI03_g46008_MAGBIO	Pso01G29990.0,Pso02G59150.0	Sesame00385,Sesame02040	Sapur.013G097000.v5.1,Sapur.013G097100.v5.1,Sapur.013G097200.v5.1,Sapur.013G097300.v5.1,Sapur.013G097400.v5.1,Sapur.013G097700.v5.1,Sapur.013G097800.v5.1,Sapur.013G098000.v5.1,Sapur.013G098100.v5.1,Sapur.016G018800.v5.1,Sapur.016G018900.v5.1,Sapur.016G019000.v5.1	gene-LOC123905989,gene-LOC123909822,gene-LOC123909823,gene-LOC123909825	gene-LOC107412929,gene-LOC107421474,gene-LOC107421475,gene-LOC107421479
OG0000263	gene-IFM89_002366,gene-IFM89_009848	Cs_ont_3g029030,Cs_ont_5g020970	gene-LOC108474494,gene-LOC108474704	Iba03G017530,Iba06G010230	gene_LITCHI000595.m1,gene_LITCHI000595.m10,gene_LITCHI000595.m11,gene_LITCHI000595.m12,gene_LITCHI000595.m13,gene_LITCHI000595.m2,gene_LITCHI000595.m3,gene_LITCHI000595.m4,gene_LITCHI000595.m5,gene_LITCHI000595.m6,gene_LITCHI000595.m7,gene_LITCHI000595.m8,gene_LITCHI000595.m9,gene_LITCHI015411.m1	Lus10013455.g.BGIv1.0,Lus10035805.g.BGIv1.0,Lus10036585.g.BGIv1.0,Lus10041011.g.BGIv1.0,Lus10041014.g.BGIv1.0	MBI07_g11510_MAGBIO,MBI07_g33480_MAGBIO,MBI07_g34960_MAGBIO	Pso03G27770.0,Pso07G15880.0,Pso08G39650.0,Pso10G00870.0	Sesame05407,Sesame14396	Sapur.003G004100.v5.1,Sapur.013G116400.v5.1,Sapur.019G091600.v5.1	gene-LOC123910486,gene-LOC123910747	gene-LOC107407300,gene-LOC107412579
OG0000264	gene-IFM89_004796,gene-IFM89_004798	Cs_ont_4g003430	gene-LOC108454909,gene-LOC108454974,gene-LOC108456045,gene-LOC108456216,gene-LOC108461941,gene-LOC108462439,gene-LOC108462935,gene-LOC108463473,gene-LOC108465399,gene-LOC108465705,gene-LOC108467455,gene-LOC108468963,gene-LOC108469644,gene-LOC108469645,gene-LOC108474852,gene-LOC108475327,gene-LOC108475736,gene-LOC108478089,gene-LOC108478090,gene-LOC108478332	Iba03G038330	gene_LITCHI017066.m1	Lus10008097.g.BGIv1.0,Lus10013132.g.BGIv1.0		Pso02G06570.0,Pso04G10800.0,Pso07G17440.0,Pso07G17450.0,Pso07G17460.0,Pso08G10160.0,Pso08G37700.0,Pso08G37710.0,Pso08G42550.0,Pso10G24220.0,PsoUNG32400.0		Sapur.006G205200.v5.1,Sapur.018G027800.v5.1	gene-LOC123914885,gene-LOC123920789	gene-LOC107421251
OG0000265	gene-IFM89_005242,gene-IFM89_019387	Cs_ont_5g033750,Cs_ont_5g034170,Cs_ont_5g034190,Cs_ont_5g034220,Cs_ont_5g034250	gene-LOC108483207	Iba01G005680,Iba01G005700,Iba01G005710,Iba01G005720,Iba01G017140	gene_LITCHI012745.m4,gene_LITCHI012745.m5,gene_LITCHI012745.m6,gene_LITCHI012745.m7,gene_LITCHI012745.m8,gene_LITCHI012745.m9		MBI06_g10742_MAGBIO,MBI07_g00474_MAGBIO	Pso01G38910.0,Pso03G30470.0,Pso07G13800.0,Pso08G19430.0	Sesame21389	Sapur.016G247000.v5.1,Sapur.016G247200.v5.1,Sapur.016G247300.v5.1	gene-LOC123894914,gene-LOC123894915,gene-LOC123894917,gene-LOC123894918,gene-LOC123894919,gene-LOC123894920,gene-LOC123894922,gene-LOC123894923,gene-LOC123894925,gene-LOC123894927,gene-LOC123894937,gene-LOC123895651,gene-LOC123919661	gene-LOC107432608
OG0000266	gene-IFM89_020023,gene-IFM89_028639	Cs_ont_2g002830,Cs_ont_7g015400	gene-LOC108453026,gene-LOC108453254,gene-LOC108489131	Iba04G001170,Iba04G034980	gene_LITCHI020109.m1,gene_LITCHI020109.m2,gene_LITCHI020109.m3,gene_LITCHI020109.m4,gene_LITCHI020109.m5,gene_LITCHI020109.m6,gene_LITCHI020109.m7,gene_LITCHI020109.m8,gene_LITCHI028897.m1,gene_LITCHI028897.m10,gene_LITCHI028897.m11,gene_LITCHI028897.m2,gene_LITCHI028897.m3,gene_LITCHI028897.m4,gene_LITCHI028897.m5,gene_LITCHI028897.m6,gene_LITCHI028897.m7,gene_LITCHI028897.m8,gene_LITCHI028897.m9	Lus10004591.g.BGIv1.0,Lus10007346.g.BGIv1.0,Lus10011968.g.BGIv1.0,Lus10020769.g.BGIv1.0	MBI07_g07808_MAGBIO	Pso01G51710.0,Pso06G04930.0	Sesame21289,Sesame22329	Sapur.002G047700.v5.1,Sapur.005G158900.v5.1	gene-LOC123883866,gene-LOC123917223	gene-LOC107413107,gene-LOC107416206
OG0000267	gene-IFM89_013123	Cs_ont_7g013800,Cs_ont_8g014140	gene-LOC108451287,gene-LOC108456961,gene-LOC108477400,gene-LOC108478338	Iba01G057510,Iba03G035860,Iba04G025650,Iba06G012880	gene_LITCHI020226.m1,gene_LITCHI020226.m2,gene_LITCHI020226.m3,gene_LITCHI020226.m4,gene_LITCHI020226.m5,gene_LITCHI021685.m1,gene_LITCHI021685.m10,gene_LITCHI021685.m11,gene_LITCHI021685.m12,gene_LITCHI021685.m13,gene_LITCHI021685.m2,gene_LITCHI021685.m3,gene_LITCHI021685.m4,gene_LITCHI021685.m5,gene_LITCHI021685.m6,gene_LITCHI021685.m7,gene_LITCHI021685.m8,gene_LITCHI021685.m9	Lus10032521.g.BGIv1.0,Lus10043021.g.BGIv1.0	MBI11_g23190_MAGBIO	Pso04G30590.0,Pso04G31050.0,Pso05G04950.0,Pso05G05320.0	Sesame01156	Sapur.012G083500.v5.1,Sapur.15WG126700.v5.1,Sapur.15ZG109000.v5.1	gene-LOC123916052,gene-LOC123917956	gene-LOC107423481
OG0000268		Cs_ont_2g031560,Cs_ont_5g024320,Cs_ont_9g017810	gene-LOC108470390		gene_LITCHI000055.m1,gene_LITCHI000072.m1,gene_LITCHI007910.m1,gene_LITCHI007910.m10,gene_LITCHI007910.m11,gene_LITCHI007910.m2,gene_LITCHI007910.m3,gene_LITCHI007910.m4,gene_LITCHI007910.m5,gene_LITCHI007910.m6,gene_LITCHI007910.m7,gene_LITCHI007910.m8,gene_LITCHI007910.m9,gene_LITCHI008805.m1,gene_LITCHI011512.m1,gene_LITCHI011859.m1,gene_LITCHI011864.m1,gene_LITCHI011918.m1,gene_LITCHI011926.m…	Lus10029722.g.BGIv1.0				Sapur.019G069100.v5.1	gene-LOC123891409,gene-LOC123908040,gene-LOC123909981,gene-LOC123914240,gene-LOC123916708,gene-LOC123916959,gene-LOC123916960,gene-LOC123918424,gene-LOC123924167	gene-LOC107412387,gene-LOC107412476,gene-LOC125420778
OG0000269		Cs_ont_5g002770,Cs_ont_5g002790	gene-LOC108489577	Iba03G019130,Iba03G019260	gene_LITCHI025664.m1,gene_LITCHI025665.m1,gene_LITCHI025666.m1	Lus10000242.g.BGIv1.0,Lus10006893.g.BGIv1.0,Lus10006894.g.BGIv1.0,Lus10014688.g.BGIv1.0,Lus10014690.g.BGIv1.0,Lus10014693.g.BGIv1.0,Lus10040932.g.BGIv1.0		Pso04G11470.0	Sesame01794,Sesame01795,Sesame01796,Sesame01797,Sesame01798,Sesame01802	Sapur.002G127800.v5.1,Sapur.014G061700.v5.1	gene-LOC123894348,gene-LOC123894349,gene-LOC123894351,gene-LOC123894352,gene-LOC123894354,gene-LOC123894355,gene-LOC123894356,gene-LOC123894357,gene-LOC123894358,gene-LOC123894367,gene-LOC123898792	gene-LOC107421788,gene-LOC107422025,gene-LOC107423577,gene-LOC107434733,gene-LOC107434736,gene-LOC107434737,gene-LOC107434739,gene-LOC112489296
OG0000270		Cs_ont_5g033960,Cs_ont_9g009110	gene-LOC108475317,gene-LOC108487825	Iba01G047060,Iba02G037990,Iba02G038000,Iba02G038010,Iba03G042670		Lus10007213.g.BGIv1.0,Lus10025369.g.BGIv1.0,Lus10042493.g.BGIv1.0	MBI07_g25471_MAGBIO	Pso01G51770.0,Pso02G26940.0,Pso02G26970.0,Pso02G26980.0,Pso02G26990.0,Pso02G27010.0,Pso02G27020.0,Pso02G27040.0,Pso02G27070.0,Pso02G27100.0,Pso02G27370.0,Pso02G27860.0,Pso02G66420.0,Pso02G68440.0,Pso02G68570.0,Pso02G68590.0,Pso02G68600.0,Pso02G68620.0,Pso02G68630.0,Pso02G68700.0,Pso02G69040.0,Pso06G04870.0		Sapur.016G226700.v5.1,Sapur.016G226800.v5.1	gene-LOC123892807,gene-LOC123894955,gene-LOC123894956,gene-LOC123894957,gene-LOC123894958	gene-LOC107430473
OG0000271		Cs_ont_5g048550	gene-LOC108468277,gene-LOC108482745	Iba05G014440,Iba05G014470	gene_LITCHI022038.m1,gene_LITCHI022038.m3,gene_LITCHI022038.m4	Lus10014967.g.BGIv1.0,Lus10027522.g.BGIv1.0,Lus10027523.g.BGIv1.0,Lus10028762.g.BGIv1.0,Lus10039285.g.BGIv1.0	MBI04_g18050_MAGBIO	Pso04G04930.0,Pso04G04940.0,Pso04G04980.0,Pso04G05080.0,Pso04G05090.0,Pso04G05100.0,Pso04G05110.0,Pso08G04770.0,Pso08G04790.0,Pso08G04830.0,Pso08G04860.0,Pso08G04880.0,Pso08G04890.0,Pso08G04910.0,Pso08G04940.0,Pso08G04960.0,Pso08G04980.0,Pso08G04990.0,Pso08G05010.0	Sesame00531	Sapur.001G081300.v5.1,Sapur.004G051000.v5.1,Sapur.017G121000.v5.1,Sapur.017G121200.v5.1,Sapur.017G121300.v5.1,Sapur.017G121500.v5.1,Sapur.017G121700.v5.1,Sapur.017G121900.v5.1,Sapur.017G122000.v5.1
OG0000272			gene-LOC108450840,gene-LOC108451364,gene-LOC108451654,gene-LOC108451658,gene-LOC108454969,gene-LOC108455086,gene-LOC108458848,gene-LOC108459069,gene-LOC108459255,gene-LOC108462486,gene-LOC108462717,gene-LOC108465655,gene-LOC108466213,gene-LOC108466422,gene-LOC108471494,gene-LOC108471539,gene-LOC108471824,gene-LOC108471990,gene-LOC108473480,gene-LOC108474899,gene-LOC108475062,gene-LOC108475158,gen…	Iba01G060720								gene-LOC125420503
OG0000273						Lus10002701.g.BGIv1.0,Lus10002790.g.BGIv1.0,Lus10006164.g.BGIv1.0,Lus10006524.g.BGIv1.0,Lus10006899.g.BGIv1.0,Lus10007688.g.BGIv1.0,Lus10008249.g.BGIv1.0,Lus10009199.g.BGIv1.0,Lus10009744.g.BGIv1.0,Lus10010613.g.BGIv1.0,Lus10010817.g.BGIv1.0,Lus10010857.g.BGIv1.0,Lus10011698.g.BGIv1.0,Lus10014866.g.BGIv1.0,Lus10015920.g.BGIv1.0,Lus10018964.g.BGIv1.0,Lus10018979.g.BGIv1.0,Lus10020426.g.BGIv1.0,Lus…
OG0000274	gene-IFM89_003950,gene-IFM89_018261,gene-IFM89_034421,gene-IFM89_038141,gene-IFM89_038883,gene-IFM89_038884	Cs_ont_7g024450	gene-LOC108476126	Iba04G013960,Iba05G037800,Iba07G006150		Lus10013017.g.BGIv1.0	MBI11_g13785_MAGBIO,MBI11_g32267_MAGBIO,MBI18_g32827_MAGBIO,MBI19_g05288_MAGBIO	Pso01G44100.0,Pso06G13440.0	Sesame03605	Sapur.010G050600.v5.1,Sapur.010G050700.v5.1,Sapur.010G050800.v5.1,Sapur.010G050900.v5.1	gene-LOC123920773,gene-LOC123924408	gene-LOC107423557,gene-LOC107428658,gene-LOC107428661,gene-LOC107428709,gene-LOC107428710,gene-LOC107428715,gene-LOC107428717,gene-LOC107428722,gene-LOC125418274,gene-LOC125418346,gene-LOC125420007,gene-LOC125420009,gene-LOC125420302,gene-LOC125420303,gene-LOC125420309,gene-LOC125420317,gene-LOC125420327
OG0000275	gene-IFM89_015667,gene-IFM89_019346,gene-IFM89_024666	Cs_ont_3g006820,Cs_ont_3g024340	gene-LOC108450655,gene-LOC108451919,gene-LOC108484307	Iba01G035180,Iba03G026240	gene_LITCHI011530.m1,gene_LITCHI019947.m1,gene_LITCHI019947.m10,gene_LITCHI019947.m11,gene_LITCHI019947.m12,gene_LITCHI019947.m13,gene_LITCHI019947.m14,gene_LITCHI019947.m15,gene_LITCHI019947.m2,gene_LITCHI019947.m3,gene_LITCHI019947.m4,gene_LITCHI019947.m5,gene_LITCHI019947.m6,gene_LITCHI019947.m7,gene_LITCHI019947.m8,gene_LITCHI019947.m9	Lus10028696.g.BGIv1.0,Lus10028728.g.BGIv1.0	MBI04_g33332_MAGBIO	Pso01G21470.0,Pso02G08630.0,Pso03G46140.0,Pso06G35360.0,Pso08G04160.0	Sesame02293,Sesame22461	Sapur.002G050500.v5.1,Sapur.003G149200.v5.1,Sapur.005G155000.v5.1	gene-LOC123894561	gene-LOC107412738,gene-LOC107421609
OG0000276	gene-IFM89_008202,gene-IFM89_027214,gene-IFM89_030903	Cs_ont_2g022510,Cs_ont_4g014240	gene-LOC108451540,gene-LOC108451558,gene-LOC108452909,gene-LOC108458471,gene-LOC108480539	Iba01G026340,Iba04G003290,Iba07G009240	gene_LITCHI013082.m1,gene_LITCHI013082.m10,gene_LITCHI013082.m11,gene_LITCHI013082.m12,gene_LITCHI013082.m13,gene_LITCHI013082.m2,gene_LITCHI013082.m3,gene_LITCHI013082.m4,gene_LITCHI013082.m5,gene_LITCHI013082.m6,gene_LITCHI013082.m7,gene_LITCHI013082.m8,gene_LITCHI013082.m9,gene_LITCHI021010.m1	Lus10005405.g.BGIv1.0,Lus10009210.g.BGIv1.0	MBI02_g19362_MAGBIO	Pso01G46480.0,Pso02G43020.0,Pso10G05250.0	Sesame21101,Sesame21459	Sapur.011G080400.v5.1,Sapur.016G256300.v5.1,Sapur.017G006700.v5.1	gene-LOC123895140,gene-LOC123895304	gene-LOC107416469,gene-LOC107417127
OG0000277	gene-IFM89_008047,gene-IFM89_008862,gene-IFM89_025909,gene-IFM89_030035,gene-IFM89_030036,gene-IFM89_030038,gene-IFM89_030039,gene-IFM89_037003	Cs_ont_9g002360,Cs_ont_9g019580,Cs_ont_9g019610,Cs_ont_9g019700,Cs_ont_9g019770	gene-LOC108455076,gene-LOC108455077,gene-LOC108481373	Iba01G022420,Iba02G012030,Iba03G034240,Iba04G004780	gene_LITCHI014448.m1	Lus10003782.g.BGIv1.0,Lus10012489.g.BGIv1.0,Lus10016823.g.BGIv1.0	MBI07_g46095_MAGBIO,MBI13_g32776_MAGBIO,MBI16_g11663_MAGBIO,MBI16_g31700_MAGBIO,MBI18_g21786_MAGBIO,MBI19_g06157_MAGBIO	Pso01G20820.0,Pso02G45700.0,Pso06G35980.0,Pso09G33620.0	Sesame19183	Sapur.010G005600.v5.1,Sapur.010G007000.v5.1,Sapur.010G007100.v5.1	gene-LOC123886586,gene-LOC123886651,gene-LOC123922250	gene-LOC107433144
OG0000278	gene-IFM89_004168,gene-IFM89_031286	Cs_ont_5g047650,Cs_ont_6g001230,Cs_ont_7g026430	gene-LOC108454076,gene-LOC108458122,gene-LOC108477251,gene-LOC108479567,gene-LOC108482783	Iba06G006970,Iba06G006980,Iba06G007010,Iba06G019020	gene_LITCHI005170.m1,gene_LITCHI022148.m1	Lus10008617.g.BGIv1.0,Lus10012829.g.BGIv1.0,Lus10030477.g.BGIv1.0,Lus10036750.g.BGIv1.0,Lus10037177.g.BGIv1.0,Lus10042199.g.BGIv1.0	MBI02_g41657_MAGBIO,MBI05_g08290_MAGBIO	Pso04G23550.0,Pso05G12250.0	Sesame03530,Sesame12982,Sesame17429,Sesame22136	Sapur.012G082000.v5.1,Sapur.017G068200.v5.1,Sapur.15WG122000.v5.1,Sapur.15WG122100.v5.1,Sapur.15ZG104400.v5.1,Sapur.15ZG104500.v5.1	gene-LOC123893131,gene-LOC123897693,gene-LOC123905017	gene-LOC107405510,gene-LOC107405512,gene-LOC107415553
[truncated: 40,967 more rows]

## Sheet: expansion gene familes
######0 Mbiond
OG0000018	+	0	0.05
OG0000020	+	0.00107376	0.05
OG0000024	+	0.00645193	0.05
OG0000026	+	0.000158044	0.05
OG0000027	+	0	0.05
OG0000031	+	0	0.05
OG0000054	+	0	0.05
OG0000079	+	0.030259	0.05
OG0000082	+	0	0.05
OG0000085	+	0	0.05
OG0000100	+	0.00177	0.05
OG0000133	+	0	0.05
OG0000151	+	0.0178022	0.05
OG0000153	+	0	0.05
OG0000163	+	0	0.05
OG0000165	+	0.0217841	0.05
OG0000178	+	0	0.05
OG0000183	+	0	0.05
OG0000235	+	0	0.05
OG0000298	+	0.0217841	0.05
OG0000328	+	0.0188016	0.05
OG0000332	+	0	0.05
OG0000409	+	0.0361223	0.05
OG0000422	+	0.0203917	0.05
OG0000481	+	0.0411861	0.05
[truncated: 1,150 more rows]

## Sheet: statistics of expansion familes
Orthogroup	Cchine	Csinen	Garbor	Ibalsa	Lchine	Lusita	Mbiond	Psomni	Sindic	Spurpu	Tprate	Zjujub	Total	AnnoGeneNum(PANTHER_ID)	PANTHER_Description
[truncated: 71 more rows]
