# Supplementary material for: A chromosome level genome, as well as transcriptomes and metabolomes, insights into genome evolution and the biosynthesis of kaempferol and kaempferol derivatives in Impatiens balsamina (Balsaminaceae)
Source: Front Plant Sci. 2026 Feb 11;17:1725789. doi: 10.3389/fpls.2026.1725789 (PMC12932442; doi:10.3389/fpls.2026.1725789)
Supplement: Supplementary Data Sheet 1 — Integrated functional annotation for predicting protein-coding genes. [file DataSheet1.zip › all supplementary files/Dataset 4 Data regarding duplicated gene pairs.xlsx]

## Sheet: Ka vs Ks
id1	id2	Ka	Ks	Ka/Ks
Iba01G053230	Iba01G053220	0	0.0384	0
Iba01G053620	Iba01G053640	0	0.0142	0
Iba01G053920	Iba01G053900	0	0.0265	0
Iba01G054660	Iba01G054640	0	0.017	0
Iba01G054810	Iba01G054820	0	0.0343	0
Iba01G056130	Iba01G056150	0	0.026	0
Iba01G056150	Iba01G056190	0	0.026	0
Iba01G060770	Iba01G060760	0	0.01	0
Iba01G061320	Iba01G061280	0	0.0033	0
Iba01G061490	Iba01G061570	0	0.0148	0
Iba01G061780	Iba01G061920	0	0.0033	0
Iba01G061870	Iba01G062020	0	0.0033	0
Iba01G061920	Iba01G062050	0	0.0033	0
Iba01G061450	Iba01G061570	0	0.0148	0
Iba01G061870	Iba01G062270	0	0.0033	0
Iba01G061050	Iba01G061170	0	0.0148	0
Iba01G061330	Iba01G061570	0	0.0148	0
Iba01G061570	Iba01G062010	0	0.0148	0
Iba01G061700	Iba01G062290	0	0.0038	0
Iba01G061440	Iba01G061280	0	0.0033	0
Iba01G061570	Iba01G061400	0	0.0148	0
Iba01G061770	Iba01G061570	0	0.0148	0
Iba01G061920	Iba01G061720	0	0.0033	0
Iba01G062250	Iba01G062290	0	0.0038	0
Iba01G061570	Iba01G061230	0	0.0148	0
Iba01G061580	Iba01G061280	0	0.0033	0
Iba01G061830	Iba01G061570	0	0.0148	0
Iba01G061870	Iba01G061580	0	0.0033	0
Iba01G061820	Iba01G061280	0	0.0033	0
Iba01G061870	Iba01G061340	0	0.0033	0
Iba01G061920	Iba01G061460	0	0.0033	0
Iba01G061980	Iba01G061570	0	0.0148	0
Iba01G062140	Iba01G061920	0	0.0033	0
Iba01G062290	Iba01G062180	0	0.0038	0
Iba01G062080	Iba01G061280	0	0.0033	0
Iba01G062220	Iba01G061570	0	0.0148	0
Iba01G062290	Iba01G061650	0	0.0038	0
Iba01G061050	Iba01G061600	0	0.0148	0
Iba01G041970	Iba01G041980	0	0.0158	0
Iba01G061050	Iba01G061980	0	0.0148	0
Iba01G053710	Iba01G053910	0	0.0265	0
Iba01G053720	Iba01G053900	0	0.0265	0
Iba01G053390	Iba01G053400	0	0.0054	0
Iba01G053180	Iba01G053220	0	0.0387	0
Iba01G061040	Iba01G061280	0	0.0033	0
Iba01G062290	Iba01G062110	0	0.0038	0
Iba01G060790	Iba01G060760	0	0.01	0
Iba01G007570	Iba05G034560	0	0.5989	0
Iba01G041330	Iba06G021950	0	0.7998	0
Iba02G015940	Iba02G015960	0	0.0086	0
Iba02G015950	Iba02G015970	0	0.0047	0
Iba02G037470	Iba02G037490	0	0.0285	0
Iba02G037890	Iba02G037930	0	0.3417	0
Iba02G030830	Iba02G030840	0	0.0107	0
Iba02G017060	Iba02G017120	0	0.0125	0
Iba02G018390	Iba02G018410	0	0.019	0
Iba02G046050	Iba02G046040	0	0.0115	0
Iba02G049060	Iba02G049080	0	0.0103	0
Iba02G040900	Iba02G041840	0	0.0295	0
Iba02G015930	Iba02G015970	0	0.0047	0
Iba02G041810	Iba02G041850	0	0.013	0
Iba02G015920	Iba02G015960	0	0.0043	0
Iba02G007460	Iba04G000860	0	0.5936	0
Iba02G009840	Iba04G002800	0	0.4916	0
Iba02G040730	Iba05G010060	0	0.0158	0
Iba02G029810	Iba06G003640	0	1.0637	0
Iba02G022600	Iba07G031420	0	0.4542	0
Iba03G040920	Iba03G040930	0	0.0227	0
Iba03G041190	Iba03G041170	0	0.0147	0
Iba03G041900	Iba03G042170	0	0.0039	0
Iba03G042000	Iba03G042270	0	0.0042	0
Iba03G003840	Iba03G003850	0	0.0134	0
Iba03G018000	Iba03G017980	0	0.0045	0
Iba04G023280	Iba04G023300	0	0.0035	0
Iba04G017010	Iba04G017000	0	0.0575	0
Iba04G026370	Iba04G026360	0	0.2109	0
Iba04G026380	Iba04G026370	0	0.2609	0
Iba04G009800	Iba04G009810	0	0.0114	0
Iba04G026380	Iba04G026410	0	0.1196	0
Iba04G026410	Iba04G026370	0	0.2279	0
Iba05G004570	Iba05G004580	0	0.016	0
Iba05G035680	Iba05G035690	0	0.2435	0
Iba05G004550	Iba05G004580	0	0.016	0
Iba05G035690	Iba07G024980	0	0.5456	0
Iba06G003460	Iba06G003330	0	0.0834	0
Iba06G022340	Iba06G022470	0	0.2015	0
Iba07G015300	Iba07G015350	0	0.004	0
Iba02G035720	Iba07G015870	0.0028	1.5974	0.00175285
Iba04G002740	Iba07G018270	0.0053	2.3942	0.00221368
Iba03G033150	Iba06G011760	0.0028	0.839	0.00333731
Iba07G013810	Iba02G036960	0.0033	0.9647	0.00342075
Iba04G011770	Iba05G038080	0.0033	0.8828	0.00373811
Iba06G025030	Iba06G025040	0.003	0.7003	0.00428388
Iba01G003200	Iba06G002640	0.0058	1.3318	0.00435501
Iba04G011770	Iba07G016520	0.0099	1.9064	0.00519303
Iba01G000670	Iba04G016120	0.0032	0.6013	0.0053218
Iba05G030300	Iba07G023230	0.0033	0.5589	0.00590446
Iba02G035720	Iba02G049260	0.0057	0.929	0.00613563
Iba02G031360	Iba04G018200	0.0087	1.3818	0.00629614
Iba05G006240	Iba05G001340	0.0047	0.7328	0.00641376
Iba03G009350	Iba07G010270	0.0042	0.6273	0.00669536
Iba03G007280	Iba07G012950	0.0108	1.577	0.00684845
Iba02G048970	Iba02G035340	0.0107	1.4887	0.00718748
Iba02G021350	Iba07G030090	0.0058	0.7679	0.00755307
Iba03G004500	Iba07G015870	0.0057	0.7478	0.00762236
Iba06G019870	Iba07G012300	0.0172	2.1346	0.00805772
Iba02G031360	Iba01G003200	0.0119	1.4404	0.00826159
Iba03G007900	Iba07G012300	0.0087	1.0162	0.00856131
Iba01G036250	Iba07G009660	0.0121	1.4099	0.00858217
Iba05G038080	Iba07G016520	0.01	1.1637	0.00859328
Iba07G024980	Iba05G035680	0.0058	0.654	0.0088685
Iba03G004090	Iba07G016520	0.0066	0.7422	0.00889248
Iba01G039690	Iba05G016830	0.0049	0.5497	0.00891395
Iba04G018200	Iba06G002640	0.0139	1.5433	0.00900667
Iba01G031250	Iba02G036960	0.0067	0.7169	0.00934579
Iba03G007900	Iba06G019870	0.0148	1.5635	0.00946594
Iba01G028810	Iba07G002010	0.0069	0.7199	0.00958466
Iba01G049670	Iba06G003920	0.0088	0.8988	0.00979083
Iba02G029720	Iba06G003890	0.0093	0.9287	0.010014
Iba02G031360	Iba06G002640	0.0144	1.4041	0.0102557
Iba01G003200	Iba04G018200	0.0104	1.0063	0.0103349
Iba02G010940	Iba04G003660	0.012	1.0837	0.0110732
Iba01G015120	Iba05G021430	0.0048	0.4324	0.0111008
Iba06G006980	Iba06G007010	0.0074	0.6462	0.0114516
Iba02G049670	Iba02G036280	0.0096	0.8009	0.0119865
Iba03G018300	Iba03G027150	0.0086	0.7138	0.0120482
Iba02G043290	Iba07G026200	0.0106	0.8764	0.0120949
Iba01G030650	Iba02G037930	0.0096	0.793	0.0121059
Iba01G049670	Iba02G029680	0.0117	0.9608	0.0121774
Iba06G025040	Iba06G025050	0.0092	0.7283	0.0126322
Iba02G009790	Iba07G018270	0.0256	2.0081	0.0127484
Iba04G012120	Iba06G007720	0.0201	1.4993	0.0134063
Iba06G028700	Iba07G012950	0.0196	1.4341	0.0136671
Iba06G006970	Iba06G006980	0.0111	0.7944	0.0139728
Iba01G013540	Iba05G040210	0.0258	1.84	0.0140217
Iba03G007610	Iba07G012700	0.0093	0.6418	0.0144905
Iba02G052810	Iba02G024030	0.0309	2.1145	0.0146134
Iba02G036280	Iba03G005110	0.0096	0.6406	0.014986
Iba03G034870	Iba04G003660	0.0207	1.3256	0.0156156
Iba01G047220	Iba01G030650	0.0218	1.395	0.0156272
Iba02G050440	Iba03G044010	0.0135	0.8324	0.0162182
Iba03G007280	Iba06G028700	0.0258	1.5461	0.0166871
Iba01G043970	Iba06G020030	0.0166	0.9936	0.0167069
Iba02G009730	Iba04G002700	0.0128	0.7438	0.0172089
Iba02G037930	Iba01G047220	0.0255	1.3646	0.0186868
Iba01G015710	Iba06G019870	0.0162	0.8645	0.0187392
Iba02G007100	Iba04G000500	0.0083	0.442	0.0187783
Iba06G003100	Iba02G030840	0.0205	1.084	0.0189114
Iba02G021240	Iba07G030000	0.0132	0.6868	0.0192196
Iba03G034200	Iba06G010680	0.0348	1.79	0.0194413
Iba02G046470	Iba06G028860	0.0154	0.7877	0.0195506
Iba02G036230	Iba03G005030	0.0288	1.4668	0.0196346
Iba03G013160	Iba03G013180	0.0102	0.5138	0.0198521
Iba02G029330	Iba06G001500	0.014	0.7049	0.019861
Iba07G015100	Iba03G005110	0.0096	0.4646	0.0206629
Iba02G009790	Iba04G002740	0.0188	0.9087	0.0206889
Iba06G000670	Iba07G005340	0.0184	0.8793	0.0209257
Iba01G047220	Iba02G037890	0.0243	1.1382	0.0213495
Iba03G011430	Iba07G023270	0.0302	1.4102	0.0214154
Iba02G035930	Iba03G004820	0.0339	1.5699	0.0215937
Iba04G010220	Iba05G027040	0.0166	0.7575	0.0219142
Iba02G014270	Iba04G006520	0.0144	0.655	0.0219847
Iba03G004190	Iba02G035180	0.0205	0.931	0.0220193
Iba06G022210	Iba07G003750	0.0121	0.547	0.0221207
Iba03G004820	Iba07G015530	0.0149	0.6585	0.0226272
Iba01G030350	Iba03G036780	0.0432	1.8656	0.0231561
Iba02G012150	Iba06G010680	0.0384	1.651	0.0232586
Iba03G009820	Iba07G009660	0.0097	0.4153	0.0233566
Iba02G020760	Iba07G029330	0.0202	0.8348	0.0241974
Iba06G010580	Iba02G011860	0.0724	2.969	0.0243853
Iba01G015440	Iba05G021830	0.032	1.2965	0.0246818
Iba07G007720	Iba04G000630	0.0698	2.7979	0.0249473
Iba03G008980	Iba07G010760	0.0129	0.5147	0.0250631
Iba02G012150	Iba03G034200	0.0242	0.9518	0.0254255
Iba03G011310	Iba07G023290	0.1522	5.9669	0.0255074
Iba02G029680	Iba06G003920	0.0176	0.6868	0.0256261
Iba06G000910	Iba07G005670	0.0206	0.8006	0.0257307
Iba02G027370	Iba05G018420	0.0508	1.946	0.0261048
Iba02G048970	Iba07G016570	0.0381	1.4476	0.0263194
Iba01G047950	Iba05G028640	0.0358	1.3508	0.0265028
Iba01G011970	Iba04G029800	0.0126	0.4714	0.0267289
Iba01G037770	Iba03G026700	0.0268	0.9891	0.0270953
Iba01G022100	Iba02G019940	0.0161	0.592	0.0271959
Iba02G019940	Iba01G022000	0.0161	0.592	0.0271959
Iba01G045610	Iba05G031910	0.028	1.0146	0.0275971
Iba01G014310	Iba04G027470	0.0251	0.9063	0.027695
Iba01G004910	Iba05G023340	0.0246	0.888	0.0277027
Iba05G021820	Iba01G015440	0.0363	1.2869	0.0282073
Iba01G026540	Iba05G031910	0.0314	1.1061	0.028388
Iba02G022420	Iba03G044610	0.0573	2.0027	0.0286114
Iba02G018510	Iba07G018270	0.0216	0.7547	0.0286206
Iba03G038720	Iba07G002560	0.0307	1.0641	0.0288507
Iba03G033560	Iba06G011190	0.0218	0.7541	0.0289086
Iba05G003020	Iba05G008460	0.0278	0.9548	0.029116
Iba07G022650	Iba03G012600	0.0258	0.8857	0.0291295
Iba02G046220	Iba03G007040	0.0381	1.3048	0.0291999
Iba01G012110	Iba02G007100	0.0396	1.3555	0.0292143
Iba02G013750	Iba04G006150	0.0246	0.8283	0.0296994
Iba01G032080	Iba03G041450	0.0155	0.5192	0.0298536
Iba01G049290	Iba06G011190	0.1043	3.4776	0.0299919
Iba04G012740	Iba05G039270	0.0313	1.0428	0.0300153
Iba03G011460	Iba07G023220	0.084	2.7787	0.03023
Iba06G023880	Iba05G018420	0.0521	1.7214	0.0302661
Iba02G028220	Iba05G034130	0.0252	0.8271	0.0304679
Iba01G004910	Iba04G032610	0.0468	1.5256	0.0306765
Iba04G009420	Iba05G027870	0.0519	1.6881	0.0307446
Iba05G018420	Iba06G023900	0.0549	1.7781	0.0308757
Iba02G049770	Iba03G042850	0.0095	0.306	0.0310458
Iba04G013690	Iba05G020030	0.0308	0.9843	0.0312913
Iba03G005030	Iba07G015160	0.033	1.0529	0.031342
Iba07G002240	Iba07G002220	0.0009	0.0286	0.0314685
Iba02G035930	Iba07G015530	0.0332	1.0519	0.0315619
Iba01G031380	Iba02G036720	0.0201	0.6327	0.0317686
Iba01G031670	Iba03G042750	0.0158	0.4967	0.0318099
Iba03G040700	Iba03G040720	0.1351	4.239	0.0318707
Iba07G027940	Iba07G007580	0.0213	0.6675	0.0319101
Iba02G052130	Iba07G032370	0.0697	2.1687	0.0321391
Iba01G056580	Iba04G020170	0.032	0.9899	0.0323265
Iba02G000350	Iba05G031910	0.0381	1.1751	0.0324228
Iba02G030800	Iba02G030820	0.0214	0.6576	0.0325426
Iba01G029130	Iba07G002560	0.0222	0.6784	0.0327241
Iba03G034640	Iba06G010330	0.0221	0.675	0.0327407
Iba06G007350	Iba05G039180	0.0292	0.8899	0.0328127
Iba01G047950	Iba04G008770	0.0416	1.2645	0.0328984
Iba06G001000	Iba07G005780	0.0323	0.981	0.0329256
Iba03G035410	Iba06G009680	0.0302	0.917	0.0329335
Iba02G027370	Iba06G023900	0.0453	1.3651	0.0331844
Iba05G033670	Iba06G022640	0.0471	1.4037	0.0335542
Iba01G012110	Iba04G000500	0.0397	1.1799	0.0336469
Iba01G030350	Iba02G038510	0.0751	2.1723	0.0345717
Iba01G001970	Iba04G017000	0.0864	2.4881	0.0347253
Iba04G026570	Iba04G026410	0.0313	0.8894	0.0351923
Iba04G008770	Iba05G028640	0.0209	0.5938	0.035197
Iba05G002280	Iba05G007530	0.0403	1.1173	0.0360691
Iba04G012970	Iba05G039510	0.0367	1.009	0.0363726
Iba01G029130	Iba03G038720	0.032	0.8736	0.03663
Iba07G003160	Iba05G018420	0.094	2.5599	0.0367202
Iba02G030820	Iba02G030830	0.0223	0.6055	0.0368291
Iba04G026360	Iba04G026570	0.0313	0.8465	0.0369758
Iba06G022380	Iba06G022460	0.0069	0.1861	0.0370768
Iba01G012070	Iba04G000520	0.0928	2.4901	0.0372676
Iba01G049650	Iba03G033270	0.0604	1.6178	0.0373347
Iba01G000790	Iba02G013540	0.1109	2.9653	0.0373993
Iba02G012150	Iba04G017140	0.0421	1.1237	0.0374655
Iba02G008480	Iba04G001780	0.0308	0.8213	0.0375015
Iba03G033270	Iba06G011660	0.0418	1.1105	0.0376407
Iba05G001490	Iba05G001540	0.008	0.2125	0.0376471
Iba01G014310	Iba05G021320	0.0399	1.0549	0.0378235
Iba01G019690	Iba06G029380	0.0424	1.11	0.0381982
Iba01G026540	Iba02G000350	0.0346	0.9036	0.0382913
Iba01G049650	Iba06G011660	0.0565	1.4736	0.0383415
Iba02G033460	Iba06G004840	0.0423	1.103	0.03835
Iba01G002000	Iba04G017130	0.022	0.5642	0.0389933
Iba02G025720	Iba05G002280	0.054	1.3838	0.039023
Iba02G052810	Iba03G045970	0.0262	0.6686	0.0391864
Iba03G032120	Iba03G032160	0.0084	0.2139	0.0392707
Iba01G003460	Iba02G031160	0.1426	3.6253	0.0393347
Iba02G030800	Iba06G003100	0.0334	0.8489	0.039345
Iba06G022640	Iba07G003540	0.0383	0.9669	0.0396111
Iba01G009210	Iba04G032610	0.0371	0.9345	0.0397004
Iba01G058550	Iba04G024850	0.0142	0.3576	0.0397092
Iba02G009860	Iba04G002820	0.0323	0.798	0.0404762
Iba02G049130	Iba02G035180	0.021	0.5173	0.0405954
Iba05G005520	Iba05G000890	0.0524	1.2904	0.0406076
Iba05G025060	Iba03G016710	0.0476	1.1696	0.0406977
Iba05G038560	Iba07G016140	0.0556	1.3613	0.0408433
Iba03G007970	Iba07G012120	0.1496	3.6464	0.0410268
Iba04G023920	Iba06G015160	0.1356	3.3027	0.0410573
Iba01G051060	Iba07G021710	0.075	1.8253	0.0410891
Iba02G013210	Iba04G005830	0.057	1.3806	0.0412864
Iba02G046100	Iba06G028410	0.3207	7.6139	0.0421203
Iba02G007540	Iba06G005330	0.1068	2.5348	0.0421335
Iba03G007860	Iba06G028860	0.0437	1.0301	0.0424231
Iba01G041040	Iba06G000420	0.0499	1.1745	0.0424862
Iba04G014710	Iba05G019590	0.0617	1.4421	0.0427848
Iba02G028380	Iba06G001110	0.0537	1.2519	0.0428948
Iba01G023360	Iba07G009510	0.0414	0.9641	0.0429416
Iba07G023020	Iba06G018310	0.0385	0.8955	0.0429927
Iba07G004610	Iba07G004600	0.1496	3.4562	0.0432845
Iba02G029510	Iba06G001700	0.0464	1.0719	0.0432876
Iba02G015150	Iba04G006830	0.0215	0.4959	0.0433555
Iba01G035430	Iba07G033940	0.1064	2.4539	0.0433596
Iba01G041480	Iba06G021860	0.0516	1.1897	0.0433723
Iba06G028680	Iba07G013040	0.0795	1.827	0.043514
Iba07G013060	Iba06G028680	0.0772	1.7738	0.0435224
Iba05G029950	Iba07G023520	0.0328	0.7532	0.0435475
Iba04G023860	Iba03G014790	0.1274	2.9247	0.04356
Iba06G003470	Iba06G003460	0.0118	0.27	0.0437037
Iba01G024570	Iba02G001420	0.0336	0.7687	0.0437102
Iba03G012950	Iba07G022470	0.0361	0.8108	0.0445239
Iba04G009270	Iba05G027970	0.0423	0.9498	0.0445357
Iba06G015150	Iba04G023970	0.2183	4.8757	0.0447731
Iba01G003400	Iba04G018400	0.1114	2.487	0.0447929
Iba04G012180	Iba05G038560	0.0219	0.4883	0.0448495
Iba02G022420	Iba05G005240	0.0652	1.4513	0.0449252
Iba03G007800	Iba07G023140	0.0646	1.4362	0.0449798
Iba02G009680	Iba04G002620	0.0464	1.03	0.0450485
Iba01G045360	Iba01G010610	0.0485	1.0672	0.045446
Iba07G006890	Iba04G023980	0.2287	5.0308	0.04546
Iba03G028980	Iba03G022990	0.0247	0.5431	0.0454797
Iba05G017640	Iba07G025380	0.0304	0.6669	0.045584
Iba03G014890	Iba06G015250	0.1231	2.6842	0.045861
Iba01G013500	Iba04G028110	0.0714	1.5538	0.0459519
Iba01G002920	Iba02G031550	0.1363	2.9503	0.0461987
Iba01G023490	Iba07G009420	0.0609	1.3148	0.0463188
Iba01G019580	Iba03G001160	0.0943	2.0318	0.046412
Iba01G006280	Iba07G033140	0.0966	2.0742	0.0465722
Iba06G028980	Iba07G012120	0.1036	2.2061	0.0469607
Iba03G007800	Iba07G012460	0.0417	0.8795	0.0474133
Iba07G008230	Iba07G028810	0.0324	0.6831	0.0474308
Iba02G015860	Iba04G030670	0.0608	1.2722	0.0477912
Iba04G017030	Iba04G017020	0.0919	1.9127	0.0480473
Iba01G008600	Iba04G033440	0.0744	1.5471	0.04809
Iba01G020160	Iba03G000740	0.0384	0.7977	0.0481384
Iba01G045100	Iba05G022610	0.0498	1.0344	0.0481439
Iba01G041360	Iba06G000220	0.2497	5.1779	0.0482242
Iba01G000790	Iba04G016220	0.0849	1.7594	0.0482551
Iba02G051470	Iba03G044990	0.0514	1.0611	0.0484403
Iba02G021940	Iba02G021950	0.1783	3.6742	0.0485276
Iba05G001540	Iba05G006880	0.0374	0.77	0.0485714
Iba01G018780	Iba06G026180	0.0355	0.7291	0.0486902
Iba01G042300	Iba06G021150	0.0222	0.4556	0.048727
Iba06G005330	Iba06G005340	0.0097	0.1986	0.0488419
Iba02G009170	Iba04G002280	0.0606	1.2388	0.0489183
Iba01G020150	Iba03G000760	0.0271	0.5524	0.0490587
Iba02G013540	Iba04G016220	0.1156	2.3489	0.0492145
Iba03G005090	Iba07G015110	0.0558	1.1318	0.049302
Iba02G021280	Iba07G030050	0.0523	1.06	0.0493396
Iba04G011100	Iba05G037200	0.0203	0.4114	0.0493437
Iba02G021380	Iba07G030120	0.0624	1.257	0.049642
Iba04G023860	Iba06G015250	0.1286	2.5765	0.0499127
Iba01G006640	Iba05G033690	0.0983	1.9675	0.0499619
Iba01G013600	Iba05G021580	0.1873	3.7428	0.0500427
Iba01G052660	Iba07G006790	0.1563	3.1214	0.0500737
Iba01G038640	Iba05G025140	0.0892	1.7773	0.0501885
Iba01G052650	Iba06G015310	0.2039	4.0332	0.0505554
Iba07G004560	Iba07G004610	0.2228	4.3599	0.0511021
Iba05G026520	Iba07G025820	0.0497	0.9707	0.0512002
Iba02G010370	Iba02G010360	0.0148	0.2882	0.0513532
Iba05G030270	Iba07G023250	0.0241	0.4689	0.0513969
Iba04G013520	Iba05G040210	0.0199	0.3865	0.0514877
Iba02G044680	Iba06G026770	0.035	0.6764	0.0517445
Iba01G030580	Iba02G038120	0.0635	1.2196	0.0520663
Iba03G005490	Iba07G014750	0.0707	1.3577	0.0520734
Iba02G045760	Iba06G028100	0.0335	0.6413	0.0522376
Iba06G012910	Iba01G043480	0.1996	3.8159	0.0523075
Iba04G014180	Iba06G006440	0.0541	1.0324	0.0524022
Iba02G013060	Iba04G005700	0.0334	0.6366	0.0524662
Iba04G023870	Iba01G052570	0.1662	3.1639	0.0525301
Iba04G023920	Iba05G009890	0.1439	2.7392	0.0525336
Iba02G035340	Iba07G016570	0.0455	0.866	0.0525404
Iba01G043540	Iba01G043560	0.0014	0.0266	0.0526316
Iba03G023320	Iba03G023330	0.0026	0.0494	0.0526316
Iba04G011900	Iba07G016360	0.1643	3.1106	0.0528194
Iba06G000920	Iba07G005720	0.0276	0.5215	0.0529243
Iba03G004850	Iba07G015490	0.0307	0.5777	0.0531418
Iba02G051780	Iba03G011240	0.3448	6.4702	0.0532905
Iba05G038500	Iba07G016180	0.0873	1.6374	0.0533162
Iba03G006780	Iba07G013410	0.0265	0.4915	0.0539166
Iba07G023100	Iba06G018290	0.07	1.2977	0.0539416
Iba06G001280	Iba02G028810	0.0465	0.8554	0.0543605
Iba06G006410	Iba07G005920	0.3271	6.0123	0.0544051
Iba01G019230	Iba03G001780	0.0619	1.1377	0.054408
Iba01G029940	Iba03G036850	0.101	1.855	0.0544474
Iba03G006990	Iba06G028590	0.1375	2.5178	0.0546112
Iba01G013110	Iba01G015460	0.0425	0.7772	0.0546835
Iba03G014690	Iba05G009770	0.3085	5.6371	0.0547267
Iba01G004860	Iba04G032680	0.0447	0.8131	0.0549748
Iba01G011030	Iba04G030770	0.0563	1.0235	0.0550073
Iba04G016850	Iba04G016860	0.0263	0.4777	0.0550555
Iba03G045470	Iba02G025310	0.2459	4.4592	0.0551444
Iba03G002200	Iba06G026180	0.0388	0.7031	0.0551842
Iba02G020910	Iba07G029480	0.0939	1.6935	0.0554473
Iba05G038490	Iba07G016210	0.0761	1.372	0.0554665
Iba02G012320	Iba04G016850	0.2946	5.3077	0.0555043
Iba03G028580	Iba03G023090	0.085	1.5292	0.0555846
Iba03G035980	Iba06G013140	0.0609	1.0954	0.0555961
Iba05G033050	Iba07G032840	0.3918	7.0419	0.0556384
Iba01G038610	Iba05G025060	0.0371	0.6665	0.0556639
Iba02G022430	Iba07G031250	0.3017	5.3951	0.0559211
Iba02G046310	Iba06G028680	0.0622	1.1059	0.0562438
Iba03G014890	Iba04G023930	0.2676	4.753	0.0563013
Iba05G017720	Iba07G025330	0.039	0.6919	0.0563665
Iba01G016750	Iba07G025820	0.0877	1.5553	0.0563878
Iba03G004310	Iba05G038500	0.086	1.5243	0.0564193
Iba01G015560	Iba05G021940	0.0572	1.0125	0.0564938
Iba05G033390	Iba07G033140	0.1039	1.8254	0.056919
Iba02G046310	Iba07G013060	0.0961	1.6844	0.057053
Iba02G025730	Iba05G002290	0.0831	1.4545	0.057133
Iba01G014440	Iba05G021280	0.0763	1.3342	0.0571878
Iba05G018960	Iba06G024130	0.0628	1.0979	0.0572001
Iba02G040020	Iba01G052580	0.1448	2.5275	0.0572898
Iba04G012180	Iba07G016140	0.0718	1.2492	0.0574768
Iba02G010420	Iba04G003120	0.0867	1.5074	0.0575163
Iba07G007720	Iba07G028220	0.0281	0.4862	0.0577951
Iba05G020810	Iba06G021660	0.2827	4.8816	0.0579113
Iba02G032400	Iba06G001860	0.1132	1.9539	0.0579354
Iba06G028860	Iba07G012390	0.0454	0.7819	0.0580637
Iba05G033240	Iba06G022210	0.0286	0.4922	0.0581065
Iba02G024180	Iba06G022150	0.0738	1.2676	0.0582203
Iba02G048980	Iba07G016520	0.1016	1.7419	0.0583271
Iba02G026980	Iba06G024630	0.028	0.4794	0.0584063
Iba01G006040	Iba07G032850	0.1128	1.9252	0.0585913
Iba03G019780	Iba03G026140	0.1038	1.7627	0.0588869
Iba02G045950	Iba03G006670	0.096	1.6263	0.0590297
Iba01G002970	Iba01G025510	0.2055	3.4772	0.0590993
Iba06G022150	Iba07G032900	0.066	1.1167	0.0591027
Iba05G038930	Iba05G038950	0.0473	0.7998	0.0591398
Iba01G030890	Iba02G037460	0.0441	0.7453	0.0591708
Iba01G013300	Iba04G028230	0.0359	0.606	0.0592409
Iba03G023820	Iba03G032250	0.2467	4.1553	0.05937
Iba01G013520	Iba04G028100	0.053	0.8913	0.0594637
Iba02G018490	Iba07G018240	0.0283	0.4756	0.0595038
Iba05G033700	Iba06G022780	0.1367	2.2877	0.0597543
Iba02G024570	Iba07G033210	0.1277	2.1355	0.0597986
Iba03G020040	Iba03G025880	0.0342	0.571	0.0598949
Iba01G057050	Iba04G019630	0.0302	0.5039	0.0599325
Iba01G057000	Iba04G019580	0.0523	0.8725	0.0599427
Iba04G023860	Iba04G023740	0.1309	2.1806	0.0600293
Iba02G027380	Iba06G023890	0.0526	0.873	0.060252
Iba04G018400	Iba02G031210	0.1554	2.5763	0.0603191
Iba05G029430	Iba07G024050	0.0488	0.8073	0.0604484
Iba01G036410	Iba07G009830	0.0999	1.6522	0.0604648
Iba01G001350	Iba03G005420	0.1673	2.766	0.0604845
Iba07G001670	Iba07G001730	0.0086	0.1421	0.0605208
Iba03G005360	Iba07G014800	0.0667	1.0993	0.060675
Iba05G038290	Iba04G011980	0.1421	2.3393	0.0607447
Iba03G004920	Iba07G015370	0.071	1.168	0.0607877
Iba03G018320	Iba05G024620	0.0653	1.0721	0.0609085
Iba05G005900	Iba07G029920	0.1577	2.5867	0.0609657
Iba05G029670	Iba07G023800	0.0493	0.8081	0.0610073
Iba04G007400	Iba02G016530	0.0434	0.7091	0.0612043
Iba01G022490	Iba02G008780	0.1116	1.8198	0.0613254
Iba01G057320	Iba03G001160	0.0851	1.3866	0.0613731
Iba01G003460	Iba04G018440	0.0655	1.0659	0.0614504
Iba02G003210	Iba02G017990	0.0538	0.8721	0.0616902
Iba01G008900	Iba04G033040	0.07	1.1338	0.0617393
Iba03G006400	Iba07G013840	0.0321	0.5196	0.0617783
Iba03G019930	Iba05G023990	0.0967	1.562	0.0619078
Iba02G008860	Iba03G035580	0.063	1.0131	0.0621854
Iba01G012300	Iba05G022120	0.1038	1.6593	0.0625565
Iba01G046900	Iba04G034850	0.0511	0.815	0.0626994
Iba01G037420	Iba03G019930	0.0786	1.2533	0.0627144
Iba01G001840	Iba02G012390	0.1194	1.9034	0.0627299
Iba03G035720	Iba06G009310	0.043	0.6849	0.0627829
Iba02G011170	Iba04G003910	0.0479	0.7625	0.0628197
Iba04G012070	Iba05G038400	0.0993	1.5728	0.0631358
Iba01G019310	Iba03G001620	0.0354	0.5597	0.0632482
Iba03G021330	Iba03G025020	0.0474	0.7476	0.0634029
Iba01G001890	Iba04G016850	0.0676	1.0656	0.0634384
Iba06G003540	Iba06G003470	0.0498	0.7835	0.0635609
Iba02G022020	Iba07G030770	0.066	1.0364	0.063682
Iba01G007490	Iba07G001140	0.1672	2.6177	0.0638729
Iba03G014890	Iba03G014860	0.262	4.0981	0.0639321
Iba02G040180	Iba03G014750	0.1018	1.5869	0.0641502
Iba01G058320	Iba04G024580	0.0706	1.0932	0.064581
Iba05G033380	Iba07G033130	0.3502	5.4213	0.0645971
Iba01G031560	Iba02G036440	0.0664	1.0271	0.064648
Iba02G014470	Iba07G021130	0.2442	3.7683	0.0648038
Iba07G012050	Iba07G012060	0.0017	0.0261	0.0651341
Iba06G000820	Iba07G005580	0.0549	0.8425	0.0651632
Iba03G025650	Iba05G026650	0.2283	3.4978	0.0652696
Iba02G040020	Iba01G052380	0.1358	2.08	0.0652885
Iba01G046860	Iba04G034780	0.0302	0.4623	0.0653255
Iba02G019240	Iba02G002300	0.0384	0.5863	0.0654955
Iba05G009910	Iba01G052580	0.162	2.4725	0.0655207
Iba03G020780	Iba03G025260	0.056	0.8538	0.0655891
Iba03G014820	Iba06G015150	0.1804	2.7479	0.0656501
Iba01G001840	Iba04G005110	0.1511	2.2964	0.0657986
Iba06G022580	Iba07G003640	0.0329	0.4989	0.0659451
Iba03G022060	Iba03G029640	0.0659	0.9971	0.0660917
Iba02G029940	Iba06G003540	0.047	0.7099	0.0662065
Iba01G026810	Iba03G021800	0.1112	1.6743	0.0664158
Iba01G052420	Iba03G014790	0.2171	3.2643	0.0665074
Iba03G014790	Iba01G052410	0.2171	3.2643	0.0665074
Iba02G013070	Iba04G005710	0.049	0.7363	0.066549
Iba01G048030	Iba01G048040	0.0022	0.033	0.0666667
Iba02G024180	Iba07G032900	0.0464	0.6959	0.0666762
Iba05G018860	Iba06G024070	0.0791	1.1843	0.0667905
Iba03G008180	Iba07G011660	0.0614	0.918	0.0668845
Iba01G018810	Iba03G002180	0.0785	1.1732	0.066911
Iba05G033370	Iba06G022240	0.1088	1.6242	0.0669868
Iba02G046090	Iba07G013390	0.2438	3.6391	0.0669946
Iba02G036270	Iba03G005100	0.0843	1.2563	0.0671018
Iba01G004390	Iba04G019290	0.2549	3.7973	0.0671266
Iba04G005000	Iba06G010720	0.0892	1.3274	0.067199
Iba02G008210	Iba04G001530	0.047	0.6991	0.0672293
Iba03G004120	Iba07G016420	0.1162	1.7256	0.0673389
Iba01G016140	Iba06G019590	0.0612	0.9079	0.0674083
Iba02G023230	Iba07G032060	0.0983	1.4562	0.0675045
Iba04G017020	Iba04G017010	0.0039	0.0577	0.067591
Iba02G047140	Iba06G029710	0.0316	0.4674	0.067608
Iba07G023290	Iba03G011240	0.1456	2.1535	0.0676109
Iba02G046440	Iba06G028840	0.0441	0.6503	0.0678149
Iba04G016860	Iba04G016870	0.0174	0.2565	0.0678363
Iba03G038010	Iba07G001200	0.0788	1.1609	0.0678784
Iba02G024600	Iba07G033230	0.0955	1.4059	0.067928
Iba05G020470	Iba05G039800	0.0984	1.4481	0.0679511
Iba01G003160	Iba04G018160	0.0759	1.115	0.0680717
Iba02G008770	Iba04G001970	0.0319	0.4682	0.0681333
Iba04G008810	Iba05G028540	0.0376	0.5514	0.0681901
Iba02G020750	Iba07G029320	0.0502	0.7353	0.0682715
Iba02G036000	Iba03G004940	0.0483	0.7059	0.0684233
Iba06G022190	Iba07G033010	0.1084	1.5826	0.0684949
Iba03G018960	Iba03G026580	0.0713	1.0404	0.0685313
Iba03G007860	Iba07G012390	0.0469	0.6839	0.0685773
Iba03G007970	Iba06G028980	0.1738	2.5273	0.068769
Iba01G013610	Iba02G006250	0.0917	1.3325	0.068818
Iba04G008730	Iba05G028670	0.0592	0.8598	0.0688532
Iba03G014820	Iba04G023780	0.1727	2.5044	0.0689586
Iba03G014820	Iba04G023880	0.1727	2.5044	0.0689586
Iba06G006460	Iba07G005940	0.0252	0.3654	0.0689655
Iba01G026960	Iba03G021550	0.0789	1.1434	0.0690047
Iba04G000570	Iba04G029770	0.0987	1.4289	0.0690741
Iba02G051090	Iba07G031860	0.2126	3.0777	0.0690776
Iba02G031600	Iba04G017820	0.1528	2.2084	0.0691904
Iba03G018760	Iba03G026750	0.1158	1.6736	0.0691922
Iba01G012050	Iba05G022170	0.1885	2.7226	0.0692353
Iba04G015960	Iba04G006420	0.1409	2.0299	0.0694123
Iba02G046580	Iba06G029070	0.0786	1.1312	0.0694837
Iba02G031820	Iba06G002250	0.0635	0.9133	0.0695281
Iba02G028810	Iba06G001290	0.0375	0.5391	0.0695604
Iba01G014380	Iba05G021300	0.2034	2.924	0.0695622
Iba01G052580	Iba01G052410	0.2635	3.7832	0.06965
Iba03G044170	Iba07G031430	0.2206	3.1671	0.0696536
Iba04G012070	Iba04G012060	0.1159	1.6584	0.0698866
Iba01G052380	Iba06G015330	0.1502	2.1459	0.0699939
Iba02G013090	Iba04G005730	0.0645	0.921	0.0700326
Iba02G043170	Iba07G026220	0.0826	1.1791	0.0700534
Iba02G040010	Iba05G009820	0.3016	4.2967	0.0701934
Iba04G016870	Iba04G016880	0.0264	0.3758	0.0702501
Iba05G007540	Iba05G007550	0.0316	0.4496	0.0702847
Iba06G001010	Iba07G005790	0.1062	1.5096	0.0703498
Iba01G007190	Iba05G034130	0.027	0.3833	0.0704409
Iba01G025100	Iba01G025080	0.0064	0.0908	0.0704846
Iba01G004150	Iba04G018990	0.0971	1.3768	0.0705259
Iba01G002370	Iba06G002310	0.186	2.6331	0.0706392
Iba01G006620	Iba05G033680	0.0428	0.6058	0.0706504
Iba05G034840	Iba06G023330	0.169	2.3901	0.0707083
Iba03G007860	Iba06G019790	0.1048	1.48	0.0708108
Iba03G037410	Iba07G000490	0.1004	1.4145	0.0709791
Iba03G008360	Iba07G011470	0.0696	0.9794	0.0710639
Iba02G049550	Iba02G036000	0.0365	0.5121	0.0712751
Iba07G002760	Iba01G016010	0.1067	1.4967	0.0712902
Iba03G019050	Iba03G026490	0.0661	0.9243	0.0715136
Iba05G021940	Iba01G012890	0.0951	1.3285	0.0715845
Iba02G040030	Iba02G040080	0.1365	1.902	0.0717666
Iba03G004380	Iba07G016000	0.0785	1.0934	0.0717944
Iba03G017810	Iba03G027460	0.1465	2.0368	0.0719266
Iba02G038190	Iba02G030720	0.3666	5.0965	0.0719317
Iba03G004290	Iba05G038490	0.0988	1.3709	0.0720694
Iba05G006090	Iba05G001250	0.0318	0.441	0.0721088
Iba05G009880	Iba06G015190	0.3088	4.276	0.072217
Iba04G011020	Iba05G037100	0.0438	0.6056	0.072325
Iba01G052470	Iba06G015300	0.0593	0.8189	0.0724142
Iba03G034720	Iba04G003930	0.0843	1.1619	0.0725536
Iba02G014190	Iba04G006460	0.0308	0.4241	0.0726244
Iba03G019660	Iba03G026220	0.1313	1.8041	0.0727787
Iba01G024560	Iba05G032640	0.062	0.8501	0.0729326
Iba05G000200	Iba05G013030	0.0368	0.5042	0.0729869
Iba03G018940	Iba02G003270	0.3325	4.5512	0.0730577
Iba03G014820	Iba05G009780	0.1665	2.2767	0.0731322
Iba03G021990	Iba03G029800	0.0843	1.1501	0.073298
Iba01G012270	Iba07G008370	0.2133	2.9094	0.0733141
Iba02G040020	Iba05G009770	0.1472	2.0061	0.0733762
Iba01G013770	Iba04G027960	0.1091	1.486	0.0734186
Iba04G030790	Iba04G007510	0.2807	3.8163	0.0735529
Iba05G021930	Iba01G012930	0.1951	2.6513	0.0735865
Iba05G019100	Iba05G019070	0.003	0.0407	0.0737101
Iba03G007160	Iba06G028660	0.2342	3.175	0.0737638
Iba03G025770	Iba03G025780	0.1411	1.9119	0.0738009
Iba02G029590	Iba06G001770	0.0802	1.0861	0.0738422
Iba03G037160	Iba04G017800	0.1483	2.0047	0.0739762
Iba02G032320	Iba06G001890	0.0722	0.9743	0.0741045
Iba01G049480	Iba02G029760	0.1247	1.6807	0.0741953
Iba02G013700	Iba07G021510	0.1408	1.8972	0.0742146
Iba01G013380	Iba04G013270	0.1852	2.4949	0.0742314
Iba02G040220	Iba02G040080	0.1482	1.9964	0.0742336
Iba07G029600	Iba07G001240	0.1366	1.8391	0.0742755
Iba01G057450	Iba04G025780	0.0517	0.6958	0.074303
Iba01G002730	Iba04G017820	0.0379	0.5096	0.0743721
Iba03G006540	Iba07G013670	0.0793	1.0649	0.0744671
Iba01G060230	Iba05G018420	0.0512	0.6872	0.0745052
Iba02G040220	Iba06G015330	0.1037	1.3913	0.0745346
Iba06G015150	Iba02G040090	0.1921	2.5766	0.0745556
Iba05G033530	Iba06G022430	0.219	2.9362	0.0745862
Iba02G050270	Iba03G043680	0.0607	0.8137	0.0745975
Iba05G011800	Iba05G004310	0.1125	1.5063	0.0746863
Iba05G033390	Iba01G006290	0.0491	0.6566	0.0747792
Iba07G008400	Iba07G028710	0.1184	1.583	0.0747947
Iba01G009710	Iba04G032220	0.0634	0.8475	0.0748083
Iba01G029010	Iba07G002480	0.0393	0.5252	0.0748286
Iba01G031280	Iba02G036910	0.0661	0.8828	0.0748754
Iba02G044260	Iba06G026170	0.1254	1.6744	0.0748925
Iba07G023280	Iba03G011250	0.1917	2.5591	0.0749091
Iba02G044270	Iba06G026180	0.0289	0.3858	0.0749093
Iba05G035700	Iba07G024960	0.0634	0.8463	0.0749143
Iba03G005420	Iba07G014790	0.0612	0.8166	0.0749449
Iba01G011930	Iba05G022270	0.0717	0.9564	0.0749686
Iba02G051780	Iba03G011310	0.3326	4.4269	0.0751316
Iba02G014060	Iba04G006420	0.0985	1.3101	0.0751851
Iba04G023730	Iba05G009850	0.2233	2.966	0.0752866
Iba01G000150	Iba04G015400	0.1275	1.6931	0.0753057
Iba01G024320	Iba02G001520	0.0993	1.3169	0.0754044
Iba03G007750	Iba07G012550	0.0691	0.9163	0.075412
Iba04G020510	Iba04G020520	0.0166	0.22	0.0754545
Iba01G051010	Iba07G021650	0.1586	2.0979	0.0755994
Iba03G014830	Iba01G052410	0.2937	3.8836	0.0756257
Iba02G040170	Iba03G014790	0.1081	1.4285	0.0756738
Iba02G040180	Iba03G014790	0.1081	1.4285	0.0756738
Iba03G007660	Iba07G022890	0.2372	3.1335	0.0756981
Iba01G032550	Iba03G040600	0.1303	1.7212	0.075703
Iba07G013380	Iba06G028410	0.3342	4.3922	0.0760894
Iba01G052450	Iba04G023740	0.1343	1.758	0.0763936
Iba02G025150	Iba07G033600	0.034	0.445	0.0764045
Iba01G052480	Iba03G014750	0.1946	2.5463	0.0764246
Iba01G013600	Iba02G006290	0.3276	4.2852	0.0764492
Iba03G042300	Iba07G031080	0.1614	2.1097	0.0765038
Iba07G021650	Iba01G051000	0.1521	1.9879	0.0765129
Iba03G014890	Iba04G023860	0.0535	0.6972	0.0767355
Iba07G007930	Iba07G028500	0.1301	1.6953	0.0767416
Iba01G018760	Iba03G002210	0.1416	1.8442	0.0767813
Iba03G035170	Iba04G002860	0.0643	0.8374	0.0767853
Iba02G048770	Iba07G017040	0.2378	3.0925	0.0768957
Iba02G013950	Iba04G006350	0.0387	0.5025	0.0770149
Iba01G052470	Iba06G015260	0.0649	0.8425	0.0770326
Iba01G044740	Iba05G022260	0.048	0.623	0.0770465
Iba02G024240	Iba07G032950	0.0983	1.2744	0.0771343
Iba01G031780	Iba03G042640	0.096	1.2445	0.0771394
Iba03G001260	Iba04G025670	0.1671	2.1656	0.0771611
Iba02G040220	Iba03G014860	0.118	1.5282	0.077215
Iba03G007060	Iba07G013310	0.0766	0.9901	0.0773659
Iba02G032200	Iba02G032220	0.0025	0.0323	0.0773994
Iba02G040030	Iba05G009810	0.1687	2.1774	0.0774777
Iba04G012680	Iba05G039180	0.0528	0.6806	0.0775786
Iba01G052470	Iba05G009920	0.0649	0.8364	0.0775945
Iba02G029940	Iba02G029960	0.0147	0.1894	0.0776135
Iba01G039540	Iba05G026010	0.0843	1.086	0.0776243
Iba02G031210	Iba06G002700	0.1405	1.8092	0.0776586
Iba02G051790	Iba02G051780	0.0203	0.2608	0.0778374
Iba04G010620	Iba05G036600	0.0493	0.6332	0.0778585
Iba03G020520	Iba03G025430	0.1156	1.4843	0.0778818
Iba05G014880	Iba06G000420	0.0715	0.9174	0.0779376
Iba02G040040	Iba07G006790	0.1957	2.5104	0.0779557
Iba02G008860	Iba04G002020	0.0738	0.9457	0.0780374
Iba03G012200	Iba07G017480	0.0502	0.6417	0.0782297
Iba03G013790	Iba07G017110	0.0788	1.0067	0.0782756
Iba01G030830	Iba02G037590	0.087	1.111	0.0783078
Iba01G000900	Iba04G016270	0.0913	1.1653	0.0783489
Iba01G000680	Iba02G013830	0.2379	3.0303	0.0785071
Iba05G040620	Iba05G019910	0.1613	2.0531	0.0785641
Iba03G020250	Iba03G025760	0.045	0.5726	0.0785889
Iba05G020070	Iba01G013700	0.1961	2.4943	0.0786193
Iba02G010810	Iba02G010820	0.0074	0.0941	0.0786397
Iba01G013100	Iba04G028420	0.083	1.0535	0.078785
Iba03G011530	Iba07G023010	0.127	1.6107	0.0788477
Iba03G036290	Iba01G031060	0.0802	1.0165	0.0788982
Iba03G018280	Iba03G027170	0.0918	1.162	0.0790017
Iba05G014550	Iba05G014570	0.003	0.0379	0.0791557
Iba02G028110	Iba06G023120	0.055	0.6948	0.0791595
Iba02G007230	Iba04G000630	0.0497	0.6276	0.0791906
Iba03G019870	Iba03G026080	0.103	1.2999	0.0792369
Iba03G009690	Iba03G009700	0.0044	0.0555	0.0792793
Iba01G037600	Iba03G026360	0.2351	2.9641	0.0793158
Iba01G027990	Iba03G037830	0.1315	1.6572	0.0793507
Iba02G007530	Iba06G005340	0.1631	2.0551	0.0793635
Iba05G009870	Iba04G023880	0.1834	2.3084	0.079449
Iba01G025060	Iba01G024990	0.0077	0.0967	0.0796277
Iba02G009520	Iba04G002470	0.0347	0.4352	0.0797335
Iba02G023960	Iba07G032690	0.0651	0.8161	0.0797696
Iba01G052580	Iba06G015330	0.1681	2.106	0.0798196
Iba03G032200	Iba03G032640	0.0311	0.3886	0.0800309
Iba01G000780	Iba04G016210	0.0306	0.382	0.0801047
Iba03G044490	Iba07G031310	0.2177	2.717	0.0801251
Iba06G006520	Iba07G006120	0.0496	0.6189	0.0801422
Iba02G046060	Iba02G046050	0.0017	0.0212	0.0801887
Iba02G003250	Iba02G017930	0.0421	0.525	0.0801905
Iba01G043510	Iba01G043540	0.2261	2.8158	0.0802969
Iba01G024320	Iba04G001410	0.2122	2.6423	0.0803088
Iba01G009640	Iba03G009530	0.2956	3.6746	0.0804441
Iba04G013890	Iba05G019880	0.1378	1.712	0.0804907
Iba02G024610	Iba07G033260	0.1762	2.1854	0.080626
Iba01G001210	Iba02G012610	0.229	2.8376	0.080702
Iba03G014820	Iba01G052570	0.0924	1.1446	0.0807269
Iba03G042320	Iba07G031060	0.2707	3.3525	0.0807457
Iba02G036190	Iba03G005020	0.1069	1.3231	0.0807951
Iba05G000350	Iba07G032390	0.0723	0.8932	0.0809449
Iba03G009160	Iba07G010600	0.0708	0.8738	0.0810254
Iba06G019760	Iba06G028840	0.1005	1.24	0.0810484
Iba02G040090	Iba06G015310	0.1203	1.4842	0.0810538
Iba02G049610	Iba02G036260	0.0827	1.0199	0.0810864
Iba01G052380	Iba03G014690	0.2682	3.3074	0.0810909
Iba05G009810	Iba06G015330	0.1872	2.3065	0.0811619
Iba03G021940	Iba03G029830	0.0772	0.9501	0.0812546
Iba01G048430	Iba05G028070	0.1167	1.4333	0.0814205
Iba03G012370	Iba07G017630	0.042	0.5156	0.0814585
Iba01G012510	Iba07G029090	0.3576	4.3889	0.0814783
Iba01G003400	Iba02G031210	0.2253	2.7631	0.0815389
Iba01G024640	Iba02G001370	0.113	1.3843	0.0816297
Iba06G015160	Iba03G014840	0.0052	0.0637	0.0816327
Iba03G023360	Iba03G023320	0.0043	0.0526	0.081749
Iba01G039560	Iba05G026020	0.0865	1.0579	0.0817658
Iba04G029230	Iba04G000330	0.3035	3.7113	0.0817773
Iba01G042660	Iba06G020830	0.0386	0.4719	0.081797
Iba01G045050	Iba05G022550	0.036	0.4399	0.0818368
Iba07G028690	Iba07G008260	0.0774	0.9455	0.0818614
Iba03G007300	Iba07G012930	0.0549	0.6706	0.081867
Iba01G024810	Iba02G001220	0.0477	0.5817	0.082001
Iba01G042350	Iba06G021120	0.1027	1.2514	0.0820681
Iba01G010530	Iba04G031400	0.1499	1.8249	0.0821415
Iba01G006300	Iba05G033450	0.0609	0.7379	0.0825315
Iba01G052580	Iba01G052650	0.1894	2.2948	0.0825344
Iba05G024820	Iba05G024880	0.0062	0.0751	0.0825566
Iba02G006640	Iba05G021850	0.463	5.5969	0.0827244
Iba02G039980	Iba06G015310	0.0467	0.5641	0.0827867
Iba02G051980	Iba03G035260	0.6679	8.0658	0.0828064
Iba01G014640	Iba04G027240	0.1093	1.3168	0.0830043
Iba03G014860	Iba06G015260	0.1041	1.2541	0.0830077
Iba03G014840	Iba01G052650	0.1819	2.1893	0.0830859
Iba02G051370	Iba02G023260	0.236	2.8326	0.0833157
Iba04G023880	Iba05G009820	0.1774	2.1262	0.0834352
Iba04G023870	Iba05G009820	0.1774	2.1262	0.0834352
Iba02G024520	Iba07G033190	0.1165	1.3932	0.0836204
Iba01G029110	Iba07G002540	0.1125	1.3451	0.0836369
Iba02G029370	Iba06G001570	0.0645	0.7704	0.0837227
Iba01G037550	Iba03G019580	0.1966	2.3481	0.0837273
Iba03G020980	Iba03G025210	0.0882	1.051	0.0839201
Iba06G015160	Iba04G023940	0.0064	0.0762	0.0839895
Iba01G009950	Iba04G031880	0.0907	1.0796	0.0840126
Iba03G014890	Iba06G015180	0.1058	1.2581	0.0840951
Iba07G033220	Iba01G006370	0.276	3.2816	0.0841053
Iba01G010630	Iba04G031320	0.0404	0.4791	0.0843248
Iba01G047970	Iba05G028580	0.2228	2.6409	0.0843652
Iba01G049530	Iba06G011520	0.2119	2.5114	0.0843752
Iba01G007580	Iba07G001200	0.1119	1.3248	0.0844656
Iba04G031650	Iba04G031660	0.0246	0.2912	0.084478
Iba02G027160	Iba06G024260	0.1008	1.1922	0.0845496
Iba06G024320	Iba02G027160	0.1008	1.1922	0.0845496
Iba02G038540	Iba01G004210	0.206	2.4364	0.084551
Iba01G052420	Iba06G015180	0.1965	2.3229	0.0845925
Iba05G035130	Iba07G002020	0.0979	1.1566	0.0846446
Iba02G046950	Iba03G000850	0.0758	0.8953	0.0846644
Iba03G014860	Iba02G040090	0.0904	1.0674	0.0846918
Iba03G034160	Iba06G010710	0.0742	0.8755	0.0847516
Iba01G041960	Iba06G021480	0.0928	1.0943	0.0848031
Iba06G006520	Iba04G013980	0.0898	1.0582	0.0848611
Iba02G039930	Iba06G015260	0.0855	1.0066	0.0849394
Iba01G058030	Iba03G002560	0.0895	1.0534	0.084963
Iba03G019900	Iba03G026060	0.0764	0.8973	0.0851443
Iba07G006860	Iba06G015260	0.2813	3.3016	0.0852011
Iba01G012790	Iba04G028800	0.0969	1.1369	0.0852318
Iba01G041730	Iba05G020800	0.2205	2.5832	0.0853592
Iba03G003910	Iba07G016730	0.0819	0.9583	0.0854638
Iba02G049400	Iba02G035880	0.0702	0.8208	0.0855263
Iba02G044890	Iba06G027000	0.0782	0.9137	0.0855861
Iba02G010800	Iba04G003530	0.0562	0.656	0.0856707
Iba02G032020	Iba06G002050	0.2284	2.6648	0.08571
Iba02G040220	Iba05G009820	0.1099	1.2812	0.085779
Iba03G031260	Iba03G024610	0.1568	1.8266	0.0858425
Iba02G010750	Iba04G003460	0.0752	0.8759	0.0858545
Iba05G029900	Iba07G023550	0.0393	0.4554	0.0862978
Iba01G011270	Iba01G045060	0.1822	2.1088	0.0863998
Iba04G011390	Iba05G037720	0.1053	1.2184	0.0864248
Iba01G028370	Iba07G001580	0.0806	0.9323	0.0864529
Iba03G007690	Iba07G022920	0.1724	1.9938	0.0864681
Iba01G037710	Iba03G026500	0.147	1.6978	0.0865826
Iba02G051790	Iba03G011290	0.3627	4.1877	0.0866108
Iba01G041540	Iba06G021760	0.1204	1.3896	0.0866436
Iba07G007840	Iba07G028390	0.2337	2.6951	0.0867129
Iba04G012160	Iba07G016170	0.137	1.5774	0.0868518
Iba01G039050	Iba05G025520	0.1338	1.539	0.0869396
Iba06G015160	Iba05G009810	0.0367	0.4219	0.0869874
Iba03G009890	Iba07G018500	0.0327	0.3759	0.0869912
Iba01G020170	Iba03G000730	0.255	2.9302	0.0870248
Iba01G030440	Iba02G038370	0.1103	1.267	0.087056
Iba01G041530	Iba06G021770	0.0853	0.9784	0.0871832
Iba04G030640	Iba04G007460	0.0989	1.1341	0.0872057
Iba04G007690	Iba02G016270	0.1206	1.3807	0.087347
Iba02G023180	Iba07G032010	0.0799	0.9147	0.087351
Iba01G026670	Iba05G031860	0.1491	1.7065	0.0873718
Iba02G044820	Iba06G026920	0.0802	0.9178	0.0873829
Iba05G003400	Iba07G027430	0.1022	1.1691	0.0874177
Iba03G041510	Iba05G004610	0.0988	1.1301	0.0874259
Iba01G031690	Iba03G042690	0.083	0.9493	0.0874328
Iba01G010690	Iba05G022870	0.1204	1.3765	0.0874682
Iba02G022520	Iba03G044450	0.1473	1.6838	0.0874807
Iba03G034810	Iba04G003810	0.288	3.2917	0.0874928
Iba01G041050	Iba06G000410	0.2853	3.2603	0.0875073
Iba01G012210	Iba05G033320	0.2081	2.3762	0.0875768
Iba01G008460	Iba04G033880	0.0553	0.631	0.0876387
Iba06G028670	Iba07G013080	0.4057	4.6266	0.0876886
Iba01G031980	Iba03G042330	0.1039	1.1845	0.0877163
Iba01G052650	Iba02G040090	0.1319	1.5024	0.0877929
Iba01G007000	Iba05G033880	0.058	0.6606	0.087799
Iba02G052830	Iba02G024040	0.1195	1.3606	0.0878289
Iba03G034820	Iba04G003800	0.3972	4.5198	0.08788
Iba03G034350	Iba04G004340	0.3239	3.6857	0.0878802
Iba01G014030	Iba04G027730	0.1227	1.3959	0.0879003
Iba03G044370	Iba07G031340	0.1341	1.5249	0.0879402
Iba01G001250	Iba04G016740	0.1326	1.5071	0.0879835
Iba01G052530	Iba01G052420	0.209	2.3738	0.0880445
Iba03G013210	Iba07G022190	0.2116	2.3978	0.0882476
Iba01G022170	Iba02G019890	0.1259	1.4263	0.0882703
Iba05G032710	Iba01G005640	0.1386	1.5699	0.0882859
Iba01G036580	Iba04G032330	0.3463	3.9204	0.0883328
Iba03G014860	Iba04G023940	0.1409	1.5926	0.0884717
Iba02G010030	Iba02G010070	0.0645	0.7288	0.0885016
Iba01G020500	Iba03G000490	0.2256	2.5475	0.0885574
Iba01G003900	Iba04G018760	0.0715	0.807	0.0885998
Iba04G023730	Iba06G015190	0.4157	4.689	0.0886543
Iba04G011950	Iba05G038290	0.1833	2.0671	0.088675
Iba01G043830	Iba06G020120	0.0631	0.7112	0.0887233
Iba02G040090	Iba04G023940	0.1272	1.4336	0.0887277
Iba04G023750	Iba02G040090	0.1418	1.5977	0.0887526
Iba03G007030	Iba07G013290	0.0938	1.0568	0.0887585
Iba01G008890	Iba04G033070	0.0435	0.4896	0.088848
Iba02G040040	Iba02G040030	0.3469	3.9041	0.0888553
Iba04G009570	Iba05G027720	0.0942	1.0601	0.0888595
Iba02G031160	Iba04G018440	0.1488	1.6742	0.0888783
Iba01G006270	Iba05G033330	0.0533	0.5995	0.0889074
Iba01G008430	Iba05G018060	0.0567	0.6375	0.0889412
Iba03G012420	Iba07G017680	0.0938	1.054	0.0889943
Iba05G002650	Iba05G008080	0.1646	1.8495	0.088997
Iba04G007690	Iba02G016260	0.1257	1.4124	0.0889975
Iba01G013140	Iba04G013090	0.2093	2.3497	0.0890752
Iba02G011080	Iba04G003790	0.1007	1.1288	0.0892098
Iba02G040180	Iba03G014800	0.1008	1.1296	0.0892351
Iba02G040170	Iba03G014800	0.1008	1.1296	0.0892351
Iba06G015260	Iba06G015310	0.1321	1.4792	0.089305
Iba03G014860	Iba01G052420	0.3181	3.5603	0.0893464
Iba04G013730	Iba05G019990	0.1126	1.2581	0.0895
Iba05G004810	Iba05G004840	0.0048	0.0536	0.0895522
Iba01G052450	Iba03G014690	0.2215	2.4716	0.0896181
Iba01G012000	Iba02G007170	0.1732	1.9316	0.0896666
Iba03G018920	Iba03G026650	0.064	0.7103	0.0901028
Iba01G043480	Iba01G043490	0.025	0.2774	0.0901226
Iba01G012750	Iba04G028910	0.0818	0.9064	0.0902471
Iba07G027200	Iba05G003490	0.0809	0.8957	0.0903204
Iba02G018920	Iba02G001950	0.0498	0.5506	0.0904468
Iba04G008450	Iba07G015410	0.1421	1.5705	0.0904807
Iba01G058330	Iba04G024590	0.1021	1.1278	0.0905302
Iba02G011660	Iba03G034350	0.2513	2.7743	0.0905814
Iba05G029530	Iba07G023920	0.0648	0.7152	0.090604
Iba04G023890	Iba05G009880	0.4222	4.6597	0.0906067
Iba01G020580	Iba04G020160	0.089	0.9817	0.0906591
Iba01G006140	Iba07G032910	0.125	1.377	0.0907771
Iba01G038040	Iba03G018220	0.1243	1.3673	0.0909091
Iba03G014750	Iba01G052400	0.1418	1.5596	0.0909207
Iba02G011090	Iba02G011120	0.1691	1.8597	0.0909286
Iba05G034330	Iba07G000900	0.0929	1.0208	0.0910071
Iba01G006280	Iba05G033390	0.0508	0.5576	0.0911047
Iba03G014890	Iba02G040060	0.0574	0.6294	0.091198
Iba01G048460	Iba04G009200	0.2349	2.5744	0.0912446
Iba01G018780	Iba03G002200	0.042	0.4592	0.0914634
Iba03G004290	Iba07G016210	0.0493	0.539	0.0914657
Iba03G010790	Iba07G019550	0.0329	0.3595	0.091516
Iba05G009930	Iba04G023870	0.1097	1.1957	0.0917454
Iba05G009930	Iba04G023780	0.1097	1.1957	0.0917454
Iba01G013380	Iba04G028180	0.1032	1.1242	0.0917986
Iba01G051130	Iba07G021810	0.2694	2.933	0.0918513
Iba03G008220	Iba06G020020	0.2027	2.2037	0.0919817
Iba03G011150	Iba07G019760	0.0725	0.7877	0.0920401
Iba04G010170	Iba05G027090	0.044	0.4775	0.0921466
Iba01G011670	Iba05G022360	0.1252	1.3574	0.0922352
Iba01G028820	Iba07G002020	0.0779	0.8437	0.0923314
Iba01G057570	Iba04G025420	0.0531	0.5747	0.092396
Iba03G006380	Iba07G013880	0.1075	1.1628	0.0924493
Iba03G004720	Iba05G036890	0.4712	5.096	0.0924647
Iba02G021030	Iba07G029630	0.069	0.7455	0.0925553
Iba03G011430	Iba07G019870	0.0488	0.527	0.0925996
Iba03G007250	Iba07G013020	0.0422	0.4552	0.0927065
Iba05G034550	Iba07G001140	0.166	1.7897	0.092753
Iba05G020680	Iba06G021770	0.1931	2.0801	0.0928321
Iba03G042440	Iba07G031020	0.1158	1.2474	0.0928331
Iba04G032510	Iba01G009260	0.1491	1.6059	0.0928451
Iba05G020320	Iba05G040150	0.188	2.0236	0.0929037
Iba02G014470	Iba04G006550	0.0615	0.6618	0.0929284
Iba01G029870	Iba07G003250	0.0794	0.8533	0.0930505
Iba01G025120	Iba01G025080	0.0107	0.1149	0.0931245
Iba07G006810	Iba06G015330	0.1775	1.9049	0.0931807
Iba06G019790	Iba06G028860	0.1056	1.1326	0.0932368
Iba02G040060	Iba04G023820	0.2518	2.6984	0.0933146
Iba04G034400	Iba04G034410	0.0104	0.1114	0.0933573
Iba02G049310	Iba07G015720	0.1393	1.4897	0.0935088
Iba04G012830	Iba05G039350	0.1227	1.3103	0.0936427
Iba01G052360	Iba02G040120	0.1715	1.8314	0.0936442
Iba03G039040	Iba06G016100	0.0893	0.9536	0.0936451
Iba01G049510	Iba07G012180	0.1601	1.7096	0.0936476
Iba01G009000	Iba04G032950	0.1096	1.1689	0.0937634
Iba04G017040	Iba04G017030	0.1053	1.1224	0.0938168
Iba02G042340	Iba07G026770	0.1929	2.0546	0.0938869
Iba02G032620	Iba06G004160	0.1363	1.4508	0.0939482
Iba01G052650	Iba03G014860	0.1469	1.5628	0.093998
Iba03G014860	Iba01G052380	0.1262	1.3425	0.0940037
Iba03G037490	Iba07G000750	0.1433	1.524	0.0940289
Iba05G009840	Iba04G023880	0.181	1.924	0.0940748
Iba02G039650	Iba02G039670	0.0043	0.0457	0.0940919
Iba02G033450	Iba06G004830	0.0934	0.9925	0.0941058
Iba04G018400	Iba06G002700	0.1582	1.6801	0.0941611
Iba01G002770	Iba01G025290	0.2478	2.6283	0.0942815
Iba03G002560	Iba04G014300	0.1557	1.651	0.0943065
Iba01G006690	Iba06G022780	0.1295	1.3729	0.0943259
Iba01G046590	Iba04G034010	0.0626	0.6636	0.0943339
Iba06G028950	Iba07G012180	0.1032	1.0934	0.0943845
Iba05G009820	Iba02G040200	0.1251	1.3239	0.0944935
Iba01G024700	Iba02G001320	0.0335	0.3543	0.0945526
Iba01G035150	Iba07G034050	0.1168	1.2346	0.0946055
Iba01G006440	Iba07G033270	0.1715	1.8126	0.0946155
Iba04G015960	Iba02G014060	0.1438	1.5194	0.0946426
Iba02G040210	Iba07G006840	0.1716	1.8131	0.0946445
Iba07G006860	Iba01G052420	0.22	2.3242	0.0946562
Iba02G045200	Iba06G027330	0.0527	0.5566	0.094682
Iba02G018620	Iba07G018380	0.0537	0.5665	0.0947926
Iba01G006600	Iba06G022620	0.1611	1.698	0.0948763
Iba04G023780	Iba05G009840	0.1829	1.924	0.0950624
Iba02G000640	Iba01G003440	0.2594	2.7258	0.0951647
Iba02G049370	Iba07G015610	0.0712	0.7481	0.0951744
Iba01G008800	Iba04G033290	0.1006	1.057	0.095175
Iba05G030020	Iba03G008000	0.1907	2.0033	0.0951929
Iba01G037640	Iba03G019290	0.1732	1.8193	0.0952015
Iba07G020990	Iba07G014140	0.1291	1.3552	0.0952627
Iba04G005320	Iba03G033910	0.1046	1.0978	0.0952815
Iba05G009890	Iba06G015160	0.0426	0.4464	0.0954301
Iba01G052580	Iba03G014860	0.1432	1.5004	0.0954412
Iba03G021690	Iba03G030010	0.0838	0.8777	0.0954768
Iba02G025740	Iba05G002310	0.2044	2.1389	0.0955631
Iba03G006420	Iba07G013780	0.3381	3.5365	0.095603
Iba04G023920	Iba06G015300	0.0941	0.984	0.0956301
Iba05G009870	Iba01G052350	0.0961	1.0027	0.0958412
Iba02G040040	Iba03G014760	0.1679	1.7518	0.0958443
Iba03G034720	Iba06G010240	0.0759	0.7915	0.0958939
Iba01G039970	Iba05G017300	0.1205	1.2563	0.0959166
Iba02G011900	Iba03G034450	0.1348	1.4046	0.0959704
Iba05G039170	Iba01G046360	0.3778	3.9352	0.0960053
Iba07G004610	Iba07G004640	0.1092	1.1374	0.0960084
Iba04G023970	Iba06G015310	0.1777	1.8507	0.0960177
Iba01G024620	Iba02G001380	0.2152	2.2402	0.0960629
Iba01G052490	Iba02G040090	0.1117	1.1626	0.0960778
Iba02G028010	Iba06G023220	0.0532	0.5537	0.0960809
Iba06G005670	Iba04G000580	0.1492	1.5527	0.0960907
Iba01G000930	Iba04G016290	0.0569	0.5918	0.0961473
Iba01G012890	Iba04G028720	0.0683	0.7099	0.0962107
Iba02G008540	Iba04G001850	0.0889	0.9239	0.0962225
Iba04G023740	Iba06G015250	0.2001	2.0792	0.0962389
Iba01G016200	Iba06G019580	0.1267	1.315	0.0963498
Iba03G009510	Iba07G010020	0.0888	0.9215	0.0963646
Iba01G019270	Iba03G001740	0.0867	0.8992	0.096419
Iba01G025190	Iba02G001080	0.3405	3.5296	0.0964699
Iba05G036170	Iba07G024460	0.1005	1.0409	0.0965511
Iba01G052460	Iba02G040290	0.0455	0.471	0.096603
Iba05G009820	Iba06G015310	0.1372	1.4199	0.0966265
Iba02G051760	Iba03G011340	0.4941	5.1093	0.096706
Iba03G020750	Iba03G025300	0.1069	1.1048	0.0967596
Iba05G038270	Iba07G016360	0.1742	1.7977	0.0969016
Iba03G014790	Iba06G015180	0.0918	0.9472	0.0969172
Iba03G019500	Iba03G026280	0.1764	1.8197	0.0969391
Iba01G045760	Iba05G031570	0.0718	0.7404	0.0969746
Iba01G047500	Iba01G030840	0.2055	2.1191	0.0969751
Iba05G009910	Iba04G023820	0.3193	3.2904	0.0970399
Iba03G004310	Iba07G016180	0.074	0.7612	0.0972149
Iba01G052460	Iba02G040120	0.0457	0.4695	0.0973376
Iba01G028830	Iba03G038450	0.1326	1.3615	0.0973926
Iba01G016240	Iba06G019570	0.1231	1.2627	0.0974895
Iba02G050370	Iba03G043960	0.042	0.4304	0.0975836
Iba02G008560	Iba03G035700	0.0983	1.0063	0.0976846
Iba02G008530	Iba04G001830	0.0713	0.7296	0.0977248
Iba07G020360	Iba07G014550	0.1429	1.4618	0.0977562
Iba04G013880	Iba05G040620	0.0806	0.8231	0.0979225
Iba01G043510	Iba01G043570	0.2343	2.3912	0.0979843
Iba01G039920	Iba05G017200	0.0581	0.5928	0.0980094
Iba01G019220	Iba03G001810	0.0453	0.4621	0.0980307
Iba01G012670	Iba02G006900	0.2494	2.5433	0.0980616
Iba04G023940	Iba05G009820	0.1387	1.4143	0.0980697
Iba03G008730	Iba07G011110	0.138	1.4071	0.0980741
Iba02G051300	Iba07G032080	0.1798	1.8317	0.0981602
Iba02G015120	Iba04G006810	0.0408	0.4156	0.0981713
Iba03G033530	Iba06G011240	0.064	0.6519	0.0981746
Iba02G040200	Iba06G015310	0.0691	0.7032	0.0982651
Iba01G052440	Iba03G014820	0.1053	1.071	0.0983193
Iba01G049510	Iba03G033380	0.1044	1.0615	0.0983514
Iba03G012070	Iba07G017400	0.0724	0.7356	0.0984231
Iba01G012890	Iba01G015560	0.1044	1.0601	0.0984813
Iba02G049360	Iba02G035860	0.1507	1.5302	0.0984839
Iba03G014860	Iba05G009770	0.1542	1.5649	0.0985366
Iba01G052560	Iba01G052380	0.1805	1.8312	0.0985692
Iba02G000730	Iba04G018310	0.6015	6.0999	0.0986082
Iba02G040020	Iba04G023920	0.1166	1.1824	0.098613
Iba01G022840	Iba02G020590	0.1279	1.2969	0.0986198
Iba01G037830	Iba03G018650	0.1045	1.0593	0.0986501
Iba02G039970	Iba02G040120	0.1361	1.3793	0.0986732
Iba04G012010	Iba05G038360	0.0597	0.6049	0.098694
Iba01G009300	Iba04G032510	0.1606	1.6243	0.0988734
Iba04G006290	Iba02G032400	0.1478	1.4942	0.0989158
Iba01G049580	Iba02G029710	0.0774	0.7823	0.098939
Iba02G044010	Iba02G043980	0.028	0.283	0.0989399
Iba01G028090	Iba07G001140	0.1349	1.363	0.0989729
Iba07G006850	Iba04G023740	0.2433	2.4581	0.0989789
Iba03G004540	Iba05G037150	0.2138	2.16	0.0989815
Iba03G021050	Iba03G025180	0.076	0.7676	0.0990099
Iba04G023880	Iba02G040140	0.1993	2.0125	0.0990311
Iba01G001820	Iba02G012400	0.1802	1.8193	0.0990491
Iba04G013990	Iba06G006520	0.1035	1.0445	0.0990905
Iba03G017420	Iba03G027770	0.0501	0.5049	0.0992276
Iba01G025650	Iba04G002990	0.4299	4.3321	0.0992359
Iba06G015160	Iba05G009770	0.0104	0.1048	0.0992366
Iba04G023910	Iba05G009870	0.1774	1.7873	0.0992559
Iba06G015260	Iba04G023940	0.1351	1.361	0.0992652
Iba01G052470	Iba04G023750	0.1051	1.0582	0.0993196
Iba03G021340	Iba03G025010	0.0756	0.7606	0.0993952
Iba02G029710	Iba06G003900	0.0656	0.6599	0.099409
Iba03G014900	Iba01G052400	0.4586	4.6127	0.0994212
Iba05G030200	Iba03G007930	0.1758	1.766	0.099547
Iba03G016990	Iba03G028000	0.0911	0.9143	0.0996391
Iba01G011480	Iba01G044940	0.2217	2.2246	0.0996584
Iba02G040080	Iba06G015180	0.3572	3.5835	0.0996791
Iba02G039960	Iba01G052400	0.171	1.7147	0.0997259
Iba02G000630	Iba04G003080	0.2514	2.5208	0.0997302
Iba01G049580	Iba06G003900	0.0812	0.814	0.0997543
Iba02G040090	Iba06G015260	0.0948	0.95	0.0997895
Iba01G047920	Iba04G008740	0.41	4.1054	0.0998685
Iba02G052790	Iba02G024010	0.1242	1.2435	0.0998794
Iba03G025370	Iba03G025380	0.0799	0.7999	0.0998875
Iba03G021750	Iba03G029980	0.0751	0.7514	0.0999468
Iba01G005010	Iba05G023270	0.1129	1.1289	0.100009
Iba03G005020	Iba07G015180	0.0731	0.7309	0.100014
Iba01G046780	Iba04G034690	0.1327	1.3268	0.100015
Iba02G020650	Iba07G029220	0.135	1.3497	0.100022
Iba04G023780	Iba02G040140	0.2013	2.0125	0.100025
Iba04G023920	Iba06G015330	0.1084	1.083	0.100092
Iba05G020290	Iba05G040180	0.3688	3.6844	0.100098
Iba04G014700	Iba05G019620	0.2225	2.2227	0.100103
Iba07G014480	Iba07G020530	0.1304	1.3026	0.100107
Iba04G012670	Iba05G039170	0.4366	4.3582	0.100179
Iba03G013660	Iba07G017260	0.0834	0.8325	0.10018
Iba01G019640	Iba03G001220	0.1307	1.3028	0.100322
Iba02G033130	Iba06G004420	0.06	0.5979	0.100351
Iba03G020700	Iba03G025310	0.0802	0.7988	0.100401
Iba04G024030	Iba06G015310	0.0989	0.985	0.100406
Iba02G035520	Iba02G048680	0.1242	1.2369	0.100412
Iba01G057190	Iba03G000980	0.1149	1.144	0.100437
Iba02G040010	Iba06G015180	0.2145	2.1354	0.10045
Iba02G040130	Iba03G014790	0.0755	0.7513	0.100492
Iba06G015160	Iba02G040080	0.0242	0.2408	0.100498
Iba03G002110	Iba06G026150	0.3007	2.9891	0.100599
Iba03G022020	Iba03G029770	0.0674	0.6698	0.100627
Iba02G049780	Iba03G042860	0.0518	0.5147	0.100641
Iba03G021350	Iba03G025000	0.2668	2.6506	0.100656
Iba01G023960	Iba02G001740	0.1751	1.7394	0.100667
Iba02G040130	Iba03G014750	0.0753	0.748	0.100668
Iba02G030750	Iba06G003080	0.0609	0.6045	0.100744
Iba05G029540	Iba07G023910	0.0554	0.5499	0.100746
Iba05G009870	Iba04G023750	0.1717	1.7041	0.100757
Iba02G040140	Iba02G040200	0.1843	1.8285	0.100793
Iba01G004420	Iba04G019380	0.0635	0.6293	0.100906
Iba02G040290	Iba03G014750	0.1646	1.6311	0.100913
Iba01G052660	Iba01G052420	0.238	2.3577	0.100946
Iba04G009230	Iba05G028010	0.135	1.3367	0.100995
Iba01G002870	Iba04G017870	0.1162	1.1505	0.101
Iba06G019790	Iba07G012390	0.1119	1.1075	0.101038
Iba07G004660	Iba07G004450	0.3192	3.1591	0.101041
Iba02G016030	Iba04G007520	0.0656	0.649	0.101079
Iba01G041530	Iba05G020680	0.1603	1.5856	0.101097
Iba05G003160	Iba05G003170	0.0017	0.0168	0.10119
Iba06G015270	Iba01G052570	0.0838	0.827	0.10133
Iba02G039930	Iba03G014860	0.1299	1.2813	0.101381
Iba03G012240	Iba07G017490	0.0722	0.712	0.101404
Iba03G014800	Iba06G015170	0.0673	0.6624	0.1016
Iba01G016960	Iba06G016700	0.0951	0.9358	0.101624
Iba05G008420	Iba07G028480	0.1212	1.1921	0.101669
Iba03G018230	Iba05G024670	0.1266	1.2445	0.101728
Iba02G042700	Iba07G026590	0.1871	1.8387	0.101757
Iba02G048830	Iba07G016910	0.0961	0.9443	0.101769
Iba03G014890	Iba01G052410	0.2403	2.3611	0.101775
Iba02G027280	Iba06G024070	0.0776	0.7616	0.101891
Iba02G024380	Iba07G033110	0.1125	1.1033	0.101967
Iba02G029700	Iba06G003910	0.056	0.5491	0.101985
Iba05G020690	Iba06G021760	0.2149	2.106	0.102042
Iba03G023780	Iba03G032290	0.1014	0.9933	0.102084
Iba06G015330	Iba05G009770	0.202	1.9782	0.102113
Iba05G018660	Iba06G023940	0.1005	0.9839	0.102145
Iba03G036640	Iba02G038350	0.2375	2.3241	0.10219
Iba03G013140	Iba07G022230	0.0912	0.8923	0.102208
Iba01G030670	Iba02G037870	0.146	1.428	0.102241
Iba04G029170	Iba04G000310	0.1346	1.3163	0.102256
Iba02G027280	Iba05G018860	0.1071	1.047	0.102292
Iba01G026270	Iba04G003270	0.2086	2.0392	0.102295
Iba02G028870	Iba06G001320	0.0755	0.7375	0.102373
Iba02G000220	Iba05G031860	0.2047	1.9984	0.102432
Iba04G023900	Iba01G052580	0.1322	1.2896	0.102512
Iba07G010310	Iba03G009320	0.0975	0.951	0.102524
Iba02G051780	Iba03G011390	0.3409	3.322	0.102619
Iba01G025400	Iba02G000930	0.139	1.3543	0.102636
Iba01G025290	Iba02G001000	0.1301	1.2672	0.102667
Iba05G009880	Iba05G009800	0.2578	2.5097	0.102721
Iba02G040090	Iba02G040200	0.1386	1.3491	0.102735
Iba03G021550	Iba03G030150	0.0428	0.416	0.102885
Iba04G010960	Iba05G037010	0.0805	0.7822	0.102915
Iba05G009770	Iba02G040090	0.1461	1.4189	0.102967
Iba01G039010	Iba05G025510	0.1036	1.0047	0.103115
Iba02G039970	Iba01G052370	0.2171	2.1045	0.10316
Iba02G050630	Iba07G031440	0.2301	2.2302	0.103175
Iba03G005830	Iba07G020560	0.2178	2.1086	0.103291
Iba07G024990	Iba05G035640	0.0803	0.7773	0.103306
Iba03G019060	Iba03G026470	0.1193	1.1543	0.103353
Iba01G030390	Iba03G036770	0.2901	2.8044	0.103445
Iba01G011410	Iba07G007180	0.248	2.3971	0.103458
Iba01G040680	Iba05G015510	0.0549	0.5306	0.103468
Iba02G022630	Iba03G044170	0.2239	2.1639	0.103471
Iba01G052400	Iba03G014800	0.1371	1.3235	0.103589
Iba05G020260	Iba01G013610	0.1784	1.722	0.1036
Iba05G035100	Iba07G001990	0.2174	2.0968	0.103682
Iba04G008670	Iba05G028760	0.1484	1.4309	0.103711
Iba01G010790	Iba05G022840	0.0829	0.7993	0.103716
Iba01G026130	Iba04G003200	0.1924	1.8547	0.103736
Iba07G020400	Iba02G012470	0.2357	2.2708	0.103796
Iba02G028500	Iba06G001140	0.0658	0.6338	0.103818
Iba02G039960	Iba06G015170	0.0721	0.6944	0.103831
Iba03G014860	Iba06G015330	0.1143	1.1006	0.103852
Iba01G042420	Iba05G021110	0.3924	3.7761	0.103917
Iba02G027720	Iba06G023610	0.0782	0.7524	0.103934
Iba01G045480	Iba05G023100	0.503	4.8387	0.103954
Iba01G008930	Iba04G033000	0.0867	0.8329	0.104094
Iba01G028220	Iba03G038070	0.2078	1.996	0.104108
Iba03G029000	Iba03G029010	0.4216	4.0445	0.10424
Iba01G007900	Iba05G034860	0.1305	1.2511	0.104308
Iba01G042270	Iba05G020950	0.2439	2.3367	0.104378
Iba01G000950	Iba04G016300	0.1756	1.682	0.1044
Iba07G020530	Iba07G014470	0.1285	1.2299	0.10448
Iba04G023820	Iba06G015180	0.2125	2.0337	0.104489
Iba01G014290	Iba05G021340	0.1907	1.8249	0.104499
Iba06G015140	Iba02G040230	0.3692	3.5328	0.104506
Iba04G016770	Iba04G016780	0.182	1.741	0.104538
Iba03G014760	Iba06G015250	0.1869	1.7864	0.104624
Iba02G038390	Iba04G019390	0.2606	2.4861	0.104823
Iba02G033350	Iba06G004620	0.0626	0.5971	0.10484
Iba04G023820	Iba04G023940	0.2856	2.7234	0.104869
Iba07G006790	Iba02G040010	0.2737	2.6091	0.104902
Iba06G019920	Iba06G028960	0.1134	1.0808	0.104922
Iba01G041460	Iba05G020660	0.1218	1.1605	0.104955
Iba04G023890	Iba04G023950	0.5826	5.5504	0.104965
Iba05G009780	Iba06G015260	0.1818	1.7315	0.104996
Iba02G013790	Iba04G006200	0.15	1.4281	0.105035
Iba07G006890	Iba06G015180	0.1505	1.4327	0.105046
Iba03G014690	Iba06G015180	0.2145	2.0419	0.105049
Iba01G039680	Iba05G016820	0.0643	0.6119	0.105083
Iba01G046710	Iba04G034640	0.1334	1.2691	0.105114
Iba01G041220	Iba06G000310	0.1694	1.6113	0.105133
Iba03G014830	Iba02G040120	0.1687	1.6042	0.105161
Iba04G029740	Iba05G022210	0.1552	1.4755	0.105185
Iba03G014780	Iba01G052420	0.3428	3.2572	0.105244
Iba03G021220	Iba03G025070	0.1198	1.1379	0.105282
Iba04G013230	Iba05G039850	0.2547	2.4192	0.105283
Iba05G034070	Iba07G000710	0.1446	1.3731	0.105309
Iba01G042730	Iba06G020730	0.1893	1.7971	0.105336
Iba03G002000	Iba05G019360	0.4817	4.5709	0.105384
Iba01G008570	Iba04G033490	0.1038	0.9849	0.105391
Iba04G008920	Iba05G028340	0.0558	0.5292	0.105442
Iba02G040120	Iba03G014800	0.1676	1.5881	0.105535
Iba03G018910	Iba03G026660	0.0829	0.7853	0.105565
Iba02G022860	Iba02G050060	0.1782	1.6876	0.105594
Iba02G040200	Iba04G023750	0.0256	0.2424	0.105611
Iba01G037550	Iba05G024190	0.127	1.2018	0.105675
Iba01G025100	Iba01G025050	0.0096	0.0908	0.105727
Iba07G028190	Iba07G007420	0.0739	0.6989	0.105738
Iba01G015300	Iba05G021570	0.0723	0.6837	0.105748
Iba02G016060	Iba04G007560	0.1325	1.2523	0.105805
Iba05G009930	Iba02G040200	0.1067	1.0082	0.105832
Iba04G023900	Iba06G015260	0.1002	0.9467	0.105841
Iba02G006160	Iba05G021550	0.1246	1.1759	0.105961
Iba03G037830	Iba07G001030	0.1404	1.3248	0.105978
Iba03G034310	Iba04G004210	0.1176	1.1091	0.106032
Iba01G052400	Iba01G052410	0.2665	2.5111	0.106129
Iba01G042480	Iba06G021030	0.0794	0.7479	0.106164
Iba02G024510	Iba07G033180	0.0868	0.8175	0.106177
Iba01G011910	Iba02G007250	0.2	1.8806	0.106349
Iba04G012620	Iba05G039020	0.0698	0.6563	0.106354
Iba01G060140	Iba05G018390	0.0522	0.4906	0.1064
Iba01G052570	Iba02G040200	0.156	1.4661	0.106405
Iba01G047150	Iba02G037960	0.5511	5.1771	0.10645
Iba01G052570	Iba06G015310	0.1323	1.2426	0.10647
Iba01G011670	Iba01G044850	0.1447	1.3575	0.106593
Iba03G019950	Iba03G026030	0.061	0.5722	0.106606
Iba01G008490	Iba04G033630	0.164	1.5369	0.106708
Iba02G040020	Iba02G040090	0.0907	0.8497	0.106744
Iba04G002150	Iba06G009520	0.1704	1.5961	0.10676
Iba01G048430	Iba04G026560	0.064	0.5991	0.106827
Iba02G030510	Iba02G030520	0.0726	0.6796	0.106828
Iba06G019900	Iba07G012180	0.173	1.6191	0.106849
Iba02G040120	Iba06G015170	0.1734	1.6227	0.106859
Iba04G023940	Iba06G015310	0.0841	0.787	0.106861
Iba01G032670	Iba03G040430	0.0962	0.9001	0.106877
Iba01G016930	Iba07G025390	0.2566	2.4003	0.106903
Iba01G023300	Iba07G008920	0.1139	1.0653	0.106918
Iba01G048350	Iba04G026700	0.1236	1.1556	0.106957
Iba04G023940	Iba03G014790	0.2766	2.5854	0.106985
Iba02G040040	Iba06G015250	0.0953	0.8905	0.107019
Iba01G016020	Iba06G019660	0.075	0.7008	0.107021
Iba03G014770	Iba04G023750	0.0307	0.2868	0.107043
Iba01G052470	Iba04G023970	0.0786	0.7341	0.10707
Iba01G009870	Iba04G032060	0.0663	0.619	0.107108
Iba01G005730	Iba01G005720	0.0846	0.7891	0.107211
Iba01G052460	Iba02G039960	0.1622	1.5128	0.107218
Iba05G000020	Iba05G013110	0.1573	1.4668	0.10724
Iba06G015290	Iba02G040050	0.3666	3.4128	0.107419
Iba04G012100	Iba05G038450	0.1362	1.2679	0.107422
Iba05G009770	Iba06G015250	0.3787	3.5253	0.107423
Iba06G021420	Iba05G020920	0.2142	1.9924	0.107509
Iba01G052570	Iba01G052410	0.2912	2.703	0.107732
Iba04G030800	Iba05G022680	0.2022	1.8767	0.107742
Iba02G011560	Iba04G004220	0.1183	1.0978	0.107761
Iba04G023820	Iba06G015260	0.2674	2.4811	0.107775
Iba04G023940	Iba03G014750	0.275	2.5516	0.107776
Iba01G045840	Iba05G031230	0.0807	0.7481	0.107873
Iba05G006170	Iba05G006120	0.3211	2.9755	0.107915
Iba05G009930	Iba03G014770	0.1131	1.0465	0.108075
Iba04G023900	Iba04G023820	0.3014	2.7885	0.108087
Iba01G028320	Iba03G038260	0.1845	1.7062	0.108135
Iba02G040090	Iba01G052410	0.271	2.5054	0.108166
Iba01G009690	Iba04G032230	0.1327	1.2265	0.108194
Iba01G002470	Iba04G017580	0.1324	1.2229	0.108267
Iba02G005070	Iba02G017220	0.1266	1.1693	0.10827
Iba03G019890	Iba03G026070	0.0743	0.6862	0.108277
Iba01G044710	Iba05G022210	0.0889	0.8202	0.108388
Iba02G010690	Iba02G010810	0.0086	0.0793	0.108449
Iba02G007900	Iba04G001310	0.0608	0.5598	0.10861
Iba05G003070	Iba05G008600	0.0989	0.9104	0.108634
Iba03G031110	Iba04G028750	0.2417	2.2244	0.108659
Iba04G023970	Iba04G023750	0.1712	1.5748	0.108712
Iba01G047600	Iba01G047650	0.0047	0.0432	0.108796
Iba07G028890	Iba01G012310	0.4295	3.9473	0.108809
Iba02G028260	Iba05G034050	0.1137	1.0447	0.108835
Iba07G004450	Iba07G004610	0.2385	2.1909	0.108859
Iba01G052480	Iba01G052360	0.2381	2.1864	0.1089
Iba02G014150	Iba04G006430	0.0525	0.4819	0.108944
Iba03G037310	Iba07G000340	0.1142	1.0481	0.108959
Iba02G039970	Iba01G052460	0.1374	1.2582	0.109204
Iba05G040330	Iba06G006720	0.0951	0.8706	0.109235
Iba01G047510	Iba04G035230	0.053	0.4849	0.109301
Iba02G040050	Iba06G015190	0.1151	1.053	0.109307
Iba01G043180	Iba06G020480	0.0631	0.5771	0.10934
Iba05G025870	Iba01G034730	0.1836	1.6787	0.10937
Iba02G039930	Iba05G009770	0.164	1.4993	0.109384
Iba01G003370	Iba04G018250	0.3667	3.3509	0.109433
Iba07G006840	Iba04G023940	0.1963	1.7927	0.1095
Iba01G052350	Iba02G040090	0.1006	0.9187	0.109503
Iba03G035100	Iba04G002990	0.1757	1.6043	0.109518
Iba01G006570	Iba05G033600	0.1176	1.0737	0.109528
Iba01G015180	Iba05G021460	0.0496	0.4527	0.109565
Iba03G036760	Iba03G036840	0.0056	0.0511	0.109589
Iba03G019290	Iba03G026430	0.0972	0.8864	0.109657
Iba05G005340	Iba05G000740	0.0467	0.4258	0.109676
Iba01G009760	Iba04G032170	0.1396	1.2721	0.10974
Iba01G020240	Iba03G000630	0.102	0.9293	0.10976
Iba01G034600	Iba01G039330	0.1937	1.7635	0.109838
Iba01G027680	Iba07G000600	0.0953	0.8673	0.109881
Iba02G051300	Iba03G044920	0.1163	1.0574	0.109987
Iba01G038990	Iba05G025500	0.0909	0.8251	0.110168
Iba01G006590	Iba05G033640	0.1103	1.0008	0.110212
Iba01G003370	Iba04G018380	0.0871	0.7902	0.110225
Iba02G017720	Iba02G003790	0.0528	0.479	0.11023
Iba01G027700	Iba07G000630	0.1215	1.1018	0.110274
Iba02G040080	Iba03G014860	0.1919	1.7399	0.110294
Iba02G044880	Iba06G026990	0.1592	1.4434	0.110295
Iba01G052530	Iba06G015170	0.0875	0.7918	0.110508
Iba02G015230	Iba04G006910	0.0651	0.5891	0.110508
Iba05G009820	Iba01G052410	0.2868	2.5938	0.110571
Iba01G041040	Iba05G014880	0.0545	0.4926	0.110637
Iba02G027490	Iba05G018360	0.1687	1.5238	0.11071
Iba02G039960	Iba02G040140	0.3871	3.4955	0.110742
Iba01G028720	Iba07G001880	0.1295	1.1667	0.110997
Iba03G020260	Iba03G025750	0.1659	1.4941	0.111037
Iba04G011060	Iba05G037150	0.1803	1.6235	0.111056
Iba07G007810	Iba04G000670	0.2369	2.1316	0.111137
Iba02G015980	Iba02G033040	0.5015	4.5117	0.111155
Iba02G040010	Iba05G009950	0.2416	2.1732	0.111172
Iba01G013710	Iba02G006210	0.2221	1.9936	0.111407
Iba02G040040	Iba06G015180	0.1836	1.648	0.111408
Iba03G014860	Iba03G014840	0.1707	1.5322	0.111408
Iba01G038720	Iba05G025250	0.1035	0.9279	0.111542
Iba03G019490	Iba03G026290	0.0867	0.7764	0.111669
Iba05G038430	Iba07G016220	0.2569	2.3002	0.111686
Iba07G014020	Iba02G036880	0.3115	2.789	0.111689
Iba02G043980	Iba02G044040	0.028	0.2505	0.111776
Iba01G043500	Iba01G043510	0.0879	0.7859	0.111846
Iba01G049690	Iba06G003930	0.0965	0.8625	0.111884
Iba01G039120	Iba05G025650	0.12	1.0719	0.111951
Iba02G049960	Iba07G025210	0.2813	2.5119	0.111987
Iba04G005020	Iba06G010740	0.1772	1.5822	0.111996
Iba01G052680	Iba06G015310	0.0617	0.5507	0.112039
Iba04G008960	Iba05G028270	0.0448	0.3997	0.112084
Iba04G018470	Iba06G002750	0.2629	2.3453	0.112097
Iba01G009200	Iba04G032670	0.1713	1.5281	0.1121
Iba01G014560	Iba04G027340	0.2247	2.0039	0.112131
Iba04G003540	Iba02G010860	0.3198	2.852	0.112132
Iba04G023940	Iba01G052570	0.1443	1.2868	0.112139
Iba05G002310	Iba05G007560	0.1572	1.4017	0.11215
Iba03G008630	Iba07G011160	0.1685	1.5024	0.112154
Iba01G008340	Iba05G017960	0.0747	0.6659	0.112179
Iba02G010550	Iba04G003260	0.1024	0.9123	0.112244
Iba03G007880	Iba06G019840	0.2102	1.8699	0.112412
Iba01G032680	Iba03G040420	0.0808	0.7185	0.112457
Iba02G022360	Iba07G031140	0.0974	0.866	0.112471
Iba02G040180	Iba05G009820	0.2569	2.2801	0.11267
Iba02G021120	Iba07G029910	0.1092	0.9692	0.11267
Iba06G015260	Iba04G023750	0.1556	1.3793	0.112811
Iba03G007200	Iba07G013070	0.0699	0.6196	0.112815
Iba03G014830	Iba06G015170	0.1018	0.9017	0.112898
Iba03G019780	Iba05G024120	0.2132	1.8867	0.113002
Iba02G018650	Iba07G018440	0.1439	1.2732	0.113022
Iba01G052470	Iba01G052350	0.0972	0.859	0.113155
Iba05G009890	Iba04G023940	0.0401	0.3541	0.113245
Iba06G015180	Iba06G015250	0.1712	1.5117	0.11325
Iba01G016250	Iba06G019550	0.203	1.7915	0.113313
Iba03G011510	Iba07G019920	0.182	1.6047	0.113417
Iba03G008260	Iba06G020110	0.4861	4.2853	0.113434
Iba01G011550	Iba04G030270	0.104	0.9157	0.113574
Iba02G040010	Iba03G014790	0.2334	2.0539	0.113637
Iba01G028460	Iba07G001680	0.1114	0.9792	0.113766
Iba06G015310	Iba03G014750	0.27	2.3732	0.11377
Iba02G022480	Iba03G044490	0.2444	2.148	0.11378
Iba02G037840	Iba02G037850	0.0423	0.3716	0.113832
Iba01G052570	Iba06G015260	0.1025	0.8993	0.113978
Iba05G020660	Iba06G021870	0.154	1.35	0.114074
Iba04G011640	Iba05G037960	0.0692	0.6066	0.114078
Iba01G047160	Iba04G035050	0.0494	0.4328	0.11414
Iba02G052590	Iba07G032700	0.159	1.3929	0.11415
Iba01G016370	Iba06G019510	0.1926	1.6863	0.114215
Iba01G053050	Iba01G053100	0.002	0.0175	0.114286
Iba01G045670	Iba05G031860	0.1207	1.056	0.114299
Iba05G035640	Iba05G035650	0.1692	1.4799	0.114332
Iba01G042160	Iba06G021370	0.0604	0.5278	0.114437
Iba01G030820	Iba02G037600	0.0893	0.7799	0.114502
Iba01G012790	Iba02G006790	0.163	1.4235	0.114506
Iba01G052420	Iba06G015260	0.2714	2.37	0.114515
Iba02G040130	Iba01G052480	0.1995	1.7413	0.11457
Iba02G045380	Iba06G027570	0.0603	0.5259	0.114661
Iba02G049810	Iba03G042930	0.2441	2.1285	0.114682
Iba04G019300	Iba04G019340	0.0156	0.136	0.114706
Iba04G008240	Iba07G015590	0.4027	3.5093	0.114752
Iba07G001060	Iba05G034520	0.1929	1.68	0.114821
Iba05G009950	Iba01G052410	0.2265	1.9725	0.114829
Iba07G001010	Iba03G037830	0.1602	1.3942	0.114905
Iba02G010660	Iba04G003360	0.2053	1.7861	0.114943
Iba02G040140	Iba03G014770	0.2322	2.0173	0.115104
Iba03G014750	Iba06G015260	0.2512	2.181	0.115177
Iba01G024820	Iba02G001210	0.0604	0.524	0.115267
Iba02G049940	Iba03G043400	0.2708	2.3488	0.115293
Iba03G014860	Iba05G009910	0.1578	1.3681	0.115342
Iba02G044080	Iba02G043980	0.0904	0.7837	0.11535
Iba01G038650	Iba05G025210	0.0662	0.5738	0.115371
Iba01G052560	Iba02G040080	0.2693	2.3326	0.115451
Iba05G038360	Iba07G016310	0.1361	1.1787	0.115466
Iba05G009870	Iba05G009820	0.0084	0.0727	0.115543
Iba01G043570	Iba01G043560	0.028	0.2423	0.115559
Iba03G005780	Iba07G014520	0.0994	0.86	0.115581
Iba02G008220	Iba04G001550	0.0583	0.5044	0.115583
Iba01G011840	Iba04G029880	0.0755	0.6532	0.115585
Iba03G036450	Iba01G030740	0.173	1.4966	0.115595
Iba01G009510	Iba03G009640	0.3934	3.4019	0.115641
Iba03G014380	Iba04G024030	0.3741	3.234	0.115677
Iba03G022580	Iba03G029210	0.1057	0.9135	0.115709
Iba06G015170	Iba03G014750	0.0994	0.8579	0.115864
Iba01G020340	Iba03G000610	0.1148	0.9901	0.115948
Iba01G002100	Iba04G004800	0.312	2.6907	0.115955
Iba04G012450	Iba05G038860	0.0803	0.6921	0.116024
Iba03G014790	Iba06G015250	0.1669	1.4384	0.116032
Iba03G009790	Iba07G009680	0.1045	0.8992	0.116214
Iba02G030570	Iba06G002980	0.0967	0.8319	0.11624
Iba05G009940	Iba03G014800	0.1247	1.0717	0.116357
Iba04G022680	Iba04G022700	0.0095	0.0816	0.116422
Iba05G035960	Iba07G024710	0.0918	0.788	0.116497
Iba03G005870	Iba07G014370	0.146	1.2532	0.116502
Iba04G023900	Iba03G014860	0.1137	0.9756	0.116544
Iba04G026020	Iba01G057180	0.4387	3.7642	0.116545
Iba01G025650	Iba02G000790	0.1594	1.3673	0.11658
Iba02G039970	Iba06G015170	0.2485	2.1314	0.11659
Iba04G014860	Iba05G019400	0.1956	1.6776	0.116595
Iba01G011780	Iba04G029940	0.0928	0.7959	0.116598
Iba01G012910	Iba02G006720	0.1881	1.6121	0.11668
Iba06G015180	Iba04G023740	0.1013	0.8681	0.116692
Iba02G039990	Iba05G009820	0.1495	1.2795	0.116843
Iba02G028990	Iba06G001330	0.0492	0.421	0.116865
Iba04G023880	Iba04G023970	0.2082	1.7811	0.116894
Iba01G052680	Iba03G014790	0.1788	1.529	0.116939
Iba01G015860	Iba06G019760	0.0754	0.6446	0.116972
Iba04G013880	Iba05G019910	0.1492	1.2755	0.116974
Iba01G012930	Iba04G028700	0.1407	1.2026	0.116997
Iba02G012650	Iba06G010950	0.1212	1.0357	0.117022
Iba02G024470	Iba06G022250	0.1406	1.2012	0.11705
Iba01G048560	Iba04G026350	0.2278	1.946	0.117061
Iba04G004970	Iba06G010690	0.1711	1.4614	0.11708
Iba01G010550	Iba04G031390	0.1357	1.1582	0.117165
Iba02G024630	Iba07G033280	0.1111	0.9482	0.117169
Iba05G008930	Iba01G052580	0.0307	0.262	0.117176
Iba05G009940	Iba01G052480	0.2381	2.0303	0.117273
Iba01G008040	Iba05G035130	0.0803	0.6846	0.117295
Iba02G028190	Iba05G034320	0.14	1.1934	0.117312
Iba01G029760	Iba07G003210	0.0786	0.67	0.117313
Iba01G052390	Iba06G015170	0.1033	0.8805	0.11732
Iba06G006890	Iba07G006470	0.1139	0.9707	0.117338
Iba01G010440	Iba04G031440	0.1284	1.0938	0.117389
Iba03G034800	Iba04G003830	0.369	3.1427	0.117415
Iba01G027150	Iba03G021220	0.2188	1.8632	0.117432
Iba01G008920	Iba04G033010	0.0942	0.8021	0.117442
Iba02G006780	Iba04G000160	0.0667	0.5676	0.117512
Iba02G022370	Iba07G031170	0.0779	0.662	0.117674
Iba03G033490	Iba06G011250	0.1251	1.063	0.117686
Iba06G005450	Iba04G000880	0.3015	2.561	0.117727
Iba03G014750	Iba05G009820	0.2935	2.4926	0.117749
Iba02G027800	Iba06G023550	0.203	1.7233	0.117797
Iba02G007180	Iba04G000580	0.1299	1.1024	0.117834
Iba03G005240	Iba07G014900	0.1437	1.2186	0.117922
Iba01G012210	Iba04G029520	0.073	0.6189	0.117951
Iba01G002070	Iba01G002050	0.2461	2.0857	0.117994
Iba02G042420	Iba07G026740	0.084	0.7118	0.118011
Iba02G038510	Iba01G004220	0.2456	2.0811	0.118015
Iba01G005590	Iba01G005650	0.0172	0.1457	0.118051
Iba03G000160	Iba04G019790	0.1373	1.1628	0.118077
Iba04G008340	Iba05G029090	0.0974	0.8248	0.118089
Iba05G036020	Iba07G024680	0.089	0.7536	0.1181
Iba05G026170	Iba07G025600	0.0954	0.8077	0.118113
Iba01G043310	Iba06G020390	0.1454	1.2306	0.118154
Iba01G061020	Iba01G061570	0.0054	0.0457	0.118162
Iba03G009680	Iba03G009690	0.0558	0.4721	0.118195
Iba05G032430	Iba01G024960	0.241	2.0388	0.118207
Iba07G020560	Iba07G014430	0.2175	1.8395	0.118239
Iba02G033140	Iba06G004430	0.0747	0.6316	0.118271
Iba04G023950	Iba06G015290	0.6511	5.5036	0.118304
Iba02G040060	Iba01G052420	0.2639	2.2299	0.118346
Iba01G009430	Iba04G032450	0.1242	1.0493	0.118365
Iba03G014800	Iba03G014790	0.0869	0.7338	0.118425
Iba03G008590	Iba07G011260	0.0866	0.7308	0.1185
Iba02G040140	Iba04G023910	0.2658	2.2429	0.118507
Iba05G000260	Iba07G032820	0.0822	0.6936	0.118512
Iba01G035620	Iba07G033860	0.2465	2.0798	0.118521
Iba03G009320	Iba03G009330	0.06	0.5055	0.118694
Iba01G002840	Iba02G000950	0.279	2.3504	0.118703
Iba01G002850	Iba02G000940	0.2046	1.7229	0.118753
Iba02G040220	Iba05G009910	0.1111	0.9355	0.11876
Iba06G015310	Iba02G040010	0.2979	2.5084	0.118761
Iba05G022780	Iba04G030980	0.203	1.7089	0.11879
Iba06G025150	Iba06G025170	0.0024	0.0202	0.118812
Iba06G002150	Iba06G002120	0.0036	0.0303	0.118812
Iba04G032520	Iba01G009240	0.1987	1.6706	0.118939
Iba01G011840	Iba05G022310	0.1153	0.9694	0.11894
Iba04G012490	Iba06G007620	0.3189	2.6798	0.119001
Iba02G040140	Iba05G009870	0.1104	0.9266	0.119145
Iba03G020720	Iba03G020730	0.0056	0.047	0.119149
Iba01G007490	Iba05G034550	0.1224	1.0269	0.119194
Iba01G052420	Iba04G023940	0.2765	2.3186	0.119253
Iba01G058670	Iba04G025040	0.1048	0.8788	0.119254
Iba02G040050	Iba04G023950	0.0613	0.514	0.119261
Iba01G048570	Iba04G026340	0.109	0.9139	0.119269
Iba06G023940	Iba05G018690	0.1107	0.9281	0.119276
Iba01G052460	Iba01G052400	0.0892	0.7474	0.119347
Iba01G043940	Iba06G020040	0.137	1.1476	0.11938
Iba01G042550	Iba06G020940	0.0679	0.5687	0.119395
Iba01G048810	Iba05G027790	0.284	2.378	0.119428
Iba01G029750	Iba07G003200	0.2513	2.1028	0.119507
Iba01G015200	Iba05G021490	0.1393	1.1656	0.119509
Iba03G044900	Iba07G032020	0.1335	1.117	0.119517
Iba02G040230	Iba05G009770	0.3167	2.6496	0.119527
Iba06G018750	Iba06G018760	0.0498	0.416	0.119712
Iba01G037420	Iba05G023990	0.1192	0.9955	0.119739
Iba07G013380	Iba02G046100	0.3439	2.872	0.119742
Iba04G030470	Iba05G022490	0.11	0.9183	0.119787
Iba01G052530	Iba05G009950	0.1048	0.8747	0.119813
Iba03G036000	Iba06G013220	0.1818	1.5164	0.119889
Iba01G036630	Iba04G032280	0.3032	2.5279	0.119941
Iba04G018570	Iba07G003340	0.2438	2.032	0.11998
Iba01G052660	Iba03G014760	0.1959	1.6312	0.120096
Iba01G043340	Iba06G020330	0.0978	0.8143	0.120103
Iba01G012130	Iba07G033200	0.3955	3.29	0.120213
Iba02G051080	Iba07G031830	0.242	2.0125	0.120248
Iba03G020590	Iba03G025420	0.1589	1.3211	0.120279
Iba02G051120	Iba03G044740	0.1114	0.9257	0.120341
Iba02G011090	Iba04G003840	0.2068	1.718	0.120373
Iba04G003830	Iba03G034810	0.3619	3.0055	0.120413
Iba03G005780	Iba07G020390	0.1974	1.6349	0.120741
Iba04G002070	Iba06G009500	0.3595	2.9774	0.120743
Iba05G018450	Iba06G023910	0.1752	1.451	0.120744
Iba04G011940	Iba04G011950	0.2384	1.9743	0.120752
Iba07G030330	Iba07G030320	0.4318	3.5748	0.12079
Iba02G040030	Iba05G009910	0.1039	0.8597	0.120856
Iba03G009050	Iba07G010650	0.1217	1.0067	0.12089
Iba03G014740	Iba05G009870	0.2272	1.8793	0.120896
Iba01G047500	Iba02G037570	0.2498	2.0646	0.120992
Iba01G045280	Iba01G010920	0.2233	1.8443	0.121076
Iba03G004150	Iba02G035280	0.1991	1.6437	0.121129
Iba05G033050	Iba06G022040	0.3103	2.5604	0.121192
Iba07G003020	Iba05G018230	0.2355	1.9419	0.121273
Iba05G009950	Iba03G014790	0.1273	1.0494	0.121307
Iba02G049920	Iba03G043320	0.0683	0.5629	0.121336
Iba01G004480	Iba06G002970	0.0955	0.787	0.121347
Iba05G009870	Iba01G052570	0.1091	0.8989	0.121371
Iba01G020350	Iba03G000580	0.1161	0.9556	0.121494
Iba03G014820	Iba05G009820	0.0715	0.5883	0.121537
Iba03G036200	Iba06G013530	0.1386	1.1398	0.1216
Iba03G010380	Iba07G018980	0.0917	0.7535	0.121699
Iba01G046850	Iba04G034720	0.0653	0.5365	0.121715
Iba06G000710	Iba07G005450	0.0474	0.3894	0.121726
Iba03G000330	Iba04G019980	0.5121	4.2063	0.121746
Iba05G018640	Iba06G023920	0.1431	1.1754	0.121746
Iba05G009870	Iba06G015260	0.0995	0.817	0.121787
Iba06G021160	Iba05G020990	0.1509	1.2385	0.121841
Iba02G013130	Iba04G005750	0.1063	0.872	0.121904
Iba01G048530	Iba04G026490	0.3207	2.6293	0.121972
Iba01G033300	Iba03G040030	0.116	0.9506	0.122028
Iba03G014850	Iba05G009880	0.2496	2.0451	0.122048
Iba05G009800	Iba01G052550	0.4479	3.6674	0.12213
Iba01G045270	Iba05G022760	0.1019	0.834	0.122182
Iba01G015420	Iba05G021780	0.1306	1.0689	0.122182
Iba01G030310	Iba02G038540	0.1476	1.2079	0.122196
Iba01G028230	Iba07G001310	0.1004	0.8216	0.122201
Iba04G011900	Iba05G038270	0.0857	0.7009	0.122271
Iba01G028670	Iba07G001830	0.114	0.9323	0.122278
Iba07G006840	Iba06G015260	0.1442	1.1792	0.122286
Iba06G022040	Iba07G032840	0.4177	3.4142	0.122342
Iba02G023510	Iba07G032390	0.0663	0.5418	0.12237
Iba05G035210	Iba07G002310	0.1589	1.2978	0.122438
Iba01G047470	Iba01G030820	0.189	1.5423	0.122544
Iba05G036130	Iba07G024510	0.1144	0.9333	0.122576
Iba01G000880	Iba02G013400	0.2646	2.1584	0.122591
Iba04G013270	Iba05G039930	0.1123	0.916	0.122598
Iba03G007550	Iba07G012740	0.2054	1.6734	0.122744
Iba02G011060	Iba04G003780	0.1539	1.2518	0.122943
Iba07G020390	Iba07G014520	0.185	1.5045	0.122964
Iba03G020070	Iba03G025840	0.1708	1.3889	0.122975
Iba02G039970	Iba01G052400	0.1694	1.3774	0.122985
Iba01G007200	Iba05G034160	0.1854	1.5069	0.123034
Iba03G035430	Iba06G009600	0.1219	0.9899	0.123144
Iba02G022820	Iba07G031610	0.1579	1.2817	0.123196
Iba04G002630	Iba07G018050	0.1959	1.59	0.123208
Iba02G009320	Iba04G002380	0.2002	1.6247	0.123223
Iba05G008350	Iba07G008010	0.1584	1.2854	0.12323
Iba01G019640	Iba06G029390	0.1954	1.5856	0.123234
Iba02G040170	Iba04G023940	0.2504	2.0316	0.123253
Iba02G022270	Iba07G030960	0.1502	1.2182	0.123297
Iba02G021450	Iba07G030260	0.1005	0.8151	0.123298
Iba02G014320	Iba04G015850	0.2317	1.879	0.12331
Iba01G037640	Iba03G026430	0.1799	1.4583	0.123363
Iba05G006140	Iba05G001280	0.1051	0.8519	0.123371
Iba02G021480	Iba07G030280	0.0602	0.4879	0.123386
Iba04G012060	Iba05G038390	0.111	0.8995	0.123402
Iba02G024620	Iba06G022340	0.3133	2.5382	0.123434
Iba05G009930	Iba06G015310	0.1229	0.9956	0.123443
Iba04G023800	Iba01G052400	0.2351	1.9027	0.123561
Iba06G022040	Iba07G003830	0.2058	1.6655	0.123566
Iba01G013380	Iba05G039930	0.1791	1.4489	0.123611
Iba03G018550	Iba03G026930	0.1282	1.0367	0.123662
Iba03G021070	Iba03G025170	0.1552	1.2548	0.123685
Iba01G041080	Iba05G014860	0.1869	1.511	0.123693
Iba01G006690	Iba05G033700	0.0955	0.7718	0.123737
Iba02G046200	Iba03G006990	0.2811	2.2716	0.123745
Iba01G041880	Iba06G021540	0.063	0.5091	0.123748
Iba01G011610	Iba07G027810	0.2049	1.6555	0.123769
Iba05G009860	Iba06G015270	0.3648	2.9473	0.123774
Iba04G007410	Iba02G016500	0.1052	0.8496	0.123823
Iba05G001080	Iba02G021780	0.2418	1.9527	0.123829
Iba02G012120	Iba06G010660	0.2354	1.8979	0.124032
Iba05G035650	Iba07G024990	0.1605	1.294	0.124034
Iba02G040200	Iba04G023970	0.1918	1.5462	0.124046
Iba01G040840	Iba05G015280	0.1959	1.5782	0.124129
Iba03G043620	Iba03G043600	0.2458	1.9788	0.124217
Iba01G052480	Iba03G014800	0.2008	1.6163	0.124234
Iba02G040050	Iba05G009800	0.2405	1.9352	0.124277
Iba03G004220	Iba02G035140	0.2173	1.7468	0.124399
Iba03G034680	Iba06G010310	0.1907	1.5327	0.124421
Iba01G044430	Iba05G022060	0.0878	0.7054	0.124468
Iba01G029880	Iba07G003260	0.0542	0.4354	0.124483
Iba01G019490	Iba03G000990	0.1581	1.2698	0.124508
Iba01G020610	Iba04G020120	0.095	0.7629	0.124525
Iba03G019730	Iba03G026170	0.1454	1.1676	0.124529
Iba03G016900	Iba03G028040	0.2239	1.7977	0.124548
Iba01G006790	Iba06G022820	0.1268	1.0179	0.12457
Iba01G006390	Iba06G022430	0.2487	1.9948	0.124674
Iba07G004660	Iba07G004560	0.3712	2.9748	0.124781
Iba01G018710	Iba03G002310	0.1602	1.2836	0.124805
Iba02G026930	Iba06G024650	0.071	0.5688	0.124824
Iba01G052420	Iba06G015310	0.2704	2.1653	0.124879
Iba06G015310	Iba01G052410	0.2704	2.1653	0.124879
Iba02G015990	Iba02G033030	0.5205	4.165	0.12497
Iba01G052650	Iba06G015180	0.3365	2.6921	0.124995
Iba06G029600	Iba01G019440	0.2887	2.3086	0.125054
Iba03G014890	Iba03G014690	0.2397	1.9159	0.125111
Iba01G004170	Iba01G030270	0.428	3.4201	0.125143
Iba01G012090	Iba04G029620	0.2705	2.1615	0.125145
Iba01G030740	Iba02G037730	0.1377	1.0999	0.125193
Iba01G007270	Iba05G034310	0.0934	0.7459	0.125218
Iba03G005280	Iba07G014890	0.1244	0.9931	0.125264
Iba01G013220	Iba02G006590	0.2705	2.1589	0.125295
Iba05G034430	Iba06G023080	0.1955	1.56	0.125321
Iba01G033200	Iba03G039810	0.0871	0.6943	0.12545
Iba02G040140	Iba01G052570	0.1065	0.8488	0.125471
Iba05G033540	Iba06G022400	0.3018	2.4046	0.125509
Iba01G048420	Iba04G026580	0.2138	1.7033	0.125521
Iba02G012470	Iba04G016810	0.1401	1.1156	0.125583
Iba03G000420	Iba04G020120	0.0987	0.7859	0.125588
Iba02G000560	Iba04G018550	0.2473	1.9683	0.125641
Iba01G052350	Iba04G023970	0.1449	1.1531	0.125661
Iba06G015310	Iba05G009950	0.2905	2.3115	0.125676
Iba01G030970	Iba02G037340	0.3262	2.5955	0.125679
Iba02G046680	Iba06G029150	0.2408	1.9155	0.125711
Iba01G031790	Iba03G042620	0.1502	1.1944	0.125754
Iba01G001240	Iba02G012570	0.2202	1.7507	0.125778
Iba03G038280	Iba07G001550	0.2401	1.9078	0.125852
Iba03G021140	Iba03G025140	0.0472	0.3749	0.1259
Iba01G045850	Iba05G031200	0.0677	0.5377	0.125907
Iba01G016060	Iba06G019630	0.0584	0.4638	0.125916
Iba01G016010	Iba06G019680	0.0944	0.7495	0.125951
Iba02G031590	Iba04G017850	0.1222	0.9702	0.125953
Iba01G015980	Iba06G019690	0.1734	1.3762	0.125999
Iba02G042770	Iba07G026560	0.0828	0.6569	0.126047
Iba01G006120	Iba05G033130	0.17	1.3484	0.126075
Iba02G010400	Iba04G003090	0.0535	0.4242	0.12612
Iba02G035940	Iba03G004830	0.2491	1.9749	0.126133
Iba02G009550	Iba07G017950	0.16	1.2679	0.126193
Iba03G034670	Iba03G034680	0.3262	2.5816	0.126356
Iba05G012420	Iba05G012490	0.0233	0.1844	0.126356
Iba04G024030	Iba05G009810	0.1119	0.8853	0.126398
Iba07G006870	Iba02G040150	0.3088	2.4413	0.12649
Iba05G001160	Iba02G021630	0.1746	1.3801	0.126513
Iba01G041910	Iba06G021520	0.1569	1.2397	0.126563
Iba01G004160	Iba04G019020	0.1318	1.0412	0.126585
Iba02G039970	Iba05G009790	0.1962	1.5493	0.126638
Iba01G047830	Iba05G028770	0.2292	1.8084	0.126742
Iba03G014790	Iba02G040090	0.2727	2.151	0.126778
Iba05G033630	Iba07G033360	0.1313	1.0348	0.126884
Iba01G031440	Iba02G036660	0.0983	0.7744	0.126937
Iba07G028830	Iba07G028840	0.0752	0.5921	0.127006
Iba02G012030	Iba03G034240	0.3481	2.7403	0.12703
Iba04G011280	Iba05G037430	0.0582	0.4581	0.127046
Iba02G022630	Iba07G031430	0.141	1.1087	0.127176
Iba06G005270	Iba04G001020	0.1668	1.3108	0.127251
Iba05G032840	Iba01G023930	0.2418	1.8999	0.12727
Iba04G009750	Iba05G027490	0.3898	3.0623	0.12729
Iba01G027120	Iba03G021340	0.2522	1.9809	0.127316
Iba03G010030	Iba07G018630	0.0694	0.545	0.127339
Iba05G009780	Iba01G052440	0.207	1.6249	0.127392
Iba06G006390	Iba07G005910	0.18	1.4125	0.127434
Iba01G037980	Iba05G024610	0.1339	1.0507	0.127439
Iba01G026850	Iba05G031800	0.1951	1.5307	0.127458
Iba02G009020	Iba04G002160	0.4022	3.1551	0.127476
Iba05G009910	Iba06G015330	0.1243	0.975	0.127487
Iba01G029200	Iba07G002660	0.1339	1.0501	0.127512
Iba03G007910	Iba07G012290	0.1146	0.8983	0.127574
Iba01G004430	Iba02G038390	0.205	1.6067	0.127591
Iba01G002910	Iba04G017940	0.3669	2.8749	0.127622
Iba07G010450	Iba05G007860	0.2234	1.7503	0.127635
Iba02G022880	Iba07G031720	0.1378	1.0796	0.12764
Iba04G011550	Iba05G037830	0.1475	1.1554	0.127661
Iba03G010900	Iba07G019590	0.1952	1.5274	0.127799
Iba03G008750	Iba07G011090	0.1173	0.9178	0.127806
Iba04G006950	Iba02G015340	0.2215	1.7322	0.127872
Iba06G028630	Iba07G013220	0.2373	1.8553	0.127904
Iba02G024260	Iba07G032970	0.2218	1.7339	0.12792
Iba05G009810	Iba03G014790	0.2916	2.2787	0.127968
Iba03G014690	Iba03G014750	0.2404	1.8784	0.127981
Iba04G012090	Iba07G016220	0.2612	2.0404	0.128014
Iba01G002740	Iba04G017830	0.1506	1.1758	0.128083
Iba01G022590	Iba02G020450	0.1569	1.2243	0.128155
Iba01G052440	Iba06G015310	0.2329	1.8171	0.128171
Iba01G026340	Iba04G003290	0.1604	1.251	0.128217
Iba01G041560	Iba05G020710	0.2819	2.1985	0.128224
Iba02G012390	Iba04G005110	0.123	0.9591	0.128245
Iba07G007530	Iba07G028020	0.0717	0.559	0.128265
Iba03G014780	Iba02G039960	0.1324	1.0321	0.128282
Iba02G040670	Iba02G040500	0.0034	0.0265	0.128302
Iba05G039260	Iba01G046570	0.1114	0.8678	0.128371
Iba02G051370	Iba03G044950	0.167	1.3007	0.128392
Iba05G008330	Iba07G008080	0.5136	4.0002	0.128394
Iba01G047870	Iba05G028750	0.2565	1.9958	0.12852
Iba02G032370	Iba06G001880	0.1479	1.1506	0.128542
Iba02G037810	Iba02G037840	0.0551	0.4286	0.128558
Iba05G000240	Iba07G032840	0.2908	2.262	0.128559
Iba03G014880	Iba03G014770	0.2391	1.8579	0.128694
Iba04G029880	Iba05G022310	0.1217	0.9456	0.128701
Iba03G010310	Iba07G018890	0.1884	1.4628	0.128794
Iba01G004430	Iba04G019390	0.1342	1.0418	0.128816
Iba01G039440	Iba05G025940	0.1639	1.2714	0.128913
Iba02G040140	Iba02G040090	0.1346	1.0439	0.12894
Iba03G016630	Iba03G028200	0.1029	0.7979	0.128964
Iba07G031700	Iba02G022880	0.1487	1.1529	0.128979
Iba02G052670	Iba03G045880	0.0905	0.7016	0.128991
Iba03G021660	Iba03G030060	0.1883	1.4597	0.128999
Iba01G033000	Iba03G039780	0.0757	0.5868	0.129005
Iba06G009590	Iba03G035460	0.1569	1.2159	0.12904
Iba04G011740	Iba05G038050	0.1031	0.7986	0.129101
Iba02G011030	Iba04G003770	0.1065	0.8248	0.129122
Iba02G032890	Iba06G004230	0.0951	0.7365	0.129124
Iba02G038020	Iba01G046980	0.2456	1.902	0.129127
Iba01G005670	Iba02G001610	0.1806	1.3986	0.129129
Iba01G058290	Iba04G024320	0.0698	0.5405	0.12914
Iba01G007960	Iba05G034980	0.0854	0.6612	0.129159
Iba03G020290	Iba03G025740	0.229	1.7726	0.129189
Iba02G040060	Iba06G015180	0.1248	0.966	0.129193
Iba01G011830	Iba04G029890	0.0852	0.6589	0.129306
Iba04G012310	Iba05G038750	0.1602	1.2387	0.129329
Iba05G026640	Iba07G025920	0.1166	0.9015	0.12934
Iba02G044280	Iba06G026190	0.215	1.6614	0.129409
Iba01G022810	Iba02G020580	0.0725	0.5602	0.129418
Iba06G026130	Iba01G018900	0.4937	3.8146	0.129424
Iba02G051070	Iba03G044680	0.1705	1.3173	0.129431
Iba01G037170	Iba05G023720	0.1437	1.1101	0.129448
Iba05G035120	Iba03G038420	0.1738	1.3424	0.12947
Iba02G003360	Iba02G017880	0.0597	0.4611	0.129473
Iba01G001780	Iba02G012520	0.3807	2.94	0.12949
Iba02G012240	Iba04G004990	0.0658	0.5081	0.129502
Iba02G038280	Iba02G030570	0.1894	1.4619	0.129557
Iba02G040010	Iba01G052570	0.3168	2.445	0.129571
Iba03G019060	Iba02G003190	0.2237	1.7263	0.129584
Iba03G034700	Iba06G010290	0.1128	0.8701	0.12964
Iba01G029340	Iba07G002770	0.141	1.0866	0.129763
Iba06G006690	Iba07G006270	0.1269	0.9777	0.129794
Iba01G006530	Iba06G022580	0.0988	0.7609	0.129846
Iba01G038410	Iba01G038420	0.0449	0.3454	0.129994
Iba02G039970	Iba02G039960	0.2434	1.8722	0.130007
Iba03G028840	Iba03G022840	0.1125	0.8652	0.130028
Iba01G041020	Iba06G000440	0.224	1.7224	0.130051
Iba02G039970	Iba03G014830	0.2342	1.8008	0.130053
Iba01G018550	Iba03G002530	0.1784	1.3716	0.130067
Iba03G007930	Iba06G019900	0.2227	1.7119	0.130089
Iba04G013410	Iba05G040150	0.1655	1.2721	0.1301
Iba02G051050	Iba03G044660	0.0834	0.6404	0.130231
Iba02G023890	Iba07G032640	0.1246	0.9566	0.130253
Iba05G009820	Iba06G015260	0.1157	0.8882	0.130263
Iba02G040130	Iba01G052420	0.2202	1.6902	0.13028
Iba02G040130	Iba02G040170	0.1621	1.244	0.130305
Iba02G010140	Iba04G002990	0.1581	1.2133	0.130306
Iba04G018260	Iba04G018380	0.3704	2.8419	0.130335
Iba02G021300	Iba07G030070	0.1823	1.398	0.130401
Iba04G010860	Iba05G036930	0.1176	0.9016	0.130435
Iba01G031950	Iba03G042350	0.1173	0.8991	0.130464
Iba04G009460	Iba05G027820	0.2458	1.8827	0.130557
Iba02G044120	Iba06G026100	0.1919	1.4694	0.130598
Iba01G012920	Iba01G015550	0.191	1.4622	0.130625
Iba01G023120	Iba07G008850	0.1818	1.3916	0.130641
Iba05G026440	Iba07G025780	0.0605	0.4631	0.130641
Iba04G007410	Iba01G011410	0.2009	1.5372	0.130692
Iba04G004340	Iba06G010500	0.3095	2.3681	0.130695
Iba04G023930	Iba01G052580	0.1827	1.3973	0.130752
Iba04G023730	Iba02G040050	0.3923	2.9994	0.130793
Iba04G003810	Iba04G003820	0.3123	2.3873	0.130817
Iba05G033650	Iba06G022620	0.1938	1.4808	0.130875
Iba02G027100	Iba06G024420	0.115	0.8783	0.130935
Iba02G042880	Iba07G026480	0.0658	0.5024	0.130971
Iba01G047300	Iba02G037770	0.2139	1.6318	0.131082
Iba06G028600	Iba07G013270	0.1639	1.2496	0.131162
Iba01G042890	Iba06G020580	0.0925	0.7049	0.131224
Iba02G051020	Iba03G044550	0.1533	1.1682	0.131228
Iba04G012340	Iba05G038790	0.1293	0.9853	0.131229
Iba02G052240	Iba07G032460	0.2858	2.1768	0.131294
Iba02G026050	Iba05G002490	0.4055	3.086	0.1314
Iba04G020450	Iba04G020470	0.021	0.1598	0.131414
Iba01G039720	Iba05G016910	0.138	1.0498	0.131454
Iba01G060100	Iba05G018360	0.1391	1.0577	0.131512
Iba02G051770	Iba03G011340	0.4593	3.4911	0.131563
Iba02G024930	Iba07G033460	0.2393	1.8185	0.131592
Iba03G006830	Iba07G013350	0.1565	1.1883	0.131701
Iba03G014760	Iba04G023740	0.0472	0.3583	0.131733
Iba04G012010	Iba07G016310	0.1504	1.1417	0.131733
Iba05G033510	Iba06G022430	0.2333	1.7706	0.131763
Iba02G039990	Iba01G052420	0.2471	1.8752	0.131773
Iba05G003050	Iba07G028320	0.1671	1.2675	0.131834
Iba03G011690	Iba07G019990	0.1299	0.9853	0.131838
Iba01G000570	Iba04G016020	0.1033	0.7833	0.131878
Iba01G052560	Iba02G040090	0.1592	1.2071	0.131886
Iba02G012240	Iba04G017060	0.1607	1.218	0.131938
Iba04G004930	Iba03G034190	0.2526	1.9144	0.131947
Iba01G009560	Iba04G032360	0.3704	2.8071	0.131951
Iba01G001880	Iba02G012340	0.1676	1.2694	0.132031
Iba01G047520	Iba04G035240	0.1655	1.253	0.132083
Iba02G012050	Iba04G004800	0.1964	1.4865	0.132122
Iba01G057960	Iba03G002700	0.2944	2.2282	0.132125
Iba02G018990	Iba02G018850	0.3972	3.0059	0.13214
Iba01G052440	Iba02G040090	0.1883	1.4247	0.132168
Iba02G040140	Iba05G009840	0.138	1.0439	0.132197
Iba03G006730	Iba06G028360	0.1431	1.0813	0.132341
Iba01G012580	Iba02G006960	0.3064	2.3138	0.132423
Iba02G040090	Iba03G014750	0.2723	2.0554	0.13248
Iba03G009490	Iba04G032220	0.3671	2.7708	0.132489
Iba03G007930	Iba06G028950	0.1444	1.0898	0.132501
Iba05G009930	Iba05G009840	0.1909	1.4404	0.132533
Iba01G008670	Iba04G033390	0.0967	0.7296	0.132538
Iba01G058170	Iba04G024210	0.1824	1.3759	0.132568
Iba02G022180	Iba07G031080	0.1205	0.9086	0.132622
Iba03G036060	Iba06G013280	0.1025	0.7728	0.132635
Iba01G044320	Iba05G021960	0.1018	0.767	0.132725
Iba02G027640	Iba06G023690	0.1237	0.9319	0.13274
Iba01G042180	Iba06G021350	0.1867	1.4061	0.132779
Iba01G043120	Iba06G020520	0.1597	1.2025	0.132807
Iba01G045570	Iba05G023170	0.0569	0.4281	0.132913
Iba07G014540	Iba02G036600	0.1512	1.1375	0.132923
Iba03G008890	Iba07G010940	0.153	1.1509	0.132939
Iba01G002540	Iba04G017620	0.0752	0.5656	0.132956
Iba07G006790	Iba06G015180	0.1013	0.7617	0.132992
Iba02G006990	Iba04G000350	0.0758	0.5699	0.133006
Iba01G039660	Iba05G016720	0.191	1.436	0.133008
Iba02G006770	Iba04G000150	0.1351	1.0152	0.133077
Iba02G013010	Iba04G005650	0.15	1.127	0.133097
Iba01G024200	Iba05G032750	0.1877	1.4097	0.133149
Iba05G009920	Iba06G015260	0.1027	0.7713	0.133152
Iba03G024130	Iba03G031850	0.0712	0.5346	0.133184
Iba01G018930	Iba03G002080	0.4765	3.5757	0.133261
Iba02G040030	Iba06G015300	0.128	0.9603	0.133292
Iba06G002950	Iba06G002960	0.5442	4.08	0.133382
Iba01G007470	Iba07G001060	0.2186	1.6388	0.13339
Iba01G010920	Iba04G030980	0.1497	1.1221	0.133411
Iba05G006100	Iba07G030150	0.1527	1.1444	0.133432
Iba02G039980	Iba01G052410	0.1746	1.3082	0.133466
Iba01G007470	Iba05G034520	0.1227	0.9189	0.133529
Iba03G038310	Iba07G001620	0.2007	1.5029	0.133542
Iba05G040850	Iba04G013970	0.0622	0.4656	0.133591
Iba04G023980	Iba06G015250	0.3124	2.3379	0.133624
Iba01G037710	Iba05G024240	0.3127	2.3395	0.133661
Iba02G007190	Iba04G000590	0.1935	1.4476	0.13367
Iba02G022220	Iba02G022210	0.0315	0.2356	0.133701
Iba03G014780	Iba02G040120	0.2092	1.5639	0.133768
Iba01G024100	Iba04G001500	0.3114	2.3279	0.133769
Iba01G052360	Iba05G009950	0.1029	0.7691	0.133793
Iba02G007700	Iba04G001120	0.1214	0.9073	0.133804
Iba01G040000	Iba05G017340	0.0606	0.4527	0.133863
Iba01G052570	Iba04G023970	0.1066	0.7959	0.133936
Iba04G023270	Iba04G023410	0.0028	0.0209	0.133971
Iba05G009860	Iba01G052570	0.3494	2.6079	0.133978
Iba01G052370	Iba03G014830	0.1268	0.9454	0.134123
Iba02G040170	Iba06G015300	0.2771	2.0649	0.134195
Iba01G025450	Iba02G000910	0.1426	1.0626	0.134199
Iba01G047670	Iba02G037470	0.1608	1.1981	0.134213
Iba02G011400	Iba04G004030	0.077	0.5734	0.134287
Iba01G006990	Iba05G033870	0.0585	0.4356	0.134298
Iba05G011430	Iba05G003980	0.2554	1.9017	0.134301
Iba06G025160	Iba06G025400	0.4783	3.5586	0.134407
Iba05G025910	Iba01G034890	0.2174	1.6166	0.13448
Iba01G007250	Iba05G034280	0.0878	0.6528	0.134498
Iba05G014870	Iba06G000410	0.275	2.0445	0.134507
Iba02G008710	Iba04G001950	0.0773	0.5745	0.134552
Iba01G047670	Iba01G030880	0.1815	1.3486	0.134584
Iba05G018450	Iba05G018460	0.1817	1.3493	0.134662
Iba05G004590	Iba03G041190	0.4024	2.9874	0.134699
Iba01G013230	Iba02G006560	0.3162	2.3452	0.134829
Iba06G022360	Iba06G022380	0.0208	0.1542	0.13489
Iba02G022690	Iba07G031470	0.098	0.7265	0.134893
Iba01G007310	Iba05G034390	0.2018	1.4955	0.134938
Iba06G004770	Iba06G004720	0.5634	4.1726	0.135024
Iba07G001440	Iba07G001450	0.1457	1.0785	0.135095
Iba04G012550	Iba05G038990	0.1482	1.0963	0.135182
Iba06G022470	Iba06G022490	0.0155	0.1146	0.135253
Iba02G013690	Iba04G006130	0.0671	0.4961	0.135255
Iba05G039010	Iba01G046200	0.2268	1.6766	0.135274
Iba03G014770	Iba01G052350	0.1695	1.2529	0.135286
Iba03G014760	Iba01G052410	0.2864	2.1165	0.135318
Iba02G023040	Iba07G031890	0.0812	0.5996	0.135424
Iba05G006180	Iba05G006160	0.4395	3.2418	0.135573
Iba02G014580	Iba04G006560	0.1003	0.7397	0.135596
Iba07G015500	Iba07G015510	0.4612	3.4007	0.135619
Iba05G009930	Iba03G014820	0.3682	2.7149	0.135622
Iba05G017170	Iba05G017160	0.0324	0.2389	0.135622
Iba03G036710	Iba03G036730	0.3737	2.7546	0.135664
Iba01G031920	Iba03G042440	0.1492	1.0997	0.135673
Iba01G052400	Iba07G006860	0.0054	0.0398	0.135678
Iba03G035420	Iba06G009640	0.118	0.8697	0.135679
Iba03G035350	Iba03G035370	0.0208	0.1533	0.135682
Iba06G015240	Iba01G052410	0.1857	1.3686	0.135686
Iba01G002310	Iba04G017400	0.0887	0.6537	0.135689
Iba02G012050	Iba04G017240	0.2585	1.9048	0.13571
Iba03G014820	Iba02G040140	0.1414	1.0418	0.135727
Iba03G001600	Iba01G019320	0.5645	4.1586	0.135743
Iba02G018590	Iba07G018370	0.1361	1.0024	0.135774
Iba01G052360	Iba03G014750	0.1112	0.8187	0.135825
Iba01G009520	Iba04G032370	0.3483	2.5642	0.135832
Iba02G026780	Iba06G024810	0.1831	1.3474	0.135891
Iba02G020600	Iba07G029210	0.0937	0.6889	0.136014
Iba02G043360	Iba07G026120	0.0639	0.4698	0.136015
Iba05G000310	Iba05G012790	0.1055	0.7756	0.136024
Iba03G004000	Iba07G016630	0.2364	1.7372	0.136081
Iba01G038940	Iba05G025430	0.1138	0.8361	0.136108
Iba05G034600	Iba07G001220	0.2603	1.9119	0.136147
Iba02G011340	Iba04G004010	0.0839	0.6162	0.136157
Iba02G031120	Iba06G002750	0.1929	1.4162	0.13621
Iba01G013040	Iba02G006660	0.2374	1.7427	0.136225
Iba01G052410	Iba06G015250	0.1932	1.4175	0.136296
Iba06G015250	Iba01G052420	0.1932	1.4175	0.136296
Iba05G008320	Iba07G008120	0.198	1.4522	0.136345
Iba01G010870	Iba04G031040	0.0967	0.7087	0.136447
Iba01G026050	Iba02G000620	0.2658	1.9471	0.136511
Iba01G015620	Iba06G019900	0.1205	0.8827	0.136513
Iba04G008200	Iba05G029210	0.1105	0.8086	0.136656
Iba03G022650	Iba03G029160	0.1824	1.3344	0.136691
Iba01G047470	Iba02G037600	0.1836	1.3423	0.13678
Iba03G038600	Iba07G002490	0.1662	1.2149	0.136801
Iba02G026470	Iba06G025490	0.1609	1.1761	0.136808
Iba01G031350	Iba02G036780	0.1117	0.8163	0.136837
Iba02G040030	Iba04G023940	0.1279	0.9345	0.136865
Iba03G014750	Iba02G040010	0.2571	1.8783	0.136879
Iba03G014980	Iba01G052400	0.3517	2.5685	0.136928
Iba01G052570	Iba05G009820	0.1057	0.7719	0.136935
Iba03G009870	Iba07G018480	0.2331	1.7022	0.13694
Iba07G004640	Iba07G004650	0.322	2.351	0.136963
Iba05G009940	Iba01G052420	0.2501	1.8258	0.136981
Iba02G033050	Iba06G004380	0.3339	2.4371	0.137007
Iba07G020980	Iba07G014150	0.4499	3.2824	0.137064
Iba03G008640	Iba07G011150	0.1969	1.4359	0.137127
Iba02G019040	Iba02G002000	0.0941	0.6855	0.137272
Iba01G032160	Iba03G041270	0.1291	0.9403	0.137297
Iba01G052660	Iba06G015330	0.3916	2.8469	0.137553
Iba05G026650	Iba07G025930	0.1092	0.7938	0.137566
Iba01G003070	Iba04G018080	0.0533	0.3873	0.137619
Iba01G046680	Iba04G034580	0.0546	0.3967	0.137635
Iba01G052560	Iba05G009810	0.3448	2.5041	0.137694
Iba03G028800	Iba03G022760	0.0748	0.543	0.137753
Iba03G033200	Iba06G011720	0.1601	1.1622	0.137756
Iba02G040130	Iba06G015310	0.2689	1.9513	0.137806
Iba03G018010	Iba03G018000	0.0047	0.0341	0.13783
Iba02G013450	Iba02G013470	0.4837	3.5087	0.137857
Iba01G044850	Iba05G022360	0.1093	0.7926	0.137901
Iba02G035450	Iba07G016700	0.2393	1.7351	0.137917
Iba01G025540	Iba02G000870	0.0807	0.585	0.137949
Iba02G027860	Iba06G023480	0.1241	0.8994	0.137981
Iba03G039220	Iba06G016030	0.0319	0.2311	0.138035
Iba04G011760	Iba05G038070	0.1574	1.1398	0.138094
Iba07G006900	Iba01G052380	0.0462	0.3345	0.138117
Iba02G052100	Iba03G045340	0.16	1.1581	0.138157
Iba02G050640	Iba03G044140	0.1206	0.8723	0.138255
Iba01G041120	Iba05G014830	0.0918	0.6638	0.138295
Iba03G021160	Iba03G025130	0.1691	1.2227	0.1383
Iba02G005230	Iba02G016940	0.4265	3.0832	0.13833
Iba01G004520	Iba04G019410	0.1228	0.8876	0.138351
Iba01G008500	Iba04G033610	0.1496	1.0808	0.138416
Iba01G009390	Iba04G032460	0.1411	1.0191	0.138455
Iba01G023450	Iba07G009430	0.1736	1.2534	0.138503
Iba02G035500	Iba07G016800	0.205	1.4797	0.138542
Iba02G040060	Iba04G023860	0.0069	0.0498	0.138554
Iba01G030550	Iba02G038190	0.1029	0.7422	0.138642
Iba07G032200	Iba02G023340	0.2406	1.7351	0.138666
Iba02G010410	Iba04G003100	0.088	0.6346	0.13867
Iba02G008040	Iba04G001410	0.1632	1.1768	0.138681
Iba01G014270	Iba04G027550	0.1432	1.0322	0.138733
Iba04G005180	Iba07G020400	0.2247	1.6192	0.138772
Iba03G000720	Iba04G020270	0.2131	1.5355	0.138782
Iba01G003950	Iba01G030170	0.245	1.7643	0.138865
Iba05G002770	Iba07G028830	0.1714	1.2335	0.138954
Iba01G020710	Iba03G000320	0.0846	0.6088	0.138962
Iba01G052530	Iba01G052350	0.285	2.0509	0.138963
Iba02G033310	Iba02G033330	0.1582	1.1384	0.138967
Iba02G010690	Iba02G010870	0.0098	0.0705	0.139007
Iba01G011460	Iba04G030330	0.1597	1.1488	0.139015
Iba03G031740	Iba03G031810	0.193	1.3883	0.139019
Iba01G038080	Iba05G024710	0.0557	0.4005	0.139076
Iba01G000710	Iba04G016160	0.1512	1.087	0.139098
Iba06G006680	Iba07G006200	0.286	2.0551	0.139166
Iba03G006050	Iba07G020830	0.2037	1.4637	0.139168
Iba01G029490	Iba07G002880	0.1342	0.9641	0.139197
Iba01G060390	Iba05G018700	0.0538	0.3865	0.139198
Iba07G006840	Iba02G040090	0.1726	1.2394	0.139261
Iba02G023860	Iba02G023870	0.1427	1.0243	0.139315
Iba01G045060	Iba05G022560	0.148	1.0623	0.13932
Iba01G003720	Iba04G018690	0.2199	1.5782	0.139336
Iba02G009000	Iba04G002150	0.134	0.961	0.139438
Iba04G013290	Iba05G040020	0.3753	2.6915	0.139439
Iba02G028050	Iba06G023170	0.0847	0.6074	0.139447
Iba02G013900	Iba04G006290	0.1068	0.7658	0.139462
Iba02G007600	Iba06G005210	0.099	0.7098	0.139476
Iba01G030910	Iba02G037410	0.2029	1.4543	0.139517
Iba02G039980	Iba01G052490	0.0114	0.0817	0.139535
Iba01G011290	Iba04G030550	0.2277	1.6317	0.139548
Iba01G007240	Iba05G034230	0.1117	0.8004	0.139555
Iba03G038070	Iba07G001300	0.1811	1.297	0.13963
Iba07G006790	Iba04G023740	0.146	1.0446	0.139766
Iba01G020360	Iba03G000570	0.0721	0.5157	0.13981
Iba01G041930	Iba06G021500	0.3955	2.8266	0.139921
Iba02G051440	Iba07G032160	0.2029	1.4488	0.140047
Iba01G052370	Iba03G014780	0.1544	1.1023	0.140071
Iba07G006900	Iba01G052560	0.2045	1.4599	0.140078
Iba07G006860	Iba04G023970	0.3395	2.4236	0.140081
Iba04G023900	Iba02G040090	0.0819	0.5846	0.140096
Iba01G016570	Iba01G016560	0.0233	0.1663	0.140108
Iba03G035490	Iba06G009590	0.2075	1.4808	0.140127
Iba02G015950	Iba02G033050	0.5692	4.0608	0.140169
Iba02G007780	Iba04G001210	0.1399	0.998	0.14018
Iba01G030600	Iba02G037980	0.1494	1.0656	0.140203
Iba01G052440	Iba04G023750	0.2491	1.7767	0.140204
Iba05G033760	Iba06G022820	0.1254	0.8944	0.140206
Iba01G013590	Iba05G040230	0.3334	2.3772	0.140249
Iba02G050060	Iba03G043510	0.1345	0.9584	0.140338
Iba02G037490	Iba02G037520	0.004	0.0285	0.140351
Iba01G041740	Iba06G021660	0.1772	1.2621	0.140401
Iba01G052360	Iba03G014800	0.0981	0.6983	0.140484
Iba06G028940	Iba07G012190	0.2063	1.4683	0.140503
Iba04G023870	Iba06G015260	0.1905	1.3557	0.140518
Iba03G014730	Iba02G040000	0.4942	3.514	0.140637
Iba02G031120	Iba04G018470	0.2298	1.6336	0.140671
Iba01G028140	Iba07G001170	0.1241	0.8821	0.140687
Iba01G045320	Iba01G010790	0.1385	0.9844	0.140695
Iba02G012710	Iba04G005350	0.0738	0.5245	0.140705
Iba01G056680	Iba04G020120	0.0598	0.425	0.140706
Iba01G049100	Iba06G011080	0.3454	2.4542	0.140738
Iba02G039990	Iba02G040010	0.2809	1.9959	0.140739
Iba01G052550	Iba05G009850	0.2666	1.894	0.14076
[truncated: 7,000 more rows]
