# Supplementary material for: A chromosome level genome, as well as transcriptomes and metabolomes, insights into genome evolution and the biosynthesis of kaempferol and kaempferol derivatives in Impatiens balsamina (Balsaminaceae)
Source: Front Plant Sci. 2026 Feb 11;17:1725789. doi: 10.3389/fpls.2026.1725789 (PMC12932442; doi:10.3389/fpls.2026.1725789)
Supplement: Supplementary Data Sheet 1 — Integrated functional annotation for predicting protein-coding genes. [file DataSheet1.zip › all supplementary files/Dataset 5 Data regarding the Ks values of all collinear genes.xlsx]

## Sheet: Garbor_Garbor.ka.ks
	AlignmentCoverage	AlignmentIdentity	AlignmentLength	Ka	Ks	Omega
gene-LOC108451843__gene-LOC108469297	0.97248	0.77358	327	0.1425	1.0035	0.142
gene-LOC108454920__gene-LOC108478302	0.80306	0.78474	1371	0.1281	0.8067	0.1588
gene-LOC108455933__gene-LOC108475468	0.80963	0.81892	1371	0.0993	0.6354	0.1563
gene-LOC108454920__gene-LOC108455933	0.80744	0.81752	1371	0.1323	0.4908	0.2695
gene-LOC108454920__gene-LOC108475468	0.91247	0.84412	1371	0.0858	0.4451	0.1927
gene-LOC108455933__gene-LOC108478302	0.74617	0.77028	1371	0.1405	1.0222	0.1374
gene-LOC108475468__gene-LOC108478302	0.82276	0.7766	1371	0.1173	0.9004	0.1303
gene-LOC108476176__gene-LOC108481978	1	0.84595	1110	0.0837	0.5874	0.1425
gene-LOC108456609__gene-LOC108456610	0.97614	0.89613	1509	0.0675	0.263	0.2568
gene-LOC108450065__gene-LOC108456609	0.95229	0.63953	1509	0.2969	2.5542	0.1162
gene-LOC108450065__gene-LOC108456610	0.95427	0.64861	1509	0.2964	2.302	0.1288
gene-LOC108454397__gene-LOC108461301	0.94708	0.72843	1077	0.1732	1.4743	0.1175
gene-LOC108450933__gene-LOC108453739	0.94406	0.98765	429	0.0134	0.0103	1.3034
gene-LOC108474529__gene-LOC108482003	0.97638	0.81989	762	0.0701	0.9294	0.0754
gene-LOC108457280__gene-LOC108487122	0.84082	0.589	735	0.4172	3.2599	0.128
gene-LOC108452559__gene-LOC108463661	0.82873	0.89333	543	0.0423	0.4515	0.0937
gene-LOC108467731__gene-LOC108468903	0.97857	1	420	0	0	0.406
gene-LOC108459082__gene-LOC108467731	0.97143	0.77696	420	0.2338	0.5063	0.4617
gene-LOC108459082__gene-LOC108468903	0.97143	0.77696	420	0.2338	0.5063	0.4617
gene-LOC108467562__gene-LOC108479410	0.9955	0.89593	1998	0.0572	0.3414	0.1674
gene-LOC108460885__gene-LOC108466938	0.71747	0.74842	2421	0.274	0.4725	0.5798
gene-LOC108465581__gene-LOC108465582	1	1	789	0	0	0.001
gene-LOC108459803__gene-LOC108485643	0.92417	0.85128	633	0.0917	0.4572	0.2005
gene-LOC108459803__gene-LOC108461982	0.91469	0.80656	633	0.0941	1.0479	0.0898
gene-LOC108461982__gene-LOC108485643	0.94787	0.83	633	0.0804	0.7465	0.1077
gene-LOC108461982__gene-LOC108462978	0.88152	0.79211	633	0.128	1.0209	0.1254
gene-LOC108459803__gene-LOC108462978	0.8673	0.79053	633	0.1318	0.8219	0.1604
gene-LOC108462978__gene-LOC108485643	0.90521	0.79058	633	0.1156	0.8449	0.1368
gene-LOC108468226__gene-LOC108468227	0.85811	1	1332	0	0	0.001
gene-LOC108482093__gene-LOC108485578	0.89057	0.85169	795	0.1169	0.359	0.3256
gene-LOC108474500__gene-LOC108487725	0.96899	0.88533	1548	0.0797	0.3245	0.2457
gene-LOC108455966__gene-LOC108482426	0.51335	0.80851	2472	0.1378	0.5738	0.2402
gene-LOC108455966__gene-LOC108485112	0.54733	0.79749	2472	0.1618	0.5101	0.3171
gene-LOC108482426__gene-LOC108485112	0.51092	0.76168	2472	0.2336	0.511	0.4572
gene-LOC108481335__gene-LOC108482501	0.8694	0.98283	1608	0.0116	0.0377	0.3077
gene-LOC108480972__gene-LOC108481335	0.86194	0.85859	1608	0.1145	0.3167	0.3615
gene-LOC108480972__gene-LOC108482501	0.98321	0.85579	1608	0.1111	0.3276	0.3392
gene-LOC108480972__gene-LOC108482257	0.97761	0.74618	1608	0.2554	0.6057	0.4217
gene-LOC108481335__gene-LOC108482257	0.8694	0.74607	1608	0.2295	0.6869	0.3341
gene-LOC108482257__gene-LOC108482501	0.98507	0.74747	1608	0.2253	0.7073	0.3186
gene-LOC108487369__gene-LOC108489314	1	1	1479	0	0	0.3732
gene-LOC108451739__gene-LOC108485059	0.93966	0.94495	348	0.0567	0.0637	0.8911
gene-LOC108478703__gene-LOC108488861	0.71098	0.70732	519	0.3352	0.6557	0.5112
gene-LOC108465383__gene-LOC108478703	0.83815	0.69425	519	0.2935	0.6875	0.4269
gene-LOC108465383__gene-LOC108488861	0.69942	0.7438	519	0.2788	0.5975	0.4666
gene-LOC108465383__gene-LOC108478838	0.83815	0.66207	519	0.3105	0.7505	0.4138
gene-LOC108478703__gene-LOC108478838	0.84971	0.64399	519	0.3613	0.8608	0.4198
gene-LOC108478838__gene-LOC108488861	0.71676	0.66398	519	0.4328	0.7659	0.5651
gene-LOC108467716__gene-LOC108467787	0.99502	0.86333	603	0.0609	0.4729	0.1288
gene-LOC108467716__gene-LOC108479896	0.99502	0.73833	603	0.1675	1.4097	0.1189
gene-LOC108467787__gene-LOC108479896	1	0.71144	603	0.1563	55.3204	0.0028
gene-LOC108464944__gene-LOC108488518	0.57746	0.97764	852	0.0139	0.0555	0.2501
gene-LOC108460484__gene-LOC108489335	0.99425	0.88504	3132	0.0221	0.5864	0.0377
gene-LOC108467655__gene-LOC108469824	0.96673	1	1533	0	0	0.001
gene-LOC108453557__gene-LOC108467655	0.94325	0.79184	1533	0.1694	0.6142	0.2758
gene-LOC108453557__gene-LOC108469824	0.94325	0.79184	1533	0.1694	0.6142	0.2758
gene-LOC108468405__gene-LOC108478579	0.98095	0.80151	945	0.0981	1.146	0.0856
gene-LOC108468405__gene-LOC108475210	0.9873	0.77492	945	0.1301	1.3382	0.0972
gene-LOC108475210__gene-LOC108478579	0.98095	0.79072	945	0.1294	0.9563	0.1353
gene-LOC108460910__gene-LOC108467098	0.99677	0.85437	930	0.0205	0.8929	0.0229
gene-LOC108454459__gene-LOC108460910	0.99677	0.8781	930	0.0234	0.5943	0.0394
gene-LOC108454459__gene-LOC108467098	0.99677	0.86408	930	0.0234	0.796	0.0294
gene-LOC108456765__gene-LOC108486633	0.98792	0.87449	1242	0.0531	0.4881	0.1088
gene-LOC108465866__gene-LOC108472055	0.99183	1	1101	0	0	0.001
gene-LOC108467498__gene-LOC108472440	0.9891	0.89348	1101	0.0279	0.4803	0.058
gene-LOC108465866__gene-LOC108467498	0.9891	0.85491	1101	0.0282	0.8267	0.0341
gene-LOC108465866__gene-LOC108472440	0.99183	0.85348	1101	0.03	0.8274	0.0362
gene-LOC108467498__gene-LOC108472055	0.9891	0.85491	1101	0.0282	0.8267	0.0341
gene-LOC108472055__gene-LOC108472440	0.99183	0.85348	1101	0.03	0.8274	0.0362
gene-LOC108465866__gene-LOC108472829	0.99183	0.85073	1101	0.042	0.7636	0.0549
gene-LOC108472055__gene-LOC108472829	0.99183	0.85073	1101	0.042	0.7636	0.0549
gene-LOC108467498__gene-LOC108472829	0.9891	0.88062	1101	0.0491	0.4641	0.1057
gene-LOC108472440__gene-LOC108472829	0.99183	0.87546	1101	0.0446	0.5369	0.083
gene-LOC108465306__gene-LOC108488972	0.97541	0.90756	732	0.0638	0.2381	0.2681
gene-LOC108465306__gene-LOC108488853	0.97131	0.78481	732	0.1911	0.5562	0.3436
gene-LOC108488853__gene-LOC108488972	0.95492	0.77969	732	0.1945	0.58	0.3354
gene-LOC108473643__gene-LOC108473644	1	0.94521	438	0.0126	0.2116	0.0596
gene-LOC108464579__gene-LOC108473643	1	0.92694	438	0.0256	0.2499	0.1024
gene-LOC108464579__gene-LOC108473644	1	0.91781	438	0.033	0.2776	0.119
gene-LOC108459658__gene-LOC108460093	0.96347	0.891	657	0.0832	0.213	0.3906
gene-LOC108458766__gene-LOC108460081	0.98174	0.91628	657	0.0835	0.1083	0.7713
gene-LOC108458766__gene-LOC108459658	0.9589	0.87302	657	0.1207	0.2027	0.5953
gene-LOC108459658__gene-LOC108460081	0.96347	0.86414	657	0.1113	0.263	0.4232
gene-LOC108458766__gene-LOC108460093	0.98174	0.85736	657	0.1361	0.256	0.5317
gene-LOC108460081__gene-LOC108460093	0.9863	0.86728	657	0.1071	0.2953	0.3626
gene-LOC108474250__gene-LOC108475487	0.91176	0.71398	1530	0.1709	2.3794	0.0718
gene-LOC108472413__gene-LOC108479465	0.98964	0.85853	2607	0.0763	0.5209	0.1465
gene-LOC108474029__gene-LOC108482539	0.89102	0.827	2037	0.1137	0.6064	0.1875
gene-LOC108474029__gene-LOC108476233	0.88218	0.62604	2037	0.2898	6.0833	0.0476
gene-LOC108476233__gene-LOC108482539	0.88218	0.63383	2037	0.2682	8.1831	0.0328
gene-LOC108460770__gene-LOC108468882	0.94958	0.96608	714	0.0361	0.0392	0.9211
gene-LOC108459223__gene-LOC108460770	0.91176	0.84178	714	0.1496	0.328	0.456
gene-LOC108459223__gene-LOC108468882	0.91176	0.84332	714	0.1411	0.3485	0.4047
gene-LOC108460570__gene-LOC108476366	0.99248	0.87121	1197	0.0912	0.3654	0.2495
gene-LOC108473996__gene-LOC108474045	0.70175	0.92667	855	0.0624	0.1451	0.4299
gene-LOC108459341__gene-LOC108468796	0.92638	0.77925	978	0.1546	0.719	0.2151
gene-LOC108478336__gene-LOC108489146	0.72897	0.74217	963	0.1877	1.0779	0.1741
gene-LOC108471597__gene-LOC108471599	0.56187	0.99206	897	0.003	0.0191	0.1587
gene-LOC108471597__gene-LOC108484771	0.55518	0.76104	897	0.1891	0.8857	0.2136
gene-LOC108471599__gene-LOC108484771	0.7592	0.77974	897	0.1839	0.7969	0.2308
gene-LOC108454312__gene-LOC108467871	1	0.83359	1977	0.1135	0.5268	0.2155
gene-LOC108454312__gene-LOC108482671	1	0.80475	1977	0.127	0.7014	0.181
gene-LOC108467871__gene-LOC108482671	1	0.83055	1977	0.1224	0.4842	0.2528
gene-LOC108459330__gene-LOC108467430	0.9375	0.77481	1440	0.1796	1.0814	0.1661
gene-LOC108455641__gene-LOC108455646	0.98238	0.98057	681	0.0207	0.0216	0.9558
gene-LOC108455178__gene-LOC108455641	0.93392	0.95283	681	0.0444	0.0627	0.7077
gene-LOC108455178__gene-LOC108455646	0.94273	0.96106	681	0.0324	0.0582	0.558
gene-LOC108457390__gene-LOC108487053	0.66667	0.83649	2376	0.0739	0.7082	0.1043
gene-LOC108457390__gene-LOC108460997	0.72348	0.83188	2376	0.0686	0.7331	0.0936
gene-LOC108460997__gene-LOC108487053	0.72096	0.84647	2376	0.0813	0.528	0.154
gene-LOC108460997__gene-LOC108470860	0.78283	0.82527	2376	0.0954	0.7136	0.1337
gene-LOC108457390__gene-LOC108470860	0.73232	0.81609	2376	0.0899	0.7661	0.1173
gene-LOC108470860__gene-LOC108487053	0.75379	0.80793	2376	0.1067	0.5799	0.184
gene-LOC108474406__gene-LOC108476726	0.94531	0.78926	1536	0.185	0.5027	0.368
gene-LOC108457759__gene-LOC108474406	0.93945	0.76923	1536	0.2002	0.5874	0.3407
gene-LOC108457759__gene-LOC108476726	0.94141	0.78838	1536	0.1892	0.5158	0.3667
gene-LOC108468829__gene-LOC108470752	0.78	0.8188	1500	0.1061	0.617	0.1719
gene-LOC108468829__gene-LOC108479918	0.756	0.78483	1500	0.1524	0.7198	0.2117
gene-LOC108470752__gene-LOC108479918	0.908	0.81057	1500	0.1139	0.6347	0.1795
gene-LOC108461713__gene-LOC108476614	0.97818	0.59624	2337	0.3859	4.4288	0.0871
gene-LOC108452592__gene-LOC108488868	0.77419	0.69167	1395	0.3261	0.834	0.391
gene-LOC108461373__gene-LOC108480613	0.82286	0.81019	525	0.1494	0.5519	0.2708
gene-LOC108480501__gene-LOC108484589	0.89882	0.8818	1779	0.0583	0.4697	0.1241
gene-LOC108457833__gene-LOC108474484	0.88649	0.82317	555	0.1353	0.4529	0.2987
gene-LOC108456354__gene-LOC108459905	1	1	1065	0	0	0.001
gene-LOC108449914__gene-LOC108489136	0.98095	0.79612	1575	0.1232	0.7324	0.1682
gene-LOC108470123__gene-LOC108483918	1	0.9304	546	0.0246	0.2659	0.0927
gene-LOC108483249__gene-LOC108483280	0.98853	1	1569	0	0	0.0727
gene-LOC108460576__gene-LOC108483249	0.97132	0.74147	1569	0.1571	1.3412	0.1172
gene-LOC108460576__gene-LOC108483280	0.97132	0.74147	1569	0.1571	1.3412	0.1172
gene-LOC108470482__gene-LOC108472782	0.97132	0.91076	1569	0.0701	0.1878	0.3731
gene-LOC108470482__gene-LOC108472933	0.97132	0.89829	1569	0.0745	0.2513	0.2963
gene-LOC108472782__gene-LOC108472933	0.97132	0.88583	1569	0.088	0.2696	0.3265
gene-LOC108472933__gene-LOC108485692	0.96941	0.75871	1569	0.1873	0.8152	0.2298
gene-LOC108470482__gene-LOC108485692	0.97706	0.7606	1569	0.174	0.8595	0.2024
gene-LOC108472782__gene-LOC108485692	0.96941	0.7574	1569	0.1906	0.8133	0.2343
gene-LOC108460576__gene-LOC108485692	0.97132	0.7769	1569	0.1506	0.8316	0.181
gene-LOC108460576__gene-LOC108472933	0.96941	0.80934	1569	0.1308	0.6393	0.2045
gene-LOC108460576__gene-LOC108470482	0.97132	0.82152	1569	0.1205	0.5646	0.2134
gene-LOC108460576__gene-LOC108472782	0.96941	0.82051	1569	0.1308	0.5333	0.2452
gene-LOC108483249__gene-LOC108485692	0.97897	0.6849	1569	0.2314	1.6404	0.141
gene-LOC108472933__gene-LOC108483249	0.97132	0.71325	1569	0.2099	1.3722	0.153
gene-LOC108470482__gene-LOC108483249	0.97897	0.71549	1569	0.1999	1.349	0.1482
gene-LOC108472782__gene-LOC108483249	0.97132	0.72113	1569	0.2051	1.2295	0.1668
gene-LOC108483280__gene-LOC108485692	0.97897	0.6849	1569	0.2314	1.6404	0.141
gene-LOC108472933__gene-LOC108483280	0.97132	0.71325	1569	0.2099	1.3722	0.153
gene-LOC108470482__gene-LOC108483280	0.97897	0.71549	1569	0.1999	1.349	0.1482
gene-LOC108472782__gene-LOC108483280	0.97132	0.72113	1569	0.2051	1.2295	0.1668
gene-LOC108479864__gene-LOC108485549	0.40144	0.75782	3744	0.2593	0.3687	0.7032
gene-LOC108477623__gene-LOC108487994	0.43029	0.74488	3744	0.2054	0.5885	0.3491
gene-LOC108477623__gene-LOC108479864	0.36378	0.58297	3744	0.4922	1.2054	0.4084
gene-LOC108479864__gene-LOC108487994	0.38622	0.54219	3744	0.5344	1.594	0.3353
gene-LOC108477623__gene-LOC108485549	0.39183	0.57737	3744	0.4286	1.0702	0.4005
gene-LOC108485549__gene-LOC108487994	0.41266	0.55469	3744	0.4695	1.1956	0.3927
gene-LOC108477961__gene-LOC108479105	0.21154	0.71717	3744	0.2604	0.766	0.3399
gene-LOC108477961__gene-LOC108478214	0.20673	0.65375	3744	0.4061	1.2313	0.3299
gene-LOC108478214__gene-LOC108479105	0.58574	0.81669	3744	0.1745	0.3405	0.5124
gene-LOC108478214__gene-LOC108479864	0.37179	0.53736	3744	0.6293	1.6746	0.3758
gene-LOC108477961__gene-LOC108479864	0.17628	0.49242	3744	0.8435	2.3648	0.3567
gene-LOC108479105__gene-LOC108479864	0.3109	0.52148	3744	0.5874	1.9565	0.3002
gene-LOC108478214__gene-LOC108485549	0.39423	0.53997	3744	0.5701	2.0106	0.2835
gene-LOC108477961__gene-LOC108485549	0.17468	0.48777	3744	0.7999	2.9572	0.2705
gene-LOC108479105__gene-LOC108485549	0.33093	0.51816	3744	0.5774	2.3026	0.2507
gene-LOC108477623__gene-LOC108478214	0.41747	0.55534	3744	0.4981	1.3261	0.3756
gene-LOC108477623__gene-LOC108477961	0.16346	0.51307	3744	0.6692	2.0688	0.3235
gene-LOC108477623__gene-LOC108479105	0.35737	0.51719	3744	0.5567	1.6207	0.3435
gene-LOC108478214__gene-LOC108487994	0.42548	0.53735	3744	0.5541	1.8853	0.2939
gene-LOC108477961__gene-LOC108487994	0.16747	0.49123	3744	0.7222	2.7739	0.2604
gene-LOC108479105__gene-LOC108487994	0.36138	0.51367	3744	0.5505	2.2835	0.2411
gene-LOC108457935__gene-LOC108487214	0.9878	0.85734	738	0.0456	0.6914	0.066
gene-LOC108454205__gene-LOC108480958	0.94857	0.8002	1050	0.1414	0.7668	0.1844
gene-LOC108455520__gene-LOC108456274	0.99283	0.90012	837	0.0617	0.2564	0.2407
gene-LOC108456186__gene-LOC108471607	0.9896	0.86637	2019	0.0925	0.3639	0.2543
gene-LOC108476899__gene-LOC108480215	0.9209	0.85992	1062	0.077	0.4377	0.1759
gene-LOC108476899__gene-LOC108484695	0.93785	0.85542	1062	0.1011	0.3654	0.2766
gene-LOC108480215__gene-LOC108484695	0.9435	0.85629	1062	0.0798	0.4786	0.1666
gene-LOC108456255__gene-LOC108475483	0.90643	0.75269	1026	0.2	0.896	0.2232
gene-LOC108472460__gene-LOC108481379	0.99045	0.90442	1257	0.0224	0.479	0.0468
gene-LOC108464338__gene-LOC108486175	0.76808	0.81587	2199	0.1186	0.7074	0.1676
gene-LOC108472520__gene-LOC108472636	1	0.79825	342	0.0285	1.4957	0.019
gene-LOC108461273__gene-LOC108470187	1	0.8714	972	0.0566	0.4715	0.1201
gene-LOC108474586__gene-LOC108477442	0.9574	0.84856	1338	0.0754	0.5584	0.135
gene-LOC108450778__gene-LOC108457818	0.97692	0.84252	390	0.1401	0.3696	0.379
gene-LOC108452974__gene-LOC108473528	0.86774	0.81139	1497	0.1674	0.5271	0.3175
gene-LOC108466078__gene-LOC108466850	0.79802	0.98759	1515	0.0095	0.0206	0.4627
gene-LOC108464191__gene-LOC108483813	0.98252	0.8618	1716	0.0891	0.4644	0.1918
gene-LOC108464191__gene-LOC108467925	0.97552	0.84349	1716	0.1238	0.4514	0.2742
gene-LOC108467925__gene-LOC108483813	0.97203	0.84652	1716	0.1067	0.5088	0.2096
gene-LOC108453792__gene-LOC108483599	0.9485	0.85822	699	0.0671	0.5167	0.1298
gene-LOC108453792__gene-LOC108464385	0.95708	0.84903	699	0.0764	0.5333	0.1433
gene-LOC108464385__gene-LOC108483599	0.9485	0.86576	699	0.0625	0.493	0.1269
gene-LOC108464385__gene-LOC108470510	0.93991	0.82192	699	0.114	0.6022	0.1892
gene-LOC108453792__gene-LOC108470510	0.93991	0.81735	699	0.125	0.5753	0.2173
gene-LOC108470510__gene-LOC108483599	0.93133	0.82488	699	0.1228	0.5189	0.2367
gene-LOC108452648__gene-LOC108473942	1	0.90744	1977	0.0314	0.3591	0.0875
gene-LOC108450029__gene-LOC108452648	0.99393	0.85038	1977	0.0421	0.7881	0.0534
gene-LOC108450029__gene-LOC108473942	0.99393	0.85649	1977	0.044	0.7199	0.0611
gene-LOC108463851__gene-LOC108466138	0.67845	0.99363	2547	0.0047	0.0132	0.3554
gene-LOC108463851__gene-LOC108477968	0.98704	0.77049	2547	0.2303	0.7598	0.3031
gene-LOC108466138__gene-LOC108477968	0.67256	0.74022	2547	0.2311	0.7692	0.3004
gene-LOC108455144__gene-LOC108481671	0.875	0.79689	1176	0.1477	0.7809	0.1892
gene-LOC108483704__gene-LOC108483958	0.98237	0.86483	2553	0.0576	0.5211	0.1105
gene-LOC108450068__gene-LOC108483704	0.9906	0.87584	2553	0.0432	0.485	0.0892
gene-LOC108450068__gene-LOC108483958	0.9812	0.85669	2553	0.0638	0.552	0.1155
gene-LOC108450068__gene-LOC108467628	0.9906	0.86556	2553	0.0686	0.4517	0.1519
gene-LOC108467628__gene-LOC108483704	0.9906	0.85686	2553	0.0678	0.5064	0.1339
gene-LOC108467628__gene-LOC108483958	0.9812	0.83992	2553	0.0857	0.5807	0.1475
gene-LOC108471742__gene-LOC108487479	0.85484	0.56709	2232	0.4512	9.9844	0.0452
gene-LOC108457081__gene-LOC108471742	0.91398	0.55	2232	0.481	6.7651	0.0711
gene-LOC108457081__gene-LOC108487479	0.83602	0.5761	2232	0.4596	5.5663	0.0826
gene-LOC108456041__gene-LOC108472072	0.75157	0.65551	954	0.2719	1.7784	0.1529
gene-LOC108478699__gene-LOC108484123	0.79874	0.74934	954	0.1764	0.927	0.1903
gene-LOC108456041__gene-LOC108478699	0.6478	0.64725	954	0.3535	1.7275	0.2046
gene-LOC108456041__gene-LOC108484123	0.7327	0.66524	954	0.2741	1.5303	0.1791
gene-LOC108472072__gene-LOC108478699	0.74214	0.61299	954	0.328	2.4234	0.1353
gene-LOC108472072__gene-LOC108484123	0.83333	0.6239	954	0.2779	2.2511	0.1234
gene-LOC108469628__gene-LOC108470564	0.98257	0.84405	2754	0.0982	0.4786	0.2053
gene-LOC108454702__gene-LOC108482001	0.74847	0.90437	489	0.0078	0.4703	0.0166
gene-LOC108461500__gene-LOC108484146	0.74847	0.89891	489	0.0006	0.5832	0.001
gene-LOC108454702__gene-LOC108461500	0.74847	0.9071	489	0.0074	0.4836	0.0153
gene-LOC108454702__gene-LOC108484146	0.74847	0.88525	489	0.0076	0.6606	0.0116
gene-LOC108461500__gene-LOC108482001	0.74847	0.91803	489	0.0074	0.4125	0.0178
gene-LOC108482001__gene-LOC108484146	0.74847	0.90984	489	0.0076	0.4674	0.0163
gene-LOC108454702__gene-LOC108478135	0.74847	0.70765	489	0.1451	8.7334	0.0166
gene-LOC108478135__gene-LOC108482001	0.74847	0.73224	489	0.1377	7.4989	0.0184
gene-LOC108461500__gene-LOC108478135	0.74847	0.71585	489	0.1332	7.9504	0.0168
gene-LOC108478135__gene-LOC108484146	0.74847	0.71038	489	0.132	10.2327	0.0129
gene-LOC108486440__gene-LOC108489638	0.98547	0.9136	2478	0.0261	0.3102	0.0842
gene-LOC108460847__gene-LOC108486440	0.95157	0.89695	2478	0.0398	0.4013	0.0993
gene-LOC108460847__gene-LOC108489638	0.95157	0.90076	2478	0.0369	0.3844	0.096
gene-LOC108464398__gene-LOC108474597	0.91589	0.81293	963	0.1564	0.461	0.3393
gene-LOC108486355__gene-LOC108486356	0.97831	0.65262	1383	0.305	1.7588	0.1734
gene-LOC108485693__gene-LOC108488928	0.83505	0.8107	582	0.1036	0.7271	0.1424
gene-LOC108452268__gene-LOC108485693	0.84021	0.818	582	0.1029	0.6251	0.1647
gene-LOC108452268__gene-LOC108488928	0.83505	0.8251	582	0.0982	0.6393	0.1536
gene-LOC108474459__gene-LOC108479028	0.97381	0.78112	1947	0.1254	1.1001	0.114
gene-LOC108453669__gene-LOC108456898	0.99541	0.84793	1308	0.1191	0.4044	0.2946
gene-LOC108450785__gene-LOC108467274	0.8886	0.83868	1158	0.1134	0.4595	0.2468
gene-LOC108450785__gene-LOC108488413	0.87306	0.82493	1158	0.1297	0.5182	0.2503
gene-LOC108467274__gene-LOC108488413	0.86788	0.8199	1158	0.123	0.6122	0.201
gene-LOC108485260__gene-LOC108485261	0.79009	0.91741	1272	0.0542	0.2268	0.2388
gene-LOC108452217__gene-LOC108452264	0.95519	0.86337	1272	0.0685	0.1294	0.5291
gene-LOC108452217__gene-LOC108485260	0.8467	0.71031	1272	0.1868	1.4585	0.128
gene-LOC108452264__gene-LOC108485260	0.83726	0.6892	1272	0.2074	1.4598	0.1421
gene-LOC108452217__gene-LOC108485261	0.78774	0.72056	1272	0.1824	1.6056	0.1136
gene-LOC108452264__gene-LOC108485261	0.79009	0.70746	1272	0.2049	1.5503	0.1322
gene-LOC108474762__gene-LOC108476679	0.93182	0.86721	792	0.0918	0.384	0.2391
gene-LOC108487886__gene-LOC108488070	1	0.89216	306	0.0547	0.3263	0.1677
gene-LOC108486522__gene-LOC108487886	1	0.87582	306	0.0531	0.4481	0.1184
gene-LOC108486522__gene-LOC108488070	1	0.85621	306	0.0737	0.4879	0.151
gene-LOC108475740__gene-LOC108486522	1	0.83333	306	0.0897	0.6234	0.1439
gene-LOC108475740__gene-LOC108487886	1	0.82353	306	0.0978	0.6699	0.146
gene-LOC108475740__gene-LOC108488070	1	0.81046	306	0.1177	0.7134	0.165
gene-LOC108470420__gene-LOC108484301	0.74368	0.79612	831	0.1447	0.6719	0.2154
gene-LOC108454536__gene-LOC108467442	0.94924	0.86364	1182	0.07	0.5727	0.1222
gene-LOC108454458__gene-LOC108479862	0.94784	0.81027	2013	0.1029	0.6267	0.1642
gene-LOC108454458__gene-LOC108480594	0.81371	0.78816	2013	0.1189	0.9256	0.1284
gene-LOC108479862__gene-LOC108480594	0.79881	0.76617	2013	0.1494	1.0087	0.1481
gene-LOC108467064__gene-LOC108483399	0.98644	0.89061	1770	0.0483	0.4237	0.1139
gene-LOC108460515__gene-LOC108467195	0.86306	0.86593	1884	0.0791	0.4781	0.1653
gene-LOC108481815__gene-LOC108483069	0.63843	0.92894	5136	0.0739	0.0823	0.8971
gene-LOC108451229__gene-LOC108475413	1	0.99208	1263	0.0046	0.0171	0.2668
gene-LOC108475437__gene-LOC108475825	1	0.97708	480	0.0188	0.045	0.4187
gene-LOC108475437__gene-LOC108475791	1	0.93958	480	0.0436	0.1356	0.3218
gene-LOC108475791__gene-LOC108475825	1	0.9375	480	0.0454	0.1485	0.3058
gene-LOC108475438__gene-LOC108475814	0.99375	0.9434	480	0.0633	0.0575	1.1011
gene-LOC108475438__gene-LOC108475743	0.99375	0.89727	480	0.0812	0.2272	0.3572
gene-LOC108475743__gene-LOC108475814	0.99375	0.89099	480	0.0726	0.2962	0.2451
gene-LOC108475722__gene-LOC108475743	0.99375	0.87002	480	0.0829	0.4337	0.1912
gene-LOC108475438__gene-LOC108475722	0.99375	0.84696	480	0.1341	0.356	0.3767
gene-LOC108475722__gene-LOC108475814	0.99375	0.84067	480	0.1258	0.4501	0.2794
gene-LOC108475722__gene-LOC108475791	0.99375	0.8239	480	0.1173	0.653	0.1797
gene-LOC108475743__gene-LOC108475791	0.99375	0.8805	480	0.0886	0.3179	0.2785
gene-LOC108475438__gene-LOC108475791	0.99375	0.84486	480	0.1291	0.3836	0.3364
gene-LOC108475791__gene-LOC108475814	0.99375	0.83857	480	0.1256	0.4536	0.277
gene-LOC108475437__gene-LOC108475722	0.99375	0.83019	480	0.1303	0.5237	0.2487
gene-LOC108475437__gene-LOC108475743	0.99375	0.86792	480	0.1039	0.3408	0.3048
gene-LOC108475437__gene-LOC108475438	0.99375	0.84906	480	0.1333	0.3452	0.386
gene-LOC108475437__gene-LOC108475814	0.99375	0.83857	480	0.1335	0.4267	0.3129
gene-LOC108475722__gene-LOC108475825	0.99375	0.82809	480	0.1268	0.5708	0.2222
gene-LOC108475743__gene-LOC108475825	0.99375	0.86373	480	0.106	0.373	0.2841
gene-LOC108475438__gene-LOC108475825	0.99375	0.84277	480	0.1389	0.3719	0.3736
gene-LOC108475814__gene-LOC108475825	0.99375	0.83438	480	0.1357	0.4589	0.2956
gene-LOC108458517__gene-LOC108486557	0.97302	0.76892	1779	0.1149	1.2373	0.0929
gene-LOC108449903__gene-LOC108458517	0.96459	0.7803	1779	0.1294	0.9153	0.1414
gene-LOC108449903__gene-LOC108486557	0.96459	0.76981	1779	0.1323	1.0528	0.1257
gene-LOC108450338__gene-LOC108464967	0.9685	0.84553	1143	0.1174	0.447	0.2627
gene-LOC108472359__gene-LOC108476910	0.83737	0.75207	867	0.1884	1.0565	0.1784
gene-LOC108478331__gene-LOC108484287	0.60383	0.86067	1878	0.1156	0.2788	0.4145
gene-LOC108475000__gene-LOC108478331	0.66134	0.62238	1878	0.3158	1.8494	0.1708
gene-LOC108475000__gene-LOC108484287	0.60383	0.66578	1878	0.2792	1.8148	0.1538
gene-LOC108462384__gene-LOC108462385	0.70395	0.90654	456	0.0878	0.172	0.5102
gene-LOC108462384__gene-LOC108463580	0.69737	0.80503	456	0.2091	0.3515	0.5948
gene-LOC108462385__gene-LOC108463580	0.86842	0.85354	456	0.1644	0.2556	0.6433
gene-LOC108461386__gene-LOC108461436	0.98225	0.81928	507	0.1086	0.7679	0.1414
gene-LOC108476525__gene-LOC108479419	1	0.90329	1458	0.0385	0.3491	0.1103
gene-LOC108458593__gene-LOC108463416	0.91393	0.76981	732	0.2388	0.4403	0.5423
gene-LOC108487413__gene-LOC108489682	0.9696	0.83699	987	0.1141	0.4458	0.2559
gene-LOC108450674__gene-LOC108489410	0.9874	0.84473	3333	0.1185	0.4044	0.2929
gene-LOC108452618__gene-LOC108460059	0.94558	0.7458	441	0.1899	1.2353	0.1537
gene-LOC108452514__gene-LOC108452618	0.95918	0.68322	441	0.2866	1.7811	0.1609
gene-LOC108452514__gene-LOC108460059	0.93197	0.64234	441	0.3349	4.6479	0.0721
gene-LOC108457966__gene-LOC108480829	0.95593	0.71158	885	0.2169	1.5434	0.1406
gene-LOC108453084__gene-LOC108466983	0.92995	0.84192	4197	0.1395	0.3731	0.3739
gene-LOC108465597__gene-LOC108487682	0.6375	0.97059	480	0.0326	0.0254	1.2825
gene-LOC108458445__gene-LOC108473881	0.96512	0.7259	2064	0.1794	1.8234	0.0984
gene-LOC108478601__gene-LOC108482261	0.82162	0.77851	1110	0.241	0.7861	0.3066
gene-LOC108478503__gene-LOC108478601	0.87838	0.82154	1110	0.1992	0.7688	0.2591
gene-LOC108478503__gene-LOC108482261	0.81351	0.77519	1110	0.2399	1.0756	0.2231
gene-LOC108472745__gene-LOC108478503	0.9	0.84084	1110	0.1388	0.8033	0.1728
gene-LOC108472745__gene-LOC108478601	0.91351	0.82939	1110	0.1536	0.8556	0.1795
gene-LOC108472745__gene-LOC108482261	0.81351	0.81395	1110	0.2019	0.7581	0.2663
gene-LOC108471625__gene-LOC108472745	0.37568	0.69065	1110	0.2349	0.5181	0.4534
gene-LOC108471625__gene-LOC108478503	0.34054	0.61905	1110	0.3646	1.0802	0.3375
gene-LOC108471625__gene-LOC108478601	0.36486	0.59753	1110	0.347	1.3934	0.249
gene-LOC108471625__gene-LOC108482261	0.28108	0.60577	1110	0.4689	1.2514	0.3747
gene-LOC108450968__gene-LOC108488880	0.94241	0.73333	1146	0.1845	1.1163	0.1653
gene-LOC108467118__gene-LOC108483586	0.97516	0.8627	1449	0.0743	0.5015	0.1482
gene-LOC108453560__gene-LOC108467139	0.99573	0.85238	2109	0.0981	0.5023	0.1953
gene-LOC108453560__gene-LOC108460123	0.98862	0.84317	2109	0.1143	0.494	0.2315
gene-LOC108460123__gene-LOC108467139	0.9872	0.84198	2109	0.1265	0.4263	0.2967
gene-LOC108464529__gene-LOC108485590	0.98347	0.79832	726	0.1355	0.7553	0.1794
gene-LOC108461638__gene-LOC108486998	0.97345	0.86263	1017	0.0835	0.4736	0.1763
gene-LOC108488118__gene-LOC108489172	0.62047	0.88087	1407	0.1753	0.1592	1.1014
gene-LOC108489170__gene-LOC108489171	0.76333	0.82309	1407	0.2045	0.2056	0.9948
gene-LOC108488118__gene-LOC108489171	0.89765	0.90499	1407	0.1239	0.2078	0.5964
gene-LOC108488118__gene-LOC108489170	0.73987	0.81364	1407	0.2158	0.1644	1.3127
gene-LOC108489171__gene-LOC108489172	0.62687	0.85261	1407	0.2033	0.226	0.8994
gene-LOC108489170__gene-LOC108489172	0.50533	0.76512	1407	0.2895	0.2874	1.0072
gene-LOC108487591__gene-LOC108488120	0.45416	0.90454	1407	0.1039	0.1162	0.894
gene-LOC108487591__gene-LOC108488608	0.88913	0.8689	1407	0.1566	0.166	0.9433
gene-LOC108488120__gene-LOC108488608	0.44136	0.83736	1407	0.2158	0.2202	0.9803
gene-LOC108488119__gene-LOC108488608	0.69723	0.79103	1407	0.2527	0.5434	0.465
gene-LOC108487591__gene-LOC108488119	0.67377	0.77532	1407	0.2429	0.4181	0.581
gene-LOC108488119__gene-LOC108488120	0.33689	0.74051	1407	0.3052	0.552	0.5528
gene-LOC108488118__gene-LOC108488119	0.66738	0.82109	1407	0.225	0.4775	0.4712
gene-LOC108488118__gene-LOC108488608	0.88273	0.84058	1407	0.1634	0.1335	1.2236
gene-LOC108487591__gene-LOC108488118	0.89765	0.81156	1407	0.1977	0.283	0.6988
gene-LOC108488118__gene-LOC108488120	0.44776	0.78254	1407	0.2516	0.3405	0.739
gene-LOC108488119__gene-LOC108489172	0.46908	0.75303	1407	0.3066	0.4579	0.6695
gene-LOC108488608__gene-LOC108489172	0.61194	0.81185	1407	0.2488	0.1575	1.58
gene-LOC108487591__gene-LOC108489172	0.62687	0.77891	1407	0.2963	0.2298	1.2896
gene-LOC108488120__gene-LOC108489172	0.42857	0.75456	1407	0.3584	0.3089	1.16
gene-LOC108488119__gene-LOC108489171	0.70576	0.83787	1407	0.2132	0.4056	0.5257
gene-LOC108488608__gene-LOC108489171	0.92111	0.83719	1407	0.2022	0.1848	1.0941
gene-LOC108487591__gene-LOC108489171	0.90405	0.81682	1407	0.1821	0.2056	0.886
gene-LOC108488120__gene-LOC108489171	0.45416	0.79656	1407	0.2447	0.2523	0.9699
gene-LOC108488119__gene-LOC108489170	0.60554	0.75117	1407	0.3439	0.4396	0.7825
gene-LOC108488608__gene-LOC108489170	0.76119	0.77684	1407	0.2839	0.1617	1.7558
gene-LOC108487591__gene-LOC108489170	0.74627	0.74095	1407	0.3426	0.2639	1.2983
gene-LOC108488120__gene-LOC108489170	0.35821	0.70437	1407	0.4241	0.3709	1.1434
gene-LOC108456004__gene-LOC108488723	0.87225	0.81145	681	0.0684	0.596	0.1147
gene-LOC108469277__gene-LOC108483652	0.78414	0.79775	681	0.1008	0.6771	0.1489
gene-LOC108469277__gene-LOC108483396	0.79736	0.81768	681	0.0897	0.6208	0.1445
gene-LOC108483396__gene-LOC108483652	0.81057	0.86051	681	0.0494	0.3774	0.1309
gene-LOC108483396__gene-LOC108487327	0.81498	0.85766	681	0.0651	0.4694	0.1387
gene-LOC108469277__gene-LOC108487327	0.78855	0.79702	681	0.1048	0.7679	0.1365
gene-LOC108483652__gene-LOC108487327	0.80176	0.837	681	0.0656	0.5703	0.1149
gene-LOC108456004__gene-LOC108487327	0.78855	0.68529	681	0.1159	6.784	0.0171
gene-LOC108456004__gene-LOC108483396	0.79736	0.72376	681	0.1069	2.0189	0.053
gene-LOC108456004__gene-LOC108469277	0.76211	0.69171	681	0.1412	4.1493	0.034
gene-LOC108456004__gene-LOC108483652	0.77974	0.70621	681	0.1181	3.0449	0.0388
gene-LOC108487327__gene-LOC108488723	0.78855	0.69088	681	0.1272	3.0275	0.042
gene-LOC108483396__gene-LOC108488723	0.79736	0.73849	681	0.1028	1.4772	0.0696
gene-LOC108469277__gene-LOC108488723	0.76211	0.71098	681	0.128	2.468	0.0519
gene-LOC108483652__gene-LOC108488723	0.77974	0.72316	681	0.1131	1.8556	0.061
gene-LOC108461347__gene-LOC108479640	0.97399	0.78932	1038	0.1566	0.7961	0.1968
gene-LOC108453008__gene-LOC108486433	0.86391	0.91324	1014	0.0165	0.4635	0.0357
gene-LOC108453008__gene-LOC108473600	0.86391	0.89726	1014	0.0311	0.4918	0.0633
gene-LOC108473600__gene-LOC108486433	0.86391	0.90753	1014	0.0311	0.3923	0.0793
gene-LOC108464268__gene-LOC108475995	0.98802	0.89818	2505	0.0431	0.3612	0.1193
gene-LOC108464268__gene-LOC108479844	0.98683	0.88794	2505	0.0494	0.3977	0.1243
gene-LOC108475995__gene-LOC108479844	0.98922	0.90073	2505	0.0458	0.335	0.1367
gene-LOC108482372__gene-LOC108482462	0.97889	0.81222	1137	0.1409	0.5967	0.2361
gene-LOC108465928__gene-LOC108487097	0.98182	1	1485	0	0	0.1064
gene-LOC108453304__gene-LOC108465928	0.97374	0.82158	1485	0.1013	0.7033	0.1441
gene-LOC108453304__gene-LOC108487097	0.97374	0.82158	1485	0.1013	0.7033	0.1441
gene-LOC108450247__gene-LOC108480717	0.99051	0.87229	1581	0.0589	0.4179	0.1409
gene-LOC108450247__gene-LOC108486331	0.99241	0.86424	1581	0.059	0.4786	0.1232
gene-LOC108480717__gene-LOC108486331	0.99241	0.85214	1581	0.0566	0.5799	0.0976
gene-LOC108474966__gene-LOC108486331	0.97533	0.71855	1581	0.1283	2.6643	0.0481
gene-LOC108450247__gene-LOC108474966	0.97533	0.7192	1581	0.1394	2.3071	0.0604
gene-LOC108474966__gene-LOC108480717	0.97343	0.72645	1581	0.1297	2.2421	0.0578
gene-LOC108459757__gene-LOC108459915	0.96121	0.92227	696	0.0439	0.1927	0.2279
gene-LOC108459610__gene-LOC108459757	0.96121	0.89387	696	0.0719	0.2891	0.2487
gene-LOC108459610__gene-LOC108459915	0.96121	0.89387	696	0.0737	0.2497	0.2951
gene-LOC108459610__gene-LOC108482563	0.88793	0.78803	696	0.1548	0.7673	0.2017
gene-LOC108459757__gene-LOC108482563	0.88793	0.77184	696	0.1597	0.9645	0.1655
gene-LOC108459915__gene-LOC108482563	0.88793	0.77832	696	0.1614	0.8505	0.1897
gene-LOC108462864__gene-LOC108476535	0.9914	0.83141	1047	0.1215	0.4721	0.2573
gene-LOC108460747__gene-LOC108479806	1	0.89703	1515	0.0379	0.4431	0.0856
gene-LOC108460747__gene-LOC108476279	0.96634	0.84153	1515	0.0822	0.6775	0.1214
gene-LOC108476279__gene-LOC108479806	0.96634	0.82992	1515	0.0939	0.7189	0.1306
gene-LOC108474033__gene-LOC108485527	0.84211	0.86806	1368	0.0699	0.5373	0.13
gene-LOC108451320__gene-LOC108451801	0.96272	0.90205	1368	0.0337	0.4511	0.0747
gene-LOC108451320__gene-LOC108456926	0.96272	0.8694	1368	0.0516	0.5857	0.088
gene-LOC108451801__gene-LOC108456926	0.96272	0.87016	1368	0.0493	0.5507	0.0895
gene-LOC108456926__gene-LOC108474033	0.83991	0.68581	1368	0.1823	8.4519	0.0216
gene-LOC108451320__gene-LOC108474033	0.83991	0.698	1368	0.1803	7.5968	0.0237
gene-LOC108451801__gene-LOC108474033	0.83991	0.70061	1368	0.1845	5.7494	0.0321
gene-LOC108456926__gene-LOC108485527	0.95614	0.68196	1368	0.1789	13.6032	0.0132
gene-LOC108451320__gene-LOC108485527	0.95614	0.68578	1368	0.1896	8.8096	0.0215
gene-LOC108451801__gene-LOC108485527	0.95614	0.69495	1368	0.1868	7.5684	0.0247
gene-LOC108452283__gene-LOC108485671	0.94355	0.8604	1116	0.0731	0.5395	0.1355
gene-LOC108452283__gene-LOC108460892	0.9086	0.79586	1116	0.1337	0.7635	0.1751
gene-LOC108460892__gene-LOC108485671	0.90323	0.81052	1116	0.1065	0.8511	0.1251
gene-LOC108459303__gene-LOC108459304	0.98241	0.96931	2388	0.0212	0.0683	0.3101
gene-LOC108462380__gene-LOC108475042	0.86103	0.81404	993	0.1603	0.4269	0.3754
gene-LOC108462335__gene-LOC108462336	0.95951	0.91139	741	0.0732	0.166	0.441
gene-LOC108462335__gene-LOC108478545	0.95142	0.77872	741	0.1927	0.6158	0.3129
gene-LOC108462336__gene-LOC108478545	0.94332	0.77825	741	0.2096	0.5692	0.3683
gene-LOC108470724__gene-LOC108479764	0.97766	0.85708	2283	0.1156	0.3634	0.3181
gene-LOC108470276__gene-LOC108482441	0.82209	0.76285	1467	0.2215	0.6125	0.3616
gene-LOC108454349__gene-LOC108470882	0.98214	0.85682	1344	0.0829	0.4436	0.1869
gene-LOC108452119__gene-LOC108487624	0.89922	0.70402	387	0.3083	0.777	0.3969
gene-LOC108469530__gene-LOC108472536	0.37868	0.76052	816	0.217	0.658	0.3297
gene-LOC108469530__gene-LOC108474440	0.37868	0.60518	816	0.4014	5.4292	0.0739
gene-LOC108472536__gene-LOC108474440	0.94485	0.63165	816	0.3504	9.4237	0.0372
gene-LOC108463045__gene-LOC108472286	0.92647	0.75926	816	0.1538	0.5425	0.2835
gene-LOC108463045__gene-LOC108474440	0.93382	0.64304	816	0.3192	4.8575	0.0657
gene-LOC108472286__gene-LOC108474440	0.92279	0.60956	816	0.2668	5.4788	0.0487
gene-LOC108463045__gene-LOC108469530	0.37868	0.589	816	0.4033	8.8306	0.0457
gene-LOC108469530__gene-LOC108472286	0.375	0.56536	816	0.3925	7.5237	0.0522
gene-LOC108463045__gene-LOC108472536	0.93382	0.59711	816	0.3577	27.7974	0.0129
gene-LOC108472286__gene-LOC108472536	0.92279	0.58433	816	0.3339	13.7861	0.0242
gene-LOC108478775__gene-LOC108480969	0.89952	0.78901	627	0.1275	0.6175	0.2065
gene-LOC108451949__gene-LOC108478775	0.55981	0.79772	627	0.1993	0.4524	0.4406
gene-LOC108451949__gene-LOC108480969	0.59809	0.80267	627	0.1674	0.476	0.3518
gene-LOC108450629__gene-LOC108458137	0.74224	0.86924	1257	0.0737	0.4012	0.1838
gene-LOC108450629__gene-LOC108466303	0.65155	0.82295	1257	0.1202	0.5576	0.2155
gene-LOC108458137__gene-LOC108466303	0.8926	0.81818	1257	0.1044	0.6788	0.1539
gene-LOC108486566__gene-LOC108486609	0.88972	0.82283	1605	0.16	0.4159	0.3848
gene-LOC108463135__gene-LOC108484293	0.98273	0.83659	1563	0.1083	0.4807	0.2252
gene-LOC108454579__gene-LOC108463135	0.98656	0.83009	1563	0.114	0.4728	0.2411
gene-LOC108454579__gene-LOC108484293	0.98081	0.83301	1563	0.1096	0.5037	0.2176
gene-LOC108454579__gene-LOC108468351	0.98273	0.78841	1563	0.1348	0.7489	0.18
gene-LOC108463135__gene-LOC108468351	0.98464	0.79467	1563	0.1331	0.6892	0.1931
gene-LOC108468351__gene-LOC108484293	0.98273	0.80013	1563	0.1266	0.6994	0.181
gene-LOC108473787__gene-LOC108484276	1	0.85164	1038	0.022	1.148	0.0191
gene-LOC108460158__gene-LOC108472508	1	0.89303	804	0.0388	0.4552	0.0852
gene-LOC108460158__gene-LOC108481519	1	0.87687	804	0.0508	0.507	0.1002
gene-LOC108472508__gene-LOC108481519	1	0.87562	804	0.0452	0.5275	0.0856
gene-LOC108462459__gene-LOC108462461	0.76389	0.88788	432	0.0655	0.3451	0.1899
gene-LOC108462459__gene-LOC108484765	0.75	0.75617	432	0.1858	0.916	0.2029
gene-LOC108462461__gene-LOC108484765	0.76389	0.74545	432	0.2182	0.8393	0.26
gene-LOC108468363__gene-LOC108484765	0.75694	0.71254	432	0.2596	0.9971	0.2603
gene-LOC108462459__gene-LOC108468363	0.75694	0.737	432	0.2248	0.9509	0.2364
gene-LOC108462461__gene-LOC108468363	0.77083	0.73574	432	0.2422	0.8574	0.2824
gene-LOC108465643__gene-LOC108483449	0.95946	0.89202	444	0.0465	0.6187	0.0752
gene-LOC108453407__gene-LOC108465643	0.99324	0.88209	444	0.0697	0.4104	0.1697
gene-LOC108453407__gene-LOC108483449	0.95946	0.90141	444	0.063	0.3584	0.1759
gene-LOC108469247__gene-LOC108479870	0.99887	0.85989	2658	0.0812	0.4555	0.1782
gene-LOC108454318__gene-LOC108467859	0.97716	0.79481	1182	0.1537	0.6574	0.2338
gene-LOC108449907__gene-LOC108464030	0.95704	0.86535	3492	0.0628	0.4625	0.1358
gene-LOC108449907__gene-LOC108489449	0.93557	0.86746	3492	0.0784	0.4107	0.1908
gene-LOC108464030__gene-LOC108489449	0.94588	0.87587	3492	0.073	0.3731	0.1956
gene-LOC108453617__gene-LOC108489448	0.99177	0.83956	729	0.1054	0.6364	0.1656
gene-LOC108470737__gene-LOC108484158	0.91629	0.86379	1971	0.083	0.3327	0.2493
gene-LOC108454711__gene-LOC108470737	0.74277	0.80874	1971	0.179	0.4226	0.4235
gene-LOC108454711__gene-LOC108484158	0.73973	0.80453	1971	0.1802	0.4435	0.4064
gene-LOC108454711__gene-LOC108484156	0.74277	0.59904	1971	0.4408	1.7814	0.2475
gene-LOC108470737__gene-LOC108484156	0.90411	0.59371	1971	0.3688	2.3666	0.1558
gene-LOC108484156__gene-LOC108484158	0.89041	0.60285	1971	0.3515	2.1888	0.1606
gene-LOC108468577__gene-LOC108473163	0.91542	0.71196	603	0.3028	0.8221	0.3683
gene-LOC108452072__gene-LOC108486678	1	0.84127	693	0.0746	0.5875	0.1271
gene-LOC108452072__gene-LOC108452979	1	0.85281	693	0.0758	0.4846	0.1565
gene-LOC108452979__gene-LOC108486678	1	0.8456	693	0.096	0.4612	0.2081
gene-LOC108452499__gene-LOC108471315	0.72268	0.96238	1839	0.0425	0.0353	1.2016
gene-LOC108455734__gene-LOC108479114	0.76183	0.77659	1839	0.1028	1.0572	0.0972
gene-LOC108452499__gene-LOC108455734	0.76183	0.79729	1839	0.1049	0.852	0.1231
gene-LOC108452499__gene-LOC108479114	0.82545	0.75099	1839	0.1224	1.0352	0.1182
gene-LOC108455734__gene-LOC108471315	0.68679	0.78068	1839	0.1389	0.9527	0.1458
gene-LOC108471315__gene-LOC108479114	0.72268	0.74266	1839	0.1519	1.1735	0.1294
gene-LOC108472569__gene-LOC108488886	0.83591	0.76049	969	0.1747	0.7924	0.2205
gene-LOC108470567__gene-LOC108472569	0.7678	0.65995	969	0.2506	1.7704	0.1415
gene-LOC108470567__gene-LOC108488886	0.70898	0.63173	969	0.3072	2.9594	0.1038
gene-LOC108471666__gene-LOC108483481	0.78824	0.72968	765	0.2715	0.726	0.374
gene-LOC108460352__gene-LOC108469990	0.96411	0.86093	2424	0.0754	0.4774	0.158
gene-LOC108460352__gene-LOC108467156	0.94802	0.86118	2424	0.0782	0.4639	0.1686
gene-LOC108467156__gene-LOC108469990	0.94183	0.85283	2424	0.087	0.4798	0.1813
gene-LOC108465257__gene-LOC108467156	0.95173	0.84525	2424	0.0909	0.5138	0.1768
gene-LOC108460352__gene-LOC108465257	0.97401	0.83693	2424	0.092	0.5621	0.1637
gene-LOC108465257__gene-LOC108469990	0.97896	0.84155	2424	0.0948	0.52	0.1824
gene-LOC108451510__gene-LOC108463033	0.98967	0.78145	1743	0.1432	0.8127	0.1762
gene-LOC108457811__gene-LOC108465474	0.91577	0.85258	1674	0.1083	0.4183	0.2588
gene-LOC108478259__gene-LOC108485834	0.89782	0.66729	1791	0.2733	1.8374	0.1488
gene-LOC108456305__gene-LOC108466758	0.93923	0.97647	543	0.0217	0.0222	0.9751
gene-LOC108456305__gene-LOC108487851	0.91713	0.8012	543	0.1476	0.7016	0.2103
gene-LOC108466758__gene-LOC108487851	0.9116	0.80404	543	0.1383	0.7506	0.1842
gene-LOC108482594__gene-LOC108487851	0.87293	0.77426	543	0.14	1.4505	0.0965
gene-LOC108456305__gene-LOC108482594	0.89503	0.79835	543	0.1516	0.7515	0.2017
gene-LOC108466758__gene-LOC108482594	0.8895	0.80331	543	0.1417	0.7351	0.1928
gene-LOC108456037__gene-LOC108476179	0.97427	0.80223	1749	0.1615	0.6243	0.2588
gene-LOC108459225__gene-LOC108460755	0.98734	0.78419	474	0.0298	9.5765	0.0031
gene-LOC108459225__gene-LOC108460734	0.97468	0.79004	474	0.0708	5.4796	0.0129
gene-LOC108460734__gene-LOC108460755	0.98734	0.76709	474	0.0661	66.135	0.001
gene-LOC108460734__gene-LOC108478959	0.98734	0.77564	474	0.1934	0.6566	0.2945
gene-LOC108459225__gene-LOC108478959	0.98734	0.66453	474	0.2417	67.2518	0.0036
gene-LOC108460755__gene-LOC108478959	1	0.65401	474	0.2491	67.9829	0.0037
gene-LOC108483936__gene-LOC108486393	0.85752	0.98272	2295	0.017	0.0217	0.7846
gene-LOC108453620__gene-LOC108483936	0.84837	0.87108	2295	0.0892	0.4009	0.2224
gene-LOC108453620__gene-LOC108486393	0.99085	0.88434	2295	0.0723	0.3723	0.1942
gene-LOC108451806__gene-LOC108454147	1	0.97799	318	0.0085	0.0702	0.1206
gene-LOC108483638__gene-LOC108489922	0.99533	0.88263	1284	0.0572	0.4472	0.1279
gene-LOC108454797__gene-LOC108483638	0.99299	0.86353	1284	0.0906	0.4235	0.214
gene-LOC108454797__gene-LOC108489922	0.99766	0.86261	1284	0.0989	0.367	0.2695
gene-LOC108450503__gene-LOC108457690	0.99765	0.86478	1275	0.0879	0.3818	0.2301
gene-LOC108456326__gene-LOC108459247	0.86869	0.86047	594	0.081	0.4591	0.1765
gene-LOC108479381__gene-LOC108486254	0.9635	0.89141	2877	0.0397	0.4432	0.0896
gene-LOC108469607__gene-LOC108470058	0.97762	0.85222	10860	0.1157	0.3827	0.3022
gene-LOC108451778__gene-LOC108489276	1	0.8872	2571	0.0394	0.5008	0.0787
gene-LOC108451778__gene-LOC108480288	1	0.82497	2571	0.0579	1.1005	0.0527
gene-LOC108480288__gene-LOC108489276	1	0.82497	2571	0.0642	1.0136	0.0634
gene-LOC108450151__gene-LOC108451898	0.95604	0.80364	1092	0.1687	0.5284	0.3192
gene-LOC108455276__gene-LOC108456260	0.94226	0.74002	1143	0.2164	0.8958	0.2416
gene-LOC108475527__gene-LOC108476050	0.97375	0.90476	1143	0.0797	0.1715	0.4648
gene-LOC108455276__gene-LOC108475527	0.96588	0.70018	1143	0.249	1.1601	0.2146
gene-LOC108455276__gene-LOC108476050	0.96588	0.69022	1143	0.2542	1.2715	0.1999
gene-LOC108456260__gene-LOC108475527	0.95013	0.68324	1143	0.2871	1.2	0.2392
gene-LOC108456260__gene-LOC108476050	0.95013	0.68785	1143	0.2738	1.1922	0.2297
gene-LOC108450736__gene-LOC108485614	0.87738	0.78233	1419	0.1435	0.864	0.166
gene-LOC108460168__gene-LOC108463938	0.96774	0.81577	2883	0.1287	0.5946	0.2164
gene-LOC108460168__gene-LOC108466013	0.96046	0.64644	2883	0.2657	4.624	0.0575
gene-LOC108463938__gene-LOC108466013	0.97086	0.66345	2883	0.2419	2.8358	0.0853
gene-LOC108450318__gene-LOC108452999	0.97768	0.86707	2016	0.1051	0.2935	0.3581
gene-LOC108450318__gene-LOC108485389	0.9628	0.64245	2016	0.3124	1.8231	0.1713
gene-LOC108452999__gene-LOC108485389	0.96577	0.6415	2016	0.3177	1.6501	0.1925
gene-LOC108452641__gene-LOC108452764	0.82836	0.72973	402	0.2819	0.6199	0.4547
gene-LOC108471170__gene-LOC108475718	0.94146	0.78929	615	0.1678	0.6018	0.2788
gene-LOC108457737__gene-LOC108474517	0.98084	0.85807	783	0.0919	0.4813	0.1908
gene-LOC108457737__gene-LOC108464821	0.95785	0.82933	783	0.1423	0.4925	0.2889
gene-LOC108464821__gene-LOC108474517	0.95785	0.828	783	0.1478	0.4463	0.3312
gene-LOC108464821__gene-LOC108478870	0.94253	0.80081	783	0.1863	0.4992	0.3732
gene-LOC108457737__gene-LOC108478870	0.96552	0.84392	783	0.1397	0.3848	0.363
gene-LOC108474517__gene-LOC108478870	0.96552	0.83333	783	0.1396	0.4374	0.3191
gene-LOC108452745__gene-LOC108470143	0.81212	0.97948	1980	0.0225	0.0407	0.5531
gene-LOC108452745__gene-LOC108469807	0.97727	0.9969	1980	0.0021	0.0032	0.6577
gene-LOC108469807__gene-LOC108470143	0.81212	0.98134	1980	0.0203	0.0379	0.5344
gene-LOC108452746__gene-LOC108469807	0.81212	0.99751	1980	0.0019	0.0084	0.2303
gene-LOC108452745__gene-LOC108452746	0.81212	0.99502	1980	0.004	0.0112	0.3601
gene-LOC108452746__gene-LOC108470143	0.64697	0.97424	1980	0.022	0.0488	0.4499
gene-LOC108452746__gene-LOC108458600	0.80758	0.85616	1980	0.0856	0.5426	0.1578
gene-LOC108458600__gene-LOC108469807	0.95303	0.84526	1980	0.086	0.5329	0.1614
gene-LOC108452745__gene-LOC108458600	0.95303	0.8442	1980	0.0858	0.5281	0.1625
gene-LOC108458600__gene-LOC108470143	0.79242	0.83301	1980	0.1033	0.561	0.184
gene-LOC108459306__gene-LOC108469087	0.93722	0.8126	1338	0.1174	0.6651	0.1766
gene-LOC108475727__gene-LOC108482475	0.92279	0.7344	816	0.2411	0.8902	0.2708
gene-LOC108458365__gene-LOC108464327	1	0.89937	159	0.0469	0.3178	0.1476
gene-LOC108458365__gene-LOC108479079	1	0.88679	159	0.0756	0.2821	0.268
gene-LOC108464327__gene-LOC108479079	1	0.91824	159	0.0448	0.2281	0.1965
gene-LOC108486896__gene-LOC108487329	0.96471	0.96477	765	0.0221	0.0731	0.3027
gene-LOC108473428__gene-LOC108484770	0.82306	0.77416	1119	0.2019	0.6049	0.3338
gene-LOC108455858__gene-LOC108485098	0.98286	0.84884	525	0.0763	0.8225	0.0928
gene-LOC108462975__gene-LOC108467534	0.97664	0.86922	1926	0.083	0.411	0.202
gene-LOC108460954__gene-LOC108479671	0.941	0.80617	2034	0.1976	0.4238	0.4663
gene-LOC108467328__gene-LOC108483291	0.99012	0.90685	1518	0.0304	0.3421	0.0888
gene-LOC108452889__gene-LOC108467328	0.97628	0.83401	1518	0.0502	0.9597	0.0523
gene-LOC108452889__gene-LOC108483291	0.97628	0.83873	1518	0.0466	0.912	0.0511
gene-LOC108450588__gene-LOC108453196	0.94233	0.82075	2445	0.1512	0.4641	0.3257
gene-LOC108453077__gene-LOC108469669	0.99553	0.91461	1341	0.0109	0.4699	0.0232
gene-LOC108468062__gene-LOC108468067	0.98276	1	348	0	0	0.196
gene-LOC108468062__gene-LOC108472548	0.98276	0.89474	348	0.0257	0.5492	0.0468
gene-LOC108468067__gene-LOC108472548	0.98276	0.89474	348	0.0257	0.5492	0.0468
gene-LOC108468062__gene-LOC108477024	0.98276	0.89766	348	0.0285	0.6092	0.0469
gene-LOC108468067__gene-LOC108477024	0.98276	0.89766	348	0.0285	0.6092	0.0469
gene-LOC108472548__gene-LOC108477024	0.98276	0.87719	348	0.0383	0.6695	0.0572
gene-LOC108458291__gene-LOC108477024	0.98276	0.89766	348	0.0375	0.5265	0.0711
gene-LOC108458291__gene-LOC108468062	0.98276	0.89181	348	0.0424	0.5867	0.0722
gene-LOC108458291__gene-LOC108468067	0.98276	0.89181	348	0.0424	0.5867	0.0722
gene-LOC108458291__gene-LOC108472548	0.98276	0.89181	348	0.0444	0.4948	0.0898
gene-LOC108454730__gene-LOC108458291	0.96552	0.72024	348	0.1814	4.3618	0.0416
gene-LOC108454730__gene-LOC108477024	0.96552	0.72321	348	0.1914	3.0883	0.062
gene-LOC108454730__gene-LOC108468062	0.96552	0.73512	348	0.1729	2.4606	0.0703
gene-LOC108454730__gene-LOC108468067	0.96552	0.73512	348	0.1729	2.4606	0.0703
gene-LOC108454730__gene-LOC108472548	0.96552	0.72024	348	0.187	6.2205	0.0301
gene-LOC108465278__gene-LOC108465757	0.90306	0.93409	588	0.0562	0.095	0.5921
gene-LOC108465278__gene-LOC108488887	0.89796	0.72538	588	0.2418	0.7678	0.315
gene-LOC108465757__gene-LOC108488887	0.94898	0.71326	588	0.2367	0.8982	0.2635
gene-LOC108481174__gene-LOC108482715	0.94898	0.86559	588	0.1126	0.2799	0.4024
gene-LOC108473208__gene-LOC108474822	0.9898	0.9433	588	0.0454	0.0993	0.4572
gene-LOC108473208__gene-LOC108474813	0.9898	0.93127	588	0.0537	0.1098	0.4891
gene-LOC108474813__gene-LOC108474822	0.9898	0.95704	588	0.0308	0.0665	0.4632
gene-LOC108451406__gene-LOC108474813	0.96939	0.90526	588	0.0734	0.2086	0.3519
gene-LOC108451406__gene-LOC108473208	0.96939	0.87368	588	0.1131	0.2627	0.4306
gene-LOC108451406__gene-LOC108474822	0.96939	0.89123	588	0.0891	0.2262	0.394
gene-LOC108451406__gene-LOC108466552	0.96429	0.85009	588	0.1175	0.3643	0.3226
gene-LOC108466552__gene-LOC108474813	0.98469	0.84283	588	0.1359	0.3017	0.4506
gene-LOC108466552__gene-LOC108473208	0.98469	0.84456	588	0.1406	0.3111	0.4519
gene-LOC108466552__gene-LOC108474822	0.98469	0.84629	588	0.1409	0.2961	0.4757
gene-LOC108466552__gene-LOC108481174	0.94898	0.77778	588	0.198	0.4675	0.4235
gene-LOC108451406__gene-LOC108481174	0.93367	0.81056	588	0.1806	0.3016	0.5989
gene-LOC108474813__gene-LOC108481174	0.95408	0.80036	588	0.1912	0.3567	0.5361
gene-LOC108473208__gene-LOC108481174	0.95408	0.78788	588	0.2071	0.4153	0.4986
gene-LOC108474822__gene-LOC108481174	0.95408	0.8164	588	0.1676	0.377	0.4446
gene-LOC108466552__gene-LOC108482715	0.96939	0.79825	588	0.1719	0.45	0.3819
gene-LOC108451406__gene-LOC108482715	0.95408	0.81462	588	0.1626	0.3999	0.4067
gene-LOC108474813__gene-LOC108482715	0.97449	0.8185	588	0.1634	0.3921	0.4168
gene-LOC108473208__gene-LOC108482715	0.97449	0.80628	588	0.1822	0.4264	0.4273
gene-LOC108474822__gene-LOC108482715	0.97449	0.82897	588	0.1468	0.4395	0.334
gene-LOC108481174__gene-LOC108488887	0.93878	0.69022	588	0.2973	1.0484	0.2835
gene-LOC108482715__gene-LOC108488887	0.94388	0.70811	588	0.2726	0.9003	0.3028
gene-LOC108466552__gene-LOC108488887	0.95408	0.72549	588	0.2447	0.7944	0.308
gene-LOC108451406__gene-LOC108488887	0.93878	0.70833	588	0.2667	0.8713	0.3061
gene-LOC108474813__gene-LOC108488887	0.95918	0.71809	588	0.2519	0.8311	0.3031
gene-LOC108473208__gene-LOC108488887	0.95918	0.72518	588	0.2501	0.7966	0.314
gene-LOC108474822__gene-LOC108488887	0.95918	0.73404	588	0.2451	0.7286	0.3365
gene-LOC108465278__gene-LOC108481174	0.88776	0.72414	588	0.2522	0.7409	0.3405
gene-LOC108465278__gene-LOC108482715	0.89286	0.71429	588	0.2763	0.6666	0.4146
gene-LOC108465278__gene-LOC108466552	0.89286	0.72762	588	0.2487	0.7038	0.3534
gene-LOC108451406__gene-LOC108465278	0.89796	0.7197	588	0.2616	0.7049	0.3711
gene-LOC108465278__gene-LOC108474813	0.89796	0.72917	588	0.2756	0.5518	0.4995
gene-LOC108465278__gene-LOC108473208	0.89796	0.70644	588	0.2914	0.7054	0.4132
gene-LOC108465278__gene-LOC108474822	0.89796	0.72538	588	0.2676	0.6116	0.4375
gene-LOC108465757__gene-LOC108481174	0.93878	0.72101	588	0.2395	0.7736	0.3096
gene-LOC108465757__gene-LOC108482715	0.94388	0.71712	588	0.2632	0.6811	0.3865
gene-LOC108465757__gene-LOC108466552	0.94388	0.71351	588	0.257	0.7509	0.3423
gene-LOC108451406__gene-LOC108465757	0.92857	0.72344	588	0.2384	0.7771	0.3067
gene-LOC108465757__gene-LOC108474813	0.94898	0.72222	588	0.2545	0.6297	0.4042
gene-LOC108465757__gene-LOC108473208	0.94898	0.70609	588	0.2774	0.748	0.3709
gene-LOC108465757__gene-LOC108474822	0.94898	0.72401	588	0.2472	0.6917	0.3573
gene-LOC108461815__gene-LOC108470599	1	0.90395	1062	0.035	0.3872	0.0904
gene-LOC108477384__gene-LOC108488561	0.70276	0.6929	1302	0.3231	0.8676	0.3724
gene-LOC108467559__gene-LOC108468186	0.63594	0.78986	1302	0.1528	0.509	0.3001
gene-LOC108467559__gene-LOC108479128	0.68433	0.789	1302	0.165	0.3833	0.4304
gene-LOC108468186__gene-LOC108479128	0.6129	0.76942	1302	0.1742	0.5379	0.3239
gene-LOC108477384__gene-LOC108479128	0.65438	0.59038	1302	0.3649	1.3974	0.2611
gene-LOC108467559__gene-LOC108477384	0.67281	0.58904	1302	0.3624	1.5325	0.2365
gene-LOC108468186__gene-LOC108477384	0.60138	0.58876	1302	0.3767	1.5337	0.2456
gene-LOC108479128__gene-LOC108488561	0.59217	0.56031	1302	0.3935	6.3134	0.0623
gene-LOC108467559__gene-LOC108488561	0.59908	0.55256	1302	0.4597	2.6017	0.1767
gene-LOC108468186__gene-LOC108488561	0.53917	0.56838	1302	0.4353	2.437	0.1786
gene-LOC108455239__gene-LOC108457140	0.70159	0.98299	2262	0.0156	0.0242	0.644
gene-LOC108455239__gene-LOC108455619	0.69629	0.82667	2262	0.1098	0.6002	0.183
gene-LOC108455619__gene-LOC108457140	0.9244	0.83453	2262	0.0996	0.5577	0.1786
gene-LOC108464567__gene-LOC108486788	0.9825	0.86684	1200	0.0888	0.4076	0.2178
gene-LOC108470947__gene-LOC108480945	0.81967	0.61333	1098	0.3194	5.2803	0.0605
gene-LOC108452920__gene-LOC108461688	0.94964	0.66667	834	0.2869	2.1491	0.1335
gene-LOC108451062__gene-LOC108482377	0.94551	0.75141	936	0.185	0.8664	0.2135
gene-LOC108472371__gene-LOC108472372	0.62295	0.80409	549	0.2024	0.3493	0.5795
gene-LOC108472371__gene-LOC108473798	0.62295	0.6462	549	0.3723	1.2205	0.305
gene-LOC108472372__gene-LOC108473798	0.97814	0.63128	549	0.4712	1.3942	0.338
gene-LOC108453400__gene-LOC108479787	0.96747	0.84526	2859	0.1168	0.4162	0.2805
gene-LOC108452782__gene-LOC108486731	0.85217	0.70068	345	0.3242	0.6243	0.5193
gene-LOC108455756__gene-LOC108478511	0.9814	0.81201	645	0.1392	0.6217	0.2239
gene-LOC108454290__gene-LOC108454398	1	0.99873	786	0	0.0039	0.001
gene-LOC108458187__gene-LOC108489713	1	0.89059	786	0.012	0.6186	0.0195
gene-LOC108453225__gene-LOC108460993	1	0.91349	786	0.0033	0.5243	0.0063
gene-LOC108460993__gene-LOC108462058	1	0.91094	786	0.0017	0.5399	0.0031
gene-LOC108453225__gene-LOC108462058	1	0.90585	786	0.0017	0.527	0.0033
gene-LOC108458187__gene-LOC108462058	1	0.85496	786	0.0141	1.0023	0.0141
gene-LOC108458187__gene-LOC108460993	1	0.86005	786	0.0154	1.0261	0.015
gene-LOC108453225__gene-LOC108458187	1	0.8715	786	0.0156	0.7966	0.0195
gene-LOC108462058__gene-LOC108489713	1	0.88168	786	0.0051	0.7837	0.0065
gene-LOC108460993__gene-LOC108489713	1	0.87913	786	0.0066	0.9065	0.0073
gene-LOC108453225__gene-LOC108489713	1	0.88804	786	0.0067	0.7301	0.0092
gene-LOC108454290__gene-LOC108458187	1	0.88422	786	0.0227	0.591	0.0384
gene-LOC108454290__gene-LOC108489713	1	0.89949	786	0.0137	0.5265	0.026
gene-LOC108454290__gene-LOC108462058	1	0.87023	786	0.0139	0.7975	0.0175
gene-LOC108454290__gene-LOC108460993	1	0.86896	786	0.0136	0.9167	0.0148
gene-LOC108453225__gene-LOC108454290	1	0.88677	786	0.0154	0.6643	0.0231
gene-LOC108454398__gene-LOC108458187	1	0.88422	786	0.0227	0.5914	0.0384
gene-LOC108454398__gene-LOC108489713	1	0.90076	786	0.0137	0.5191	0.0264
gene-LOC108454398__gene-LOC108462058	1	0.8715	786	0.0139	0.7862	0.0177
gene-LOC108454398__gene-LOC108460993	1	0.87023	786	0.0135	0.9059	0.0149
gene-LOC108453225__gene-LOC108454398	1	0.88804	786	0.0153	0.6564	0.0233
gene-LOC108459916__gene-LOC108460338	1	0.92271	207	0.0435	0.2009	0.2167
gene-LOC108455695__gene-LOC108465262	0.9854	0.87654	411	0.061	0.4397	0.1387
gene-LOC108467600__gene-LOC108480589	0.88503	0.82276	1122	0.1309	0.5151	0.2541
gene-LOC108467600__gene-LOC108476642	0.85294	0.66876	1122	0.2722	1.8395	0.148
gene-LOC108476642__gene-LOC108480589	0.86631	0.66564	1122	0.2457	2.3566	0.1043
gene-LOC108451804__gene-LOC108458470	0.96763	0.87732	834	0.0471	0.4711	0.1
gene-LOC108466924__gene-LOC108477593	0.99457	0.88222	4422	0.0722	0.3608	0.2
gene-LOC108486222__gene-LOC108489908	0.84047	0.71296	1542	0.1985	1.4817	0.134
gene-LOC108457487__gene-LOC108457718	0.92607	0.86485	1542	0.0688	0.4784	0.1438
gene-LOC108457487__gene-LOC108484577	0.86381	0.81607	1542	0.099	0.7182	0.1379
gene-LOC108457718__gene-LOC108484577	0.86965	0.79791	1542	0.1132	0.8222	0.1376
gene-LOC108484577__gene-LOC108486222	0.84825	0.68731	1542	0.2156	1.8958	0.1137
gene-LOC108457487__gene-LOC108486222	0.84241	0.70131	1542	0.1988	1.7791	0.1118
gene-LOC108457718__gene-LOC108486222	0.84825	0.70719	1542	0.1778	2.1081	0.0843
gene-LOC108484577__gene-LOC108489908	0.8463	0.67126	1542	0.2162	2.5788	0.0839
gene-LOC108457487__gene-LOC108489908	0.87354	0.69339	1542	0.1728	2.204	0.0784
gene-LOC108457718__gene-LOC108489908	0.87938	0.70206	1542	0.1766	1.8394	0.096
gene-LOC108470393__gene-LOC108477311	0.99085	0.87949	1968	0.053	0.4219	0.1257
gene-LOC108470393__gene-LOC108479906	0.98933	0.86543	1968	0.0666	0.4731	0.1407
gene-LOC108477311__gene-LOC108479906	0.99085	0.85385	1968	0.0727	0.5204	0.1397
gene-LOC108462138__gene-LOC108477445	0.87952	0.72489	996	0.2709	0.6839	0.3961
gene-LOC108458775__gene-LOC108476628	0.65616	0.83829	1998	0.1032	0.5254	0.1964
gene-LOC108483265__gene-LOC108487376	0.82984	0.85787	4002	0.0797	0.415	0.1921
gene-LOC108483265__gene-LOC108483267	0.72339	0.71192	4002	0.2655	0.9151	0.2901
gene-LOC108483267__gene-LOC108487376	0.72414	0.71394	4002	0.2557	0.9841	0.2598
gene-LOC108453405__gene-LOC108478202	1	0.88618	123	0.0908	0.2605	0.3486
gene-LOC108453405__gene-LOC108483113	1	0.87805	123	0.1071	0.2513	0.4262
gene-LOC108478202__gene-LOC108483113	1	0.86992	123	0.1133	0.2849	0.3979
gene-LOC108450755__gene-LOC108487507	1	0.91603	393	0.0245	0.3382	0.0725
gene-LOC108461725__gene-LOC108474763	1	0.90169	651	0.0279	0.4013	0.0694
gene-LOC108462984__gene-LOC108487099	1	0.84155	669	0.04	0.8922	0.0448
gene-LOC108450483__gene-LOC108474724	0.98718	0.82684	936	0.1451	0.407	0.3566
gene-LOC108459020__gene-LOC108468539	0.1016	0.76608	1683	0.2415	0.3946	0.612
gene-LOC108455302__gene-LOC108468539	0.12478	0.50952	1683	0.3163	2.0254	0.1561
gene-LOC108455302__gene-LOC108459020	0.35829	0.6932	1683	0.3368	1.7969	0.1874
gene-LOC108455302__gene-LOC108459021	0.35829	0.64511	1683	0.2766	1.5755	0.1756
gene-LOC108459021__gene-LOC108468539	0.1016	0.76023	1683	0.2629	0.2829	0.9292
gene-LOC108459020__gene-LOC108459021	0.37255	0.77033	1683	0.1864	0.0766	2.4326
gene-LOC108459021__gene-LOC108466356	0.36364	0.63889	1683	0.2329	2.4396	0.0955
gene-LOC108455302__gene-LOC108466356	0.42959	0.61687	1683	0.2394	2.4135	0.0992
gene-LOC108466356__gene-LOC108468539	0.13012	0.66667	1683	0.2663	2.1828	0.122
gene-LOC108459020__gene-LOC108466356	0.36364	0.66667	1683	0.2332	2.0594	0.1133
gene-LOC108471747__gene-LOC108481201	0.12121	0.72549	1683	0.1866	0.5644	0.3307
gene-LOC108471747__gene-LOC108477792	0.24599	0.77778	1683	0.1402	0.6154	0.2279
gene-LOC108477792__gene-LOC108481201	0.2246	0.82011	1683	0.0816	0.7822	0.1043
gene-LOC108477792__gene-LOC108487939	0.50802	0.87251	1683	0.071	0.0829	0.8568
gene-LOC108471747__gene-LOC108487939	0.16934	0.76491	1683	0.1503	0.8984	0.1673
gene-LOC108481201__gene-LOC108487939	0.2246	0.80952	1683	0.0943	1.4176	0.0665
gene-LOC108459021__gene-LOC108487939	0.27094	0.63596	1683	0.1963	2.1171	0.0927
gene-LOC108459021__gene-LOC108477792	0.36364	0.63889	1683	0.1638	1.6291	0.1005
gene-LOC108459021__gene-LOC108471747	0.24599	0.68116	1683	0.2733	1.1479	0.2381
gene-LOC108459021__gene-LOC108481201	0.19608	0.62727	1683	0.2089	1.0828	0.1929
gene-LOC108455302__gene-LOC108487939	0.32086	0.60556	1683	0.3532	6.1456	0.0575
gene-LOC108455302__gene-LOC108477792	0.45633	0.60026	1683	0.3442	3.1433	0.1095
gene-LOC108455302__gene-LOC108471747	0.24064	0.63704	1683	0.4422	2.0612	0.2145
gene-LOC108455302__gene-LOC108481201	0.21747	0.63388	1683	0.3182	0.9927	0.3205
gene-LOC108468539__gene-LOC108487939	0.23886	0.61443	1683	0.2818	4.0802	0.0691
gene-LOC108468539__gene-LOC108477792	0.32264	0.54512	1683	0.2782	3.2122	0.0866
gene-LOC108468539__gene-LOC108471747	0.06239	0.65714	1683	0.3473	1.4749	0.2355
gene-LOC108468539__gene-LOC108481201	0.05704	0.65625	1683	0.3178	1.6358	0.1943
gene-LOC108459020__gene-LOC108487939	0.27094	0.65351	1683	0.2412	1.3669	0.1765
gene-LOC108459020__gene-LOC108477792	0.36364	0.65686	1683	0.3099	1.1371	0.2725
gene-LOC108459020__gene-LOC108471747	0.24599	0.69324	1683	0.306	0.8838	0.3462
gene-LOC108459020__gene-LOC108481201	0.19608	0.63636	1683	0.3192	0.8835	0.3612
gene-LOC108466356__gene-LOC108487939	0.34581	0.63058	1683	0.2547	2.801	0.0909
gene-LOC108466356__gene-LOC108477792	0.4492	0.6336	1683	0.2496	1.7336	0.144
gene-LOC108466356__gene-LOC108471747	0.24599	0.67874	1683	0.3452	1.7775	0.1942
gene-LOC108466356__gene-LOC108481201	0.22282	0.61867	1683	0.2368	2.2737	0.1041
gene-LOC108465521__gene-LOC108487931	0.3066	0.88372	1683	0.0774	0.0723	1.0716
gene-LOC108459220__gene-LOC108465521	0.2959	0.86145	1683	0.0812	0.2474	0.3283
gene-LOC108459220__gene-LOC108487931	0.30125	0.85207	1683	0.0905	0.1354	0.6685
gene-LOC108459220__gene-LOC108473870	0.20499	0.87536	1683	0.1103	0.3237	0.3406
gene-LOC108465521__gene-LOC108473870	0.26738	0.88667	1683	0.0965	0.1145	0.8425
gene-LOC108473870__gene-LOC108487931	0.27094	0.88158	1683	0.1012	0.104	0.9727
gene-LOC108473870__gene-LOC108487808	0.27094	0.86184	1683	0.1896	0.4259	0.4451
gene-LOC108459220__gene-LOC108487808	0.20499	0.84058	1683	0.1765	0.2953	0.5978
gene-LOC108465521__gene-LOC108487808	0.26738	0.85111	1683	0.146	0.3043	0.4798
gene-LOC108487808__gene-LOC108487931	0.27094	0.83991	1683	0.142	0.3306	0.4296
gene-LOC108451659__gene-LOC108466158	0.38681	0.76344	1683	0.1615	0.4154	0.3889
gene-LOC108451659__gene-LOC108455328	0.29768	0.77445	1683	0.1916	0.8805	0.2176
gene-LOC108455328__gene-LOC108466158	0.29412	0.82828	1683	0.1297	0.6639	0.1954
gene-LOC108458620__gene-LOC108488271	0.38859	0.74312	1683	0.096	0.7207	0.1332
gene-LOC108455328__gene-LOC108458620	0.29055	0.75256	1683	0.1389	0.4884	0.2844
gene-LOC108455328__gene-LOC108488271	0.3066	0.71124	1683	0.0681	2.1054	0.0324
gene-LOC108451659__gene-LOC108458620	0.37077	0.72436	1683	0.1911	0.6433	0.297
gene-LOC108451659__gene-LOC108488271	0.48485	0.68505	1683	0.1492	1.3068	0.1142
gene-LOC108458620__gene-LOC108466158	0.37611	0.71564	1683	0.1357	0.4796	0.2829
gene-LOC108466158__gene-LOC108488271	0.42602	0.69038	1683	0.0997	1.5499	0.0643
gene-LOC108455328__gene-LOC108488160	0.27629	0.70753	1683	0.1314	1.884	0.0697
gene-LOC108451659__gene-LOC108488160	0.32086	0.69815	1683	0.2291	3.0531	0.075
gene-LOC108466158__gene-LOC108488160	0.35829	0.68823	1683	0.14	3.6491	0.0384
gene-LOC108458620__gene-LOC108488160	0.32086	0.6963	1683	0.1786	3.1621	0.0565
gene-LOC108488160__gene-LOC108488271	0.35829	0.66833	1683	0.089	11.2814	0.0079
gene-LOC108487808__gene-LOC108488160	0.27094	0.66447	1683	0.1948	32.0158	0.0061
gene-LOC108455328__gene-LOC108487808	0.23529	0.65152	1683	0.167	5.7872	0.0289
gene-LOC108451659__gene-LOC108487808	0.23173	0.66923	1683	0.2568	2.0836	0.1233
gene-LOC108466158__gene-LOC108487808	0.27094	0.66447	1683	0.1704	2.8256	0.0603
gene-LOC108458620__gene-LOC108487808	0.24242	0.64951	1683	0.2451	1.567	0.1564
gene-LOC108487808__gene-LOC108488271	0.27094	0.66447	1683	0.1644	1.8368	0.0895
gene-LOC108473870__gene-LOC108488160	0.27094	0.65132	1683	0.1836	16.4554	0.0112
gene-LOC108455328__gene-LOC108473870	0.23529	0.64899	1683	0.2045	1.6626	0.123
gene-LOC108451659__gene-LOC108473870	0.23173	0.6641	1683	0.2155	2.1787	0.0989
gene-LOC108466158__gene-LOC108473870	0.27094	0.6557	1683	0.1876	1.8733	0.1002
gene-LOC108458620__gene-LOC108473870	0.24242	0.66422	1683	0.2432	1.106	0.2199
gene-LOC108473870__gene-LOC108488271	0.27094	0.66886	1683	0.1607	1.4657	0.1096
gene-LOC108459220__gene-LOC108488160	0.30125	0.63116	1683	0.1138	2.7371	0.0416
gene-LOC108455328__gene-LOC108459220	0.24777	0.61871	1683	0.1855	4.8412	0.0383
gene-LOC108451659__gene-LOC108459220	0.33868	0.57895	1683	0.1899	5.03	0.0377
gene-LOC108459220__gene-LOC108466158	0.34046	0.57592	1683	0.1771	51.1735	0.0035
gene-LOC108458620__gene-LOC108459220	0.30125	0.59369	1683	0.2482	51.5546	0.0048
gene-LOC108459220__gene-LOC108488271	0.35294	0.58586	1683	0.1463	16.0001	0.0091
gene-LOC108465521__gene-LOC108488160	0.31373	0.61742	1683	0.1476	58.1088	0.0025
gene-LOC108455328__gene-LOC108465521	0.26738	0.63556	1683	0.1443	1.5615	0.0924
gene-LOC108451659__gene-LOC108465521	0.40285	0.59145	1683	0.1533	2.2048	0.0695
gene-LOC108465521__gene-LOC108466158	0.34581	0.62543	1683	0.1519	1.9684	0.0772
gene-LOC108458620__gene-LOC108465521	0.2959	0.61446	1683	0.1719	1.1681	0.1472
gene-LOC108465521__gene-LOC108488271	0.43672	0.6068	1683	0.082	1.8221	0.045
gene-LOC108487931__gene-LOC108488160	0.35829	0.62687	1683	0.1607	3.8466	0.0418
gene-LOC108455328__gene-LOC108487931	0.28164	0.60759	1683	0.1738	1.9323	0.0899
gene-LOC108451659__gene-LOC108487931	0.31551	0.63842	1683	0.2198	3.5889	0.0613
gene-LOC108466158__gene-LOC108487931	0.35472	0.60804	1683	0.1725	7.755	0.0222
gene-LOC108458620__gene-LOC108487931	0.3262	0.63024	1683	0.152	1.1325	0.1342
gene-LOC108487931__gene-LOC108488271	0.35472	0.63987	1683	0.1235	1.6948	0.0729
gene-LOC108459021__gene-LOC108487808	0.27094	0.66009	1683	0.2627	12.4179	0.0212
gene-LOC108459021__gene-LOC108473870	0.27094	0.63816	1683	0.3355	72.5049	0.0046
gene-LOC108459021__gene-LOC108459220	0.28342	0.57442	1683	0.2891	13.0175	0.0222
gene-LOC108459021__gene-LOC108465521	0.29768	0.61477	1683	0.2619	1.9482	0.1344
gene-LOC108459021__gene-LOC108487931	0.34938	0.60374	1683	0.2588	2.8013	0.0924
gene-LOC108459021__gene-LOC108488160	0.35116	0.60237	1683	0.4266	7.1223	0.0599
gene-LOC108455328__gene-LOC108459021	0.28877	0.60905	1683	0.3421	3.2214	0.1062
gene-LOC108451659__gene-LOC108459021	0.33155	0.59677	1683	0.4237	2.5658	0.1652
gene-LOC108459021__gene-LOC108466158	0.34938	0.60034	1683	0.4037	2.7001	0.1495
gene-LOC108458620__gene-LOC108459021	0.33333	0.59715	1683	0.5233	2.6051	0.2009
gene-LOC108459021__gene-LOC108488271	0.37077	0.61378	1683	0.3801	2.9203	0.1302
gene-LOC108455302__gene-LOC108487808	0.2656	0.58166	1683	0.5369	58.283	0.0092
gene-LOC108455302__gene-LOC108473870	0.2656	0.57494	1683	0.5351	3.182	0.1682
gene-LOC108455302__gene-LOC108459220	0.31729	0.51124	1683	0.4441	2.2179	0.2002
gene-LOC108455302__gene-LOC108465521	0.3369	0.55026	1683	0.3839	2.7282	0.1407
gene-LOC108455302__gene-LOC108487931	0.36185	0.54351	1683	0.5292	2.6006	0.2035
gene-LOC108455302__gene-LOC108488160	0.35472	0.58794	1683	0.4748	2.8926	0.1641
gene-LOC108455302__gene-LOC108455328	0.29768	0.53892	1683	0.4563	3.0498	0.1496
gene-LOC108451659__gene-LOC108455302	0.3672	0.54369	1683	0.4285	59.966	0.0071
gene-LOC108455302__gene-LOC108466158	0.38681	0.54685	1683	0.5294	2.4065	0.22
gene-LOC108455302__gene-LOC108458620	0.37077	0.55929	1683	0.5865	8.8119	0.0666
gene-LOC108455302__gene-LOC108488271	0.42602	0.54114	1683	0.3834	10.7038	0.0358
gene-LOC108468539__gene-LOC108487808	0.08913	0.6	1683	0.5257	18.9535	0.0277
gene-LOC108468539__gene-LOC108473870	0.08913	0.61333	1683	0.4337	7.0792	0.0613
gene-LOC108459220__gene-LOC108468539	0.08913	0.65333	1683	0.418	8.1644	0.0512
gene-LOC108465521__gene-LOC108468539	0.08913	0.65333	1683	0.3022	6.6563	0.0454
gene-LOC108468539__gene-LOC108487931	0.08913	0.63333	1683	0.3612	6.1273	0.0589
gene-LOC108468539__gene-LOC108488160	0.08913	0.56667	1683	0.5945	4.2807	0.1389
gene-LOC108455328__gene-LOC108468539	0.1016	0.61988	1683	0.502	3.7155	0.1351
gene-LOC108451659__gene-LOC108468539	0.1016	0.65497	1683	0.4983	4.9922	0.0998
gene-LOC108466158__gene-LOC108468539	0.08913	0.56667	1683	0.5759	4.2514	0.1355
gene-LOC108458620__gene-LOC108468539	0.1016	0.61988	1683	0.5574	6.2813	0.0887
gene-LOC108468539__gene-LOC108488271	0.16043	0.57407	1683	0.4426	6.304	0.0702
gene-LOC108459020__gene-LOC108487808	0.27094	0.64254	1683	0.3455	5.9472	0.0581
gene-LOC108459020__gene-LOC108473870	0.27094	0.61842	1683	0.3929	1.6463	0.2386
gene-LOC108459020__gene-LOC108459220	0.28342	0.56394	1683	0.3939	60.8348	0.0065
gene-LOC108459020__gene-LOC108465521	0.29768	0.60479	1683	0.3697	1.2386	0.2985
gene-LOC108459020__gene-LOC108487931	0.34938	0.59864	1683	0.4466	1.6632	0.2685
gene-LOC108459020__gene-LOC108488160	0.35116	0.59729	1683	0.5535	39.4607	0.014
gene-LOC108455328__gene-LOC108459020	0.28877	0.5823	1683	0.4644	2.5675	0.1809
gene-LOC108451659__gene-LOC108459020	0.33155	0.60215	1683	0.5281	2.7324	0.1933
gene-LOC108459020__gene-LOC108466158	0.34938	0.58844	1683	0.48	1.9906	0.2411
gene-LOC108458620__gene-LOC108459020	0.33333	0.58645	1683	0.639	2.264	0.2823
gene-LOC108459020__gene-LOC108488271	0.37077	0.60417	1683	0.481	2.2588	0.2129
gene-LOC108466356__gene-LOC108487808	0.27094	0.62939	1683	0.2997	9.8748	0.0304
gene-LOC108466356__gene-LOC108473870	0.27094	0.62061	1683	0.3563	6.4991	0.0548
gene-LOC108459220__gene-LOC108466356	0.32977	0.54054	1683	0.3145	65.4103	0.0048
gene-LOC108465521__gene-LOC108466356	0.34046	0.55846	1683	0.2636	4.4184	0.0597
gene-LOC108466356__gene-LOC108487931	0.3672	0.56634	1683	0.353	4.1379	0.0853
gene-LOC108466356__gene-LOC108488160	0.36007	0.61551	1683	0.4127	4.8086	0.0858
gene-LOC108455328__gene-LOC108466356	0.30303	0.57451	1683	0.3424	6.1302	0.0559
gene-LOC108451659__gene-LOC108466356	0.37077	0.57692	1683	0.386	3.6841	0.1048
gene-LOC108466158__gene-LOC108466356	0.3975	0.58296	1683	0.2993	3.19	0.0938
gene-LOC108458620__gene-LOC108466356	0.37433	0.57619	1683	0.4089	3.6155	0.1131
gene-LOC108466356__gene-LOC108488271	0.44563	0.592	1683	0.3201	2.9049	0.1102
gene-LOC108487808__gene-LOC108487939	0.1943	0.65138	1683	0.3902	6.1825	0.0631
gene-LOC108473870__gene-LOC108487939	0.1943	0.63914	1683	0.2563	82.5239	0.0031
gene-LOC108459220__gene-LOC108487939	0.33868	0.57018	1683	0.2569	75.0286	0.0034
gene-LOC108465521__gene-LOC108487939	0.2852	0.57083	1683	0.2792	12.5375	0.0223
gene-LOC108487931__gene-LOC108487939	0.28699	0.58385	1683	0.283	20.7716	0.0136
gene-LOC108487939__gene-LOC108488160	0.28877	0.59671	1683	0.3777	6.1889	0.061
gene-LOC108455328__gene-LOC108487939	0.24064	0.58272	1683	0.3723	7.7157	0.0483
gene-LOC108451659__gene-LOC108487939	0.34225	0.55556	1683	0.4052	7.8252	0.0518
gene-LOC108466158__gene-LOC108487939	0.33512	0.56383	1683	0.3375	6.7267	0.0502
gene-LOC108458620__gene-LOC108487939	0.30481	0.55945	1683	0.4447	11.0301	0.0403
gene-LOC108487939__gene-LOC108488271	0.37611	0.56398	1683	0.326	2.919	0.1117
gene-LOC108477792__gene-LOC108487808	0.26738	0.65778	1683	0.3327	5.8795	0.0566
gene-LOC108473870__gene-LOC108477792	0.26738	0.64667	1683	0.2788	79.9552	0.0035
gene-LOC108459220__gene-LOC108477792	0.34938	0.57653	1683	0.2309	75.0176	0.0031
gene-LOC108465521__gene-LOC108477792	0.42602	0.61088	1683	0.2234	2.498	0.0894
gene-LOC108477792__gene-LOC108487931	0.36007	0.61386	1683	0.2706	2.4248	0.1116
gene-LOC108477792__gene-LOC108488160	0.36185	0.61905	1683	0.347	9.6347	0.036
gene-LOC108455328__gene-LOC108477792	0.29412	0.58788	1683	0.341	7.1076	0.048
gene-LOC108451659__gene-LOC108477792	0.4492	0.55159	1683	0.3692	4.7852	0.0771
gene-LOC108466158__gene-LOC108477792	0.4082	0.58661	1683	0.3037	10.9638	0.0277
gene-LOC108458620__gene-LOC108477792	0.3672	0.57929	1683	0.4127	4.8463	0.0852
gene-LOC108477792__gene-LOC108488271	0.57219	0.55556	1683	0.3028	2.0282	0.1493
gene-LOC108471747__gene-LOC108487808	0.24421	0.65207	1683	0.296	22.1933	0.0133
gene-LOC108471747__gene-LOC108473870	0.24421	0.618	1683	0.3166	73.0379	0.0043
gene-LOC108459220__gene-LOC108471747	0.18004	0.61386	1683	0.3259	62.6324	0.0052
gene-LOC108465521__gene-LOC108471747	0.24064	0.62469	1683	0.2884	5.8923	0.0489
gene-LOC108471747__gene-LOC108487931	0.24599	0.60386	1683	0.3452	5.6318	0.0613
gene-LOC108471747__gene-LOC108488160	0.24599	0.63043	1683	0.3756	5.6198	0.0668
gene-LOC108455328__gene-LOC108471747	0.20856	0.60684	1683	0.3575	5.2141	0.0686
gene-LOC108451659__gene-LOC108471747	0.20677	0.60345	1683	0.4394	7.788	0.0564
gene-LOC108466158__gene-LOC108471747	0.24599	0.63527	1683	0.3354	4.4979	0.0746
gene-LOC108458620__gene-LOC108471747	0.21747	0.61202	1683	0.4528	9.2241	0.0491
gene-LOC108471747__gene-LOC108488271	0.24599	0.62077	1683	0.3277	4.8012	0.0683
gene-LOC108481201__gene-LOC108487808	0.11943	0.59204	1683	0.4123	74.0192	0.0056
gene-LOC108473870__gene-LOC108481201	0.11943	0.60199	1683	0.3263	88.0627	0.0037
gene-LOC108459220__gene-LOC108481201	0.21569	0.53444	1683	0.2992	75.8191	0.0039
gene-LOC108465521__gene-LOC108481201	0.15865	0.54682	1683	0.2745	73.6504	0.0037
gene-LOC108481201__gene-LOC108487931	0.21212	0.54902	1683	0.3305	5.5596	0.0595
gene-LOC108481201__gene-LOC108488160	0.20499	0.58551	1683	0.4355	22.3864	0.0195
gene-LOC108455328__gene-LOC108481201	0.16578	0.55914	1683	0.361	79.4274	0.0045
gene-LOC108451659__gene-LOC108481201	0.21034	0.55367	1683	0.4473	10.3219	0.0433
gene-LOC108466158__gene-LOC108481201	0.21212	0.53501	1683	0.3766	71.7554	0.0052
gene-LOC108458620__gene-LOC108481201	0.20321	0.53216	1683	0.4885	76.292	0.0064
gene-LOC108481201__gene-LOC108488271	0.21034	0.53672	1683	0.3686	71.2416	0.0052
gene-LOC108460673__gene-LOC108470851	1	0.83134	753	0.0479	0.9838	0.0487
gene-LOC108460673__gene-LOC108467310	0.99203	0.83668	753	0.0501	0.8397	0.0596
gene-LOC108467310__gene-LOC108470851	0.99203	0.82597	753	0.0578	0.8749	0.0661
gene-LOC108463027__gene-LOC108474456	0.99208	0.78457	2274	0.1693	0.6817	0.2484
gene-LOC108463027__gene-LOC108470680	0.98813	0.78683	2274	0.196	0.5324	0.3681
gene-LOC108470680__gene-LOC108474456	0.9934	0.77069	2274	0.192	0.6863	0.2798
gene-LOC108456743__gene-LOC108464382	0.98335	0.85996	2883	0.0879	0.458	0.1919
gene-LOC108457296__gene-LOC108489524	0.94286	0.71437	1890	0.1535	3.5621	0.0431
gene-LOC108456036__gene-LOC108472624	0.97655	0.86754	1407	0.0696	0.4633	0.1502
gene-LOC108456036__gene-LOC108470429	0.98507	0.83983	1407	0.0812	0.6078	0.1336
gene-LOC108470429__gene-LOC108472624	0.97655	0.83333	1407	0.1072	0.5325	0.2014
gene-LOC108450691__gene-LOC108465793	1	1	1881	0	0	0.001
gene-LOC108453683__gene-LOC108480160	0.97015	0.84942	2211	0.0694	0.606	0.1145
gene-LOC108452026__gene-LOC108473780	0.98873	0.86374	1863	0.0959	0.3968	0.2416
gene-LOC108459208__gene-LOC108475640	0.90654	0.69588	642	0.3114	0.9576	0.3252
gene-LOC108487353__gene-LOC108489917	0.98792	0.88277	1986	0.0711	0.3145	0.226
gene-LOC108467077__gene-LOC108487353	0.98489	0.88804	1986	0.0793	0.2623	0.3024
gene-LOC108467077__gene-LOC108489917	0.99094	0.87703	1986	0.0773	0.3227	0.2394
gene-LOC108456746__gene-LOC108479119	0.97899	0.87482	1428	0.0687	0.4448	0.1544
gene-LOC108467283__gene-LOC108483145	0.94581	0.83623	1827	0.1295	0.4048	0.32
gene-LOC108467846__gene-LOC108478252	0.89083	0.77941	687	0.1875	0.5935	0.316
gene-LOC108457217__gene-LOC108489768	0.8708	0.82927	1695	0.1055	0.6492	0.1625
gene-LOC108462912__gene-LOC108488463	0.93307	0.7834	762	0.1759	0.7002	0.2513
gene-LOC108454877__gene-LOC108468451	1	0.88385	1257	0.0626	0.4021	0.1557
gene-LOC108459035__gene-LOC108470481	0.60993	0.9938	2115	0.0021	0.0228	0.0939
gene-LOC108459035__gene-LOC108477679	0.57872	0.84069	2115	0.1142	0.4971	0.2298
gene-LOC108470481__gene-LOC108477679	0.96596	0.84092	2115	0.1149	0.4612	0.2491
gene-LOC108453376__gene-LOC108454201	0.93523	0.79409	2316	0.1833	0.5814	0.3153
gene-LOC108488250__gene-LOC108488253	0.51604	0.7323	1122	0.134	0.2644	0.5068
gene-LOC108487665__gene-LOC108488249	0.71925	0.76332	1122	0.1462	0.2545	0.5745
gene-LOC108455655__gene-LOC108455657	0.96524	0.99815	1122	0	0.0081	0.001
gene-LOC108455655__gene-LOC108487665	0.70856	0.70314	1122	0.2628	0.5757	0.4565
gene-LOC108455657__gene-LOC108487665	0.70856	0.70314	1122	0.263	0.5472	0.4806
gene-LOC108455655__gene-LOC108488249	0.96257	0.80556	1122	0.1774	0.3065	0.5787
gene-LOC108455657__gene-LOC108488249	0.96257	0.80556	1122	0.1775	0.2866	0.6192
gene-LOC108487665__gene-LOC108488253	0.34492	0.75711	1122	0.2823	0.4462	0.6325
gene-LOC108488249__gene-LOC108488253	0.51337	0.71528	1122	0.1561	0.2862	0.5454
gene-LOC108455655__gene-LOC108488253	0.50267	0.70035	1122	0.2115	0.3738	0.5659
gene-LOC108455657__gene-LOC108488253	0.50267	0.70213	1122	0.2114	0.3521	0.6004
gene-LOC108487665__gene-LOC108488250	0.71925	0.70756	1122	0.24	0.573	0.4188
gene-LOC108488249__gene-LOC108488250	0.96791	0.83241	1122	0.1289	0.2866	0.4496
gene-LOC108455655__gene-LOC108488250	0.95455	0.81606	1122	0.1685	0.4398	0.3831
gene-LOC108455657__gene-LOC108488250	0.95455	0.81606	1122	0.1684	0.4169	0.404
gene-LOC108483040__gene-LOC108483041	0.96951	0.90566	492	0.0599	0.2537	0.2361
gene-LOC108472762__gene-LOC108481502	0.93377	0.82742	453	0.098	0.7526	0.1303
gene-LOC108472762__gene-LOC108484849	0.94702	0.80653	453	0.1386	0.679	0.2042
gene-LOC108481502__gene-LOC108484849	0.93377	0.8227	453	0.1091	0.6549	0.1666
gene-LOC108467415__gene-LOC108470548	0.82759	0.78472	348	0.1526	1.3637	0.1119
gene-LOC108463896__gene-LOC108479175	0.99192	0.7685	1485	0.1434	0.8735	0.1641
gene-LOC108457887__gene-LOC108461568	0.86288	0.77489	2538	0.1747	0.7855	0.2223
gene-LOC108471721__gene-LOC108476692	0.98684	0.86963	1368	0.072	0.4447	0.162
gene-LOC108454399__gene-LOC108471721	0.98684	0.74444	1368	0.156	1.3975	0.1117
gene-LOC108454399__gene-LOC108476692	0.99561	0.75404	1368	0.1279	1.42	0.0901
gene-LOC108459476__gene-LOC108460866	0.8506	0.79131	1245	0.1692	0.5037	0.336
gene-LOC108459476__gene-LOC108459781	0.87711	0.73352	1245	0.2146	0.8105	0.2648
gene-LOC108459781__gene-LOC108460866	0.88675	0.73822	1245	0.2268	0.6577	0.3449
gene-LOC108459781__gene-LOC108474379	0.93494	0.70704	1245	0.2302	0.995	0.2314
gene-LOC108459476__gene-LOC108474379	0.86988	0.735	1245	0.2282	0.7864	0.2902
gene-LOC108460866__gene-LOC108474379	0.88434	0.7257	1245	0.2473	0.7803	0.317
gene-LOC108456103__gene-LOC108456204	0.99685	0.99684	951	0	0.0099	0.001
gene-LOC108455987__gene-LOC108456103	0.99685	0.98101	951	0.0151	0.0314	0.4806
gene-LOC108455987__gene-LOC108456204	0.99685	0.97785	951	0.0152	0.0427	0.3567
gene-LOC108455987__gene-LOC108488711	0.99685	0.76266	951	0.1417	1.0789	0.1314
gene-LOC108456103__gene-LOC108488711	0.99685	0.75633	951	0.1468	1.1341	0.1295
gene-LOC108456204__gene-LOC108488711	0.99685	0.75633	951	0.147	1.1196	0.1313
gene-LOC108454098__gene-LOC108457709	0.97201	0.85541	1608	0.0979	0.4222	0.2319
gene-LOC108450423__gene-LOC108483713	0.95273	0.81964	2031	0.1418	0.4949	0.2865
gene-LOC108466173__gene-LOC108481670	0.90083	1	363	0	0	99
gene-LOC108451656__gene-LOC108466173	0.80992	0.71429	363	0.3077	0.8603	0.3576
gene-LOC108451656__gene-LOC108481670	0.80992	0.71429	363	0.3077	0.8603	0.3576
gene-LOC108479058__gene-LOC108489687	0.63528	0.80167	4524	0.1817	0.4745	0.383
gene-LOC108452246__gene-LOC108473620	0.81565	0.78835	4524	0.1696	0.5713	0.2969
gene-LOC108452246__gene-LOC108479058	0.6817	0.77853	4524	0.1915	0.5982	0.3202
gene-LOC108473620__gene-LOC108479058	0.72613	0.79452	4524	0.2001	0.5163	0.3875
gene-LOC108452246__gene-LOC108489687	0.65517	0.79555	4524	0.1791	0.5113	0.3503
gene-LOC108473620__gene-LOC108489687	0.63992	0.79585	4524	0.1803	0.4957	0.3637
gene-LOC108484646__gene-LOC108485282	0.99359	0.87957	468	0.1311	0.1596	0.8215
gene-LOC108488848__gene-LOC108488876	1	1	1014	0	0	0.4198
gene-LOC108453640__gene-LOC108483541	0.99346	0.8602	1836	0.0762	0.5146	0.1481
gene-LOC108461698__gene-LOC108485938	0.99467	0.7891	1125	0.1323	0.7215	0.1833
gene-LOC108459054__gene-LOC108479823	0.71809	0.97531	564	0.0248	0.0271	0.9175
gene-LOC108482831__gene-LOC108482833	1	1	387	0	0	0.4555
gene-LOC108487352__gene-LOC108489315	1	1	450	0	0	0.001
gene-LOC108454542__gene-LOC108474527	0.98198	0.8685	999	0.0539	0.5013	0.1074
gene-LOC108454542__gene-LOC108486936	0.97898	0.85072	999	0.0956	0.4811	0.1988
gene-LOC108474527__gene-LOC108486936	0.97598	0.83897	999	0.0938	0.5659	0.1657
gene-LOC108467264__gene-LOC108473766	0.93488	0.84909	1935	0.0706	0.5561	0.127
gene-LOC108453175__gene-LOC108467264	0.90698	0.72877	1935	0.1221	2.9643	0.0412
gene-LOC108453175__gene-LOC108473766	0.90698	0.73162	1935	0.13	2.4958	0.0521
gene-LOC108463449__gene-LOC108485672	0.85876	0.70833	531	0.2039	1.5846	0.1287
gene-LOC108463264__gene-LOC108463449	0.85311	0.62031	531	0.3124	4.4743	0.0698
gene-LOC108463264__gene-LOC108485672	0.88701	0.61571	531	0.2998	2.8443	0.1054
gene-LOC108481414__gene-LOC108481415	0.609	0.98573	1266	0.0212	0.0002	99
gene-LOC108453566__gene-LOC108481468	0.80806	0.81818	1266	0.115	0.5278	0.2178
gene-LOC108453566__gene-LOC108481414	0.74171	0.59105	1266	0.2926	57.0882	0.0051
gene-LOC108481414__gene-LOC108481468	0.69194	0.62329	1266	0.2797	9.7213	0.0288
gene-LOC108453566__gene-LOC108481415	0.59953	0.58893	1266	0.3032	23.3661	0.013
gene-LOC108481415__gene-LOC108481468	0.54976	0.63075	1266	0.2852	12.8364	0.0222
gene-LOC108452954__gene-LOC108489308	0.89815	0.90447	1620	0.0306	0.4322	0.0707
gene-LOC108453373__gene-LOC108489710	0.97917	0.69858	1440	0.2234	1.7736	0.126
gene-LOC108465457__gene-LOC108471068	0.99551	0.83484	2670	0.1251	0.4618	0.2708
gene-LOC108461154__gene-LOC108461816	0.99758	0.87379	1239	0.0709	0.4565	0.1552
gene-LOC108473463__gene-LOC108484413	0.97839	0.85944	1527	0.0807	0.5025	0.1606
gene-LOC108465687__gene-LOC108466000	0.51568	0.95045	861	0.0378	0.0941	0.4014
gene-LOC108458002__gene-LOC108465687	0.82578	0.7609	861	0.2075	0.7199	0.2882
gene-LOC108458002__gene-LOC108466000	0.50523	0.74023	861	0.2514	0.7508	0.3349
gene-LOC108459324__gene-LOC108488312	0.78602	0.80503	1416	0.1532	0.6029	0.2541
gene-LOC108459324__gene-LOC108478767	0.78602	0.68553	1416	0.2552	1.1988	0.2129
gene-LOC108478767__gene-LOC108488312	0.79025	0.6908	1416	0.2513	1.3078	0.1922
gene-LOC108455312__gene-LOC108478767	0.74364	0.60114	1416	0.3189	3.4771	0.0917
gene-LOC108455312__gene-LOC108459324	0.74153	0.60762	1416	0.3185	4.4008	0.0724
gene-LOC108455312__gene-LOC108488312	0.74153	0.60667	1416	0.313	7.8936	0.0396
gene-LOC108472671__gene-LOC108479600	0.98866	0.81422	1323	0.1106	0.768	0.144
gene-LOC108455115__gene-LOC108472671	0.98866	0.763	1323	0.1959	0.8011	0.2446
gene-LOC108455115__gene-LOC108479600	0.98866	0.78899	1323	0.1591	0.7014	0.2268
gene-LOC108480476__gene-LOC108483987	0.98721	0.83074	1173	0.1051	0.5704	0.1843
gene-LOC108480476__gene-LOC108485576	0.94629	0.80631	1173	0.1215	0.7665	0.1586
gene-LOC108483987__gene-LOC108485576	0.94629	0.81532	1173	0.1056	0.7194	0.1467
gene-LOC108453702__gene-LOC108468357	0.94402	0.73006	1554	0.1557	1.2353	0.126
gene-LOC108453702__gene-LOC108484783	0.80309	0.7492	1554	0.1757	1.1904	0.1476
gene-LOC108468357__gene-LOC108484783	0.79151	0.73171	1554	0.1932	1.4127	0.1368
gene-LOC108461098__gene-LOC108470504	0.99775	0.97442	1332	0.0089	0.0911	0.0976
gene-LOC108465798__gene-LOC108484049	1	1	855	0	0	0.001
gene-LOC108480610__gene-LOC108482051	0.99597	0.81781	744	0.1361	0.6193	0.2198
gene-LOC108452046__gene-LOC108455888	0.96043	0.81773	1668	0.0921	0.73	0.1262
gene-LOC108467763__gene-LOC108482233	0.98381	0.86557	741	0.0664	0.4802	0.1382
gene-LOC108464265__gene-LOC108477101	0.99595	0.86992	741	0.0619	0.4225	0.1465
gene-LOC108464265__gene-LOC108467763	0.98381	0.86968	741	0.0716	0.4248	0.1686
gene-LOC108467763__gene-LOC108477101	0.98381	0.85597	741	0.0804	0.4866	0.1652
gene-LOC108464265__gene-LOC108482233	0.99595	0.84688	741	0.0747	0.5545	0.1347
gene-LOC108477101__gene-LOC108482233	1	0.8583	741	0.0748	0.4556	0.1643
gene-LOC108455176__gene-LOC108459248	0.25429	0.66862	4023	0.2163	3.1114	0.0695
gene-LOC108451662__gene-LOC108455176	0.3572	0.5762	4023	0.4296	67.2895	0.0064
gene-LOC108451662__gene-LOC108459248	0.48471	0.58718	4023	0.4046	16.3234	0.0248
gene-LOC108458646__gene-LOC108478000	0.36689	0.59282	4023	0.4655	75.3034	0.0062
gene-LOC108458646__gene-LOC108468247	0.38926	0.55236	4023	0.3531	79.6616	0.0044
gene-LOC108468247__gene-LOC108478000	0.1387	0.61649	4023	0.4156	77.8505	0.0053
gene-LOC108451662__gene-LOC108468247	0.22148	0.48485	4023	0.6728	14.921	0.0451
gene-LOC108451662__gene-LOC108458646	0.522	0.46429	4023	0.8109	76.9729	0.0105
gene-LOC108451662__gene-LOC108478000	0.44594	0.466	4023	0.8519	9.2529	0.0921
gene-LOC108455176__gene-LOC108468247	0.28635	0.42795	4023	0.7079	12.401	0.0571
gene-LOC108455176__gene-LOC108458646	0.39299	0.44466	4023	0.7383	75.404	0.0098
gene-LOC108455176__gene-LOC108478000	0.23714	0.47799	4023	0.6501	88.176	0.0074
gene-LOC108459248__gene-LOC108468247	0.1566	0.48889	4023	0.6833	75.3704	0.0091
gene-LOC108458646__gene-LOC108459248	0.43028	0.47949	4023	0.745	5.6618	0.1316
gene-LOC108459248__gene-LOC108478000	0.36764	0.46383	4023	0.6938	16.2886	0.0426
gene-LOC108459762__gene-LOC108464449	0.91749	0.82854	909	0.1325	0.4983	0.2659
gene-LOC108459762__gene-LOC108482579	0.91749	0.80576	909	0.1657	0.5398	0.307
gene-LOC108464449__gene-LOC108482579	0.92079	0.82079	909	0.1381	0.5188	0.2662
gene-LOC108468296__gene-LOC108478473	0.98282	0.87471	1746	0.0707	0.3814	0.1854
gene-LOC108463515__gene-LOC108468296	0.98282	0.84965	1746	0.0819	0.5146	0.1592
gene-LOC108463515__gene-LOC108478473	0.98282	0.84149	1746	0.0835	0.5598	0.1491
gene-LOC108456383__gene-LOC108464174	0.99765	0.8695	1275	0.0793	0.4574	0.1734
gene-LOC108462751__gene-LOC108476961	0.99315	0.82529	438	0.1145	0.7025	0.163
gene-LOC108481198__gene-LOC108482363	0.96988	0.87164	996	0.1015	0.2942	0.3449
gene-LOC108455592__gene-LOC108481198	0.96988	0.78882	996	0.168	0.6661	0.2523
gene-LOC108455592__gene-LOC108482363	0.98795	0.7815	996	0.1613	0.7379	0.2186
gene-LOC108454111__gene-LOC108454208	1	0.93039	747	0.0055	0.3331	0.0165
gene-LOC108451800__gene-LOC108454111	1	0.91432	747	0.0172	0.3595	0.0479
gene-LOC108451800__gene-LOC108454208	1	0.91566	747	0.0185	0.3752	0.0492
gene-LOC108450017__gene-LOC108450194	0.99169	0.85847	1083	0.0976	0.416	0.2347
gene-LOC108454138__gene-LOC108476162	0.97386	0.87472	918	0.0172	0.793	0.0217
gene-LOC108452509__gene-LOC108482454	0.9837	0.80018	1104	0.1094	0.9302	0.1176
gene-LOC108461393__gene-LOC108461394	0.99728	0.88647	1104	0.0941	0.2126	0.4428
gene-LOC108452509__gene-LOC108461393	0.99185	0.74521	1104	0.1955	1.046	0.1869
gene-LOC108452509__gene-LOC108461394	0.99185	0.77717	1104	0.1477	0.9554	0.1546
gene-LOC108461393__gene-LOC108482454	0.9837	0.79282	1104	0.1588	0.7004	0.2267
gene-LOC108461394__gene-LOC108482454	0.9837	0.81215	1104	0.1276	0.6845	0.1864
gene-LOC108452793__gene-LOC108480213	0.96983	0.81284	2088	0.1737	0.4281	0.4057
gene-LOC108489108__gene-LOC108489521	0.9928	0.86417	2499	0.0918	0.4079	0.2251
gene-LOC108453501__gene-LOC108483525	0.99711	0.89952	1038	0.0204	0.4357	0.0467
gene-LOC108453501__gene-LOC108464561	0.98844	0.79922	1038	0.0483	1.8505	0.0261
gene-LOC108464561__gene-LOC108483525	0.99133	0.80564	1038	0.0454	1.6522	0.0275
gene-LOC108453811__gene-LOC108456726	0.86388	0.84347	2226	0.0817	0.5211	0.1567
gene-LOC108456726__gene-LOC108461456	0.86927	0.79328	2226	0.1027	0.8986	0.1143
gene-LOC108453811__gene-LOC108461456	0.87601	0.79179	2226	0.1114	0.7939	0.1403
gene-LOC108461456__gene-LOC108468356	0.93531	0.6902	2226	0.2506	0.9505	0.2636
gene-LOC108456726__gene-LOC108468356	0.85984	0.72309	2226	0.2504	0.8249	0.3036
gene-LOC108453811__gene-LOC108468356	0.86658	0.72628	2226	0.2511	0.7345	0.3418
gene-LOC108482287__gene-LOC108482304	0.56044	0.73203	546	0.2625	0.7483	0.3508
gene-LOC108453303__gene-LOC108455392	1	0.93065	447	0.0005	0.4579	0.001
gene-LOC108453303__gene-LOC108469890	1	0.89933	447	0.0061	0.6809	0.009
gene-LOC108455392__gene-LOC108469890	1	0.88814	447	0.006	0.947	0.0063
gene-LOC108453107__gene-LOC108469890	1	0.89262	447	0.0007	0.7204	0.001
gene-LOC108453107__gene-LOC108453303	1	0.91723	447	0.006	0.5179	0.0115
gene-LOC108453107__gene-LOC108455392	1	0.90157	447	0.0058	0.7105	0.0082
gene-LOC108453571__gene-LOC108483188	0.94073	0.84727	2784	0.1201	0.4235	0.2835
gene-LOC108473207__gene-LOC108479004	0.93046	1	906	0	0	0.001
gene-LOC108452614__gene-LOC108473207	0.92053	0.68106	906	0.2739	1.4155	0.1935
gene-LOC108452614__gene-LOC108479004	0.92053	0.68106	906	0.2739	1.4155	0.1935
gene-LOC108450653__gene-LOC108469142	0.94589	0.85593	1497	0.0592	0.6731	0.088
gene-LOC108450653__gene-LOC108464961	0.9519	0.8393	1497	0.0547	0.9294	0.0588
gene-LOC108464961__gene-LOC108469142	0.95391	0.82633	1497	0.0644	1.0507	0.0613
gene-LOC108464961__gene-LOC108487597	0.9519	0.81825	1497	0.0877	0.9819	0.0893
gene-LOC108450653__gene-LOC108487597	0.94389	0.80538	1497	0.0881	1.0748	0.082
gene-LOC108469142__gene-LOC108487597	0.9479	0.78999	1497	0.0962	1.2884	0.0747
gene-LOC108465156__gene-LOC108487597	0.9479	0.67724	1497	0.2191	3.0298	0.0723
gene-LOC108464961__gene-LOC108465156	0.95792	0.67992	1497	0.2062	2.9815	0.0692
gene-LOC108450653__gene-LOC108465156	0.9519	0.68491	1497	0.2076	2.753	0.0754
gene-LOC108465156__gene-LOC108469142	0.9499	0.67792	1497	0.2158	2.847	0.0758
gene-LOC108482133__gene-LOC108483401	1	0.98588	1416	0.0069	0.0392	0.1763
gene-LOC108481831__gene-LOC108482133	0.86017	0.86125	1416	0.1221	0.2773	0.4402
gene-LOC108481831__gene-LOC108483401	0.86017	0.85961	1416	0.1206	0.292	0.4129
gene-LOC108458910__gene-LOC108473450	0.99423	0.89937	2079	0.0369	0.3681	0.1001
gene-LOC108453808__gene-LOC108488395	0.87624	0.88701	606	0.064	0.3371	0.1899
gene-LOC108453808__gene-LOC108470672	0.83168	0.73413	606	0.1155	6.5925	0.0175
gene-LOC108470672__gene-LOC108488395	0.82673	0.74052	606	0.1254	4.2556	0.0295
gene-LOC108460868__gene-LOC108487460	1	0.89021	756	0.0485	0.4135	0.1173
gene-LOC108458324__gene-LOC108460023	0.70261	0.91163	918	0.0676	0.1917	0.3526
gene-LOC108483298__gene-LOC108483445	0.99225	0.79018	2709	0.1448	0.6952	0.2083
gene-LOC108465033__gene-LOC108479777	0.88717	0.79551	1356	0.1662	0.6137	0.2708
gene-LOC108459178__gene-LOC108459199	1	1	1341	0	0	0.3481
gene-LOC108467803__gene-LOC108468346	0.41413	0.93669	1869	0	0	0.2453
gene-LOC108467803__gene-LOC108469187	0.72231	0.92963	1869	0.0848	0.0382	2.2198
gene-LOC108468346__gene-LOC108469187	0.41252	0.90013	1869	0.0848	0.0382	2.2198
gene-LOC108468347__gene-LOC108469187	0.73515	0.77948	1869	0.1427	0.3746	0.3808
gene-LOC108467803__gene-LOC108468347	0.70947	0.79336	1869	0.1168	0.3547	0.3294
gene-LOC108468346__gene-LOC108468347	0.41091	0.80469	1869	0.1168	0.3547	0.3294
gene-LOC108451288__gene-LOC108468347	0.5008	0.73718	1869	0.1741	0.7197	0.2419
gene-LOC108451288__gene-LOC108469187	0.50401	0.74628	1869	0.2384	0.6064	0.3932
gene-LOC108451288__gene-LOC108467803	0.50401	0.74735	1869	0.2526	0.4802	0.526
gene-LOC108451288__gene-LOC108468346	0.39807	0.75403	1869	0.2526	0.4802	0.526
gene-LOC108451288__gene-LOC108451684	0.41091	0.73958	1869	0.2684	0.1459	1.8393
gene-LOC108451684__gene-LOC108468347	0.43178	0.71375	1869	0.1903	0.5687	0.3346
gene-LOC108451684__gene-LOC108469187	0.43499	0.7294	1869	0.2391	0.2798	0.8546
gene-LOC108451684__gene-LOC108467803	0.43499	0.72817	1869	0.2591	0.3236	0.8008
gene-LOC108451684__gene-LOC108468346	0.37881	0.74718	1869	0.2591	0.3236	0.8008
gene-LOC108451309__gene-LOC108451310	0.50401	0.93312	1869	0.1062	0.2178	0.4876
gene-LOC108452224__gene-LOC108488209	0.2199	0.96594	1869	0.0274	0.0353	0.7777
gene-LOC108488198__gene-LOC108488205	0.48475	0.96026	1869	0.1011	0.0284	3.5547
gene-LOC108488205__gene-LOC108488852	0.72552	0.95944	1869	0.0422	0.035	1.2028
gene-LOC108488198__gene-LOC108488852	0.56982	0.9662	1869	0.0496	0.0005	99
gene-LOC108452224__gene-LOC108488205	0.72552	0.9528	1869	0.0271	0.0003	99
gene-LOC108452224__gene-LOC108488198	0.56982	0.95869	1869	0.0635	0.0485	1.3095
gene-LOC108452224__gene-LOC108488852	0.8122	0.95982	1869	0.0124	0.0462	0.2684
gene-LOC108488205__gene-LOC108488209	0.1573	0.95578	1869	0.057	0.0357	1.5983
gene-LOC108488198__gene-LOC108488209	0.2199	0.95134	1869	0.0929	0.0452	2.0541
gene-LOC108488209__gene-LOC108488852	0.2199	0.9635	1869	0.0402	0.0794	0.5061
gene-LOC108452224__gene-LOC108488882	0.8122	0.96245	1869	0.0313	0.0003	99
gene-LOC108488209__gene-LOC108488882	0.2199	0.96107	1869	0.0607	0.0307	1.9775
gene-LOC108488205__gene-LOC108488882	0.72552	0.94912	1869	0.0433	0.0004	99
gene-LOC108488198__gene-LOC108488882	0.56982	0.95681	1869	0.1149	0.0012	99
gene-LOC108488852__gene-LOC108488882	0.8122	0.95916	1869	0.0598	0.0006	99
gene-LOC108488208__gene-LOC108488882	0.37239	0.91236	1869	0.3048	0.866	0.352
gene-LOC108452224__gene-LOC108488208	0.37239	0.90805	1869	0.3189	0.8829	0.3612
gene-LOC108488208__gene-LOC108488209	0.21669	0.8716	1869	0.3624	1.0418	0.3479
gene-LOC108488205__gene-LOC108488208	0.28732	0.88268	1869	0.3391	0.8598	0.3944
gene-LOC108488198__gene-LOC108488208	0.37239	0.90086	1869	0.4136	0.6535	0.6329
gene-LOC108488208__gene-LOC108488852	0.37239	0.90948	1869	0.3222	0.711	0.4532
gene-LOC108451309__gene-LOC108488208	0.37239	0.8204	1869	0.3766	1.5457	0.2436
gene-LOC108451309__gene-LOC108488882	0.79615	0.8172	1869	0.1603	0.4209	0.3807
gene-LOC108451309__gene-LOC108452224	0.79615	0.8125	1869	0.113	0.4728	0.2391
gene-LOC108451309__gene-LOC108488209	0.2199	0.87348	1869	0.1191	0.4778	0.2493
gene-LOC108451309__gene-LOC108488205	0.70947	0.79261	1869	0.1498	0.4582	0.327
gene-LOC108451309__gene-LOC108488198	0.55538	0.83719	1869	0.2011	0.3897	0.5159
gene-LOC108451309__gene-LOC108488852	0.79615	0.80981	1869	0.1337	0.3839	0.3482
gene-LOC108451310__gene-LOC108488208	0.25682	0.72708	1869	0.4352	2.4693	0.1762
gene-LOC108451310__gene-LOC108488882	0.48636	0.77998	1869	0.2521	0.7308	0.345
gene-LOC108451310__gene-LOC108452224	0.48636	0.77668	1869	0.1962	0.8571	0.2289
gene-LOC108451310__gene-LOC108488209	0.15088	0.81206	1869	0.2045	0.827	0.2473
gene-LOC108451310__gene-LOC108488205	0.42857	0.75905	1869	0.2392	0.7959	0.3005
gene-LOC108451310__gene-LOC108488198	0.42215	0.7858	1869	0.2957	0.6869	0.4305
gene-LOC108451310__gene-LOC108488852	0.48636	0.77558	1869	0.2164	0.7283	0.2971
gene-LOC108488218__gene-LOC108489059	0.28571	0.85768	1869	0.1915	0.5074	0.3773
gene-LOC108451305__gene-LOC108451307	0.77368	0.89419	1869	0	0	2.0002
gene-LOC108451303__gene-LOC108488194	0.75923	0.90486	1869	0.0244	0.166	0.1472
gene-LOC108451303__gene-LOC108488197	0.79294	0.93455	1869	0.0115	0.0642	0.1794
gene-LOC108488194__gene-LOC108488197	0.75441	0.88369	1869	0.03	0.1337	0.2246
gene-LOC108451324__gene-LOC108488197	0.35795	0.84006	1869	0.0265	0.0003	99
gene-LOC108451303__gene-LOC108451324	0.35795	0.84006	1869	0.0125	0.0452	0.276
gene-LOC108451324__gene-LOC108488194	0.35795	0.82063	1869	0.0412	0.0758	0.5444
gene-LOC108451301__gene-LOC108451321	0.22632	0.96217	1869	0	0	0.001
gene-LOC108451302__gene-LOC108488192	0.27287	0.96863	1869	0.0261	0.1289	0.2022
gene-LOC108451301__gene-LOC108451302	0.48636	0.85699	1869	0.0508	0.149	0.341
gene-LOC108451301__gene-LOC108488192	0.2504	0.94444	1869	0.0846	0.0746	1.1342
gene-LOC108451302__gene-LOC108451321	0.2488	0.95269	1869	0.0508	0.149	0.341
gene-LOC108451321__gene-LOC108488192	0.2488	0.93763	1869	0.0846	0.0746	1.1342
gene-LOC108451301__gene-LOC108451323	0.3114	0.91581	1869	0.0673	0.0007	99
gene-LOC108451321__gene-LOC108451323	0.2488	0.94194	1869	0.0673	0.0007	99
gene-LOC108451302__gene-LOC108451323	0.33387	0.92628	1869	0.0382	0.1424	0.2682
gene-LOC108451323__gene-LOC108488192	0.27287	0.94902	1869	0.0709	0.0721	0.9838
gene-LOC108451308__gene-LOC108451323	0.26003	0.88683	1869	0.0956	0.0414	2.3084
gene-LOC108451301__gene-LOC108451308	0.40449	0.75926	1869	0.1093	0.043	2.5444
gene-LOC108451308__gene-LOC108451321	0.22472	0.91667	1869	0.1093	0.043	2.5444
gene-LOC108451302__gene-LOC108451308	0.42857	0.87516	1869	0.052	0.193	0.2692
gene-LOC108451308__gene-LOC108488192	0.23596	0.92744	1869	0.0864	0.1104	0.7823
gene-LOC108451308__gene-LOC108451324	0.27929	0.82759	1869	0.0701	0.0734	0.9559
gene-LOC108451323__gene-LOC108451324	0.31942	0.85595	1869	0.0566	0.0351	1.6147
gene-LOC108451301__gene-LOC108451324	0.33387	0.80288	1869	0.0698	0.037	1.887
gene-LOC108451321__gene-LOC108451324	0.2488	0.90323	1869	0.0698	0.037	1.887
gene-LOC108451302__gene-LOC108451324	0.35795	0.80867	1869	0.0373	0.1046	0.3562
gene-LOC108451324__gene-LOC108488192	0.27287	0.90392	1869	0.0704	0.0366	1.9229
gene-LOC108451308__gene-LOC108488197	0.48796	0.87719	1869	0.0662	0.088	0.7518
gene-LOC108451323__gene-LOC108488197	0.33547	0.89314	1869	0.0478	0.0575	0.8322
gene-LOC108451301__gene-LOC108488197	0.50241	0.81044	1869	0.0626	0.0524	1.1948
gene-LOC108451321__gene-LOC108488197	0.2488	0.91398	1869	0.0626	0.0524	1.1948
gene-LOC108451302__gene-LOC108488197	0.52488	0.90112	1869	0.027	0.1922	0.1407
gene-LOC108488192__gene-LOC108488197	0.27287	0.9098	1869	0.0612	0.0578	1.0585
gene-LOC108451303__gene-LOC108451308	0.48796	0.87171	1869	0.0514	0.1464	0.3513
gene-LOC108451303__gene-LOC108451323	0.33547	0.89314	1869	0.038	0.0956	0.3973
gene-LOC108451301__gene-LOC108451303	0.50241	0.81044	1869	0.0505	0.1009	0.5004
gene-LOC108451303__gene-LOC108451321	0.2488	0.91183	1869	0.0505	0.1009	0.5004
gene-LOC108451302__gene-LOC108451303	0.52488	0.90316	1869	0.0233	0.219	0.1062
gene-LOC108451303__gene-LOC108488192	0.27287	0.90784	1869	0.0506	0.1007	0.5022
gene-LOC108451308__gene-LOC108488194	0.49117	0.87037	1869	0.08	0.0902	0.8872
gene-LOC108451323__gene-LOC108488194	0.33547	0.89952	1869	0.04	0.0389	1.0291
gene-LOC108451301__gene-LOC108488194	0.50241	0.81896	1869	0.0526	0.0418	1.2587
gene-LOC108451321__gene-LOC108488194	0.2488	0.92043	1869	0.0526	0.0418	1.2587
gene-LOC108451302__gene-LOC108488194	0.52488	0.91437	1869	0.0243	0.1683	0.1444
gene-LOC108488192__gene-LOC108488194	0.27287	0.91961	1869	0.0287	0.0979	0.2932
gene-LOC108451304__gene-LOC108451324	0.28892	0.8037	1869	0.0958	0.1307	0.7333
gene-LOC108451304__gene-LOC108488197	0.35474	0.87179	1869	0.0926	0.1457	0.6353
gene-LOC108451303__gene-LOC108451304	0.35474	0.87481	1869	0.0779	0.2089	0.3732
gene-LOC108451304__gene-LOC108488194	0.35474	0.8733	1869	0.106	0.0983	1.0788
gene-LOC108451304__gene-LOC108451308	0.26324	0.82114	1869	0.1102	0.132	0.8349
gene-LOC108451304__gene-LOC108451323	0.28571	0.88764	1869	0.1233	0.0904	1.3634
gene-LOC108451301__gene-LOC108451304	0.33387	0.88782	1869	0.1203	0.0991	1.2139
gene-LOC108451304__gene-LOC108451321	0.20225	0.92063	1869	0.1203	0.0991	1.2139
gene-LOC108451302__gene-LOC108451304	0.35634	0.89489	1869	0.1096	0.1862	0.5885
gene-LOC108451304__gene-LOC108488192	0.22472	0.91667	1869	0.1253	0.1863	0.6722
gene-LOC108451304__gene-LOC108451305	0.34189	0.88263	1869	0.1127	0.0383	2.9426
gene-LOC108451305__gene-LOC108451324	0.33547	0.78788	1869	0.0857	0.1643	0.5216
gene-LOC108451305__gene-LOC108488197	0.76886	0.85108	1869	0.0813	0.1834	0.4435
gene-LOC108451303__gene-LOC108451305	0.77207	0.86902	1869	0.0661	0.2477	0.2669
gene-LOC108451305__gene-LOC108488194	0.73355	0.83662	1869	0.0952	0.1342	0.7097
gene-LOC108451305__gene-LOC108451308	0.46549	0.85287	1869	0.0993	0.1639	0.6062
gene-LOC108451305__gene-LOC108451323	0.31461	0.88605	1869	0.0786	0.1443	0.5448
gene-LOC108451301__gene-LOC108451305	0.48154	0.79111	1869	0.1268	0.1305	0.9711
gene-LOC108451305__gene-LOC108451321	0.23756	0.89865	1869	0.1268	0.1305	0.9711
gene-LOC108451302__gene-LOC108451305	0.50401	0.89597	1869	0.0984	0.229	0.4299
gene-LOC108451305__gene-LOC108488192	0.2504	0.89957	1869	0.1309	0.2169	0.6034
gene-LOC108451304__gene-LOC108451307	0.35634	0.88589	1869	0.1127	0.0383	2.9426
gene-LOC108451307__gene-LOC108451324	0.35795	0.78475	1869	0.0857	0.1643	0.5216
gene-LOC108451307__gene-LOC108488197	0.79294	0.86775	1869	0.0813	0.1834	0.4435
gene-LOC108451303__gene-LOC108451307	0.79615	0.87231	1869	0.0661	0.2477	0.2669
gene-LOC108451307__gene-LOC108488194	0.76083	0.83474	1869	0.0952	0.1342	0.7097
gene-LOC108451307__gene-LOC108451308	0.48796	0.86623	1869	0.0993	0.1639	0.6062
gene-LOC108451307__gene-LOC108451323	0.33708	0.89048	1869	0.0786	0.1443	0.5448
gene-LOC108451301__gene-LOC108451307	0.50401	0.79299	1869	0.1268	0.1305	0.9711
gene-LOC108451307__gene-LOC108451321	0.2488	0.90108	1869	0.1268	0.1305	0.9711
gene-LOC108451302__gene-LOC108451307	0.52648	0.88821	1869	0.0984	0.229	0.4299
gene-LOC108451307__gene-LOC108488192	0.27287	0.89804	1869	0.1309	0.2169	0.6034
gene-LOC108451305__gene-LOC108489059	0.30819	0.87847	1869	0.0526	0.3598	0.1462
gene-LOC108451307__gene-LOC108489059	0.33066	0.88188	1869	0.0526	0.3598	0.1462
gene-LOC108451304__gene-LOC108489059	0.27608	0.87209	1869	0.1306	0.2727	0.4787
gene-LOC108451324__gene-LOC108489059	0.30979	0.84111	1869	0.0832	0.3446	0.2414
gene-LOC108488197__gene-LOC108489059	0.32905	0.86504	1869	0.0803	0.3725	0.2155
gene-LOC108451303__gene-LOC108489059	0.32905	0.86179	1869	0.0657	0.4537	0.1447
gene-LOC108488194__gene-LOC108489059	0.32905	0.86179	1869	0.0964	0.413	0.2335
gene-LOC108451308__gene-LOC108489059	0.26645	0.82329	1869	0.0985	0.3912	0.2517
gene-LOC108451323__gene-LOC108489059	0.32424	0.89604	1869	0.0806	0.4241	0.1901
gene-LOC108451301__gene-LOC108489059	0.30819	0.86111	1869	0.1283	0.4079	0.3146
gene-LOC108451321__gene-LOC108489059	0.2488	0.88602	1869	0.1283	0.4079	0.3146
gene-LOC108451302__gene-LOC108489059	0.33066	0.8835	1869	0.0968	0.4133	0.2342
gene-LOC108488192__gene-LOC108489059	0.27287	0.88824	1869	0.1285	0.3965	0.324
gene-LOC108451305__gene-LOC108488218	0.47673	0.70819	1869	0.1879	0.3874	0.4849
gene-LOC108451307__gene-LOC108488218	0.4992	0.70418	1869	0.1879	0.3874	0.4849
gene-LOC108451304__gene-LOC108488218	0.3114	0.85052	1869	0.2433	0.4476	0.5436
gene-LOC108451324__gene-LOC108488218	0.313	0.74701	1869	0.19	0.3762	0.5051
gene-LOC108488197__gene-LOC108488218	0.49759	0.72043	1869	0.1821	0.4083	0.4459
gene-LOC108451303__gene-LOC108488218	0.4992	0.7149	1869	0.1721	0.4918	0.35
gene-LOC108488194__gene-LOC108488218	0.4992	0.71275	1869	0.2029	0.4567	0.4444
gene-LOC108451308__gene-LOC108488218	0.38202	0.65546	1869	0.2229	0.5441	0.4096
gene-LOC108451323__gene-LOC108488218	0.28892	0.85	1869	0.2178	0.3022	0.7205
gene-LOC108451301__gene-LOC108488218	0.44783	0.73118	1869	0.2081	0.4365	0.4767
gene-LOC108451321__gene-LOC108488218	0.20385	0.86614	1869	0.2081	0.4365	0.4767
gene-LOC108451302__gene-LOC108488218	0.47833	0.74497	1869	0.1823	0.5207	0.3501
gene-LOC108488192__gene-LOC108488218	0.22793	0.88263	1869	0.2233	0.4451	0.5017
gene-LOC108451309__gene-LOC108489059	0.33066	0.84951	1869	0.1132	0.4789	0.2364
gene-LOC108451309__gene-LOC108488218	0.49599	0.69579	1869	0.1648	0.4838	0.3407
gene-LOC108451305__gene-LOC108451309	0.75441	0.75461	1869	0.1002	0.4027	0.2489
gene-LOC108451307__gene-LOC108451309	0.7817	0.76044	1869	0.1002	0.4027	0.2489
gene-LOC108451304__gene-LOC108451309	0.35634	0.81381	1869	0.1756	0.4911	0.3575
gene-LOC108451309__gene-LOC108451324	0.35795	0.75934	1869	0.1395	0.5754	0.2424
gene-LOC108451309__gene-LOC108488197	0.77368	0.77109	1869	0.1334	0.5869	0.2272
gene-LOC108451303__gene-LOC108451309	0.77689	0.76722	1869	0.1175	0.7256	0.1619
gene-LOC108451309__gene-LOC108488194	0.76244	0.75719	1869	0.152	0.6223	0.2443
gene-LOC108451308__gene-LOC108451309	0.47191	0.77211	1869	0.1889	0.6913	0.2732
gene-LOC108451309__gene-LOC108451323	0.33708	0.83968	1869	0.1678	0.4541	0.3695
gene-LOC108451301__gene-LOC108451309	0.49759	0.74731	1869	0.1568	0.614	0.2554
gene-LOC108451309__gene-LOC108451321	0.2488	0.84516	1869	0.1568	0.614	0.2554
gene-LOC108451302__gene-LOC108451309	0.52327	0.84151	1869	0.1532	0.6578	0.2329
gene-LOC108451309__gene-LOC108488192	0.27287	0.85294	1869	0.1831	0.6386	0.2868
gene-LOC108451310__gene-LOC108489059	0.22632	0.79669	1869	0.1968	0.8394	0.2344
gene-LOC108451310__gene-LOC108488218	0.36276	0.63127	1869	0.2097	1.0163	0.2063
gene-LOC108451305__gene-LOC108451310	0.47833	0.73154	1869	0.2219	0.7557	0.2936
gene-LOC108451307__gene-LOC108451310	0.49278	0.74159	1869	0.2219	0.7557	0.2936
gene-LOC108451304__gene-LOC108451310	0.27287	0.75686	1869	0.273	0.834	0.3273
gene-LOC108451310__gene-LOC108451324	0.23274	0.71034	1869	0.2429	0.8002	0.3035
gene-LOC108451310__gene-LOC108488197	0.49117	0.74292	1869	0.2313	0.8412	0.275
gene-LOC108451303__gene-LOC108451310	0.49117	0.73856	1869	0.2112	1.1032	0.1914
gene-LOC108451310__gene-LOC108488194	0.49117	0.74292	1869	0.2528	0.7401	0.3416
gene-LOC108451308__gene-LOC108451310	0.38684	0.72337	1869	0.3018	0.9246	0.3264
gene-LOC108451310__gene-LOC108451323	0.2199	0.80779	1869	0.2738	0.623	0.4395
gene-LOC108451301__gene-LOC108451310	0.36437	0.65932	1869	0.2629	0.8278	0.3176
gene-LOC108451310__gene-LOC108451321	0.15249	0.77895	1869	0.2629	0.8278	0.3176
gene-LOC108451302__gene-LOC108451310	0.39005	0.77778	1869	0.2407	1.0394	0.2316
gene-LOC108451310__gene-LOC108488192	0.17335	0.79321	1869	0.2939	0.6146	0.4782
gene-LOC108488208__gene-LOC108489059	0.32103	0.84833	1869	0.3077	0.9383	0.328
gene-LOC108488208__gene-LOC108488218	0.32745	0.84804	1869	0.4607	1.4618	0.3151
gene-LOC108451305__gene-LOC108488208	0.34992	0.8211	1869	0.2975	2.3241	0.128
gene-LOC108451307__gene-LOC108488208	0.37239	0.81753	1869	0.2975	2.3241	0.128
gene-LOC108451304__gene-LOC108488208	0.32424	0.80363	1869	0.4317	1.3958	0.3093
gene-LOC108451324__gene-LOC108488208	0.32584	0.76355	1869	0.3965	1.0087	0.3931
gene-LOC108488197__gene-LOC108488208	0.37079	0.82107	1869	0.3903	1.0827	0.3605
gene-LOC108451303__gene-LOC108488208	0.37079	0.82107	1869	0.3697	1.0429	0.3545
gene-LOC108488194__gene-LOC108488208	0.37079	0.82395	1869	0.3954	1.3084	0.3022
gene-LOC108451308__gene-LOC108488208	0.27929	0.77395	1869	0.3938	1.1619	0.3389
gene-LOC108451323__gene-LOC108488208	0.33066	0.81877	1869	0.3955	1.1404	0.3468
gene-LOC108451301__gene-LOC108488208	0.34992	0.8104	1869	0.4534	1.2263	0.3698
gene-LOC108451321__gene-LOC108488208	0.24559	0.81046	1869	0.4534	1.2263	0.3698
gene-LOC108451302__gene-LOC108488208	0.37239	0.83477	1869	0.4122	1.4734	0.2798
gene-LOC108488192__gene-LOC108488208	0.26966	0.83532	1869	0.4204	1.0573	0.3976
gene-LOC108488882__gene-LOC108489059	0.33066	0.89806	1869	0.0319	0.0674	0.473
gene-LOC108488218__gene-LOC108488882	0.49759	0.72473	1869	0.1955	0.3326	0.5876
gene-LOC108451305__gene-LOC108488882	0.75762	0.75565	1869	0.0676	0.2875	0.2352
gene-LOC108451307__gene-LOC108488882	0.78491	0.74915	1869	0.0676	0.2875	0.2352
gene-LOC108451304__gene-LOC108488882	0.35634	0.83033	1869	0.1497	0.2127	0.7036
gene-LOC108451324__gene-LOC108488882	0.35795	0.79223	1869	0.1002	0.2753	0.3639
gene-LOC108488197__gene-LOC108488882	0.77689	0.76928	1869	0.0962	0.3002	0.3203
gene-LOC108451303__gene-LOC108488882	0.7801	0.76063	1869	0.0807	0.3734	0.2162
gene-LOC108488194__gene-LOC108488882	0.76726	0.75105	1869	0.1131	0.341	0.3318
gene-LOC108451308__gene-LOC108488882	0.47673	0.79237	1869	0.1173	0.3756	0.3123
gene-LOC108451323__gene-LOC108488882	0.33708	0.8619	1869	0.0961	0.3521	0.273
gene-LOC108451301__gene-LOC108488882	0.49438	0.77273	1869	0.1468	0.3355	0.4375
gene-LOC108451321__gene-LOC108488882	0.2488	0.87957	1869	0.1468	0.3355	0.4375
gene-LOC108451302__gene-LOC108488882	0.52648	0.85976	1869	0.1146	0.3388	0.3384
gene-LOC108488192__gene-LOC108488882	0.27287	0.8902	1869	0.1473	0.3251	0.453
gene-LOC108452224__gene-LOC108489059	0.33066	0.90615	1869	0.0001	0.1214	0.001
gene-LOC108452224__gene-LOC108488218	0.49759	0.72903	1869	0.1922	0.3348	0.5741
gene-LOC108451305__gene-LOC108452224	0.75762	0.75565	1869	0.0606	0.3173	0.1909
gene-LOC108451307__gene-LOC108452224	0.78491	0.74642	1869	0.0606	0.3173	0.1909
gene-LOC108451304__gene-LOC108452224	0.35634	0.83784	1869	0.1446	0.2231	0.6484
gene-LOC108451324__gene-LOC108452224	0.35795	0.79073	1869	0.0939	0.2957	0.3176
gene-LOC108452224__gene-LOC108488197	0.77689	0.76377	1869	0.0898	0.3247	0.2767
gene-LOC108451303__gene-LOC108452224	0.7801	0.7572	1869	0.0739	0.4053	0.1824
gene-LOC108452224__gene-LOC108488194	0.76726	0.74965	1869	0.1068	0.3635	0.2938
gene-LOC108451308__gene-LOC108452224	0.47673	0.789	1869	0.112	0.3913	0.2862
gene-LOC108451323__gene-LOC108452224	0.33708	0.87143	1869	0.0896	0.3789	0.2365
gene-LOC108451301__gene-LOC108452224	0.49438	0.77706	1869	0.1405	0.3534	0.3974
gene-LOC108451321__gene-LOC108452224	0.2488	0.88387	1869	0.1405	0.3534	0.3974
gene-LOC108451302__gene-LOC108452224	0.52648	0.85772	1869	0.1096	0.3538	0.3096
gene-LOC108452224__gene-LOC108488192	0.27287	0.89216	1869	0.142	0.3398	0.4179
gene-LOC108488209__gene-LOC108489059	0.2199	0.92457	1869	0.0245	0.1652	0.1481
gene-LOC108488209__gene-LOC108488218	0.19743	0.88076	1869	0.2054	0.3417	0.6011
gene-LOC108451305__gene-LOC108488209	0.19743	0.87805	1869	0.0917	0.3565	0.2573
gene-LOC108451307__gene-LOC108488209	0.2199	0.88321	1869	0.0917	0.3565	0.2573
gene-LOC108451304__gene-LOC108488209	0.17175	0.88162	1869	0.1096	0.4515	0.2427
gene-LOC108451324__gene-LOC108488209	0.2199	0.85888	1869	0.0936	0.4832	0.1936
gene-LOC108488197__gene-LOC108488209	0.2199	0.87348	1869	0.0896	0.5206	0.1722
gene-LOC108451303__gene-LOC108488209	0.2199	0.86861	1869	0.0737	0.6221	0.1184
gene-LOC108488194__gene-LOC108488209	0.2199	0.86861	1869	0.1071	0.5516	0.1941
gene-LOC108451308__gene-LOC108488209	0.21348	0.87218	1869	0.1122	0.5964	0.1882
gene-LOC108451323__gene-LOC108488209	0.2199	0.88321	1869	0.1227	0.4161	0.2948
gene-LOC108451301__gene-LOC108488209	0.19743	0.8645	1869	0.1417	0.5381	0.2634
gene-LOC108451321__gene-LOC108488209	0.20867	0.8641	1869	0.1417	0.5381	0.2634
gene-LOC108451302__gene-LOC108488209	0.2199	0.88078	1869	0.1095	0.5437	0.2013
gene-LOC108488192__gene-LOC108488209	0.2199	0.86861	1869	0.1434	0.5147	0.2787
gene-LOC108488205__gene-LOC108489059	0.24559	0.87582	1869	0.0241	0.116	0.2079
gene-LOC108488205__gene-LOC108488218	0.45746	0.70526	1869	0.1678	0.371	0.4523
gene-LOC108451305__gene-LOC108488205	0.67255	0.72792	1869	0.0741	0.3252	0.2278
gene-LOC108451307__gene-LOC108488205	0.69984	0.72171	1869	0.0741	0.3252	0.2278
gene-LOC108451304__gene-LOC108488205	0.27127	0.80868	1869	0.1597	0.2294	0.6962
gene-LOC108451324__gene-LOC108488205	0.27287	0.76863	1869	0.1076	0.3033	0.3548
gene-LOC108488197__gene-LOC108488205	0.69181	0.74169	1869	0.1033	0.3312	0.3119
gene-LOC108451303__gene-LOC108488205	0.69502	0.73518	1869	0.0872	0.4112	0.212
gene-LOC108488194__gene-LOC108488205	0.68218	0.72314	1869	0.1205	0.3705	0.3252
gene-LOC108451308__gene-LOC108488205	0.39165	0.76776	1869	0.1065	0.4236	0.2515
gene-LOC108451323__gene-LOC108488205	0.25201	0.85138	1869	0.1028	0.3856	0.2666
gene-LOC108451301__gene-LOC108488205	0.41413	0.74548	1869	0.1554	0.3594	0.4323
gene-LOC108451321__gene-LOC108488205	0.16372	0.87908	1869	0.1554	0.3594	0.4323
gene-LOC108451302__gene-LOC108488205	0.44141	0.83636	1869	0.1034	0.3897	0.2653
gene-LOC108488192__gene-LOC108488205	0.1878	0.89174	1869	0.1363	0.3682	0.3703
gene-LOC108488198__gene-LOC108489059	0.33066	0.8932	1869	0.0635	0.0494	1.2852
gene-LOC108488198__gene-LOC108488218	0.47512	0.72973	1869	0.2964	0.3813	0.7775
gene-LOC108451305__gene-LOC108488198	0.54254	0.8215	1869	0.13	0.2779	0.4677
gene-LOC108451307__gene-LOC108488198	0.56501	0.81629	1869	0.13	0.2779	0.4677
gene-LOC108451304__gene-LOC108488198	0.35634	0.82132	1869	0.2244	0.2082	1.0777
gene-LOC108451324__gene-LOC108488198	0.35795	0.78326	1869	0.1673	0.2699	0.6197
gene-LOC108488197__gene-LOC108488198	0.5634	0.82906	1869	0.1613	0.2895	0.5573
gene-LOC108451303__gene-LOC108488198	0.5634	0.82811	1869	0.1433	0.36	0.3979
gene-LOC108488194__gene-LOC108488198	0.5634	0.82906	1869	0.1813	0.3287	0.5517
gene-LOC108451308__gene-LOC108488198	0.4703	0.78726	1869	0.1862	0.3685	0.5053
gene-LOC108451323__gene-LOC108488198	0.33387	0.85897	1869	0.1489	0.3199	0.4657
gene-LOC108451301__gene-LOC108488198	0.48796	0.77083	1869	0.206	0.3634	0.567
gene-LOC108451321__gene-LOC108488198	0.2488	0.86452	1869	0.206	0.3634	0.567
gene-LOC108451302__gene-LOC108488198	0.52327	0.8456	1869	0.1832	0.3296	0.556
gene-LOC108488192__gene-LOC108488198	0.27287	0.87451	1869	0.22	0.3159	0.6964
gene-LOC108488852__gene-LOC108489059	0.33066	0.90129	1869	0.0124	0.047	0.2636
gene-LOC108488218__gene-LOC108488852	0.49759	0.71828	1869	0.2127	0.4015	0.5297
gene-LOC108451305__gene-LOC108488852	0.75762	0.75071	1869	0.0704	0.2611	0.2695
gene-LOC108451307__gene-LOC108488852	0.78491	0.74369	1869	0.0704	0.2611	0.2695
gene-LOC108451304__gene-LOC108488852	0.35634	0.83033	1869	0.1543	0.2007	0.7689
gene-LOC108451324__gene-LOC108488852	0.35795	0.79522	1869	0.1032	0.2591	0.3984
gene-LOC108488197__gene-LOC108488852	0.77689	0.7624	1869	0.0984	0.2825	0.3482
gene-LOC108451303__gene-LOC108488852	0.7801	0.75446	1869	0.0823	0.3538	0.2327
gene-LOC108488194__gene-LOC108488852	0.76726	0.74338	1869	0.1155	0.3231	0.3576
gene-LOC108451308__gene-LOC108488852	0.47673	0.79125	1869	0.1194	0.3574	0.3342
gene-LOC108451323__gene-LOC108488852	0.33708	0.86508	1869	0.0978	0.3356	0.2913
gene-LOC108451301__gene-LOC108488852	0.49438	0.77381	1869	0.1357	0.365	0.3716
gene-LOC108451321__gene-LOC108488852	0.2488	0.87957	1869	0.1357	0.365	0.3716
gene-LOC108451302__gene-LOC108488852	0.52648	0.85264	1869	0.117	0.3219	0.3636
gene-LOC108488192__gene-LOC108488852	0.27287	0.88824	1869	0.1498	0.3117	0.4807
gene-LOC108451309__gene-LOC108451684	0.44141	0.59636	1869	0.2884	0.965	0.2988
gene-LOC108451310__gene-LOC108451684	0.30819	0.56076	1869	0.4619	1.1601	0.3982
gene-LOC108451684__gene-LOC108488208	0.34831	0.60522	1869	0.5545	4.0863	0.1357
gene-LOC108451684__gene-LOC108488882	0.44141	0.59515	1869	0.3919	1.6102	0.2434
gene-LOC108451684__gene-LOC108452224	0.44141	0.6	1869	0.3724	1.745	0.2134
gene-LOC108451684__gene-LOC108488209	0.2199	0.67153	1869	0.3605	1.4462	0.2493
gene-LOC108451684__gene-LOC108488205	0.35634	0.57958	1869	0.3965	1.7175	0.2309
gene-LOC108451684__gene-LOC108488198	0.4382	0.5873	1869	0.4505	2.4386	0.1848
gene-LOC108451684__gene-LOC108488852	0.44141	0.59152	1869	0.3844	1.9444	0.1977
gene-LOC108451684__gene-LOC108489059	0.32584	0.63054	1869	0.3708	1.7968	0.2064
gene-LOC108451684__gene-LOC108488218	0.3756	0.56695	1869	0.4297	1.6523	0.26
gene-LOC108451305__gene-LOC108451684	0.41894	0.58748	1869	0.3366	1.3278	0.2535
gene-LOC108451307__gene-LOC108451684	0.44141	0.59152	1869	0.3366	1.3278	0.2535
gene-LOC108451304__gene-LOC108451684	0.30819	0.60417	1869	0.4699	1.9628	0.2394
gene-LOC108451324__gene-LOC108451684	0.34992	0.57034	1869	0.3935	1.6901	0.2328
gene-LOC108451684__gene-LOC108488197	0.43981	0.58881	1869	0.3436	1.6185	0.2123
gene-LOC108451303__gene-LOC108451684	0.43981	0.58881	1869	0.3544	2.1474	0.165
gene-LOC108451684__gene-LOC108488194	0.43981	0.59611	1869	0.3585	1.3128	0.2731
gene-LOC108451308__gene-LOC108451684	0.34831	0.57911	1869	0.3745	1.4992	0.2498
gene-LOC108451323__gene-LOC108451684	0.33387	0.62821	1869	0.3601	1.413	0.2548
gene-LOC108451301__gene-LOC108451684	0.39647	0.56545	1869	0.4455	1.3124	0.3394
gene-LOC108451321__gene-LOC108451684	0.2488	0.65806	1869	0.4455	1.3124	0.3394
gene-LOC108451302__gene-LOC108451684	0.42055	0.6056	1869	0.3781	2.1693	0.1743
gene-LOC108451684__gene-LOC108488192	0.27287	0.64902	1869	0.3996	1.6403	0.2436
gene-LOC108451288__gene-LOC108451309	0.4992	0.59807	1869	0.2808	1.3472	0.2084
gene-LOC108451288__gene-LOC108451310	0.34992	0.57187	1869	0.3167	2.2994	0.1377
gene-LOC108451288__gene-LOC108488208	0.35634	0.62462	1869	0.5069	77.2791	0.0066
gene-LOC108451288__gene-LOC108488882	0.4992	0.59914	1869	0.4279	1.6521	0.259
gene-LOC108451288__gene-LOC108452224	0.4992	0.60557	1869	0.4078	1.7697	0.2305
gene-LOC108451288__gene-LOC108488209	0.20867	0.65897	1869	0.4141	1.7319	0.2391
gene-LOC108451288__gene-LOC108488205	0.41413	0.56977	1869	0.4338	1.7278	0.251
gene-LOC108451288__gene-LOC108488198	0.47191	0.61224	1869	0.4602	1.5881	0.2898
gene-LOC108451288__gene-LOC108488852	0.4992	0.60129	1869	0.4313	1.5359	0.2808
gene-LOC108451288__gene-LOC108489059	0.31942	0.62814	1869	0.4044	1.8488	0.2187
gene-LOC108451288__gene-LOC108488218	0.43018	0.54726	1869	0.3831	1.1961	0.3203
gene-LOC108451288__gene-LOC108451305	0.48315	0.5969	1869	0.3467	1.6104	0.2153
gene-LOC108451288__gene-LOC108451307	0.4992	0.59057	1869	0.3467	1.6104	0.2153
gene-LOC108451288__gene-LOC108451304	0.32263	0.61194	1869	0.4298	2.6386	0.1629
gene-LOC108451288__gene-LOC108451324	0.34189	0.5759	1869	0.4086	2.0324	0.2011
gene-LOC108451288__gene-LOC108488197	0.49759	0.5914	1869	0.3577	1.9462	0.1838
gene-LOC108451288__gene-LOC108451303	0.49759	0.58495	1869	0.3669	2.2675	0.1618
gene-LOC108451288__gene-LOC108488194	0.49759	0.5957	1869	0.3779	1.6664	0.2268
gene-LOC108451288__gene-LOC108451308	0.37721	0.58865	1869	0.4147	1.7748	0.2337
gene-LOC108451288__gene-LOC108451323	0.32584	0.62397	1869	0.4065	1.6829	0.2416
gene-LOC108451288__gene-LOC108451301	0.44462	0.55596	1869	0.3797	1.9355	0.1962
gene-LOC108451288__gene-LOC108451321	0.23917	0.65324	1869	0.3797	1.9355	0.1962
gene-LOC108451288__gene-LOC108451302	0.47191	0.60884	1869	0.3948	2.45	0.1611
gene-LOC108451288__gene-LOC108488192	0.26164	0.64008	1869	0.42	1.9585	0.2145
gene-LOC108451309__gene-LOC108468347	0.69984	0.55275	1869	0.1973	1.6375	0.1205
gene-LOC108451310__gene-LOC108468347	0.43178	0.55638	1869	0.2917	1.9278	0.1513
gene-LOC108468347__gene-LOC108488208	0.36758	0.60844	1869	0.5183	5.4746	0.0947
gene-LOC108468347__gene-LOC108488882	0.70947	0.53243	1869	0.3527	1.6166	0.2182
gene-LOC108452224__gene-LOC108468347	0.70787	0.53893	1869	0.3397	1.7208	0.1974
gene-LOC108468347__gene-LOC108488209	0.2199	0.67397	1869	0.3297	2.0248	0.1628
gene-LOC108468347__gene-LOC108488205	0.62279	0.50687	1869	0.3605	1.7579	0.2051
gene-LOC108468347__gene-LOC108488198	0.52648	0.57927	1869	0.3779	2.321	0.1628
gene-LOC108468347__gene-LOC108488852	0.70787	0.53137	1869	0.3457	1.9254	0.1795
gene-LOC108468347__gene-LOC108489059	0.33066	0.65049	1869	0.3349	1.7556	0.1908
gene-LOC108468347__gene-LOC108488218	0.46067	0.53659	1869	0.3117	1.3666	0.2281
gene-LOC108451305__gene-LOC108468347	0.68539	0.54254	1869	0.2709	1.8139	0.1494
gene-LOC108451307__gene-LOC108468347	0.71268	0.54204	1869	0.2709	1.8139	0.1494
gene-LOC108451304__gene-LOC108468347	0.33387	0.61218	1869	0.3678	3.2095	0.1146
gene-LOC108451324__gene-LOC108468347	0.35313	0.61818	1869	0.3461	1.7854	0.1938
gene-LOC108468347__gene-LOC108488197	0.70787	0.54422	1869	0.3339	1.7004	0.1964
gene-LOC108451303__gene-LOC108468347	0.70787	0.54422	1869	0.3271	1.3175	0.2482
gene-LOC108468347__gene-LOC108488194	0.68539	0.54489	1869	0.3612	1.7718	0.2039
gene-LOC108451308__gene-LOC108468347	0.44302	0.58092	1869	0.3574	1.7157	0.2083
gene-LOC108451323__gene-LOC108468347	0.33708	0.65079	1869	0.3555	1.7505	0.2031
gene-LOC108451301__gene-LOC108468347	0.46228	0.56481	1869	0.3674	1.8839	0.195
gene-LOC108451321__gene-LOC108468347	0.2488	0.67957	1869	0.3674	1.8839	0.195
gene-LOC108451302__gene-LOC108468347	0.48796	0.60965	1869	0.3503	2.1563	0.1624
gene-LOC108468347__gene-LOC108488192	0.27287	0.66471	1869	0.397	1.6635	0.2387
gene-LOC108451309__gene-LOC108469187	0.70947	0.54299	1869	0.3493	0.5495	0.6357
gene-LOC108451310__gene-LOC108469187	0.44623	0.54077	1869	0.4784	0.751	0.637
gene-LOC108469187__gene-LOC108488208	0.36758	0.61281	1869	0.6709	2.6599	0.2522
gene-LOC108469187__gene-LOC108488882	0.71108	0.52897	1869	0.4661	1.2112	0.3848
gene-LOC108452224__gene-LOC108469187	0.70947	0.53318	1869	0.507	1.246	0.4069
gene-LOC108469187__gene-LOC108488209	0.2199	0.65207	1869	0.5033	1.4399	0.3495
gene-LOC108469187__gene-LOC108488205	0.6244	0.50557	1869	0.5372	1.2227	0.4394
gene-LOC108469187__gene-LOC108488198	0.53451	0.57257	1869	0.5013	1.7121	0.2928
gene-LOC108469187__gene-LOC108488852	0.70947	0.52866	1869	0.5214	1.3854	0.3763
gene-LOC108469187__gene-LOC108489059	0.33066	0.63592	1869	0.4968	1.3417	0.3703
gene-LOC108469187__gene-LOC108488218	0.4687	0.55137	1869	0.4573	1.2301	0.3718
gene-LOC108451305__gene-LOC108469187	0.69984	0.52752	1869	0.4482	1.3109	0.3419
gene-LOC108451307__gene-LOC108469187	0.72713	0.52686	1869	0.4482	1.3109	0.3419
gene-LOC108451304__gene-LOC108469187	0.33868	0.61137	1869	0.5238	1.6084	0.3257
gene-LOC108451324__gene-LOC108469187	0.35313	0.5697	1869	0.5558	1.2536	0.4434
gene-LOC108469187__gene-LOC108488197	0.72231	0.52741	1869	0.4964	1.2054	0.4118
gene-LOC108451303__gene-LOC108469187	0.72231	0.52148	1869	0.5042	1.6099	0.3132
gene-LOC108469187__gene-LOC108488194	0.69342	0.53935	1869	0.5162	1.2722	0.4057
gene-LOC108451308__gene-LOC108469187	0.45425	0.55477	1869	0.5588	1.1282	0.4953
gene-LOC108451323__gene-LOC108469187	0.33708	0.62698	1869	0.541	1.3788	0.3924
gene-LOC108451301__gene-LOC108469187	0.47673	0.54545	1869	0.5702	1.3936	0.4092
gene-LOC108451321__gene-LOC108469187	0.2488	0.64301	1869	0.5702	1.3936	0.4092
gene-LOC108451302__gene-LOC108469187	0.49599	0.60194	1869	0.5298	1.5859	0.3341
gene-LOC108469187__gene-LOC108488192	0.27287	0.63529	1869	0.58	1.2387	0.4682
gene-LOC108451309__gene-LOC108467803	0.68379	0.55556	1869	0.3151	0.6588	0.4783
gene-LOC108451310__gene-LOC108467803	0.44462	0.54272	1869	0.421	0.9226	0.4563
gene-LOC108467803__gene-LOC108488208	0.36758	0.61281	1869	0.7018	2.2592	0.3106
gene-LOC108467803__gene-LOC108488882	0.6886	0.54157	1869	0.3755	1.4053	0.2672
gene-LOC108452224__gene-LOC108467803	0.687	0.54595	1869	0.4114	1.4562	0.2825
gene-LOC108467803__gene-LOC108488209	0.2199	0.66423	1869	0.4065	1.6556	0.2455
gene-LOC108467803__gene-LOC108488205	0.60193	0.51733	1869	0.4351	1.4244	0.3054
gene-LOC108467803__gene-LOC108488198	0.53451	0.57858	1869	0.4544	1.8194	0.2498
gene-LOC108467803__gene-LOC108488852	0.687	0.53894	1869	0.4225	1.6449	0.2568
gene-LOC108467803__gene-LOC108489059	0.33066	0.65049	1869	0.4039	1.5372	0.2628
gene-LOC108467803__gene-LOC108488218	0.46709	0.55556	1869	0.3902	1.511	0.2582
gene-LOC108451305__gene-LOC108467803	0.67255	0.54097	1869	0.3628	1.5577	0.2329
gene-LOC108451307__gene-LOC108467803	0.69663	0.5384	1869	0.3628	1.5577	0.2329
gene-LOC108451304__gene-LOC108467803	0.33868	0.61611	1869	0.458	1.9463	0.2353
gene-LOC108451324__gene-LOC108467803	0.35313	0.58182	1869	0.4451	1.5468	0.2877
gene-LOC108467803__gene-LOC108488197	0.69342	0.53781	1869	0.3897	1.5066	0.2586
gene-LOC108451303__gene-LOC108467803	0.69342	0.53395	1869	0.3973	1.6365	0.2428
gene-LOC108467803__gene-LOC108488194	0.67255	0.54654	1869	0.4426	1.5347	0.2884
gene-LOC108451308__gene-LOC108467803	0.45586	0.55986	1869	0.4449	1.3463	0.3305
gene-LOC108451323__gene-LOC108467803	0.33708	0.6381	1869	0.4323	1.6094	0.2686
gene-LOC108451301__gene-LOC108467803	0.47673	0.55443	1869	0.4541	1.6363	0.2775
gene-LOC108451321__gene-LOC108467803	0.2488	0.65591	1869	0.4541	1.6363	0.2775
gene-LOC108451302__gene-LOC108467803	0.49599	0.60626	1869	0.4189	1.8091	0.2315
gene-LOC108467803__gene-LOC108488192	0.27287	0.64314	1869	0.4858	1.5129	0.3211
gene-LOC108451309__gene-LOC108468346	0.41252	0.61608	1869	0.3151	0.6588	0.4783
gene-LOC108451310__gene-LOC108468346	0.27929	0.58621	1869	0.421	0.9226	0.4563
gene-LOC108468346__gene-LOC108488208	0.36758	0.61281	1869	0.7018	2.2592	0.3106
gene-LOC108468346__gene-LOC108488882	0.41413	0.60853	1869	0.3755	1.4053	0.2672
gene-LOC108452224__gene-LOC108468346	0.41413	0.61111	1869	0.4114	1.4562	0.2825
gene-LOC108468346__gene-LOC108488209	0.2199	0.66423	1869	0.4065	1.6556	0.2455
gene-LOC108468346__gene-LOC108488205	0.32905	0.58537	1869	0.4351	1.4244	0.3054
gene-LOC108468346__gene-LOC108488198	0.41252	0.6083	1869	0.4544	1.8194	0.2498
gene-LOC108468346__gene-LOC108488852	0.41413	0.60982	1869	0.4225	1.6449	0.2568
gene-LOC108468346__gene-LOC108489059	0.32424	0.65347	1869	0.4039	1.5372	0.2628
gene-LOC108468346__gene-LOC108488218	0.36758	0.59534	1869	0.3902	1.511	0.2582
gene-LOC108451305__gene-LOC108468346	0.39005	0.61317	1869	0.3628	1.5577	0.2329
gene-LOC108451307__gene-LOC108468346	0.41252	0.61349	1869	0.3628	1.5577	0.2329
gene-LOC108451304__gene-LOC108468346	0.33708	0.6127	1869	0.458	1.9463	0.2353
gene-LOC108451324__gene-LOC108468346	0.3435	0.58723	1869	0.4451	1.5468	0.2877
gene-LOC108468346__gene-LOC108488197	0.41091	0.60156	1869	0.3897	1.5066	0.2586
gene-LOC108451303__gene-LOC108468346	0.41091	0.59635	1869	0.3973	1.6365	0.2428
gene-LOC108468346__gene-LOC108488194	0.41252	0.59922	1869	0.4426	1.5347	0.2884
gene-LOC108451308__gene-LOC108468346	0.32103	0.58167	1869	0.4449	1.3463	0.3305
gene-LOC108451323__gene-LOC108468346	0.33387	0.63942	1869	0.4323	1.6094	0.2686
gene-LOC108451301__gene-LOC108468346	0.39005	0.59808	1869	0.4541	1.6363	0.2775
gene-LOC108451321__gene-LOC108468346	0.2488	0.65591	1869	0.4541	1.6363	0.2775
gene-LOC108451302__gene-LOC108468346	0.41252	0.60182	1869	0.4189	1.8091	0.2315
gene-LOC108468346__gene-LOC108488192	0.27287	0.64314	1869	0.4858	1.5129	0.3211
gene-LOC108455922__gene-LOC108488618	1	0.83333	360	0.0693	0.8758	0.0792
gene-LOC108462914__gene-LOC108480250	0.81379	0.75235	1305	0.1489	0.8485	0.1755
gene-LOC108462914__gene-LOC108474640	0.65287	0.69249	1305	0.2691	1.1494	0.2341
gene-LOC108474640__gene-LOC108480250	0.68276	0.65993	1305	0.2988	1.4666	0.2038
gene-LOC108454476__gene-LOC108480568	0.96717	0.79397	2193	0.1559	0.7255	0.2149
gene-LOC108467140__gene-LOC108468110	0.94872	0.70721	702	0.2028	1.9726	0.1028
gene-LOC108465445__gene-LOC108489258	0.96491	0.83485	684	0.1069	0.5196	0.2058
gene-LOC108451496__gene-LOC108478086	0.98457	0.78395	2139	0.201	0.5098	0.3943
gene-LOC108453541__gene-LOC108470674	0.9866	0.82065	1119	0.139	0.5376	0.2586
gene-LOC108451750__gene-LOC108468325	0.62766	0.83898	564	0.2573	0.2306	1.1159
gene-LOC108462787__gene-LOC108466415	0.52128	0.86054	564	0.1627	0.2158	0.7539
gene-LOC108462787__gene-LOC108471593	0.57447	0.8179	564	0.239	0.2376	1.0059
gene-LOC108466415__gene-LOC108471593	0.67553	0.77165	564	0.1868	0.1124	1.6619
gene-LOC108451750__gene-LOC108471593	0.63298	0.7563	564	0.3473	0.2125	1.6348
gene-LOC108451750__gene-LOC108462787	0.49468	0.75269	564	0.3297	0.2751	1.1985
gene-LOC108451750__gene-LOC108466415	0.62766	0.69209	564	0.2592	0.1881	1.3777
gene-LOC108468325__gene-LOC108471593	0.57979	0.80428	564	0.2072	0.2262	0.9161
gene-LOC108462787__gene-LOC108468325	0.44149	0.84739	564	0.1683	0.2416	0.6968
gene-LOC108466415__gene-LOC108468325	0.70745	0.73183	564	0.1115	0.0676	1.6495
gene-LOC108459654__gene-LOC108459713	0.99454	0.96337	549	0.0258	0.0743	0.3475
gene-LOC108464540__gene-LOC108474231	1	0.91332	1269	0.0022	0.4522	0.0048
gene-LOC108453287__gene-LOC108483816	0.9976	0.82391	2499	0.0994	0.7004	0.1418
gene-LOC108455996__gene-LOC108489680	0.82902	0.72708	1737	0.2502	0.8776	0.2851
gene-LOC108455996__gene-LOC108481766	0.82038	0.70526	1737	0.2524	0.9763	0.2586
gene-LOC108481766__gene-LOC108489680	0.81865	0.70816	1737	0.2593	0.8374	0.3097
gene-LOC108474783__gene-LOC108486404	0.98432	0.88766	2487	0.0569	0.3575	0.1592
gene-LOC108450269__gene-LOC108474783	0.94451	0.85228	2487	0.1127	0.3725	0.3024
gene-LOC108450269__gene-LOC108486404	0.93969	0.85965	2487	0.1064	0.3643	0.2922
gene-LOC108481973__gene-LOC108482472	0.60541	0.9375	555	0.0617	0.0887	0.696
gene-LOC108481783__gene-LOC108481973	0.6	0.80781	555	0.2411	0.2089	1.1544
gene-LOC108481783__gene-LOC108482472	0.6	0.7958	555	0.2696	0.1898	1.4207
gene-LOC108481783__gene-LOC108482114	0.6	0.74474	555	0.2972	0.4285	0.6935
gene-LOC108481973__gene-LOC108482114	0.68108	0.72751	555	0.247	0.3734	0.6615
gene-LOC108482114__gene-LOC108482472	0.60541	0.77083	555	0.2737	0.3378	0.8102
gene-LOC108455736__gene-LOC108477870	0.66486	0.63686	555	0.3681	0.6982	0.5273
gene-LOC108455736__gene-LOC108469204	0.74054	0.75669	555	0.3123	0.4531	0.6894
gene-LOC108469204__gene-LOC108477870	0.63243	0.71225	555	0.2575	0.5204	0.4948
gene-LOC108469204__gene-LOC108482114	0.74595	0.76329	555	0.1924	0.7423	0.2593
gene-LOC108455736__gene-LOC108482114	0.75135	0.67146	555	0.3699	1.1973	0.3089
gene-LOC108477870__gene-LOC108482114	0.63784	0.69209	555	0.279	0.6319	0.4414
gene-LOC108469204__gene-LOC108481783	0.58378	0.64815	555	0.4381	0.7517	0.5828
gene-LOC108455736__gene-LOC108481783	0.59459	0.58182	555	0.6086	0.9183	0.6627
gene-LOC108477870__gene-LOC108481783	0.58919	0.62385	555	0.5515	0.6442	0.8561
gene-LOC108469204__gene-LOC108481973	0.66486	0.64228	555	0.3676	0.6712	0.5476
gene-LOC108455736__gene-LOC108481973	0.67568	0.57067	555	0.5076	1.0146	0.5004
gene-LOC108477870__gene-LOC108481973	0.63243	0.60684	555	0.4683	0.7078	0.6617
gene-LOC108469204__gene-LOC108482472	0.58919	0.6789	555	0.3997	0.6303	0.6341
gene-LOC108455736__gene-LOC108482472	0.6	0.61261	555	0.5478	0.8073	0.6785
gene-LOC108477870__gene-LOC108482472	0.59459	0.62727	555	0.5096	0.6836	0.7454
gene-LOC108482309__gene-LOC108483366	0.94245	0.84606	834	0.1055	0.4346	0.2427
gene-LOC108482309__gene-LOC108484069	0.94604	0.73131	834	0.1408	1.8869	0.0746
gene-LOC108483366__gene-LOC108484069	0.95683	0.73684	834	0.1544	1.5411	0.1002
gene-LOC108472331__gene-LOC108472855	0.91967	0.90315	1830	0.099	0.1285	0.7707
gene-LOC108472855__gene-LOC108473687	0.95738	0.9355	1830	0.0537	0.1039	0.5174
gene-LOC108472331__gene-LOC108473687	0.93115	0.89202	1830	0.1043	0.1269	0.8222
gene-LOC108473068__gene-LOC108473687	0.95738	0.88527	1830	0.1034	0.2043	0.5063
gene-LOC108472855__gene-LOC108473068	0.95738	0.88242	1830	0.1063	0.2038	0.5217
gene-LOC108472331__gene-LOC108473068	0.91967	0.85027	1830	0.1547	0.232	0.6667
gene-LOC108472338__gene-LOC108473068	0.95738	0.879	1830	0.1067	0.2328	0.4585
gene-LOC108472338__gene-LOC108473687	0.95738	0.86815	1830	0.1069	0.3009	0.3554
gene-LOC108472338__gene-LOC108472855	0.95738	0.8653	1830	0.1135	0.296	0.3836
gene-LOC108472331__gene-LOC108472338	0.91967	0.83601	1830	0.1474	0.3425	0.4302
gene-LOC108457643__gene-LOC108472338	0.98033	0.77926	1830	0.1777	0.6684	0.2658
gene-LOC108457643__gene-LOC108473068	0.95246	0.77567	1830	0.185	0.6578	0.2813
gene-LOC108457643__gene-LOC108473687	0.95574	0.7713	1830	0.1908	0.6845	0.2788
gene-LOC108457643__gene-LOC108472855	0.95246	0.7619	1830	0.1975	0.7535	0.2621
gene-LOC108457643__gene-LOC108472331	0.91967	0.73797	1830	0.2432	0.7322	0.3322
gene-LOC108457643__gene-LOC108459843	0.97049	0.67399	1830	0.2927	1.3787	0.2123
gene-LOC108459843__gene-LOC108472338	0.97213	0.67903	1830	0.2895	1.1421	0.2535
gene-LOC108459843__gene-LOC108473068	0.9459	0.6788	1830	0.3116	1.0696	0.2913
gene-LOC108459843__gene-LOC108473687	0.9459	0.67418	1830	0.31	1.1436	0.2711
gene-LOC108459843__gene-LOC108472855	0.9459	0.67475	1830	0.3157	1.1097	0.2845
gene-LOC108459843__gene-LOC108472331	0.91639	0.65176	1830	0.3504	1.2886	0.2719
gene-LOC108467046__gene-LOC108476969	0.99061	0.82938	1278	0.106	0.5744	0.1845
gene-LOC108450721__gene-LOC108452692	0.97095	0.82572	1962	0.1283	0.501	0.256
gene-LOC108477369__gene-LOC108478446	0.99541	0.98874	1962	0.0116	0.0125	0.9239
gene-LOC108450721__gene-LOC108477369	0.98624	0.79018	1962	0.1569	0.644	0.2436
gene-LOC108450721__gene-LOC108478446	0.98624	0.79535	1962	0.1467	0.6481	0.2263
gene-LOC108452692__gene-LOC108477369	0.96942	0.7755	1962	0.1776	0.6918	0.2567
gene-LOC108452692__gene-LOC108478446	0.96942	0.77918	1962	0.1701	0.6964	0.2442
gene-LOC108453153__gene-LOC108453479	0.85714	0.81259	3150	0.169	0.4167	0.4055
gene-LOC108453153__gene-LOC108475961	0.73619	0.77447	3150	0.2478	0.4314	0.5743
gene-LOC108453479__gene-LOC108475961	0.74286	0.77821	3150	0.2325	0.4521	0.5142
gene-LOC108470029__gene-LOC108483606	0.98026	0.88031	912	0.03	0.6275	0.0477
gene-LOC108470029__gene-LOC108483702	0.98355	0.84058	912	0.0866	0.627	0.1381
gene-LOC108483606__gene-LOC108483702	0.98026	0.83221	912	0.0778	0.7759	0.1003
gene-LOC108484120__gene-LOC108485945	0.80242	0.81407	744	0.1472	0.5499	0.2677
gene-LOC108461649__gene-LOC108484120	0.91532	0.75918	744	0.1592	1.0057	0.1583
gene-LOC108461649__gene-LOC108485945	0.79839	0.74411	744	0.2067	1.0961	0.1885
gene-LOC108465828__gene-LOC108476644	1	1	1317	0	0	0.001
gene-LOC108454105__gene-LOC108465828	1	0.92559	1317	0.0127	0.4133	0.0308
gene-LOC108454105__gene-LOC108476644	1	0.92559	1317	0.0127	0.4133	0.0308
gene-LOC108464057__gene-LOC108483932	0.93825	0.83729	1749	0.1321	0.4606	0.2867
gene-LOC108474819__gene-LOC108481476	1	0.89912	228	0.0181	0.4641	0.039
gene-LOC108468167__gene-LOC108471310	0.84298	0.90523	363	0.0422	0.3448	0.1223
gene-LOC108468167__gene-LOC108477310	0.7686	0.7491	363	0.2684	0.5673	0.4731
gene-LOC108471310__gene-LOC108477310	0.76033	0.68478	363	0.3106	1.3247	0.2345
gene-LOC108450023__gene-LOC108462491	1	0.89235	1059	0.0433	0.4498	0.0963
gene-LOC108470804__gene-LOC108474292	0.9322	0.98442	1239	0.0112	0.0274	0.4085
gene-LOC108456013__gene-LOC108456164	0.87258	0.54709	1083	0.4476	66.4375	0.0067
gene-LOC108456003__gene-LOC108456013	0.93352	1	1083	0	0	0.4959
gene-LOC108456003__gene-LOC108456164	0.87258	0.54709	1083	0.4476	66.4382	0.0067
gene-LOC108456261__gene-LOC108456386	0.93443	0.92398	549	0.0326	0.1331	0.2451
gene-LOC108455143__gene-LOC108456261	0.86885	0.826	549	0.1198	0.3185	0.376
gene-LOC108455143__gene-LOC108456386	0.85246	0.82906	549	0.132	0.2666	0.4949
gene-LOC108455143__gene-LOC108459816	0.61749	0.64602	549	0.4672	0.7699	0.6069
gene-LOC108456261__gene-LOC108459816	0.61749	0.63127	549	0.4231	1.2199	0.3468
gene-LOC108456386__gene-LOC108459816	0.60109	0.65758	549	0.417	0.9715	0.4292
gene-LOC108476054__gene-LOC108485069	0.85879	0.68233	1041	0.2981	1.4835	0.2009
gene-LOC108459401__gene-LOC108462210	0.83269	0.75674	1560	0.2231	0.6027	0.3701
gene-LOC108470829__gene-LOC108478064	0.94959	0.76667	2559	0.2371	0.5214	0.4547
gene-LOC108475254__gene-LOC108482297	0.47385	0.72944	975	0.2282	0.8803	0.2593
gene-LOC108483538__gene-LOC108483957	0.94502	0.87273	873	0.0618	0.4624	0.1336
gene-LOC108462287__gene-LOC108467182	0.90157	0.94789	1341	0.016	0.0258	0.6212
gene-LOC108462286__gene-LOC108462287	0.83221	0.92204	1341	0.0721	0.1245	0.579
gene-LOC108462286__gene-LOC108467182	0.83669	0.92692	1341	0.0629	0.1326	0.4741
gene-LOC108456052__gene-LOC108488402	0.98658	0.81859	447	0.1166	0.811	0.1438
gene-LOC108465352__gene-LOC108471673	0.48434	0.56053	2490	0.4999	4.9021	0.102
gene-LOC108456792__gene-LOC108487809	0.85412	0.76845	3681	0.2264	0.5889	0.3845
gene-LOC108474495__gene-LOC108475358	0.55672	0.9673	1428	0.0175	0.0757	0.2312
gene-LOC108465373__gene-LOC108474495	0.93697	0.60164	1428	0.4575	2.9167	0.1569
gene-LOC108465373__gene-LOC108475358	0.52731	0.55777	1428	0.4687	3.0836	0.152
gene-LOC108454002__gene-LOC108468879	0.82941	0.8227	510	0.1072	0.6654	0.1611
gene-LOC108454002__gene-LOC108474833	0.82353	0.65	510	0.2582	3.3039	0.0782
gene-LOC108468879__gene-LOC108474833	0.9	0.68845	510	0.2098	3.1434	0.0667
gene-LOC108450703__gene-LOC108460547	0.95546	0.87568	2694	0.0787	0.4019	0.1959
gene-LOC108464452__gene-LOC108469572	0.97884	0.86803	2694	0.0804	0.4607	0.1746
gene-LOC108450703__gene-LOC108464452	0.93987	0.66983	2694	0.2577	2.4685	0.1044
gene-LOC108450703__gene-LOC108469572	0.93987	0.67022	2694	0.2607	2.5071	0.104
gene-LOC108460547__gene-LOC108464452	0.93987	0.67891	2694	0.2369	3.1562	0.0751
gene-LOC108460547__gene-LOC108469572	0.93987	0.68049	2694	0.2443	2.6942	0.0907
gene-LOC108452383__gene-LOC108482543	0.59542	0.60043	786	0.4997	1.6418	0.3043
gene-LOC108452383__gene-LOC108482451	0.59924	0.59873	786	0.5915	2.0792	0.2845
gene-LOC108482451__gene-LOC108482543	0.59542	0.62393	786	0.4675	2.1045	0.2221
gene-LOC108455491__gene-LOC108456554	0.53435	0.85714	786	0.1147	0.4003	0.2865
gene-LOC108455491__gene-LOC108455492	0.53053	0.79376	786	0.1997	0.3819	0.5229
gene-LOC108455492__gene-LOC108456554	0.5687	0.81655	786	0.1602	0.336	0.4769
gene-LOC108455492__gene-LOC108456369	0.5687	0.82327	786	0.1921	0.2811	0.6832
gene-LOC108455491__gene-LOC108456369	0.54198	0.82629	786	0.1745	0.3153	0.5533
gene-LOC108456369__gene-LOC108456554	0.58397	0.85839	786	0.1479	0.2013	0.7347
gene-LOC108455700__gene-LOC108456369	0.58397	0.83442	786	0.1391	0.4223	0.3293
gene-LOC108455492__gene-LOC108455700	0.5687	0.80984	786	0.1776	0.3769	0.4712
gene-LOC108455491__gene-LOC108455700	0.53053	0.81295	786	0.1446	0.5868	0.2464
gene-LOC108455700__gene-LOC108456554	0.58397	0.83007	786	0.1381	0.3872	0.3566
gene-LOC108455700__gene-LOC108482451	0.58397	0.64924	786	0.3371	64.7793	0.0052
gene-LOC108456369__gene-LOC108482451	0.59542	0.64316	786	0.4016	1.7589	0.2283
gene-LOC108455492__gene-LOC108482451	0.5687	0.61969	786	0.4561	1.51	0.3021
gene-LOC108455491__gene-LOC108482451	0.54198	0.62676	786	0.3985	1.6498	0.2415
gene-LOC108456554__gene-LOC108482451	0.58397	0.63181	786	0.4152	2.1411	0.1939
gene-LOC108452383__gene-LOC108455700	0.58397	0.54902	786	0.5796	3.2956	0.1759
gene-LOC108452383__gene-LOC108456369	0.59542	0.56197	786	0.6311	2.1869	0.2886
gene-LOC108452383__gene-LOC108455492	0.5687	0.55928	786	0.6313	1.6044	0.3935
gene-LOC108452383__gene-LOC108455491	0.54198	0.52347	786	0.615	14.6761	0.0419
gene-LOC108452383__gene-LOC108456554	0.58397	0.5512	786	0.5982	2.3651	0.2529
gene-LOC108455700__gene-LOC108482543	0.58397	0.57081	786	0.5456	2.4986	0.2184
gene-LOC108456369__gene-LOC108482543	0.64122	0.55556	786	0.628	3.0136	0.2084
gene-LOC108455492__gene-LOC108482543	0.5687	0.57494	786	0.5277	1.7014	0.3102
gene-LOC108455491__gene-LOC108482543	0.54198	0.55869	786	0.5483	1.7586	0.3117
gene-LOC108456554__gene-LOC108482543	0.58397	0.56645	786	0.5229	3.6392	0.1437
gene-LOC108482219__gene-LOC108482451	0.41603	0.56881	786	0.5726	2.2782	0.2513
gene-LOC108452383__gene-LOC108482219	0.41603	0.49235	786	0.7378	61.941	0.0119
gene-LOC108482219__gene-LOC108482543	0.42366	0.50751	786	0.6605	2.45	0.2696
gene-LOC108455700__gene-LOC108482219	0.40458	0.56289	786	0.6273	1.3065	0.4802
gene-LOC108456369__gene-LOC108482219	0.41985	0.56364	786	0.6345	1.314	0.4829
gene-LOC108455492__gene-LOC108482219	0.40458	0.55975	786	0.7168	0.8846	0.8103
gene-LOC108455491__gene-LOC108482219	0.41985	0.54242	786	0.6399	1.5662	0.4086
gene-LOC108456554__gene-LOC108482219	0.4084	0.53583	786	0.69	1.7826	0.3871
gene-LOC108453989__gene-LOC108463875	0.9934	0.86877	1818	0.0574	0.4831	0.1189
gene-LOC108453989__gene-LOC108474726	0.99175	0.8508	1818	0.0628	0.5946	0.1055
gene-LOC108463875__gene-LOC108474726	0.9901	0.85944	1818	0.075	0.4924	0.1523
gene-LOC108483835__gene-LOC108489714	1	0.89158	867	0.0553	0.4018	0.1375
gene-LOC108471013__gene-LOC108483835	1	0.89735	867	0.0576	0.3516	0.1639
gene-LOC108471013__gene-LOC108489714	1	0.88697	867	0.0736	0.3467	0.2124
gene-LOC108461893__gene-LOC108464573	0.94397	0.8828	696	0.0884	0.2873	0.3077
gene-LOC108450430__gene-LOC108461893	0.94397	0.793	696	0.1417	0.7943	0.1784
gene-LOC108450430__gene-LOC108464573	0.94397	0.80822	696	0.1443	0.6627	0.2177
gene-LOC108456355__gene-LOC108488045	0.75841	0.72177	981	0.2531	0.9067	0.2792
gene-LOC108452162__gene-LOC108466589	0.96784	0.94093	4758	0.0446	0.1235	0.3608
gene-LOC108459947__gene-LOC108473035	1	0.86139	303	0.077	0.4684	0.1644
gene-LOC108459947__gene-LOC108478976	1	0.83498	303	0.1114	0.5002	0.2226
gene-LOC108473035__gene-LOC108478976	1	0.85479	303	0.0928	0.4276	0.2171
gene-LOC108450885__gene-LOC108452615	0.48718	0.85848	1755	0.139	0.314	0.4426
gene-LOC108450885__gene-LOC108451346	0.58974	0.75652	1755	0.2169	0.4481	0.4841
gene-LOC108451346__gene-LOC108452615	0.49744	0.89805	1755	0.0933	0.2072	0.4504
gene-LOC108451346__gene-LOC108462051	0.81709	0.58856	1755	0.4859	2.0973	0.2317
gene-LOC108450885__gene-LOC108462051	0.6359	0.54032	1755	0.5176	2.5913	0.1997
gene-LOC108452615__gene-LOC108462051	0.58632	0.58892	1755	0.4649	2.2244	0.209
gene-LOC108457216__gene-LOC108474183	0.99725	0.87879	1092	0.0736	0.3729	0.1975
gene-LOC108457630__gene-LOC108470245	0.98261	0.83088	1035	0.1741	0.2709	0.6426
gene-LOC108460468__gene-LOC108483425	0.94374	0.81859	3306	0.1246	0.6169	0.2019
gene-LOC108460468__gene-LOC108486125	0.93376	0.81212	3306	0.1331	0.6493	0.205
gene-LOC108483425__gene-LOC108486125	0.95463	0.84759	3306	0.1253	0.387	0.3238
gene-LOC108460373__gene-LOC108478735	0.45279	0.94752	1557	0.111	0.1086	1.0224
gene-LOC108460373__gene-LOC108469210	0.60694	0.93651	1557	0.011	0.0187	0.5869
gene-LOC108469210__gene-LOC108478735	0.46435	0.94606	1557	0.1105	0.1104	1.0015
gene-LOC108460373__gene-LOC108473663	0.60694	0.89101	1557	0.0195	0.0967	0.202
gene-LOC108473663__gene-LOC108478735	0.46435	0.90041	1557	0.1262	0.2449	0.5154
gene-LOC108469210__gene-LOC108473663	0.91715	0.92927	1557	0.0114	0.1104	0.103
gene-LOC108459882__gene-LOC108471498	0.46628	0.9697	1557	0.0412	0.0528	0.7797
gene-LOC108459882__gene-LOC108473663	0.63584	0.97273	1557	0.0171	0.0346	0.4949
gene-LOC108471498__gene-LOC108473663	0.46628	0.97107	1557	0.0358	0.0504	0.7101
gene-LOC108459882__gene-LOC108460373	0.60694	0.88995	1557	0.0253	0.1007	0.2516
gene-LOC108460373__gene-LOC108471498	0.44701	0.88793	1557	0.0491	0.1058	0.4642
gene-LOC108459882__gene-LOC108478735	0.45279	0.90355	1557	0.1326	0.2454	0.5403
gene-LOC108471498__gene-LOC108478735	0.29287	0.91009	1557	0.1401	0.2803	0.5
gene-LOC108459882__gene-LOC108469210	0.63584	0.93131	1557	0.0169	0.1156	0.1461
gene-LOC108469210__gene-LOC108471498	0.46628	0.93939	1557	0.035	0.133	0.2634
gene-LOC108451594__gene-LOC108473663	0.38536	0.95333	1557	0.0119	0.0467	0.2549
gene-LOC108451594__gene-LOC108460373	0.30829	0.85208	1557	0.0194	0.1146	0.1697
gene-LOC108451594__gene-LOC108478735	0.15607	0.8642	1557	0.1191	0.2747	0.4335
gene-LOC108451594__gene-LOC108469210	0.38536	0.915	1557	0.0115	0.1283	0.0893
gene-LOC108451594__gene-LOC108459882	0.33719	0.96571	1557	0.0173	0.0514	0.3365
gene-LOC108451594__gene-LOC108471498	0.32755	0.95686	1557	0.0489	0.0319	1.5321
gene-LOC108450589__gene-LOC108451594	0.31407	0.92638	1557	0.0235	0.0496	0.4726
gene-LOC108450589__gene-LOC108473663	0.31407	0.93252	1557	0.0233	0.0333	0.6994
gene-LOC108450589__gene-LOC108460373	0.30829	0.8625	1557	0.032	0.0974	0.3289
gene-LOC108450589__gene-LOC108478735	0.15414	0.87083	1557	0.1248	0.2496	0.5002
gene-LOC108450589__gene-LOC108469210	0.31407	0.89775	1557	0.0244	0.1068	0.2284
gene-LOC108450589__gene-LOC108459882	0.31407	0.93252	1557	0.0286	0.0356	0.8027
gene-LOC108450589__gene-LOC108471498	0.31407	0.91411	1557	0.0613	0.0504	1.2166
gene-LOC108450589__gene-LOC108465662	0.31407	0.74438	1557	0.1479	0.2909	0.5084
gene-LOC108451594__gene-LOC108465662	0.3738	0.7646	1557	0.128	0.3254	0.3934
gene-LOC108465662__gene-LOC108473663	0.70135	0.8489	1557	0.135	0.2267	0.5954
gene-LOC108460373__gene-LOC108465662	0.60694	0.82646	1557	0.1442	0.3151	0.4577
gene-LOC108465662__gene-LOC108478735	0.45857	0.89076	1557	0.1751	0.3265	0.5362
gene-LOC108465662__gene-LOC108469210	0.70135	0.81593	1557	0.1335	0.3377	0.3954
gene-LOC108459882__gene-LOC108465662	0.63584	0.84747	1557	0.1282	0.2885	0.4444
gene-LOC108465662__gene-LOC108471498	0.46628	0.80165	1557	0.1579	0.3141	0.5025
gene-LOC108457757__gene-LOC108470507	0.88825	0.83011	2094	0.1004	0.6626	0.1515
gene-LOC108457449__gene-LOC108485263	0.8	0.8303	825	0.1334	0.4908	0.2718
gene-LOC108470513__gene-LOC108479737	0.97606	0.81169	3384	0.0976	0.7407	0.1318
gene-LOC108487220__gene-LOC108487550	0.87977	0.83948	1572	0.0798	0.6121	0.1303
gene-LOC108459697__gene-LOC108487220	0.87214	0.7593	1572	0.1397	1.081	0.1292
gene-LOC108459697__gene-LOC108487550	0.9084	0.78992	1572	0.1151	0.8069	0.1426
gene-LOC108457397__gene-LOC108479927	0.84932	0.79839	1752	0.1558	0.5872	0.2654
gene-LOC108466824__gene-LOC108466857	0.92063	0.89943	378	0.0747	0.2801	0.2666
gene-LOC108458244__gene-LOC108458771	0.94628	0.97075	2457	0.0333	0.0229	1.4576
gene-LOC108458050__gene-LOC108458244	0.97802	0.84727	2457	0.1353	0.2961	0.4568
gene-LOC108458050__gene-LOC108458771	0.93407	0.84401	2457	0.1464	0.2872	0.5097
gene-LOC108472810__gene-LOC108472811	0.76994	0.93127	7824	0.0392	0.0599	0.655
gene-LOC108472810__gene-LOC108478108	0.49808	0.91429	7824	0.07	0.0593	1.181
gene-LOC108472811__gene-LOC108478108	0.4954	0.91641	7824	0.0672	0.0404	1.6662
gene-LOC108471394__gene-LOC108474014	0.64801	0.91558	7824	0.0427	0.0584	0.7306
gene-LOC108471401__gene-LOC108471406	0.28643	0.85944	7824	0.1174	0.204	0.5754
gene-LOC108471394__gene-LOC108471401	0.39072	0.87668	7824	0.1212	0.243	0.4987
gene-LOC108471394__gene-LOC108471406	0.47929	0.7824	7824	0.1231	0.2849	0.4322
gene-LOC108471401__gene-LOC108474014	0.39724	0.87227	7824	0.1071	0.2299	0.4656
gene-LOC108471406__gene-LOC108474014	0.48658	0.7896	7824	0.1086	0.2773	0.3917
gene-LOC108471394__gene-LOC108478108	0.47853	0.62527	7824	0.3866	0.9914	0.39
gene-LOC108474014__gene-LOC108478108	0.48466	0.62896	7824	0.3662	1.0123	0.3618
gene-LOC108471401__gene-LOC108478108	0.36887	0.64033	7824	0.3507	0.9794	0.3581
gene-LOC108471406__gene-LOC108478108	0.38344	0.60633	7824	0.3987	1.1742	0.3395
gene-LOC108471394__gene-LOC108472810	0.63113	0.62191	7824	0.3462	1.0797	0.3207
gene-LOC108472810__gene-LOC108474014	0.73083	0.60161	7824	0.3233	1.0822	0.2988
gene-LOC108471401__gene-LOC108472810	0.39072	0.64737	7824	0.3215	0.9886	0.3252
gene-LOC108471406__gene-LOC108472810	0.48236	0.59115	7824	0.3562	1.1849	0.3006
gene-LOC108471394__gene-LOC108472811	0.6296	0.62221	7824	0.3572	1.0676	0.3346
gene-LOC108472811__gene-LOC108474014	0.72814	0.60365	7824	0.3354	1.0776	0.3112
gene-LOC108471401__gene-LOC108472811	0.39072	0.64573	7824	0.3247	1.0269	0.3162
gene-LOC108471406__gene-LOC108472811	0.48083	0.58639	7824	0.3615	1.2541	0.2883
gene-LOC108466288__gene-LOC108466930	0.54333	0.9059	7824	0.0603	0.1132	0.5324
gene-LOC108466288__gene-LOC108466291	0.5556	0.88475	7824	0.0545	0.1481	0.3677
gene-LOC108466291__gene-LOC108466930	0.70974	0.83108	7824	0.0587	0.0708	0.8292
gene-LOC108466288__gene-LOC108466289	0.4283	0.87317	7824	0.0567	0.1432	0.3959
gene-LOC108466289__gene-LOC108466930	0.42446	0.87715	7824	0.0697	0.1428	0.488
gene-LOC108466289__gene-LOC108466291	0.42983	0.88522	7824	0.0422	0.134	0.3148
gene-LOC108466288__gene-LOC108466970	0.55483	0.8346	7824	0.0423	0.1468	0.2879
gene-LOC108466930__gene-LOC108466970	0.76035	0.8504	7824	0.065	0.1865	0.3488
gene-LOC108466291__gene-LOC108466970	0.73313	0.7758	7824	0.0573	0.2325	0.2466
gene-LOC108466289__gene-LOC108466970	0.44172	0.86777	7824	0.0677	0.2132	0.3173
gene-LOC108465482__gene-LOC108488240	0.54218	0.86162	7824	0.0613	0.0588	1.0439
gene-LOC108461627__gene-LOC108465485	0.28029	0.97538	7824	0.0051	0.022	0.2293
gene-LOC108461627__gene-LOC108488239	0.33014	0.9276	7824	0.0292	0.0497	0.5875
gene-LOC108465485__gene-LOC108488239	0.28221	0.94656	7824	0.026	0.0569	0.456
gene-LOC108465482__gene-LOC108488239	0.42063	0.81768	7824	0.0445	0.0849	0.5247
gene-LOC108461627__gene-LOC108465482	0.24348	0.90814	7824	0.0422	0.0741	0.5696
gene-LOC108465482__gene-LOC108465485	0.21626	0.91785	7824	0.0405	0.0797	0.5078
gene-LOC108488239__gene-LOC108488240	0.52761	0.8905	7824	0.0626	0.0997	0.6285
gene-LOC108461627__gene-LOC108488240	0.2941	0.89613	7824	0.0523	0.1007	0.5196
gene-LOC108465485__gene-LOC108488240	0.27377	0.90523	7824	0.0524	0.1008	0.52
gene-LOC108465482__gene-LOC108466970	0.63037	0.79116	7824	0.0813	0.2566	0.3168
gene-LOC108466970__gene-LOC108488240	0.67178	0.82648	7824	0.1053	0.2307	0.4564
gene-LOC108466970__gene-LOC108488239	0.56518	0.84057	7824	0.0789	0.2617	0.3014
gene-LOC108461627__gene-LOC108466970	0.33014	0.84708	7824	0.0754	0.2479	0.3041
gene-LOC108465485__gene-LOC108466970	0.28221	0.85371	7824	0.0755	0.2625	0.2877
gene-LOC108465482__gene-LOC108466288	0.426	0.76358	7824	0.0939	0.2227	0.4215
gene-LOC108466288__gene-LOC108488240	0.52722	0.79467	7824	0.1073	0.221	0.4855
gene-LOC108466288__gene-LOC108488239	0.50767	0.81772	7824	0.0877	0.2324	0.3774
gene-LOC108461627__gene-LOC108466288	0.31595	0.83172	7824	0.0799	0.225	0.3553
gene-LOC108465485__gene-LOC108466288	0.28221	0.84194	7824	0.0799	0.2347	0.3406
gene-LOC108465482__gene-LOC108466930	0.61005	0.78399	7824	0.0868	0.2264	0.3836
gene-LOC108466930__gene-LOC108488240	0.64877	0.81974	7824	0.0985	0.2249	0.438
gene-LOC108466930__gene-LOC108488239	0.54294	0.82674	7824	0.0835	0.2525	0.3308
gene-LOC108461627__gene-LOC108466930	0.31288	0.84722	7824	0.079	0.237	0.3335
gene-LOC108465485__gene-LOC108466930	0.27914	0.85989	7824	0.0791	0.2466	0.3209
gene-LOC108465482__gene-LOC108466291	0.59011	0.68399	7824	0.0847	0.2389	0.3545
gene-LOC108466291__gene-LOC108488240	0.625	0.76789	7824	0.1031	0.24	0.4295
gene-LOC108466291__gene-LOC108488239	0.55215	0.82153	7824	0.0811	0.2725	0.2977
gene-LOC108461627__gene-LOC108466291	0.3171	0.83797	7824	0.0765	0.2509	0.305
gene-LOC108465485__gene-LOC108466291	0.28183	0.85034	7824	0.0766	0.2605	0.2942
gene-LOC108465482__gene-LOC108466289	0.34202	0.80643	7824	0.083	0.2238	0.371
gene-LOC108466289__gene-LOC108488240	0.40222	0.83667	7824	0.107	0.221	0.484
gene-LOC108466289__gene-LOC108488239	0.43673	0.84431	7824	0.0821	0.2526	0.3251
gene-LOC108461627__gene-LOC108466289	0.32707	0.85854	7824	0.0787	0.2223	0.3542
gene-LOC108465485__gene-LOC108466289	0.27722	0.87137	7824	0.0788	0.2316	0.3401
gene-LOC108466970__gene-LOC108478108	0.47968	0.59766	7824	0.4146	0.9853	0.4208
gene-LOC108466288__gene-LOC108478108	0.40031	0.58812	7824	0.4035	1.0098	0.3995
gene-LOC108466930__gene-LOC108478108	0.43788	0.59982	7824	0.4003	0.9716	0.412
gene-LOC108466291__gene-LOC108478108	0.4444	0.59477	7824	0.3973	1.0238	0.3881
gene-LOC108466289__gene-LOC108478108	0.35583	0.60453	7824	0.4075	1.0353	0.3936
gene-LOC108465482__gene-LOC108478108	0.34126	0.58577	7824	0.3961	1.0692	0.3704
gene-LOC108478108__gene-LOC108488240	0.42331	0.60809	7824	0.4123	1.1016	0.3743
gene-LOC108478108__gene-LOC108488239	0.45475	0.61158	7824	0.4104	1.0354	0.3964
gene-LOC108461627__gene-LOC108478108	0.29141	0.62675	7824	0.393	0.9676	0.4062
gene-LOC108465485__gene-LOC108478108	0.25383	0.62689	7824	0.3971	0.973	0.4082
gene-LOC108466970__gene-LOC108472810	0.72738	0.59216	7824	0.3675	1.0403	0.3533
gene-LOC108466288__gene-LOC108472810	0.54256	0.57668	7824	0.3709	1.0558	0.3513
gene-LOC108466930__gene-LOC108472810	0.65452	0.59227	7824	0.3622	1.0063	0.36
gene-LOC108466291__gene-LOC108472810	0.64034	0.58244	7824	0.3451	1.0124	0.3409
gene-LOC108466289__gene-LOC108472810	0.43328	0.59676	7824	0.3776	1.0836	0.3484
gene-LOC108465482__gene-LOC108472810	0.52684	0.57933	7824	0.3556	1.1047	0.3219
gene-LOC108472810__gene-LOC108488240	0.63804	0.59956	7824	0.3708	1.15	0.3224
gene-LOC108472810__gene-LOC108488239	0.55713	0.60817	7824	0.3699	1.1158	0.3315
gene-LOC108461627__gene-LOC108472810	0.32324	0.62475	7824	0.3601	1.0294	0.3498
gene-LOC108465485__gene-LOC108472810	0.27569	0.62819	7824	0.3643	1.0437	0.3491
gene-LOC108466970__gene-LOC108472811	0.72546	0.59249	7824	0.3838	0.9969	0.385
gene-LOC108466288__gene-LOC108472811	0.54103	0.57831	7824	0.3861	1.0169	0.3797
gene-LOC108466930__gene-LOC108472811	0.65261	0.59518	7824	0.3609	0.9824	0.3673
gene-LOC108466291__gene-LOC108472811	0.6388	0.57963	7824	0.3524	0.992	0.3552
gene-LOC108466289__gene-LOC108472811	0.43137	0.5997	7824	0.382	1.0633	0.3592
gene-LOC108465482__gene-LOC108472811	0.52684	0.57812	7824	0.3621	1.0726	0.3376
gene-LOC108472811__gene-LOC108488240	0.63612	0.59956	7824	0.3833	1.0936	0.3505
gene-LOC108472811__gene-LOC108488239	0.5556	0.611	7824	0.3747	1.0813	0.3465
gene-LOC108461627__gene-LOC108472811	0.32324	0.62633	7824	0.3655	1.0461	0.3494
gene-LOC108465485__gene-LOC108472811	0.27569	0.6319	7824	0.3696	1.0493	0.3522
gene-LOC108466970__gene-LOC108471394	0.6273	0.6033	7824	0.3346	1.3412	0.2495
gene-LOC108466288__gene-LOC108471394	0.52761	0.59496	7824	0.3386	1.2985	0.2607
gene-LOC108466930__gene-LOC108471394	0.56058	0.6067	7824	0.3438	1.1154	0.3082
gene-LOC108466291__gene-LOC108471394	0.57707	0.60443	7824	0.3267	1.3546	0.2411
gene-LOC108466289__gene-LOC108471394	0.42906	0.6059	7824	0.3482	1.4025	0.2483
gene-LOC108465482__gene-LOC108471394	0.44402	0.58866	7824	0.3226	1.431	0.2254
gene-LOC108471394__gene-LOC108488240	0.55138	0.59991	7824	0.3346	1.4076	0.2377
gene-LOC108471394__gene-LOC108488239	0.55368	0.6078	7824	0.3276	1.5309	0.214
gene-LOC108461627__gene-LOC108471394	0.32055	0.6264	7824	0.3246	1.4434	0.2249
gene-LOC108465485__gene-LOC108471394	0.27301	0.6339	7824	0.3281	1.4939	0.2197
gene-LOC108466970__gene-LOC108474014	0.8056	0.58115	7824	0.299	1.2921	0.2314
gene-LOC108466288__gene-LOC108474014	0.54601	0.59059	7824	0.3096	1.2932	0.2394
gene-LOC108466930__gene-LOC108474014	0.73965	0.57837	7824	0.319	1.178	0.2708
gene-LOC108466291__gene-LOC108474014	0.72048	0.59269	7824	0.3008	1.3977	0.2152
gene-LOC108466289__gene-LOC108474014	0.4352	0.6091	7824	0.3208	1.4552	0.2204
gene-LOC108465482__gene-LOC108474014	0.60966	0.56226	7824	0.2944	1.5512	0.1898
gene-LOC108474014__gene-LOC108488240	0.64724	0.58314	7824	0.3145	1.4858	0.2117
gene-LOC108474014__gene-LOC108488239	0.55982	0.61119	7824	0.3062	1.6366	0.1871
gene-LOC108461627__gene-LOC108474014	0.32669	0.62833	7824	0.2993	1.5431	0.1939
gene-LOC108465485__gene-LOC108474014	0.27914	0.6369	7824	0.3026	1.5928	0.19
gene-LOC108466970__gene-LOC108471401	0.38919	0.61872	7824	0.3045	1.2223	0.2491
gene-LOC108466288__gene-LOC108471401	0.36771	0.60236	7824	0.304	1.1977	0.2538
gene-LOC108466930__gene-LOC108471401	0.37308	0.61048	7824	0.3025	1.2332	0.2453
gene-LOC108466291__gene-LOC108471401	0.37615	0.60822	7824	0.2934	1.3173	0.2227
gene-LOC108466289__gene-LOC108471401	0.32707	0.62642	7824	0.3203	1.2286	0.2607
gene-LOC108465482__gene-LOC108471401	0.2592	0.62771	7824	0.3007	1.4675	0.2049
gene-LOC108471401__gene-LOC108488240	0.35276	0.60978	7824	0.3195	1.4481	0.2206
gene-LOC108471401__gene-LOC108488239	0.38689	0.62042	7824	0.306	1.5825	0.1934
gene-LOC108461627__gene-LOC108471401	0.31672	0.63882	7824	0.3025	1.4568	0.2076
gene-LOC108465485__gene-LOC108471401	0.27952	0.64152	7824	0.3062	1.4946	0.2048
gene-LOC108466970__gene-LOC108471406	0.47354	0.57085	7824	0.3378	1.3142	0.2571
gene-LOC108466288__gene-LOC108471406	0.3911	0.56503	7824	0.3493	1.3373	0.2612
gene-LOC108466930__gene-LOC108471406	0.42906	0.57224	7824	0.3529	1.2527	0.2817
gene-LOC108466291__gene-LOC108471406	0.43482	0.57025	7824	0.3416	1.4692	0.2325
gene-LOC108466289__gene-LOC108471406	0.32592	0.57569	7824	0.3694	1.3757	0.2685
gene-LOC108465482__gene-LOC108471406	0.32132	0.53421	7824	0.3457	1.587	0.2178
gene-LOC108471406__gene-LOC108488240	0.4237	0.5644	7824	0.3684	1.5495	0.2377
gene-LOC108471406__gene-LOC108488239	0.44133	0.5711	7824	0.3424	1.616	0.2119
gene-LOC108461627__gene-LOC108471406	0.21971	0.62013	7824	0.3396	1.5095	0.225
gene-LOC108465485__gene-LOC108471406	0.19747	0.64142	7824	0.3444	1.5146	0.2274
gene-LOC108470255__gene-LOC108486799	0.99061	0.8278	1278	0.1127	0.5113	0.2205
gene-LOC108478635__gene-LOC108482771	0.93192	0.76028	1983	0.144	1.1114	0.1296
gene-LOC108463508__gene-LOC108467714	0.89386	0.8149	2883	0.1641	0.4412	0.3719
gene-LOC108459421__gene-LOC108463854	0.93694	0.83013	666	0.1068	0.7227	0.1478
gene-LOC108463690__gene-LOC108473705	0.99906	0.8891	3195	0.0423	0.5015	0.0844
gene-LOC108467257__gene-LOC108482816	0.97824	0.85587	3447	0.1218	0.3283	0.3711
gene-LOC108456133__gene-LOC108475767	0.88502	0.8294	861	0.0839	0.8055	0.1042
gene-LOC108456133__gene-LOC108456374	0.81533	0.81624	861	0.1252	0.6457	0.194
gene-LOC108456374__gene-LOC108475767	0.8223	0.80226	861	0.1259	0.8741	0.1441
gene-LOC108479885__gene-LOC108485518	0.9781	0.83333	411	0.073	0.6809	0.1072
gene-LOC108479885__gene-LOC108482772	0.94161	0.82171	411	0.1	0.7292	0.1371
gene-LOC108482772__gene-LOC108485518	0.94161	0.80362	411	0.1194	0.8048	0.1484
gene-LOC108457448__gene-LOC108485954	0.94	0.82979	1050	0.1282	0.4642	0.2762
gene-LOC108488326__gene-LOC108488329	0.98759	0.91374	1209	0.0864	0.1164	0.7423
gene-LOC108471731__gene-LOC108474657	0.87	0.68391	600	0.2789	1.4041	0.1986
gene-LOC108466675__gene-LOC108472491	1	0.91503	153	0.0008	0.8286	0.001
gene-LOC108461940__gene-LOC108466675	1	0.9085	153	0.0009	0.8553	0.001
gene-LOC108461940__gene-LOC108472491	1	0.91503	153	0.0009	0.9284	0.001
gene-LOC108481632__gene-LOC108482400	0.79882	0.46667	507	0.7024	75.9681	0.0092
gene-LOC108460016__gene-LOC108461196	0.89922	0.69253	774	0.1877	77.8451	0.0024
gene-LOC108463298__gene-LOC108464978	0.99275	0.83455	414	0.0899	0.9547	0.0942
gene-LOC108463298__gene-LOC108473520	0.81159	0.8125	414	0.1335	0.6905	0.1933
gene-LOC108464978__gene-LOC108473520	0.81159	0.78274	414	0.1484	1.3325	0.1114
gene-LOC108454325__gene-LOC108476488	0.98256	0.83037	516	0.1151	0.6083	0.1892
gene-LOC108454325__gene-LOC108480264	0.95349	0.81504	516	0.1344	0.8848	0.1519
gene-LOC108476488__gene-LOC108480264	0.96512	0.82731	516	0.1033	0.9796	0.1055
gene-LOC108454966__gene-LOC108480264	0.65698	0.82006	516	0.1598	0.4599	0.3475
gene-LOC108454325__gene-LOC108454966	0.65116	0.67857	516	0.2851	1.3034	0.2187
gene-LOC108454966__gene-LOC108476488	0.65698	0.69912	516	0.2757	1.0362	0.2661
gene-LOC108459629__gene-LOC108469017	0.90711	0.6384	2067	0.3752	1.4545	0.258
gene-LOC108459581__gene-LOC108461412	0.97973	0.78276	888	0.1909	0.5855	0.326
gene-LOC108475803__gene-LOC108475804	0.73009	1	678	0	0	0.001
gene-LOC108475803__gene-LOC108482680	0.65487	0.73198	678	0.2039	1.0899	0.1871
gene-LOC108475804__gene-LOC108482680	0.65487	0.73198	678	0.2039	1.0899	0.1871
gene-LOC108455270__gene-LOC108475803	0.68584	0.71613	678	0.2977	0.5602	0.5315
gene-LOC108455270__gene-LOC108475804	0.68584	0.71613	678	0.2977	0.5602	0.5315
gene-LOC108455270__gene-LOC108482680	0.76106	0.6686	678	0.301	1.0847	0.2775
gene-LOC108452759__gene-LOC108470998	0.60101	0.93838	594	0.0424	0.1204	0.3524
gene-LOC108461648__gene-LOC108484655	0.84615	0.83779	1326	0.064	0.6832	0.0937
gene-LOC108461648__gene-LOC108478618	0.84842	0.82844	1326	0.0801	0.6488	0.1234
gene-LOC108478618__gene-LOC108484655	0.89819	0.84215	1326	0.0803	0.6059	0.1325
gene-LOC108479609__gene-LOC108483697	0.98638	0.96713	1542	0.0088	0.1226	0.0719
gene-LOC108457247__gene-LOC108482109	0.9902	0.85903	2142	0.0691	0.512	0.135
gene-LOC108458154__gene-LOC108485318	0.93567	0.81146	1026	0.103	0.7939	0.1297
gene-LOC108459258__gene-LOC108486407	0.94444	0.77915	1026	0.1526	0.8226	0.1855
gene-LOC108458154__gene-LOC108459258	0.94444	0.73375	1026	0.1976	1.0678	0.1851
gene-LOC108458154__gene-LOC108486407	0.94737	0.75926	1026	0.1576	0.9729	0.162
gene-LOC108459258__gene-LOC108485318	0.93275	0.73041	1026	0.2117	0.9666	0.219
gene-LOC108485318__gene-LOC108486407	0.93567	0.73229	1026	0.1753	1.2987	0.135
gene-LOC108453285__gene-LOC108453722	0.93898	0.98602	1524	0.0126	0.0217	0.5797
gene-LOC108453285__gene-LOC108480837	0.99016	0.67661	1524	0.2358	1.8753	0.1257
gene-LOC108453722__gene-LOC108480837	0.93307	0.67932	1524	0.2501	1.7909	0.1396
gene-LOC108475246__gene-LOC108475608	0.85924	0.9306	2046	0.0541	0.1402	0.3862
gene-LOC108466910__gene-LOC108473618	0.99015	0.85406	609	0.0663	0.5709	0.1162
gene-LOC108474772__gene-LOC108478658	0.92	0.73913	450	0.1651	1.5876	0.104
gene-LOC108474772__gene-LOC108475770	0.96667	0.78851	450	0.1603	0.6493	0.2468
gene-LOC108475770__gene-LOC108478658	0.92	0.67633	450	0.2478	1.9432	0.1275
gene-LOC108453390__gene-LOC108486902	0.97982	0.85114	2379	0.1269	0.3706	0.3424
gene-LOC108453390__gene-LOC108454413	0.81841	0.77709	2379	0.2155	0.5492	0.3925
gene-LOC108454413__gene-LOC108486902	0.81463	0.78122	2379	0.2222	0.4731	0.4698
gene-LOC108474107__gene-LOC108486776	0.97218	0.87935	1833	0.0625	0.4539	0.1376
gene-LOC108474944__gene-LOC108474945	0.76087	0.93333	414	0.0369	0.1891	0.1953
gene-LOC108474943__gene-LOC108474944	0.76087	0.91111	414	0.0579	0.2243	0.2581
gene-LOC108474943__gene-LOC108474945	0.76087	0.89841	414	0.0606	0.3075	0.1971
gene-LOC108461659__gene-LOC108465542	1	0.85637	738	0.0753	0.5153	0.1462
gene-LOC108453870__gene-LOC108489702	0.84949	0.91491	1176	0.0078	0.5206	0.015
gene-LOC108453870__gene-LOC108477394	0.70408	0.89372	1176	0.0531	0.4265	0.1245
gene-LOC108477394__gene-LOC108489702	0.70408	0.88527	1176	0.0472	0.5042	0.0936
gene-LOC108465141__gene-LOC108483383	0.94516	0.83087	3009	0.1297	0.4734	0.2739
gene-LOC108467870__gene-LOC108489377	0.97384	0.85771	1032	0.1055	0.3596	0.2935
gene-LOC108469805__gene-LOC108484052	0.98624	0.70233	654	0.1742	3.0314	0.0575
gene-LOC108472939__gene-LOC108473197	0.89697	0.85248	990	0.0943	0.3894	0.2421
gene-LOC108459725__gene-LOC108472939	0.92727	0.81917	990	0.0976	0.5962	0.1637
gene-LOC108459725__gene-LOC108473197	0.88788	0.80887	990	0.1408	0.5305	0.2653
gene-LOC108459725__gene-LOC108477497	0.75455	0.77108	990	0.1769	0.7856	0.2252
gene-LOC108472939__gene-LOC108477497	0.74545	0.77507	990	0.1609	0.851	0.1891
gene-LOC108473197__gene-LOC108477497	0.72727	0.75278	990	0.2113	0.9015	0.2344
gene-LOC108460754__gene-LOC108484194	0.85275	0.81231	2343	0.1414	0.5289	0.2674
gene-LOC108456449__gene-LOC108477198	0.89828	0.83429	1740	0.1202	0.4914	0.2445
gene-LOC108461186__gene-LOC108476794	0.83621	0.90893	696	0.0257	0.4398	0.0585
gene-LOC108454812__gene-LOC108480804	0.98276	0.88304	696	0.0441	0.4492	0.0982
gene-LOC108454812__gene-LOC108476807	0.96983	0.88296	696	0.0537	0.4322	0.1242
gene-LOC108476807__gene-LOC108480804	0.97845	0.88253	696	0.0479	0.4511	0.1063
gene-LOC108461186__gene-LOC108476807	0.82328	0.69808	696	0.1753	9.0479	0.0194
gene-LOC108454812__gene-LOC108461186	0.8319	0.69603	696	0.164	15.3109	0.0107
gene-LOC108461186__gene-LOC108480804	0.8319	0.70984	696	0.1545	9.6901	0.0159
gene-LOC108476794__gene-LOC108476807	0.82328	0.70332	696	0.1821	5.8003	0.0314
gene-LOC108454812__gene-LOC108476794	0.8319	0.70639	696	0.1726	8.0547	0.0214
gene-LOC108476794__gene-LOC108480804	0.8319	0.70812	696	0.1661	8.2763	0.0201
gene-LOC108482104__gene-LOC108486797	0.99487	0.85911	1170	0.083	0.5098	0.1628
[truncated: 34,418 more rows]

## Sheet: Ibalsa_Garbor.ka.ks
	AlignmentCoverage	AlignmentIdentity	AlignmentLength	Ka	Ks	Omega		AlignmentCoverage	AlignmentIdentity	AlignmentLength	Ka	Ks	Omega
Iba07G012980__gene-LOC108481890	0.91558	0.64775	1386	0.2796	4.0904	0.0684	Iba07G012980__gene-LOC108481890	0.91558	0.64775	1386	0.2796	4.0904	0.0684
Iba05G018930__gene-LOC108480994	0.91312	0.76181	1692	0.0989	2.0774	0.0476	Iba05G018930__gene-LOC108480994	0.91312	0.76181	1692	0.0989	2.0774	0.0476
Iba04G001710__gene-LOC108463817	0.99292	0.70071	1272	0.2098	1.9398	0.1082	Iba04G001710__gene-LOC108463817	0.99292	0.70071	1272	0.2098	1.9398	0.1082
Iba04G019660__gene-LOC108470556	0.93689	0.71357	2139	0.2043	1.8682	0.1093	Iba04G019660__gene-LOC108470556	0.93689	0.71357	2139	0.2043	1.8682	0.1093
Iba06G029950__gene-LOC108489075	0.92934	0.74654	1401	0.1094	2.0643	0.053	Iba06G029950__gene-LOC108489075	0.92934	0.74654	1401	0.1094	2.0643	0.053
Iba05G031210__gene-LOC108485579	0.94271	0.70534	576	0.139	3.1068	0.0447	Iba05G031210__gene-LOC108485579	0.94271	0.70534	576	0.139	3.1068	0.0447
Iba06G008980__gene-LOC108484518	0.9916	0.68362	357	0.2886	1.1686	0.247	Iba06G008980__gene-LOC108484518	0.9916	0.68362	357	0.2886	1.1686	0.247
Iba01G026800__gene-LOC108486262	0.94803	0.62886	1674	0.342	2.2353	0.153	Iba01G026800__gene-LOC108486262	0.94803	0.62886	1674	0.342	2.2353	0.153
Iba05G002230__gene-LOC108468093	0.93211	0.55556	1149	0.5624	2.893	0.1944	Iba05G002230__gene-LOC108468093	0.93211	0.55556	1149	0.5624	2.893	0.1944
Iba05G014790__gene-LOC108464267	0.73209	0.65106	963	0.232	58.6212	0.004	Iba05G014790__gene-LOC108464267	0.73209	0.65106	963	0.232	58.6212	0.004
Iba03G003330__gene-LOC108484299	0.92233	0.70877	618	0.1953	2.861	0.0683	Iba03G003330__gene-LOC108484299	0.92233	0.70877	618	0.1953	2.861	0.0683
Iba02G051280__gene-LOC108478354	0.8239	0.63868	954	0.2608	3.1348	0.0832	Iba02G051280__gene-LOC108478354	0.8239	0.63868	954	0.2608	3.1348	0.0832
Iba07G026810__gene-LOC108474138	0.9595	0.77922	963	0.0941	1.5077	0.0624	Iba07G026810__gene-LOC108474138	0.9595	0.77922	963	0.0941	1.5077	0.0624
Iba01G016790__gene-LOC108454628	0.94017	0.57273	351	0.4457	4.3928	0.1015	Iba01G016790__gene-LOC108454628	0.94017	0.57273	351	0.4457	4.3928	0.1015
Iba01G013820__gene-LOC108482924	0.88246	0.59836	1659	0.3391	3.3361	0.1016	Iba01G013820__gene-LOC108482924	0.88246	0.59836	1659	0.3391	3.3361	0.1016
Iba01G036850__gene-LOC108461326	0.74947	0.62984	1413	0.3664	2.2021	0.1664	Iba01G036850__gene-LOC108461326	0.74947	0.62984	1413	0.3664	2.2021	0.1664
Iba03G036090__gene-LOC108450536	0.84551	0.7608	1068	0.1016	2.3168	0.0438	Iba03G036090__gene-LOC108450536	0.84551	0.7608	1068	0.1016	2.3168	0.0438
Iba05G014270__gene-LOC108467972	0.94022	0.71773	1104	0.2375	1.1773	0.2018	Iba05G014270__gene-LOC108467972	0.94022	0.71773	1104	0.2375	1.1773	0.2018
Iba03G006700__gene-LOC108466665	0.85149	0.56202	303	0.4343	70.3672	0.0062	Iba03G006700__gene-LOC108466665	0.85149	0.56202	303	0.4343	70.3672	0.0062
Iba06G006380__gene-LOC108478191	0.93568	0.69131	2472	0.2281	2.6017	0.0877	Iba06G006380__gene-LOC108478191	0.93568	0.69131	2472	0.2281	2.6017	0.0877
Iba01G012960__gene-LOC108470805	0.9528	0.57488	2733	0.3821	54.714	0.007	Iba01G012960__gene-LOC108470805	0.9528	0.57488	2733	0.3821	54.714	0.007
Iba05G023000__gene-LOC108483975	0.96384	0.57531	1908	0.4266	3.2943	0.1295	Iba05G023000__gene-LOC108483975	0.96384	0.57531	1908	0.4266	3.2943	0.1295
Iba06G019440__gene-LOC108463004	0.95149	0.63922	804	0.2469	4.3582	0.0567	Iba06G019440__gene-LOC108463004	0.95149	0.63922	804	0.2469	4.3582	0.0567
Iba02G052660__gene-LOC108485610	0.95547	0.60664	1482	0.3173	9.4433	0.0336	Iba02G052660__gene-LOC108485610	0.95547	0.60664	1482	0.3173	9.4433	0.0336
Iba05G027520__gene-LOC108480912	0.9471	0.66578	1191	0.2217	3.131	0.0708	Iba05G027520__gene-LOC108480912	0.9471	0.66578	1191	0.2217	3.131	0.0708
Iba03G040210__gene-LOC108456236	0.92795	0.70275	1374	0.2485	1.2932	0.1922	Iba03G040210__gene-LOC108456236	0.92795	0.70275	1374	0.2485	1.2932	0.1922
Iba07G002740__gene-LOC108489320	0.85959	0.5907	4380	0.4704	3.3494	0.1405	Iba07G002740__gene-LOC108489320	0.85959	0.5907	4380	0.4704	3.3494	0.1405
Iba05G018900__gene-LOC108479248	0.96516	0.709	2325	0.1733	2.357	0.0735	Iba05G018900__gene-LOC108479248	0.96516	0.709	2325	0.1733	2.357	0.0735
Iba03G040500__gene-LOC108463012	0.9539	0.64932	846	0.3481	1.6547	0.2104	Iba03G040500__gene-LOC108463012	0.9539	0.64932	846	0.3481	1.6547	0.2104
Iba03G038000__gene-LOC108459542	0.91282	0.6236	1170	0.2821	5.2008	0.0542	Iba03G038000__gene-LOC108459542	0.91282	0.6236	1170	0.2821	5.2008	0.0542
Iba02G010420__gene-LOC108481126	0.96805	0.67437	939	0.1455	14.1169	0.0103	Iba02G010420__gene-LOC108481126	0.96805	0.67437	939	0.1455	14.1169	0.0103
Iba05G003950__gene-LOC108463891	0.88192	0.56904	813	0.4595	2.337	0.1966	Iba05G003950__gene-LOC108463891	0.88192	0.56904	813	0.4595	2.337	0.1966
Iba01G015410__gene-LOC108460319	0.94408	0.65157	912	0.2677	2.2157	0.1208	Iba01G015410__gene-LOC108460319	0.94408	0.65157	912	0.2677	2.2157	0.1208
Iba04G027490__gene-LOC108454389	0.88326	0.63854	2133	0.2922	2.4931	0.1172	Iba04G027490__gene-LOC108454389	0.88326	0.63854	2133	0.2922	2.4931	0.1172
Iba05G003140__gene-LOC108452891	0.86947	0.58189	2781	0.4333	2.9431	0.1472	Iba05G003140__gene-LOC108452891	0.86947	0.58189	2781	0.4333	2.9431	0.1472
Iba02G050410__gene-LOC108457116	0.98356	0.74838	2190	0.1016	3.2913	0.0309	Iba02G050410__gene-LOC108457116	0.98356	0.74838	2190	0.1016	3.2913	0.0309
Iba06G013440__gene-LOC108478194	0.98784	0.72205	987	0.1171	11.2887	0.0104	Iba06G013440__gene-LOC108478194	0.98784	0.72205	987	0.1171	11.2887	0.0104
Iba02G042070__gene-LOC108450149	0.99111	0.75934	1350	0.1257	1.9517	0.0644	Iba02G042070__gene-LOC108450149	0.99111	0.75934	1350	0.1257	1.9517	0.0644
Iba05G027540__gene-LOC108452186	0.95567	0.65378	1218	0.2269	3.877	0.0585	Iba05G027540__gene-LOC108452186	0.95567	0.65378	1218	0.2269	3.877	0.0585
Iba02G052200__gene-LOC108450401	0.95718	0.74123	1191	0.1226	1.9898	0.0616	Iba02G052200__gene-LOC108450401	0.95718	0.74123	1191	0.1226	1.9898	0.0616
Iba01G024940__gene-LOC108484611	0.84804	0.47399	1224	0.7307	6.8167	0.1072	Iba01G024940__gene-LOC108484611	0.84804	0.47399	1224	0.7307	6.8167	0.1072
Iba01G051940__gene-LOC108470386	0.99076	0.75583	1947	0.1232	1.5713	0.0784	Iba01G051940__gene-LOC108470386	0.99076	0.75583	1947	0.1232	1.5713	0.0784
Iba04G033150__gene-LOC108472546	1	0.6828	186	0.2054	2.3601	0.087	Iba04G033150__gene-LOC108472546	1	0.6828	186	0.2054	2.3601	0.087
Iba06G026690__gene-LOC108464616	0.70932	0.53694	1641	0.5811	3.8301	0.1517	Iba06G026690__gene-LOC108464616	0.70932	0.53694	1641	0.5811	3.8301	0.1517
Iba02G045690__gene-LOC108455905	0.97321	0.56881	672	0.4969	2.5518	0.1947	Iba02G045690__gene-LOC108455905	0.97321	0.56881	672	0.4969	2.5518	0.1947
Iba01G027800__gene-LOC108463179	0.95902	0.67521	366	0.2259	3.3908	0.0666	Iba01G027800__gene-LOC108463179	0.95902	0.67521	366	0.2259	3.3908	0.0666
Iba06G003390__gene-LOC108483419	0.96823	0.68451	1794	0.2278	2.8156	0.0809	Iba06G003390__gene-LOC108483419	0.96823	0.68451	1794	0.2278	2.8156	0.0809
Iba01G034630__gene-LOC108474437	0.95652	0.70455	1104	0.1781	2.7587	0.0646	Iba01G034630__gene-LOC108474437	0.95652	0.70455	1104	0.1781	2.7587	0.0646
Iba02G019240__gene-LOC108475980	0.98868	0.76443	2121	0.0759	5.8075	0.0131	Iba02G019240__gene-LOC108475980	0.98868	0.76443	2121	0.0759	5.8075	0.0131
Iba01G026320__gene-LOC108463231	0.77027	0.5848	666	0.4013	3.2362	0.124	Iba01G026320__gene-LOC108463231	0.77027	0.5848	666	0.4013	3.2362	0.124
Iba06G017700__gene-LOC108489098	0.99731	0.79448	3342	0.0707	1.9654	0.036	Iba06G017700__gene-LOC108489098	0.99731	0.79448	3342	0.0707	1.9654	0.036
Iba03G021050__gene-LOC108457506	0.94045	0.77074	1461	0.1024	1.4618	0.07	Iba03G021050__gene-LOC108457506	0.94045	0.77074	1461	0.1024	1.4618	0.07
Iba03G044170__gene-LOC108479914	0.96951	0.63941	2460	0.2281	4.9278	0.0463	Iba03G044170__gene-LOC108479914	0.96951	0.63941	2460	0.2281	4.9278	0.0463
Iba01G020570__gene-LOC108488957	0.57812	0.58108	384	0.4339	42.5601	0.0102	Iba01G020570__gene-LOC108488957	0.57812	0.58108	384	0.4339	42.5601	0.0102
Iba02G052130__gene-LOC108456810	1	0.79433	423	0.0488	1.7479	0.0279	Iba02G052130__gene-LOC108456810	1	0.79433	423	0.0488	1.7479	0.0279
Iba02G033290__gene-LOC108479167	0.82222	0.6313	7290	0.3152	2.9651	0.1063	Iba02G033290__gene-LOC108479167	0.82222	0.6313	7290	0.3152	2.9651	0.1063
Iba06G011010__gene-LOC108455831	0.94805	0.62329	462	0.2917	64.5951	0.0045	Iba06G011010__gene-LOC108455831	0.94805	0.62329	462	0.2917	64.5951	0.0045
Iba04G000420__gene-LOC108472660	0.98452	0.66457	969	0.2535	2.3829	0.1064	Iba04G000420__gene-LOC108472660	0.98452	0.66457	969	0.2535	2.3829	0.1064
Iba02G042480__gene-LOC108480316	0.95363	0.63533	1941	0.2505	65.992	0.0038	Iba02G042480__gene-LOC108480316	0.95363	0.63533	1941	0.2505	65.992	0.0038
Iba02G022890__gene-LOC108483606	0.94249	0.72203	939	0.1219	2.9827	0.0409	Iba02G022890__gene-LOC108483606	0.94249	0.72203	939	0.1219	2.9827	0.0409
Iba03G004980__gene-LOC108452715	0.8755	0.47554	747	0.6618	12.4865	0.053	Iba03G004980__gene-LOC108452715	0.8755	0.47554	747	0.6618	12.4865	0.053
Iba02G046670__gene-LOC108467268	0.99494	0.77947	1185	0.0763	3.2983	0.0231	Iba02G046670__gene-LOC108467268	0.99494	0.77947	1185	0.0763	3.2983	0.0231
Iba07G002350__gene-LOC108454759	0.85698	0.6341	2580	0.3132	2.5377	0.1234	Iba07G002350__gene-LOC108454759	0.85698	0.6341	2580	0.3132	2.5377	0.1234
Iba01G011350__gene-LOC108473729	0.90617	0.67653	1119	0.2074	19.7951	0.0105	Iba01G011350__gene-LOC108473729	0.90617	0.67653	1119	0.2074	19.7951	0.0105
Iba07G032530__gene-LOC108463125	0.93532	0.70143	2922	0.1964	1.9075	0.103	Iba07G032530__gene-LOC108463125	0.93532	0.70143	2922	0.1964	1.9075	0.103
Iba01G010880__gene-LOC108467260	0.90209	0.63483	2298	0.326	2.0972	0.1554	Iba01G010880__gene-LOC108467260	0.90209	0.63483	2298	0.326	2.0972	0.1554
Iba07G029820__gene-LOC108452945	0.8914	0.59019	2127	0.4281	3.3026	0.1296	Iba07G029820__gene-LOC108452945	0.8914	0.59019	2127	0.4281	3.3026	0.1296
Iba03G012150__gene-LOC108484505	0.92054	0.62812	2001	0.3313	2.2895	0.1447	Iba03G012150__gene-LOC108484505	0.92054	0.62812	2001	0.3313	2.2895	0.1447
Iba02G020970__gene-LOC108452249	0.64803	0.64213	1824	0.3192	1.6066	0.1987	Iba02G020970__gene-LOC108452249	0.64803	0.64213	1824	0.3192	1.6066	0.1987
Iba01G060270__gene-LOC108482963	0.98228	0.72423	1185	0.1719	1.8537	0.0927	Iba01G060270__gene-LOC108482963	0.98228	0.72423	1185	0.1719	1.8537	0.0927
Iba03G003720__gene-LOC108486441	0.78131	0.50555	3114	0.6345	67.938	0.0093	Iba03G003720__gene-LOC108486441	0.78131	0.50555	3114	0.6345	67.938	0.0093
Iba06G006900__gene-LOC108474397	0.93801	0.60728	2226	0.3422	2.7716	0.1235	Iba06G006900__gene-LOC108474397	0.93801	0.60728	2226	0.3422	2.7716	0.1235
Iba04G006350__gene-LOC108456692	0.99309	0.79768	1737	0.0567	3.3047	0.0171	Iba04G006350__gene-LOC108456692	0.99309	0.79768	1737	0.0567	3.3047	0.0171
Iba01G047720__gene-LOC108456744	0.93603	0.59233	2673	0.4565	1.9232	0.2374	Iba01G047720__gene-LOC108456744	0.93603	0.59233	2673	0.4565	1.9232	0.2374
Iba02G043860__gene-LOC108479427	0.93797	0.59462	1983	0.4312	1.8624	0.2315	Iba02G043860__gene-LOC108479427	0.93797	0.59462	1983	0.4312	1.8624	0.2315
Iba05G006800__gene-LOC108477669	0.92593	0.52963	1458	0.5105	60.3859	0.0085	Iba05G006800__gene-LOC108477669	0.92593	0.52963	1458	0.5105	60.3859	0.0085
Iba04G034360__gene-LOC108456719	0.97807	0.63827	684	0.2712	3.3966	0.0798	Iba04G034360__gene-LOC108456719	0.97807	0.63827	684	0.2712	3.3966	0.0798
Iba04G027400__gene-LOC108460304	0.93497	0.59305	3414	0.4427	1.9191	0.2307	Iba04G027400__gene-LOC108460304	0.93497	0.59305	3414	0.4427	1.9191	0.2307
Iba03G044940__gene-LOC108477439	0.98146	0.58884	2265	0.3886	3.3738	0.1152	Iba03G044940__gene-LOC108477439	0.98146	0.58884	2265	0.3886	3.3738	0.1152
Iba01G023540__gene-LOC108464403	1	0.72032	1752	0.1937	1.238	0.1564	Iba01G023540__gene-LOC108464403	1	0.72032	1752	0.1937	1.238	0.1564
Iba02G025890__gene-LOC108477388	0.89869	0.65455	918	0.204	63.8867	0.0032	Iba02G025890__gene-LOC108477388	0.89869	0.65455	918	0.204	63.8867	0.0032
Iba07G008420__gene-LOC108458777	0.61584	0.75238	1023	0.1199	1.8019	0.0665	Iba07G008420__gene-LOC108458777	0.61584	0.75238	1023	0.1199	1.8019	0.0665
Iba06G026710__gene-LOC108479527	0.93035	0.66196	2283	0.2773	2.4897	0.1114	Iba06G026710__gene-LOC108479527	0.93035	0.66196	2283	0.2773	2.4897	0.1114
Iba01G042000__gene-LOC108474484	0.95238	0.66667	567	0.2914	1.2106	0.2407	Iba01G042000__gene-LOC108474484	0.95238	0.66667	567	0.2914	1.2106	0.2407
Iba06G018800__gene-LOC108461747	0.89726	0.67557	876	0.2338	1.949	0.1199	Iba06G018800__gene-LOC108461747	0.89726	0.67557	876	0.2338	1.949	0.1199
Iba05G004000__gene-LOC108487399	0.97688	0.7357	519	0.1407	11.6099	0.0121	Iba05G004000__gene-LOC108487399	0.97688	0.7357	519	0.1407	11.6099	0.0121
Iba05G029760__gene-LOC108462984	0.98661	0.71493	672	0.0974	18.9182	0.0051	Iba05G029760__gene-LOC108462984	0.98661	0.71493	672	0.0974	18.9182	0.0051
Iba03G038340__gene-LOC108484019	0.96667	0.73727	1260	0.1239	2.6239	0.0472	Iba03G038340__gene-LOC108484019	0.96667	0.73727	1260	0.1239	2.6239	0.0472
Iba02G016070__gene-LOC108484614	0.96875	0.64875	288	0.2227	4.7751	0.0466	Iba02G016070__gene-LOC108484614	0.96875	0.64875	288	0.2227	4.7751	0.0466
Iba04G009860__gene-LOC108476142	0.88383	0.57941	3099	0.4837	2.6781	0.1806	Iba04G009860__gene-LOC108476142	0.88383	0.57941	3099	0.4837	2.6781	0.1806
Iba07G031080__gene-LOC108476995	0.87829	0.72285	912	0.1925	2.3813	0.0808	Iba07G031080__gene-LOC108476995	0.87829	0.72285	912	0.1925	2.3813	0.0808
Iba06G025870__gene-LOC108468031	0.92899	0.73461	507	0.1473	2.099	0.0702	Iba06G025870__gene-LOC108468031	0.92899	0.73461	507	0.1473	2.099	0.0702
Iba02G001630__gene-LOC108454926	0.90599	0.67921	2904	0.208	3.5079	0.0593	Iba02G001630__gene-LOC108454926	0.90599	0.67921	2904	0.208	3.5079	0.0593
Iba02G052840__gene-LOC108470956	0.79412	0.61538	1326	0.2959	8.7022	0.034	Iba02G052840__gene-LOC108470956	0.79412	0.61538	1326	0.2959	8.7022	0.034
Iba05G020010__gene-LOC108453243	0.86935	0.64069	1860	0.2903	1.9934	0.1456	Iba05G020010__gene-LOC108453243	0.86935	0.64069	1860	0.2903	1.9934	0.1456
Iba02G046410__gene-LOC108457921	0.91341	0.59429	1074	0.3787	9.7746	0.0387	Iba02G046410__gene-LOC108457921	0.91341	0.59429	1074	0.3787	9.7746	0.0387
Iba04G013240__gene-LOC108482098	0.80606	0.60276	990	0.3404	4.3469	0.0783	Iba04G013240__gene-LOC108482098	0.80606	0.60276	990	0.3404	4.3469	0.0783
Iba01G029330__gene-LOC108485515	0.98876	0.71591	1335	0.1344	4.3463	0.0309	Iba01G029330__gene-LOC108485515	0.98876	0.71591	1335	0.1344	4.3463	0.0309
Iba06G005220__gene-LOC108468209	0.89509	0.5798	2688	0.3966	9.6627	0.041	Iba06G005220__gene-LOC108468209	0.89509	0.5798	2688	0.3966	9.6627	0.041
Iba02G009900__gene-LOC108472714	0.94086	0.67524	1116	0.246	1.9083	0.1289	Iba02G009900__gene-LOC108472714	0.94086	0.67524	1116	0.246	1.9083	0.1289
Iba02G027850__gene-LOC108478461	0.76667	0.6087	360	0.5172	1.0587	0.4885	Iba02G027850__gene-LOC108478461	0.76667	0.6087	360	0.5172	1.0587	0.4885
Iba02G000550__gene-LOC108461349	0.90867	0.66156	1938	0.2389	2.8586	0.0836	Iba02G000550__gene-LOC108461349	0.90867	0.66156	1938	0.2389	2.8586	0.0836
Iba07G031970__gene-LOC108477237	0.95019	0.64315	1566	0.2646	59.587	0.0044	Iba07G031970__gene-LOC108477237	0.95019	0.64315	1566	0.2646	59.587	0.0044
Iba04G005350__gene-LOC108465214	0.97406	0.75247	1041	0.1108	2.7985	0.0396	Iba04G005350__gene-LOC108465214	0.97406	0.75247	1041	0.1108	2.7985	0.0396
Iba01G060940__gene-LOC108473395	0.96821	0.65141	3114	0.2329	2.9499	0.0789	Iba01G060940__gene-LOC108473395	0.96821	0.65141	3114	0.2329	2.9499	0.0789
Iba02G000540__gene-LOC108478562	0.9288	0.75377	927	0.1752	1.0143	0.1727	Iba02G000540__gene-LOC108478562	0.9288	0.75377	927	0.1752	1.0143	0.1727
Iba03G036570__gene-LOC108477978	0.70769	0.48841	975	0.5973	69.1498	0.0086	Iba03G036570__gene-LOC108477978	0.70769	0.48841	975	0.5973	69.1498	0.0086
Iba04G029950__gene-LOC108467237	0.98551	0.72222	621	0.1729	2.3364	0.074	Iba04G029950__gene-LOC108467237	0.98551	0.72222	621	0.1729	2.3364	0.074
Iba01G015830__gene-LOC108456257	0.93023	0.6	387	0.3679	3.7908	0.0971	Iba01G015830__gene-LOC108456257	0.93023	0.6	387	0.3679	3.7908	0.0971
Iba04G003870__gene-LOC108476151	0.9806	0.61026	1392	0.3436	18.1454	0.0189	Iba04G003870__gene-LOC108476151	0.9806	0.61026	1392	0.3436	18.1454	0.0189
Iba05G034090__gene-LOC108472620	0.74247	0.55105	897	0.6179	2.5347	0.2438	Iba05G034090__gene-LOC108472620	0.74247	0.55105	897	0.6179	2.5347	0.2438
Iba02G026050__gene-LOC108453318	0.85805	0.61029	2832	0.3864	8.2765	0.0467	Iba02G026050__gene-LOC108453318	0.85805	0.61029	2832	0.3864	8.2765	0.0467
Iba04G006300__gene-LOC108466075	0.69099	0.64596	699	0.2876	2.6232	0.1096	Iba04G006300__gene-LOC108466075	0.69099	0.64596	699	0.2876	2.6232	0.1096
Iba06G010240__gene-LOC108487062	1	0.77592	897	0.1015	2.1412	0.0474	Iba06G010240__gene-LOC108487062	1	0.77592	897	0.1015	2.1412	0.0474
Iba01G025450__gene-LOC108455106	0.9375	0.69074	576	0.2017	1.7674	0.1141	Iba01G025450__gene-LOC108455106	0.9375	0.69074	576	0.2017	1.7674	0.1141
Iba01G049210__gene-LOC108484057	0.99578	0.78249	1422	0.1153	1.3409	0.086	Iba01G049210__gene-LOC108484057	0.99578	0.78249	1422	0.1153	1.3409	0.086
Iba04G007560__gene-LOC108461739	0.93404	0.71147	1410	0.1716	1.95	0.088	Iba04G007560__gene-LOC108461739	0.93404	0.71147	1410	0.1716	1.95	0.088
Iba03G031450__gene-LOC108454410	0.50249	0.63531	1206	0.3312	2.1398	0.1548	Iba03G031450__gene-LOC108454410	0.50249	0.63531	1206	0.3312	2.1398	0.1548
Iba01G002570__gene-LOC108489039	0.87205	0.65463	1524	0.2805	3.2863	0.0854	Iba01G002570__gene-LOC108489039	0.87205	0.65463	1524	0.2805	3.2863	0.0854
Iba07G014790__gene-LOC108470471	0.98365	0.71468	1101	0.1136	3.0922	0.0367	Iba07G014790__gene-LOC108470471	0.98365	0.71468	1101	0.1136	3.0922	0.0367
Iba06G027860__gene-LOC108467232	0.95871	0.61361	3342	0.3882	2.0216	0.192	Iba06G027860__gene-LOC108467232	0.95871	0.61361	3342	0.3882	2.0216	0.192
Iba07G022830__gene-LOC108457983	0.99479	0.68412	576	0.2088	2.2988	0.0908	Iba07G022830__gene-LOC108457983	0.99479	0.68412	576	0.2088	2.2988	0.0908
Iba02G037240__gene-LOC108487558	0.83834	0.57117	1299	0.4637	2.7236	0.1702	Iba02G037240__gene-LOC108487558	0.83834	0.57117	1299	0.4637	2.7236	0.1702
Iba03G003620__gene-LOC108476950	0.89118	0.58086	1020	0.487	3.6575	0.1331	Iba03G003620__gene-LOC108476950	0.89118	0.58086	1020	0.487	3.6575	0.1331
Iba01G016660__gene-LOC108460664	0.86846	0.5966	2235	0.3872	4.3134	0.0898	Iba01G016660__gene-LOC108460664	0.86846	0.5966	2235	0.3872	4.3134	0.0898
Iba02G018250__gene-LOC108459790	0.71074	0.57946	726	0.3519	4.7069	0.0748	Iba02G018250__gene-LOC108459790	0.71074	0.57946	726	0.3519	4.7069	0.0748
Iba07G024020__gene-LOC108488959	0.76496	0.62011	702	0.3161	3.6434	0.0868	Iba07G024020__gene-LOC108488959	0.76496	0.62011	702	0.3161	3.6434	0.0868
Iba07G026600__gene-LOC108466663	0.88623	0.53378	501	0.5272	5.1738	0.1019	Iba07G026600__gene-LOC108466663	0.88623	0.53378	501	0.5272	5.1738	0.1019
Iba01G041160__gene-LOC108471742	0.91287	0.52031	2238	0.5583	8.1008	0.0689	Iba01G041160__gene-LOC108471742	0.91287	0.52031	2238	0.5583	8.1008	0.0689
Iba03G029860__gene-LOC108461867	0.9883	0.79191	1026	0.0546	1.8565	0.0294	Iba03G029860__gene-LOC108461867	0.9883	0.79191	1026	0.0546	1.8565	0.0294
Iba02G024800__gene-LOC108462674	0.95298	0.64803	957	0.2186	5.0281	0.0435	Iba02G024800__gene-LOC108462674	0.95298	0.64803	957	0.2186	5.0281	0.0435
Iba07G000340__gene-LOC108479646	0.98363	0.74653	1833	0.1319	1.9014	0.0694	Iba07G000340__gene-LOC108479646	0.98363	0.74653	1833	0.1319	1.9014	0.0694
Iba03G002530__gene-LOC108475510	0.94235	0.51765	1353	0.5319	60.3236	0.0088	Iba03G002530__gene-LOC108475510	0.94235	0.51765	1353	0.5319	60.3236	0.0088
Iba03G031960__gene-LOC108450555	0.91032	0.50805	1773	0.6443	2.7718	0.2325	Iba03G031960__gene-LOC108450555	0.91032	0.50805	1773	0.6443	2.7718	0.2325
Iba05G028940__gene-LOC108470894	0.87685	0.63109	609	0.2795	5.3115	0.0526	Iba05G028940__gene-LOC108470894	0.87685	0.63109	609	0.2795	5.3115	0.0526
Iba01G025310__gene-LOC108454020	0.9246	0.70458	1512	0.1719	65.1517	0.0026	Iba01G025310__gene-LOC108454020	0.9246	0.70458	1512	0.1719	65.1517	0.0026
Iba02G016480__gene-LOC108468810	0.96792	0.66667	2151	0.1979	35.5196	0.0056	Iba02G016480__gene-LOC108468810	0.96792	0.66667	2151	0.1979	35.5196	0.0056
Iba01G009100__gene-LOC108452379	0.77143	0.53086	630	0.5227	54.1145	0.0097	Iba01G009100__gene-LOC108452379	0.77143	0.53086	630	0.5227	54.1145	0.0097
Iba04G000760__gene-LOC108470424	0.93907	0.71756	837	0.1847	2.049	0.0902	Iba04G000760__gene-LOC108470424	0.93907	0.71756	837	0.1847	2.049	0.0902
Iba03G026880__gene-LOC108478830	0.93798	0.65565	387	0.2898	3.0943	0.0937	Iba03G026880__gene-LOC108478830	0.93798	0.65565	387	0.2898	3.0943	0.0937
Iba03G041450__gene-LOC108478240	0.99145	0.79598	351	0.0468	2.395	0.0195	Iba03G041450__gene-LOC108478240	0.99145	0.79598	351	0.0468	2.395	0.0195
Iba05G020040__gene-LOC108482453	0.76271	0.51481	354	0.6495	3.7569	0.1729	Iba05G020040__gene-LOC108482453	0.76271	0.51481	354	0.6495	3.7569	0.1729
Iba01G047850__gene-LOC108485420	0.93478	0.70155	276	0.12	3.5898	0.0334	Iba01G047850__gene-LOC108485420	0.93478	0.70155	276	0.12	3.5898	0.0334
Iba03G007430__gene-LOC108476343	0.88235	0.69602	2703	0.2204	1.965	0.1122	Iba03G007430__gene-LOC108476343	0.88235	0.69602	2703	0.2204	1.965	0.1122
Iba03G038420__gene-LOC108488480	0.95847	0.7383	1806	0.1338	1.6774	0.0798	Iba03G038420__gene-LOC108488480	0.95847	0.7383	1806	0.1338	1.6774	0.0798
Iba06G027810__gene-LOC108457313	0.99788	0.76939	2829	0.1064	1.8382	0.0579	Iba06G027810__gene-LOC108457313	0.99788	0.76939	2829	0.1064	1.8382	0.0579
Iba03G037150__gene-LOC108485702	0.77593	0.5205	723	0.5556	39.4819	0.0141	Iba03G037150__gene-LOC108485702	0.77593	0.5205	723	0.5556	39.4819	0.0141
Iba06G024510__gene-LOC108476352	0.94512	0.71613	492	0.2121	1.3845	0.1532	Iba06G024510__gene-LOC108476352	0.94512	0.71613	492	0.2121	1.3845	0.1532
Iba04G015390__gene-LOC108479340	0.70543	0.79853	387	0.0436	2.3149	0.0188	Iba04G015390__gene-LOC108479340	0.70543	0.79853	387	0.0436	2.3149	0.0188
Iba07G024250__gene-LOC108486073	0.92151	0.57939	1032	0.4314	68.2013	0.0063	Iba07G024250__gene-LOC108486073	0.92151	0.57939	1032	0.4314	68.2013	0.0063
Iba02G025740__gene-LOC108489698	0.92327	0.68811	1212	0.1817	2.614	0.0695	Iba02G025740__gene-LOC108489698	0.92327	0.68811	1212	0.1817	2.614	0.0695
Iba06G006310__gene-LOC108467160	0.9895	0.70794	2571	0.2081	1.8315	0.1136	Iba06G006310__gene-LOC108467160	0.9895	0.70794	2571	0.2081	1.8315	0.1136
Iba02G027950__gene-LOC108454529	0.96111	0.76814	1620	0.1182	1.4501	0.0815	Iba02G027950__gene-LOC108454529	0.96111	0.76814	1620	0.1182	1.4501	0.0815
Iba01G005990__gene-LOC108472780	0.88404	0.62015	3234	0.384	2.0673	0.1857	Iba01G005990__gene-LOC108472780	0.88404	0.62015	3234	0.384	2.0673	0.1857
Iba06G003190__gene-LOC108450936	0.91549	0.62051	426	0.299	38.9216	0.0077	Iba06G003190__gene-LOC108450936	0.91549	0.62051	426	0.299	38.9216	0.0077
Iba05G027010__gene-LOC108456930	0.955	0.75253	3000	0.1369	1.752	0.0781	Iba05G027010__gene-LOC108456930	0.955	0.75253	3000	0.1369	1.752	0.0781
Iba06G008340__gene-LOC108483405	0.93988	0.70061	2445	0.1878	73.6373	0.0026	Iba06G008340__gene-LOC108483405	0.93988	0.70061	2445	0.1878	73.6373	0.0026
Iba04G034240__gene-LOC108480004	0.95017	0.70705	1746	0.1895	2.3627	0.0802	Iba04G034240__gene-LOC108480004	0.95017	0.70705	1746	0.1895	2.3627	0.0802
Iba07G026220__gene-LOC108477152	0.98673	0.72795	678	0.1343	5.7108	0.0235	Iba07G026220__gene-LOC108477152	0.98673	0.72795	678	0.1343	5.7108	0.0235
Iba03G038530__gene-LOC108469827	0.51143	0.62737	1443	0.3175	46.3004	0.0069	Iba03G038530__gene-LOC108469827	0.51143	0.62737	1443	0.3175	46.3004	0.0069
Iba02G015230__gene-LOC108459861	0.99312	0.74059	3051	0.1222	2.6928	0.0454	Iba02G015230__gene-LOC108459861	0.99312	0.74059	3051	0.1222	2.6928	0.0454
Iba02G017350__gene-LOC108467679	0.94203	0.71209	1449	0.182	2.3493	0.0775	Iba02G017350__gene-LOC108467679	0.94203	0.71209	1449	0.182	2.3493	0.0775
Iba03G045290__gene-LOC108461516	0.95994	0.69282	1872	0.2581	1.4435	0.1788	Iba03G045290__gene-LOC108461516	0.95994	0.69282	1872	0.2581	1.4435	0.1788
Iba05G007850__gene-LOC108462234	0.87481	0.62759	1989	0.2997	3.4062	0.088	Iba05G007850__gene-LOC108462234	0.87481	0.62759	1989	0.2997	3.4062	0.088
Iba02G046720__gene-LOC108487131	0.856	0.59346	750	0.4601	3.6768	0.1251	Iba02G046720__gene-LOC108487131	0.856	0.59346	750	0.4601	3.6768	0.1251
Iba01G012180__gene-LOC108487530	0.78443	0.67939	501	0.2901	1.3454	0.2156	Iba01G012180__gene-LOC108487530	0.78443	0.67939	501	0.2901	1.3454	0.2156
Iba02G029780__gene-LOC108482967	0.97813	0.70973	2469	0.1667	2.5781	0.0647	Iba02G029780__gene-LOC108482967	0.97813	0.70973	2469	0.1667	2.5781	0.0647
Iba02G036730__gene-LOC108472937	0.81132	0.57519	795	0.4202	4.3242	0.0972	Iba02G036730__gene-LOC108472937	0.81132	0.57519	795	0.4202	4.3242	0.0972
Iba05G002730__gene-LOC108459079	0.66796	0.60465	1545	0.3657	2.6556	0.1377	Iba05G002730__gene-LOC108459079	0.66796	0.60465	1545	0.3657	2.6556	0.1377
Iba03G043710__gene-LOC108480642	0.66262	0.54243	2223	0.5004	6.1066	0.0819	Iba03G043710__gene-LOC108480642	0.66262	0.54243	2223	0.5004	6.1066	0.0819
Iba05G036110__gene-LOC108461169	0.9311	0.78436	1524	0.0739	1.6705	0.0443	Iba05G036110__gene-LOC108461169	0.9311	0.78436	1524	0.0739	1.6705	0.0443
Iba06G012010__gene-LOC108456973	0.98704	0.67688	1389	0.1652	56.0093	0.0029	Iba06G012010__gene-LOC108456973	0.98704	0.67688	1389	0.1652	56.0093	0.0029
Iba06G020980__gene-LOC108458403	0.89978	0.53713	2694	0.4721	12.731	0.0371	Iba06G020980__gene-LOC108458403	0.89978	0.53713	2694	0.4721	12.731	0.0371
Iba03G019540__gene-LOC108479826	0.97143	0.77165	2520	0.0944	1.6925	0.0558	Iba03G019540__gene-LOC108479826	0.97143	0.77165	2520	0.0944	1.6925	0.0558
Iba01G008270__gene-LOC108461248	0.99457	0.72951	2208	0.1351	2.6842	0.0503	Iba01G008270__gene-LOC108461248	0.99457	0.72951	2208	0.1351	2.6842	0.0503
Iba03G002080__gene-LOC108460577	0.98291	0.60773	1053	0.3431	3.8958	0.0881	Iba03G002080__gene-LOC108460577	0.98291	0.60773	1053	0.3431	3.8958	0.0881
Iba02G022180__gene-LOC108486692	0.90441	0.6897	816	0.2189	2.3233	0.0942	Iba02G022180__gene-LOC108486692	0.90441	0.6897	816	0.2189	2.3233	0.0942
Iba05G010410__gene-LOC108486562	0.92569	0.74235	1413	0.1063	2.2235	0.0478	Iba05G010410__gene-LOC108486562	0.92569	0.74235	1413	0.1063	2.2235	0.0478
Iba03G010640__gene-LOC108462762	0.91288	0.70954	792	0.1739	4.096	0.0425	Iba03G010640__gene-LOC108462762	0.91288	0.70954	792	0.1739	4.096	0.0425
Iba06G020760__gene-LOC108457714	0.95248	0.63413	1452	0.322	2.2689	0.1419	Iba06G020760__gene-LOC108457714	0.95248	0.63413	1452	0.322	2.2689	0.1419
Iba05G001440__gene-LOC108457770	0.91188	0.64286	783	0.3511	2.1835	0.1608	Iba05G001440__gene-LOC108457770	0.91188	0.64286	783	0.3511	2.1835	0.1608
Iba03G032760__gene-LOC108478195	0.90397	0.66056	906	0.2575	1.9706	0.1307	Iba03G032760__gene-LOC108478195	0.90397	0.66056	906	0.2575	1.9706	0.1307
Iba04G008120__gene-LOC108467014	0.97872	0.79167	1128	0.0566	1.7568	0.0322	Iba04G008120__gene-LOC108467014	0.97872	0.79167	1128	0.0566	1.7568	0.0322
Iba07G015660__gene-LOC108452376	0.87946	0.58714	1344	0.4064	2.379	0.1708	Iba07G015660__gene-LOC108452376	0.87946	0.58714	1344	0.4064	2.379	0.1708
Iba02G006630__gene-LOC108454876	0.89382	0.61051	1554	0.3492	4.3965	0.0794	Iba02G006630__gene-LOC108454876	0.89382	0.61051	1554	0.3492	4.3965	0.0794
Iba04G000590__gene-LOC108472517	0.88162	0.59717	963	0.302	60.9139	0.005	Iba04G000590__gene-LOC108472517	0.88162	0.59717	963	0.302	60.9139	0.005
Iba01G022400__gene-LOC108480553	0.90615	0.67143	927	0.2148	3.2285	0.0665	Iba01G022400__gene-LOC108480553	0.90615	0.67143	927	0.2148	3.2285	0.0665
Iba01G021640__gene-LOC108489571	1	0.82629	1278	0.0031	2.605	0.0012	Iba01G021640__gene-LOC108489571	1	0.82629	1278	0.0031	2.605	0.0012
Iba05G018230__gene-LOC108452887	0.96334	0.66314	1473	0.2379	2.4783	0.096	Iba05G018230__gene-LOC108452887	0.96334	0.66314	1473	0.2379	2.4783	0.096
Iba07G029890__gene-LOC108472512	0.8373	0.60979	1512	0.4226	3.5931	0.1176	Iba07G029890__gene-LOC108472512	0.8373	0.60979	1512	0.4226	3.5931	0.1176
Iba04G022560__gene-LOC108456752	0.98995	0.74788	3582	0.1175	2.2528	0.0522	Iba04G022560__gene-LOC108456752	0.98995	0.74788	3582	0.1175	2.2528	0.0522
Iba06G028970__gene-LOC108458258	0.77083	0.72748	1152	0.1612	1.9821	0.0813	Iba06G028970__gene-LOC108458258	0.77083	0.72748	1152	0.1612	1.9821	0.0813
Iba05G024990__gene-LOC108476390	0.90083	0.67355	1452	0.2436	2.342	0.104	Iba05G024990__gene-LOC108476390	0.90083	0.67355	1452	0.2436	2.342	0.104
Iba04G014780__gene-LOC108487049	0.98571	0.75845	210	0.1139	2.9573	0.0385	Iba04G014780__gene-LOC108487049	0.98571	0.75845	210	0.1139	2.9573	0.0385
Iba05G019030__gene-LOC108461705	0.80972	0.61667	741	0.3832	2.3474	0.1632	Iba05G019030__gene-LOC108461705	0.80972	0.61667	741	0.3832	2.3474	0.1632
Iba06G020570__gene-LOC108475971	0.97477	0.72196	2616	0.1017	3.5731	0.0285	Iba06G020570__gene-LOC108475971	0.97477	0.72196	2616	0.1017	3.5731	0.0285
Iba01G026670__gene-LOC108452362	0.87331	0.66761	2439	0.2293	2.6277	0.0872	Iba01G026670__gene-LOC108452362	0.87331	0.66761	2439	0.2293	2.6277	0.0872
Iba01G022460__gene-LOC108451076	0.96307	0.56932	1056	0.3983	54.9271	0.0073	Iba01G022460__gene-LOC108451076	0.96307	0.56932	1056	0.3983	54.9271	0.0073
Iba06G005730__gene-LOC108489405	0.95082	0.72414	366	0.1533	4.3943	0.0349	Iba06G005730__gene-LOC108489405	0.95082	0.72414	366	0.1533	4.3943	0.0349
Iba02G027720__gene-LOC108450571	0.95908	0.69911	2346	0.2232	1.9967	0.1118	Iba02G027720__gene-LOC108450571	0.95908	0.69911	2346	0.2232	1.9967	0.1118
Iba01G022860__gene-LOC108480647	0.82507	0.56329	1149	0.4117	71.6712	0.0057	Iba01G022860__gene-LOC108480647	0.82507	0.56329	1149	0.4117	71.6712	0.0057
Iba05G019540__gene-LOC108464867	0.8785	0.70213	321	0.1236	91.7595	0.0013	Iba05G019540__gene-LOC108464867	0.8785	0.70213	321	0.1236	91.7595	0.0013
Iba03G027240__gene-LOC108459317	0.85047	0.62271	321	0.3174	2.7384	0.1159	Iba03G027240__gene-LOC108459317	0.85047	0.62271	321	0.3174	2.7384	0.1159
Iba02G043830__gene-LOC108470081	0.82558	0.71831	258	0.1636	4.303	0.038	Iba02G043830__gene-LOC108470081	0.82558	0.71831	258	0.1636	4.303	0.038
Iba03G000090__gene-LOC108489552	0.96376	0.72493	3063	0.181	1.7476	0.1036	Iba03G000090__gene-LOC108489552	0.96376	0.72493	3063	0.181	1.7476	0.1036
Iba01G000180__gene-LOC108476304	0.96115	0.64089	1776	0.3686	1.3078	0.2819	Iba01G000180__gene-LOC108476304	0.96115	0.64089	1776	0.3686	1.3078	0.2819
Iba05G035060__gene-LOC108468177	0.96861	0.70525	669	0.1976	2.2046	0.0896	Iba05G035060__gene-LOC108468177	0.96861	0.70525	669	0.1976	2.2046	0.0896
Iba01G035040__gene-LOC108455018	0.83608	0.52527	4923	0.4977	65.7301	0.0076	Iba01G035040__gene-LOC108455018	0.83608	0.52527	4923	0.4977	65.7301	0.0076
Iba04G005290__gene-LOC108456267	0.97462	0.64931	591	0.2387	69.1897	0.0035	Iba04G005290__gene-LOC108456267	0.97462	0.64931	591	0.2387	69.1897	0.0035
Iba01G045680__gene-LOC108487286	0.94471	0.6497	1248	0.2882	3.0281	0.0952	Iba01G045680__gene-LOC108487286	0.94471	0.6497	1248	0.2882	3.0281	0.0952
Iba01G042730__gene-LOC108482150	0.88128	0.66321	657	0.243	5.3108	0.0458	Iba01G042730__gene-LOC108482150	0.88128	0.66321	657	0.243	5.3108	0.0458
Iba03G026410__gene-LOC108487373	0.9622	0.58133	2460	0.4351	3.3319	0.1306	Iba03G026410__gene-LOC108487373	0.9622	0.58133	2460	0.4351	3.3319	0.1306
Iba02G025910__gene-LOC108480637	0.95913	0.67424	1101	0.2165	3.7958	0.057	Iba02G025910__gene-LOC108480637	0.95913	0.67424	1101	0.2165	3.7958	0.057
Iba07G016840__gene-LOC108480249	0.82365	0.59573	2841	0.3481	3.4659	0.1004	Iba07G016840__gene-LOC108480249	0.82365	0.59573	2841	0.3481	3.4659	0.1004
Iba07G029310__gene-LOC108472425	0.80899	0.58796	801	0.3873	3.9401	0.0983	Iba07G029310__gene-LOC108472425	0.80899	0.58796	801	0.3873	3.9401	0.0983
Iba04G033970__gene-LOC108489659	0.90794	0.59444	2379	0.3976	5.86	0.0679	Iba04G033970__gene-LOC108489659	0.90794	0.59444	2379	0.3976	5.86	0.0679
Iba03G040810__gene-LOC108463840	0.97445	0.68883	3288	0.2321	2.1174	0.1096	Iba03G040810__gene-LOC108463840	0.97445	0.68883	3288	0.2321	2.1174	0.1096
Iba03G000720__gene-LOC108450233	0.90943	0.64523	1590	0.2795	3.3432	0.0836	Iba03G000720__gene-LOC108450233	0.90943	0.64523	1590	0.2795	3.3432	0.0836
Iba02G044160__gene-LOC108469943	0.98969	0.69444	291	0.1475	7.3624	0.02	Iba02G044160__gene-LOC108469943	0.98969	0.69444	291	0.1475	7.3624	0.02
Iba03G010040__gene-LOC108459419	0.88197	0.67162	915	0.1947	61.2894	0.0032	Iba03G010040__gene-LOC108459419	0.88197	0.67162	915	0.1947	61.2894	0.0032
Iba04G020740__gene-LOC108450066	0.988	0.7058	1500	0.1389	3.5956	0.0386	Iba04G020740__gene-LOC108450066	0.988	0.7058	1500	0.1389	3.5956	0.0386
Iba07G001560__gene-LOC108461010	0.97514	0.70327	1569	0.1908	2.4986	0.0764	Iba07G001560__gene-LOC108461010	0.97514	0.70327	1569	0.1908	2.4986	0.0764
Iba01G048440__gene-LOC108470301	0.9763	0.74102	2025	0.1487	1.6675	0.0892	Iba01G048440__gene-LOC108470301	0.9763	0.74102	2025	0.1487	1.6675	0.0892
Iba06G002060__gene-LOC108456687	0.84463	0.59083	5136	0.3925	3.5555	0.1104	Iba06G002060__gene-LOC108456687	0.84463	0.59083	5136	0.3925	3.5555	0.1104
Iba02G027330__gene-LOC108461669	1	0.78261	345	0.0752	2.9574	0.0254	Iba02G027330__gene-LOC108461669	1	0.78261	345	0.0752	2.9574	0.0254
Iba03G033160__gene-LOC108477307	0.95312	0.6776	1344	0.224	2.3869	0.0938	Iba03G033160__gene-LOC108477307	0.95312	0.6776	1344	0.224	2.3869	0.0938
Iba01G038720__gene-LOC108466736	0.95066	0.71396	912	0.1798	2.1562	0.0834	Iba01G038720__gene-LOC108466736	0.95066	0.71396	912	0.1798	2.1562	0.0834
Iba02G028450__gene-LOC108467179	0.97391	0.70734	1035	0.1756	1.896	0.0926	Iba02G028450__gene-LOC108467179	0.97391	0.70734	1035	0.1756	1.896	0.0926
Iba05G032570__gene-LOC108453762	0.94944	0.73176	1068	0.1875	2.6866	0.0698	Iba05G032570__gene-LOC108453762	0.94944	0.73176	1068	0.1875	2.6866	0.0698
Iba01G002890__gene-LOC108486111	0.98458	0.6893	1167	0.2046	1.9924	0.1027	Iba01G002890__gene-LOC108486111	0.98458	0.6893	1167	0.2046	1.9924	0.1027
Iba07G001160__gene-LOC108483969	0.98667	0.66592	1350	0.2539	2.661	0.0954	Iba07G001160__gene-LOC108483969	0.98667	0.66592	1350	0.2539	2.661	0.0954
Iba06G024310__gene-LOC108474378	0.85476	0.62488	1260	0.3534	1.9621	0.1801	Iba06G024310__gene-LOC108474378	0.85476	0.62488	1260	0.3534	1.9621	0.1801
Iba06G025000__gene-LOC108468170	0.88802	0.70723	1527	0.169	2.6051	0.0649	Iba06G025000__gene-LOC108468170	0.88802	0.70723	1527	0.169	2.6051	0.0649
Iba03G023950__gene-LOC108465018	0.97313	0.70961	1005	0.1905	2.0895	0.0912	Iba03G023950__gene-LOC108465018	0.97313	0.70961	1005	0.1905	2.0895	0.0912
Iba03G031080__gene-LOC108466644	0.76331	0.52972	1014	0.5597	2.5989	0.2154	Iba03G031080__gene-LOC108466644	0.76331	0.52972	1014	0.5597	2.5989	0.2154
Iba02G012870__gene-LOC108474415	0.97222	0.6873	1296	0.2345	1.6736	0.1401	Iba02G012870__gene-LOC108474415	0.97222	0.6873	1296	0.2345	1.6736	0.1401
Iba05G020320__gene-LOC108466996	0.7952	0.67285	1626	0.2228	5.7097	0.039	Iba05G020320__gene-LOC108466996	0.7952	0.67285	1626	0.2228	5.7097	0.039
Iba06G018530__gene-LOC108457347	0.94944	0.6259	1602	0.3778	2.2899	0.165	Iba06G018530__gene-LOC108457347	0.94944	0.6259	1602	0.3778	2.2899	0.165
Iba07G001720__gene-LOC108456327	0.8209	0.5697	201	0.4384	3.578	0.1225	Iba07G001720__gene-LOC108456327	0.8209	0.5697	201	0.4384	3.578	0.1225
Iba03G017480__gene-LOC108476437	0.93681	0.7654	1092	0.0885	2.2189	0.0399	Iba03G017480__gene-LOC108476437	0.93681	0.7654	1092	0.0885	2.2189	0.0399
Iba01G045650__gene-LOC108458859	0.91011	0.61317	801	0.2841	8.0078	0.0355	Iba01G045650__gene-LOC108458859	0.91011	0.61317	801	0.2841	8.0078	0.0355
Iba04G018260__gene-LOC108450318	0.95748	0.59775	2046	0.3551	2.8547	0.1244	Iba04G018260__gene-LOC108450318	0.95748	0.59775	2046	0.3551	2.8547	0.1244
Iba03G021100__gene-LOC108479847	0.96815	0.72076	1413	0.1511	2.0244	0.0747	Iba03G021100__gene-LOC108479847	0.96815	0.72076	1413	0.1511	2.0244	0.0747
Iba02G001590__gene-LOC108465191	0.8807	0.64276	855	0.3358	1.9969	0.1681	Iba02G001590__gene-LOC108465191	0.8807	0.64276	855	0.3358	1.9969	0.1681
Iba01G020650__gene-LOC108466986	0.93214	0.6871	840	0.2135	3.3188	0.0643	Iba01G020650__gene-LOC108466986	0.93214	0.6871	840	0.2135	3.3188	0.0643
Iba01G030330__gene-LOC108461702	0.9521	0.71698	501	0.1614	7.0993	0.0227	Iba01G030330__gene-LOC108461702	0.9521	0.71698	501	0.1614	7.0993	0.0227
Iba06G027130__gene-LOC108478230	0.80339	0.63854	885	0.3033	2.5846	0.1173	Iba06G027130__gene-LOC108478230	0.80339	0.63854	885	0.3033	2.5846	0.1173
Iba01G002380__gene-LOC108489043	0.94976	0.6765	3105	0.2296	2.3227	0.0988	Iba01G002380__gene-LOC108489043	0.94976	0.6765	3105	0.2296	2.3227	0.0988
Iba07G012470__gene-LOC108460683	0.83297	0.49978	2748	0.6365	71.0291	0.009	Iba07G012470__gene-LOC108460683	0.83297	0.49978	2748	0.6365	71.0291	0.009
Iba01G001400__gene-LOC108467601	0.99822	0.77956	1686	0.0746	1.8806	0.0397	Iba01G001400__gene-LOC108467601	0.99822	0.77956	1686	0.0746	1.8806	0.0397
Iba03G024540__gene-LOC108455778	0.972	0.73525	750	0.1702	1.8993	0.0896	Iba03G024540__gene-LOC108455778	0.972	0.73525	750	0.1702	1.8993	0.0896
Iba01G022180__gene-LOC108488377	0.95058	0.69521	1032	0.2122	2.0751	0.1023	Iba01G022180__gene-LOC108488377	0.95058	0.69521	1032	0.2122	2.0751	0.1023
Iba02G042950__gene-LOC108473770	0.99371	0.71624	954	0.1473	4.3953	0.0335	Iba02G042950__gene-LOC108473770	0.99371	0.71624	954	0.1473	4.3953	0.0335
Iba02G023240__gene-LOC108478309	0.99715	0.71238	1053	0.1096	4.5671	0.024	Iba02G023240__gene-LOC108478309	0.99715	0.71238	1053	0.1096	4.5671	0.024
Iba07G009880__gene-LOC108464838	0.92514	0.56086	1563	0.4228	4.0864	0.1035	Iba07G009880__gene-LOC108464838	0.92514	0.56086	1563	0.4228	4.0864	0.1035
Iba02G033240__gene-LOC108450429	0.97633	0.68182	1014	0.2477	1.6763	0.1478	Iba02G033240__gene-LOC108450429	0.97633	0.68182	1014	0.2477	1.6763	0.1478
Iba01G042500__gene-LOC108466551	0.87395	0.63141	714	0.2628	3.345	0.0786	Iba01G042500__gene-LOC108466551	0.87395	0.63141	714	0.2628	3.345	0.0786
Iba02G016080__gene-LOC108466905	0.93774	0.76833	3084	0.1155	1.5298	0.0755	Iba02G016080__gene-LOC108466905	0.93774	0.76833	3084	0.1155	1.5298	0.0755
Iba05G025030__gene-LOC108474721	0.99008	0.70785	1815	0.1734	2.3531	0.0737	Iba05G025030__gene-LOC108474721	0.99008	0.70785	1815	0.1734	2.3531	0.0737
Iba02G019120__gene-LOC108454712	0.89722	0.64912	1080	0.2952	2.0096	0.1469	Iba02G019120__gene-LOC108454712	0.89722	0.64912	1080	0.2952	2.0096	0.1469
Iba02G028130__gene-LOC108487034	0.98551	0.66176	414	0.2039	3.1817	0.0641	Iba02G028130__gene-LOC108487034	0.98551	0.66176	414	0.2039	3.1817	0.0641
Iba01G038840__gene-LOC108483951	0.74934	0.53161	3399	0.6122	4.6449	0.1318	Iba01G038840__gene-LOC108483951	0.74934	0.53161	3399	0.6122	4.6449	0.1318
Iba02G042200__gene-LOC108456805	0.9101	0.64235	2169	0.3208	2.8421	0.1129	Iba02G042200__gene-LOC108456805	0.9101	0.64235	2169	0.3208	2.8421	0.1129
Iba03G004470__gene-LOC108485932	0.85412	0.72525	1419	0.1816	1.7839	0.1018	Iba03G004470__gene-LOC108485932	0.85412	0.72525	1419	0.1816	1.7839	0.1018
Iba07G028670__gene-LOC108486673	0.87688	0.70776	999	0.1797	3.2212	0.0558	Iba07G028670__gene-LOC108486673	0.87688	0.70776	999	0.1797	3.2212	0.0558
Iba02G035360__gene-LOC108484147	0.92033	0.58706	1092	0.3295	65.3734	0.005	Iba02G035360__gene-LOC108484147	0.92033	0.58706	1092	0.3295	65.3734	0.005
Iba03G025270__gene-LOC108456952	0.95455	0.66746	1320	0.2538	3.1835	0.0797	Iba03G025270__gene-LOC108456952	0.95455	0.66746	1320	0.2538	3.1835	0.0797
Iba01G039620__gene-LOC108460986	0.98211	0.69163	1509	0.2261	27.205	0.0083	Iba01G039620__gene-LOC108460986	0.98211	0.69163	1509	0.2261	27.205	0.0083
Iba06G022320__gene-LOC108464327	0.98148	0.7673	162	0.0827	50.1726	0.0016	Iba06G022320__gene-LOC108464327	0.98148	0.7673	162	0.0827	50.1726	0.0016
Iba02G021910__gene-LOC108477717	0.96422	0.5504	1677	0.4568	5.0238	0.0909	Iba02G021910__gene-LOC108477717	0.96422	0.5504	1677	0.4568	5.0238	0.0909
Iba02G003460__gene-LOC108468097	0.9635	0.62879	822	0.3304	2.524	0.1309	Iba02G003460__gene-LOC108468097	0.9635	0.62879	822	0.3304	2.524	0.1309
Iba05G036280__gene-LOC108484212	0.93919	0.66187	888	0.3034	1.6492	0.184	Iba05G036280__gene-LOC108484212	0.93919	0.66187	888	0.3034	1.6492	0.184
Iba02G014710__gene-LOC108476170	0.85294	0.59243	2448	0.3888	3.8083	0.1021	Iba02G014710__gene-LOC108476170	0.85294	0.59243	2448	0.3888	3.8083	0.1021
Iba05G011400__gene-LOC108487484	0.93333	0.51515	495	0.6066	59.1678	0.0103	Iba05G011400__gene-LOC108487484	0.93333	0.51515	495	0.6066	59.1678	0.0103
Iba03G028930__gene-LOC108477577	0.96376	0.57835	1821	0.4434	2.9557	0.15	Iba03G028930__gene-LOC108477577	0.96376	0.57835	1821	0.4434	2.9557	0.15
Iba01G004890__gene-LOC108467835	0.82188	0.66286	960	0.2377	3.0084	0.079	Iba01G004890__gene-LOC108467835	0.82188	0.66286	960	0.2377	3.0084	0.079
Iba02G014610__gene-LOC108486502	0.94457	0.57	2760	0.4358	4.5155	0.0965	Iba02G014610__gene-LOC108486502	0.94457	0.57	2760	0.4358	4.5155	0.0965
Iba01G044670__gene-LOC108458211	1	0.79036	477	0.0794	1.933	0.0411	Iba01G044670__gene-LOC108458211	1	0.79036	477	0.0794	1.933	0.0411
Iba02G042240__gene-LOC108464909	0.93108	0.62735	6747	0.3616	1.954	0.1851	Iba02G042240__gene-LOC108464909	0.93108	0.62735	6747	0.3616	1.954	0.1851
Iba03G015550__gene-LOC108468879	0.7663	0.75887	552	0.1562	1.4039	0.1113	Iba03G015550__gene-LOC108468879	0.7663	0.75887	552	0.1562	1.4039	0.1113
Iba05G039520__gene-LOC108479244	0.91225	0.63884	1812	0.3326	2.179	0.1526	Iba05G039520__gene-LOC108479244	0.91225	0.63884	1812	0.3326	2.179	0.1526
Iba01G008190__gene-LOC108453533	0.86322	0.65258	1974	0.2251	6.1884	0.0364	Iba01G008190__gene-LOC108453533	0.86322	0.65258	1974	0.2251	6.1884	0.0364
Iba04G018460__gene-LOC108488604	0.75714	0.56918	840	0.4813	2.5502	0.1887	Iba04G018460__gene-LOC108488604	0.75714	0.56918	840	0.4813	2.5502	0.1887
Iba02G014550__gene-LOC108452073	0.967	0.67065	1818	0.2685	1.908	0.1407	Iba02G014550__gene-LOC108452073	0.967	0.67065	1818	0.2685	1.908	0.1407
Iba03G036630__gene-LOC108453391	0.96267	0.71565	1527	0.1728	2.1593	0.08	Iba03G036630__gene-LOC108453391	0.96267	0.71565	1527	0.1728	2.1593	0.08
Iba02G007170__gene-LOC108482771	0.96325	0.63487	1959	0.2373	8.1623	0.0291	Iba02G007170__gene-LOC108482771	0.96325	0.63487	1959	0.2373	8.1623	0.0291
Iba06G004830__gene-LOC108457271	0.987	0.71014	2307	0.1787	2.7144	0.0658	Iba06G004830__gene-LOC108457271	0.987	0.71014	2307	0.1787	2.7144	0.0658
Iba06G000680__gene-LOC108452722	0.94058	0.58449	2070	0.3282	33.5938	0.0098	Iba06G000680__gene-LOC108452722	0.94058	0.58449	2070	0.3282	33.5938	0.0098
Iba06G011520__gene-LOC108483264	0.93176	0.71296	1275	0.1676	2.0174	0.0831	Iba06G011520__gene-LOC108483264	0.93176	0.71296	1275	0.1676	2.0174	0.0831
Iba07G019340__gene-LOC108464075	0.93698	0.63009	1809	0.2897	4.313	0.0672	Iba07G019340__gene-LOC108464075	0.93698	0.63009	1809	0.2897	4.313	0.0672
Iba01G037260__gene-LOC108452935	0.9899	0.70068	297	0.1484	2.3739	0.0625	Iba01G037260__gene-LOC108452935	0.9899	0.70068	297	0.1484	2.3739	0.0625
Iba03G000150__gene-LOC108456991	0.97286	0.72149	2100	0.1471	3.2076	0.0459	Iba03G000150__gene-LOC108456991	0.97286	0.72149	2100	0.1471	3.2076	0.0459
Iba04G030590__gene-LOC108476737	0.84526	0.62166	1551	0.3452	2.7656	0.1248	Iba04G030590__gene-LOC108476737	0.84526	0.62166	1551	0.3452	2.7656	0.1248
Iba03G026050__gene-LOC108460017	0.92751	0.66667	1614	0.2177	3.8436	0.0566	Iba03G026050__gene-LOC108460017	0.92751	0.66667	1614	0.2177	3.8436	0.0566
Iba01G028940__gene-LOC108464533	0.6376	0.48148	1101	0.6446	11.5687	0.0557	Iba01G028940__gene-LOC108464533	0.6376	0.48148	1101	0.6446	11.5687	0.0557
Iba06G004480__gene-LOC108483334	0.94539	0.6426	879	0.2744	3.2287	0.085	Iba06G004480__gene-LOC108483334	0.94539	0.6426	879	0.2744	3.2287	0.085
Iba03G024070__gene-LOC108468128	0.98	0.69252	750	0.1973	2.0722	0.0952	Iba03G024070__gene-LOC108468128	0.98	0.69252	750	0.1973	2.0722	0.0952
Iba02G003320__gene-LOC108479950	0.98913	0.74542	1656	0.1081	2.4905	0.0434	Iba02G003320__gene-LOC108479950	0.98913	0.74542	1656	0.1081	2.4905	0.0434
Iba03G039930__gene-LOC108484354	0.99658	0.75945	876	0.0973	2.1071	0.0462	Iba03G039930__gene-LOC108484354	0.99658	0.75945	876	0.0973	2.1071	0.0462
Iba03G021260__gene-LOC108470098	0.98898	0.73166	1089	0.1323	2.9596	0.0447	Iba03G021260__gene-LOC108470098	0.98898	0.73166	1089	0.1323	2.9596	0.0447
Iba07G017970__gene-LOC108470422	0.71548	0.68421	717	0.2041	3.2402	0.063	Iba07G017970__gene-LOC108470422	0.71548	0.68421	717	0.2041	3.2402	0.063
Iba02G033330__gene-LOC108453387	0.91842	0.71251	1140	0.1633	2.2624	0.0722	Iba02G033330__gene-LOC108453387	0.91842	0.71251	1140	0.1633	2.2624	0.0722
Iba04G000610__gene-LOC108456499	0.98005	0.68109	1203	0.2659	1.5668	0.1697	Iba04G000610__gene-LOC108456499	0.98005	0.68109	1203	0.2659	1.5668	0.1697
Iba03G014930__gene-LOC108467755	0.96682	0.73938	1266	0.1311	2.2489	0.0583	Iba03G014930__gene-LOC108467755	0.96682	0.73938	1266	0.1311	2.2489	0.0583
Iba01G000740__gene-LOC108489529	0.98148	0.65094	2268	0.2807	2.6817	0.1047	Iba01G000740__gene-LOC108489529	0.98148	0.65094	2268	0.2807	2.6817	0.1047
Iba04G034210__gene-LOC108450074	0.96639	0.7058	714	0.1963	1.8139	0.1082	Iba04G034210__gene-LOC108450074	0.96639	0.7058	714	0.1963	1.8139	0.1082
Iba03G012930__gene-LOC108456461	0.94977	0.59295	657	0.3397	61.049	0.0056	Iba03G012930__gene-LOC108456461	0.94977	0.59295	657	0.3397	61.049	0.0056
Iba05G000310__gene-LOC108487557	0.95807	0.6185	3792	0.2883	66.2559	0.0044	Iba05G000310__gene-LOC108487557	0.95807	0.6185	3792	0.2883	66.2559	0.0044
Iba03G030870__gene-LOC108474247	0.81068	0.62076	618	0.3174	13.0247	0.0244	Iba03G030870__gene-LOC108474247	0.81068	0.62076	618	0.3174	13.0247	0.0244
Iba04G002670__gene-LOC108466273	0.73786	0.58772	618	0.428	2.3948	0.1787	Iba04G002670__gene-LOC108466273	0.73786	0.58772	618	0.428	2.3948	0.1787
Iba04G010120__gene-LOC108458179	0.9	0.74815	1050	0.1446	1.9433	0.0744	Iba04G010120__gene-LOC108458179	0.9	0.74815	1050	0.1446	1.9433	0.0744
Iba02G000110__gene-LOC108468946	0.95014	0.69582	1083	0.2035	2.709	0.0751	Iba02G000110__gene-LOC108468946	0.95014	0.69582	1083	0.2035	2.709	0.0751
Iba05G038470__gene-LOC108470567	0.70462	0.63319	975	0.2742	4.4519	0.0616	Iba05G038470__gene-LOC108470567	0.70462	0.63319	975	0.2742	4.4519	0.0616
Iba07G014620__gene-LOC108457477	0.9907	0.63067	645	0.3174	7.7756	0.0408	Iba07G014620__gene-LOC108457477	0.9907	0.63067	645	0.3174	7.7756	0.0408
Iba07G026020__gene-LOC108487339	0.96183	0.75926	786	0.1447	1.0258	0.1411	Iba07G026020__gene-LOC108487339	0.96183	0.75926	786	0.1447	1.0258	0.1411
Iba06G006120__gene-LOC108454746	0.99454	0.6978	549	0.18	2.8935	0.0622	Iba06G006120__gene-LOC108454746	0.99454	0.6978	549	0.18	2.8935	0.0622
Iba01G003220__gene-LOC108485481	0.77959	0.56719	735	0.5004	2.639	0.1896	Iba01G003220__gene-LOC108485481	0.77959	0.56719	735	0.5004	2.639	0.1896
Iba06G029510__gene-LOC108449961	0.90886	0.59796	1185	0.3828	2.2042	0.1737	Iba06G029510__gene-LOC108449961	0.90886	0.59796	1185	0.3828	2.2042	0.1737
Iba02G034690__gene-LOC108486780	0.7494	0.54246	1257	0.6272	71.5807	0.0088	Iba02G034690__gene-LOC108486780	0.7494	0.54246	1257	0.6272	71.5807	0.0088
Iba05G016670__gene-LOC108489844	0.98837	0.76471	1032	0.0991	2.1433	0.0462	Iba05G016670__gene-LOC108489844	0.98837	0.76471	1032	0.0991	2.1433	0.0462
Iba01G045190__gene-LOC108478850	0.6782	0.52669	3729	0.5127	6.0149	0.0852	Iba01G045190__gene-LOC108478850	0.6782	0.52669	3729	0.5127	6.0149	0.0852
Iba03G028510__gene-LOC108463769	0.9839	0.73551	1491	0.1493	2.5462	0.0586	Iba03G028510__gene-LOC108463769	0.9839	0.73551	1491	0.1493	2.5462	0.0586
Iba05G004510__gene-LOC108470321	0.91767	0.6704	1749	0.2647	2.1814	0.1214	Iba05G004510__gene-LOC108470321	0.91767	0.6704	1749	0.2647	2.1814	0.1214
Iba01G028200__gene-LOC108486735	0.97432	0.72661	1986	0.1713	1.9738	0.0868	Iba01G028200__gene-LOC108486735	0.97432	0.72661	1986	0.1713	1.9738	0.0868
Iba05G034860__gene-LOC108453272	0.87003	0.63618	1131	0.3509	7.3315	0.0479	Iba05G034860__gene-LOC108453272	0.87003	0.63618	1131	0.3509	7.3315	0.0479
Iba07G017790__gene-LOC108450650	0.97887	0.77698	426	0.1061	1.76	0.0603	Iba07G017790__gene-LOC108450650	0.97887	0.77698	426	0.1061	1.76	0.0603
Iba04G028280__gene-LOC108458980	0.98453	0.77079	1551	0.1019	1.7397	0.0586	Iba04G028280__gene-LOC108458980	0.98453	0.77079	1551	0.1019	1.7397	0.0586
Iba02G036990__gene-LOC108472964	0.99065	0.68239	321	0.2223	28.2203	0.0079	Iba02G036990__gene-LOC108472964	0.99065	0.68239	321	0.2223	28.2203	0.0079
Iba07G021250__gene-LOC108474150	0.86364	0.64536	924	0.2812	28.0572	0.01	Iba07G021250__gene-LOC108474150	0.86364	0.64536	924	0.2812	28.0572	0.01
Iba07G010150__gene-LOC108450708	0.84153	0.66775	1098	0.1988	65.9027	0.003	Iba07G010150__gene-LOC108450708	0.84153	0.66775	1098	0.1988	65.9027	0.003
Iba07G004780__gene-LOC108466966	0.98837	0.70902	1290	0.1575	3.6368	0.0433	Iba07G004780__gene-LOC108466966	0.98837	0.70902	1290	0.1575	3.6368	0.0433
Iba02G004690__gene-LOC108489945	1	0.72494	429	0.1183	9.5847	0.0123	Iba02G004690__gene-LOC108489945	1	0.72494	429	0.1183	9.5847	0.0123
Iba05G032190__gene-LOC108475913	0.92433	0.64709	7572	0.3213	2.5607	0.1255	Iba05G032190__gene-LOC108475913	0.92433	0.64709	7572	0.3213	2.5607	0.1255
Iba03G023510__gene-LOC108487358	0.89973	0.72791	1107	0.1674	1.6596	0.1009	Iba03G023510__gene-LOC108487358	0.89973	0.72791	1107	0.1674	1.6596	0.1009
Iba07G023690__gene-LOC108464513	0.94359	0.70743	1170	0.2031	1.7374	0.1169	Iba07G023690__gene-LOC108464513	0.94359	0.70743	1170	0.2031	1.7374	0.1169
Iba04G013160__gene-LOC108462069	0.9505	0.60851	1212	0.3483	3.6056	0.0966	Iba04G013160__gene-LOC108462069	0.9505	0.60851	1212	0.3483	3.6056	0.0966
Iba03G013320__gene-LOC108472534	0.91753	0.70412	582	0.244	1.31	0.1863	Iba03G013320__gene-LOC108472534	0.91753	0.70412	582	0.244	1.31	0.1863
Iba02G003360__gene-LOC108470051	1	0.78437	1062	0.0586	1.7562	0.0334	Iba02G003360__gene-LOC108470051	1	0.78437	1062	0.0586	1.7562	0.0334
Iba05G033230__gene-LOC108464231	0.96975	0.70565	1587	0.1898	2.9995	0.0633	Iba05G033230__gene-LOC108464231	0.96975	0.70565	1587	0.1898	2.9995	0.0633
Iba05G024260__gene-LOC108469963	0.95032	0.74424	1872	0.1275	1.7339	0.0735	Iba05G024260__gene-LOC108469963	0.95032	0.74424	1872	0.1275	1.7339	0.0735
Iba01G029080__gene-LOC108469690	0.84955	0.6799	2313	0.2586	3.935	0.0657	Iba01G029080__gene-LOC108469690	0.84955	0.6799	2313	0.2586	3.935	0.0657
Iba04G034550__gene-LOC108463814	0.73557	0.52649	6081	0.6372	5.4356	0.1172	Iba04G034550__gene-LOC108463814	0.73557	0.52649	6081	0.6372	5.4356	0.1172
Iba06G000830__gene-LOC108457685	0.84718	0.5327	1119	0.5751	6.8606	0.0838	Iba06G000830__gene-LOC108457685	0.84718	0.5327	1119	0.5751	6.8606	0.0838
Iba02G045320__gene-LOC108484570	0.94	0.58359	1050	0.4403	8.0613	0.0546	Iba02G045320__gene-LOC108484570	0.94	0.58359	1050	0.4403	8.0613	0.0546
Iba07G024810__gene-LOC108479319	0.96491	0.66116	1881	0.3075	1.624	0.1894	Iba07G024810__gene-LOC108479319	0.96491	0.66116	1881	0.3075	1.624	0.1894
Iba07G026520__gene-LOC108453460	0.92711	0.6174	1029	0.3279	4.9551	0.0662	Iba07G026520__gene-LOC108453460	0.92711	0.6174	1029	0.3279	4.9551	0.0662
Iba01G019700__gene-LOC108489599	0.92913	0.62618	2286	0.3486	2.5375	0.1374	Iba01G019700__gene-LOC108489599	0.92913	0.62618	2286	0.3486	2.5375	0.1374
Iba01G023600__gene-LOC108473415	0.85899	0.68087	2787	0.2028	2.8673	0.0707	Iba01G023600__gene-LOC108473415	0.85899	0.68087	2787	0.2028	2.8673	0.0707
Iba07G033610__gene-LOC108470782	0.90437	0.62538	1098	0.268	8.2062	0.0327	Iba07G033610__gene-LOC108470782	0.90437	0.62538	1098	0.268	8.2062	0.0327
Iba06G020850__gene-LOC108454898	0.97073	0.65997	1230	0.2381	2.8804	0.0827	Iba06G020850__gene-LOC108454898	0.97073	0.65997	1230	0.2381	2.8804	0.0827
Iba02G005270__gene-LOC108469778	0.68056	0.68793	1728	0.2299	2.8316	0.0812	Iba02G005270__gene-LOC108469778	0.68056	0.68793	1728	0.2299	2.8316	0.0812
Iba02G047850__gene-LOC108479976	0.96215	0.62623	2853	0.3604	2.3882	0.1509	Iba02G047850__gene-LOC108479976	0.96215	0.62623	2853	0.3604	2.3882	0.1509
Iba01G007610__gene-LOC108484700	0.9234	0.66667	1449	0.2706	1.9659	0.1377	Iba01G007610__gene-LOC108484700	0.9234	0.66667	1449	0.2706	1.9659	0.1377
Iba03G026670__gene-LOC108488790	0.97846	0.60377	975	0.3449	3.7208	0.0927	Iba03G026670__gene-LOC108488790	0.97846	0.60377	975	0.3449	3.7208	0.0927
Iba01G019670__gene-LOC108451685	0.53273	0.56883	1650	0.4316	5.0746	0.085	Iba01G019670__gene-LOC108451685	0.53273	0.56883	1650	0.4316	5.0746	0.085
Iba01G029490__gene-LOC108461485	0.98442	0.68935	1926	0.1868	2.6418	0.0707	Iba01G029490__gene-LOC108461485	0.98442	0.68935	1926	0.1868	2.6418	0.0707
Iba01G042470__gene-LOC108476878	0.78681	0.50162	1956	0.6956	4.9372	0.1409	Iba01G042470__gene-LOC108476878	0.78681	0.50162	1956	0.6956	4.9372	0.1409
Iba05G034750__gene-LOC108484644	0.81818	0.65465	1221	0.33	1.3398	0.2463	Iba05G034750__gene-LOC108484644	0.81818	0.65465	1221	0.33	1.3398	0.2463
Iba06G012610__gene-LOC108486456	0.97734	0.73237	1059	0.1688	2.5965	0.065	Iba06G012610__gene-LOC108486456	0.97734	0.73237	1059	0.1688	2.5965	0.065
Iba02G014470__gene-LOC108453232	0.97333	0.75457	1800	0.1085	1.9124	0.0568	Iba02G014470__gene-LOC108453232	0.97333	0.75457	1800	0.1085	1.9124	0.0568
Iba05G040680__gene-LOC108460292	0.86864	0.5978	3243	0.4686	2.4028	0.195	Iba05G040680__gene-LOC108460292	0.86864	0.5978	3243	0.4686	2.4028	0.195
Iba05G036870__gene-LOC108476513	0.9964	0.68712	834	0.2142	2.7707	0.0773	Iba05G036870__gene-LOC108476513	0.9964	0.68712	834	0.2142	2.7707	0.0773
Iba05G037350__gene-LOC108450084	0.83813	0.63662	834	0.2731	4.0378	0.0676	Iba05G037350__gene-LOC108450084	0.83813	0.63662	834	0.2731	4.0378	0.0676
Iba02G010280__gene-LOC108476394	0.95579	0.65625	2511	0.2627	2.2969	0.1144	Iba02G010280__gene-LOC108476394	0.95579	0.65625	2511	0.2627	2.2969	0.1144
Iba02G011290__gene-LOC108488543	0.91398	0.57974	1674	0.4274	3.6099	0.1184	Iba02G011290__gene-LOC108488543	0.91398	0.57974	1674	0.4274	3.6099	0.1184
Iba02G015010__gene-LOC108477055	0.83898	0.59091	708	0.3531	3.0314	0.1165	Iba02G015010__gene-LOC108477055	0.83898	0.59091	708	0.3531	3.0314	0.1165
Iba05G023370__gene-LOC108460133	0.98239	0.6368	852	0.2524	14.4383	0.0175	Iba05G023370__gene-LOC108460133	0.98239	0.6368	852	0.2524	14.4383	0.0175
Iba01G036990__gene-LOC108479732	0.95669	0.67627	762	0.2516	2.1767	0.1156	Iba01G036990__gene-LOC108479732	0.95669	0.67627	762	0.2516	2.1767	0.1156
Iba02G048840__gene-LOC108453621	0.94462	0.65915	2817	0.269	2.5674	0.1048	Iba02G048840__gene-LOC108453621	0.94462	0.65915	2817	0.269	2.5674	0.1048
Iba03G045980__gene-LOC108481884	0.93364	0.55736	2577	0.4053	7.4529	0.0544	Iba03G045980__gene-LOC108481884	0.93364	0.55736	2577	0.4053	7.4529	0.0544
Iba01G010080__gene-LOC108480614	0.89811	0.64146	795	0.2757	2.7565	0.1	Iba01G010080__gene-LOC108480614	0.89811	0.64146	795	0.2757	2.7565	0.1
Iba02G047900__gene-LOC108449944	0.9375	0.65111	480	0.2719	2.2189	0.1226	Iba02G047900__gene-LOC108449944	0.9375	0.65111	480	0.2719	2.2189	0.1226
Iba06G016490__gene-LOC108457249	0.94807	0.72556	1791	0.1675	2.0965	0.0799	Iba06G016490__gene-LOC108457249	0.94807	0.72556	1791	0.1675	2.0965	0.0799
Iba01G039910__gene-LOC108467176	0.99786	0.79158	1404	0.0645	1.689	0.0382	Iba01G039910__gene-LOC108467176	0.99786	0.79158	1404	0.0645	1.689	0.0382
Iba05G011070__gene-LOC108462060	0.59697	0.60676	2181	0.4468	6.3669	0.0702	Iba05G011070__gene-LOC108462060	0.59697	0.60676	2181	0.4468	6.3669	0.0702
Iba06G007460__gene-LOC108454845	0.90741	0.65646	1296	0.2696	2.6548	0.1016	Iba06G007460__gene-LOC108454845	0.90741	0.65646	1296	0.2696	2.6548	0.1016
Iba05G038410__gene-LOC108487031	0.97714	0.66277	525	0.263	1.7486	0.1504	Iba05G038410__gene-LOC108487031	0.97714	0.66277	525	0.263	1.7486	0.1504
Iba05G025630__gene-LOC108454780	0.95464	0.68802	1521	0.1725	13.6883	0.0126	Iba05G025630__gene-LOC108454780	0.95464	0.68802	1521	0.1725	13.6883	0.0126
Iba02G015640__gene-LOC108474934	0.91779	0.63924	1788	0.3195	2.6076	0.1225	Iba02G015640__gene-LOC108474934	0.91779	0.63924	1788	0.3195	2.6076	0.1225
Iba06G022570__gene-LOC108479371	0.96992	0.63618	5985	0.3467	1.8756	0.1849	Iba06G022570__gene-LOC108479371	0.96992	0.63618	5985	0.3467	1.8756	0.1849
Iba02G015510__gene-LOC108476774	0.95455	0.65651	1650	0.2873	1.8399	0.1561	Iba02G015510__gene-LOC108476774	0.95455	0.65651	1650	0.2873	1.8399	0.1561
Iba01G042560__gene-LOC108464608	0.98415	0.7585	1704	0.1131	1.7204	0.0658	Iba01G042560__gene-LOC108464608	0.98415	0.7585	1704	0.1131	1.7204	0.0658
Iba07G019220__gene-LOC108454775	0.97614	0.68907	1509	0.2083	2.2384	0.0931	Iba07G019220__gene-LOC108454775	0.97614	0.68907	1509	0.2083	2.2384	0.0931
Iba07G006380__gene-LOC108475972	0.94441	0.66786	4425	0.2931	2.1014	0.1395	Iba07G006380__gene-LOC108475972	0.94441	0.66786	4425	0.2931	2.1014	0.1395
Iba06G028810__gene-LOC108457628	0.90076	0.63206	1572	0.3436	2.3644	0.1453	Iba06G028810__gene-LOC108457628	0.90076	0.63206	1572	0.3436	2.3644	0.1453
Iba02G033280__gene-LOC108478940	0.74854	0.46354	513	0.7063	17.3552	0.0407	Iba02G033280__gene-LOC108478940	0.74854	0.46354	513	0.7063	17.3552	0.0407
Iba05G011780__gene-LOC108471139	0.96359	0.62694	1071	0.3164	2.4306	0.1302	Iba05G011780__gene-LOC108471139	0.96359	0.62694	1071	0.3164	2.4306	0.1302
Iba05G029660__gene-LOC108463681	0.95714	0.57612	1050	0.3801	5.7598	0.066	Iba05G029660__gene-LOC108463681	0.95714	0.57612	1050	0.3801	5.7598	0.066
Iba02G051540__gene-LOC108465007	0.86525	0.47814	423	0.773	2.1521	0.3592	Iba02G051540__gene-LOC108465007	0.86525	0.47814	423	0.773	2.1521	0.3592
Iba07G024070__gene-LOC108487678	0.62069	0.46296	696	0.6058	73.1391	0.0083	Iba07G024070__gene-LOC108487678	0.62069	0.46296	696	0.6058	73.1391	0.0083
Iba06G027930__gene-LOC108487859	0.88197	0.59356	915	0.3426	3.7449	0.0915	Iba06G027930__gene-LOC108487859	0.88197	0.59356	915	0.3426	3.7449	0.0915
Iba04G000940__gene-LOC108480094	0.96238	0.7037	1515	0.1397	61.7868	0.0023	Iba04G000940__gene-LOC108480094	0.96238	0.7037	1515	0.1397	61.7868	0.0023
Iba05G020220__gene-LOC108450508	0.93675	0.60665	996	0.345	4.127	0.0836	Iba05G020220__gene-LOC108450508	0.93675	0.60665	996	0.345	4.127	0.0836
Iba06G009250__gene-LOC108459477	0.9931	0.69676	435	0.2111	4.6689	0.0452	Iba06G009250__gene-LOC108459477	0.9931	0.69676	435	0.2111	4.6689	0.0452
Iba02G019830__gene-LOC108463217	0.92128	0.64979	2058	0.2325	9.4954	0.0245	Iba02G019830__gene-LOC108463217	0.92128	0.64979	2058	0.2325	9.4954	0.0245
Iba06G016760__gene-LOC108467770	0.99567	0.67536	693	0.1673	4.0342	0.0415	Iba06G016760__gene-LOC108467770	0.99567	0.67536	693	0.1673	4.0342	0.0415
Iba02G048740__gene-LOC108458261	0.9488	0.69841	996	0.2149	2.4705	0.087	Iba02G048740__gene-LOC108458261	0.9488	0.69841	996	0.2149	2.4705	0.087
Iba01G015440__gene-LOC108483727	1	0.78125	1440	0.0561	3.3214	0.0169	Iba01G015440__gene-LOC108483727	1	0.78125	1440	0.0561	3.3214	0.0169
Iba04G004070__gene-LOC108468008	0.9505	0.72569	606	0.1476	5.2866	0.0279	Iba04G004070__gene-LOC108468008	0.9505	0.72569	606	0.1476	5.2866	0.0279
Iba03G007280__gene-LOC108486790	1	0.75904	498	0.0413	41.3226	0.001	Iba03G007280__gene-LOC108486790	1	0.75904	498	0.0413	41.3226	0.001
Iba01G059840__gene-LOC108483128	0.95568	0.66273	3723	0.259	4.9301	0.0525	Iba01G059840__gene-LOC108483128	0.95568	0.66273	3723	0.259	4.9301	0.0525
Iba07G030960__gene-LOC108482222	0.87542	0.62692	891	0.2208	6.9298	0.0319	Iba07G030960__gene-LOC108482222	0.87542	0.62692	891	0.2208	6.9298	0.0319
Iba01G037320__gene-LOC108450731	0.97945	0.662	1314	0.2088	8.2135	0.0254	Iba01G037320__gene-LOC108450731	0.97945	0.662	1314	0.2088	8.2135	0.0254
Iba01G036800__gene-LOC108470928	0.98565	0.77832	627	0.0851	1.97	0.0432	Iba01G036800__gene-LOC108470928	0.98565	0.77832	627	0.0851	1.97	0.0432
Iba03G011490__gene-LOC108480311	0.96379	0.73121	2154	0.1709	1.3775	0.1241	Iba03G011490__gene-LOC108480311	0.96379	0.73121	2154	0.1709	1.3775	0.1241
Iba06G023530__gene-LOC108486225	0.99385	0.75353	3417	0.1104	1.9474	0.0567	Iba06G023530__gene-LOC108486225	0.99385	0.75353	3417	0.1104	1.9474	0.0567
Iba06G024920__gene-LOC108478210	0.93197	0.6253	441	0.2888	5.7716	0.05	Iba06G024920__gene-LOC108478210	0.93197	0.6253	441	0.2888	5.7716	0.05
Iba04G012820__gene-LOC108461147	0.92235	0.6256	1584	0.3142	3.0804	0.102	Iba04G012820__gene-LOC108461147	0.92235	0.6256	1584	0.3142	3.0804	0.102
Iba02G045770__gene-LOC108457020	0.9512	0.70732	3750	0.1802	2.1527	0.0837	Iba02G045770__gene-LOC108457020	0.9512	0.70732	3750	0.1802	2.1527	0.0837
Iba05G021730__gene-LOC108457376	0.92115	0.66757	2397	0.2376	3.1522	0.0754	Iba05G021730__gene-LOC108457376	0.92115	0.66757	2397	0.2376	3.1522	0.0754
Iba04G002770__gene-LOC108454267	0.99485	0.7133	582	0.1352	18.2593	0.0074	Iba04G002770__gene-LOC108454267	0.99485	0.7133	582	0.1352	18.2593	0.0074
Iba01G015790__gene-LOC108469322	0.70638	0.58233	705	0.352	8.2651	0.0426	Iba01G015790__gene-LOC108469322	0.70638	0.58233	705	0.352	8.2651	0.0426
Iba04G008540__gene-LOC108453634	0.90517	0.56825	696	0.4434	6.4477	0.0688	Iba04G008540__gene-LOC108453634	0.90517	0.56825	696	0.4434	6.4477	0.0688
Iba07G020650__gene-LOC108473351	0.97368	0.71081	2280	0.1972	1.7305	0.114	Iba07G020650__gene-LOC108473351	0.97368	0.71081	2280	0.1972	1.7305	0.114
Iba04G034920__gene-LOC108489522	0.78218	0.55134	1818	0.5236	6.7171	0.078	Iba04G034920__gene-LOC108489522	0.78218	0.55134	1818	0.5236	6.7171	0.078
Iba06G026140__gene-LOC108478641	0.65966	0.5138	714	0.6204	67.0458	0.0093	Iba06G026140__gene-LOC108478641	0.65966	0.5138	714	0.6204	67.0458	0.0093
Iba02G027790__gene-LOC108453559	0.92537	0.66846	603	0.2323	3.0329	0.0766	Iba02G027790__gene-LOC108453559	0.92537	0.66846	603	0.2323	3.0329	0.0766
Iba02G036390__gene-LOC108468682	0.88182	0.55842	660	0.4798	15.5052	0.0309	Iba02G036390__gene-LOC108468682	0.88182	0.55842	660	0.4798	15.5052	0.0309
Iba01G030250__gene-LOC108454052	0.9261	0.75478	1299	0.0952	2.9084	0.0327	Iba01G030250__gene-LOC108454052	0.9261	0.75478	1299	0.0952	2.9084	0.0327
Iba01G042870__gene-LOC108465202	0.98163	0.71747	1143	0.1335	5.3768	0.0248	Iba01G042870__gene-LOC108465202	0.98163	0.71747	1143	0.1335	5.3768	0.0248
Iba06G011440__gene-LOC108476020	0.8335	0.65105	2919	0.3238	2.4631	0.1315	Iba06G011440__gene-LOC108476020	0.8335	0.65105	2919	0.3238	2.4631	0.1315
Iba06G029030__gene-LOC108454384	0.9738	0.58744	687	0.4023	3.5735	0.1126	Iba06G029030__gene-LOC108454384	0.9738	0.58744	687	0.4023	3.5735	0.1126
Iba02G051560__gene-LOC108488418	0.97778	0.64545	675	0.265	4.1857	0.0633	Iba02G051560__gene-LOC108488418	0.97778	0.64545	675	0.265	4.1857	0.0633
Iba07G013040__gene-LOC108453313	0.96266	0.72462	2169	0.0936	4.4545	0.021	Iba07G013040__gene-LOC108453313	0.96266	0.72462	2169	0.0936	4.4545	0.021
Iba01G044630__gene-LOC108474227	0.98574	0.73072	1473	0.164	1.5972	0.1027	Iba01G044630__gene-LOC108474227	0.98574	0.73072	1473	0.164	1.5972	0.1027
Iba03G014530__gene-LOC108460489	0.92857	0.74176	588	0.1598	1.5527	0.1029	Iba03G014530__gene-LOC108460489	0.92857	0.74176	588	0.1598	1.5527	0.1029
Iba07G022170__gene-LOC108483913	0.91727	0.65517	1233	0.2991	1.8134	0.1649	Iba07G022170__gene-LOC108483913	0.91727	0.65517	1233	0.2991	1.8134	0.1649
Iba01G004860__gene-LOC108468915	1	0.78986	552	0.0405	6.6543	0.0061	Iba01G004860__gene-LOC108468915	1	0.78986	552	0.0405	6.6543	0.0061
Iba01G024880__gene-LOC108472455	0.81743	0.7225	723	0.1568	2.2014	0.0712	Iba01G024880__gene-LOC108472455	0.81743	0.7225	723	0.1568	2.2014	0.0712
Iba01G024700__gene-LOC108474110	0.99511	0.81818	1227	0.0712	1.0841	0.0657	Iba01G024700__gene-LOC108474110	0.99511	0.81818	1227	0.0712	1.0841	0.0657
Iba02G047530__gene-LOC108487602	0.88104	0.65752	1614	0.262	2.5361	0.1033	Iba02G047530__gene-LOC108487602	0.88104	0.65752	1614	0.262	2.5361	0.1033
Iba03G024480__gene-LOC108459681	0.96135	0.64657	621	0.2557	6.9059	0.037	Iba03G024480__gene-LOC108459681	0.96135	0.64657	621	0.2557	6.9059	0.037
Iba07G013200__gene-LOC108462049	0.96768	0.57829	1485	0.3687	5.6422	0.0653	Iba07G013200__gene-LOC108462049	0.96768	0.57829	1485	0.3687	5.6422	0.0653
Iba05G012860__gene-LOC108469828	0.97832	0.77571	3459	0.1158	1.3185	0.0878	Iba05G012860__gene-LOC108469828	0.97832	0.77571	3459	0.1158	1.3185	0.0878
Iba01G040330__gene-LOC108486495	0.87795	0.68797	3048	0.2224	2.3206	0.0958	Iba01G040330__gene-LOC108486495	0.87795	0.68797	3048	0.2224	2.3206	0.0958
Iba04G003420__gene-LOC108480169	0.91143	0.71055	1050	0.1735	2.2581	0.0769	Iba04G003420__gene-LOC108480169	0.91143	0.71055	1050	0.1735	2.2581	0.0769
Iba01G013020__gene-LOC108457509	0.95325	0.65002	3465	0.252	2.4616	0.1024	Iba01G013020__gene-LOC108457509	0.95325	0.65002	3465	0.252	2.4616	0.1024
Iba02G038130__gene-LOC108470844	0.78723	0.67027	705	0.2054	19.1009	0.0108	Iba02G038130__gene-LOC108470844	0.78723	0.67027	705	0.2054	19.1009	0.0108
Iba07G015500__gene-LOC108468232	0.92391	0.68725	1104	0.2527	1.4895	0.1697	Iba07G015500__gene-LOC108468232	0.92391	0.68725	1104	0.2527	1.4895	0.1697
Iba02G008700__gene-LOC108480230	0.86383	0.61576	705	0.2871	3.7997	0.0755	Iba02G008700__gene-LOC108480230	0.86383	0.61576	705	0.2871	3.7997	0.0755
Iba06G012510__gene-LOC108468006	0.92462	0.63587	597	0.2879	4.2861	0.0672	Iba06G012510__gene-LOC108468006	0.92462	0.63587	597	0.2879	4.2861	0.0672
Iba05G034120__gene-LOC108470465	0.96351	0.69004	2220	0.2281	1.9719	0.1157	Iba05G034120__gene-LOC108470465	0.96351	0.69004	2220	0.2281	1.9719	0.1157
Iba05G025420__gene-LOC108485884	0.79297	0.56814	768	0.4226	4.3973	0.0961	Iba05G025420__gene-LOC108485884	0.79297	0.56814	768	0.4226	4.3973	0.0961
Iba02G030190__gene-LOC108454559	0.83092	0.61434	621	0.3784	2.3748	0.1593	Iba02G030190__gene-LOC108454559	0.83092	0.61434	621	0.3784	2.3748	0.1593
Iba05G018710__gene-LOC108469601	0.97094	0.72654	3303	0.1578	2.6058	0.0605	Iba05G018710__gene-LOC108469601	0.97094	0.72654	3303	0.1578	2.6058	0.0605
Iba06G022280__gene-LOC108477184	0.96581	0.77876	351	0.0961	1.7858	0.0538	Iba06G022280__gene-LOC108477184	0.96581	0.77876	351	0.0961	1.7858	0.0538
Iba07G005420__gene-LOC108463813	0.99182	0.75395	1467	0.1124	2.0119	0.0559	Iba07G005420__gene-LOC108463813	0.99182	0.75395	1467	0.1124	2.0119	0.0559
Iba03G027230__gene-LOC108479642	0.91169	0.637	1257	0.3343	2.1907	0.1526	Iba03G027230__gene-LOC108479642	0.91169	0.637	1257	0.3343	2.1907	0.1526
Iba02G024910__gene-LOC108483118	0.95286	0.62096	5028	0.3412	2.6469	0.1289	Iba02G024910__gene-LOC108483118	0.95286	0.62096	5028	0.3412	2.6469	0.1289
Iba06G010610__gene-LOC108454862	0.97403	0.63407	2079	0.3353	2.4629	0.1361	Iba06G010610__gene-LOC108454862	0.97403	0.63407	2079	0.3353	2.4629	0.1361
Iba02G018430__gene-LOC108461488	0.85942	0.64126	1878	0.2939	3.4124	0.0861	Iba02G018430__gene-LOC108461488	0.85942	0.64126	1878	0.2939	3.4124	0.0861
Iba01G016330__gene-LOC108469195	0.94514	0.72208	1203	0.1288	4.0403	0.0319	Iba01G016330__gene-LOC108469195	0.94514	0.72208	1203	0.1288	4.0403	0.0319
Iba07G005910__gene-LOC108455113	0.92908	0.59796	423	0.3467	59.815	0.0058	Iba07G005910__gene-LOC108455113	0.92908	0.59796	423	0.3467	59.815	0.0058
Iba03G011380__gene-LOC108460852	0.87984	0.57639	2946	0.4831	2.083	0.2319	Iba03G011380__gene-LOC108460852	0.87984	0.57639	2946	0.4831	2.083	0.2319
Iba03G022100__gene-LOC108460879	0.98653	0.73948	1782	0.1652	1.9436	0.085	Iba03G022100__gene-LOC108460879	0.98653	0.73948	1782	0.1652	1.9436	0.085
Iba04G017250__gene-LOC108465630	0.9299	0.64745	1455	0.2654	2.5346	0.1047	Iba04G017250__gene-LOC108465630	0.9299	0.64745	1455	0.2654	2.5346	0.1047
Iba07G022490__gene-LOC108472017	0.91327	0.63128	588	0.3734	1.2708	0.2939	Iba07G022490__gene-LOC108472017	0.91327	0.63128	588	0.3734	1.2708	0.2939
Iba07G032930__gene-LOC108477404	1	0.71687	498	0.2024	6.8577	0.0295	Iba07G032930__gene-LOC108477404	1	0.71687	498	0.2024	6.8577	0.0295
Iba03G044710__gene-LOC108470065	0.8285	0.66667	1137	0.242	2.3857	0.1014	Iba03G044710__gene-LOC108470065	0.8285	0.66667	1137	0.242	2.3857	0.1014
Iba06G006110__gene-LOC108468312	0.8221	0.62404	1113	0.3347	3.8848	0.0862	Iba06G006110__gene-LOC108468312	0.8221	0.62404	1113	0.3347	3.8848	0.0862
Iba01G002770__gene-LOC108484630	0.97531	0.70992	972	0.1769	8.3952	0.0211	Iba01G002770__gene-LOC108484630	0.97531	0.70992	972	0.1769	8.3952	0.0211
Iba03G012950__gene-LOC108476963	1	0.75057	441	0.059	14.5155	0.0041	Iba03G012950__gene-LOC108476963	1	0.75057	441	0.059	14.5155	0.0041
Iba05G028380__gene-LOC108450182	0.87416	0.6488	2241	0.2763	2.206	0.1252	Iba05G028380__gene-LOC108450182	0.87416	0.6488	2241	0.2763	2.206	0.1252
Iba06G012160__gene-LOC108463163	0.84191	0.52547	816	0.5836	2.4203	0.2411	Iba06G012160__gene-LOC108463163	0.84191	0.52547	816	0.5836	2.4203	0.2411
Iba02G050060__gene-LOC108480304	0.98788	0.73006	990	0.1578	1.5624	0.101	Iba02G050060__gene-LOC108480304	0.98788	0.73006	990	0.1578	1.5624	0.101
Iba03G046140__gene-LOC108483026	0.87967	0.74843	723	0.1366	2.1014	0.065	Iba03G046140__gene-LOC108483026	0.87967	0.74843	723	0.1366	2.1014	0.065
Iba03G025760__gene-LOC108484854	1	0.81316	471	0.0567	1.3207	0.0429	Iba03G025760__gene-LOC108484854	1	0.81316	471	0.0567	1.3207	0.0429
Iba03G034410__gene-LOC108489528	0.97572	0.74044	3459	0.0927	3.6916	0.0251	Iba03G034410__gene-LOC108489528	0.97572	0.74044	3459	0.0927	3.6916	0.0251
Iba02G039150__gene-LOC108450191	0.99512	0.77941	615	0.052	5.0159	0.0104	Iba02G039150__gene-LOC108450191	0.99512	0.77941	615	0.052	5.0159	0.0104
Iba04G004210__gene-LOC108483820	0.94595	0.75238	1110	0.0843	66.4227	0.0013	Iba04G004210__gene-LOC108483820	0.94595	0.75238	1110	0.0843	66.4227	0.0013
Iba05G005330__gene-LOC108476787	0.92873	0.69624	1347	0.1978	5.115	0.0387	Iba05G005330__gene-LOC108476787	0.92873	0.69624	1347	0.1978	5.115	0.0387
Iba06G006980__gene-LOC108482783	1	0.80278	360	0.0311	1.9954	0.0156	Iba06G006980__gene-LOC108482783	1	0.80278	360	0.0311	1.9954	0.0156
Iba01G049310__gene-LOC108486311	0.88767	0.5641	2724	0.4375	3.4857	0.1255	Iba01G049310__gene-LOC108486311	0.88767	0.5641	2724	0.4375	3.4857	0.1255
Iba03G003010__gene-LOC108480622	0.88584	0.67612	1314	0.2358	4.8373	0.0487	Iba03G003010__gene-LOC108480622	0.88584	0.67612	1314	0.2358	4.8373	0.0487
Iba05G038950__gene-LOC108454730	0.96552	0.71726	348	0.2079	3.0679	0.0678	Iba05G038950__gene-LOC108454730	0.96552	0.71726	348	0.2079	3.0679	0.0678
Iba01G042480__gene-LOC108466946	0.97397	0.70283	1959	0.137	4.7953	0.0286	Iba01G042480__gene-LOC108466946	0.97397	0.70283	1959	0.137	4.7953	0.0286
Iba02G048600__gene-LOC108489922	0.96825	0.75254	1323	0.1286	1.9037	0.0676	Iba02G048600__gene-LOC108489922	0.96825	0.75254	1323	0.1286	1.9037	0.0676
Iba04G006030__gene-LOC108475707	0.97027	0.68709	1110	0.2313	1.6669	0.1388	Iba04G006030__gene-LOC108475707	0.97027	0.68709	1110	0.2313	1.6669	0.1388
Iba01G041820__gene-LOC108461438	0.84668	0.56396	1311	0.4381	6.8534	0.0639	Iba01G041820__gene-LOC108461438	0.84668	0.56396	1311	0.4381	6.8534	0.0639
Iba05G031040__gene-LOC108464222	0.91392	0.74482	1638	0.1116	2.1097	0.0529	Iba05G031040__gene-LOC108464222	0.91392	0.74482	1638	0.1116	2.1097	0.0529
Iba04G016550__gene-LOC108487101	0.97268	0.67978	2196	0.2488	1.7891	0.1391	Iba04G016550__gene-LOC108487101	0.97268	0.67978	2196	0.2488	1.7891	0.1391
Iba04G003800__gene-LOC108463513	0.97481	0.59862	1191	0.348	65.0771	0.0053	Iba04G003800__gene-LOC108463513	0.97481	0.59862	1191	0.348	65.0771	0.0053
Iba04G017550__gene-LOC108458059	0.90295	0.65421	711	0.3172	1.8497	0.1715	Iba04G017550__gene-LOC108458059	0.90295	0.65421	711	0.3172	1.8497	0.1715
Iba05G009520__gene-LOC108471673	0.61204	0.49504	2142	0.7229	15.853	0.0456	Iba05G009520__gene-LOC108471673	0.61204	0.49504	2142	0.7229	15.853	0.0456
Iba04G015380__gene-LOC108489155	0.95984	0.65725	2988	0.3038	1.6297	0.1864	Iba04G015380__gene-LOC108489155	0.95984	0.65725	2988	0.3038	1.6297	0.1864
Iba07G033760__gene-LOC108479827	0.74084	0.5116	2211	0.6059	4.9362	0.1228	Iba07G033760__gene-LOC108479827	0.74084	0.5116	2211	0.6059	4.9362	0.1228
Iba02G028170__gene-LOC108481304	0.91608	0.68702	429	0.2221	3.0891	0.0719	Iba02G028170__gene-LOC108481304	0.91608	0.68702	429	0.2221	3.0891	0.0719
Iba01G007230__gene-LOC108470831	0.84874	0.56624	2499	0.4344	3.5718	0.1216	Iba01G007230__gene-LOC108470831	0.84874	0.56624	2499	0.4344	3.5718	0.1216
Iba05G016680__gene-LOC108484380	0.92275	0.68682	699	0.2017	2.6755	0.0754	Iba05G016680__gene-LOC108484380	0.92275	0.68682	699	0.2017	2.6755	0.0754
Iba03G016670__gene-LOC108479842	0.97751	0.73517	2001	0.1631	1.6379	0.0996	Iba03G016670__gene-LOC108479842	0.97751	0.73517	2001	0.1631	1.6379	0.0996
Iba01G001210__gene-LOC108458500	0.96344	0.66585	2544	0.244	2.1125	0.1155	Iba01G001210__gene-LOC108458500	0.96344	0.66585	2544	0.244	2.1125	0.1155
Iba03G036250__gene-LOC108478385	0.96069	0.64621	2442	0.2831	2.4052	0.1177	Iba03G036250__gene-LOC108478385	0.96069	0.64621	2442	0.2831	2.4052	0.1177
Iba04G016790__gene-LOC108460836	0.87922	0.64549	2310	0.3316	4.9078	0.0676	Iba04G016790__gene-LOC108460836	0.87922	0.64549	2310	0.3316	4.9078	0.0676
Iba02G013850__gene-LOC108474436	0.6625	0.52673	1920	0.5184	4.1393	0.1252	Iba02G013850__gene-LOC108474436	0.6625	0.52673	1920	0.5184	4.1393	0.1252
Iba01G037390__gene-LOC108469774	0.93419	0.73777	1641	0.1416	1.7465	0.081	Iba01G037390__gene-LOC108469774	0.93419	0.73777	1641	0.1416	1.7465	0.081
Iba07G028580__gene-LOC108483423	0.87059	0.66554	1020	0.2315	4.3782	0.0529	Iba07G028580__gene-LOC108483423	0.87059	0.66554	1020	0.2315	4.3782	0.0529
Iba02G038690__gene-LOC108463422	0.83756	0.56162	591	0.4074	12.3712	0.0329	Iba02G038690__gene-LOC108463422	0.83756	0.56162	591	0.4074	12.3712	0.0329
Iba01G040790__gene-LOC108460218	0.61624	0.501	813	0.6268	15.4958	0.0405	Iba01G040790__gene-LOC108460218	0.61624	0.501	813	0.6268	15.4958	0.0405
Iba07G031220__gene-LOC108476924	0.98366	0.73754	918	0.1173	2.8583	0.0411	Iba07G031220__gene-LOC108476924	0.98366	0.73754	918	0.1173	2.8583	0.0411
Iba01G014650__gene-LOC108459330	0.80843	0.5861	1566	0.4222	3.6717	0.115	Iba01G014650__gene-LOC108459330	0.80843	0.5861	1566	0.4222	3.6717	0.115
Iba04G032090__gene-LOC108457915	0.91379	0.66038	1044	0.2841	2.5616	0.1109	Iba04G032090__gene-LOC108457915	0.91379	0.66038	1044	0.2841	2.5616	0.1109
Iba01G013380__gene-LOC108454637	0.89272	0.70959	783	0.1212	3.7757	0.0321	Iba01G013380__gene-LOC108454637	0.89272	0.70959	783	0.1212	3.7757	0.0321
Iba06G002910__gene-LOC108450980	0.9383	0.58447	1167	0.3478	7.4839	0.0465	Iba06G002910__gene-LOC108450980	0.9383	0.58447	1167	0.3478	7.4839	0.0465
Iba05G017110__gene-LOC108480739	0.92033	0.65274	1092	0.2494	17.6569	0.0141	Iba05G017110__gene-LOC108480739	0.92033	0.65274	1092	0.2494	17.6569	0.0141
Ibaptg000056lG000170__gene-LOC108465560	0.86806	0.928	432	0.0621	0.1297	0.4784	Ibaptg000056lG000170__gene-LOC108465560	0.86806	0.928	432	0.0621	0.1297	0.4784
Iba07G011720__gene-LOC108452900	0.77724	0.57321	1239	0.4049	79.3967	0.0051	Iba07G011720__gene-LOC108452900	0.77724	0.57321	1239	0.4049	79.3967	0.0051
Iba06G026010__gene-LOC108476720	0.88085	0.71176	705	0.1929	2.1064	0.0916	Iba06G026010__gene-LOC108476720	0.88085	0.71176	705	0.1929	2.1064	0.0916
Iba02G029080__gene-LOC108455819	0.87342	0.5475	711	0.4842	20.3615	0.0238	Iba02G029080__gene-LOC108455819	0.87342	0.5475	711	0.4842	20.3615	0.0238
Iba02G014100__gene-LOC108456193	0.91304	0.52937	1380	0.5481	64.6536	0.0085	Iba02G014100__gene-LOC108456193	0.91304	0.52937	1380	0.5481	64.6536	0.0085
Iba03G022310__gene-LOC108469698	0.91182	0.63339	6294	0.3512	2.0172	0.1741	Iba03G022310__gene-LOC108469698	0.91182	0.63339	6294	0.3512	2.0172	0.1741
Iba04G004500__gene-LOC108489332	1	0.82511	1824	0.0199	1.7771	0.0112	Iba04G004500__gene-LOC108489332	1	0.82511	1824	0.0199	1.7771	0.0112
Iba02G007850__gene-LOC108479809	0.9375	0.66394	2736	0.2414	2.5326	0.0953	Iba02G007850__gene-LOC108479809	0.9375	0.66394	2736	0.2414	2.5326	0.0953
Iba03G017730__gene-LOC108476961	0.95172	0.71498	435	0.1475	15.2046	0.0097	Iba03G017730__gene-LOC108476961	0.95172	0.71498	435	0.1475	15.2046	0.0097
Iba01G038080__gene-LOC108460249	0.98408	0.79773	1884	0.0812	1.4263	0.0569	Iba01G038080__gene-LOC108460249	0.98408	0.79773	1884	0.0812	1.4263	0.0569
Iba02G023700__gene-LOC108477935	0.89197	0.57764	1083	0.4188	4.9861	0.084	Iba02G023700__gene-LOC108477935	0.89197	0.57764	1083	0.4188	4.9861	0.084
Iba02G002270__gene-LOC108460607	0.94147	0.58911	1794	0.4879	3.985	0.1224	Iba02G002270__gene-LOC108460607	0.94147	0.58911	1794	0.4879	3.985	0.1224
Iba05G036140__gene-LOC108489235	0.98672	0.67495	2937	0.1988	2.8789	0.069	Iba05G036140__gene-LOC108489235	0.98672	0.67495	2937	0.1988	2.8789	0.069
Iba07G022840__gene-LOC108457713	0.97044	0.59647	2334	0.4123	3.5006	0.1178	Iba07G022840__gene-LOC108457713	0.97044	0.59647	2334	0.4123	3.5006	0.1178
Iba06G027310__gene-LOC108454254	1	0.7599	783	0.1351	1.457	0.0927	Iba06G027310__gene-LOC108454254	1	0.7599	783	0.1351	1.457	0.0927
Iba06G004030__gene-LOC108454059	0.9653	0.75182	2421	0.114	2.1606	0.0528	Iba06G004030__gene-LOC108454059	0.9653	0.75182	2421	0.114	2.1606	0.0528
Iba02G027640__gene-LOC108479733	0.87048	0.71819	2988	0.1608	2.1624	0.0743	Iba02G027640__gene-LOC108479733	0.87048	0.71819	2988	0.1608	2.1624	0.0743
Iba07G014090__gene-LOC108470745	0.95938	0.64929	960	0.2747	5.2614	0.0522	Iba07G014090__gene-LOC108470745	0.95938	0.64929	960	0.2747	5.2614	0.0522
Iba01G002300__gene-LOC108455952	0.57565	0.54701	813	0.4787	44.9706	0.0106	Iba01G002300__gene-LOC108455952	0.57565	0.54701	813	0.4787	44.9706	0.0106
Iba01G050110__gene-LOC108458949	1	0.74164	987	0.1339	1.8877	0.0709	Iba01G050110__gene-LOC108458949	1	0.74164	987	0.1339	1.8877	0.0709
Iba02G034440__gene-LOC108463225	0.9037	0.61475	810	0.3881	2.9116	0.1333	Iba02G034440__gene-LOC108463225	0.9037	0.61475	810	0.3881	2.9116	0.1333
Iba05G005290__gene-LOC108478225	0.96541	0.68404	954	0.2258	3.3529	0.0674	Iba05G005290__gene-LOC108478225	0.96541	0.68404	954	0.2258	3.3529	0.0674
Iba01G019290__gene-LOC108452211	0.93016	0.58134	945	0.4375	2.2366	0.1956	Iba01G019290__gene-LOC108452211	0.93016	0.58134	945	0.4375	2.2366	0.1956
Iba01G005630__gene-LOC108468206	0.9769	0.58784	909	0.3861	2.8079	0.1375	Iba01G005630__gene-LOC108468206	0.9769	0.58784	909	0.3861	2.8079	0.1375
Iba01G042450__gene-LOC108462866	0.80795	0.52459	453	0.6154	4.3898	0.1402	Iba01G042450__gene-LOC108462866	0.80795	0.52459	453	0.6154	4.3898	0.1402
Iba05G021330__gene-LOC108450277	1	0.8132	1167	0.0278	2.1679	0.0128	Iba05G021330__gene-LOC108450277	1	0.8132	1167	0.0278	2.1679	0.0128
Iba04G034670__gene-LOC108453140	0.80089	0.58007	1341	0.3729	6.3029	0.0592	Iba04G034670__gene-LOC108453140	0.80089	0.58007	1341	0.3729	6.3029	0.0592
Iba07G006420__gene-LOC108482367	0.96238	0.62649	957	0.3102	2.6739	0.116	Iba07G006420__gene-LOC108482367	0.96238	0.62649	957	0.3102	2.6739	0.116
Iba02G004280__gene-LOC108480404	0.9769	0.75788	909	0.1019	2.5282	0.0403	Iba02G004280__gene-LOC108480404	0.9769	0.75788	909	0.1019	2.5282	0.0403
Iba01G029000__gene-LOC108469824	0.88951	0.65754	1602	0.2877	2.2345	0.1288	Iba01G029000__gene-LOC108469824	0.88951	0.65754	1602	0.2877	2.2345	0.1288
Iba07G020950__gene-LOC108467937	0.85981	0.72403	1926	0.1456	2.291	0.0635	Iba07G020950__gene-LOC108467937	0.85981	0.72403	1926	0.1456	2.291	0.0635
Iba01G001710__gene-LOC108480531	0.97722	0.69603	1185	0.199	2.2036	0.0903	Iba01G001710__gene-LOC108480531	0.97722	0.69603	1185	0.199	2.2036	0.0903
Iba05G041020__gene-LOC108458820	0.96918	0.63251	876	0.2964	6.9773	0.0425	Iba05G041020__gene-LOC108458820	0.96918	0.63251	876	0.2964	6.9773	0.0425
Iba02G010680__gene-LOC108461862	1	0.69863	438	0.1723	2.9752	0.0579	Iba02G010680__gene-LOC108461862	1	0.69863	438	0.1723	2.9752	0.0579
Iba07G026970__gene-LOC108471931	0.93956	0.67593	2184	0.1783	12.8243	0.0139	Iba07G026970__gene-LOC108471931	0.93956	0.67593	2184	0.1783	12.8243	0.0139
Iba01G042130__gene-LOC108482619	0.87018	0.54435	855	0.4645	4.3651	0.1064	Iba01G042130__gene-LOC108482619	0.87018	0.54435	855	0.4645	4.3651	0.1064
Iba07G026680__gene-LOC108459459	0.97923	0.62525	1011	0.3373	3.1204	0.1081	Iba07G026680__gene-LOC108459459	0.97923	0.62525	1011	0.3373	3.1204	0.1081
Iba05G012200__gene-LOC108461664	0.90726	0.59259	744	0.4444	3.8227	0.1162	Iba05G012200__gene-LOC108461664	0.90726	0.59259	744	0.4444	3.8227	0.1162
Iba05G025160__gene-LOC108465392	0.67689	0.57375	1272	0.3587	81.6105	0.0044	Iba05G025160__gene-LOC108465392	0.67689	0.57375	1272	0.3587	81.6105	0.0044
Iba03G037480__gene-LOC108487236	0.82258	0.53595	744	0.4913	9.812	0.0501	Iba03G037480__gene-LOC108487236	0.82258	0.53595	744	0.4913	9.812	0.0501
Iba07G009900__gene-LOC108484467	0.92045	0.73937	792	0.1233	2.0673	0.0597	Iba07G009900__gene-LOC108484467	0.92045	0.73937	792	0.1233	2.0673	0.0597
Iba07G001670__gene-LOC108474464	1	0.78761	1356	0.1081	1.2028	0.0899	Iba07G001670__gene-LOC108474464	1	0.78761	1356	0.1081	1.2028	0.0899
Iba03G020200__gene-LOC108472785	0.89535	0.54113	258	0.487	7.1457	0.0681	Iba03G020200__gene-LOC108472785	0.89535	0.54113	258	0.487	7.1457	0.0681
Iba07G019160__gene-LOC108469636	0.98601	0.64869	3216	0.2973	2.6473	0.1123	Iba07G019160__gene-LOC108469636	0.98601	0.64869	3216	0.2973	2.6473	0.1123
Iba04G003760__gene-LOC108486538	0.91927	0.68744	1152	0.2306	2.3718	0.0972	Iba04G003760__gene-LOC108486538	0.91927	0.68744	1152	0.2306	2.3718	0.0972
Iba06G013460__gene-LOC108479630	0.78675	0.50088	1449	0.6515	5.0685	0.1285	Iba06G013460__gene-LOC108479630	0.78675	0.50088	1449	0.6515	5.0685	0.1285
Iba04G021390__gene-LOC108475388	0.69426	0.60989	1776	0.3405	3.8609	0.0882	Iba04G021390__gene-LOC108475388	0.69426	0.60989	1776	0.3405	3.8609	0.0882
Iba02G035260__gene-LOC108461533	0.97097	0.70875	930	0.1704	2.4829	0.0686	Iba02G035260__gene-LOC108461533	0.97097	0.70875	930	0.1704	2.4829	0.0686
Iba03G046020__gene-LOC108470182	0.77778	0.59286	1080	0.3527	2.9246	0.1206	Iba03G046020__gene-LOC108470182	0.77778	0.59286	1080	0.3527	2.9246	0.1206
Iba03G017110__gene-LOC108451372	0.83065	0.55987	372	0.4513	6.7346	0.067	Iba03G017110__gene-LOC108451372	0.83065	0.55987	372	0.4513	6.7346	0.067
Iba01G010300__gene-LOC108484681	0.89549	0.65164	1263	0.2637	2.3217	0.1136	Iba01G010300__gene-LOC108484681	0.89549	0.65164	1263	0.2637	2.3217	0.1136
Iba03G003740__gene-LOC108467298	0.97497	0.64168	2997	0.2547	2.9231	0.0871	Iba03G003740__gene-LOC108467298	0.97497	0.64168	2997	0.2547	2.9231	0.0871
Iba05G036770__gene-LOC108487092	0.96198	0.6519	2604	0.3	2.3409	0.1282	Iba05G036770__gene-LOC108487092	0.96198	0.6519	2604	0.3	2.3409	0.1282
Iba07G015220__gene-LOC108469946	0.97224	0.7466	3783	0.1327	1.7592	0.0754	Iba07G015220__gene-LOC108469946	0.97224	0.7466	3783	0.1327	1.7592	0.0754
Iba05G020900__gene-LOC108472155	0.84615	0.6025	1326	0.3268	5.0583	0.0646	Iba05G020900__gene-LOC108472155	0.84615	0.6025	1326	0.3268	5.0583	0.0646
Iba03G000220__gene-LOC108467201	0.94695	0.72549	1131	0.1825	3.3244	0.0549	Iba03G000220__gene-LOC108467201	0.94695	0.72549	1131	0.1825	3.3244	0.0549
Iba03G008390__gene-LOC108466609	0.94344	0.67484	1167	0.2257	2.1637	0.1043	Iba03G008390__gene-LOC108466609	0.94344	0.67484	1167	0.2257	2.1637	0.1043
Iba04G027290__gene-LOC108457502	0.97013	0.66087	2310	0.2371	3.1485	0.0753	Iba04G027290__gene-LOC108457502	0.97013	0.66087	2310	0.2371	3.1485	0.0753
Iba07G033880__gene-LOC108468049	0.81609	0.55556	783	0.5056	2.3872	0.2118	Iba07G033880__gene-LOC108468049	0.81609	0.55556	783	0.5056	2.3872	0.2118
Iba02G050830__gene-LOC108471352	0.94872	0.54955	1053	0.4539	5.6666	0.0801	Iba02G050830__gene-LOC108471352	0.94872	0.54955	1053	0.4539	5.6666	0.0801
Iba05G020120__gene-LOC108465640	0.98305	0.66236	708	0.2639	4.042	0.0653	Iba05G020120__gene-LOC108465640	0.98305	0.66236	708	0.2639	4.042	0.0653
Iba01G005480__gene-LOC108468617	0.84513	0.62362	2034	0.3137	2.565	0.1223	Iba01G005480__gene-LOC108468617	0.84513	0.62362	2034	0.3137	2.565	0.1223
Iba06G026020__gene-LOC108485190	0.89663	0.69258	1248	0.1619	7.0658	0.0229	Iba06G026020__gene-LOC108485190	0.89663	0.69258	1248	0.1619	7.0658	0.0229
Iba04G025190__gene-LOC108451989	0.6631	0.55376	561	0.495	61.1858	0.0081	Iba04G025190__gene-LOC108451989	0.6631	0.55376	561	0.495	61.1858	0.0081
Iba05G000900__gene-LOC108469886	1	0.78903	474	0.0651	3.2543	0.02	Iba05G000900__gene-LOC108469886	1	0.78903	474	0.0651	3.2543	0.02
Iba07G002570__gene-LOC108476124	0.7957	0.65165	1674	0.2822	2.6936	0.1048	Iba07G002570__gene-LOC108476124	0.7957	0.65165	1674	0.2822	2.6936	0.1048
Iba01G023860__gene-LOC108450371	0.97436	0.71735	1053	0.1609	2.3672	0.068	Iba01G023860__gene-LOC108450371	0.97436	0.71735	1053	0.1609	2.3672	0.068
Iba01G023420__gene-LOC108473507	0.94549	0.71397	1431	0.1988	1.5296	0.13	Iba01G023420__gene-LOC108473507	0.94549	0.71397	1431	0.1988	1.5296	0.13
Iba01G032870__gene-LOC108470918	0.91765	0.60541	765	0.3838	2.4479	0.1568	Iba01G032870__gene-LOC108470918	0.91765	0.60541	765	0.3838	2.4479	0.1568
Iba03G011910__gene-LOC108452056	0.83784	0.55556	999	0.6149	1.8379	0.3346	Iba03G011910__gene-LOC108452056	0.83784	0.55556	999	0.6149	1.8379	0.3346
Iba01G042220__gene-LOC108454354	0.9233	0.55744	2112	0.4317	4.4396	0.0972	Iba01G042220__gene-LOC108454354	0.9233	0.55744	2112	0.4317	4.4396	0.0972
Iba03G045260__gene-LOC108477305	0.95322	0.62372	513	0.3475	8.9298	0.0389	Iba03G045260__gene-LOC108477305	0.95322	0.62372	513	0.3475	8.9298	0.0389
Iba01G035770__gene-LOC108464559	1	0.78676	408	0.0045	4.5137	0.001	Iba01G035770__gene-LOC108464559	1	0.78676	408	0.0045	4.5137	0.001
Iba04G029260__gene-LOC108481647	0.93659	0.64236	615	0.3244	3.5554	0.0912	Iba04G029260__gene-LOC108481647	0.93659	0.64236	615	0.3244	3.5554	0.0912
Iba03G044510__gene-LOC108482059	0.81343	0.54893	804	0.4469	62.2558	0.0072	Iba03G044510__gene-LOC108482059	0.81343	0.54893	804	0.4469	62.2558	0.0072
Iba03G027680__gene-LOC108466563	0.85519	0.54952	1098	0.4593	3.539	0.1298	Iba03G027680__gene-LOC108466563	0.85519	0.54952	1098	0.4593	3.539	0.1298
Iba01G058020__gene-LOC108486748	0.87382	0.65704	951	0.2116	5.8554	0.0361	Iba01G058020__gene-LOC108486748	0.87382	0.65704	951	0.2116	5.8554	0.0361
Iba02G034090__gene-LOC108480242	0.9638	0.72144	663	0.1048	3.6487	0.0287	Iba02G034090__gene-LOC108480242	0.9638	0.72144	663	0.1048	3.6487	0.0287
Iba07G025310__gene-LOC108471270	0.92371	0.67145	1809	0.247	2.2753	0.1086	Iba07G025310__gene-LOC108471270	0.92371	0.67145	1809	0.247	2.2753	0.1086
Iba01G017120__gene-LOC108480024	1	0.80882	612	0.0345	1.4384	0.024	Iba01G017120__gene-LOC108480024	1	0.80882	612	0.0345	1.4384	0.024
Iba01G057850__gene-LOC108479553	0.8738	0.64351	1878	0.2919	3.057	0.0955	Iba01G057850__gene-LOC108479553	0.8738	0.64351	1878	0.2919	3.057	0.0955
Iba05G040000__gene-LOC108461578	0.86667	0.61699	720	0.3327	11.6112	0.0287	Iba05G040000__gene-LOC108461578	0.86667	0.61699	720	0.3327	11.6112	0.0287
Iba07G017870__gene-LOC108452068	0.9661	0.68226	531	0.1706	64.9635	0.0026	Iba07G017870__gene-LOC108452068	0.9661	0.68226	531	0.1706	64.9635	0.0026
Iba05G033000__gene-LOC108473503	0.88453	0.58703	2598	0.4588	2.9218	0.157	Iba05G033000__gene-LOC108473503	0.88453	0.58703	2598	0.4588	2.9218	0.157
Iba02G048220__gene-LOC108460619	0.88539	0.59365	2382	0.357	47.2097	0.0076	Iba02G048220__gene-LOC108460619	0.88539	0.59365	2382	0.357	47.2097	0.0076
Iba01G009590__gene-LOC108450187	0.97819	0.72505	963	0.1737	2.3428	0.0742	Iba01G009590__gene-LOC108450187	0.97819	0.72505	963	0.1737	2.3428	0.0742
Iba07G025960__gene-LOC108454742	0.85776	0.5753	2067	0.4886	2.4262	0.2014	Iba07G025960__gene-LOC108454742	0.85776	0.5753	2067	0.4886	2.4262	0.2014
Iba04G014950__gene-LOC108457254	0.94639	0.6289	1455	0.278	69.3482	0.004	Iba04G014950__gene-LOC108457254	0.94639	0.6289	1455	0.278	69.3482	0.004
Iba04G015730__gene-LOC108487674	0.8114	0.60991	1368	0.2945	4.1816	0.0704	Iba04G015730__gene-LOC108487674	0.8114	0.60991	1368	0.2945	4.1816	0.0704
Iba03G005200__gene-LOC108457998	0.98438	0.75132	192	0.133	2.4762	0.0537	Iba03G005200__gene-LOC108457998	0.98438	0.75132	192	0.133	2.4762	0.0537
Iba05G017570__gene-LOC108457188	0.96514	0.65087	1377	0.2455	4.4506	0.0552	Iba05G017570__gene-LOC108457188	0.96514	0.65087	1377	0.2455	4.4506	0.0552
Iba02G047440__gene-LOC108472602	0.74054	0.50243	1110	0.5964	78.0101	0.0076	Iba02G047440__gene-LOC108472602	0.74054	0.50243	1110	0.5964	78.0101	0.0076
Iba05G001410__gene-LOC108489347	0.98462	0.66493	1170	0.2382	2.1917	0.1087	Iba05G001410__gene-LOC108489347	0.98462	0.66493	1170	0.2382	2.1917	0.1087
Iba05G014320__gene-LOC108467936	0.94286	0.69473	945	0.2151	1.6547	0.13	Iba05G014320__gene-LOC108467936	0.94286	0.69473	945	0.2151	1.6547	0.13
Iba06G007860__gene-LOC108467677	0.99638	0.79515	828	0.0625	1.5556	0.0402	Iba06G007860__gene-LOC108467677	0.99638	0.79515	828	0.0625	1.5556	0.0402
Iba03G033200__gene-LOC108462737	0.70833	0.61555	2016	0.2947	21.0497	0.014	Iba03G033200__gene-LOC108462737	0.70833	0.61555	2016	0.2947	21.0497	0.014
Iba06G003740__gene-LOC108452103	0.93805	0.52516	339	0.4895	12.0281	0.0407	Iba06G003740__gene-LOC108452103	0.93805	0.52516	339	0.4895	12.0281	0.0407
Iba07G007490__gene-LOC108482303	0.94318	0.62088	1320	0.2895	3.5159	0.0823	Iba07G007490__gene-LOC108482303	0.94318	0.62088	1320	0.2895	3.5159	0.0823
Iba01G018020__gene-LOC108485948	0.861	0.58744	777	0.3544	2.7143	0.1306	Iba01G018020__gene-LOC108485948	0.861	0.58744	777	0.3544	2.7143	0.1306
Iba03G013720__gene-LOC108473518	0.89717	0.64392	3822	0.3195	2.424	0.1318	Iba03G013720__gene-LOC108473518	0.89717	0.64392	3822	0.3195	2.424	0.1318
Iba06G022140__gene-LOC108459621	0.54264	0.49524	774	0.6441	7.2812	0.0885	Iba06G022140__gene-LOC108459621	0.54264	0.49524	774	0.6441	7.2812	0.0885
Iba01G038920__gene-LOC108452123	0.7509	0.58173	831	0.4078	5.0087	0.0814	Iba01G038920__gene-LOC108452123	0.7509	0.58173	831	0.4078	5.0087	0.0814
Iba05G037980__gene-LOC108462842	0.94318	0.60776	792	0.2885	7.02	0.0411	Iba05G037980__gene-LOC108462842	0.94318	0.60776	792	0.2885	7.02	0.0411
Iba07G016410__gene-LOC108486113	0.71404	0.58893	3441	0.4318	2.2033	0.196	Iba07G016410__gene-LOC108486113	0.71404	0.58893	3441	0.4318	2.2033	0.196
Iba04G008240__gene-LOC108450095	0.81224	0.59247	2157	0.3873	4.0907	0.0947	Iba04G008240__gene-LOC108450095	0.81224	0.59247	2157	0.3873	4.0907	0.0947
Iba03G031830__gene-LOC108458954	0.91786	0.5642	840	0.4169	76.6281	0.0054	Iba03G031830__gene-LOC108458954	0.91786	0.5642	840	0.4169	76.6281	0.0054
Iba07G027400__gene-LOC108467523	0.98616	0.65614	867	0.3197	1.6651	0.192	Iba07G027400__gene-LOC108467523	0.98616	0.65614	867	0.3197	1.6651	0.192
Iba02G052440__gene-LOC108462006	0.93939	0.55408	1683	0.4358	4.2698	0.1021	Iba02G052440__gene-LOC108462006	0.93939	0.55408	1683	0.4358	4.2698	0.1021
Iba02G004840__gene-LOC108456184	0.91342	0.60348	693	0.3097	9.2301	0.0335	Iba02G004840__gene-LOC108456184	0.91342	0.60348	693	0.3097	9.2301	0.0335
Iba01G014530__gene-LOC108478905	0.73684	0.48168	741	0.6614	8.2607	0.0801	Iba01G014530__gene-LOC108478905	0.73684	0.48168	741	0.6614	8.2607	0.0801
Iba05G022110__gene-LOC108478570	0.99178	0.64457	1095	0.2721	17.3991	0.0156	Iba05G022110__gene-LOC108478570	0.99178	0.64457	1095	0.2721	17.3991	0.0156
Iba05G027200__gene-LOC108458204	1	0.77879	330	0.12	2.034	0.059	Iba05G027200__gene-LOC108458204	1	0.77879	330	0.12	2.034	0.059
Iba01G046590__gene-LOC108467189	0.97952	0.75982	1611	0.1064	2.479	0.0429	Iba01G046590__gene-LOC108467189	0.97952	0.75982	1611	0.1064	2.479	0.0429
Iba05G031940__gene-LOC108475944	0.9229	0.60886	2568	0.3876	4.2684	0.0908	Iba05G031940__gene-LOC108475944	0.9229	0.60886	2568	0.3876	4.2684	0.0908
Iba03G038690__gene-LOC108452402	0.92035	0.55321	1695	0.494	64.1838	0.0077	Iba03G038690__gene-LOC108452402	0.92035	0.55321	1695	0.494	64.1838	0.0077
Iba03G016270__gene-LOC108479367	0.99717	0.77625	7431	0.0896	1.7251	0.0519	Iba03G016270__gene-LOC108479367	0.99717	0.77625	7431	0.0896	1.7251	0.0519
Iba03G033980__gene-LOC108456018	0.90217	0.6747	276	0.2438	1.6628	0.1466	Iba03G033980__gene-LOC108456018	0.90217	0.6747	276	0.2438	1.6628	0.1466
Iba05G028530__gene-LOC108485250	0.9621	0.65912	3720	0.2809	1.9409	0.1447	Iba05G028530__gene-LOC108485250	0.9621	0.65912	3720	0.2809	1.9409	0.1447
Iba05G004390__gene-LOC108486732	0.80114	0.54137	528	0.6268	2.741	0.2287	Iba05G004390__gene-LOC108486732	0.80114	0.54137	528	0.6268	2.741	0.2287
Iba02G001260__gene-LOC108471202	0.9618	0.68692	1335	0.1854	4.2985	0.0431	Iba02G001260__gene-LOC108471202	0.9618	0.68692	1335	0.1854	4.2985	0.0431
Iba01G020670__gene-LOC108453845	0.98428	0.78975	1527	0.0623	1.7189	0.0362	Iba01G020670__gene-LOC108453845	0.98428	0.78975	1527	0.0623	1.7189	0.0362
Iba03G006930__gene-LOC108461926	0.93874	0.60912	1518	0.3512	3.1497	0.1115	Iba03G006930__gene-LOC108461926	0.93874	0.60912	1518	0.3512	3.1497	0.1115
Iba07G019730__gene-LOC108460555	0.93974	0.68746	1842	0.1912	2.4801	0.0771	Iba07G019730__gene-LOC108460555	0.93974	0.68746	1842	0.1912	2.4801	0.0771
Iba03G032770__gene-LOC108467536	0.92606	0.60076	1704	0.3174	4.2954	0.0739	Iba03G032770__gene-LOC108467536	0.92606	0.60076	1704	0.3174	4.2954	0.0739
Iba04G000030__gene-LOC108485635	0.97619	0.5935	1008	0.396	42.5862	0.0093	Iba04G000030__gene-LOC108485635	0.97619	0.5935	1008	0.396	42.5862	0.0093
Iba02G035670__gene-LOC108457904	0.97143	0.65359	945	0.2766	63.294	0.0044	Iba02G035670__gene-LOC108457904	0.97143	0.65359	945	0.2766	63.294	0.0044
Iba05G035580__gene-LOC108454136	0.97515	0.70302	3018	0.1512	2.7366	0.0552	Iba05G035580__gene-LOC108454136	0.97515	0.70302	3018	0.1512	2.7366	0.0552
Iba02G046630__gene-LOC108466862	0.68056	0.55442	432	0.3475	19.7082	0.0176	Iba02G046630__gene-LOC108466862	0.68056	0.55442	432	0.3475	19.7082	0.0176
Iba02G017160__gene-LOC108468900	0.97449	0.64223	588	0.3101	2.0264	0.153	Iba02G017160__gene-LOC108468900	0.97449	0.64223	588	0.3101	2.0264	0.153
Iba05G011280__gene-LOC108461494	0.95	0.62888	1560	0.288	68.3739	0.0042	Iba05G011280__gene-LOC108461494	0.95	0.62888	1560	0.288	68.3739	0.0042
Iba04G012880__gene-LOC108474539	0.9261	0.75644	1299	0.1239	1.5557	0.0797	Iba04G012880__gene-LOC108474539	0.9261	0.75644	1299	0.1239	1.5557	0.0797
Iba02G037560__gene-LOC108466846	0.90854	0.62789	1476	0.3042	2.6249	0.1159	Iba02G037560__gene-LOC108466846	0.90854	0.62789	1476	0.3042	2.6249	0.1159
Iba05G032820__gene-LOC108475655	0.89091	0.51293	825	0.5663	5.4938	0.1031	Iba05G032820__gene-LOC108475655	0.89091	0.51293	825	0.5663	5.4938	0.1031
Iba07G004330__gene-LOC108450261	0.9462	0.63657	948	0.3267	2.453	0.1332	Iba07G004330__gene-LOC108450261	0.9462	0.63657	948	0.3267	2.453	0.1332
Iba05G012660__gene-LOC108474016	0.98756	0.67086	3618	0.2411	3.0795	0.0783	Iba05G012660__gene-LOC108474016	0.98756	0.67086	3618	0.2411	3.0795	0.0783
Iba01G060420__gene-LOC108486052	0.9146	0.66667	2178	0.2513	2.7628	0.091	Iba01G060420__gene-LOC108486052	0.9146	0.66667	2178	0.2513	2.7628	0.091
Iba04G031070__gene-LOC108468369	0.60976	0.55429	861	0.48	3.8755	0.1239	Iba04G031070__gene-LOC108468369	0.60976	0.55429	861	0.48	3.8755	0.1239
Iba07G004400__gene-LOC108453480	0.96678	0.72152	1716	0.1641	2.036	0.0806	Iba07G004400__gene-LOC108453480	0.96678	0.72152	1716	0.1641	2.036	0.0806
Ibaptg000319lG000080__gene-LOC108458532	0.89086	0.83444	1017	0.1067	0.5643	0.1891	Ibaptg000319lG000080__gene-LOC108458532	0.89086	0.83444	1017	0.1067	0.5643	0.1891
Iba01G051890__gene-LOC108464185	0.94433	0.62518	1455	0.3725	2.2498	0.1656	Iba01G051890__gene-LOC108464185	0.94433	0.62518	1455	0.3725	2.2498	0.1656
Iba01G002010__gene-LOC108456773	0.99862	0.73987	2175	0.1402	1.7316	0.081	Iba01G002010__gene-LOC108456773	0.99862	0.73987	2175	0.1402	1.7316	0.081
Iba01G023710__gene-LOC108482394	0.76962	0.65241	1185	0.2457	4.015	0.0612	Iba01G023710__gene-LOC108482394	0.76962	0.65241	1185	0.2457	4.015	0.0612
Iba01G037730__gene-LOC108468995	0.77717	0.65967	552	0.2581	2.7792	0.0929	Iba01G037730__gene-LOC108468995	0.77717	0.65967	552	0.2581	2.7792	0.0929
Iba01G022780__gene-LOC108453782	0.96822	0.7399	1227	0.1233	2.6795	0.046	Iba01G022780__gene-LOC108453782	0.96822	0.7399	1227	0.1233	2.6795	0.046
Iba05G019700__gene-LOC108475565	0.79306	0.60187	2160	0.3308	6.008	0.0551	Iba05G019700__gene-LOC108475565	0.79306	0.60187	2160	0.3308	6.008	0.0551
Iba07G019900__gene-LOC108460478	0.92978	0.65489	2649	0.2911	2.1415	0.1359	Iba07G019900__gene-LOC108460478	0.92978	0.65489	2649	0.2911	2.1415	0.1359
Iba01G018530__gene-LOC108470505	0.90137	0.64235	1095	0.2779	2.4062	0.1155	Iba01G018530__gene-LOC108470505	0.90137	0.64235	1095	0.2779	2.4062	0.1155
Iba01G046710__gene-LOC108463186	0.94208	0.67213	1554	0.2115	2.4664	0.0857	Iba01G046710__gene-LOC108463186	0.94208	0.67213	1554	0.2115	2.4664	0.0857
Iba03G009320__gene-LOC108450943	0.96135	0.68593	1242	0.2129	2.0166	0.1056	Iba03G009320__gene-LOC108450943	0.96135	0.68593	1242	0.2129	2.0166	0.1056
Iba03G027220__gene-LOC108478175	0.93298	0.60319	2820	0.3563	14.1423	0.0252	Iba03G027220__gene-LOC108478175	0.93298	0.60319	2820	0.3563	14.1423	0.0252
Iba06G006510__gene-LOC108476670	0.95322	0.69223	1026	0.233	2.7875	0.0836	Iba06G006510__gene-LOC108476670	0.95322	0.69223	1026	0.233	2.7875	0.0836
Iba04G032460__gene-LOC108463895	0.97917	0.67509	2304	0.1729	4.9588	0.0349	Iba04G032460__gene-LOC108463895	0.97917	0.67509	2304	0.1729	4.9588	0.0349
Iba01G042720__gene-LOC108450292	0.94863	0.59928	876	0.3546	4.5062	0.0787	Iba01G042720__gene-LOC108450292	0.94863	0.59928	876	0.3546	4.5062	0.0787
Iba02G003580__gene-LOC108460344	0.92377	0.6165	669	0.2811	59.39	0.0047	Iba02G003580__gene-LOC108460344	0.92377	0.6165	669	0.2811	59.39	0.0047
Iba04G026950__gene-LOC108473780	0.95741	0.68808	1902	0.2338	1.8634	0.1254	Iba04G026950__gene-LOC108473780	0.95741	0.68808	1902	0.2338	1.8634	0.1254
Iba06G005210__gene-LOC108452954	0.97297	0.7463	1665	0.1299	2.2753	0.0571	Iba06G005210__gene-LOC108452954	0.97297	0.7463	1665	0.1299	2.2753	0.0571
Iba03G009790__gene-LOC108450525	0.97778	0.72254	1080	0.1128	2.5151	0.0449	Iba03G009790__gene-LOC108450525	0.97778	0.72254	1080	0.1128	2.5151	0.0449
Iba04G018020__gene-LOC108488704	0.71739	0.63384	552	0.3292	5.3632	0.0614	Iba04G018020__gene-LOC108488704	0.71739	0.63384	552	0.3292	5.3632	0.0614
Iba07G005270__gene-LOC108474785	0.96939	0.63158	2058	0.283	4.0311	0.0702	Iba07G005270__gene-LOC108474785	0.96939	0.63158	2058	0.283	4.0311	0.0702
Iba01G006320__gene-LOC108475398	0.93548	0.7433	279	0.1321	2.1043	0.0628	Iba01G006320__gene-LOC108475398	0.93548	0.7433	279	0.1321	2.1043	0.0628
Iba01G008670__gene-LOC108463914	0.95808	0.72458	2433	0.159	2.1724	0.0732	Iba01G008670__gene-LOC108463914	0.95808	0.72458	2433	0.159	2.1724	0.0732
Iba05G006880__gene-LOC108454580	0.84189	0.79919	1461	0.0319	2.4474	0.013	Iba05G006880__gene-LOC108454580	0.84189	0.79919	1461	0.0319	2.4474	0.013
Iba01G033430__gene-LOC108450125	0.87819	0.7172	1059	0.1589	4.3188	0.0368	Iba01G033430__gene-LOC108450125	0.87819	0.7172	1059	0.1589	4.3188	0.0368
Iba06G019520__gene-LOC108473532	0.86159	0.65551	2601	0.273	2.4213	0.1128	Iba06G019520__gene-LOC108473532	0.86159	0.65551	2601	0.273	2.4213	0.1128
Iba04G012800__gene-LOC108454816	0.983	0.66571	1059	0.2564	2.2577	0.1136	Iba04G012800__gene-LOC108454816	0.983	0.66571	1059	0.2564	2.2577	0.1136
Iba01G033200__gene-LOC108484052	0.94064	0.71036	657	0.1813	2.5029	0.0724	Iba01G033200__gene-LOC108484052	0.94064	0.71036	657	0.1813	2.5029	0.0724
Iba06G000080__gene-LOC108466571	0.79104	0.59497	1005	0.366	3.022	0.1211	Iba06G000080__gene-LOC108466571	0.79104	0.59497	1005	0.366	3.022	0.1211
Iba05G033130__gene-LOC108468870	0.92126	0.62108	381	0.2928	6.6731	0.0439	Iba05G033130__gene-LOC108468870	0.92126	0.62108	381	0.2928	6.6731	0.0439
Iba05G020270__gene-LOC108464008	0.97087	0.62667	927	0.352	2.027	0.1737	Iba05G020270__gene-LOC108464008	0.97087	0.62667	927	0.352	2.027	0.1737
Iba07G018140__gene-LOC108487976	0.74879	0.55914	621	0.4548	3.6102	0.126	Iba07G018140__gene-LOC108487976	0.74879	0.55914	621	0.4548	3.6102	0.126
Iba02G020910__gene-LOC108478197	0.97716	0.71397	1839	0.1414	3.7278	0.0379	Iba02G020910__gene-LOC108478197	0.97716	0.71397	1839	0.1414	3.7278	0.0379
Iba02G014820__gene-LOC108472815	0.91971	0.63228	411	0.2946	5.2523	0.0561	Iba02G014820__gene-LOC108472815	0.91971	0.63228	411	0.2946	5.2523	0.0561
Iba01G019620__gene-LOC108450769	0.87411	0.6721	1263	0.2464	2.0438	0.1206	Iba01G019620__gene-LOC108450769	0.87411	0.6721	1263	0.2464	2.0438	0.1206
Iba02G021580__gene-LOC108489470	0.95818	0.73751	1650	0.1543	1.7905	0.0862	Iba02G021580__gene-LOC108489470	0.95818	0.73751	1650	0.1543	1.7905	0.0862
Iba06G002820__gene-LOC108487409	0.89318	0.59468	1011	0.3859	4.5122	0.0855	Iba06G002820__gene-LOC108487409	0.89318	0.59468	1011	0.3859	4.5122	0.0855
Iba07G017400__gene-LOC108474529	0.94071	0.62185	759	0.3021	3.8254	0.079	Iba07G017400__gene-LOC108474529	0.94071	0.62185	759	0.3021	3.8254	0.079
Iba01G046160__gene-LOC108461294	0.49112	0.4913	1521	0.7787	7.7912	0.0999	Iba01G046160__gene-LOC108461294	0.49112	0.4913	1521	0.7787	7.7912	0.0999
Iba06G006460__gene-LOC108476805	1	0.80997	1284	0.0387	2.0014	0.0193	Iba06G006460__gene-LOC108476805	1	0.80997	1284	0.0387	2.0014	0.0193
Iba03G022020__gene-LOC108476479	0.9833	0.71408	1437	0.1307	2.861	0.0457	Iba03G022020__gene-LOC108476479	0.9833	0.71408	1437	0.1307	2.861	0.0457
Iba04G007910__gene-LOC108452895	0.95717	0.64073	1611	0.3102	2.1142	0.1467	Iba04G007910__gene-LOC108452895	0.95717	0.64073	1611	0.3102	2.1142	0.1467
Iba02G030030__gene-LOC108477723	0.86322	0.44836	987	0.8619	70.0859	0.0123	Iba02G030030__gene-LOC108477723	0.86322	0.44836	987	0.8619	70.0859	0.0123
Iba05G029480__gene-LOC108487550	0.95473	0.65086	1458	0.2194	5.1135	0.0429	Iba05G029480__gene-LOC108487550	0.95473	0.65086	1458	0.2194	5.1135	0.0429
Iba04G027240__gene-LOC108457379	0.97174	0.73751	1380	0.1162	2.7022	0.043	Iba04G027240__gene-LOC108457379	0.97174	0.73751	1380	0.1162	2.7022	0.043
Iba03G014620__gene-LOC108460895	0.96991	0.72113	2991	0.1972	1.7862	0.1104	Iba03G014620__gene-LOC108460895	0.96991	0.72113	2991	0.1972	1.7862	0.1104
Iba02G017220__gene-LOC108489416	0.97218	0.6747	2049	0.1785	3.0443	0.0586	Iba02G017220__gene-LOC108489416	0.97218	0.6747	2049	0.1785	3.0443	0.0586
Iba03G046030__gene-LOC108479361	0.99819	0.80139	3324	0.0725	1.4769	0.0491	Iba03G046030__gene-LOC108479361	0.99819	0.80139	3324	0.0725	1.4769	0.0491
Iba04G027440__gene-LOC108465755	0.94595	0.65238	222	0.1769	64.3793	0.0027	Iba04G027440__gene-LOC108465755	0.94595	0.65238	222	0.1769	64.3793	0.0027
Iba01G023340__gene-LOC108474627	0.98268	0.721	693	0.1465	2.0862	0.0702	Iba01G023340__gene-LOC108474627	0.98268	0.721	693	0.1465	2.0862	0.0702
Iba01G057640__gene-LOC108479833	0.94708	0.75658	1644	0.1188	2.6977	0.044	Iba01G057640__gene-LOC108479833	0.94708	0.75658	1644	0.1188	2.6977	0.044
Iba06G027080__gene-LOC108477068	0.85782	0.66483	633	0.2259	2.2957	0.0984	Iba06G027080__gene-LOC108477068	0.85782	0.66483	633	0.2259	2.2957	0.0984
Iba01G011540__gene-LOC108480152	0.8771	0.59321	2856	0.3733	3.3862	0.1102	Iba01G011540__gene-LOC108480152	0.8771	0.59321	2856	0.3733	3.3862	0.1102
Iba07G021040__gene-LOC108473168	0.98068	0.72812	10869	0.1738	1.6287	0.1067	Iba07G021040__gene-LOC108473168	0.98068	0.72812	10869	0.1738	1.6287	0.1067
Iba07G020500__gene-LOC108473531	0.98239	0.70251	3408	0.2108	2.3957	0.088	Iba07G020500__gene-LOC108473531	0.98239	0.70251	3408	0.2108	2.3957	0.088
Iba07G033170__gene-LOC108475908	0.75982	0.55843	5958	0.5223	3.7692	0.1386	Iba07G033170__gene-LOC108475908	0.75982	0.55843	5958	0.5223	3.7692	0.1386
Iba01G038380__gene-LOC108462711	0.95082	0.71264	732	0.1693	2.0801	0.0814	Iba01G038380__gene-LOC108462711	0.95082	0.71264	732	0.1693	2.0801	0.0814
Iba04G002910__gene-LOC108459438	0.88608	0.68968	1422	0.2103	2.3446	0.0897	Iba04G002910__gene-LOC108459438	0.88608	0.68968	1422	0.2103	2.3446	0.0897
Iba01G026050__gene-LOC108488035	0.85294	0.61034	1020	0.3378	7.3473	0.046	Iba01G026050__gene-LOC108488035	0.85294	0.61034	1020	0.3378	7.3473	0.046
Iba02G049380__gene-LOC108457028	0.92819	0.69697	1671	0.2185	1.9493	0.1121	Iba02G049380__gene-LOC108457028	0.92819	0.69697	1671	0.2185	1.9493	0.1121
Iba01G022060__gene-LOC108463475	0.80168	0.55401	1074	0.4798	72.6196	0.0066	Iba01G022060__gene-LOC108463475	0.80168	0.55401	1074	0.4798	72.6196	0.0066
Iba02G009300__gene-LOC108465320	0.88065	0.70574	1860	0.2147	4.6684	0.046	Iba02G009300__gene-LOC108465320	0.88065	0.70574	1860	0.2147	4.6684	0.046
Iba03G002430__gene-LOC108482723	0.99215	0.76429	5730	0.1093	1.5954	0.0685	Iba03G002430__gene-LOC108482723	0.99215	0.76429	5730	0.1093	1.5954	0.0685
Iba02G011740__gene-LOC108489526	0.99451	0.75506	1638	0.1236	1.499	0.0824	Iba02G011740__gene-LOC108489526	0.99451	0.75506	1638	0.1236	1.499	0.0824
Iba06G019480__gene-LOC108468141	0.9703	0.56463	303	0.4047	6.3671	0.0636	Iba06G019480__gene-LOC108468141	0.9703	0.56463	303	0.4047	6.3671	0.0636
Iba04G017040__gene-LOC108488904	0.94737	0.66975	342	0.1333	78.8101	0.0017	Iba04G017040__gene-LOC108488904	0.94737	0.66975	342	0.1333	78.8101	0.0017
Iba01G033980__gene-LOC108489850	0.84868	0.66667	1368	0.2537	2.5431	0.0998	Iba01G033980__gene-LOC108489850	0.84868	0.66667	1368	0.2537	2.5431	0.0998
Iba04G015930__gene-LOC108457304	0.93155	0.73429	2016	0.1349	2.2639	0.0596	Iba04G015930__gene-LOC108457304	0.93155	0.73429	2016	0.1349	2.2639	0.0596
Iba03G024180__gene-LOC108483919	0.97297	0.67725	777	0.2401	2.3709	0.1013	Iba03G024180__gene-LOC108483919	0.97297	0.67725	777	0.2401	2.3709	0.1013
Iba01G016590__gene-LOC108462166	0.75814	0.54329	1935	0.4855	6.4225	0.0756	Iba01G016590__gene-LOC108462166	0.75814	0.54329	1935	0.4855	6.4225	0.0756
Iba01G014070__gene-LOC108454096	0.93043	0.68847	345	0.2549	1.8846	0.1352	Iba01G014070__gene-LOC108454096	0.93043	0.68847	345	0.2549	1.8846	0.1352
Iba02G008260__gene-LOC108481940	0.70833	0.52288	1512	0.6074	3.1598	0.1922	Iba02G008260__gene-LOC108481940	0.70833	0.52288	1512	0.6074	3.1598	0.1922
Iba06G000630__gene-LOC108484540	0.93789	0.60927	483	0.3741	64.8671	0.0058	Iba06G000630__gene-LOC108484540	0.93789	0.60927	483	0.3741	64.8671	0.0058
Iba01G032030__gene-LOC108483069	0.86637	0.49336	3390	0.6549	16.0056	0.0409	Iba01G032030__gene-LOC108483069	0.86637	0.49336	3390	0.6549	16.0056	0.0409
Iba04G003010__gene-LOC108464609	0.98644	0.73425	885	0.1535	2.1065	0.0729	Iba04G003010__gene-LOC108464609	0.98644	0.73425	885	0.1535	2.1065	0.0729
Iba05G036710__gene-LOC108454320	0.91183	0.70908	1293	0.2136	1.7152	0.1245	Iba05G036710__gene-LOC108454320	0.91183	0.70908	1293	0.2136	1.7152	0.1245
Iba03G011760__gene-LOC108457792	0.92694	0.59278	657	0.4393	2.7037	0.1625	Iba03G011760__gene-LOC108457792	0.92694	0.59278	657	0.4393	2.7037	0.1625
Iba01G034860__gene-LOC108475004	0.96291	0.60099	2103	0.3709	2.6304	0.141	Iba01G034860__gene-LOC108475004	0.96291	0.60099	2103	0.3709	2.6304	0.141
Iba01G050330__gene-LOC108470052	0.76103	0.55072	1632	0.5175	3.8921	0.133	Iba01G050330__gene-LOC108470052	0.76103	0.55072	1632	0.5175	3.8921	0.133
Iba07G028980__gene-LOC108480220	0.91395	0.6829	1011	0.2077	2.9228	0.071	Iba07G028980__gene-LOC108480220	0.91395	0.6829	1011	0.2077	2.9228	0.071
Iba02G028650__gene-LOC108456331	0.78537	0.61491	615	0.3552	2.0986	0.1693	Iba02G028650__gene-LOC108456331	0.78537	0.61491	615	0.3552	2.0986	0.1693
Iba03G016990__gene-LOC108476381	0.97926	0.74275	1302	0.1035	1.8968	0.0546	Iba03G016990__gene-LOC108476381	0.97926	0.74275	1302	0.1035	1.8968	0.0546
Iba07G009390__gene-LOC108480667	0.95712	0.58724	1539	0.4396	2.9997	0.1466	Iba07G009390__gene-LOC108480667	0.95712	0.58724	1539	0.4396	2.9997	0.1466
Iba07G007230__gene-LOC108467038	0.82294	0.66465	1203	0.2164	8.1409	0.0266	Iba07G007230__gene-LOC108467038	0.82294	0.66465	1203	0.2164	8.1409	0.0266
Iba07G013170__gene-LOC108460763	0.86781	0.60273	2451	0.4011	2.3618	0.1698	Iba07G013170__gene-LOC108460763	0.86781	0.60273	2451	0.4011	2.3618	0.1698
Iba03G042340__gene-LOC108467443	0.94007	0.7251	801	0.1263	2.9373	0.043	Iba03G042340__gene-LOC108467443	0.94007	0.7251	801	0.1263	2.9373	0.043
Iba03G022940__gene-LOC108486287	0.8643	0.59903	1437	0.3912	2.1125	0.1852	Iba03G022940__gene-LOC108486287	0.8643	0.59903	1437	0.3912	2.1125	0.1852
Iba04G003890__gene-LOC108489139	0.8875	0.62011	2880	0.3171	2.5542	0.1241	Iba04G003890__gene-LOC108489139	0.8875	0.62011	2880	0.3171	2.5542	0.1241
Iba04G027510__gene-LOC108457320	0.79497	0.61233	1551	0.3429	3.638	0.0943	Iba04G027510__gene-LOC108457320	0.79497	0.61233	1551	0.3429	3.638	0.0943
Iba05G022780__gene-LOC108471238	0.92227	0.62263	1428	0.3073	3.8211	0.0804	Iba05G022780__gene-LOC108471238	0.92227	0.62263	1428	0.3073	3.8211	0.0804
Iba02G036890__gene-LOC108487488	0.91608	0.70738	858	0.1802	2.7772	0.0649	Iba02G036890__gene-LOC108487488	0.91608	0.70738	858	0.1802	2.7772	0.0649
Iba01G031320__gene-LOC108460608	0.87524	0.60356	1539	0.3326	3.6383	0.0914	Iba01G031320__gene-LOC108460608	0.87524	0.60356	1539	0.3326	3.6383	0.0914
Iba05G005530__gene-LOC108450331	0.96333	0.67343	1227	0.2412	1.9661	0.1227	Iba05G005530__gene-LOC108450331	0.96333	0.67343	1227	0.2412	1.9661	0.1227
Iba04G020830__gene-LOC108484537	0.94425	0.70418	1722	0.1932	2.4328	0.0794	Iba04G020830__gene-LOC108484537	0.94425	0.70418	1722	0.1932	2.4328	0.0794
Iba01G048990__gene-LOC108467713	0.96867	0.70889	2298	0.196	1.7866	0.1097	Iba01G048990__gene-LOC108467713	0.96867	0.70889	2298	0.196	1.7866	0.1097
Iba07G022990__gene-LOC108460857	0.93853	0.58564	2538	0.3846	4.2006	0.0916	Iba07G022990__gene-LOC108460857	0.93853	0.58564	2538	0.3846	4.2006	0.0916
Iba02G017170__gene-LOC108467921	0.85321	0.53166	981	0.5959	2.923	0.2039	Iba02G017170__gene-LOC108467921	0.85321	0.53166	981	0.5959	2.923	0.2039
Iba04G029980__gene-LOC108467134	0.99138	0.67923	1044	0.2097	2.2924	0.0915	Iba04G029980__gene-LOC108467134	0.99138	0.67923	1044	0.2097	2.2924	0.0915
Iba04G017650__gene-LOC108460707	0.85305	0.59244	837	0.4161	72.8512	0.0057	Iba04G017650__gene-LOC108460707	0.85305	0.59244	837	0.4161	72.8512	0.0057
Iba07G011880__gene-LOC108463491	0.82143	0.56258	924	0.5229	1.9834	0.2636	Iba07G011880__gene-LOC108463491	0.82143	0.56258	924	0.5229	1.9834	0.2636
Iba07G028420__gene-LOC108486802	0.8082	0.65923	1830	0.2476	3.4055	0.0727	Iba07G028420__gene-LOC108486802	0.8082	0.65923	1830	0.2476	3.4055	0.0727
Iba01G030690__gene-LOC108471096	0.94678	0.66075	2142	0.249	2.2565	0.1104	Iba01G030690__gene-LOC108471096	0.94678	0.66075	2142	0.249	2.2565	0.1104
Iba01G015760__gene-LOC108487538	0.69686	0.60333	861	0.3963	3.4285	0.1156	Iba01G015760__gene-LOC108487538	0.69686	0.60333	861	0.3963	3.4285	0.1156
Iba03G003780__gene-LOC108458447	0.77108	0.64062	498	0.2174	6.4901	0.0335	Iba03G003780__gene-LOC108458447	0.77108	0.64062	498	0.2174	6.4901	0.0335
Iba05G017300__gene-LOC108450732	0.94395	0.65312	2034	0.2161	8.9183	0.0242	Iba05G017300__gene-LOC108450732	0.94395	0.65312	2034	0.2161	8.9183	0.0242
Iba03G029260__gene-LOC108453800	0.96532	0.73852	519	0.1432	1.8121	0.079	Iba03G029260__gene-LOC108453800	0.96532	0.73852	519	0.1432	1.8121	0.079
Iba06G029190__gene-LOC108473089	0.93911	0.65004	1281	0.2641	4.0263	0.0656	Iba06G029190__gene-LOC108473089	0.93911	0.65004	1281	0.2641	4.0263	0.0656
Iba03G005950__gene-LOC108463398	0.95342	0.60586	966	0.3139	9.1195	0.0344	Iba03G005950__gene-LOC108463398	0.95342	0.60586	966	0.3139	9.1195	0.0344
Iba07G000850__gene-LOC108472700	0.94488	0.725	381	0.1505	3.4038	0.0442	Iba07G000850__gene-LOC108472700	0.94488	0.725	381	0.1505	3.4038	0.0442
Iba01G028490__gene-LOC108455994	0.89726	0.69466	438	0.1894	4.0677	0.0466	Iba01G028490__gene-LOC108455994	0.89726	0.69466	438	0.1894	4.0677	0.0466
Iba02G025900__gene-LOC108478948	0.85802	0.57794	486	0.433	3.4705	0.1248	Iba02G025900__gene-LOC108478948	0.85802	0.57794	486	0.433	3.4705	0.1248
Iba04G000930__gene-LOC108476577	0.62158	0.69238	1752	0.2146	2.2081	0.0972	Iba04G000930__gene-LOC108476577	0.62158	0.69238	1752	0.2146	2.2081	0.0972
Iba03G022660__gene-LOC108470444	0.92492	0.65657	2997	0.2935	2.5125	0.1168	Iba03G022660__gene-LOC108470444	0.92492	0.65657	2997	0.2935	2.5125	0.1168
Iba03G006770__gene-LOC108470751	0.86232	0.68557	1656	0.2201	2.5109	0.0877	Iba03G006770__gene-LOC108470751	0.86232	0.68557	1656	0.2201	2.5109	0.0877
Iba01G043680__gene-LOC108474668	0.97481	0.63685	3096	0.2762	2.6109	0.1058	Iba01G043680__gene-LOC108474668	0.97481	0.63685	3096	0.2762	2.6109	0.1058
Iba05G027130__gene-LOC108481291	0.93116	0.60117	3312	0.3251	3.4007	0.0956	Iba05G027130__gene-LOC108481291	0.93116	0.60117	3312	0.3251	3.4007	0.0956
Iba06G026430__gene-LOC108483090	0.88499	0.5782	2478	0.4564	3.5794	0.1275	Iba06G026430__gene-LOC108483090	0.88499	0.5782	2478	0.4564	3.5794	0.1275
Iba01G007660__gene-LOC108485482	1	0.73684	399	0.1131	3.4627	0.0327	Iba01G007660__gene-LOC108485482	1	0.73684	399	0.1131	3.4627	0.0327
Iba04G006520__gene-LOC108453797	0.99342	0.79249	456	0.0472	2.3189	0.0204	Iba04G006520__gene-LOC108453797	0.99342	0.79249	456	0.0472	2.3189	0.0204
Iba04G008560__gene-LOC108450146	0.8656	0.59289	2991	0.4094	3.0345	0.1349	Iba04G008560__gene-LOC108450146	0.8656	0.59289	2991	0.4094	3.0345	0.1349
Iba07G027170__gene-LOC108485210	0.92998	0.61647	1671	0.3136	7.2158	0.0435	Iba07G027170__gene-LOC108485210	0.92998	0.61647	1671	0.3136	7.2158	0.0435
Iba01G050310__gene-LOC108460393	0.96442	0.55534	1602	0.4368	5.3967	0.0809	Iba01G050310__gene-LOC108460393	0.96442	0.55534	1602	0.4368	5.3967	0.0809
Iba07G006100__gene-LOC108476111	0.94627	0.65385	1731	0.2855	1.7089	0.1671	Iba07G006100__gene-LOC108476111	0.94627	0.65385	1731	0.2855	1.7089	0.1671
Iba02G011680__gene-LOC108487513	0.78167	0.63103	1113	0.339	1.9286	0.1758	Iba02G011680__gene-LOC108487513	0.78167	0.63103	1113	0.339	1.9286	0.1758
Iba02G005880__gene-LOC108489515	1	0.81201	633	0.0265	1.9571	0.0135	Iba02G005880__gene-LOC108489515	1	0.81201	633	0.0265	1.9571	0.0135
Iba03G028270__gene-LOC108461102	0.92724	0.72502	1608	0.1874	1.5705	0.1193	Iba03G028270__gene-LOC108461102	0.92724	0.72502	1608	0.1874	1.5705	0.1193
Iba03G031630__gene-LOC108486253	0.94215	0.60331	1089	0.3963	2.3872	0.166	Iba03G031630__gene-LOC108486253	0.94215	0.60331	1089	0.3963	2.3872	0.166
Iba04G030130__gene-LOC108467293	0.88145	0.58439	2151	0.4664	2.2637	0.206	Iba04G030130__gene-LOC108467293	0.88145	0.58439	2151	0.4664	2.2637	0.206
Iba03G002490__gene-LOC108483114	0.95399	0.70922	2217	0.1591	3.3108	0.0481	Iba03G002490__gene-LOC108483114	0.95399	0.70922	2217	0.1591	3.3108	0.0481
Iba04G001820__gene-LOC108451972	0.83217	0.48459	429	0.6763	10.5703	0.064	Iba04G001820__gene-LOC108451972	0.83217	0.48459	429	0.6763	10.5703	0.064
Iba02G047240__gene-LOC108460913	0.97148	0.62011	3471	0.3929	1.7124	0.2295	Iba02G047240__gene-LOC108460913	0.97148	0.62011	3471	0.3929	1.7124	0.2295
Iba07G028930__gene-LOC108456953	0.9811	0.73475	1587	0.1459	2.3016	0.0634	Iba07G028930__gene-LOC108456953	0.9811	0.73475	1587	0.1459	2.3016	0.0634
Iba03G025480__gene-LOC108477079	0.99563	0.77047	687	0.1178	4.6481	0.0253	Iba03G025480__gene-LOC108477079	0.99563	0.77047	687	0.1178	4.6481	0.0253
Iba03G018190__gene-LOC108467807	0.95052	0.74612	1152	0.115	1.7949	0.0641	Iba03G018190__gene-LOC108467807	0.95052	0.74612	1152	0.115	1.7949	0.0641
Iba02G012780__gene-LOC108489430	0.97967	0.69434	1623	0.2062	2.5204	0.0818	Iba02G012780__gene-LOC108489430	0.97967	0.69434	1623	0.2062	2.5204	0.0818
Iba05G006250__gene-LOC108483748	0.79719	0.60118	1494	0.3211	4.6229	0.0695	Iba05G006250__gene-LOC108483748	0.79719	0.60118	1494	0.3211	4.6229	0.0695
Iba05G029840__gene-LOC108451595	0.97325	0.57717	1458	0.3944	60.8986	0.0065	Iba05G029840__gene-LOC108451595	0.97325	0.57717	1458	0.3944	60.8986	0.0065
Iba03G001250__gene-LOC108486475	0.84565	0.60062	2274	0.381	3.5304	0.1079	Iba03G001250__gene-LOC108486475	0.84565	0.60062	2274	0.381	3.5304	0.1079
Iba05G038080__gene-LOC108465375	0.94444	0.80392	432	0.0101	10.0847	0.001	Iba05G038080__gene-LOC108465375	0.94444	0.80392	432	0.0101	10.0847	0.001
Iba07G027310__gene-LOC108472149	0.9451	0.67497	765	0.2568	2.3591	0.1089	Iba07G027310__gene-LOC108472149	0.9451	0.67497	765	0.2568	2.3591	0.1089
Iba01G013460__gene-LOC108454153	0.87395	0.62286	1071	0.3343	4.5413	0.0736	Iba01G013460__gene-LOC108454153	0.87395	0.62286	1071	0.3343	4.5413	0.0736
Iba05G039810__gene-LOC108450569	0.98605	0.69969	645	0.2199	1.8704	0.1176	Iba05G039810__gene-LOC108450569	0.98605	0.69969	645	0.2199	1.8704	0.1176
Iba07G010440__gene-LOC108480661	0.8692	0.64239	2133	0.2887	2.1724	0.1329	Iba07G010440__gene-LOC108480661	0.8692	0.64239	2133	0.2887	2.1724	0.1329
Iba07G032520__gene-LOC108464077	0.75934	0.66485	723	0.2498	2.1984	0.1136	Iba07G032520__gene-LOC108464077	0.75934	0.66485	723	0.2498	2.1984	0.1136
Iba06G023870__gene-LOC108469841	1	0.76284	1830	0.0781	2.1817	0.0358	Iba06G023870__gene-LOC108469841	1	0.76284	1830	0.0781	2.1817	0.0358
Iba05G026640__gene-LOC108457282	0.95544	0.67848	1683	0.2071	2.4777	0.0836	Iba05G026640__gene-LOC108457282	0.95544	0.67848	1683	0.2071	2.4777	0.0836
Iba01G047900__gene-LOC108480448	0.98718	0.67718	1638	0.2179	2.5821	0.0844	Iba01G047900__gene-LOC108480448	0.98718	0.67718	1638	0.2179	2.5821	0.0844
Iba01G051240__gene-LOC108479692	0.97025	0.75185	1815	0.1167	2.0672	0.0565	Iba01G051240__gene-LOC108479692	0.97025	0.75185	1815	0.1167	2.0672	0.0565
Iba05G027960__gene-LOC108463219	0.88172	0.63821	837	0.327	2.2868	0.143	Iba05G027960__gene-LOC108463219	0.88172	0.63821	837	0.327	2.2868	0.143
Iba01G032110__gene-LOC108457106	0.705	0.68676	1200	0.2368	2.5636	0.0924	Iba01G032110__gene-LOC108457106	0.705	0.68676	1200	0.2368	2.5636	0.0924
Iba04G017980__gene-LOC108486674	0.95198	0.72149	1437	0.1483	2.3638	0.0627	Iba04G017980__gene-LOC108486674	0.95198	0.72149	1437	0.1483	2.3638	0.0627
Iba04G008140__gene-LOC108453984	0.9311	0.63148	2961	0.2798	3.2535	0.086	Iba04G008140__gene-LOC108453984	0.9311	0.63148	2961	0.2798	3.2535	0.086
Iba04G012580__gene-LOC108453461	0.91007	0.67457	834	0.2327	2.1443	0.1085	Iba04G012580__gene-LOC108453461	0.91007	0.67457	834	0.2327	2.1443	0.1085
Iba07G026630__gene-LOC108467005	0.91975	0.74377	2355	0.1246	1.9129	0.0652	Iba07G026630__gene-LOC108467005	0.91975	0.74377	2355	0.1246	1.9129	0.0652
Iba03G000280__gene-LOC108452251	0.99652	0.74126	1722	0.1508	1.9485	0.0774	Iba03G000280__gene-LOC108452251	0.99652	0.74126	1722	0.1508	1.9485	0.0774
Iba05G034700__gene-LOC108483961	0.98084	0.7014	3288	0.1872	2.7718	0.0675	Iba05G034700__gene-LOC108483961	0.98084	0.7014	3288	0.1872	2.7718	0.0675
Iba07G018710__gene-LOC108473448	0.95923	0.70032	2943	0.2204	1.6416	0.1343	Iba07G018710__gene-LOC108473448	0.95923	0.70032	2943	0.2204	1.6416	0.1343
Iba05G035630__gene-LOC108449978	0.92715	0.68452	906	0.2162	5.6608	0.0382	Iba05G035630__gene-LOC108449978	0.92715	0.68452	906	0.2162	5.6608	0.0382
Iba05G035920__gene-LOC108478445	0.73551	0.59442	828	0.3365	4.7373	0.071	Iba05G035920__gene-LOC108478445	0.73551	0.59442	828	0.3365	4.7373	0.071
Iba04G001030__gene-LOC108469429	0.97972	0.72602	1479	0.1074	26.2067	0.0041	Iba04G001030__gene-LOC108469429	0.97972	0.72602	1479	0.1074	26.2067	0.0041
Iba07G030180__gene-LOC108459034	0.94643	0.69811	672	0.1756	22.4068	0.0078	Iba07G030180__gene-LOC108459034	0.94643	0.69811	672	0.1756	22.4068	0.0078
Iba01G031260__gene-LOC108472961	1	0.79778	450	0.0348	2.0884	0.0167	Iba01G031260__gene-LOC108472961	1	0.79778	450	0.0348	2.0884	0.0167
Iba03G025430__gene-LOC108463105	0.94146	0.67789	1230	0.214	3.1458	0.068	Iba03G025430__gene-LOC108463105	0.94146	0.67789	1230	0.214	3.1458	0.068
Iba05G008130__gene-LOC108453772	0.84211	0.70046	2565	0.1859	2.2569	0.0824	Iba05G008130__gene-LOC108453772	0.84211	0.70046	2565	0.1859	2.2569	0.0824
Iba01G035320__gene-LOC108460271	0.84348	0.66598	1725	0.2922	1.8811	0.1553	Iba01G035320__gene-LOC108460271	0.84348	0.66598	1725	0.2922	1.8811	0.1553
Iba06G003230__gene-LOC108469346	0.97297	0.54861	444	0.48	9.7174	0.0494	Iba06G003230__gene-LOC108469346	0.97297	0.54861	444	0.48	9.7174	0.0494
Iba03G036550__gene-LOC108465151	0.9637	0.63939	2397	0.286	2.3355	0.1224	Iba03G036550__gene-LOC108465151	0.9637	0.63939	2397	0.286	2.3355	0.1224
Iba05G040270__gene-LOC108465051	0.94518	0.71694	2736	0.194	1.8712	0.1037	Iba05G040270__gene-LOC108465051	0.94518	0.71694	2736	0.194	1.8712	0.1037
Iba05G001850__gene-LOC108473261	0.97424	0.64475	4542	0.3322	1.9489	0.1705	Iba05G001850__gene-LOC108473261	0.97424	0.64475	4542	0.3322	1.9489	0.1705
Iba02G035190__gene-LOC108489718	0.94961	0.6551	1548	0.3131	1.6224	0.193	Iba02G035190__gene-LOC108489718	0.94961	0.6551	1548	0.3131	1.6224	0.193
Iba03G045950__gene-LOC108470943	0.84404	0.6558	654	0.243	5.6413	0.0431	Iba03G045950__gene-LOC108470943	0.84404	0.6558	654	0.243	5.6413	0.0431
Iba04G019630__gene-LOC108450281	1	0.80122	654	0.0548	1.6405	0.0334	Iba04G019630__gene-LOC108450281	1	0.80122	654	0.0548	1.6405	0.0334
Iba07G008220__gene-LOC108451000	0.95442	0.61505	2172	0.2697	7.2914	0.037	Iba07G008220__gene-LOC108451000	0.95442	0.61505	2172	0.2697	7.2914	0.037
Iba05G036070__gene-LOC108484199	0.89941	0.63377	2028	0.2635	3.6021	0.0731	Iba05G036070__gene-LOC108484199	0.89941	0.63377	2028	0.2635	3.6021	0.0731
Iba01G035380__gene-LOC108486097	1	0.73446	354	0.1426	2.4786	0.0575	Iba01G035380__gene-LOC108486097	1	0.73446	354	0.1426	2.4786	0.0575
Iba03G030310__gene-LOC108457612	0.98479	0.68468	789	0.2101	2.6473	0.0794	Iba03G030310__gene-LOC108457612	0.98479	0.68468	789	0.2101	2.6473	0.0794
Iba03G023110__gene-LOC108453352	0.97901	0.70189	2001	0.1969	2.636	0.0747	Iba03G023110__gene-LOC108453352	0.97901	0.70189	2001	0.1969	2.636	0.0747
Iba06G020540__gene-LOC108458611	0.88517	0.54595	1881	0.5094	3.6986	0.1377	Iba06G020540__gene-LOC108458611	0.88517	0.54595	1881	0.5094	3.6986	0.1377
Iba04G004380__gene-LOC108487402	0.91743	0.63333	981	0.3484	4.7444	0.0734	Iba04G004380__gene-LOC108487402	0.91743	0.63333	981	0.3484	4.7444	0.0734
Iba07G014570__gene-LOC108460512	0.85104	0.58343	3162	0.4425	2.3057	0.1919	Iba07G014570__gene-LOC108460512	0.85104	0.58343	3162	0.4425	2.3057	0.1919
Iba05G011750__gene-LOC108462268	0.84389	0.6059	1326	0.3664	4.262	0.086	Iba05G011750__gene-LOC108462268	0.84389	0.6059	1326	0.3664	4.262	0.086
Iba03G044600__gene-LOC108470297	0.95501	0.64134	2067	0.2671	4.3092	0.062	Iba03G044600__gene-LOC108470297	0.95501	0.64134	2067	0.2671	4.3092	0.062
Iba01G027410__gene-LOC108470126	0.83755	0.58438	1422	0.434	2.9317	0.148	Iba01G027410__gene-LOC108470126	0.83755	0.58438	1422	0.434	2.9317	0.148
Iba02G021540__gene-LOC108472674	0.81122	0.54298	588	0.5335	4.8565	0.1099	Iba02G021540__gene-LOC108472674	0.81122	0.54298	588	0.5335	4.8565	0.1099
Iba03G030890__gene-LOC108478396	0.95687	0.70892	1113	0.2011	2.0736	0.097	Iba03G030890__gene-LOC108478396	0.95687	0.70892	1113	0.2011	2.0736	0.097
Iba01G013890__gene-LOC108487072	0.96574	0.6578	1401	0.2618	2.3506	0.1114	Iba01G013890__gene-LOC108487072	0.96574	0.6578	1401	0.2618	2.3506	0.1114
Iba02G003760__gene-LOC108476572	0.978	0.66599	1500	0.2708	2.7046	0.1001	Iba02G003760__gene-LOC108476572	0.978	0.66599	1500	0.2708	2.7046	0.1001
Iba01G003910__gene-LOC108484746	0.95921	0.62659	2133	0.2724	5.5552	0.049	Iba01G003910__gene-LOC108484746	0.95921	0.62659	2133	0.2724	5.5552	0.049
Iba01G035910__gene-LOC108453442	0.94313	0.70017	1266	0.1894	2.4117	0.0785	Iba01G035910__gene-LOC108453442	0.94313	0.70017	1266	0.1894	2.4117	0.0785
Iba02G012700__gene-LOC108488804	0.9375	0.59365	1008	0.3292	13.3402	0.0247	Iba02G012700__gene-LOC108488804	0.9375	0.59365	1008	0.3292	13.3402	0.0247
Iba02G044930__gene-LOC108486291	0.85626	0.66804	3402	0.2888	2.6825	0.1077	Iba02G044930__gene-LOC108486291	0.85626	0.66804	3402	0.2888	2.6825	0.1077
Iba03G024360__gene-LOC108455707	0.96025	0.5984	1434	0.3643	4.4068	0.0827	Iba03G024360__gene-LOC108455707	0.96025	0.5984	1434	0.3643	4.4068	0.0827
Iba07G031110__gene-LOC108479146	0.87762	0.6	1863	0.4761	1.9977	0.2383	Iba07G031110__gene-LOC108479146	0.87762	0.6	1863	0.4761	1.9977	0.2383
Iba04G006160__gene-LOC108476723	0.7126	0.50276	762	0.5613	7.9649	0.0705	Iba04G006160__gene-LOC108476723	0.7126	0.50276	762	0.5613	7.9649	0.0705
Iba01G022300__gene-LOC108482490	0.98087	0.72052	1098	0.1859	1.5025	0.1237	Iba01G022300__gene-LOC108482490	0.98087	0.72052	1098	0.1859	1.5025	0.1237
Iba04G017660__gene-LOC108459695	0.91297	0.68288	1689	0.2332	3.0322	0.0769	Iba04G017660__gene-LOC108459695	0.91297	0.68288	1689	0.2332	3.0322	0.0769
Iba03G005740__gene-LOC108477067	0.975	0.67806	360	0.2693	2.1585	0.1248	Iba03G005740__gene-LOC108477067	0.975	0.67806	360	0.2693	2.1585	0.1248
Iba06G000510__gene-LOC108455981	0.86047	0.6006	387	0.4629	1.4546	0.3183	Iba06G000510__gene-LOC108455981	0.86047	0.6006	387	0.4629	1.4546	0.3183
Iba02G012940__gene-LOC108475559	0.90227	0.67254	1320	0.2268	2.2713	0.0999	Iba02G012940__gene-LOC108475559	0.90227	0.67254	1320	0.2268	2.2713	0.0999
Iba01G008150__gene-LOC108487039	0.9901	0.63667	606	0.2968	2.1871	0.1357	Iba01G008150__gene-LOC108487039	0.9901	0.63667	606	0.2968	2.1871	0.1357
Iba03G022250__gene-LOC108457914	0.96822	0.72138	1227	0.1787	2.2917	0.078	Iba03G022250__gene-LOC108457914	0.96822	0.72138	1227	0.1787	2.2917	0.078
Iba01G028450__gene-LOC108456285	0.96195	0.68354	1971	0.2079	2.6309	0.079	Iba01G028450__gene-LOC108456285	0.96195	0.68354	1971	0.2079	2.6309	0.079
Iba06G025100__gene-LOC108484396	0.95634	0.59203	1443	0.3582	63.2431	0.0057	Iba06G025100__gene-LOC108484396	0.95634	0.59203	1443	0.3582	63.2431	0.0057
Iba06G008590__gene-LOC108453841	0.9769	0.69932	909	0.2157	1.8596	0.116	Iba06G008590__gene-LOC108453841	0.9769	0.69932	909	0.2157	1.8596	0.116
Iba03G037240__gene-LOC108453263	0.9528	0.69659	1017	0.2014	5.1671	0.039	Iba03G037240__gene-LOC108453263	0.9528	0.69659	1017	0.2014	5.1671	0.039
Ibaptg000329lG000060__gene-LOC108484776	0.63263	0.91142	2409	0.0164	0.4586	0.0357	Ibaptg000329lG000060__gene-LOC108484776	0.63263	0.91142	2409	0.0164	0.4586	0.0357
Iba04G004550__gene-LOC108454818	0.95906	0.6499	2052	0.2842	3.1367	0.0906	Iba04G004550__gene-LOC108454818	0.95906	0.6499	2052	0.2842	3.1367	0.0906
Iba03G030750__gene-LOC108476144	0.9061	0.58031	639	0.3932	18.794	0.0209	Iba03G030750__gene-LOC108476144	0.9061	0.58031	639	0.3932	18.794	0.0209
Iba02G032850__gene-LOC108473747	0.94797	0.7227	1845	0.1536	3.7825	0.0406	Iba02G032850__gene-LOC108473747	0.94797	0.7227	1845	0.1536	3.7825	0.0406
Iba01G015960__gene-LOC108486321	0.8797	0.5774	2394	0.4373	4.8209	0.0907	Iba01G015960__gene-LOC108486321	0.8797	0.5774	2394	0.4373	4.8209	0.0907
Iba04G014180__gene-LOC108450124	1	0.76941	438	0.0741	25.8303	0.0029	Iba04G014180__gene-LOC108450124	1	0.76941	438	0.0741	25.8303	0.0029
Iba03G042850__gene-LOC108469883	1	0.8587	276	0.0046	1.4756	0.0031	Iba03G042850__gene-LOC108469883	1	0.8587	276	0.0046	1.4756	0.0031
Iba01G039430__gene-LOC108483586	0.96939	0.7586	1470	0.1046	2.1085	0.0496	Iba01G039430__gene-LOC108483586	0.96939	0.7586	1470	0.1046	2.1085	0.0496
Iba01G038220__gene-LOC108452095	0.93883	0.56657	1128	0.433	75.0756	0.0058	Iba01G038220__gene-LOC108452095	0.93883	0.56657	1128	0.433	75.0756	0.0058
Iba02G038550__gene-LOC108461773	0.98256	0.69034	516	0.1935	2.4071	0.0804	Iba02G038550__gene-LOC108461773	0.98256	0.69034	516	0.1935	2.4071	0.0804
Iba05G011860__gene-LOC108470787	0.89676	0.61842	1017	0.3151	4.9071	0.0642	Iba05G011860__gene-LOC108470787	0.89676	0.61842	1017	0.3151	4.9071	0.0642
Iba05G005380__gene-LOC108467994	0.94621	0.75797	1227	0.1383	1.5204	0.091	Iba05G005380__gene-LOC108467994	0.94621	0.75797	1227	0.1383	1.5204	0.091
Iba01G057630__gene-LOC108454268	0.93678	0.63804	522	0.3066	2.2105	0.1387	Iba01G057630__gene-LOC108454268	0.93678	0.63804	522	0.3066	2.2105	0.1387
Iba04G011760__gene-LOC108454843	0.94227	0.66521	1455	0.2144	3.1162	0.0688	Iba04G011760__gene-LOC108454843	0.94227	0.66521	1455	0.2144	3.1162	0.0688
Iba02G006410__gene-LOC108458480	0.83225	0.50833	2307	0.6242	10.948	0.057	Iba02G006410__gene-LOC108458480	0.83225	0.50833	2307	0.6242	10.948	0.057
Iba04G016600__gene-LOC108454051	0.99556	0.77679	1350	0.0842	1.7459	0.0482	Iba04G016600__gene-LOC108454051	0.99556	0.77679	1350	0.0842	1.7459	0.0482
Iba03G044180__gene-LOC108453341	0.78984	0.60595	2127	0.3478	2.4786	0.1403	Iba03G044180__gene-LOC108453341	0.78984	0.60595	2127	0.3478	2.4786	0.1403
Iba02G034570__gene-LOC108488775	0.94466	0.61785	759	0.3093	59.2166	0.0052	Iba02G034570__gene-LOC108488775	0.94466	0.61785	759	0.3093	59.2166	0.0052
Iba07G013080__gene-LOC108470016	0.83333	0.66667	414	0.2854	2.0602	0.1385	Iba07G013080__gene-LOC108470016	0.83333	0.66667	414	0.2854	2.0602	0.1385
Iba05G010780__gene-LOC108486429	0.73585	0.73932	318	0.0703	5.7668	0.0122	Iba05G010780__gene-LOC108486429	0.73585	0.73932	318	0.0703	5.7668	0.0122
Iba06G027050__gene-LOC108479062	0.60494	0.48435	1215	0.7146	72.6187	0.0098	Iba06G027050__gene-LOC108479062	0.60494	0.48435	1215	0.7146	72.6187	0.0098
Iba04G030750__gene-LOC108463933	0.98797	0.74154	2244	0.1142	2.9235	0.0391	Iba04G030750__gene-LOC108463933	0.98797	0.74154	2244	0.1142	2.9235	0.0391
Iba04G014500__gene-LOC108459131	0.93512	0.58373	1341	0.3896	23.3781	0.0167	Iba04G014500__gene-LOC108459131	0.93512	0.58373	1341	0.3896	23.3781	0.0167
Iba05G017250__gene-LOC108456596	0.90705	0.74676	936	0.127	4.5526	0.0279	Iba05G017250__gene-LOC108456596	0.90705	0.74676	936	0.127	4.5526	0.0279
Iba03G039400__gene-LOC108481688	0.95	0.59211	240	0.3034	70.8299	0.0043	Iba03G039400__gene-LOC108481688	0.95	0.59211	240	0.3034	70.8299	0.0043
Iba06G028360__gene-LOC108467102	1	0.6417	681	0.253	7.4689	0.0339	Iba06G028360__gene-LOC108467102	1	0.6417	681	0.253	7.4689	0.0339
Iba01G010780__gene-LOC108464149	0.74725	0.62255	819	0.2535	84.0974	0.003	Iba01G010780__gene-LOC108464149	0.74725	0.62255	819	0.2535	84.0974	0.003
Iba05G032240__gene-LOC108477173	0.99401	0.60643	501	0.3454	6.2305	0.0554	Iba05G032240__gene-LOC108477173	0.99401	0.60643	501	0.3454	6.2305	0.0554
Iba06G013770__gene-LOC108452630	0.99422	0.64535	519	0.271	2.9812	0.0909	Iba06G013770__gene-LOC108452630	0.99422	0.64535	519	0.271	2.9812	0.0909
Iba01G009450__gene-LOC108462698	0.72532	0.47666	2097	0.7308	5.7979	0.126	Iba01G009450__gene-LOC108462698	0.72532	0.47666	2097	0.7308	5.7979	0.126
Iba02G052790__gene-LOC108463779	0.95423	0.79217	1311	0.1034	1.8035	0.0573	Iba02G052790__gene-LOC108463779	0.95423	0.79217	1311	0.1034	1.8035	0.0573
Iba01G049010__gene-LOC108481579	0.8317	0.58353	1533	0.4037	2.6347	0.1532	Iba01G049010__gene-LOC108481579	0.8317	0.58353	1533	0.4037	2.6347	0.1532
Iba05G031310__gene-LOC108471562	0.91952	0.59094	1752	0.3774	7.009	0.0538	Iba05G031310__gene-LOC108471562	0.91952	0.59094	1752	0.3774	7.009	0.0538
Iba05G021430__gene-LOC108459571	0.98907	0.83978	549	0.0049	1.6864	0.0029	Iba05G021430__gene-LOC108459571	0.98907	0.83978	549	0.0049	1.6864	0.0029
Iba01G038010__gene-LOC108469167	0.69595	0.67638	888	0.192	4.111	0.0467	Iba01G038010__gene-LOC108469167	0.69595	0.67638	888	0.192	4.111	0.0467
Iba04G029210__gene-LOC108470946	0.93617	0.67614	564	0.226	6.1943	0.0365	Iba04G029210__gene-LOC108470946	0.93617	0.67614	564	0.226	6.1943	0.0365
Iba04G014220__gene-LOC108487360	0.93511	0.6966	786	0.1899	2.6087	0.0728	Iba04G014220__gene-LOC108487360	0.93511	0.6966	786	0.1899	2.6087	0.0728
Iba03G045110__gene-LOC108479318	0.98333	0.78107	720	0.1188	1.0574	0.1124	Iba03G045110__gene-LOC108479318	0.98333	0.78107	720	0.1188	1.0574	0.1124
Iba02G014810__gene-LOC108470458	0.9116	0.58838	2172	0.3461	7.6242	0.0454	Iba02G014810__gene-LOC108470458	0.9116	0.58838	2172	0.3461	7.6242	0.0454
Iba04G002050__gene-LOC108462506	0.65428	0.59588	1857	0.3811	2.3661	0.1611	Iba04G002050__gene-LOC108462506	0.65428	0.59588	1857	0.3811	2.3661	0.1611
Iba03G033480__gene-LOC108452208	0.97391	0.66766	1035	0.2237	5.8436	0.0383	Iba03G033480__gene-LOC108452208	0.97391	0.66766	1035	0.2237	5.8436	0.0383
Iba02G009320__gene-LOC108461622	0.86416	0.65663	1038	0.2533	3.3325	0.076	Iba02G009320__gene-LOC108461622	0.86416	0.65663	1038	0.2533	3.3325	0.076
Iba07G019130__gene-LOC108468859	0.74319	0.62478	771	0.3713	3.157	0.1176	Iba07G019130__gene-LOC108468859	0.74319	0.62478	771	0.3713	3.157	0.1176
Iba02G034400__gene-LOC108461185	0.99156	0.76312	711	0.0889	2.2781	0.039	Iba02G034400__gene-LOC108461185	0.99156	0.76312	711	0.0889	2.2781	0.039
Iba01G040420__gene-LOC108459742	0.95853	0.59054	1302	0.3688	6.0294	0.0612	Iba01G040420__gene-LOC108459742	0.95853	0.59054	1302	0.3688	6.0294	0.0612
Iba02G026870__gene-LOC108464518	0.73214	0.59756	1680	0.3554	5.0039	0.071	Iba02G026870__gene-LOC108464518	0.73214	0.59756	1680	0.3554	5.0039	0.071
Iba03G016090__gene-LOC108458157	0.99668	0.75889	1806	0.1385	1.3646	0.1015	Iba03G016090__gene-LOC108458157	0.99668	0.75889	1806	0.1385	1.3646	0.1015
Iba05G026630__gene-LOC108454074	0.97264	0.76215	1206	0.0963	1.781	0.0541	Iba05G026630__gene-LOC108454074	0.97264	0.76215	1206	0.0963	1.781	0.0541
Iba04G030510__gene-LOC108457545	0.99745	0.70844	1176	0.1804	3.7632	0.0479	Iba04G030510__gene-LOC108457545	0.99745	0.70844	1176	0.1804	3.7632	0.0479
Iba02G042260__gene-LOC108461880	0.83871	0.66667	837	0.2922	2.1294	0.1372	Iba02G042260__gene-LOC108461880	0.83871	0.66667	837	0.2922	2.1294	0.1372
Iba02G038100__gene-LOC108457159	0.9595	0.72835	2889	0.1508	2.3648	0.0638	Iba02G038100__gene-LOC108457159	0.9595	0.72835	2889	0.1508	2.3648	0.0638
Iba05G029320__gene-LOC108461982	0.92593	0.695	648	0.2025	3.0816	0.0657	Iba05G029320__gene-LOC108461982	0.92593	0.695	648	0.2025	3.0816	0.0657
Iba03G026590__gene-LOC108457299	0.92281	0.66857	1710	0.2759	1.9549	0.1412	Iba03G026590__gene-LOC108457299	0.92281	0.66857	1710	0.2759	1.9549	0.1412
Iba01G044750__gene-LOC108483061	0.91071	0.6915	840	0.2112	1.8209	0.116	Iba01G044750__gene-LOC108483061	0.91071	0.6915	840	0.2112	1.8209	0.116
Ibaptg000393lG000010__gene-LOC108481034	0.98561	0.96959	834	0.0198	0.0683	0.2904	Ibaptg000393lG000010__gene-LOC108481034	0.98561	0.96959	834	0.0198	0.0683	0.2904
Iba01G040650__gene-LOC108459392	0.95833	0.71981	216	0.206	1.573	0.131	Iba01G040650__gene-LOC108459392	0.95833	0.71981	216	0.206	1.573	0.131
Iba01G026330__gene-LOC108479876	0.83984	0.64109	1536	0.3083	2.3425	0.1316	Iba01G026330__gene-LOC108479876	0.83984	0.64109	1536	0.3083	2.3425	0.1316
Iba01G002400__gene-LOC108483591	0.79063	0.68409	1089	0.2282	2.2939	0.0995	Iba01G002400__gene-LOC108483591	0.79063	0.68409	1089	0.2282	2.2939	0.0995
Iba02G029530__gene-LOC108483333	0.93917	0.56822	1233	0.4003	5.8926	0.0679	Iba02G029530__gene-LOC108483333	0.93917	0.56822	1233	0.4003	5.8926	0.0679
Iba02G013840__gene-LOC108454396	0.97908	0.67379	717	0.2126	2.8155	0.0755	Iba02G013840__gene-LOC108454396	0.97908	0.67379	717	0.2126	2.8155	0.0755
Iba05G017910__gene-LOC108467540	1	0.79732	597	0.0602	1.4118	0.0426	Iba05G017910__gene-LOC108467540	1	0.79732	597	0.0602	1.4118	0.0426
Iba05G020580__gene-LOC108453709	0.67334	0.57437	1947	0.4593	83.1511	0.0055	Iba05G020580__gene-LOC108453709	0.67334	0.57437	1947	0.4593	83.1511	0.0055
Iba02G019860__gene-LOC108458518	0.55338	0.48875	1686	0.7426	70.9367	0.0105	Iba02G019860__gene-LOC108458518	0.55338	0.48875	1686	0.7426	70.9367	0.0105
Iba06G010770__gene-LOC108450009	0.96889	0.78879	3279	0.0695	2.3667	0.0294	Iba06G010770__gene-LOC108450009	0.96889	0.78879	3279	0.0695	2.3667	0.0294
Iba03G037650__gene-LOC108461559	0.98661	0.66817	672	0.2517	2.0341	0.1237	Iba03G037650__gene-LOC108461559	0.98661	0.66817	672	0.2517	2.0341	0.1237
Iba02G030910__gene-LOC108484391	0.99492	0.7585	591	0.0963	1.8314	0.0526	Iba02G030910__gene-LOC108484391	0.99492	0.7585	591	0.0963	1.8314	0.0526
Iba04G017800__gene-LOC108484085	0.99083	0.73765	327	0.1399	2.21	0.0633	Iba04G017800__gene-LOC108484085	0.99083	0.73765	327	0.1399	2.21	0.0633
Iba05G039390__gene-LOC108450761	0.96855	0.71753	954	0.1524	11.9971	0.0127	Iba05G039390__gene-LOC108450761	0.96855	0.71753	954	0.1524	11.9971	0.0127
Iba05G030470__gene-LOC108451992	0.90741	0.70068	972	0.1627	2.265	0.0718	Iba05G030470__gene-LOC108451992	0.90741	0.70068	972	0.1627	2.265	0.0718
Iba03G007030__gene-LOC108459590	0.92698	0.74658	945	0.1233	1.7742	0.0695	Iba03G007030__gene-LOC108459590	0.92698	0.74658	945	0.1233	1.7742	0.0695
Iba04G001840__gene-LOC108480522	0.9702	0.73606	906	0.1598	3.5159	0.0455	Iba04G001840__gene-LOC108480522	0.9702	0.73606	906	0.1598	3.5159	0.0455
Iba01G032400__gene-LOC108467464	0.99299	0.71186	2139	0.1924	2.3436	0.0821	Iba01G032400__gene-LOC108467464	0.99299	0.71186	2139	0.1924	2.3436	0.0821
Iba04G020300__gene-LOC108458873	0.97202	0.69394	2037	0.1857	2.3945	0.0775	Iba04G020300__gene-LOC108458873	0.97202	0.69394	2037	0.1857	2.3945	0.0775
Iba07G032150__gene-LOC108469673	0.93077	0.64801	4377	0.3221	2.1218	0.1518	Iba07G032150__gene-LOC108469673	0.93077	0.64801	4377	0.3221	2.1218	0.1518
Iba03G019430__gene-LOC108484597	0.89159	0.59222	1356	0.4205	2.6553	0.1584	Iba03G019430__gene-LOC108484597	0.89159	0.59222	1356	0.4205	2.6553	0.1584
Iba06G013980__gene-LOC108486329	0.99105	0.74342	1341	0.1477	1.8794	0.0786	Iba06G013980__gene-LOC108486329	0.99105	0.74342	1341	0.1477	1.8794	0.0786
Iba02G037460__gene-LOC108476273	0.99464	0.7702	1680	0.0777	5.2974	0.0147	Iba02G037460__gene-LOC108476273	0.99464	0.7702	1680	0.0777	5.2974	0.0147
Iba01G010440__gene-LOC108454099	0.88982	0.68514	2859	0.186	2.9305	0.0635	Iba01G010440__gene-LOC108454099	0.88982	0.68514	2859	0.186	2.9305	0.0635
Iba05G003530__gene-LOC108469252	0.82716	0.61592	1215	0.3043	37.232	0.0082	Iba05G003530__gene-LOC108469252	0.82716	0.61592	1215	0.3043	37.232	0.0082
Iba01G015200__gene-LOC108460806	0.95975	0.70992	2385	0.1473	2.8478	0.0517	Iba01G015200__gene-LOC108460806	0.95975	0.70992	2385	0.1473	2.8478	0.0517
Iba01G013880__gene-LOC108467674	0.92007	0.69697	1614	0.2084	1.8422	0.1131	Iba01G013880__gene-LOC108467674	0.92007	0.69697	1614	0.2084	1.8422	0.1131
Iba03G031270__gene-LOC108485959	0.91646	0.74586	1185	0.1185	2.3371	0.0507	Iba03G031270__gene-LOC108485959	0.91646	0.74586	1185	0.1185	2.3371	0.0507
Iba07G027720__gene-LOC108453456	1	0.68463	501	0.2444	2.0837	0.1173	Iba07G027720__gene-LOC108453456	1	0.68463	501	0.2444	2.0837	0.1173
Iba07G013560__gene-LOC108482427	0.74956	0.61604	1713	0.3579	3.1603	0.1133	Iba07G013560__gene-LOC108482427	0.74956	0.61604	1713	0.3579	3.1603	0.1133
Iba06G018940__gene-LOC108462623	0.8257	0.63255	1704	0.2732	6.6658	0.041	Iba06G018940__gene-LOC108462623	0.8257	0.63255	1704	0.2732	6.6658	0.041
Iba05G008340__gene-LOC108477109	0.91884	0.64826	2070	0.2925	2.9391	0.0995	Iba05G008340__gene-LOC108477109	0.91884	0.64826	2070	0.2925	2.9391	0.0995
Iba01G003230__gene-LOC108484737	0.89908	0.66667	981	0.2685	3.0453	0.0882	Iba01G003230__gene-LOC108484737	0.89908	0.66667	981	0.2685	3.0453	0.0882
Iba07G026980__gene-LOC108458031	0.93873	0.6418	1371	0.2975	3.7656	0.079	Iba07G026980__gene-LOC108458031	0.93873	0.6418	1371	0.2975	3.7656	0.079
Iba01G047790__gene-LOC108484591	0.93274	0.64579	1695	0.249	3.2769	0.076	Iba01G047790__gene-LOC108484591	0.93274	0.64579	1695	0.249	3.2769	0.076
Iba04G007400__gene-LOC108452956	1	0.79048	735	0.0494	2.2046	0.0224	Iba04G007400__gene-LOC108452956	1	0.79048	735	0.0494	2.2046	0.0224
Iba02G000530__gene-LOC108475034	0.68041	0.49495	873	0.7761	2.3814	0.3259	Iba02G000530__gene-LOC108475034	0.68041	0.49495	873	0.7761	2.3814	0.3259
Iba01G024480__gene-LOC108450029	0.99393	0.76692	1977	0.0729	2.4053	0.0303	Iba01G024480__gene-LOC108450029	0.99393	0.76692	1977	0.0729	2.4053	0.0303
Iba05G025860__gene-LOC108474889	0.91336	0.65613	831	0.2136	3.6948	0.0578	Iba05G025860__gene-LOC108474889	0.91336	0.65613	831	0.2136	3.6948	0.0578
Iba04G016060__gene-LOC108457512	0.99216	0.79051	1530	0.0767	1.8147	0.0423	Iba04G016060__gene-LOC108457512	0.99216	0.79051	1530	0.0767	1.8147	0.0423
Iba03G019260__gene-LOC108489577	0.89286	0.60222	1008	0.3705	3.7672	0.0984	Iba03G019260__gene-LOC108489577	0.89286	0.60222	1008	0.3705	3.7672	0.0984
Iba01G002610__gene-LOC108478643	0.8102	0.50816	1059	0.5643	61.395	0.0092	Iba01G002610__gene-LOC108478643	0.8102	0.50816	1059	0.5643	61.395	0.0092
Iba04G011560__gene-LOC108455992	0.75388	0.53642	1548	0.4589	69.6865	0.0066	Iba04G011560__gene-LOC108455992	0.75388	0.53642	1548	0.4589	69.6865	0.0066
Iba02G004650__gene-LOC108473610	0.8951	0.61447	3489	0.39	2.1541	0.1811	Iba02G004650__gene-LOC108473610	0.8951	0.61447	3489	0.39	2.1541	0.1811
Iba01G005310__gene-LOC108471765	0.98833	0.70866	2313	0.1478	2.8347	0.0522	Iba01G005310__gene-LOC108471765	0.98833	0.70866	2313	0.1478	2.8347	0.0522
Iba05G039900__gene-LOC108460598	0.83653	0.65109	4221	0.315	2.2141	0.1423	Iba05G039900__gene-LOC108460598	0.83653	0.65109	4221	0.315	2.2141	0.1423
Iba03G003170__gene-LOC108474277	0.97779	0.71385	4053	0.1901	1.9852	0.0958	Iba03G003170__gene-LOC108474277	0.97779	0.71385	4053	0.1901	1.9852	0.0958
Iba04G011020__gene-LOC108483734	0.98673	0.7728	678	0.0628	1.9603	0.032	Iba04G011020__gene-LOC108483734	0.98673	0.7728	678	0.0628	1.9603	0.032
Iba02G003020__gene-LOC108476220	0.73593	0.56863	693	0.4312	4.0208	0.1072	Iba02G003020__gene-LOC108476220	0.73593	0.56863	693	0.4312	4.0208	0.1072
Iba03G006970__gene-LOC108466799	0.88591	0.62247	894	0.371	70.0736	0.0053	Iba03G006970__gene-LOC108466799	0.88591	0.62247	894	0.371	70.0736	0.0053
Iba01G029170__gene-LOC108483993	0.99609	0.73987	1536	0.1247	1.7353	0.0719	Iba01G029170__gene-LOC108483993	0.99609	0.73987	1536	0.1247	1.7353	0.0719
Iba01G033320__gene-LOC108456015	0.78508	0.59796	2373	0.3754	6.5703	0.0571	Iba01G033320__gene-LOC108456015	0.78508	0.59796	2373	0.3754	6.5703	0.0571
Iba04G013810__gene-LOC108475686	0.82305	0.6	729	0.4083	2.1739	0.1878	Iba04G013810__gene-LOC108475686	0.82305	0.6	729	0.4083	2.1739	0.1878
Iba03G037030__gene-LOC108484179	0.94633	0.64876	1062	0.3189	1.6069	0.1985	Iba03G037030__gene-LOC108484179	0.94633	0.64876	1062	0.3189	1.6069	0.1985
Iba02G020670__gene-LOC108465299	0.97391	0.74702	345	0.1256	9.9503	0.0126	Iba02G020670__gene-LOC108465299	0.97391	0.74702	345	0.1256	9.9503	0.0126
Iba07G027520__gene-LOC108475197	0.7668	0.46306	1518	0.6183	37.7714	0.0164	Iba07G027520__gene-LOC108475197	0.7668	0.46306	1518	0.6183	37.7714	0.0164
Iba04G010910__gene-LOC108450115	0.99732	0.79522	3354	0.0851	1.5883	0.0536	Iba04G010910__gene-LOC108450115	0.99732	0.79522	3354	0.0851	1.5883	0.0536
Iba05G037210__gene-LOC108451320	0.92111	0.78704	1407	0.0702	2.2836	0.0307	Iba05G037210__gene-LOC108451320	0.92111	0.78704	1407	0.0702	2.2836	0.0307
Iba04G034330__gene-LOC108473956	0.96346	0.76092	903	0.1113	2.5642	0.0434	Iba04G034330__gene-LOC108473956	0.96346	0.76092	903	0.1113	2.5642	0.0434
Iba03G012700__gene-LOC108487452	0.9144	0.62209	2208	0.3559	3.4121	0.1043	Iba03G012700__gene-LOC108487452	0.9144	0.62209	2208	0.3559	3.4121	0.1043
Iba02G021860__gene-LOC108469448	0.92461	0.57474	1353	0.4058	11.2812	0.036	Iba02G021860__gene-LOC108469448	0.92461	0.57474	1353	0.4058	11.2812	0.036
Iba03G033070__gene-LOC108489970	0.97479	0.60728	1071	0.416	1.9122	0.2176	Iba03G033070__gene-LOC108489970	0.97479	0.60728	1071	0.416	1.9122	0.2176
Iba03G013820__gene-LOC108461558	1	0.72786	768	0.1778	1.6475	0.1079	Iba03G013820__gene-LOC108461558	1	0.72786	768	0.1778	1.6475	0.1079
Iba07G000870__gene-LOC108489735	0.60556	0.51682	540	0.4762	5.3036	0.0898	Iba07G000870__gene-LOC108489735	0.60556	0.51682	540	0.4762	5.3036	0.0898
Iba04G006820__gene-LOC108473713	0.94444	0.66634	3240	0.278	1.7814	0.1561	Iba04G006820__gene-LOC108473713	0.94444	0.66634	3240	0.278	1.7814	0.1561
Iba02G049260__gene-LOC108455392	1	0.84564	447	0.0037	3.7067	0.001	Iba02G049260__gene-LOC108455392	1	0.84564	447	0.0037	3.7067	0.001
Iba03G038320__gene-LOC108454768	0.78711	0.61566	1071	0.2967	66.3195	0.0045	Iba03G038320__gene-LOC108454768	0.78711	0.61566	1071	0.2967	66.3195	0.0045
Iba01G009690__gene-LOC108450606	0.96573	0.65269	963	0.2242	7.8282	0.0286	Iba01G009690__gene-LOC108450606	0.96573	0.65269	963	0.2242	7.8282	0.0286
Iba01G013180__gene-LOC108454615	0.9435	0.71457	531	0.2105	1.9116	0.1101	Iba01G013180__gene-LOC108454615	0.9435	0.71457	531	0.2105	1.9116	0.1101
Iba05G034310__gene-LOC108453581	0.98425	0.764	762	0.104	2.6059	0.0399	Iba05G034310__gene-LOC108453581	0.98425	0.764	762	0.104	2.6059	0.0399
Iba06G020940__gene-LOC108454609	1	0.74914	291	0.0992	3.5134	0.0282	Iba06G020940__gene-LOC108454609	1	0.74914	291	0.0992	3.5134	0.0282
Iba07G015750__gene-LOC108469952	0.93719	0.68019	1815	0.2618	2.2474	0.1165	Iba07G015750__gene-LOC108469952	0.93719	0.68019	1815	0.2618	2.2474	0.1165
Iba01G048280__gene-LOC108471619	0.90625	0.67816	384	0.2939	1.493	0.1968	Iba01G048280__gene-LOC108471619	0.90625	0.67816	384	0.2939	1.493	0.1968
Iba04G021010__gene-LOC108482593	0.8303	0.50852	495	0.628	5.2528	0.1196	Iba04G021010__gene-LOC108482593	0.8303	0.50852	495	0.628	5.2528	0.1196
Iba01G005890__gene-LOC108480453	0.89917	0.68934	1815	0.2368	1.8766	0.1262	Iba01G005890__gene-LOC108480453	0.89917	0.68934	1815	0.2368	1.8766	0.1262
Iba01G050960__gene-LOC108470091	0.9335	0.69713	2391	0.2117	1.7216	0.123	Iba01G050960__gene-LOC108470091	0.9335	0.69713	2391	0.2117	1.7216	0.123
Iba04G025270__gene-LOC108467428	0.95506	0.69608	534	0.1704	11.9293	0.0143	Iba04G025270__gene-LOC108467428	0.95506	0.69608	534	0.1704	11.9293	0.0143
Iba03G028500__gene-LOC108489540	0.93174	0.74237	879	0.1191	3.301	0.0361	Iba03G028500__gene-LOC108489540	0.93174	0.74237	879	0.1191	3.301	0.0361
Iba02G005940__gene-LOC108457423	0.92377	0.67125	1653	0.2339	2.853	0.082	Iba02G005940__gene-LOC108457423	0.92377	0.67125	1653	0.2339	2.853	0.082
Iba01G039770__gene-LOC108461811	0.95833	0.67391	288	0.2734	1.8185	0.1504	Iba01G039770__gene-LOC108461811	0.95833	0.67391	288	0.2734	1.8185	0.1504
Iba07G012570__gene-LOC108459643	0.90614	0.71979	831	0.1403	4.2981	0.0326	Iba07G012570__gene-LOC108459643	0.90614	0.71979	831	0.1403	4.2981	0.0326
Iba04G031550__gene-LOC108482516	0.92793	0.64887	666	0.2544	5.378	0.0473	Iba04G031550__gene-LOC108482516	0.92793	0.64887	666	0.2544	5.378	0.0473
Iba01G041100__gene-LOC108483623	0.9	0.57576	660	0.384	65.7926	0.0058	Iba01G041100__gene-LOC108483623	0.9	0.57576	660	0.384	65.7926	0.0058
Iba01G004050__gene-LOC108461528	0.86237	0.64617	2376	0.3291	1.5751	0.2089	Iba01G004050__gene-LOC108461528	0.86237	0.64617	2376	0.3291	1.5751	0.2089
Iba05G004660__gene-LOC108467831	0.88667	0.71679	450	0.2088	1.5878	0.1315	Iba05G004660__gene-LOC108467831	0.88667	0.71679	450	0.2088	1.5878	0.1315
Iba05G000430__gene-LOC108464967	0.8995	0.6825	1194	0.2688	2.3898	0.1125	Iba05G000430__gene-LOC108464967	0.8995	0.6825	1194	0.2688	2.3898	0.1125
Iba06G010200__gene-LOC108489160	0.99495	0.74788	1188	0.0943	3.1928	0.0295	Iba06G010200__gene-LOC108489160	0.99495	0.74788	1188	0.0943	3.1928	0.0295
Iba07G026930__gene-LOC108479477	0.80371	0.52035	1131	0.6055	73.9875	0.0082	Iba07G026930__gene-LOC108479477	0.80371	0.52035	1131	0.6055	73.9875	0.0082
Iba02G001550__gene-LOC108465143	0.94414	0.70931	5961	0.2039	1.7335	0.1176	Iba02G001550__gene-LOC108465143	0.94414	0.70931	5961	0.2039	1.7335	0.1176
Iba06G016920__gene-LOC108480940	0.9901	0.56667	606	0.4314	3.5637	0.121	Iba06G016920__gene-LOC108480940	0.9901	0.56667	606	0.4314	3.5637	0.121
Iba06G024100__gene-LOC108484725	0.96288	0.65684	1374	0.2423	4.0245	0.0602	Iba06G024100__gene-LOC108484725	0.96288	0.65684	1374	0.2423	4.0245	0.0602
Iba06G008500__gene-LOC108452660	0.93918	0.70603	1677	0.1885	1.9143	0.0985	Iba06G008500__gene-LOC108452660	0.93918	0.70603	1677	0.1885	1.9143	0.0985
Iba03G021010__gene-LOC108456524	0.93128	0.66582	1266	0.2938	1.4475	0.203	Iba03G021010__gene-LOC108456524	0.93128	0.66582	1266	0.2938	1.4475	0.203
Iba01G049450__gene-LOC108473506	0.78842	0.46328	1347	0.8192	3.7072	0.221	Iba01G049450__gene-LOC108473506	0.78842	0.46328	1347	0.8192	3.7072	0.221
Iba01G008330__gene-LOC108484189	0.808	0.56931	1500	0.4766	4.2027	0.1134	Iba01G008330__gene-LOC108484189	0.808	0.56931	1500	0.4766	4.2027	0.1134
Iba07G018940__gene-LOC108454165	0.82963	0.72619	405	0.1249	15.8836	0.0079	Iba07G018940__gene-LOC108454165	0.82963	0.72619	405	0.1249	15.8836	0.0079
Iba05G021460__gene-LOC108458165	0.95538	0.7848	1143	0.0624	1.9491	0.032	Iba05G021460__gene-LOC108458165	0.95538	0.7848	1143	0.0624	1.9491	0.032
Iba06G025990__gene-LOC108461965	0.95842	0.69482	2742	0.1743	5.4129	0.0322	Iba06G025990__gene-LOC108461965	0.95842	0.69482	2742	0.1743	5.4129	0.0322
Iba07G029580__gene-LOC108484224	0.8885	0.60093	1695	0.4191	1.9508	0.2148	Iba07G029580__gene-LOC108484224	0.8885	0.60093	1695	0.4191	1.9508	0.2148
Iba03G020090__gene-LOC108477801	0.97909	0.70874	1578	0.1521	2.3382	0.0651	Iba03G020090__gene-LOC108477801	0.97909	0.70874	1578	0.1521	2.3382	0.0651
Iba03G044950__gene-LOC108477300	0.97904	0.69807	1431	0.1848	2.0418	0.0905	Iba03G044950__gene-LOC108477300	0.97904	0.69807	1431	0.1848	2.0418	0.0905
Iba02G031540__gene-LOC108480992	0.87423	0.64151	1455	0.3045	2.5992	0.1171	Iba02G031540__gene-LOC108480992	0.87423	0.64151	1455	0.3045	2.5992	0.1171
Iba05G018640__gene-LOC108450227	0.97124	0.68865	2295	0.1795	4.3921	0.0409	Iba05G018640__gene-LOC108450227	0.97124	0.68865	2295	0.1795	4.3921	0.0409
Iba05G036800__gene-LOC108479180	0.99329	0.75801	4023	0.1254	1.4356	0.0874	Iba05G036800__gene-LOC108479180	0.99329	0.75801	4023	0.1254	1.4356	0.0874
Iba01G027310__gene-LOC108454808	0.80439	0.72727	1641	0.1708	1.9852	0.086	Iba01G027310__gene-LOC108454808	0.80439	0.72727	1641	0.1708	1.9852	0.086
Iba02G034330__gene-LOC108482355	0.95699	0.58127	1395	0.418	3.0197	0.1384	Iba02G034330__gene-LOC108482355	0.95699	0.58127	1395	0.418	3.0197	0.1384
Iba01G015250__gene-LOC108488864	0.93939	0.62903	792	0.2578	4.0273	0.064	Iba01G015250__gene-LOC108488864	0.93939	0.62903	792	0.2578	4.0273	0.064
Iba02G047890__gene-LOC108453403	0.99085	0.68514	1311	0.2495	1.7599	0.1417	Iba02G047890__gene-LOC108453403	0.99085	0.68514	1311	0.2495	1.7599	0.1417
Iba03G024340__gene-LOC108452824	0.86647	0.55221	2067	0.4767	10.3279	0.0462	Iba03G024340__gene-LOC108452824	0.86647	0.55221	2067	0.4767	10.3279	0.0462
Iba01G018780__gene-LOC108476997	1	0.80193	207	0.0378	6.2754	0.006	Iba01G018780__gene-LOC108476997	1	0.80193	207	0.0378	6.2754	0.006
Iba03G006710__gene-LOC108453523	0.83487	0.54365	3252	0.5168	3.652	0.1415	Iba03G006710__gene-LOC108453523	0.83487	0.54365	3252	0.5168	3.652	0.1415
Iba03G000130__gene-LOC108489245	0.93272	0.68977	2274	0.2127	2.1055	0.101	Iba03G000130__gene-LOC108489245	0.93272	0.68977	2274	0.2127	2.1055	0.101
Iba04G031310__gene-LOC108473745	0.62976	0.54579	867	0.5369	2.2282	0.241	Iba04G031310__gene-LOC108473745	0.62976	0.54579	867	0.5369	2.2282	0.241
Iba07G019650__gene-LOC108487242	0.99802	0.73095	1512	0.1774	1.6333	0.1086	Iba07G019650__gene-LOC108487242	0.99802	0.73095	1512	0.1774	1.6333	0.1086
Iba01G007060__gene-LOC108460302	0.99325	0.73641	2223	0.1538	1.6143	0.0953	Iba01G007060__gene-LOC108460302	0.99325	0.73641	2223	0.1538	1.6143	0.0953
Iba07G011270__gene-LOC108466284	0.73184	0.57379	1074	0.4705	3.1436	0.1497	Iba07G011270__gene-LOC108466284	0.73184	0.57379	1074	0.4705	3.1436	0.1497
Iba01G041860__gene-LOC108463860	0.8757	0.72458	1617	0.1534	2.0891	0.0734	Iba01G041860__gene-LOC108463860	0.8757	0.72458	1617	0.1534	2.0891	0.0734
Iba01G023060__gene-LOC108453676	0.96393	0.64946	2412	0.2767	3.0268	0.0914	Iba01G023060__gene-LOC108453676	0.96393	0.64946	2412	0.2767	3.0268	0.0914
Iba01G045900__gene-LOC108460998	0.97849	0.70055	1116	0.215	2.2506	0.0955	Iba01G045900__gene-LOC108460998	0.97849	0.70055	1116	0.215	2.2506	0.0955
Iba04G030690__gene-LOC108459321	0.897	0.63636	699	0.3164	2.0258	0.1562	Iba04G030690__gene-LOC108459321	0.897	0.63636	699	0.3164	2.0258	0.1562
Iba01G014930__gene-LOC108471063	0.98689	0.68439	915	0.2352	5.7582	0.0409	Iba01G014930__gene-LOC108471063	0.98689	0.68439	915	0.2352	5.7582	0.0409
Iba01G025400__gene-LOC108464079	0.88497	0.65618	1617	0.2253	6.1314	0.0367	Iba01G025400__gene-LOC108464079	0.88497	0.65618	1617	0.2253	6.1314	0.0367
Iba04G015040__gene-LOC108480025	0.94527	0.64386	3015	0.2434	2.9397	0.0828	Iba04G015040__gene-LOC108480025	0.94527	0.64386	3015	0.2434	2.9397	0.0828
Iba03G034590__gene-LOC108466933	0.99076	0.74922	3570	0.1324	2.1039	0.0629	Iba03G034590__gene-LOC108466933	0.99076	0.74922	3570	0.1324	2.1039	0.0629
Iba02G002400__gene-LOC108458045	0.85153	0.50897	2748	0.5968	16.3438	0.0365	Iba02G002400__gene-LOC108458045	0.85153	0.50897	2748	0.5968	16.3438	0.0365
Iba01G012130__gene-LOC108476765	0.94274	0.61082	3039	0.3728	2.4991	0.1492	Iba01G012130__gene-LOC108476765	0.94274	0.61082	3039	0.3728	2.4991	0.1492
Iba07G025550__gene-LOC108487004	0.91082	0.65	1581	0.3211	3.3008	0.0973	Iba07G025550__gene-LOC108487004	0.91082	0.65	1581	0.3211	3.3008	0.0973
Iba01G048560__gene-LOC108489886	0.97177	0.67497	744	0.2023	10.097	0.02	Iba01G048560__gene-LOC108489886	0.97177	0.67497	744	0.2023	10.097	0.02
Iba05G040260__gene-LOC108450466	0.90233	0.64347	1290	0.3642	1.3431	0.2712	Iba05G040260__gene-LOC108450466	0.90233	0.64347	1290	0.3642	1.3431	0.2712
Iba01G035670__gene-LOC108470592	0.93994	0.66986	999	0.1891	10.9784	0.0172	Iba01G035670__gene-LOC108470592	0.93994	0.66986	999	0.1891	10.9784	0.0172
Iba01G012170__gene-LOC108470425	0.94318	0.56124	1056	0.4149	7.7432	0.0536	Iba01G012170__gene-LOC108470425	0.94318	0.56124	1056	0.4149	7.7432	0.0536
Iba06G011510__gene-LOC108474695	0.96685	0.73238	1086	0.1476	1.8843	0.0783	Iba06G011510__gene-LOC108474695	0.96685	0.73238	1086	0.1476	1.8843	0.0783
Iba02G032230__gene-LOC108474833	0.96894	0.71581	483	0.2003	1.5619	0.1282	Iba02G032230__gene-LOC108474833	0.96894	0.71581	483	0.2003	1.5619	0.1282
Iba06G015370__gene-LOC108460136	0.99881	0.73875	2514	0.1417	2.0874	0.0679	Iba06G015370__gene-LOC108460136	0.99881	0.73875	2514	0.1417	2.0874	0.0679
Iba07G020480__gene-LOC108469034	0.85714	0.47343	483	0.8603	5.5099	0.1561	Iba07G020480__gene-LOC108469034	0.85714	0.47343	483	0.8603	5.5099	0.1561
Iba01G036780__gene-LOC108478848	0.72378	0.65378	858	0.2908	2.3039	0.1262	Iba01G036780__gene-LOC108478848	0.72378	0.65378	858	0.2908	2.3039	0.1262
Iba03G001090__gene-LOC108464547	1	0.81728	405	0.0508	1.4593	0.0348	Iba03G001090__gene-LOC108464547	1	0.81728	405	0.0508	1.4593	0.0348
Iba06G024190__gene-LOC108463925	0.98828	0.68511	768	0.2241	2.9951	0.0748	Iba06G024190__gene-LOC108463925	0.98828	0.68511	768	0.2241	2.9951	0.0748
Iba03G001350__gene-LOC108454069	0.95726	0.74107	702	0.1467	1.7051	0.086	Iba03G001350__gene-LOC108454069	0.95726	0.74107	702	0.1467	1.7051	0.086
Iba01G025720__gene-LOC108451346	0.81198	0.56352	1803	0.4682	3.2469	0.1442	Iba01G025720__gene-LOC108451346	0.81198	0.56352	1803	0.4682	3.2469	0.1442
Iba01G012730__gene-LOC108477073	0.68393	0.52393	1680	0.5804	4.1492	0.1399	Iba01G012730__gene-LOC108477073	0.68393	0.52393	1680	0.5804	4.1492	0.1399
Iba05G023850__gene-LOC108453118	0.90531	0.67723	4182	0.2703	2.2507	0.1201	Iba05G023850__gene-LOC108453118	0.90531	0.67723	4182	0.2703	2.2507	0.1201
Iba01G017530__gene-LOC108455721	0.97241	0.70922	435	0.1173	52.2909	0.0022	Iba01G017530__gene-LOC108455721	0.97241	0.70922	435	0.1173	52.2909	0.0022
Iba01G019030__gene-LOC108478378	0.98352	0.52142	546	0.5296	68.6995	0.0077	Iba01G019030__gene-LOC108478378	0.98352	0.52142	546	0.5296	68.6995	0.0077
Iba02G010540__gene-LOC108480747	0.79401	0.54717	801	0.4416	3.4126	0.1294	Iba02G010540__gene-LOC108480747	0.79401	0.54717	801	0.4416	3.4126	0.1294
Iba04G032120__gene-LOC108466533	0.92857	0.58462	1050	0.4175	12.6664	0.033	Iba04G032120__gene-LOC108466533	0.92857	0.58462	1050	0.4175	12.6664	0.033
Iba02G052270__gene-LOC108477246	0.69162	0.49351	1002	0.7269	2.708	0.2684	Iba02G052270__gene-LOC108477246	0.69162	0.49351	1002	0.7269	2.708	0.2684
Iba07G015170__gene-LOC108470852	0.85459	0.63264	1341	0.2511	63.0709	0.004	Iba07G015170__gene-LOC108470852	0.85459	0.63264	1341	0.2511	63.0709	0.004
Iba01G010170__gene-LOC108484710	0.94767	0.61554	516	0.2555	7.1405	0.0358	Iba01G010170__gene-LOC108484710	0.94767	0.61554	516	0.2555	7.1405	0.0358
Iba02G004420__gene-LOC108459481	0.99099	0.7	666	0.2252	1.4494	0.1554	Iba02G004420__gene-LOC108459481	0.99099	0.7	666	0.2252	1.4494	0.1554
Iba05G038290__gene-LOC108469099	0.95455	0.59365	990	0.3435	6.4283	0.0534	Iba05G038290__gene-LOC108469099	0.95455	0.59365	990	0.3435	6.4283	0.0534
Iba04G027200__gene-LOC108458564	0.95513	0.70544	1404	0.1494	2.8551	0.0523	Iba04G027200__gene-LOC108458564	0.95513	0.70544	1404	0.1494	2.8551	0.0523
Iba05G014140__gene-LOC108456607	0.90751	0.67781	2076	0.2322	3.7852	0.0613	Iba05G014140__gene-LOC108456607	0.90751	0.67781	2076	0.2322	3.7852	0.0613
Iba03G003900__gene-LOC108454997	0.89388	0.65996	1668	0.2374	4.2479	0.0559	Iba03G003900__gene-LOC108454997	0.89388	0.65996	1668	0.2374	4.2479	0.0559
Iba02G052630__gene-LOC108474681	0.90379	0.5914	1029	0.3479	8.0721	0.0431	Iba02G052630__gene-LOC108474681	0.90379	0.5914	1029	0.3479	8.0721	0.0431
Iba01G019930__gene-LOC108489211	0.99	0.74523	2700	0.1317	2.4003	0.0549	Iba01G019930__gene-LOC108489211	0.99	0.74523	2700	0.1317	2.4003	0.0549
Iba01G012760__gene-LOC108478390	0.9456	0.6758	1158	0.2233	2.4154	0.0925	Iba01G012760__gene-LOC108478390	0.9456	0.6758	1158	0.2233	2.4154	0.0925
Iba06G007650__gene-LOC108470448	0.98641	0.67952	1104	0.2035	4.1174	0.0494	Iba06G007650__gene-LOC108470448	0.98641	0.67952	1104	0.2035	4.1174	0.0494
Iba01G003150__gene-LOC108486438	0.86403	0.59263	3111	0.4315	2.481	0.1739	Iba01G003150__gene-LOC108486438	0.86403	0.59263	3111	0.4315	2.481	0.1739
Iba07G003680__gene-LOC108480203	1	0.75836	927	0.0848	2.5935	0.0327	Iba07G003680__gene-LOC108480203	1	0.75836	927	0.0848	2.5935	0.0327
Iba01G002500__gene-LOC108458208	0.98333	0.69915	720	0.2092	1.7136	0.1221	Iba01G002500__gene-LOC108458208	0.98333	0.69915	720	0.2092	1.7136	0.1221
Iba04G011190__gene-LOC108455543	0.96283	0.7323	1614	0.1257	4.8136	0.0261	Iba04G011190__gene-LOC108455543	0.96283	0.7323	1614	0.1257	4.8136	0.0261
Iba05G000630__gene-LOC108469005	0.67314	0.64103	927	0.3232	2.127	0.152	Iba05G000630__gene-LOC108469005	0.67314	0.64103	927	0.3232	2.127	0.152
Iba05G036480__gene-LOC108470000	0.82724	0.69124	1476	0.2008	3.1023	0.0647	Iba05G036480__gene-LOC108470000	0.82724	0.69124	1476	0.2008	3.1023	0.0647
Iba06G029490__gene-LOC108486676	0.95815	0.70115	1362	0.1603	3.4784	0.0461	Iba06G029490__gene-LOC108486676	0.95815	0.70115	1362	0.1603	3.4784	0.0461
Iba01G000820__gene-LOC108455282	0.87234	0.63415	423	0.2895	3.7884	0.0764	Iba01G000820__gene-LOC108455282	0.87234	0.63415	423	0.2895	3.7884	0.0764
Iba07G027700__gene-LOC108450369	0.94324	0.63801	1110	0.3255	2.1051	0.1546	Iba07G027700__gene-LOC108450369	0.94324	0.63801	1110	0.3255	2.1051	0.1546
Iba05G040450__gene-LOC108479935	0.85638	0.58903	1128	0.3911	2.868	0.1363	Iba05G040450__gene-LOC108479935	0.85638	0.58903	1128	0.3911	2.868	0.1363
Iba02G015340__gene-LOC108468016	0.93846	0.62217	1365	0.3129	68.2958	0.0046	Iba02G015340__gene-LOC108468016	0.93846	0.62217	1365	0.3129	68.2958	0.0046
Iba01G031420__gene-LOC108458523	0.58051	0.55231	708	0.4734	2.6967	0.1756	Iba01G031420__gene-LOC108458523	0.58051	0.55231	708	0.4734	2.6967	0.1756
Iba04G024140__gene-LOC108470259	0.82587	0.61546	1206	0.3213	4.0069	0.0802	Iba04G024140__gene-LOC108470259	0.82587	0.61546	1206	0.3213	4.0069	0.0802
Iba07G010080__gene-LOC108453007	0.95075	0.61957	2010	0.306	3.3311	0.0919	Iba07G010080__gene-LOC108453007	0.95075	0.61957	2010	0.306	3.3311	0.0919
Iba05G040350__gene-LOC108474849	0.91638	0.58479	4305	0.4482	2.0609	0.2175	Iba05G040350__gene-LOC108474849	0.91638	0.58479	4305	0.4482	2.0609	0.2175
Iba04G034190__gene-LOC108461720	0.8794	0.56476	1194	0.483	3.1852	0.1516	Iba04G034190__gene-LOC108461720	0.8794	0.56476	1194	0.483	3.1852	0.1516
Iba07G001490__gene-LOC108469395	0.98574	0.70248	1473	0.1792	2.5922	0.0691	Iba07G001490__gene-LOC108469395	0.98574	0.70248	1473	0.1792	2.5922	0.0691
Iba07G027780__gene-LOC108471242	0.97059	0.64815	612	0.346	1.9233	0.1799	Iba07G027780__gene-LOC108471242	0.97059	0.64815	612	0.346	1.9233	0.1799
Iba07G027500__gene-LOC108482142	0.82787	0.5297	732	0.5092	3.9398	0.1292	Iba07G027500__gene-LOC108482142	0.82787	0.5297	732	0.5092	3.9398	0.1292
Iba04G013610__gene-LOC108460639	0.94872	0.62444	1872	0.2785	7.5851	0.0367	Iba04G013610__gene-LOC108460639	0.94872	0.62444	1872	0.2785	7.5851	0.0367
Iba05G013360__gene-LOC108464569	0.94686	0.61735	1242	0.368	2.21	0.1665	Iba05G013360__gene-LOC108464569	0.94686	0.61735	1242	0.368	2.21	0.1665
Iba03G008700__gene-LOC108462181	0.95041	0.75942	363	0.1547	1.0624	0.1456	Iba03G008700__gene-LOC108462181	0.95041	0.75942	363	0.1547	1.0624	0.1456
Iba02G006310__gene-LOC108457138	0.97944	0.66917	2043	0.2431	2.6848	0.0905	Iba02G006310__gene-LOC108457138	0.97944	0.66917	2043	0.2431	2.6848	0.0905
Iba06G016570__gene-LOC108460562	0.98605	0.74635	2151	0.1211	1.7187	0.0704	Iba06G016570__gene-LOC108460562	0.98605	0.74635	2151	0.1211	1.7187	0.0704
Iba07G020070__gene-LOC108479536	0.89095	0.63974	2751	0.3302	2.2554	0.1464	Iba07G020070__gene-LOC108479536	0.89095	0.63974	2751	0.3302	2.2554	0.1464
Iba01G000790__gene-LOC108454927	1	0.69522	1611	0.1305	9.6713	0.0135	Iba01G000790__gene-LOC108454927	1	0.69522	1611	0.1305	9.6713	0.0135
Iba07G002470__gene-LOC108474982	0.69008	0.63573	1452	0.2812	2.9923	0.094	Iba07G002470__gene-LOC108474982	0.69008	0.63573	1452	0.2812	2.9923	0.094
Iba06G019460__gene-LOC108477618	0.66347	0.5303	4377	0.5346	4.4555	0.12	Iba06G019460__gene-LOC108477618	0.66347	0.5303	4377	0.5346	4.4555	0.12
Iba02G008510__gene-LOC108453980	0.8694	0.71102	804	0.1824	2.2868	0.0798	Iba02G008510__gene-LOC108453980	0.8694	0.71102	804	0.1824	2.2868	0.0798
Iba02G011990__gene-LOC108454260	0.90841	0.66997	1998	0.243	2.7255	0.0892	Iba02G011990__gene-LOC108454260	0.90841	0.66997	1998	0.243	2.7255	0.0892
Iba03G026790__gene-LOC108457749	0.9604	0.76289	1212	0.1007	74.4599	0.0014	Iba03G026790__gene-LOC108457749	0.9604	0.76289	1212	0.1007	74.4599	0.0014
Iba07G032830__gene-LOC108468105	0.84977	0.7035	1278	0.1973	2.2367	0.0882	Iba07G032830__gene-LOC108468105	0.84977	0.7035	1278	0.1973	2.2367	0.0882
Iba05G026450__gene-LOC108454627	0.96894	0.72009	483	0.1817	2.1608	0.0841	Iba05G026450__gene-LOC108454627	0.96894	0.72009	483	0.1817	2.1608	0.0841
Iba03G041510__gene-LOC108465908	0.9939	0.7137	492	0.0719	9.0192	0.008	Iba03G041510__gene-LOC108465908	0.9939	0.7137	492	0.0719	9.0192	0.008
Iba07G011710__gene-LOC108460514	0.99398	0.69899	498	0.2029	2.4271	0.0836	Iba07G011710__gene-LOC108460514	0.99398	0.69899	498	0.2029	2.4271	0.0836
Iba01G031450__gene-LOC108453247	0.93103	0.64969	696	0.28	64.0634	0.0044	Iba01G031450__gene-LOC108453247	0.93103	0.64969	696	0.28	64.0634	0.0044
Iba01G027620__gene-LOC108479091	0.97822	0.57591	1791	0.4144	7.0393	0.0589	Iba01G027620__gene-LOC108479091	0.97822	0.57591	1791	0.4144	7.0393	0.0589
Iba07G008610__gene-LOC108489418	0.95118	0.66431	1782	0.2301	2.6241	0.0877	Iba07G008610__gene-LOC108489418	0.95118	0.66431	1782	0.2301	2.6241	0.0877
Iba05G017530__gene-LOC108488086	0.97301	0.65547	2112	0.2928	1.8677	0.1568	Iba05G017530__gene-LOC108488086	0.97301	0.65547	2112	0.2928	1.8677	0.1568
Iba07G008900__gene-LOC108461737	0.92628	0.68912	1587	0.2027	3.0404	0.0667	Iba07G008900__gene-LOC108461737	0.92628	0.68912	1587	0.2027	3.0404	0.0667
Iba03G028810__gene-LOC108473897	0.89007	0.66053	3111	0.274	2.333	0.1174	Iba03G028810__gene-LOC108473897	0.89007	0.66053	3111	0.274	2.333	0.1174
Iba04G004430__gene-LOC108487387	0.9276	0.6	663	0.3218	58.6304	0.0055	Iba04G004430__gene-LOC108487387	0.9276	0.6	663	0.3218	58.6304	0.0055
Iba03G016620__gene-LOC108470580	1	0.82781	453	0.0088	1.8065	0.0048	Iba03G016620__gene-LOC108470580	1	0.82781	453	0.0088	1.8065	0.0048
Iba07G015140__gene-LOC108469179	0.95322	0.5818	1026	0.3457	7.2405	0.0477	Iba07G015140__gene-LOC108469179	0.95322	0.5818	1026	0.3457	7.2405	0.0477
Iba04G033880__gene-LOC108468866	1	0.77674	645	0.0876	2.7528	0.0318	Iba04G033880__gene-LOC108468866	1	0.77674	645	0.0876	2.7528	0.0318
Iba01G040920__gene-LOC108488901	0.83163	0.59714	588	0.3323	5.9335	0.056	Iba01G040920__gene-LOC108488901	0.83163	0.59714	588	0.3323	5.9335	0.056
Iba05G024980__gene-LOC108461001	0.99188	0.76705	1848	0.0951	1.6137	0.0589	Iba05G024980__gene-LOC108461001	0.99188	0.76705	1848	0.0951	1.6137	0.0589
Iba02G003430__gene-LOC108470576	0.91131	0.6085	981	0.335	13.909	0.0241	Iba02G003430__gene-LOC108470576	0.91131	0.6085	981	0.335	13.909	0.0241
Iba02G038190__gene-LOC108487573	0.97872	0.67029	846	0.2079	57.3668	0.0036	Iba02G038190__gene-LOC108487573	0.97872	0.67029	846	0.2079	57.3668	0.0036
Iba04G021970__gene-LOC108457048	0.88458	0.65538	3405	0.2723	2.9666	0.0918	Iba04G021970__gene-LOC108457048	0.88458	0.65538	3405	0.2723	2.9666	0.0918
Iba01G059160__gene-LOC108474372	0.9019	0.64678	948	0.2376	7.4009	0.0321	Iba01G059160__gene-LOC108474372	0.9019	0.64678	948	0.2376	7.4009	0.0321
Iba07G024470__gene-LOC108489705	0.86792	0.62862	636	0.3101	1.8969	0.1635	Iba07G024470__gene-LOC108489705	0.86792	0.62862	636	0.3101	1.8969	0.1635
Iba05G022150__gene-LOC108473620	0.75466	0.54492	5148	0.5227	3.9732	0.1316	Iba05G022150__gene-LOC108473620	0.75466	0.54492	5148	0.5227	3.9732	0.1316
Iba01G015930__gene-LOC108459649	0.7718	0.67388	1617	0.2195	2.8043	0.0783	Iba01G015930__gene-LOC108459649	0.7718	0.67388	1617	0.2195	2.8043	0.0783
Iba07G029940__gene-LOC108474036	0.95632	0.64321	2541	0.2832	2.4147	0.1173	Iba07G029940__gene-LOC108474036	0.95632	0.64321	2541	0.2832	2.4147	0.1173
Iba01G006220__gene-LOC108485937	0.97929	0.59315	1014	0.3279	4.3546	0.0753	Iba01G006220__gene-LOC108485937	0.97929	0.59315	1014	0.3279	4.3546	0.0753
Iba06G020310__gene-LOC108486988	0.86575	0.60232	1095	0.3639	3.3572	0.1084	Iba06G020310__gene-LOC108486988	0.86575	0.60232	1095	0.3639	3.3572	0.1084
Iba04G014260__gene-LOC108454196	0.87311	0.65686	1986	0.2467	2.7918	0.0884	Iba04G014260__gene-LOC108454196	0.87311	0.65686	1986	0.2467	2.7918	0.0884
Iba02G037050__gene-LOC108458345	0.98158	0.71671	1140	0.1874	1.6347	0.1146	Iba02G037050__gene-LOC108458345	0.98158	0.71671	1140	0.1874	1.6347	0.1146
Iba07G019170__gene-LOC108470113	0.9553	0.6944	1812	0.1518	3.0092	0.0505	Iba07G019170__gene-LOC108470113	0.9553	0.6944	1812	0.1518	3.0092	0.0505
Iba05G018730__gene-LOC108460228	0.98745	0.73528	2391	0.1608	1.6985	0.0947	Iba05G018730__gene-LOC108460228	0.98745	0.73528	2391	0.1608	1.6985	0.0947
Iba05G039910__gene-LOC108463203	0.94949	0.59752	594	0.3209	3.2447	0.0989	Iba05G039910__gene-LOC108463203	0.94949	0.59752	594	0.3209	3.2447	0.0989
Iba04G013760__gene-LOC108474832	0.90263	0.58249	2619	0.3885	3.5771	0.1086	Iba04G013760__gene-LOC108474832	0.90263	0.58249	2619	0.3885	3.5771	0.1086
Iba02G021350__gene-LOC108470198	1	0.81146	663	0.0229	2.7663	0.0083	Iba02G021350__gene-LOC108470198	1	0.81146	663	0.0229	2.7663	0.0083
Iba07G012620__gene-LOC108454796	0.91858	0.67867	1179	0.2052	2.5168	0.0815	Iba07G012620__gene-LOC108454796	0.91858	0.67867	1179	0.2052	2.5168	0.0815
Iba02G052870__gene-LOC108463756	0.7053	0.56338	1812	0.5019	2.2924	0.219	Iba02G052870__gene-LOC108463756	0.7053	0.56338	1812	0.5019	2.2924	0.219
Iba04G018290__gene-LOC108455954	0.95129	0.5999	2094	0.3596	2.6764	0.1344	Iba04G018290__gene-LOC108455954	0.95129	0.5999	2094	0.3596	2.6764	0.1344
Iba07G019810__gene-LOC108489574	0.81198	0.60263	2154	0.3922	2.3174	0.1692	Iba07G019810__gene-LOC108489574	0.81198	0.60263	2154	0.3922	2.3174	0.1692
Iba07G018400__gene-LOC108482650	0.8189	0.50962	381	0.4892	65.5678	0.0075	Iba07G018400__gene-LOC108482650	0.8189	0.50962	381	0.4892	65.5678	0.0075
Iba05G039800__gene-LOC108476481	0.98856	0.77006	1311	0.1049	1.5508	0.0676	Iba05G039800__gene-LOC108476481	0.98856	0.77006	1311	0.1049	1.5508	0.0676
Iba01G018180__gene-LOC108456394	0.98588	0.67932	9138	0.2647	1.9273	0.1373	Iba01G018180__gene-LOC108456394	0.98588	0.67932	9138	0.2647	1.9273	0.1373
Iba01G024220__gene-LOC108480125	0.94028	0.63811	2160	0.3532	1.7414	0.2028	Iba01G024220__gene-LOC108480125	0.94028	0.63811	2160	0.3532	1.7414	0.2028
Iba01G014330__gene-LOC108467678	0.86053	0.70805	1011	0.1705	1.9587	0.087	Iba01G014330__gene-LOC108467678	0.86053	0.70805	1011	0.1705	1.9587	0.087
Iba01G029220__gene-LOC108471899	0.98994	0.7168	1491	0.1938	1.697	0.1142	Iba01G029220__gene-LOC108471899	0.98994	0.7168	1491	0.1938	1.697	0.1142
Iba04G003530__gene-LOC108489056	0.9732	0.76018	1791	0.086	2.984	0.0288	Iba04G003530__gene-LOC108489056	0.9732	0.76018	1791	0.086	2.984	0.0288
Iba05G006480__gene-LOC108456372	0.8728	0.65245	2901	0.2901	2.6261	0.1105	Iba05G006480__gene-LOC108456372	0.8728	0.65245	2901	0.2901	2.6261	0.1105
Iba05G022800__gene-LOC108479763	0.99123	0.69764	684	0.2099	1.8776	0.1118	Iba05G022800__gene-LOC108479763	0.99123	0.69764	684	0.2099	1.8776	0.1118
Iba01G012700__gene-LOC108473984	0.88871	0.7102	1887	0.194	2.6664	0.0728	Iba01G012700__gene-LOC108473984	0.88871	0.7102	1887	0.194	2.6664	0.0728
Iba02G006990__gene-LOC108471158	0.98323	0.69723	1431	0.1906	2.0067	0.095	Iba02G006990__gene-LOC108471158	0.98323	0.69723	1431	0.1906	2.0067	0.095
Iba02G048060__gene-LOC108471529	0.97105	0.66576	1140	0.2462	2.2694	0.1085	Iba02G048060__gene-LOC108471529	0.97105	0.66576	1140	0.2462	2.2694	0.1085
Iba07G013030__gene-LOC108476430	0.97361	0.69151	2274	0.2031	2.7277	0.0744	Iba07G013030__gene-LOC108476430	0.97361	0.69151	2274	0.2031	2.7277	0.0744
Iba01G051660__gene-LOC108466119	0.52285	0.62296	2232	0.2926	69.1677	0.0042	Iba01G051660__gene-LOC108466119	0.52285	0.62296	2232	0.2926	69.1677	0.0042
Iba01G004370__gene-LOC108460125	0.86562	0.65457	1719	0.247	2.5438	0.0971	Iba01G004370__gene-LOC108460125	0.86562	0.65457	1719	0.247	2.5438	0.0971
Iba04G001330__gene-LOC108488153	0.80833	0.5567	360	0.3828	69.3453	0.0055	Iba04G001330__gene-LOC108488153	0.80833	0.5567	360	0.3828	69.3453	0.0055
Iba07G025460__gene-LOC108476297	0.94053	0.68462	1362	0.2096	2.9512	0.071	Iba07G025460__gene-LOC108476297	0.94053	0.68462	1362	0.2096	2.9512	0.071
Iba07G005160__gene-LOC108488687	0.98454	0.63979	2910	0.3093	1.7994	0.1719	Iba07G005160__gene-LOC108488687	0.98454	0.63979	2910	0.3093	1.7994	0.1719
Iba06G026820__gene-LOC108461313	0.98737	0.61722	1188	0.3944	2.2804	0.173	Iba06G026820__gene-LOC108461313	0.98737	0.61722	1188	0.3944	2.2804	0.173
Iba02G012760__gene-LOC108457309	0.95659	0.67714	1797	0.2786	1.5565	0.179	Iba02G012760__gene-LOC108457309	0.95659	0.67714	1797	0.2786	1.5565	0.179
Iba01G025370__gene-LOC108470083	0.98263	0.71185	1554	0.1698	2.2624	0.0751	Iba01G025370__gene-LOC108470083	0.98263	0.71185	1554	0.1698	2.2624	0.0751
Iba05G016710__gene-LOC108484627	0.74603	0.71986	756	0.19	1.9114	0.0994	Iba05G016710__gene-LOC108484627	0.74603	0.71986	756	0.19	1.9114	0.0994
Iba03G027070__gene-LOC108461831	0.94074	0.64567	810	0.2772	2.4064	0.1152	Iba03G027070__gene-LOC108461831	0.94074	0.64567	810	0.2772	2.4064	0.1152
Iba04G019170__gene-LOC108450978	0.91374	0.57848	2817	0.4246	4.8073	0.0883	Iba04G019170__gene-LOC108450978	0.91374	0.57848	2817	0.4246	4.8073	0.0883
Iba03G035920__gene-LOC108488329	0.92925	0.62437	1272	0.3436	2.1791	0.1577	Iba03G035920__gene-LOC108488329	0.92925	0.62437	1272	0.3436	2.1791	0.1577
Iba04G018100__gene-LOC108454229	0.99	0.633	1200	0.332	2.2968	0.1445	Iba04G018100__gene-LOC108454229	0.99	0.633	1200	0.332	2.2968	0.1445
Iba04G008330__gene-LOC108450138	0.98684	0.66222	456	0.2516	2.7072	0.0929	Iba04G008330__gene-LOC108450138	0.98684	0.66222	456	0.2516	2.7072	0.0929
Iba01G039680__gene-LOC108479819	0.99558	0.68662	1359	0.2003	2.6662	0.0751	Iba01G039680__gene-LOC108479819	0.99558	0.68662	1359	0.2003	2.6662	0.0751
Iba01G031120__gene-LOC108456326	0.98851	0.6938	522	0.1624	4.034	0.0402	Iba01G031120__gene-LOC108456326	0.98851	0.6938	522	0.1624	4.034	0.0402
Iba03G000310__gene-LOC108470470	0.95506	0.62614	801	0.329	4.1043	0.0802	Iba03G000310__gene-LOC108470470	0.95506	0.62614	801	0.329	4.1043	0.0802
Iba02G019460__gene-LOC108463883	0.8351	0.5628	1983	0.5499	2.7791	0.1979	Iba02G019460__gene-LOC108463883	0.8351	0.5628	1983	0.5499	2.7791	0.1979
Iba05G004640__gene-LOC108469802	0.90629	0.61497	2241	0.3694	3.4745	0.1063	Iba05G004640__gene-LOC108469802	0.90629	0.61497	2241	0.3694	3.4745	0.1063
Iba06G029740__gene-LOC108450376	0.86877	0.63041	1143	0.2909	3.7294	0.078	Iba06G029740__gene-LOC108450376	0.86877	0.63041	1143	0.2909	3.7294	0.078
Iba03G007110__gene-LOC108461486	0.99567	0.77391	693	0.1019	4.5164	0.0226	Iba03G007110__gene-LOC108461486	0.99567	0.77391	693	0.1019	4.5164	0.0226
Iba05G013100__gene-LOC108464347	0.96573	0.71935	963	0.1057	61.589	0.0017	Iba05G013100__gene-LOC108464347	0.96573	0.71935	963	0.1057	61.589	0.0017
Iba07G018110__gene-LOC108482566	0.71698	0.63158	1272	0.3525	3.4708	0.1016	Iba07G018110__gene-LOC108482566	0.71698	0.63158	1272	0.3525	3.4708	0.1016
Iba01G043820__gene-LOC108482947	0.91343	0.62851	4332	0.3622	2.805	0.1291	Iba01G043820__gene-LOC108482947	0.91343	0.62851	4332	0.3622	2.805	0.1291
Iba02G032030__gene-LOC108454872	0.79859	0.74484	849	0.1296	1.6319	0.0794	Iba02G032030__gene-LOC108454872	0.79859	0.74484	849	0.1296	1.6319	0.0794
Iba01G024910__gene-LOC108468151	0.95522	0.60156	1206	0.3623	5.3999	0.0671	Iba01G024910__gene-LOC108468151	0.95522	0.60156	1206	0.3623	5.3999	0.0671
Iba03G001270__gene-LOC108450435	0.96021	0.66114	2262	0.2848	2.4078	0.1183	Iba03G001270__gene-LOC108450435	0.96021	0.66114	2262	0.2848	2.4078	0.1183
Iba07G009830__gene-LOC108489889	0.85714	0.64444	840	0.2461	59.8532	0.0041	Iba07G009830__gene-LOC108489889	0.85714	0.64444	840	0.2461	59.8532	0.0041
Iba07G009200__gene-LOC108453361	0.89698	0.64332	1194	0.3327	2.1084	0.1578	Iba07G009200__gene-LOC108453361	0.89698	0.64332	1194	0.3327	2.1084	0.1578
Iba03G016520__gene-LOC108488195	0.68081	0.49293	1767	0.577	79.5183	0.0073	Iba03G016520__gene-LOC108488195	0.68081	0.49293	1767	0.577	79.5183	0.0073
Iba06G023670__gene-LOC108475968	0.89697	0.73423	495	0.1478	1.894	0.0781	Iba06G023670__gene-LOC108475968	0.89697	0.73423	495	0.1478	1.894	0.0781
Iba04G001160__gene-LOC108450215	0.99096	0.77508	996	0.105	1.5449	0.068	Iba04G001160__gene-LOC108450215	0.99096	0.77508	996	0.105	1.5449	0.068
Iba04G031810__gene-LOC108454791	0.97012	0.59206	1506	0.3599	10.3121	0.0349	Iba04G031810__gene-LOC108454791	0.97012	0.59206	1506	0.3599	10.3121	0.0349
Iba01G007760__gene-LOC108484083	0.92713	0.60116	741	0.3561	5.2625	0.0677	Iba01G007760__gene-LOC108484083	0.92713	0.60116	741	0.3561	5.2625	0.0677
Iba01G057380__gene-LOC108489184	1	0.71165	1734	0.1789	1.511	0.1184	Iba01G057380__gene-LOC108489184	1	0.71165	1734	0.1789	1.511	0.1184
Iba01G016820__gene-LOC108461157	0.71841	0.64992	1662	0.3051	3.3111	0.0922	Iba01G016820__gene-LOC108461157	0.71841	0.64992	1662	0.3051	3.3111	0.0922
Iba05G026540__gene-LOC108457412	0.83366	0.61815	1533	0.3533	3.573	0.0989	Iba05G026540__gene-LOC108457412	0.83366	0.61815	1533	0.3533	3.573	0.0989
Iba05G003910__gene-LOC108486624	0.88276	0.68924	1305	0.1665	7.604	0.0219	Iba05G003910__gene-LOC108486624	0.88276	0.68924	1305	0.1665	7.604	0.0219
Iba06G001750__gene-LOC108464857	0.85551	0.60074	1578	0.37	3.057	0.121	Iba06G001750__gene-LOC108464857	0.85551	0.60074	1578	0.37	3.057	0.121
Iba02G045780__gene-LOC108457027	0.98633	0.70429	1536	0.1706	2.5836	0.066	Iba02G045780__gene-LOC108457027	0.98633	0.70429	1536	0.1706	2.5836	0.066
Iba03G003730__gene-LOC108485386	0.82366	0.55483	2790	0.4945	2.7561	0.1794	Iba03G003730__gene-LOC108485386	0.82366	0.55483	2790	0.4945	2.7561	0.1794
Iba01G060650__gene-LOC108450477	0.91667	0.62923	1836	0.3392	1.9499	0.174	Iba01G060650__gene-LOC108450477	0.91667	0.62923	1836	0.3392	1.9499	0.174
Iba03G025690__gene-LOC108487066	0.64789	0.50207	1491	0.6456	48.7369	0.0132	Iba03G025690__gene-LOC108487066	0.64789	0.50207	1491	0.6456	48.7369	0.0132
Iba01G026830__gene-LOC108486574	0.94798	0.66057	519	0.2671	2.2502	0.1187	Iba01G026830__gene-LOC108486574	0.94798	0.66057	519	0.2671	2.2502	0.1187
Iba06G012230__gene-LOC108456977	0.95627	0.62558	1578	0.3626	2.3281	0.1557	Iba06G012230__gene-LOC108456977	0.95627	0.62558	1578	0.3626	2.3281	0.1557
Iba01G013960__gene-LOC108488484	0.81935	0.55118	930	0.4646	8.2746	0.0561	Iba01G013960__gene-LOC108488484	0.81935	0.55118	930	0.4646	8.2746	0.0561
Iba03G041630__gene-LOC108486558	0.88889	0.49913	1296	0.6607	3.8657	0.1709	Iba03G041630__gene-LOC108486558	0.88889	0.49913	1296	0.6607	3.8657	0.1709
Iba07G027320__gene-LOC108472473	0.90268	0.59603	894	0.3749	3.6779	0.1019	Iba07G027320__gene-LOC108472473	0.90268	0.59603	894	0.3749	3.6779	0.1019
Iba01G041990__gene-LOC108485067	0.87625	0.58651	897	0.3384	8.2561	0.041	Iba01G041990__gene-LOC108485067	0.87625	0.58651	897	0.3384	8.2561	0.041
Iba01G000380__gene-LOC108474797	0.88385	0.67521	1059	0.205	3.7896	0.0541	Iba01G000380__gene-LOC108474797	0.88385	0.67521	1059	0.205	3.7896	0.0541
Iba01G052110__gene-LOC108468860	0.98582	0.76259	423	0.0804	3.1932	0.0252	Iba01G052110__gene-LOC108468860	0.98582	0.76259	423	0.0804	3.1932	0.0252
Iba06G024570__gene-LOC108478420	0.96838	0.67143	1518	0.1846	5.0038	0.0369	Iba06G024570__gene-LOC108478420	0.96838	0.67143	1518	0.1846	5.0038	0.0369
Iba07G032630__gene-LOC108474461	0.89712	0.60703	1458	0.3102	42.0163	0.0074	Iba07G032630__gene-LOC108474461	0.89712	0.60703	1458	0.3102	42.0163	0.0074
Iba04G031240__gene-LOC108450081	0.6912	0.52814	1671	0.5412	15.1468	0.0357	Iba04G031240__gene-LOC108450081	0.6912	0.52814	1671	0.5412	15.1468	0.0357
Iba06G012150__gene-LOC108460507	0.95974	0.74699	3204	0.1362	1.6131	0.0844	Iba06G012150__gene-LOC108460507	0.95974	0.74699	3204	0.1362	1.6131	0.0844
Iba03G002280__gene-LOC108454867	0.87719	0.56267	855	0.4868	2.6391	0.1844	Iba03G002280__gene-LOC108454867	0.87719	0.56267	855	0.4868	2.6391	0.1844
Iba02G011660__gene-LOC108488813	0.90312	0.62514	960	0.3222	3.1625	0.1019	Iba02G011660__gene-LOC108488813	0.90312	0.62514	960	0.3222	3.1625	0.1019
Iba01G009680__gene-LOC108461746	0.95964	0.63941	1338	0.229	5.0533	0.0453	Iba01G009680__gene-LOC108461746	0.95964	0.63941	1338	0.229	5.0533	0.0453
Iba05G007750__gene-LOC108481804	0.9596	0.63158	297	0.3414	4.3933	0.0777	Iba05G007750__gene-LOC108481804	0.9596	0.63158	297	0.3414	4.3933	0.0777
Iba06G028250__gene-LOC108473456	0.73239	0.63889	639	0.2376	6.059	0.0392	Iba06G028250__gene-LOC108473456	0.73239	0.63889	639	0.2376	6.059	0.0392
Iba03G007500__gene-LOC108489685	0.91968	0.6754	747	0.2388	2.0453	0.1168	Iba03G007500__gene-LOC108489685	0.91968	0.6754	747	0.2388	2.0453	0.1168
Iba05G018050__gene-LOC108465251	0.9375	0.63819	1536	0.3359	1.9075	0.1761	Iba05G018050__gene-LOC108465251	0.9375	0.63819	1536	0.3359	1.9075	0.1761
Iba04G027850__gene-LOC108458512	0.96942	0.64353	981	0.2291	4.4191	0.0518	Iba04G027850__gene-LOC108458512	0.96942	0.64353	981	0.2291	4.4191	0.0518
Iba01G023380__gene-LOC108462952	0.744	0.59498	375	0.3627	2.7613	0.1313	Iba01G023380__gene-LOC108462952	0.744	0.59498	375	0.3627	2.7613	0.1313
Iba02G012260__gene-LOC108483746	0.95638	0.67953	2682	0.2566	1.7305	0.1483	Iba02G012260__gene-LOC108483746	0.95638	0.67953	2682	0.2566	1.7305	0.1483
Iba01G025490__gene-LOC108471200	0.759	0.5732	1917	0.3932	10.6863	0.0368	Iba01G025490__gene-LOC108471200	0.759	0.5732	1917	0.3932	10.6863	0.0368
Ibaptg000385cG000010__gene-LOC108458617	0.90173	0.8953	519	0.0986	0.1776	0.5555	Ibaptg000385cG000010__gene-LOC108458617	0.90173	0.8953	519	0.0986	0.1776	0.5555
Iba01G020120__gene-LOC108482816	0.93858	0.66329	3468	0.2934	1.8206	0.1611	Iba01G020120__gene-LOC108482816	0.93858	0.66329	3468	0.2934	1.8206	0.1611
Iba04G006620__gene-LOC108479172	0.96481	0.73543	2472	0.1583	1.7978	0.0881	Iba04G006620__gene-LOC108479172	0.96481	0.73543	2472	0.1583	1.7978	0.0881
Iba01G045770__gene-LOC108458382	0.91121	0.69658	1284	0.2622	1.3668	0.1919	Iba01G045770__gene-LOC108458382	0.91121	0.69658	1284	0.2622	1.3668	0.1919
Iba01G045520__gene-LOC108488529	0.94878	0.6084	1230	0.3115	7.0753	0.044	Iba01G045520__gene-LOC108488529	0.94878	0.6084	1230	0.3115	7.0753	0.044
Iba06G019870__gene-LOC108460353	1	0.7931	1131	0.0199	4.1595	0.0048	Iba06G019870__gene-LOC108460353	1	0.7931	1131	0.0199	4.1595	0.0048
Iba01G034120__gene-LOC108453663	0.85238	0.6257	1890	0.3119	3.1738	0.0983	Iba01G034120__gene-LOC108453663	0.85238	0.6257	1890	0.3119	3.1738	0.0983
Iba03G006260__gene-LOC108485469	0.97345	0.58889	1017	0.4281	2.173	0.197	Iba03G006260__gene-LOC108485469	0.97345	0.58889	1017	0.4281	2.173	0.197
Iba05G021090__gene-LOC108476366	0.97291	0.72152	1218	0.1632	1.88	0.0868	Iba05G021090__gene-LOC108476366	0.97291	0.72152	1218	0.1632	1.88	0.0868
Iba04G007440__gene-LOC108450779	0.915	0.68792	1800	0.1795	3.4362	0.0522	Iba04G007440__gene-LOC108450779	0.915	0.68792	1800	0.1795	3.4362	0.0522
Iba07G020980__gene-LOC108460229	0.92842	0.60097	5574	0.4639	2.4675	0.188	Iba07G020980__gene-LOC108460229	0.92842	0.60097	5574	0.4639	2.4675	0.188
Iba04G007330__gene-LOC108488720	0.82845	0.61616	717	0.3261	6.9882	0.0467	Iba04G007330__gene-LOC108488720	0.82845	0.61616	717	0.3261	6.9882	0.0467
Iba07G027000__gene-LOC108474181	0.95838	0.66837	2451	0.2598	2.094	0.1241	Iba07G027000__gene-LOC108474181	0.95838	0.66837	2451	0.2598	2.094	0.1241
Iba05G036630__gene-LOC108489907	0.96683	0.63236	1809	0.3421	2.7729	0.1234	Iba05G036630__gene-LOC108489907	0.96683	0.63236	1809	0.3421	2.7729	0.1234
Iba03G033760__gene-LOC108474373	0.99512	0.78922	615	0.0782	1.496	0.0522	Iba03G033760__gene-LOC108474373	0.99512	0.78922	615	0.0782	1.496	0.0522
Iba02G052040__gene-LOC108472334	0.94148	0.56063	1743	0.5297	2.64	0.2006	Iba02G052040__gene-LOC108472334	0.94148	0.56063	1743	0.5297	2.64	0.2006
Iba03G020810__gene-LOC108483203	0.84043	0.58228	282	0.4612	3.4549	0.1335	Iba03G020810__gene-LOC108483203	0.84043	0.58228	282	0.4612	3.4549	0.1335
Iba04G004800__gene-LOC108487874	0.80584	0.58454	2055	0.3991	70.8764	0.0056	Iba04G004800__gene-LOC108487874	0.80584	0.58454	2055	0.3991	70.8764	0.0056
Iba07G013250__gene-LOC108481068	0.78662	0.64912	942	0.2464	78.3815	0.0031	Iba07G013250__gene-LOC108481068	0.78662	0.64912	942	0.2464	78.3815	0.0031
Iba06G009020__gene-LOC108466998	0.94078	0.71207	3090	0.1871	2.7246	0.0687	Iba06G009020__gene-LOC108466998	0.94078	0.71207	3090	0.1871	2.7246	0.0687
Iba07G020470__gene-LOC108486626	0.96999	0.66502	2499	0.2862	1.8551	0.1543	Iba07G020470__gene-LOC108486626	0.96999	0.66502	2499	0.2862	1.8551	0.1543
Iba03G014520__gene-LOC108461590	0.9661	0.7037	531	0.1768	6.5358	0.027	Iba03G014520__gene-LOC108461590	0.9661	0.7037	531	0.1768	6.5358	0.027
Iba04G011630__gene-LOC108450017	0.96257	0.6787	1122	0.2478	2.0232	0.1225	Iba04G011630__gene-LOC108450017	0.96257	0.6787	1122	0.2478	2.0232	0.1225
Iba02G037190__gene-LOC108450007	0.9955	0.77225	666	0.0797	24.4642	0.0033	Iba02G037190__gene-LOC108450007	0.9955	0.77225	666	0.0797	24.4642	0.0033
Iba01G000900__gene-LOC108465223	0.97584	0.72095	3228	0.1438	2.4332	0.0591	Iba01G000900__gene-LOC108465223	0.97584	0.72095	3228	0.1438	2.4332	0.0591
Iba03G038110__gene-LOC108485946	0.9689	0.70617	3762	0.1611	2.5698	0.0627	Iba03G038110__gene-LOC108485946	0.9689	0.70617	3762	0.1611	2.5698	0.0627
Iba01G047520__gene-LOC108476302	0.96091	0.67288	1842	0.194	9.2971	0.0209	Iba01G047520__gene-LOC108476302	0.96091	0.67288	1842	0.194	9.2971	0.0209
Iba06G020430__gene-LOC108455770	0.9645	0.66462	1014	0.269	2.8846	0.0932	Iba06G020430__gene-LOC108455770	0.9645	0.66462	1014	0.269	2.8846	0.0932
Iba06G019970__gene-LOC108457526	0.80415	0.58453	1302	0.4072	2.4807	0.1642	Iba06G019970__gene-LOC108457526	0.80415	0.58453	1302	0.4072	2.4807	0.1642
Iba02G033370__gene-LOC108484885	0.73815	0.51274	1329	0.6116	3.7352	0.1637	Iba02G033370__gene-LOC108484885	0.73815	0.51274	1329	0.6116	3.7352	0.1637
Iba01G001960__gene-LOC108454573	0.76667	0.6099	1080	0.2991	7.7994	0.0383	Iba01G001960__gene-LOC108454573	0.76667	0.6099	1080	0.2991	7.7994	0.0383
Iba02G026270__gene-LOC108454380	0.89369	0.62206	903	0.3832	19.1467	0.02	Iba02G026270__gene-LOC108454380	0.89369	0.62206	903	0.3832	19.1467	0.02
Iba05G038790__gene-LOC108467289	0.8972	0.70718	963	0.1653	2.1306	0.0776	Iba05G038790__gene-LOC108467289	0.8972	0.70718	963	0.1653	2.1306	0.0776
Iba01G019790__gene-LOC108487546	0.96537	0.66368	693	0.305	1.7093	0.1784	Iba01G019790__gene-LOC108487546	0.96537	0.66368	693	0.305	1.7093	0.1784
Iba07G014940__gene-LOC108471258	0.85616	0.58267	876	0.4095	3.776	0.1084	Iba07G014940__gene-LOC108471258	0.85616	0.58267	876	0.4095	3.776	0.1084
Iba03G030390__gene-LOC108476431	0.9868	0.69119	909	0.2501	1.5508	0.1613	Iba03G030390__gene-LOC108476431	0.9868	0.69119	909	0.2501	1.5508	0.1613
Iba01G001580__gene-LOC108454763	0.85714	0.5768	714	0.3649	9.1047	0.0401	Iba01G001580__gene-LOC108454763	0.85714	0.5768	714	0.3649	9.1047	0.0401
Iba07G014220__gene-LOC108456202	0.86017	0.56979	708	0.375	71.8248	0.0052	Iba07G014220__gene-LOC108456202	0.86017	0.56979	708	0.375	71.8248	0.0052
Iba04G006240__gene-LOC108457041	0.82398	0.61404	1176	0.3485	2.3453	0.1486	Iba04G006240__gene-LOC108457041	0.82398	0.61404	1176	0.3485	2.3453	0.1486
Iba07G023440__gene-LOC108459982	0.97984	0.65021	1488	0.2268	4.3485	0.0522	Iba07G023440__gene-LOC108459982	0.97984	0.65021	1488	0.2268	4.3485	0.0522
Iba01G031760__gene-LOC108480126	0.90983	0.7357	2229	0.1153	2.9963	0.0385	Iba01G031760__gene-LOC108480126	0.90983	0.7357	2229	0.1153	2.9963	0.0385
Iba03G024390__gene-LOC108478359	0.85475	0.59259	537	0.3381	72.4624	0.0047	Iba03G024390__gene-LOC108478359	0.85475	0.59259	537	0.3381	72.4624	0.0047
Iba01G044890__gene-LOC108458313	0.85915	0.64208	852	0.2916	4.4804	0.0651	Iba01G044890__gene-LOC108458313	0.85915	0.64208	852	0.2916	4.4804	0.0651
Iba02G011370__gene-LOC108471075	0.98897	0.7596	816	0.1023	2.7461	0.0372	Iba02G011370__gene-LOC108471075	0.98897	0.7596	816	0.1023	2.7461	0.0372
Iba06G027760__gene-LOC108482214	0.91718	0.60312	978	0.2961	6.541	0.0453	Iba06G027760__gene-LOC108482214	0.91718	0.60312	978	0.2961	6.541	0.0453
Iba03G044070__gene-LOC108470077	0.74595	0.5256	2775	0.5815	4.2716	0.1361	Iba03G044070__gene-LOC108470077	0.74595	0.5256	2775	0.5815	4.2716	0.1361
Iba01G018680__gene-LOC108481039	0.7457	0.58218	873	0.3838	8.1545	0.0471	Iba01G018680__gene-LOC108481039	0.7457	0.58218	873	0.3838	8.1545	0.0471
Iba04G029110__gene-LOC108466975	0.97455	0.7472	3300	0.1347	1.7077	0.0789	Iba04G029110__gene-LOC108466975	0.97455	0.7472	3300	0.1347	1.7077	0.0789
Iba02G048890__gene-LOC108473615	0.95137	0.71033	987	0.205	1.8084	0.1134	Iba02G048890__gene-LOC108473615	0.95137	0.71033	987	0.205	1.8084	0.1134
Iba01G037720__gene-LOC108473907	0.98574	0.64979	1683	0.1926	3.6439	0.0529	Iba01G037720__gene-LOC108473907	0.98574	0.64979	1683	0.1926	3.6439	0.0529
Iba07G005780__gene-LOC108467100	0.99507	0.76485	1218	0.0784	2.8955	0.0271	Iba07G005780__gene-LOC108467100	0.99507	0.76485	1218	0.0784	2.8955	0.0271
Iba02G001510__gene-LOC108450667	0.86898	0.59795	1122	0.3954	6.408	0.0617	Iba02G001510__gene-LOC108450667	0.86898	0.59795	1122	0.3954	6.408	0.0617
Iba05G036380__gene-LOC108460795	0.93991	0.65906	2097	0.2071	3.4875	0.0594	Iba05G036380__gene-LOC108460795	0.93991	0.65906	2097	0.2071	3.4875	0.0594
Iba06G006740__gene-LOC108450387	0.75875	0.62735	771	0.3499	1.7692	0.1978	Iba06G006740__gene-LOC108450387	0.75875	0.62735	771	0.3499	1.7692	0.1978
Iba02G049850__gene-LOC108469263	0.91928	0.67622	1821	0.2092	2.5974	0.0805	Iba02G049850__gene-LOC108469263	0.91928	0.67622	1821	0.2092	2.5974	0.0805
Iba02G016470__gene-LOC108468486	0.84496	0.55624	3483	0.4878	3.79	0.1287	Iba02G016470__gene-LOC108468486	0.84496	0.55624	3483	0.4878	3.79	0.1287
Iba04G031820__gene-LOC108484876	0.83333	0.59091	396	0.3503	8.8452	0.0396	Iba04G031820__gene-LOC108484876	0.83333	0.59091	396	0.3503	8.8452	0.0396
Iba01G012310__gene-LOC108488526	0.95522	0.65336	1809	0.3191	1.9691	0.1621	Iba01G012310__gene-LOC108488526	0.95522	0.65336	1809	0.3191	1.9691	0.1621
Iba01G020770__gene-LOC108473426	0.95225	0.72702	1131	0.1689	1.8437	0.0916	Iba01G020770__gene-LOC108473426	0.95225	0.72702	1131	0.1689	1.8437	0.0916
Iba03G015690__gene-LOC108479445	0.97444	0.74432	2934	0.1451	1.6157	0.0898	Iba03G015690__gene-LOC108479445	0.97444	0.74432	2934	0.1451	1.6157	0.0898
Iba01G023830__gene-LOC108461828	0.89602	0.57224	981	0.4408	2.6038	0.1693	Iba01G023830__gene-LOC108461828	0.89602	0.57224	981	0.4408	2.6038	0.1693
Iba06G008130__gene-LOC108453107	1	0.85235	447	0.006	2.075	0.0029	Iba06G008130__gene-LOC108453107	1	0.85235	447	0.006	2.075	0.0029
Iba02G009700__gene-LOC108456364	0.76471	0.59188	612	0.4026	3.4758	0.1158	Iba02G009700__gene-LOC108456364	0.76471	0.59188	612	0.4026	3.4758	0.1158
Iba03G040270__gene-LOC108470468	0.8551	0.659	1677	0.2463	2.5468	0.0967	Iba03G040270__gene-LOC108470468	0.8551	0.659	1677	0.2463	2.5468	0.0967
Iba05G023120__gene-LOC108482803	0.74444	0.51493	540	0.6361	3.0508	0.2085	Iba05G023120__gene-LOC108482803	0.74444	0.51493	540	0.6361	3.0508	0.2085
Iba05G012570__gene-LOC108478816	0.98773	0.6087	489	0.3393	29.3561	0.0116	Iba05G012570__gene-LOC108478816	0.98773	0.6087	489	0.3393	29.3561	0.0116
Iba07G028530__gene-LOC108463820	0.85685	0.6699	2892	0.2277	2.8437	0.0801	Iba07G028530__gene-LOC108463820	0.85685	0.6699	2892	0.2277	2.8437	0.0801
Iba05G032340__gene-LOC108482066	0.85714	0.59596	924	0.375	39.9368	0.0094	Iba05G032340__gene-LOC108482066	0.85714	0.59596	924	0.375	39.9368	0.0094
Iba04G032610__gene-LOC108467525	1	0.74886	438	0.0514	12.5125	0.0041	Iba04G032610__gene-LOC108467525	1	0.74886	438	0.0514	12.5125	0.0041
Iba01G029160__gene-LOC108463455	0.82114	0.60066	369	0.3489	7.9553	0.0439	Iba01G029160__gene-LOC108463455	0.82114	0.60066	369	0.3489	7.9553	0.0439
Iba04G000920__gene-LOC108484394	0.83041	0.6115	2052	0.3895	2.9653	0.1314	Iba04G000920__gene-LOC108484394	0.83041	0.6115	2052	0.3895	2.9653	0.1314
Iba07G003050__gene-LOC108464816	0.92205	0.6723	1347	0.2717	1.8209	0.1492	Iba07G003050__gene-LOC108464816	0.92205	0.6723	1347	0.2717	1.8209	0.1492
Iba05G024690__gene-LOC108467716	1	0.72	600	0.1645	2.8775	0.0572	Iba05G024690__gene-LOC108467716	1	0.72	600	0.1645	2.8775	0.0572
Iba01G050900__gene-LOC108456248	0.94145	0.66003	1281	0.2585	2.1471	0.1204	Iba01G050900__gene-LOC108456248	0.94145	0.66003	1281	0.2585	2.1471	0.1204
Iba01G037830__gene-LOC108467656	0.87295	0.76369	732	0.1437	1.1531	0.1246	Iba01G037830__gene-LOC108467656	0.87295	0.76369	732	0.1437	1.1531	0.1246
Iba01G006240__gene-LOC108475591	0.88668	0.63558	1959	0.3178	4.2526	0.0747	Iba01G006240__gene-LOC108475591	0.88668	0.63558	1959	0.3178	4.2526	0.0747
Iba01G020730__gene-LOC108453831	0.98333	0.6791	1800	0.2197	2.227	0.0987	Iba01G020730__gene-LOC108453831	0.98333	0.6791	1800	0.2197	2.227	0.0987
Iba02G012880__gene-LOC108460396	0.99524	0.73525	630	0.1224	3.0502	0.0401	Iba02G012880__gene-LOC108460396	0.99524	0.73525	630	0.1224	3.0502	0.0401
Iba07G009650__gene-LOC108450717	0.94652	0.62586	1683	0.2619	62.6855	0.0042	Iba07G009650__gene-LOC108450717	0.94652	0.62586	1683	0.2619	62.6855	0.0042
Iba03G037980__gene-LOC108485412	0.99087	0.7957	657	0.0396	5.7252	0.0069	Iba03G037980__gene-LOC108485412	0.99087	0.7957	657	0.0396	5.7252	0.0069
Iba07G024200__gene-LOC108457869	0.888	0.48198	750	0.7646	7.7283	0.0989	Iba07G024200__gene-LOC108457869	0.888	0.48198	750	0.7646	7.7283	0.0989
Iba07G022300__gene-LOC108479438	0.89147	0.67164	2709	0.2476	1.9656	0.126	Iba07G022300__gene-LOC108479438	0.89147	0.67164	2709	0.2476	1.9656	0.126
Iba03G029950__gene-LOC108474515	1	0.80124	483	0.0423	1.972	0.0215	Iba03G029950__gene-LOC108474515	1	0.80124	483	0.0423	1.972	0.0215
Iba01G024350__gene-LOC108481670	0.76471	0.54945	357	0.4574	5.6769	0.0806	Iba01G024350__gene-LOC108481670	0.76471	0.54945	357	0.4574	5.6769	0.0806
Iba01G032020__gene-LOC108467708	0.84545	0.63441	660	0.3359	2.1479	0.1564	Iba01G032020__gene-LOC108467708	0.84545	0.63441	660	0.3359	2.1479	0.1564
Iba03G009280__gene-LOC108481977	0.99561	0.80176	684	0.0355	1.9191	0.0185	Iba03G009280__gene-LOC108481977	0.99561	0.80176	684	0.0355	1.9191	0.0185
Iba03G027740__gene-LOC108475412	0.98525	0.7525	1017	0.1042	2.2151	0.047	Iba03G027740__gene-LOC108475412	0.98525	0.7525	1017	0.1042	2.2151	0.047
Iba05G025390__gene-LOC108482314	0.88201	0.66009	1551	0.2476	2.6393	0.0938	Iba05G025390__gene-LOC108482314	0.88201	0.66009	1551	0.2476	2.6393	0.0938
Iba06G011090__gene-LOC108487594	0.9875	0.66456	480	0.3313	1.3265	0.2498	Iba06G011090__gene-LOC108487594	0.9875	0.66456	480	0.3313	1.3265	0.2498
Iba03G044380__gene-LOC108463689	0.98708	0.71215	3252	0.144	4.2122	0.0342	Iba03G044380__gene-LOC108463689	0.98708	0.71215	3252	0.144	4.2122	0.0342
Iba05G026940__gene-LOC108466616	0.9974	0.74392	1155	0.1503	1.9155	0.0785	Iba05G026940__gene-LOC108466616	0.9974	0.74392	1155	0.1503	1.9155	0.0785
Iba05G031920__gene-LOC108470137	0.96421	0.67672	1341	0.1919	64.5533	0.003	Iba05G031920__gene-LOC108470137	0.96421	0.67672	1341	0.1919	64.5533	0.003
Ibaptg000022lG000410__gene-LOC108456628	0.64398	0.91599	573	0.0723	0.1463	0.4939	Ibaptg000022lG000410__gene-LOC108456628	0.64398	0.91599	573	0.0723	0.1463	0.4939
Iba01G037940__gene-LOC108469618	0.98429	0.70745	1719	0.1847	2.1058	0.0877	Iba01G037940__gene-LOC108469618	0.98429	0.70745	1719	0.1847	2.1058	0.0877
Iba04G005680__gene-LOC108452483	0.86278	0.62548	3039	0.308	3.5757	0.0861	Iba04G005680__gene-LOC108452483	0.86278	0.62548	3039	0.308	3.5757	0.0861
Iba07G018800__gene-LOC108465531	0.92542	0.53276	2655	0.5602	4.2243	0.1326	Iba07G018800__gene-LOC108465531	0.92542	0.53276	2655	0.5602	4.2243	0.1326
Iba02G048780__gene-LOC108453069	0.84865	0.53609	1110	0.6079	3.1054	0.1958	Iba02G048780__gene-LOC108453069	0.84865	0.53609	1110	0.6079	3.1054	0.1958
Iba03G005580__gene-LOC108458558	0.81179	0.49883	1578	0.7321	3.3655	0.2175	Iba03G005580__gene-LOC108458558	0.81179	0.49883	1578	0.7321	3.3655	0.2175
Iba01G058290__gene-LOC108479667	0.98596	0.74852	855	0.1045	2.5861	0.0404	Iba01G058290__gene-LOC108479667	0.98596	0.74852	855	0.1045	2.5861	0.0404
Iba07G026270__gene-LOC108479518	0.84211	0.625	1197	0.2858	70.1924	0.0041	Iba07G026270__gene-LOC108479518	0.84211	0.625	1197	0.2858	70.1924	0.0041
Iba02G042290__gene-LOC108467292	0.8557	0.6213	1185	0.3069	5.6651	0.0542	Iba02G042290__gene-LOC108467292	0.8557	0.6213	1185	0.3069	5.6651	0.0542
Iba07G017460__gene-LOC108466778	0.93989	0.61434	549	0.3229	66.4267	0.0049	Iba07G017460__gene-LOC108466778	0.93989	0.61434	549	0.3229	66.4267	0.0049
Iba01G043130__gene-LOC108463580	0.85161	0.65404	465	0.2541	3.7857	0.0671	Iba01G043130__gene-LOC108463580	0.85161	0.65404	465	0.2541	3.7857	0.0671
Iba01G006820__gene-LOC108478538	0.88462	0.62629	1092	0.2666	11.0069	0.0242	Iba01G006820__gene-LOC108478538	0.88462	0.62629	1092	0.2666	11.0069	0.0242
Iba04G031390__gene-LOC108478784	0.98651	0.67773	1557	0.1728	4.1579	0.0416	Iba04G031390__gene-LOC108478784	0.98651	0.67773	1557	0.1728	4.1579	0.0416
Iba07G025890__gene-LOC108481935	0.96023	0.73274	1056	0.1827	1.3173	0.1387	Iba07G025890__gene-LOC108481935	0.96023	0.73274	1056	0.1827	1.3173	0.1387
Iba02G039490__gene-LOC108466593	0.99399	0.62336	999	0.3648	65.9967	0.0055	Iba02G039490__gene-LOC108466593	0.99399	0.62336	999	0.3648	65.9967	0.0055
Iba03G029760__gene-LOC108484410	0.97653	0.75962	639	0.1053	3.0818	0.0342	Iba03G029760__gene-LOC108484410	0.97653	0.75962	639	0.1053	3.0818	0.0342
Iba04G026050__gene-LOC108453659	0.99241	0.72024	1185	0.1353	4.4326	0.0305	Iba04G026050__gene-LOC108453659	0.99241	0.72024	1185	0.1353	4.4326	0.0305
Iba05G026810__gene-LOC108457046	0.97581	0.67218	1116	0.2131	3.8431	0.0555	Iba05G026810__gene-LOC108457046	0.97581	0.67218	1116	0.2131	3.8431	0.0555
Iba06G005150__gene-LOC108469659	0.88547	0.69541	3222	0.2298	1.9739	0.1164	Iba06G005150__gene-LOC108469659	0.88547	0.69541	3222	0.2298	1.9739	0.1164
Iba07G011480__gene-LOC108458344	0.97466	0.664	1539	0.2143	3.1349	0.0684	Iba07G011480__gene-LOC108458344	0.97466	0.664	1539	0.2143	3.1349	0.0684
Iba04G022350__gene-LOC108457941	0.92868	0.7293	1977	0.1549	1.8712	0.0828	Iba04G022350__gene-LOC108457941	0.92868	0.7293	1977	0.1549	1.8712	0.0828
Iba05G027710__gene-LOC108483440	0.83613	0.72446	1428	0.1975	3.8442	0.0514	Iba05G027710__gene-LOC108483440	0.83613	0.72446	1428	0.1975	3.8442	0.0514
Iba03G034240__gene-LOC108481373	0.86154	0.53741	1365	0.5059	67.9383	0.0074	Iba03G034240__gene-LOC108481373	0.86154	0.53741	1365	0.5059	67.9383	0.0074
Iba07G010390__gene-LOC108450242	0.70241	0.53181	1119	0.4948	67.2729	0.0074	Iba07G010390__gene-LOC108450242	0.70241	0.53181	1119	0.4948	67.2729	0.0074
Iba01G004820__gene-LOC108469737	0.98142	0.66404	1938	0.243	4.0216	0.0604	Iba01G004820__gene-LOC108469737	0.98142	0.66404	1938	0.243	4.0216	0.0604
Iba01G016300__gene-LOC108485701	0.91351	0.62722	555	0.3394	2.2682	0.1496	Iba01G016300__gene-LOC108485701	0.91351	0.62722	555	0.3394	2.2682	0.1496
Iba04G025230__gene-LOC108453245	0.97175	0.69638	1593	0.1961	2.3847	0.0822	Iba04G025230__gene-LOC108453245	0.97175	0.69638	1593	0.1961	2.3847	0.0822
Iba02G034810__gene-LOC108480781	0.99588	0.68668	1455	0.1887	4.3065	0.0438	Iba02G034810__gene-LOC108480781	0.99588	0.68668	1455	0.1887	4.3065	0.0438
Iba07G009130__gene-LOC108467172	0.87111	0.7483	675	0.1456	1.9551	0.0745	Iba07G009130__gene-LOC108467172	0.87111	0.7483	675	0.1456	1.9551	0.0745
Iba01G058170__gene-LOC108456315	0.92562	0.6498	2178	0.2618	3.2278	0.0811	Iba01G058170__gene-LOC108456315	0.92562	0.6498	2178	0.2618	3.2278	0.0811
Iba02G016330__gene-LOC108452782	0.87387	0.5567	333	0.486	2.5369	0.1916	Iba02G016330__gene-LOC108452782	0.87387	0.5567	333	0.486	2.5369	0.1916
Iba04G006460__gene-LOC108454330	0.99545	0.78234	660	0.0706	2.2736	0.0311	Iba04G006460__gene-LOC108454330	0.99545	0.78234	660	0.0706	2.2736	0.0311
Iba04G004320__gene-LOC108488368	0.99091	0.74618	330	0.1611	1.5731	0.1024	Iba04G004320__gene-LOC108488368	0.99091	0.74618	330	0.1611	1.5731	0.1024
Iba05G019720__gene-LOC108460156	0.87472	0.67274	1317	0.2255	2.7894	0.0808	Iba05G019720__gene-LOC108460156	0.87472	0.67274	1317	0.2255	2.7894	0.0808
Iba05G035160__gene-LOC108451434	0.83673	0.7561	588	0.122	1.4358	0.0849	Iba05G035160__gene-LOC108451434	0.83673	0.7561	588	0.122	1.4358	0.0849
Iba05G023260__gene-LOC108488266	0.79295	0.50185	681	0.6189	3.9893	0.1551	Iba05G023260__gene-LOC108488266	0.79295	0.50185	681	0.6189	3.9893	0.1551
Iba02G007730__gene-LOC108469223	0.91239	0.6755	993	0.2408	3.1659	0.0761	Iba02G007730__gene-LOC108469223	0.91239	0.6755	993	0.2408	3.1659	0.0761
Iba03G007120__gene-LOC108462304	0.82367	0.62414	2484	0.3574	2.5358	0.1409	Iba03G007120__gene-LOC108462304	0.82367	0.62414	2484	0.3574	2.5358	0.1409
Iba03G042820__gene-LOC108482658	0.99237	0.73846	786	0.1614	2.4332	0.0663	Iba03G042820__gene-LOC108482658	0.99237	0.73846	786	0.1614	2.4332	0.0663
Iba04G000980__gene-LOC108467401	0.89463	0.6582	1452	0.3089	2.237	0.1381	Iba04G000980__gene-LOC108467401	0.89463	0.6582	1452	0.3089	2.237	0.1381
Iba03G030010__gene-LOC108474034	0.95866	0.71389	1524	0.137	2.8146	0.0487	Iba03G030010__gene-LOC108474034	0.95866	0.71389	1524	0.137	2.8146	0.0487
Iba05G019250__gene-LOC108483754	0.89564	0.62179	2961	0.3598	2.1297	0.1689	Iba05G019250__gene-LOC108483754	0.89564	0.62179	2961	0.3598	2.1297	0.1689
Iba01G037500__gene-LOC108463133	0.99025	0.66535	1539	0.258	6.9077	0.0374	Iba01G037500__gene-LOC108463133	0.99025	0.66535	1539	0.258	6.9077	0.0374
Iba07G019100__gene-LOC108480000	0.88841	0.66667	699	0.2257	66.2032	0.0034	Iba07G019100__gene-LOC108480000	0.88841	0.66667	699	0.2257	66.2032	0.0034
Iba01G045270__gene-LOC108457207	0.95097	0.66214	2325	0.2829	2.224	0.1272	Iba01G045270__gene-LOC108457207	0.95097	0.66214	2325	0.2829	2.224	0.1272
Iba01G013090__gene-LOC108470660	0.95984	0.66806	747	0.247	2.9928	0.0825	Iba01G013090__gene-LOC108470660	0.95984	0.66806	747	0.247	2.9928	0.0825
Iba04G006890__gene-LOC108473698	0.89848	0.66855	1773	0.2832	1.7969	0.1576	Iba04G006890__gene-LOC108473698	0.89848	0.66855	1773	0.2832	1.7969	0.1576
Iba01G004910__gene-LOC108477012	1	0.81279	438	0.044	2.9434	0.015	Iba01G004910__gene-LOC108477012	1	0.81279	438	0.044	2.9434	0.015
Iba03G019830__gene-LOC108478249	0.81065	0.62774	507	0.3046	4.3503	0.07	Iba03G019830__gene-LOC108478249	0.81065	0.62774	507	0.3046	4.3503	0.07
Iba04G010850__gene-LOC108460276	0.95224	0.80143	3078	0.0653	1.66	0.0393	Iba04G010850__gene-LOC108460276	0.95224	0.80143	3078	0.0653	1.66	0.0393
Iba03G045390__gene-LOC108473976	0.9322	0.66722	1947	0.2512	2.0349	0.1234	Iba03G045390__gene-LOC108473976	0.9322	0.66722	1947	0.2512	2.0349	0.1234
Iba02G045090__gene-LOC108450038	0.86413	0.81551	552	0.0352	2.2822	0.0154	Iba02G045090__gene-LOC108450038	0.86413	0.81551	552	0.0352	2.2822	0.0154
Iba02G024010__gene-LOC108473954	0.97183	0.78019	1278	0.1201	1.8746	0.064	Iba02G024010__gene-LOC108473954	0.97183	0.78019	1278	0.1201	1.8746	0.064
Iba04G032600__gene-LOC108469045	0.93003	0.57785	1029	0.451	5.4487	0.0828	Iba04G032600__gene-LOC108469045	0.93003	0.57785	1029	0.451	5.4487	0.0828
Iba02G049760__gene-LOC108450875	0.79801	0.51452	3624	0.5664	4.3261	0.1309	Iba02G049760__gene-LOC108450875	0.79801	0.51452	3624	0.5664	4.3261	0.1309
Iba04G015780__gene-LOC108474605	0.96117	0.80471	618	0.0591	2.4827	0.0238	Iba04G015780__gene-LOC108474605	0.96117	0.80471	618	0.0591	2.4827	0.0238
Iba02G012070__gene-LOC108482030	0.88742	0.60697	906	0.3899	1.5308	0.2547	Iba02G012070__gene-LOC108482030	0.88742	0.60697	906	0.3899	1.5308	0.2547
Iba02G052830__gene-LOC108479784	0.98082	0.77281	1095	0.109	1.5995	0.0681	Iba02G052830__gene-LOC108479784	0.98082	0.77281	1095	0.109	1.5995	0.0681
Iba02G005980__gene-LOC108460721	0.8178	0.6101	2832	0.4086	2.4628	0.1659	Iba02G005980__gene-LOC108460721	0.8178	0.6101	2832	0.4086	2.4628	0.1659
Iba01G044760__gene-LOC108478362	0.76259	0.6934	834	0.1695	3.3878	0.05	Iba01G044760__gene-LOC108478362	0.76259	0.6934	834	0.1695	3.3878	0.05
Iba07G026160__gene-LOC108459398	0.97368	0.61562	342	0.3044	5.1879	0.0587	Iba07G026160__gene-LOC108459398	0.97368	0.61562	342	0.3044	5.1879	0.0587
Iba04G016610__gene-LOC108474398	0.95861	0.66288	1377	0.225	3.4356	0.0655	Iba04G016610__gene-LOC108474398	0.95861	0.66288	1377	0.225	3.4356	0.0655
Iba03G008170__gene-LOC108457472	0.82996	0.48496	2964	0.681	5.5878	0.1219	Iba03G008170__gene-LOC108457472	0.82996	0.48496	2964	0.681	5.5878	0.1219
Iba06G024540__gene-LOC108471651	0.53	0.50804	2700	0.588	3.7148	0.1583	Iba06G024540__gene-LOC108471651	0.53	0.50804	2700	0.588	3.7148	0.1583
Iba04G033320__gene-LOC108457274	0.97868	0.60857	1407	0.34	3.1156	0.1091	Iba04G033320__gene-LOC108457274	0.97868	0.60857	1407	0.34	3.1156	0.1091
Iba01G012370__gene-LOC108485883	0.86765	0.53955	408	0.4859	4.3539	0.1116	Iba01G012370__gene-LOC108485883	0.86765	0.53955	408	0.4859	4.3539	0.1116
Iba02G018380__gene-LOC108466826	0.59843	0.47588	762	0.8266	72.3476	0.0114	Iba02G018380__gene-LOC108466826	0.59843	0.47588	762	0.8266	72.3476	0.0114
Iba02G020280__gene-LOC108462087	0.76271	0.60494	531	0.3538	3.0632	0.1155	Iba02G020280__gene-LOC108462087	0.76271	0.60494	531	0.3538	3.0632	0.1155
Iba01G042680__gene-LOC108458478	0.96071	0.70007	1527	0.1477	4.1804	0.0353	Iba01G042680__gene-LOC108458478	0.96071	0.70007	1527	0.1477	4.1804	0.0353
Iba05G000390__gene-LOC108467510	0.98876	0.70739	1068	0.1074	67.7417	0.0016	Iba05G000390__gene-LOC108467510	0.98876	0.70739	1068	0.1074	67.7417	0.0016
Iba06G000030__gene-LOC108473400	0.94215	0.69298	1089	0.214	1.7923	0.1194	Iba06G000030__gene-LOC108473400	0.94215	0.69298	1089	0.214	1.7923	0.1194
Iba05G014830__gene-LOC108475131	0.94379	0.73697	1281	0.1279	3.6936	0.0346	Iba05G014830__gene-LOC108475131	0.94379	0.73697	1281	0.1279	3.6936	0.0346
Iba05G030020__gene-LOC108484001	0.88994	0.75764	1581	0.1118	3.6845	0.0303	Iba05G030020__gene-LOC108484001	0.88994	0.75764	1581	0.1118	3.6845	0.0303
Iba02G023180__gene-LOC108456969	0.98976	0.72299	1758	0.135	6.3104	0.0214	Iba02G023180__gene-LOC108456969	0.98976	0.72299	1758	0.135	6.3104	0.0214
Iba01G023550__gene-LOC108450207	0.89676	0.64693	1017	0.35	10.7746	0.0325	Iba01G023550__gene-LOC108450207	0.89676	0.64693	1017	0.35	10.7746	0.0325
Iba04G010510__gene-LOC108489548	0.99538	0.72807	1947	0.1757	1.8459	0.0952	Iba04G010510__gene-LOC108489548	0.99538	0.72807	1947	0.1757	1.8459	0.0952
Iba01G059510__gene-LOC108461913	0.91502	0.67385	1977	0.2034	4.4693	0.0455	Iba01G059510__gene-LOC108461913	0.91502	0.67385	1977	0.2034	4.4693	0.0455
Iba04G023560__gene-LOC108463781	1	0.79456	735	0.0728	1.7304	0.0421	Iba04G023560__gene-LOC108463781	1	0.79456	735	0.0728	1.7304	0.0421
Iba02G002830__gene-LOC108484138	0.9952	0.66774	1875	0.2388	2.3817	0.1003	Iba02G002830__gene-LOC108484138	0.9952	0.66774	1875	0.2388	2.3817	0.1003
Iba05G023830__gene-LOC108487330	0.9071	0.68072	549	0.261	1.5343	0.1701	Iba05G023830__gene-LOC108487330	0.9071	0.68072	549	0.261	1.5343	0.1701
Iba01G044120__gene-LOC108479418	0.98821	0.76611	1272	0.1117	1.9193	0.0582	Iba01G044120__gene-LOC108479418	0.98821	0.76611	1272	0.1117	1.9193	0.0582
Iba01G061590__gene-LOC108473348	0.90511	0.90323	822	0.0943	0.1368	0.6897	Iba01G061590__gene-LOC108473348	0.90511	0.90323	822	0.0943	0.1368	0.6897
Iba03G033650__gene-LOC108474722	0.97826	0.75111	690	0.1042	2.5165	0.0414	Iba03G033650__gene-LOC108474722	0.97826	0.75111	690	0.1042	2.5165	0.0414
Iba07G021570__gene-LOC108487172	0.97908	0.66382	717	0.2756	2.4642	0.1118	Iba07G021570__gene-LOC108487172	0.97908	0.66382	717	0.2756	2.4642	0.1118
Iba04G029760__gene-LOC108472683	0.82353	0.62143	510	0.3183	3.386	0.094	Iba04G029760__gene-LOC108472683	0.82353	0.62143	510	0.3183	3.386	0.094
Iba05G020890__gene-LOC108474827	0.98198	0.72579	999	0.1423	3.2366	0.044	Iba05G020890__gene-LOC108474827	0.98198	0.72579	999	0.1423	3.2366	0.044
Iba02G008560__gene-LOC108463826	0.93673	0.74365	1470	0.1145	2.2058	0.0519	Iba02G008560__gene-LOC108463826	0.93673	0.74365	1470	0.1145	2.2058	0.0519
Iba01G046860__gene-LOC108473440	0.99789	0.78235	2850	0.0709	1.9945	0.0356	Iba01G046860__gene-LOC108473440	0.99789	0.78235	2850	0.0709	1.9945	0.0356
Iba02G007060__gene-LOC108474630	0.93842	0.65704	1218	0.2925	2.1977	0.1331	Iba02G007060__gene-LOC108474630	0.93842	0.65704	1218	0.2925	2.1977	0.1331
Iba02G019710__gene-LOC108481226	0.96206	0.66009	1107	0.2431	3.7155	0.0654	Iba02G019710__gene-LOC108481226	0.96206	0.66009	1107	0.2431	3.7155	0.0654
Iba04G008960__gene-LOC108469978	0.9973	0.80045	2226	0.0658	1.4094	0.0467	Iba04G008960__gene-LOC108469978	0.9973	0.80045	2226	0.0658	1.4094	0.0467
Iba03G034190__gene-LOC108487815	0.7783	0.63434	636	0.2862	4.7852	0.0598	Iba03G034190__gene-LOC108487815	0.7783	0.63434	636	0.2862	4.7852	0.0598
Iba03G039600__gene-LOC108454717	0.99135	0.72287	1041	0.1617	2.2159	0.073	Iba03G039600__gene-LOC108454717	0.99135	0.72287	1041	0.1617	2.2159	0.073
Iba04G034150__gene-LOC108457287	0.75177	0.60377	423	0.4384	6.6918	0.0655	Iba04G034150__gene-LOC108457287	0.75177	0.60377	423	0.4384	6.6918	0.0655
Iba06G026540__gene-LOC108479729	0.85204	0.63407	1764	0.3794	1.7042	0.2226	Iba06G026540__gene-LOC108479729	0.85204	0.63407	1764	0.3794	1.7042	0.2226
Iba02G007620__gene-LOC108489900	0.97216	0.71586	1401	0.1865	2.0474	0.0911	Iba02G007620__gene-LOC108489900	0.97216	0.71586	1401	0.1865	2.0474	0.0911
Iba06G024950__gene-LOC108467245	0.85714	0.58575	966	0.4397	1.9123	0.2299	Iba06G024950__gene-LOC108467245	0.85714	0.58575	966	0.4397	1.9123	0.2299
Iba05G030580__gene-LOC108480750	0.9145	0.66531	807	0.2841	1.8939	0.15	Iba05G030580__gene-LOC108480750	0.9145	0.66531	807	0.2841	1.8939	0.15
Iba01G013110__gene-LOC108461443	1	0.76923	429	0.097	1.6578	0.0585	Iba01G013110__gene-LOC108461443	1	0.76923	429	0.097	1.6578	0.0585
Iba03G025640__gene-LOC108470752	0.87474	0.64996	1437	0.2759	2.5317	0.109	Iba03G025640__gene-LOC108470752	0.87474	0.64996	1437	0.2759	2.5317	0.109
Iba06G018200__gene-LOC108470967	0.91765	0.67521	765	0.2342	27.2747	0.0086	Iba06G018200__gene-LOC108470967	0.91765	0.67521	765	0.2342	27.2747	0.0086
Iba01G048090__gene-LOC108468833	0.98621	0.7147	2829	0.1213	4.5258	0.0268	Iba01G048090__gene-LOC108468833	0.98621	0.7147	2829	0.1213	4.5258	0.0268
Iba01G032490__gene-LOC108470391	0.99716	0.75689	1056	0.1135	1.9148	0.0593	Iba01G032490__gene-LOC108470391	0.99716	0.75689	1056	0.1135	1.9148	0.0593
Iba02G013640__gene-LOC108469547	0.93396	0.56229	636	0.474	17.6233	0.0269	Iba02G013640__gene-LOC108469547	0.93396	0.56229	636	0.474	17.6233	0.0269
Iba02G001030__gene-LOC108470021	0.90795	0.59831	1434	0.4121	2.6848	0.1535	Iba02G001030__gene-LOC108470021	0.90795	0.59831	1434	0.4121	2.6848	0.1535
Iba01G005560__gene-LOC108474733	0.98205	0.66406	1170	0.2501	2.8408	0.088	Iba01G005560__gene-LOC108474733	0.98205	0.66406	1170	0.2501	2.8408	0.088
Iba03G023460__gene-LOC108473900	0.95052	0.67123	1152	0.2356	5.951	0.0396	Iba03G023460__gene-LOC108473900	0.95052	0.67123	1152	0.2356	5.951	0.0396
Iba03G018230__gene-LOC108459305	0.95167	0.6888	1614	0.1868	2.891	0.0646	Iba03G018230__gene-LOC108459305	0.95167	0.6888	1614	0.1868	2.891	0.0646
Iba02G028660__gene-LOC108480758	1	0.79343	213	0.0802	3.4622	0.0232	Iba02G028660__gene-LOC108480758	1	0.79343	213	0.0802	3.4622	0.0232
Iba02G031530__gene-LOC108452963	0.98084	0.67708	1566	0.1514	32.2421	0.0047	Iba02G031530__gene-LOC108452963	0.98084	0.67708	1566	0.1514	32.2421	0.0047
Iba02G020980__gene-LOC108466112	0.98857	0.73892	1050	0.1226	2.084	0.0588	Iba02G020980__gene-LOC108466112	0.98857	0.73892	1050	0.1226	2.084	0.0588
Ibaptg000037lG000010__gene-LOC108466892	1	0.9828	465	0.0138	0.0326	0.4245	Ibaptg000037lG000010__gene-LOC108466892	1	0.9828	465	0.0138	0.0326	0.4245
Iba06G026090__gene-LOC108458229	0.89355	0.67268	1860	0.2454	1.9541	0.1256	Iba06G026090__gene-LOC108458229	0.89355	0.67268	1860	0.2454	1.9541	0.1256
Iba05G003000__gene-LOC108452380	0.88341	0.58714	669	0.3957	68.0541	0.0058	Iba05G003000__gene-LOC108452380	0.88341	0.58714	669	0.3957	68.0541	0.0058
Iba01G039880__gene-LOC108450118	0.95709	0.66011	7971	0.302	2.001	0.1509	Iba01G039880__gene-LOC108450118	0.95709	0.66011	7971	0.302	2.001	0.1509
Iba07G001250__gene-LOC108455909	0.69058	0.55628	669	0.6065	1.6462	0.3684	Iba07G001250__gene-LOC108455909	0.69058	0.55628	669	0.6065	1.6462	0.3684
Iba06G012080__gene-LOC108450108	0.97516	0.63482	483	0.3312	5.4234	0.0611	Iba06G012080__gene-LOC108450108	0.97516	0.63482	483	0.3312	5.4234	0.0611
Iba01G049440__gene-LOC108483173	0.90688	0.59768	2094	0.3615	3.7878	0.0954	Iba01G049440__gene-LOC108483173	0.90688	0.59768	2094	0.3615	3.7878	0.0954
Iba07G010890__gene-LOC108456575	0.93145	0.61977	1488	0.2947	5.9173	0.0498	Iba07G010890__gene-LOC108456575	0.93145	0.61977	1488	0.2947	5.9173	0.0498
Iba04G029400__gene-LOC108484484	0.59202	0.59931	978	0.3837	4.4573	0.0861	Iba04G029400__gene-LOC108484484	0.59202	0.59931	978	0.3837	4.4573	0.0861
Iba03G028100__gene-LOC108461104	0.90196	0.66586	1377	0.2591	2.4505	0.1057	Iba03G028100__gene-LOC108461104	0.90196	0.66586	1377	0.2591	2.4505	0.1057
Iba01G003190__gene-LOC108452040	0.8875	0.6338	480	0.3287	35.0671	0.0094	Iba01G003190__gene-LOC108452040	0.8875	0.6338	480	0.3287	35.0671	0.0094
Iba02G034080__gene-LOC108454496	0.98556	0.7094	831	0.1704	3.1035	0.0549	Iba02G034080__gene-LOC108454496	0.98556	0.7094	831	0.1704	3.1035	0.0549
Iba02G002190__gene-LOC108463904	0.99435	0.80398	1062	0.0613	1.7383	0.0352	Iba02G002190__gene-LOC108463904	0.99435	0.80398	1062	0.0613	1.7383	0.0352
Iba07G012260__gene-LOC108478164	0.88576	0.68509	2022	0.2423	1.9422	0.1248	Iba07G012260__gene-LOC108478164	0.88576	0.68509	2022	0.2423	1.9422	0.1248
Iba02G047680__gene-LOC108450759	0.98214	0.64697	672	0.294	21.5338	0.0137	Iba02G047680__gene-LOC108450759	0.98214	0.64697	672	0.294	21.5338	0.0137
Iba01G038910__gene-LOC108476772	0.90426	0.52353	1128	0.4997	13.954	0.0358	Iba01G038910__gene-LOC108476772	0.90426	0.52353	1128	0.4997	13.954	0.0358
Iba01G015060__gene-LOC108457319	0.95752	0.67529	1695	0.2318	2.254	0.1029	Iba01G015060__gene-LOC108457319	0.95752	0.67529	1695	0.2318	2.254	0.1029
Iba03G029850__gene-LOC108451855	0.80357	0.56444	840	0.363	67.5201	0.0054	Iba03G029850__gene-LOC108451855	0.80357	0.56444	840	0.363	67.5201	0.0054
Iba05G029160__gene-LOC108471269	0.74806	0.62522	774	0.2867	2.8176	0.1018	Iba05G029160__gene-LOC108471269	0.74806	0.62522	774	0.2867	2.8176	0.1018
Iba03G004370__gene-LOC108473918	0.71058	0.7386	1389	0.1246	1.7749	0.0702	Iba03G004370__gene-LOC108473918	0.71058	0.7386	1389	0.1246	1.7749	0.0702
Iba06G002030__gene-LOC108454228	0.83761	0.73946	1755	0.1469	1.682	0.0873	Iba06G002030__gene-LOC108454228	0.83761	0.73946	1755	0.1469	1.682	0.0873
Iba02G014720__gene-LOC108486918	0.95012	0.6075	2526	0.3329	5.5826	0.0596	Iba02G014720__gene-LOC108486918	0.95012	0.6075	2526	0.3329	5.5826	0.0596
Iba06G010030__gene-LOC108458275	0.86905	0.56773	756	0.4459	2.5134	0.1774	Iba06G010030__gene-LOC108458275	0.86905	0.56773	756	0.4459	2.5134	0.1774
Iba07G009280__gene-LOC108457059	0.812	0.55337	750	0.4417	4.3228	0.1022	Iba07G009280__gene-LOC108457059	0.812	0.55337	750	0.4417	4.3228	0.1022
Iba04G003880__gene-LOC108467507	0.93891	0.70548	933	0.195	2.2141	0.0881	Iba04G003880__gene-LOC108467507	0.93891	0.70548	933	0.195	2.2141	0.0881
Iba06G022520__gene-LOC108474977	0.77004	0.61187	1422	0.4017	5.4701	0.0734	Iba06G022520__gene-LOC108474977	0.77004	0.61187	1422	0.4017	5.4701	0.0734
Iba01G038360__gene-LOC108479998	0.96422	0.7168	1593	0.1882	1.9894	0.0946	Iba01G038360__gene-LOC108479998	0.96422	0.7168	1593	0.1882	1.9894	0.0946
Iba03G001430__gene-LOC108455735	0.97674	0.75397	1677	0.1211	2.1446	0.0565	Iba03G001430__gene-LOC108455735	0.97674	0.75397	1677	0.1211	2.1446	0.0565
Iba05G013290__gene-LOC108467319	1	0.79779	816	0.0553	1.493	0.037	Iba05G013290__gene-LOC108467319	1	0.79779	816	0.0553	1.493	0.037
Iba03G017660__gene-LOC108454705	0.76657	0.63659	1041	0.2807	4.3109	0.0651	Iba03G017660__gene-LOC108454705	0.76657	0.63659	1041	0.2807	4.3109	0.0651
Iba03G032960__gene-LOC108454010	0.94492	0.59567	1416	0.4264	2.7298	0.1562	Iba03G032960__gene-LOC108454010	0.94492	0.59567	1416	0.4264	2.7298	0.1562
Iba01G060720__gene-LOC108484834	0.70787	0.52513	1068	0.4514	76.645	0.0059	Iba01G060720__gene-LOC108484834	0.70787	0.52513	1068	0.4514	76.645	0.0059
Iba05G015710__gene-LOC108461871	0.91509	0.60137	318	0.3907	2.125	0.1839	Iba05G015710__gene-LOC108461871	0.91509	0.60137	318	0.3907	2.125	0.1839
Iba01G044070__gene-LOC108463250	0.84466	0.64368	927	0.2609	4.5955	0.0568	Iba01G044070__gene-LOC108463250	0.84466	0.64368	927	0.2609	4.5955	0.0568
Iba04G022150__gene-LOC108483406	0.87192	0.61347	2436	0.398	2.7698	0.1437	Iba04G022150__gene-LOC108483406	0.87192	0.61347	2436	0.398	2.7698	0.1437
Iba06G005610__gene-LOC108466631	0.7897	0.58696	699	0.4511	1.6994	0.2654	Iba06G005610__gene-LOC108466631	0.7897	0.58696	699	0.4511	1.6994	0.2654
Iba06G029590__gene-LOC108488728	0.99683	0.68259	945	0.1934	3.2901	0.0588	Iba06G029590__gene-LOC108488728	0.99683	0.68259	945	0.1934	3.2901	0.0588
Iba07G028360__gene-LOC108465471	0.96764	0.69008	927	0.1829	4.4757	0.0409	Iba07G028360__gene-LOC108465471	0.96764	0.69008	927	0.1829	4.4757	0.0409
Iba05G026030__gene-LOC108483962	0.81944	0.61676	1296	0.3439	3.176	0.1083	Iba05G026030__gene-LOC108483962	0.81944	0.61676	1296	0.3439	3.176	0.1083
Iba02G031880__gene-LOC108486162	0.81457	0.52033	453	0.7154	49.2903	0.0145	Iba02G031880__gene-LOC108486162	0.81457	0.52033	453	0.7154	49.2903	0.0145
Iba01G038710__gene-LOC108475960	0.90943	0.63209	795	0.3394	3.2379	0.1048	Iba01G038710__gene-LOC108475960	0.90943	0.63209	795	0.3394	3.2379	0.1048
Iba05G040800__gene-LOC108453327	0.95363	0.72717	1941	0.1331	2.0465	0.065	Iba05G040800__gene-LOC108453327	0.95363	0.72717	1941	0.1331	2.0465	0.065
Iba05G028420__gene-LOC108454527	0.98894	0.69314	2712	0.2058	3.2009	0.0643	Iba05G028420__gene-LOC108454527	0.98894	0.69314	2712	0.2058	3.2009	0.0643
Iba01G019350__gene-LOC108460745	1	0.7724	1239	0.094	1.4351	0.0655	Iba01G019350__gene-LOC108460745	1	0.7724	1239	0.094	1.4351	0.0655
Iba07G000690__gene-LOC108460433	0.92668	0.7009	1923	0.2061	1.7627	0.1169	Iba07G000690__gene-LOC108460433	0.92668	0.7009	1923	0.2061	1.7627	0.1169
Iba07G020450__gene-LOC108476497	0.99091	0.74006	1320	0.1543	1.5854	0.0973	Iba07G020450__gene-LOC108476497	0.99091	0.74006	1320	0.1543	1.5854	0.0973
Iba05G014260__gene-LOC108473986	0.78723	0.66441	1692	0.2298	2.918	0.0788	Iba05G014260__gene-LOC108473986	0.78723	0.66441	1692	0.2298	2.918	0.0788
Iba03G026760__gene-LOC108479758	0.68874	0.55723	3171	0.4541	6.2457	0.0727	Iba03G026760__gene-LOC108479758	0.68874	0.55723	3171	0.4541	6.2457	0.0727
Iba03G029880__gene-LOC108458550	0.50534	0.50151	1965	0.6456	4.7237	0.1367	Iba03G029880__gene-LOC108458550	0.50534	0.50151	1965	0.6456	4.7237	0.1367
Iba01G004390__gene-LOC108469366	0.83641	0.5326	1302	0.5324	5.5315	0.0962	Iba01G004390__gene-LOC108469366	0.83641	0.5326	1302	0.5324	5.5315	0.0962
Iba06G005180__gene-LOC108463766	1	0.82562	2529	0.0315	1.8125	0.0174	Iba06G005180__gene-LOC108463766	1	0.82562	2529	0.0315	1.8125	0.0174
Iba03G015700__gene-LOC108473824	0.87676	0.6747	852	0.2468	1.976	0.1249	Iba03G015700__gene-LOC108473824	0.87676	0.6747	852	0.2468	1.976	0.1249
Iba01G033250__gene-LOC108464051	0.92996	0.65278	2013	0.2839	2.0232	0.1403	Iba01G033250__gene-LOC108464051	0.92996	0.65278	2013	0.2839	2.0232	0.1403
Iba01G058210__gene-LOC108478708	0.72	0.53134	975	0.621	1.7969	0.3456	Iba01G058210__gene-LOC108478708	0.72	0.53134	975	0.621	1.7969	0.3456
Iba05G033650__gene-LOC108463187	0.86972	0.69231	852	0.1803	3.583	0.0503	Iba05G033650__gene-LOC108463187	0.86972	0.69231	852	0.1803	3.583	0.0503
Iba02G034740__gene-LOC108481036	0.97101	0.67579	1242	0.2202	2.3229	0.0948	Iba02G034740__gene-LOC108481036	0.97101	0.67579	1242	0.2202	2.3229	0.0948
Iba05G003580__gene-LOC108450052	0.63509	0.51013	855	0.6231	69.3092	0.009	Iba05G003580__gene-LOC108450052	0.63509	0.51013	855	0.6231	69.3092	0.009
Iba01G046880__gene-LOC108453776	0.78806	0.62626	2010	0.3368	2.7565	0.1222	Iba01G046880__gene-LOC108453776	0.78806	0.62626	2010	0.3368	2.7565	0.1222
Iba02G026380__gene-LOC108457283	0.96106	0.72683	1695	0.1274	2.2281	0.0572	Iba02G026380__gene-LOC108457283	0.96106	0.72683	1695	0.1274	2.2281	0.0572
Iba02G050390__gene-LOC108485593	0.93642	0.66049	519	0.1945	18.1341	0.0107	Iba02G050390__gene-LOC108485593	0.93642	0.66049	519	0.1945	18.1341	0.0107
Iba07G031810__gene-LOC108482570	0.5163	0.58596	552	0.5215	4.3835	0.119	Iba07G031810__gene-LOC108482570	0.5163	0.58596	552	0.5215	4.3835	0.119
Iba02G043900__gene-LOC108477244	0.95324	0.72201	834	0.1614	1.9736	0.0818	Iba02G043900__gene-LOC108477244	0.95324	0.72201	834	0.1614	1.9736	0.0818
Iba02G030570__gene-LOC108478403	0.93574	0.70529	1494	0.1378	3.9046	0.0353	Iba02G030570__gene-LOC108478403	0.93574	0.70529	1494	0.1378	3.9046	0.0353
Iba01G031890__gene-LOC108469982	0.81996	0.55449	1533	0.4212	66.9241	0.0063	Iba01G031890__gene-LOC108469982	0.81996	0.55449	1533	0.4212	66.9241	0.0063
Iba04G025010__gene-LOC108478500	0.75	0.60705	492	0.306	9.103	0.0336	Iba04G025010__gene-LOC108478500	0.75	0.60705	492	0.306	9.103	0.0336
Iba02G022360__gene-LOC108467662	0.97736	0.74131	795	0.1342	2.3206	0.0578	Iba02G022360__gene-LOC108467662	0.97736	0.74131	795	0.1342	2.3206	0.0578
Iba01G030030__gene-LOC108454061	0.99588	0.81818	729	0.0418	1.8488	0.0226	Iba01G030030__gene-LOC108454061	0.99588	0.81818	729	0.0418	1.8488	0.0226
Iba03G034770__gene-LOC108455445	0.6486	0.54684	3654	0.4486	47.4242	0.0095	Iba03G034770__gene-LOC108455445	0.6486	0.54684	3654	0.4486	47.4242	0.0095
Iba03G028190__gene-LOC108475561	0.82353	0.47279	714	0.7235	65.3572	0.0111	Iba03G028190__gene-LOC108475561	0.82353	0.47279	714	0.7235	65.3572	0.0111
Iba02G003250__gene-LOC108469740	0.9805	0.75758	1077	0.0939	2.1785	0.0431	Iba02G003250__gene-LOC108469740	0.9805	0.75758	1077	0.0939	2.1785	0.0431
Iba03G006950__gene-LOC108457961	0.98002	0.71623	2553	0.1913	1.7838	0.1072	Iba03G006950__gene-LOC108457961	0.98002	0.71623	2553	0.1913	1.7838	0.1072
Iba03G045510__gene-LOC108479392	0.88767	0.69234	2457	0.1908	3.6252	0.0526	Iba03G045510__gene-LOC108479392	0.88767	0.69234	2457	0.1908	3.6252	0.0526
Iba02G021230__gene-LOC108486584	0.82663	0.66292	969	0.2561	4.3652	0.0587	Iba02G021230__gene-LOC108486584	0.82663	0.66292	969	0.2561	4.3652	0.0587
Iba03G039190__gene-LOC108470898	1	0.78905	621	0.0722	1.9042	0.0379	Iba03G039190__gene-LOC108470898	1	0.78905	621	0.0722	1.9042	0.0379
Iba07G013990__gene-LOC108452174	0.95122	0.68803	492	0.143	8.4939	0.0168	Iba07G013990__gene-LOC108452174	0.95122	0.68803	492	0.143	8.4939	0.0168
Iba03G010750__gene-LOC108459345	1	0.72115	312	0.1244	73.3138	0.0017	Iba03G010750__gene-LOC108459345	1	0.72115	312	0.1244	73.3138	0.0017
Iba05G036240__gene-LOC108461969	0.98239	0.63441	852	0.3487	1.8506	0.1884	Iba05G036240__gene-LOC108461969	0.98239	0.63441	852	0.3487	1.8506	0.1884
Iba05G036920__gene-LOC108453103	0.99194	0.78591	744	0.0806	2.1372	0.0377	Iba05G036920__gene-LOC108453103	0.99194	0.78591	744	0.0806	2.1372	0.0377
Iba01G034510__gene-LOC108483527	0.89443	0.69261	2586	0.2226	2.3546	0.0945	Iba01G034510__gene-LOC108483527	0.89443	0.69261	2586	0.2226	2.3546	0.0945
Iba01G002950__gene-LOC108486737	0.92714	0.70007	1647	0.2161	1.7326	0.1247	Iba01G002950__gene-LOC108486737	0.92714	0.70007	1647	0.2161	1.7326	0.1247
Iba03G034210__gene-LOC108486895	0.78737	0.58824	1425	0.3793	3.8275	0.0991	Iba03G034210__gene-LOC108486895	0.78737	0.58824	1425	0.3793	3.8275	0.0991
Iba04G019030__gene-LOC108452261	0.96802	0.63664	1032	0.2917	4.3533	0.067	Iba04G019030__gene-LOC108452261	0.96802	0.63664	1032	0.2917	4.3533	0.067
Iba04G028350__gene-LOC108457009	0.98192	0.73805	3153	0.1351	2.0869	0.0647	Iba04G028350__gene-LOC108457009	0.98192	0.73805	3153	0.1351	2.0869	0.0647
Iba07G014530__gene-LOC108476946	0.86179	0.56604	1107	0.4153	5.1973	0.0799	Iba07G014530__gene-LOC108476946	0.86179	0.56604	1107	0.4153	5.1973	0.0799
Iba01G028130__gene-LOC108484471	0.96943	0.73724	687	0.1362	3.4588	0.0394	Iba01G028130__gene-LOC108484471	0.96943	0.73724	687	0.1362	3.4588	0.0394
Iba06G018780__gene-LOC108480019	0.84299	0.61936	1605	0.363	2.1712	0.1672	Iba06G018780__gene-LOC108480019	0.84299	0.61936	1605	0.363	2.1712	0.1672
Iba07G004360__gene-LOC108465199	0.9677	0.75382	2229	0.1213	1.7415	0.0697	Iba07G004360__gene-LOC108465199	0.9677	0.75382	2229	0.1213	1.7415	0.0697
Iba07G030470__gene-LOC108450515	0.87794	0.61463	1401	0.3272	4.5832	0.0714	Iba07G030470__gene-LOC108450515	0.87794	0.61463	1401	0.3272	4.5832	0.0714
Iba06G029250__gene-LOC108487017	0.93322	0.65474	1707	0.2258	3.0382	0.0743	Iba06G029250__gene-LOC108487017	0.93322	0.65474	1707	0.2258	3.0382	0.0743
Iba05G039690__gene-LOC108461422	0.80759	0.5559	1185	0.5301	5.5147	0.0961	Iba05G039690__gene-LOC108461422	0.80759	0.5559	1185	0.5301	5.5147	0.0961
Iba07G012640__gene-LOC108460792	0.77919	0.63579	1413	0.3405	1.982	0.1718	Iba07G012640__gene-LOC108460792	0.77919	0.63579	1413	0.3405	1.982	0.1718
Iba06G005860__gene-LOC108473126	0.99191	0.70018	1113	0.2005	2.0142	0.0995	Iba06G005860__gene-LOC108473126	0.99191	0.70018	1113	0.2005	2.0142	0.0995
Iba01G019040__gene-LOC108455230	0.95628	0.50667	549	0.5701	61.3721	0.0093	Iba01G019040__gene-LOC108455230	0.95628	0.50667	549	0.5701	61.3721	0.0093
Iba03G044290__gene-LOC108477365	0.99702	0.73731	1008	0.1239	2.1984	0.0564	Iba03G044290__gene-LOC108477365	0.99702	0.73731	1008	0.1239	2.1984	0.0564
Iba02G016760__gene-LOC108468092	0.95364	0.68056	906	0.2345	2.2256	0.1054	Iba02G016760__gene-LOC108468092	0.95364	0.68056	906	0.2345	2.2256	0.1054
Iba05G022450__gene-LOC108486280	0.96051	0.64529	1899	0.3011	2.3889	0.1261	Iba05G022450__gene-LOC108486280	0.96051	0.64529	1899	0.3011	2.3889	0.1261
Iba01G012410__gene-LOC108471109	0.9734	0.71129	1128	0.1805	1.8005	0.1003	Iba01G012410__gene-LOC108471109	0.9734	0.71129	1128	0.1805	1.8005	0.1003
Ibaptg000022lG000760__gene-LOC108465671	1	0.95986	573	0.0403	0.046	0.8755	Ibaptg000022lG000760__gene-LOC108465671	1	0.95986	573	0.0403	0.046	0.8755
Iba07G012390__gene-LOC108467285	1	0.79856	417	0.0625	2.0997	0.0297	Iba07G012390__gene-LOC108467285	1	0.79856	417	0.0625	2.0997	0.0297
Iba07G012730__gene-LOC108457225	0.94708	0.65189	1644	0.2973	2.0857	0.1425	Iba07G012730__gene-LOC108457225	0.94708	0.65189	1644	0.2973	2.0857	0.1425
Iba02G000330__gene-LOC108453178	0.84688	0.57688	2880	0.4615	4.1915	0.1101	Iba02G000330__gene-LOC108453178	0.84688	0.57688	2880	0.4615	4.1915	0.1101
Iba03G003130__gene-LOC108465537	0.78627	0.58135	1923	0.4464	3.3087	0.1349	Iba03G003130__gene-LOC108465537	0.78627	0.58135	1923	0.4464	3.3087	0.1349
Iba03G035710__gene-LOC108464765	0.91628	0.51777	645	0.5065	13.2885	0.0381	Iba03G035710__gene-LOC108464765	0.91628	0.51777	645	0.5065	13.2885	0.0381
Iba01G039760__gene-LOC108464591	0.91566	0.60855	996	0.3467	8.9737	0.0386	Iba01G039760__gene-LOC108464591	0.91566	0.60855	996	0.3467	8.9737	0.0386
Iba05G039940__gene-LOC108482421	0.85176	0.50737	1194	0.6536	2.7235	0.24	Iba05G039940__gene-LOC108482421	0.85176	0.50737	1194	0.6536	2.7235	0.24
Iba03G042720__gene-LOC108467548	0.85981	0.64493	321	0.2987	2.9289	0.102	Iba03G042720__gene-LOC108467548	0.85981	0.64493	321	0.2987	2.9289	0.102
Iba05G033920__gene-LOC108479483	0.9171	0.5951	2895	0.3858	2.4747	0.1559	Iba05G033920__gene-LOC108479483	0.9171	0.5951	2895	0.3858	2.4747	0.1559
Iba02G017530__gene-LOC108457202	0.94643	0.69182	1344	0.2055	2.1423	0.0959	Iba02G017530__gene-LOC108457202	0.94643	0.69182	1344	0.2055	2.1423	0.0959
Iba04G028950__gene-LOC108465129	1	0.85621	153	0.0449	0.7965	0.0563	Iba04G028950__gene-LOC108465129	1	0.85621	153	0.0449	0.7965	0.0563
Iba04G014310__gene-LOC108476236	0.97274	0.69518	2091	0.2147	2.965	0.0724	Iba04G014310__gene-LOC108476236	0.97274	0.69518	2091	0.2147	2.965	0.0724
Iba02G047810__gene-LOC108486545	0.98177	0.75238	2139	0.073	2.5544	0.0286	Iba02G047810__gene-LOC108486545	0.98177	0.75238	2139	0.073	2.5544	0.0286
Iba07G031470__gene-LOC108482052	0.95309	0.64076	1215	0.247	4.4637	0.0553	Iba07G031470__gene-LOC108482052	0.95309	0.64076	1215	0.247	4.4637	0.0553
Iba05G020800__gene-LOC108465667	0.9763	0.66775	1899	0.2199	2.8694	0.0766	Iba05G020800__gene-LOC108465667	0.9763	0.66775	1899	0.2199	2.8694	0.0766
Iba01G049410__gene-LOC108480946	0.94425	0.69127	861	0.2281	2.6786	0.0852	Iba01G049410__gene-LOC108480946	0.94425	0.69127	861	0.2281	2.6786	0.0852
Iba04G000160__gene-LOC108475955	0.95898	0.76188	6582	0.0991	1.673	0.0593	Iba04G000160__gene-LOC108475955	0.95898	0.76188	6582	0.0991	1.673	0.0593
Iba05G030260__gene-LOC108463062	0.98985	0.69573	591	0.2108	1.7057	0.1236	Iba05G030260__gene-LOC108463062	0.98985	0.69573	591	0.2108	1.7057	0.1236
Iba04G020330__gene-LOC108484424	0.88235	0.67076	1938	0.2483	2.3179	0.1071	Iba04G020330__gene-LOC108484424	0.88235	0.67076	1938	0.2483	2.3179	0.1071
Iba04G019620__gene-LOC108460510	0.90646	0.54627	1347	0.4768	5.461	0.0873	Iba04G019620__gene-LOC108460510	0.90646	0.54627	1347	0.4768	5.461	0.0873
Iba01G017260__gene-LOC108485855	0.81657	0.63043	507	0.3078	2.3681	0.13	Iba01G017260__gene-LOC108485855	0.81657	0.63043	507	0.3078	2.3681	0.13
Iba01G035890__gene-LOC108482262	0.92727	0.64146	1155	0.2553	23.6162	0.0108	Iba01G035890__gene-LOC108482262	0.92727	0.64146	1155	0.2553	23.6162	0.0108
Iba04G029410__gene-LOC108485760	0.84942	0.54242	777	0.4896	7.4487	0.0657	Iba04G029410__gene-LOC108485760	0.84942	0.54242	777	0.4896	7.4487	0.0657
Iba01G003720__gene-LOC108489485	0.96391	0.68383	1995	0.2259	2.6186	0.0863	Iba01G003720__gene-LOC108489485	0.96391	0.68383	1995	0.2259	2.6186	0.0863
Iba06G000170__gene-LOC108462971	0.92373	0.64628	1062	0.2993	1.8246	0.164	Iba06G000170__gene-LOC108462971	0.92373	0.64628	1062	0.2993	1.8246	0.164
Iba03G036010__gene-LOC108452965	1	0.83307	1869	0.0261	1.4092	0.0185	Iba03G036010__gene-LOC108452965	1	0.83307	1869	0.0261	1.4092	0.0185
Iba06G009110__gene-LOC108482599	0.97419	0.75607	930	0.1515	1.2208	0.1241	Iba06G009110__gene-LOC108482599	0.97419	0.75607	930	0.1515	1.2208	0.1241
Iba05G019570__gene-LOC108463866	0.91096	0.72682	876	0.1676	1.6423	0.102	Iba05G019570__gene-LOC108463866	0.91096	0.72682	876	0.1676	1.6423	0.102
Iba01G024610__gene-LOC108474050	0.91148	0.65354	1254	0.2676	4.3025	0.0622	Iba01G024610__gene-LOC108474050	0.91148	0.65354	1254	0.2676	4.3025	0.0622
Iba01G016320__gene-LOC108486338	0.96036	0.7561	1665	0.1102	1.4767	0.0746	Iba01G016320__gene-LOC108486338	0.96036	0.7561	1665	0.1102	1.4767	0.0746
Iba01G016160__gene-LOC108468784	0.87179	0.48039	819	0.6654	74.5796	0.0089	Iba01G016160__gene-LOC108468784	0.87179	0.48039	819	0.6654	74.5796	0.0089
Iba01G017690__gene-LOC108489879	0.95287	0.77491	1464	0.0746	1.8524	0.0403	Iba01G017690__gene-LOC108489879	0.95287	0.77491	1464	0.0746	1.8524	0.0403
Iba03G022730__gene-LOC108473517	0.7874	0.62222	1143	0.3775	4.2396	0.089	Iba03G022730__gene-LOC108473517	0.7874	0.62222	1143	0.3775	4.2396	0.089
Ibaptg000087lG000110__gene-LOC108455639	0.59006	0.88421	483	0.1164	0.1638	0.7104	Ibaptg000087lG000110__gene-LOC108455639	0.59006	0.88421	483	0.1164	0.1638	0.7104
Iba07G030300__gene-LOC108467086	0.88484	0.69125	1563	0.2338	2.8088	0.0832	Iba07G030300__gene-LOC108467086	0.88484	0.69125	1563	0.2338	2.8088	0.0832
Iba07G005840__gene-LOC108457698	0.9845	0.72375	1548	0.1877	1.3642	0.1376	Iba07G005840__gene-LOC108457698	0.9845	0.72375	1548	0.1877	1.3642	0.1376
Iba02G011360__gene-LOC108487356	0.89971	0.66985	1047	0.244	2.3497	0.1038	Iba02G011360__gene-LOC108487356	0.89971	0.66985	1047	0.244	2.3497	0.1038
Iba07G014810__gene-LOC108473851	0.98876	0.76831	1602	0.0924	1.9768	0.0468	Iba07G014810__gene-LOC108473851	0.98876	0.76831	1602	0.0924	1.9768	0.0468
Iba03G018960__gene-LOC108469058	0.98857	0.76782	1050	0.1113	1.4255	0.078	Iba03G018960__gene-LOC108469058	0.98857	0.76782	1050	0.1113	1.4255	0.078
Iba05G026480__gene-LOC108464852	0.92683	0.69424	861	0.229	2.0058	0.1142	Iba05G026480__gene-LOC108464852	0.92683	0.69424	861	0.229	2.0058	0.1142
Iba07G000080__gene-LOC108453203	0.97386	0.69466	3558	0.2249	2.5688	0.0876	Iba07G000080__gene-LOC108453203	0.97386	0.69466	3558	0.2249	2.5688	0.0876
Iba05G015890__gene-LOC108487598	0.91083	0.64802	1884	0.1986	17.5169	0.0113	Iba05G015890__gene-LOC108487598	0.91083	0.64802	1884	0.1986	17.5169	0.0113
Iba02G008630__gene-LOC108450767	0.88462	0.56108	546	0.4749	4.7466	0.1	Iba02G008630__gene-LOC108450767	0.88462	0.56108	546	0.4749	4.7466	0.1
Iba06G001500__gene-LOC108467648	1	0.76052	618	0.0675	2.8488	0.0237	Iba06G001500__gene-LOC108467648	1	0.76052	618	0.0675	2.8488	0.0237
Iba03G029120__gene-LOC108470937	0.95565	0.61392	1488	0.3419	3.3784	0.1012	Iba03G029120__gene-LOC108470937	0.95565	0.61392	1488	0.3419	3.3784	0.1012
Iba06G010950__gene-LOC108474382	0.99513	0.74246	1233	0.1415	1.6976	0.0833	Iba06G010950__gene-LOC108474382	0.99513	0.74246	1233	0.1415	1.6976	0.0833
Iba06G001520__gene-LOC108472773	0.6594	0.56749	1101	0.3899	65.6994	0.0059	Iba06G001520__gene-LOC108472773	0.6594	0.56749	1101	0.3899	65.6994	0.0059
Iba07G024190__gene-LOC108461005	0.92424	0.74629	1386	0.134	1.4772	0.0907	Iba07G024190__gene-LOC108461005	0.92424	0.74629	1386	0.134	1.4772	0.0907
Iba01G057180__gene-LOC108488996	0.98113	0.59936	954	0.3878	3.6975	0.1049	Iba01G057180__gene-LOC108488996	0.98113	0.59936	954	0.3878	3.6975	0.1049
Iba07G009100__gene-LOC108464380	0.95122	0.64103	1230	0.2961	2.7664	0.107	Iba07G009100__gene-LOC108464380	0.95122	0.64103	1230	0.2961	2.7664	0.107
Iba04G005330__gene-LOC108489183	0.85946	0.72886	1665	0.1419	2.052	0.0692	Iba04G005330__gene-LOC108489183	0.85946	0.72886	1665	0.1419	2.052	0.0692
Iba05G015770__gene-LOC108489621	0.86464	0.61342	1086	0.3099	5.7845	0.0536	Iba05G015770__gene-LOC108489621	0.86464	0.61342	1086	0.3099	5.7845	0.0536
Iba03G027660__gene-LOC108476158	0.92647	0.75132	204	0.1163	2.1014	0.0553	Iba03G027660__gene-LOC108476158	0.92647	0.75132	204	0.1163	2.1014	0.0553
Iba02G035940__gene-LOC108454465	0.92033	0.62687	1092	0.3164	2.8911	0.1094	Iba02G035940__gene-LOC108454465	0.92033	0.62687	1092	0.3164	2.8911	0.1094
Iba02G003780__gene-LOC108483153	0.78415	0.64894	2877	0.2661	5.2305	0.0509	Iba02G003780__gene-LOC108483153	0.78415	0.64894	2877	0.2661	5.2305	0.0509
Iba04G011780__gene-LOC108470617	0.89667	0.63941	1800	0.288	2.9255	0.0985	Iba04G011780__gene-LOC108470617	0.89667	0.63941	1800	0.288	2.9255	0.0985
Iba04G007030__gene-LOC108487109	0.93559	0.60145	885	0.3893	3.2176	0.121	Iba04G007030__gene-LOC108487109	0.93559	0.60145	885	0.3893	3.2176	0.121
Iba02G035280__gene-LOC108468929	0.97248	0.60482	981	0.3327	3.1128	0.1069	Iba02G035280__gene-LOC108468929	0.97248	0.60482	981	0.3327	3.1128	0.1069
Iba01G059720__gene-LOC108462666	0.92694	0.55993	1314	0.4221	10.881	0.0388	Iba01G059720__gene-LOC108462666	0.92694	0.55993	1314	0.4221	10.881	0.0388
Iba07G027590__gene-LOC108488433	0.98118	0.63869	1275	0.3286	2.0078	0.1637	Iba07G027590__gene-LOC108488433	0.98118	0.63869	1275	0.3286	2.0078	0.1637
Iba07G029650__gene-LOC108482393	0.99157	0.78118	1779	0.0945	1.3692	0.069	Iba07G029650__gene-LOC108482393	0.99157	0.78118	1779	0.0945	1.3692	0.069
Iba07G016210__gene-LOC108486202	0.97195	0.76976	3423	0.0824	1.9352	0.0426	Iba07G016210__gene-LOC108486202	0.97195	0.76976	3423	0.0824	1.9352	0.0426
Iba01G036360__gene-LOC108463194	0.76978	0.49533	834	0.6139	4.888	0.1256	Iba01G036360__gene-LOC108463194	0.76978	0.49533	834	0.6139	4.888	0.1256
Iba05G021340__gene-LOC108485129	0.95312	0.72404	384	0.1376	4.1377	0.0333	Iba05G021340__gene-LOC108485129	0.95312	0.72404	384	0.1376	4.1377	0.0333
Iba03G026190__gene-LOC108469422	0.98347	0.72269	1452	0.1569	2.0257	0.0775	Iba03G026190__gene-LOC108469422	0.98347	0.72269	1452	0.1569	2.0257	0.0775
Iba01G035940__gene-LOC108484014	0.96367	0.69126	1899	0.1571	4.2318	0.0371	Iba01G035940__gene-LOC108484014	0.96367	0.69126	1899	0.1571	4.2318	0.0371
Iba06G007120__gene-LOC108461195	0.99018	0.72487	1527	0.1519	2.2818	0.0666	Iba06G007120__gene-LOC108461195	0.99018	0.72487	1527	0.1519	2.2818	0.0666
Iba04G003350__gene-LOC108452066	0.98347	0.71148	363	0.1489	3.0941	0.0481	Iba04G003350__gene-LOC108452066	0.98347	0.71148	363	0.1489	3.0941	0.0481
Iba03G000850__gene-LOC108456662	0.99011	0.80614	2730	0.0663	1.5909	0.0417	Iba03G000850__gene-LOC108456662	0.99011	0.80614	2730	0.0663	1.5909	0.0417
Iba04G004110__gene-LOC108487482	0.9264	0.64475	1182	0.2812	2.8878	0.0974	Iba04G004110__gene-LOC108487482	0.9264	0.64475	1182	0.2812	2.8878	0.0974
Iba01G011910__gene-LOC108474123	0.92411	0.71981	1344	0.1779	1.6017	0.1111	Iba01G011910__gene-LOC108474123	0.92411	0.71981	1344	0.1779	1.6017	0.1111
Iba01G037950__gene-LOC108480589	0.9174	0.66238	1017	0.2695	2.4523	0.1099	Iba01G037950__gene-LOC108480589	0.9174	0.66238	1017	0.2695	2.4523	0.1099
Iba01G000850__gene-LOC108480097	0.99583	0.61367	720	0.3183	4.3282	0.0735	Iba01G000850__gene-LOC108480097	0.99583	0.61367	720	0.3183	4.3282	0.0735
Iba01G034210__gene-LOC108453637	0.88523	0.64046	2457	0.2548	4.5875	0.0556	Iba01G034210__gene-LOC108453637	0.88523	0.64046	2457	0.2548	4.5875	0.0556
Iba02G012390__gene-LOC108484295	0.98889	0.76155	810	0.1019	1.9932	0.0511	Iba02G012390__gene-LOC108484295	0.98889	0.76155	810	0.1019	1.9932	0.0511
Iba02G037330__gene-LOC108464799	0.88492	0.66741	1512	0.276	2.2488	0.1227	Iba02G037330__gene-LOC108464799	0.88492	0.66741	1512	0.276	2.2488	0.1227
Iba05G039740__gene-LOC108476978	0.93305	0.64723	717	0.2681	2.6591	0.1008	Iba05G039740__gene-LOC108476978	0.93305	0.64723	717	0.2681	2.6591	0.1008
Iba01G043740__gene-LOC108459811	1	0.73463	618	0.1081	22.1013	0.0049	Iba01G043740__gene-LOC108459811	1	0.73463	618	0.1081	22.1013	0.0049
Iba02G033720__gene-LOC108484470	0.84142	0.64323	2535	0.3026	2.365	0.128	Iba02G033720__gene-LOC108484470	0.84142	0.64323	2535	0.3026	2.365	0.128
Iba02G007180__gene-LOC108476551	0.77099	0.60561	786	0.3493	20.3387	0.0172	Iba02G007180__gene-LOC108476551	0.77099	0.60561	786	0.3493	20.3387	0.0172
Iba02G026800__gene-LOC108459860	0.71429	0.62698	882	0.3321	1.8248	0.182	Iba02G026800__gene-LOC108459860	0.71429	0.62698	882	0.3321	1.8248	0.182
Iba02G021420__gene-LOC108465174	0.99545	0.61339	660	0.3088	9.1924	0.0336	Iba02G021420__gene-LOC108465174	0.99545	0.61339	660	0.3088	9.1924	0.0336
Iba07G028850__gene-LOC108486310	0.98205	0.7215	1170	0.1394	2.0665	0.0675	Iba07G028850__gene-LOC108486310	0.98205	0.7215	1170	0.1394	2.0665	0.0675
Iba02G052340__gene-LOC108482067	0.99419	0.73879	516	0.109	4.9734	0.0219	Iba02G052340__gene-LOC108482067	0.99419	0.73879	516	0.109	4.9734	0.0219
Iba05G002500__gene-LOC108480520	0.91946	0.71168	894	0.1722	1.8644	0.0924	Iba05G002500__gene-LOC108480520	0.91946	0.71168	894	0.1722	1.8644	0.0924
Iba01G012870__gene-LOC108470447	0.97699	0.74447	1434	0.1433	1.96	0.0731	Iba01G012870__gene-LOC108470447	0.97699	0.74447	1434	0.1433	1.96	0.0731
Iba07G029720__gene-LOC108485167	0.92758	0.61849	1947	0.3479	2.819	0.1234	Iba07G029720__gene-LOC108485167	0.92758	0.61849	1947	0.3479	2.819	0.1234
Iba01G060670__gene-LOC108474137	0.9085	0.6223	1836	0.2838	6.0679	0.0468	Iba01G060670__gene-LOC108474137	0.9085	0.6223	1836	0.2838	6.0679	0.0468
Iba02G024420__gene-LOC108454762	0.728	0.61538	750	0.3041	3.8943	0.0781	Iba02G024420__gene-LOC108454762	0.728	0.61538	750	0.3041	3.8943	0.0781
Iba03G000040__gene-LOC108450121	0.94362	0.61453	1809	0.2878	6.8043	0.0423	Iba03G000040__gene-LOC108450121	0.94362	0.61453	1809	0.2878	6.8043	0.0423
Iba05G024000__gene-LOC108482392	0.68878	0.62963	588	0.3318	2.3753	0.1397	Iba05G024000__gene-LOC108482392	0.68878	0.62963	588	0.3318	2.3753	0.1397
Iba02G050660__gene-LOC108467051	0.85094	0.6559	2073	0.2452	3.8043	0.0645	Iba02G050660__gene-LOC108467051	0.85094	0.6559	2073	0.2452	3.8043	0.0645
Iba01G016270__gene-LOC108463032	0.95965	0.55149	1710	0.5598	3.3673	0.1663	Iba01G016270__gene-LOC108463032	0.95965	0.55149	1710	0.5598	3.3673	0.1663
Iba01G030440__gene-LOC108482979	0.9927	0.75245	411	0.1166	2.081	0.056	Iba01G030440__gene-LOC108482979	0.9927	0.75245	411	0.1166	2.081	0.056
Iba06G021440__gene-LOC108475407	0.8852	0.51536	993	0.584	4.4403	0.1315	Iba06G021440__gene-LOC108475407	0.8852	0.51536	993	0.584	4.4403	0.1315
Iba01G029710__gene-LOC108469213	0.96594	0.67842	969	0.1783	4.6258	0.0386	Iba01G029710__gene-LOC108469213	0.96594	0.67842	969	0.1783	4.6258	0.0386
Iba07G026750__gene-LOC108474770	0.93135	0.61023	1617	0.3216	46.9486	0.0069	Iba07G026750__gene-LOC108474770	0.93135	0.61023	1617	0.3216	46.9486	0.0069
Iba07G027930__gene-LOC108467899	0.97375	0.66846	1143	0.2559	2.0488	0.1249	Iba07G027930__gene-LOC108467899	0.97375	0.66846	1143	0.2559	2.0488	0.1249
Iba04G027430__gene-LOC108459916	1	0.69565	207	0.1716	2.2573	0.076	Iba04G027430__gene-LOC108459916	1	0.69565	207	0.1716	2.2573	0.076
Iba02G001270__gene-LOC108481153	0.88636	0.7151	396	0.2137	1.4621	0.1462	Iba02G001270__gene-LOC108481153	0.88636	0.7151	396	0.2137	1.4621	0.1462
Iba04G008480__gene-LOC108452989	0.92913	0.66021	2667	0.2961	4.3857	0.0675	Iba04G008480__gene-LOC108452989	0.92913	0.66021	2667	0.2961	4.3857	0.0675
Iba05G019360__gene-LOC108484545	0.90805	0.71027	783	0.1863	2.2502	0.0828	Iba05G019360__gene-LOC108484545	0.90805	0.71027	783	0.1863	2.2502	0.0828
Iba01G044830__gene-LOC108453986	0.93502	0.60811	1662	0.4042	4.7751	0.0846	Iba01G044830__gene-LOC108453986	0.93502	0.60811	1662	0.4042	4.7751	0.0846
Iba06G024850__gene-LOC108450325	0.94309	0.63218	1107	0.3641	2.2226	0.1638	Iba06G024850__gene-LOC108450325	0.94309	0.63218	1107	0.3641	2.2226	0.1638
Iba06G004500__gene-LOC108479811	0.90738	0.5842	3822	0.3689	3.2205	0.1146	Iba06G004500__gene-LOC108479811	0.90738	0.5842	3822	0.3689	3.2205	0.1146
Iba02G021480__gene-LOC108486433	0.82254	0.78881	1065	0.0592	2.8238	0.021	Iba02G021480__gene-LOC108486433	0.82254	0.78881	1065	0.0592	2.8238	0.021
Iba01G000090__gene-LOC108474798	0.94581	0.68576	609	0.227	1.9146	0.1185	Iba01G000090__gene-LOC108474798	0.94581	0.68576	609	0.227	1.9146	0.1185
Iba05G020480__gene-LOC108476957	0.98206	0.7032	669	0.1725	3.1717	0.0544	Iba05G020480__gene-LOC108476957	0.98206	0.7032	669	0.1725	3.1717	0.0544
Iba07G032070__gene-LOC108469232	0.93939	0.66398	396	0.2331	1.9618	0.1188	Iba07G032070__gene-LOC108469232	0.93939	0.66398	396	0.2331	1.9618	0.1188
Iba04G020280__gene-LOC108480557	0.88889	0.70614	1026	0.1673	2.3329	0.0717	Iba04G020280__gene-LOC108480557	0.88889	0.70614	1026	0.1673	2.3329	0.0717
Iba07G021500__gene-LOC108480419	0.96667	0.70236	1710	0.1683	2.2535	0.0747	Iba07G021500__gene-LOC108480419	0.96667	0.70236	1710	0.1683	2.2535	0.0747
Iba03G015770__gene-LOC108461302	0.9899	0.68622	1188	0.2242	2.1129	0.1061	Iba03G015770__gene-LOC108461302	0.9899	0.68622	1188	0.2242	2.1129	0.1061
Iba04G034610__gene-LOC108476290	0.97692	0.69291	390	0.1955	1.9087	0.1024	Iba04G034610__gene-LOC108476290	0.97692	0.69291	390	0.1955	1.9087	0.1024
Iba02G000360__gene-LOC108463795	0.8501	0.62585	4323	0.345	3.0984	0.1113	Iba02G000360__gene-LOC108463795	0.8501	0.62585	4323	0.345	3.0984	0.1113
Iba04G029510__gene-LOC108458395	0.92776	0.69126	1578	0.2224	2.2709	0.0979	Iba04G029510__gene-LOC108458395	0.92776	0.69126	1578	0.2224	2.2709	0.0979
Iba02G007400__gene-LOC108489431	0.98961	0.74611	5775	0.133	1.5702	0.0847	Iba02G007400__gene-LOC108489431	0.98961	0.74611	5775	0.133	1.5702	0.0847
Iba03G031090__gene-LOC108469158	0.94393	0.72057	963	0.1685	3.9563	0.0426	Iba03G031090__gene-LOC108469158	0.94393	0.72057	963	0.1685	3.9563	0.0426
Iba03G000630__gene-LOC108462850	0.99598	0.7379	747	0.1102	8.2969	0.0133	Iba03G000630__gene-LOC108462850	0.99598	0.7379	747	0.1102	8.2969	0.0133
Iba02G021460__gene-LOC108450089	0.9484	0.65666	1686	0.2607	2.6926	0.0968	Iba02G021460__gene-LOC108450089	0.9484	0.65666	1686	0.2607	2.6926	0.0968
Iba04G009170__gene-LOC108463830	0.99152	0.73828	3183	0.1527	2.2128	0.069	Iba04G009170__gene-LOC108463830	0.99152	0.73828	3183	0.1527	2.2128	0.069
Iba05G029490__gene-LOC108486298	0.83613	0.56561	2142	0.4264	4.8136	0.0886	Iba05G029490__gene-LOC108486298	0.83613	0.56561	2142	0.4264	4.8136	0.0886
Iba01G045300__gene-LOC108456063	0.89879	0.75901	1482	0.0913	2.5464	0.0358	Iba01G045300__gene-LOC108456063	0.89879	0.75901	1482	0.0913	2.5464	0.0358
Iba03G007320__gene-LOC108472736	0.90119	0.55556	759	0.436	61.3595	0.0071	Iba03G007320__gene-LOC108472736	0.90119	0.55556	759	0.436	61.3595	0.0071
Iba05G006210__gene-LOC108463288	0.96238	0.67861	1914	0.2146	2.2651	0.0948	Iba05G006210__gene-LOC108463288	0.96238	0.67861	1914	0.2146	2.2651	0.0948
Iba04G007650__gene-LOC108470608	0.96042	0.69689	1137	0.1964	2.4503	0.0801	Iba04G007650__gene-LOC108470608	0.96042	0.69689	1137	0.1964	2.4503	0.0801
Iba01G003380__gene-LOC108465237	0.93946	0.62729	2676	0.2861	4.3317	0.066	Iba01G003380__gene-LOC108465237	0.93946	0.62729	2676	0.2861	4.3317	0.066
Iba02G013260__gene-LOC108454747	0.84291	0.61667	783	0.3586	1.9789	0.1812	Iba02G013260__gene-LOC108454747	0.84291	0.61667	783	0.3586	1.9789	0.1812
Iba07G029420__gene-LOC108473210	0.9726	0.64476	657	0.2306	61.6215	0.0037	Iba07G029420__gene-LOC108473210	0.9726	0.64476	657	0.2306	61.6215	0.0037
Iba05G025730__gene-LOC108453528	0.96507	0.65234	2748	0.255	2.888	0.0883	Iba05G025730__gene-LOC108453528	0.96507	0.65234	2748	0.255	2.888	0.0883
Iba01G059220__gene-LOC108451868	0.96758	0.67139	2406	0.2253	2.6322	0.0856	Iba01G059220__gene-LOC108451868	0.96758	0.67139	2406	0.2253	2.6322	0.0856
Iba02G028750__gene-LOC108479801	1	0.83333	456	0.0111	1.7261	0.0065	Iba02G028750__gene-LOC108479801	1	0.83333	456	0.0111	1.7261	0.0065
Ibaptg000324lG000090__gene-LOC108483140	0.97285	0.91628	663	0.0107	0.4765	0.0225	Ibaptg000324lG000090__gene-LOC108483140	0.97285	0.91628	663	0.0107	0.4765	0.0225
Iba05G015490__gene-LOC108453775	0.97206	0.77086	2577	0.1019	1.5557	0.0655	Iba05G015490__gene-LOC108453775	0.97206	0.77086	2577	0.1019	1.5557	0.0655
Iba05G012290__gene-LOC108461698	0.82578	0.62813	1257	0.3084	2.4613	0.1253	Iba05G012290__gene-LOC108461698	0.82578	0.62813	1257	0.3084	2.4613	0.1253
Iba05G021450__gene-LOC108489356	0.95527	0.70896	2079	0.1894	1.9072	0.0993	Iba05G021450__gene-LOC108489356	0.95527	0.70896	2079	0.1894	1.9072	0.0993
Iba02G023830__gene-LOC108474926	0.88864	0.66834	1347	0.2239	2.7029	0.0828	Iba02G023830__gene-LOC108474926	0.88864	0.66834	1347	0.2239	2.7029	0.0828
Ibaptg000240lG000050__gene-LOC108466172	0.77937	0.81373	1047	0.1402	0.6298	0.2226	Ibaptg000240lG000050__gene-LOC108466172	0.77937	0.81373	1047	0.1402	0.6298	0.2226
Iba01G015370__gene-LOC108454626	0.93958	0.71323	1440	0.1671	2.4135	0.0692	Iba01G015370__gene-LOC108454626	0.93958	0.71323	1440	0.1671	2.4135	0.0692
Iba05G037330__gene-LOC108466957	0.92771	0.6176	747	0.3166	3.684	0.0859	Iba05G037330__gene-LOC108466957	0.92771	0.6176	747	0.3166	3.684	0.0859
Iba04G034560__gene-LOC108479994	0.95026	0.6179	2352	0.3686	3.9134	0.0942	Iba04G034560__gene-LOC108479994	0.95026	0.6179	2352	0.3686	3.9134	0.0942
Iba06G029240__gene-LOC108474385	0.87615	0.64398	654	0.259	4.0986	0.0632	Iba06G029240__gene-LOC108474385	0.87615	0.64398	654	0.259	4.0986	0.0632
[truncated: 10,803 more rows]

## Sheet: Ibalsa_Ibalsa.ka.ks
	AlignmentCoverage	AlignmentIdentity	AlignmentLength	Ka	Ks	Omega		AlignmentCoverage	AlignmentIdentity	AlignmentLength	Ka	Ks	Omega
[truncated: 27,216 more rows]

[truncated: 4 more sheets: Ibalsa_Lchine.ka.ks, Ibalsa_Sindic.ka.ks, Ibalsa_Zjujub.ka.ks, Sindic_Sindic.ka.ks]
