# Supplementary material for: A chromosome level genome, as well as transcriptomes and metabolomes, insights into genome evolution and the biosynthesis of kaempferol and kaempferol derivatives in Impatiens balsamina (Balsaminaceae)
Source: Front Plant Sci. 2026 Feb 11;17:1725789. doi: 10.3389/fpls.2026.1725789 (PMC12932442; doi:10.3389/fpls.2026.1725789)
Supplement: Supplementary Data Sheet 1 — Integrated functional annotation for predicting protein-coding genes. [file DataSheet1.zip › all supplementary files/Dataset 6 regarding metabolites in roots, flowers, and leaves.xlsx]

## Sheet: Sheet1
#ID	name	Class I	Class II	Formula	IP-Flower1	IP-Flower2	IP-Flower3	IP-Root1	IP-Root2	IP-Root3	IP-Leaf1	IP-Leaf2	IP-Leaf3	Flower_vs_Leaf_log2FC	Flower_vs_Leaf_Pvalue	Flower_vs_Leaf_VIP	Flower_vs_Leaf_(FC_1_Pvalue_0.05_VIP_1)_regulated	Leaf_vs_Root_log2FC	Leaf_vs_Root_Pvalue	Leaf_vs_Root_VIP	Leaf_vs_Root_(FC_1_Pvalue_0.05_VIP_1)_regulated	Root_vs_Flower_log2FC	Root_vs_Flower_Pvalue	Root_vs_Flower_VIP	Root_vs_Flower_(FC_1_Pvalue_0.05_VIP_1)_regulated	KEGG_annotation	KEGG_pathway_annotation	LM_ID(lipidmaps)	CATEGORY(lipidmaps)	MAIN_CLASS(lipidmaps)	SUB_CLASS	HMDB_ID	CAS	kingdom(HMDB)	super_class(HMDB)	HMDB_taxonomy	sub_class(HMDB)
NEG_q44	3-(Carboxymethylamino)Propanoic Acid	Amino acids	Alpha Amino Acids	C5H9NO4	9.96971e+06	9.73543e+06	1.01035e+07	5.99561e+06	5.92216e+06	6.02839e+06	6.18791e+06	5.70675e+06	5.90687e+06	-0.74373	3.68e-05	1.13971	down	0.0116733	0.76555	0.190527	unchanged	0.732057	0.000304645	1.12497	up	--	--	--	--	--	--	HMDB0033550	505-72-6	Organic compounds	Organic acids and derivatives	Carboxylic acids and derivatives	Amino acids, peptides, and analogues
NEG_q59	4-Hydroxyisoleucine	Amino acids	Other	C6H13NO3	1.0982e+07	1.10049e+07	1.09428e+07	4.63749e+06	4.7987e+06	6.59897e+06	5.61583e+06	5.61718e+06	5.63096e+06	-0.965443	3.01e-06	1.14407	down	-0.0727062	0.703265	0.246491	unchanged	1.03815	0.0121814	1.09973	up	--	--	--	--	--	--	--	781658-23-9	--	--	--	--
POS_q131	D,L-o-Tyrosine	Amino acids	Alpha Amino Acids	C9H11NO3	850112	839325	897314	72775.8	33635.5	39595	225542	202634	311908	-1.80538	0.000448589	1.13561	down	-2.34166	0.0176076	1.08056	down	4.14704	9.83e-06	1.12518	up	--	--	--	--	--	--	--	2370-61-8	--	--	--	--
POS_q134	Dl-Tryptophan	Amino acids	Alpha Amino Acids	C11H12N2O2	6.69904e+07	7.25049e+07	7.38135e+07	4.68784e+07	4.6064e+07	4.90628e+07	4.11524e+07	3.772e+07	4.32198e+07	-0.804972	0.000458877	1.12731	down	0.217972	0.0338465	1.00418	up	0.587001	0.00288298	1.1067	up	C00806	--	--	--	--	--	HMDB0030396	1954-12-06	Organic compounds	Organoheterocyclic compounds	Indoles and derivatives	Indolyl carboxylic acids and derivatives
POS_q140	D-Proline	Amino acids	Alpha Amino Acids	C5H9NO2	2.48326e+07	2.54545e+07	2.3895e+07	1.51904e+07	1.48123e+07	1.56013e+07	1.53534e+08	1.56533e+08	1.56808e+08	2.65389	4.27e-06	1.14393	up	-3.3558	2.65e-05	1.14757	down	0.701909	0.000365136	1.12048	up	C00763	Arginine and proline metabolism(ko00330);;D-Amino acid metabolism(ko00470);;Metabolic pathways(ko01100)	--	--	--	--	HMDB0003411	344-25-2	Organic compounds	Organic acids and derivatives	Carboxylic acids and derivatives	Amino acids, peptides, and analogues
POS_q209	L-Homoserine-1	Amino acids	Alpha Amino Acids	C4H9NO3	806438	906145	759049	371326	373694	259752	572229	583363	647377	-0.45509	0.0191475	1.04639	down	-0.843507	0.00669999	1.08883	down	1.2986	0.00113539	1.09704	up	C00263	Glycine, serine and threonine metabolism(ko00260);;Cysteine and methionine metabolism(ko00270);;Lysine biosynthesis(ko00300);;Sulfur metabolism(ko00920);;Metabolic pathways(ko01100);;Biosynthesis of secondary metabolites(ko01110);;Biosynthesis of amino acids(ko01230)	--	--	--	--	--	1927-25-9	--	--	--	--
NEG_q165	Glycylglycine	Amino acids	Peptides	C4H8N2O3	5.35349e+06	6.36732e+06	6.18647e+06	7.8317e+06	7.85603e+06	8.62809e+06	1.66387e+07	1.2761e+07	1.62787e+07	1.35097	0.0132062	1.10293	up	-0.909617	0.0247477	1.08153	down	-0.44135	0.00686606	1.05281	down	C02037	--	--	--	--	--	HMDB0011733	556-50-3	Organic compounds	Organic acids and derivatives	Carboxylic acids and derivatives	Amino acids, peptides, and analogues
NEG_q243	N-((-)-Jasmonoyl)-S-Isoleucine	Amino acids	Dipeptide	C18H29NO4	950186	1.13953e+06	1.09587e+06	1.00294e+06	920149	957883	2.41186e+06	2.49455e+06	2.63614e+06	1.2435	8.52e-05	1.13599	up	-1.3885	0.000576474	1.1431	down	0.145001	0.210993	0.713417	unchanged	C18699	Plant hormone signal transduction(ko04075)	--	--	--	--	--	120330-92-9	--	--	--	--
POS_q111	Cyclo(Val-Hpro)	Amino acids	Dipeptide	C8H12N2O2	42112.3	44015.4	117107	34789.1	106367	88765.1	52911.6	67333.9	90353.2	0.0513487	0.93374	0.0519456	unchanged	0.126644	0.807081	0.152255	unchanged	-0.177993	0.799647	0.151273	unchanged	--	--	--	--	--	--	--	--	--	--	--	--
POS_q160	Glycyl-L-Tyrosine	Amino acids	Dipeptide	C11H14N2O4	19406.3	22515.7	0.000315994	0.000315994	0.000315994	16694.9	35114.7	56504	40811.7	1.65946	0.0342671	0.967771	unchanged	-2.98775	0.0108812	1.05078	down	1.3283	0.404585	0.478168	unchanged	--	--	--	--	--	--	HMDB0028853	658-79-7	Organic compounds	Organic acids and derivatives	Carboxylic acids and derivatives	Amino acids, peptides, and analogues
POS_q214	L-Leucyl-L-Alanine	Amino acids	Dipeptide	C9H18N2O3	1.40424e+06	1.34505e+06	1.33363e+06	2.80724e+06	2.86139e+06	2.87397e+06	6.62226e+06	6.50258e+06	6.86586e+06	2.29166	0.000247443	1.14313	up	-1.22658	0.000532484	1.14583	down	-1.06507	1.04e-06	1.12586	down	--	--	--	--	--	--	HMDB0028922	7298-84-2	Organic compounds	Organic acids and derivatives	Carboxylic acids and derivatives	Amino acids, peptides, and analogues
NEG_q74	Ac-Ala-Oh	Amino acids	Other	C5H9NO3	344895	359862	384738	104384	111389	119751	689894	692100	684584	0.923584	0.000893	1.14109	up	-2.62276	1.72e-06	1.14754	down	1.69917	0.000664664	1.12132	up	--	--	--	--	--	--	HMDB0000766	97-69-8	Organic compounds	Organic acids and derivatives	Carboxylic acids and derivatives	Amino acids, peptides, and analogues
NEG_q76	Acetylvaline	Amino acids	Other	C7H13NO3	505048	567144	567682	0.000315994	0.000315994	0.000315994	1.69521e+06	1.75906e+06	1.77386e+06	1.67271	3.74e-06	1.14249	up	-32.3607	0.000191699	1.14726	down	30.688	0.00144327	1.12355	up	--	--	--	--	--	--	HMDB0011757	96-81-1	Organic compounds	Organic acids and derivatives	Carboxylic acids and derivatives	Amino acids, peptides, and analogues
NEG_q90	(-)-Aspartic Acid	Amino acids	Other	C4H7NO4	0.000315994	118940	128763	952540	962873	910110	1.36505e+06	910209	899723	3.68007	0.0182137	1.08784	up	-0.168232	0.527445	0.405608	unchanged	-3.51184	0.000707317	1.12082	down	C00402	Alanine, aspartate and glutamate metabolism(ko00250);;D-Amino acid metabolism(ko00470);;Metabolic pathways(ko01100)	--	--	--	--	HMDB0006483	1783-96-6	Organic compounds	Organic acids and derivatives	Carboxylic acids and derivatives	Amino acids, peptides, and analogues
NEG_q113	Dencichine	Amino acids	Other	C5H8N2O5	37524.9	48393.7	40532.1	104898	109836	99797.4	184763	202730	199714	2.21529	9.82e-05	1.14012	up	-0.900665	0.00069319	1.13691	down	-1.31463	0.000145313	1.11606	down	C04209	--	--	--	--	--	HMDB0029402	5302-45-4	Organic compounds	Organic acids and derivatives	Carboxylic acids and derivatives	Amino acids, peptides, and analogues
NEG_q130	Dl-Asparagine	Amino acids	Other	C4H8N2O3	309033	231616	437450	139424	126524	150441	101637	208342	172070	-1.0208	0.0919203	0.885141	unchanged	-0.211252	0.559964	0.370565	unchanged	1.23205	0.0873391	0.946546	unchanged	C16438	--	--	--	--	--	HMDB0251512	3130-87-8	Organic compounds	Organic acids and derivatives	Carboxylic acids and derivatives	Amino acids, peptides, and analogues
NEG_q170	H-D-Cis-Hyp-Oh	Amino acids	Other	C5H9NO3	69451.1	67762.4	84758.5	73948.3	78841.9	92700.6	174781	148446	137124	1.05236	0.0086018	1.09215	up	-0.907067	0.0109945	1.08379	down	-0.145291	0.371525	0.506222	unchanged	C03440	D-Amino acid metabolism(ko00470);;Metabolic pathways(ko01100)	--	--	--	--	HMDB0060460	2584-71-6	Organic compounds	Organic acids and derivatives	Carboxylic acids and derivatives	Amino acids, peptides, and analogues
NEG_q205	L-4-Hydroxyisoleucine	Amino acids	Other	C6H13NO3	56870.7	59141.7	76415.9	9938.45	19682.9	9612.2	67758.1	70298.8	78745.1	0.172057	0.328536	0.573719	unchanged	-2.46622	0.000225915	1.1335	down	2.29416	0.00497684	1.08672	up	--	--	--	--	--	--	--	6001-78-8	--	--	--	--
NEG_q206	L-Allothreonine	Amino acids	Other	C4H9NO3	1.10967e+06	868961	981133	263286	0.000315994	0.000315994	770215	0.000315994	0.000315994	-1.94215	0.0958004	0.924632	unchanged	-1.54863	0.586282	0.341491	unchanged	3.49078	0.00161524	1.0932	up	C05519	Glycine, serine and threonine metabolism(ko00260);;Metabolic pathways(ko01100)	--	--	--	--	HMDB0004041	28954-12-3	Organic compounds	Organic acids and derivatives	Carboxylic acids and derivatives	Amino acids, peptides, and analogues
NEG_q210	L-Aspartic Acid	Amino acids	Other	C4H7NO4	2.07876e+06	2.05396e+06	2.06191e+06	494156	851616	877358	1.03074e+06	922465	905487	-1.11566	0.000889324	1.14117	down	-0.362765	0.223145	0.72572	unchanged	1.47842	0.00843742	1.1077	up	C00049	Arginine biosynthesis(ko00220);;Alanine, aspartate and glutamate metabolism(ko00250);;Glycine, serine and threonine metabolism(ko00260);;Monobactam biosynthesis(ko00261);;Cysteine and methionine metabolism(ko00270);;Lysine biosynthesis(ko00300);;Histidine metabolism(ko00340);;beta-Alanine metabolism(ko00410);;Cyanoamino acid metabolism(ko00460);;D-Amino acid metabolism(ko00470);;Carbon fixation i…	--	--	--	--	HMDB0000191	56-84-8	Organic compounds	Organic acids and derivatives	Carboxylic acids and derivatives	Amino acids, peptides, and analogues
NEG_q213	L-Glutamic Acid	Amino acids	Other	C5H9NO4	1.01268e+07	1.03137e+07	1.00041e+07	6.62906e+06	6.87874e+06	6.54646e+06	5.89171e+06	6.29448e+06	6.31145e+06	-0.718844	5.55e-05	1.14023	down	0.116568	0.0424917	0.960761	unchanged	0.602276	1.48e-05	1.12346	up	C00025	Arginine biosynthesis(ko00220);;Alanine, aspartate and glutamate metabolism(ko00250);;Arginine and proline metabolism(ko00330);;Carbapenem biosynthesis(ko00332);;Histidine metabolism(ko00340);;Taurine and hypotaurine metabolism(ko00430);;D-Amino acid metabolism(ko00470);;Glutathione metabolism(ko00480);;Neomycin, kanamycin and gentamicin biosynthesis(ko00524);;Glyoxylate and dicarboxylate metabol…	--	--	--	--	HMDB0000148	56-86-0	Organic compounds	Organic acids and derivatives	Carboxylic acids and derivatives	Amino acids, peptides, and analogues
NEG_q214	L-Glutamic Acid (Monosodium Salt)	Amino acids	Other	C5H8NNaO4	7.2741e+06	7.59504e+06	7.3737e+06	3.66496e+06	4.32609e+06	4.42586e+06	3.83325e+06	3.90109e+06	4.04755e+06	-0.91677	2.32e-05	1.14166	down	0.0757355	0.472009	0.452332	unchanged	0.841035	0.00199425	1.1133	up	--	--	--	--	--	--	--	142-47-2	--	--	--	--
NEG_q215	L-Methionine Sulfoxide	Amino acids	Other	C5H11NO3S	333304	327696	301091	468619	507517	561162	490272	485973	498787	0.616502	0.00121133	1.13537	up	0.0596509	0.521015	0.410578	unchanged	-0.676153	0.0112286	1.07961	down	C02989	Cysteine and methionine metabolism(ko00270);;Metabolic pathways(ko01100)	--	--	--	--	HMDB0002005	3226-65-1	Organic compounds	Organic acids and derivatives	Carboxylic acids and derivatives	Amino acids, peptides, and analogues
NEG_q216	L-Ornithine (Hydrochloride)	Amino acids	Other	C5H13ClN2O2	0.000315994	0.000315994	5.76577e+06	4.66687e+06	5.33259e+06	5.38284e+06	1.10721e+07	1.07041e+07	1.25214e+07	2.57252	0.0305175	1.05457	up	-1.15683	0.00301988	1.12735	down	-1.41569	0.236094	0.718758	unchanged	--	--	--	--	--	--	HMDB0000214	3184-13-2	Organic compounds	Organic acids and derivatives	Carboxylic acids and derivatives	Amino acids, peptides, and analogues
NEG_q217	L-Serine	Amino acids	Other	C3H7NO3	492934	467899	543814	67257.8	70353.9	60102.2	93372	165538	99707.2	-2.06891	0.000287675	1.12826	down	-0.859031	0.14343	0.866864	unchanged	2.92794	0.00224942	1.12078	up	C00065	Glycine, serine and threonine metabolism(ko00260);;Monobactam biosynthesis(ko00261);;Cysteine and methionine metabolism(ko00270);;Cyanoamino acid metabolism(ko00460);;D-Amino acid metabolism(ko00470);;Glycerophospholipid metabolism(ko00564);;Sphingolipid metabolism(ko00600);;Glyoxylate and dicarboxylate metabolism(ko00630);;Sulfur metabolism(ko00920);;Aminoacyl-tRNA biosynthesis(ko00970);;Metabol…	--	--	--	--	HMDB0000187	56-45-1	Organic compounds	Organic acids and derivatives	Carboxylic acids and derivatives	Amino acids, peptides, and analogues
NEG_q218	L-Threonine	Amino acids	Other	C4H9NO3	999360	832880	743946	267418	283075	0.000315994	381533	455387	444273	-1.00775	0.0211527	1.07549	down	-1.21869	0.110019	0.905862	unchanged	2.22644	0.00528564	1.06322	up	C00188	Glycine, serine and threonine metabolism(ko00260);;Monobactam biosynthesis(ko00261);;Valine, leucine and isoleucine biosynthesis(ko00290);;D-Amino acid metabolism(ko00470);;Porphyrin metabolism(ko00860);;Aminoacyl-tRNA biosynthesis(ko00970);;Metabolic pathways(ko01100);;Biosynthesis of secondary metabolites(ko01110);;Biosynthesis of amino acids(ko01230);;ABC transporters(ko02010)	--	--	--	--	HMDB0000167	72-19-5	Organic compounds	Organic acids and derivatives	Carboxylic acids and derivatives	Amino acids, peptides, and analogues
NEG_q219	L-Tyrosine	Amino acids	Other	C9H11NO3	3.21441e+06	3.41472e+06	3.41221e+06	1.31603e+06	1.43781e+06	1.49007e+06	1.28677e+06	1.29232e+06	1.32111e+06	-1.36433	0.000811141	1.14164	down	0.121846	0.151461	0.845166	unchanged	1.24249	3.42e-05	1.1226	up	C00082	Ubiquinone and other terpenoid-quinone biosynthesis(ko00130);;Monobactam biosynthesis(ko00261);;Tyrosine metabolism(ko00350);;Phenylalanine metabolism(ko00360);;Phenylalanine, tyrosine and tryptophan biosynthesis(ko00400);;Cyanoamino acid metabolism(ko00460);;Thiamine metabolism(ko00730);;Phenylpropanoid biosynthesis(ko00940);;Isoquinoline alkaloid biosynthesis(ko00950);;Betalain biosynthesis(ko0…	--	--	--	--	HMDB0000158	60-18-4	Organic compounds	Organic acids and derivatives	Carboxylic acids and derivatives	Amino acids, peptides, and analogues
NEG_q237	N-Acetyl-L-Glutamic Acid	Amino acids	Other	C7H11NO5	154109	147680	152471	69509.8	76769.3	58031	346769	321291	330266	1.13599	0.000933783	1.13998	up	-2.28875	1.92e-05	1.14491	down	1.15276	0.00183276	1.1161	up	C00624	Arginine biosynthesis(ko00220);;Metabolic pathways(ko01100);;Biosynthesis of secondary metabolites(ko01110);;2-Oxocarboxylic acid metabolism(ko01210);;Biosynthesis of amino acids(ko01230)	--	--	--	--	HMDB0001138	1188-37-0	Organic compounds	Organic acids and derivatives	Carboxylic acids and derivatives	Amino acids, peptides, and analogues
POS_q8	1-Aminocyclopropane-1-Carboxylic Acid	Amino acids	Other	C4H7NO2	2.48716e+06	3.16853e+06	2.46312e+06	691483	621954	588650	3.67475e+06	4.17043e+06	3.85994e+06	0.527801	0.017359	1.04092	up	-2.62149	0.001334	1.14304	down	2.09368	0.0111823	1.09935	up	C01234	Cysteine and methionine metabolism(ko00270);;Metabolic pathways(ko01100);;Biosynthesis of secondary metabolites(ko01110)	--	--	--	--	HMDB0036458	22059-21-8	Organic compounds	Organic acids and derivatives	Carboxylic acids and derivatives	Amino acids, peptides, and analogues
POS_q12	1-Methyl-L-Histidine	Amino acids	Other	C7H11N3O2	1.49334e+06	1.29045e+06	1.61993e+06	717161	758484	793032	1.69379e+06	1.64352e+06	1.42256e+06	0.112205	0.404028	0.484197	unchanged	-1.06907	0.00683282	1.12383	down	0.956867	0.0141127	1.08596	up	--	--	--	--	--	--	HMDB0000001	332-80-9	Organic compounds	Organic acids and derivatives	Carboxylic acids and derivatives	Amino acids, peptides, and analogues
POS_q17	2-Amino-4-(2-Aminophenyl)-4-Oxobutanoic Acid	Amino acids	Other	C10H12N2O3	40210.8	56109.8	46587.4	23976.3	23234.7	22367.2	92176.9	58920.5	92568.3	0.769817	0.0786854	0.928946	unchanged	-1.8082	0.0348031	1.07115	down	1.03838	0.0328	1.05342	up	C01718	--	--	--	--	--	HMDB0250769	343-65-7	Organic compounds	Organic oxygen compounds	Organooxygen compounds	Carbonyl compounds
POS_q18	2-Amino-5-Ureidopentanoic Acid	Amino acids	Other	C6H13N3O3	5.86543e+06	5.79704e+06	6.41842e+06	624801	521389	535600	2.7035e+06	2.59665e+06	2.55834e+06	-1.20214	0.00228863	1.13619	down	-2.22426	6.24e-06	1.14614	down	3.4264	0.000997395	1.12378	up	--	--	--	--	--	--	HMDB0250742	627-77-0	Organic compounds	Organic acids and derivatives	Carboxylic acids and derivatives	Amino acids, peptides, and analogues
POS_q36	3-Chloro-L-Tyrosine	Amino acids	Other	C9H10ClNO3	898751	957201	999497	922021	896554	834610	288683	277815	285332	-1.74508	0.00171285	1.1397	down	1.63909	0.00162565	1.14338	up	0.105992	0.160508	0.735849	unchanged	--	--	--	--	--	--	HMDB0001885	7423-93-0	Organic compounds	Organic acids and derivatives	Carboxylic acids and derivatives	Amino acids, peptides, and analogues
POS_q40	3-Nitro-L-Tyrosine	Amino acids	Other	C9H10N2O5	1.26799e+06	0.000315994	0.000315994	0.000315994	202547	240964	401711	530551	392544	0.063236	0.968429	0.0254945	unchanged	-1.57874	0.0380986	0.987376	unchanged	1.51551	0.584152	0.343642	unchanged	--	--	--	--	--	--	HMDB0001904	621-44-3	Organic compounds	Organic acids and derivatives	Carboxylic acids and derivatives	Amino acids, peptides, and analogues
POS_q42	4-Hydroxyhygric Acid	Amino acids	Other	C6H11NO3	356300	411176	500549	255813	226007	204493	336437	0.000315994	0.000315994	-1.91417	0.0954172	0.905977	unchanged	1.02853	0.407775	0.525661	unchanged	0.885645	0.0324863	1.02357	up	--	--	--	--	--	--	--	4252-82-8	--	--	--	--
POS_q44	4-Hydroxyphenylacetylglutamic Acid	Amino acids	Other	C13H15NO6	2.39145e+06	3.31723e+06	2.40002e+06	2.15224e+07	2.14075e+07	2.03746e+07	2.49534e+06	1.40928e+06	1.49018e+06	-0.5879	0.124861	0.797633	unchanged	3.55266	2.86e-06	1.14614	up	-2.96476	3.62e-06	1.12528	down	C05595	Tyrosine metabolism(ko00350)	--	--	--	--	HMDB0006061	--	Organic compounds	Organic acids and derivatives	Carboxylic acids and derivatives	Amino acids, peptides, and analogues
POS_q51	6-Amino-2-Oxohexanoate	Amino acids	Other	C6H11NO3	3.82395e+06	4.63292e+06	3.69542e+06	1.27895e+06	1.59818e+06	1.27323e+06	3.257e+07	3.66722e+07	3.7254e+07	3.1315	0.00156502	1.13892	up	-4.68142	0.00177522	1.1434	down	1.54992	0.00630798	1.09721	up	C03239	Lysine degradation(ko00310);;D-Amino acid metabolism(ko00470);;Tropane, piperidine and pyridine alkaloid biosynthesis(ko00960);;Metabolic pathways(ko01100)	--	--	--	--	HMDB0012151	--	Organic compounds	Organic acids and derivatives	Keto acids and derivatives	Medium-chain keto acids and derivatives
POS_q77	Anserine	Amino acids	Other	C10H16N4O3	556585	500919	480600	502176	485838	550466	1.03357e+06	1.12703e+06	1.21275e+06	1.13303	0.00249158	1.12507	up	-1.13268	0.00318409	1.12939	down	-0.000352697	0.996857	0.002403	unchanged	C01262	Histidine metabolism(ko00340);;beta-Alanine metabolism(ko00410);;Metabolic pathways(ko01100)	--	--	--	--	HMDB0000194	584-85-0	Organic compounds	Organic acids and derivatives	Peptidomimetics	Hybrid peptides
POS_q83	Asymmetric Dimethylarginine	Amino acids	Other	C8H18N4O2	1.96754e+06	1.92412e+06	1.78702e+06	522630	494051	586826	1.34065e+06	1.3846e+06	1.30841e+06	-0.49347	0.0042788	1.11872	down	-1.33086	3.04e-05	1.14343	down	1.82433	0.00021797	1.1223	up	C03626	--	--	--	--	--	HMDB0001539	30315-93-6	Organic compounds	Organic acids and derivatives	Carboxylic acids and derivatives	Amino acids, peptides, and analogues
POS_q112	D(-)-2-Aminobutyric Acid	Amino acids	Other	C4H9NO2	9.16077e+06	9.39176e+06	9.98422e+06	8.1919e+06	8.69556e+06	8.27426e+06	1.06098e+07	9.96571e+06	1.11164e+07	0.151292	0.0691668	0.899268	unchanged	-0.332883	0.0112431	1.0872	down	0.181591	0.0244421	1.00117	up	C02261	--	LMFA01100043	Fatty Acyls [FA]	Fatty Acids and Conjugates [FA01]	Amino fatty acids [FA0110]	HMDB0000650	2623-91-8	Organic compounds	Organic acids and derivatives	Carboxylic acids and derivatives	Amino acids, peptides, and analogues
POS_q113	D-Alanine	Amino acids	Other	C3H7NO2	945515	932072	942438	899265	744390	846710	1.20801e+06	1.14579e+06	965163	0.235023	0.149409	0.860103	unchanged	-0.414374	0.041614	0.974968	unchanged	0.179351	0.135832	0.866149	unchanged	C00133	D-Amino acid metabolism(ko00470);;Metabolic pathways(ko01100)	--	--	--	--	HMDB0001310	338-69-2	Organic compounds	Organic acids and derivatives	Carboxylic acids and derivatives	Amino acids, peptides, and analogues
POS_q114	D-Allothreonine	Amino acids	Other	C4H9NO3	1.45321e+06	311226	371340	204450	335615	317927	706278	714809	802422	0.0580791	0.944458	0.0448885	unchanged	-1.3738	0.00125903	1.11951	down	1.31572	0.369688	0.558366	unchanged	C12317	--	--	--	--	--	HMDB0004041	24830-94-2	Organic compounds	Organic acids and derivatives	Carboxylic acids and derivatives	Amino acids, peptides, and analogues
POS_q127	Dl-Alanine	Amino acids	Other	C3H7NO2	1.96539e+06	1.96618e+06	1.69093e+06	2.53679e+06	2.35382e+06	2.5114e+06	2.74637e+06	3.06895e+06	2.81227e+06	0.617747	0.0017688	1.10502	up	-0.221039	0.0331057	1.00269	down	-0.396707	0.00881026	1.05881	down	C01401	Cyanoamino acid metabolism(ko00460);;Metabolic pathways(ko01100)	--	--	--	--	HMDB0062251	302-72-7	Organic compounds	Organic acids and derivatives	Carboxylic acids and derivatives	Amino acids, peptides, and analogues
POS_q128	D-Leucine	Amino acids	Other	C6H13NO2	4.92332e+07	5.43402e+07	4.57392e+07	4.60783e+07	4.40228e+07	4.55201e+07	3.77453e+07	4.49922e+07	4.04744e+07	-0.277195	0.0580337	0.914303	unchanged	0.138441	0.182339	0.785939	unchanged	0.138754	0.204251	0.74797	unchanged	C01570	--	--	--	--	--	HMDB0013773	328-38-1	Organic compounds	Organic acids and derivatives	Carboxylic acids and derivatives	Amino acids, peptides, and analogues
POS_q129	Dl-Homocysteine	Amino acids	Other	C4H9NO2S	1.07084e+06	1.19247e+06	1.15574e+06	0.000315994	0.000315994	0.000315994	0.000315994	1.03532e+06	954163	-0.781205	0.287487	0.663864	unchanged	-30.9668	0.184182	0.810412	unchanged	31.748	0.000997272	1.12456	up	C05330	--	--	--	--	--	HMDB0000742	454-29-5	Organic compounds	Organic acids and derivatives	Carboxylic acids and derivatives	Amino acids, peptides, and analogues
POS_q133	Dl-Threonine	Amino acids	Other	C4H9NO3	1.89717e+08	1.95241e+08	1.87862e+08	4.55343e+07	4.3923e+07	4.52401e+07	8.38424e+07	8.39698e+07	8.35448e+07	-1.18835	0.000411366	1.14312	down	-0.900017	6.77e-05	1.14732	down	2.08836	0.000120764	1.12626	up	--	--	--	--	--	--	--	80-68-2	--	--	--	--
POS_q136	D-Ornithine (Hydrochloride)	Amino acids	Other	C5H13ClN2O2	459067	545758	561552	111580	87651	0.000315994	427486	403313	407160	-0.339468	0.0682732	0.981976	unchanged	-2.63545	0.00721047	1.12526	down	2.97492	0.000621056	1.10398	up	C11320	--	--	--	--	--	--	16682-12-5	--	--	--	--
POS_q138	D-Phenylalanine	Amino acids	Other	C9H11NO2	387406269	3.85213e+08	3.71492e+08	1.05106e+08	105610475	1.06487e+08	1.85421e+08	1.92954e+08	1.90345e+08	-1.00844	9.65e-05	1.14226	down	-0.842315	0.000483602	1.14606	down	1.85075	0.000300699	1.12607	up	C02265	Phenylalanine metabolism(ko00360);;D-Amino acid metabolism(ko00470);;Metabolic pathways(ko01100)	--	--	--	--	HMDB0250791	673-06-3	Organic compounds	Organic acids and derivatives	Carboxylic acids and derivatives	Amino acids, peptides, and analogues
POS_q163	H-Abu-Oh	Amino acids	Other	C4H9NO2	1.12603e+07	1.13207e+07	1.14728e+07	8.3093e+06	8.47619e+06	9.37742e+06	1.1412e+07	1.1972e+07	1.15286e+07	0.0359311	0.229647	0.707518	unchanged	-0.416222	0.00441546	1.11195	down	0.380291	0.0131246	1.09143	up	C02356	Cysteine and methionine metabolism(ko00270);;Metabolic pathways(ko01100)	LMFA01100034	Fatty Acyls [FA]	Fatty Acids and Conjugates [FA01]	Amino fatty acids [FA0110]	HMDB0000452	1492-24-6	Organic compounds	Organic acids and derivatives	Carboxylic acids and derivatives	Amino acids, peptides, and analogues
POS_q166	H-D-Trp-Oh	Amino acids	Other	C11H12N2O2	4.15424e+07	4.20653e+07	4.27583e+07	2.63454e+07	2.57481e+07	2.60176e+07	2.0935e+07	2.13482e+07	2.2074e+07	-0.973435	1.87e-06	1.14285	down	0.279424	0.00117139	1.13266	up	0.69401	4.12e-05	1.12544	up	C00525	--	--	--	--	--	HMDB0013609	153-94-6	Organic compounds	Organoheterocyclic compounds	Indoles and derivatives	Indolyl carboxylic acids and derivatives
POS_q168	H-Hoarg-Oh	Amino acids	Other	C7H16N4O2	1.9163e+07	1.45831e+07	1.89831e+07	2.67194e+06	2.8663e+06	2.43336e+06	1.07818e+07	1.03811e+07	1.03685e+07	-0.741817	0.0411116	1.05274	down	-1.98384	1.96e-06	1.14643	down	2.72566	0.00954294	1.10455	up	C01924	--	--	--	--	--	HMDB0000670	156-86-5	Organic compounds	Organic acids and derivatives	Carboxylic acids and derivatives	Amino acids, peptides, and analogues
POS_q170	H-N-Me-Ala-Oh	Amino acids	Other	C4H9NO2	1.48557e+07	1.49001e+07	1.50747e+07	1.09657e+07	1.10814e+07	1.11192e+07	1.59018e+07	1.62261e+07	1.64806e+07	0.116726	0.00921965	1.0999	up	-0.551491	0.000503982	1.14508	down	0.434765	4e-06	1.12582	up	C02721	--	--	--	--	--	--	3913-67-5	--	--	--	--
POS_q172	H-Phe-Phe-Oh	Amino acids	Other	C18H20N2O3	336998	389254	364854	3.08449e+06	3.48281e+06	2.81437e+06	2.12277e+06	2.12199e+06	2.36017e+06	2.59775	0.00134695	1.13971	up	0.506299	0.0278482	1.04562	up	-3.10405	0.00469529	1.11571	down	--	--	--	--	--	--	HMDB0013302	2577-40-4	Organic compounds	Organic acids and derivatives	Carboxylic acids and derivatives	Amino acids, peptides, and analogues
POS_q173	H-Tyr-Ome	Amino acids	Other	C10H13NO3	199267	162491	150006	157057	172472	163735	407454	344547	469498	1.2551	0.012668	1.08658	up	-1.30822	0.0200667	1.09938	down	0.053121	0.722953	0.22088	unchanged	C03404	--	--	--	--	--	HMDB0029217	1080-06-4	Organic compounds	Organic acids and derivatives	Carboxylic acids and derivatives	Amino acids, peptides, and analogues
POS_q175	H-Val-Tyr-Oh	Amino acids	Other	C14H20N2O4	150565	155478	357424	321905	271784	282336	303939	361380	399285	0.68222	0.178981	0.769436	unchanged	-0.281273	0.13786	0.808832	unchanged	-0.400947	0.408677	0.510152	unchanged	--	--	--	--	--	--	HMDB0029139	3061-91-4	Organic compounds	Organic acids and derivatives	Carboxylic acids and derivatives	Amino acids, peptides, and analogues
POS_q192	L-Alanine	Amino acids	Other	C3H7NO2	992440	1.10002e+06	1.11642e+06	1515958	1.40661e+06	1.495e+06	1.72731e+06	1.90209e+06	1.75497e+06	0.746706	0.000676773	1.12522	up	-0.285523	0.011539	1.06733	down	-0.461183	0.001555	1.09203	down	C01401	Cyanoamino acid metabolism(ko00460);;Metabolic pathways(ko01100)	--	--	--	--	HMDB0000161	56-41-7	Organic compounds	Organic acids and derivatives	Carboxylic acids and derivatives	Amino acids, peptides, and analogues
POS_q194	L-Alloisoleucine	Amino acids	Other	C6H13NO2	6.57988e+07	7.26557e+07	7.54997e+07	0.000315994	3.62416e+07	3.41864e+07	4.03077e+07	3.84669e+07	3.89568e+07	-0.861802	0.00640769	1.12546	down	-0.741278	0.311671	0.63863	unchanged	1.60308	0.0484082	1.0058	up	C21096	--	--	--	--	--	HMDB0000557	1509-34-8	Organic compounds	Organic acids and derivatives	Carboxylic acids and derivatives	Amino acids, peptides, and analogues
POS_q196	L-Arginine	Amino acids	Other	C6H14N4O2	9.55528e+07	9.7139e+07	9.97964e+07	1.06481e+07	1.09189e+07	1.01964e+07	5.34009e+07	6.33893e+07	5.91537e+07	-0.733264	0.00185621	1.12935	down	-2.46968	0.00346445	1.13941	down	3.20294	0.000138106	1.12632	up	C00062	Arginine biosynthesis(ko00220);;Monobactam biosynthesis(ko00261);;Arginine and proline metabolism(ko00330);;D-Amino acid metabolism(ko00470);;Aminoacyl-tRNA biosynthesis(ko00970);;Metabolic pathways(ko01100);;Biosynthesis of secondary metabolites(ko01110);;Biosynthesis of amino acids(ko01230);;ABC transporters(ko02010)	--	--	--	--	HMDB0000517	74-79-3	Organic compounds	Organic acids and derivatives	Carboxylic acids and derivatives	Amino acids, peptides, and analogues
POS_q197	L-Arginine (Hydrochloride)	Amino acids	Other	C6H15ClN4O2	7.57094e+07	6.37003e+07	7.03773e+07	7.35941e+06	6.60329e+06	7.46062e+06	3.6812e+07	3.68844e+07	3.64274e+07	-0.929799	0.0106608	1.11984	down	-2.36187	2.24e-06	1.14747	down	3.29167	0.00290362	1.11989	up	--	--	--	--	--	--	HMDB0303361	1119-34-2	Organic compounds	Organic acids and derivatives	Carboxylic acids and derivatives	Amino acids, peptides, and analogues
POS_q198	L-Asparagine	Amino acids	Other	C4H8N2O3	44955.6	72801.1	69639.4	0.000315994	70855.2	0.000315994	43752.3	40695.8	62341.6	-0.35234	0.293797	0.595586	unchanged	-1.05081	0.397931	0.525073	unchanged	1.40315	0.236535	0.688306	unchanged	C00152	Alanine, aspartate and glutamate metabolism(ko00250);;Cyanoamino acid metabolism(ko00460);;Aminoacyl-tRNA biosynthesis(ko00970);;Metabolic pathways(ko01100);;Biosynthesis of secondary metabolites(ko01110);;Biosynthesis of amino acids(ko01230)	--	--	--	--	HMDB0000168	70-47-3	Organic compounds	Organic acids and derivatives	Carboxylic acids and derivatives	Amino acids, peptides, and analogues
POS_q202	L-Citrulline	Amino acids	Other	C6H13N3O3	4.7932e+06	5.20085e+06	4.98242e+06	455335	320730	316786	2.00371e+06	1.87503e+06	1.87838e+06	-1.37928	0.000469886	1.14033	down	-2.39725	1.59e-05	1.14408	down	3.77653	0.000139271	1.12512	up	C00327	Arginine biosynthesis(ko00220);;Metabolic pathways(ko01100);;Biosynthesis of secondary metabolites(ko01110);;Biosynthesis of amino acids(ko01230)	--	--	--	--	HMDB0000904	372-75-8	Organic compounds	Organic acids and derivatives	Carboxylic acids and derivatives	Amino acids, peptides, and analogues
POS_q203	Leucyl-Phenylalanine	Amino acids	Other	C15H22N2O3	1.46789e+06	1.39808e+06	1.65892e+06	4.50973e+06	4.64078e+06	5.03122e+06	5.26469e+06	5.45575e+06	5.81186e+06	1.86933	0.000243889	1.13959	up	-0.221253	0.0250151	0.99612	unchanged	-1.64808	0.000400521	1.12019	down	--	--	--	--	--	--	HMDB0013243	3063-05-06	Organic compounds	Organic acids and derivatives	Carboxylic acids and derivatives	Amino acids, peptides, and analogues
POS_q206	L-Glutamine	Amino acids	Other	C5H10N2O3	1.33857e+08	1.30855e+08	1.29348e+08	1.92028e+07	1.79097e+07	1.70895e+07	4.61443e+07	5.04161e+07	4.72053e+07	-1.4547	1.45e-06	1.14298	down	-1.4073	0.000312704	1.14253	down	2.862	8.71e-06	1.12642	up	C00064	Arginine biosynthesis(ko00220);;Purine metabolism(ko00230);;Pyrimidine metabolism(ko00240);;Alanine, aspartate and glutamate metabolism(ko00250);;D-Amino acid metabolism(ko00470);;Glyoxylate and dicarboxylate metabolism(ko00630);;Vitamin B6 metabolism(ko00750);;Nitrogen metabolism(ko00910);;Aminoacyl-tRNA biosynthesis(ko00970);;Metabolic pathways(ko01100);;Biosynthesis of amino acids(ko01230);;Nu…	--	--	--	--	HMDB0000641	56-85-9	Organic compounds	Organic acids and derivatives	Carboxylic acids and derivatives	Amino acids, peptides, and analogues
POS_q207	L-Histidine	Amino acids	Other	C6H9N3O2	2.05159e+07	2.21664e+07	2.08205e+07	7.06131e+06	6.2269e+06	6.4769e+06	9.7936e+06	1.09839e+07	1.07763e+07	-1.00901	0.000132252	1.13626	down	-0.674856	0.00159425	1.11967	down	1.68386	0.000160849	1.12343	up	C00135	Histidine metabolism(ko00340);;beta-Alanine metabolism(ko00410);;D-Amino acid metabolism(ko00470);;Aminoacyl-tRNA biosynthesis(ko00970);;Metabolic pathways(ko01100);;Biosynthesis of secondary metabolites(ko01110);;Biosynthesis of amino acids(ko01230);;ABC transporters(ko02010)	--	--	--	--	HMDB0000177	71-00-1	Organic compounds	Organic acids and derivatives	Carboxylic acids and derivatives	Amino acids, peptides, and analogues
POS_q208	L-Homoserine	Amino acids	Other	C4H9NO3	1.2082e+06	1.17255e+06	959071	377941	281490	301410	726199	614171	639642	-0.754263	0.0161978	1.07147	down	-1.04314	0.00176647	1.10972	down	1.7974	0.0045674	1.10279	up	C00263	Glycine, serine and threonine metabolism(ko00260);;Cysteine and methionine metabolism(ko00270);;Lysine biosynthesis(ko00300);;Sulfur metabolism(ko00920);;Metabolic pathways(ko01100);;Biosynthesis of secondary metabolites(ko01110);;Biosynthesis of amino acids(ko01230)	--	--	--	--	HMDB0000719	672-15-1	Organic compounds	Organic acids and derivatives	Carboxylic acids and derivatives	Amino acids, peptides, and analogues
POS_q212	L-Isoleucine	Amino acids	Other	C6H13NO2	6.50491e+07	6.62772e+07	7.0226e+07	0.000315994	3.68227e+07	3.40554e+07	4.03577e+07	4.02943e+07	3.8007e+07	-0.764333	0.000627668	1.13511	down	-0.743409	0.310618	0.639356	unchanged	1.50774	0.0642297	0.988356	unchanged	C00407	Valine, leucine and isoleucine degradation(ko00280);;Valine, leucine and isoleucine biosynthesis(ko00290);;Cyanoamino acid metabolism(ko00460);;Tropane, piperidine and pyridine alkaloid biosynthesis(ko00960);;Glucosinolate biosynthesis(ko00966);;Aminoacyl-tRNA biosynthesis(ko00970);;Metabolic pathways(ko01100);;Biosynthesis of secondary metabolites(ko01110);;2-Oxocarboxylic acid metabolism(ko0121…	LMFA01100047	Fatty Acyls [FA]	Fatty Acids and Conjugates [FA01]	Amino fatty acids [FA0110]	HMDB0000172	73-32-5	Organic compounds	Organic acids and derivatives	Carboxylic acids and derivatives	Amino acids, peptides, and analogues
POS_q213	L-Leucine	Amino acids	Other	C6H13NO2	4.58973e+07	5.33537e+07	4.73735e+07	4.35494e+07	4.39646e+07	4.58073e+07	4.19275e+07	4.06705e+07	4.12832e+07	-0.243169	0.0762809	0.977162	unchanged	0.10595	0.0273629	1.02741	up	0.137218	0.183741	0.76781	unchanged	C00123	Valine, leucine and isoleucine degradation(ko00280);;Valine, leucine and isoleucine biosynthesis(ko00290);;Glucosinolate biosynthesis(ko00966);;Aminoacyl-tRNA biosynthesis(ko00970);;Metabolic pathways(ko01100);;Biosynthesis of secondary metabolites(ko01110);;2-Oxocarboxylic acid metabolism(ko01210);;Biosynthesis of amino acids(ko01230);;ABC transporters(ko02010)	--	--	--	--	HMDB0000687	61-90-5	Organic compounds	Organic acids and derivatives	Carboxylic acids and derivatives	Amino acids, peptides, and analogues
POS_q215	L-Lysine	Amino acids	Other	C6H14N2O2	2.95464e+08	2.96452e+08	2.88049e+08	5.56225e+07	5.53744e+07	5.69041e+07	127647017	130014149	131406281	-1.17743	3.43e-05	1.1434	down	-1.21241	2.32e-05	1.1471	down	2.38984	7.92e-05	1.12651	up	C00047	Lysine biosynthesis(ko00300);;Lysine degradation(ko00310);;D-Amino acid metabolism(ko00470);;Biotin metabolism(ko00780);;Tropane, piperidine and pyridine alkaloid biosynthesis(ko00960);;Aminoacyl-tRNA biosynthesis(ko00970);;Metabolic pathways(ko01100);;Biosynthesis of secondary metabolites(ko01110);;2-Oxocarboxylic acid metabolism(ko01210);;Biosynthesis of amino acids(ko01230);;ABC transporters(k…	--	--	--	--	HMDB0000182	56-87-1	Organic compounds	Organic acids and derivatives	Carboxylic acids and derivatives	Amino acids, peptides, and analogues
POS_q216	L-Methionine-Dl-Sulfoximine	Amino acids	Other	C5H12N2O3S	2.20682e+06	1.41162e+06	1.98233e+06	1.13051e+06	917624	1.04161e+06	2.35923e+06	2.42942e+06	2.86999e+06	0.451461	0.0832048	0.879147	unchanged	-1.3096	0.00526918	1.11968	down	0.858138	0.0632665	0.972583	unchanged	C03510	--	--	--	--	--	--	15985-39-4	--	--	--	--
POS_q218	L-Nmma (Acetate)	Amino acids	Other	C9H20N4O4	2.05512e+06	1.93055e+06	1.85323e+06	261257	276228	377163	1.72928e+06	1.76539e+06	1.96923e+06	-0.095765	0.262457	0.628503	unchanged	-2.57864	0.000439788	1.14085	down	2.67441	7.75e-05	1.12283	up	--	--	--	--	--	--	HMDB0029416	53308-83-1	Organic compounds	Organic acids and derivatives	Carboxylic acids and derivatives	Amino acids, peptides, and analogues
POS_q220	L-Phenylalanine	Amino acids	Other	C9H11NO2	5.22925e+08	5.38146e+08	5.19404e+08	1.47177e+08	1.40658e+08	1.43738e+08	2.63617e+08	2.74375e+08	271461424	-0.965338	2.54e-05	1.1426	down	-0.907345	3.14e-05	1.14571	down	1.87268	5.83e-05	1.12624	up	C00079	Phenylalanine metabolism(ko00360);;Phenylalanine, tyrosine and tryptophan biosynthesis(ko00400);;Cyanoamino acid metabolism(ko00460);;D-Amino acid metabolism(ko00470);;Phenylpropanoid biosynthesis(ko00940);;Tropane, piperidine and pyridine alkaloid biosynthesis(ko00960);;Glucosinolate biosynthesis(ko00966);;Aminoacyl-tRNA biosynthesis(ko00970);;Biosynthesis of various alkaloids(ko00996);;Biosynth…	--	--	--	--	HMDB0000159	63-91-2	Organic compounds	Organic acids and derivatives	Carboxylic acids and derivatives	Amino acids, peptides, and analogues
POS_q223	L-Proline	Amino acids	Other	C5H9NO2	2.66552e+07	2.57435e+07	2.48057e+07	1.54131e+07	1.4451e+07	1.479e+07	1.72581e+08	1.7056e+08	168386623	2.72806	4.38e-06	1.14391	up	-3.51795	2.61e-05	1.14757	down	0.789891	0.000351349	1.11986	up	C00148	Arginine and proline metabolism(ko00330);;Carbapenem biosynthesis(ko00332);;D-Amino acid metabolism(ko00470);;Aminoacyl-tRNA biosynthesis(ko00970);;Metabolic pathways(ko01100);;Biosynthesis of secondary metabolites(ko01110);;Biosynthesis of amino acids(ko01230);;ABC transporters(ko02010)	--	--	--	--	HMDB0000162	147-85-3	Organic compounds	Organic acids and derivatives	Carboxylic acids and derivatives	Amino acids, peptides, and analogues
POS_q224	L-Tryptophan	Amino acids	Other	C11H12N2O2	7.50716e+07	7.88021e+07	7.95542e+07	4.99262e+07	5.18626e+07	4.72491e+07	3.9093e+07	4.16095e+07	4.28058e+07	-0.918368	4.77e-05	1.13882	down	0.271071	0.00872099	1.06354	up	0.647297	0.000128902	1.1164	up	C00078	Glycine, serine and threonine metabolism(ko00260);;Tryptophan metabolism(ko00380);;Phenylalanine, tyrosine and tryptophan biosynthesis(ko00400);;Indole alkaloid biosynthesis(ko00901);;Glucosinolate biosynthesis(ko00966);;Aminoacyl-tRNA biosynthesis(ko00970);;Biosynthesis of various alkaloids(ko00996);;Biosynthesis of various plant secondary metabolites(ko00999);;Metabolic pathways(ko01100);;Biosy…	--	--	--	--	HMDB0000929	73-22-3	Organic compounds	Organoheterocyclic compounds	Indoles and derivatives	Indolyl carboxylic acids and derivatives
POS_q234	Methionine Sulfoxide	Amino acids	Other	C5H11NO3S	2.54828e+06	2.57365e+06	2.37215e+06	391567	390415	323356	870472	958258	1.03061e+06	-1.39007	7.54e-05	1.13824	down	-1.3712	0.00171691	1.13024	down	2.76126	0.000255363	1.12457	up	--	--	--	--	--	--	HMDB0250776	62697-73-8	Organic compounds	Organic acids and derivatives	Carboxylic acids and derivatives	Amino acids, peptides, and analogues
POS_q252	N-Acetyl-L-Histidine	Amino acids	Other	C8H11N3O3	556855	463175	504496	358982	423193	400268	770169	842266	709124	0.606734	0.00665385	1.07844	up	-0.973324	0.00343844	1.11959	down	0.36659	0.0311259	0.97553	unchanged	C02997	--	--	--	--	--	HMDB0032055	2497-02-01	Organic compounds	Organic acids and derivatives	Carboxylic acids and derivatives	Amino acids, peptides, and analogues
POS_q253	N-Acetyl-L-Tyrosine	Amino acids	Other	C11H13NO4	480415	567992	479414	0.000315994	0.000315994	0.000315994	324751	490414	505824	-0.209856	0.367368	0.536121	unchanged	-30.376	0.0168885	1.10984	down	30.5859	0.00330726	1.11942	up	--	--	--	--	--	--	HMDB0000866	537-55-3	Organic compounds	Organic acids and derivatives	Carboxylic acids and derivatives	Amino acids, peptides, and analogues
POS_q259	Ng,Ng-Dimethylarginine Dihydrochloride	Amino acids	Other	C8H18N4O2	2.11198e+06	2.10308e+06	1.98903e+06	668081	576289	496651	1.30258e+06	1.37907e+06	1.29921e+06	-0.640139	0.00024741	1.13484	down	-1.19315	0.000866332	1.13503	down	1.83329	2.88e-05	1.12271	up	C03626	--	--	--	--	--	--	220805-22-1	--	--	--	--
POS_q262	N-Methylsarcosine	Amino acids	Other	C4H9NO2	3.38755e+07	3.19796e+07	3.2966e+07	2.40924e+07	2.23872e+07	7.71285e+06	3.30988e+07	3.461e+07	3.3009e+07	0.0274286	0.449376	0.442149	unchanged	-0.894156	0.0949694	0.951699	unchanged	0.866727	0.101932	0.921777	unchanged	C01026	Glycine, serine and threonine metabolism(ko00260);;Metabolic pathways(ko01100)	--	--	--	--	HMDB0000092	1118-68-9	Organic compounds	Organic acids and derivatives	Carboxylic acids and derivatives	Amino acids, peptides, and analogues
POS_q267	Nsc 16590	Amino acids	Other	C4H9NO2	1.04568e+07	1.0716e+07	1.12016e+07	2.11226e+06	2.43809e+06	8.12352e+06	1.10951e+07	1.18838e+07	1.13775e+07	0.0857261	0.106233	0.824779	unchanged	-1.43872	0.0638963	1.00835	unchanged	1.353	0.0763551	0.967072	unchanged	C03665	--	LMFA01100053	Fatty Acyls [FA]	Fatty Acids and Conjugates [FA01]	Amino fatty acids [FA0110]	HMDB0001906	62-57-7	Organic compounds	Organic acids and derivatives	Carboxylic acids and derivatives	Amino acids, peptides, and analogues
POS_q277	Phenylacetylglutamine	Amino acids	Other	C13H16N2O4	2.32984e+06	2.48111e+06	2.4186e+06	0.000315994	0.000315994	25579.1	0.000315994	0.000315994	0.000315994	-32.8283	0.000331499	1.14334	down	24.6855	0.42265	0.513057	unchanged	8.1428	0.00021043	1.12602	up	C04148	Phenylalanine metabolism(ko00360)	--	--	--	--	HMDB0006344	28047-15-6	Organic compounds	Organic acids and derivatives	Carboxylic acids and derivatives	Amino acids, peptides, and analogues
POS_q308	(S)-B-Aminoisobutyric Acid	Amino acids	Other	C4H9NO2	714000	802052	861207	320385	336402	356920	502278	564404	634393	-0.482853	0.0174933	1.01978	down	-0.746805	0.0204008	1.08464	down	1.22966	0.00618487	1.10621	up	C03284	Valine, leucine and isoleucine degradation(ko00280);;Metabolic pathways(ko01100)	LMFA01100050	Fatty Acyls [FA]	Fatty Acids and Conjugates [FA01]	Amino fatty acids [FA0110]	HMDB0002166	4249-19-8	Organic compounds	Organic acids and derivatives	Carboxylic acids and derivatives	Amino acids, peptides, and analogues
POS_q342	Γ-Glu-Phe	Amino acids	Other	C14H18N2O5	1.0379e+06	1.00358e+06	926714	665136	699372	700526	252519	0.000315994	183846	-2.76598	0.00291679	1.123	down	2.24256	0.0169058	1.10494	up	0.523421	0.00643426	1.09784	up	--	--	--	--	--	--	HMDB0000594	7432-24-8	Organic compounds	Organic acids and derivatives	Carboxylic acids and derivatives	Amino acids, peptides, and analogues
NEG_t126	L-Cystine	Amino acids	Other	C6H12N2O4S2	82066.8	78428.3	78471	47684.1	55457.3	50853.7	46062.2	40714.5	44550.1	-0.863644	9.31e-05	1.1371	down	0.229722	0.0585811	0.926822	unchanged	0.633922	0.00145108	1.10897	up	C00491	Cysteine and methionine metabolism(ko00270);;Metabolic pathways(ko01100);;ABC transporters(ko02010)	--	--	--	--	HMDB0000192	56-89-3	Organic compounds	Organic acids and derivatives	Carboxylic acids and derivatives	Amino acids, peptides, and analogues
POS_t19	N-Ribosylhistidine	Amino acids	Other	C11H17N3O6	203.881	220.559	222.993	843.321	926.918	981.413	143.759	146.867	171.603	-0.486123	0.00644978	1.08142	down	2.57362	0.00187845	1.14112	up	-2.0875	0.00274204	1.11926	down	--	--	--	--	--	--	HMDB0002089	98379-91-0	Organic compounds	Organic acids and derivatives	Carboxylic acids and derivatives	Amino acids, peptides, and analogues
POS_t20	Aspartylglycosamine	Amino acids	Other	C12H21N3O8	1597.63	1689.98	1716.04	1148.43	1229.02	1306.98	1790.02	1591.49	1610.69	-0.00330587	0.961265	0.0301285	unchanged	-0.438231	0.00661169	1.08056	down	0.441537	0.00203998	1.08939	up	--	--	--	--	--	--	HMDB0000489	2776-93-4	Organic compounds	Organic oxygen compounds	Organooxygen compounds	Carbohydrates and carbohydrate conjugates
NEG_q166	Glycyl-L-Leucine	Amino acids	Peptides	C8H16N2O3	36296.9	35938	37936.5	101878	102491	132949	401431	436358	433642	3.52863	0.000812502	1.14219	up	-1.91427	3.57e-05	1.14228	down	-1.61436	0.0175708	1.08744	down	C02155	--	--	--	--	--	HMDB0000759	869-19-2	Organic compounds	Organic acids and derivatives	Carboxylic acids and derivatives	Amino acids, peptides, and analogues
NEG_q340	Γ-L-Glutamyl-L-Alanine	Amino acids	Peptides	C8H14N2O5	346729	316701	228561	15106.4	39459.6	30022.5	0.000315994	0.000315994	0.000315994	-29.8095	0.0139273	1.11287	down	26.411	0.0577891	1.02556	unchanged	3.3985	0.0141521	1.08829	up	--	--	--	--	--	--	HMDB0006248	5875-41-2	Organic compounds	Organic acids and derivatives	Carboxylic acids and derivatives	Amino acids, peptides, and analogues
POS_q84	Aurantiamide Acetate	Amino acids	Peptides	C27H28N2O4	20714.6	89924.1	26001.6	175272	171284	103238	20880.9	14443.2	624.411	-1.92638	0.267299	0.673761	unchanged	3.64526	0.0219632	1.08338	up	-1.71888	0.0319326	0.958375	unchanged	--	--	--	--	--	--	--	56121-42-7	--	--	--	--
POS_q126	Dl-3-Phenylalanine	Amino acids	Peptides	C9H11NO2	4.81251e+08	4.74991e+08	4.5901e+08	1.25114e+08	1.21069e+08	1.20324e+08	2.23584e+08	2.36591e+08	2.3388e+08	-1.02794	3.7e-05	1.14175	down	-0.921208	0.000372161	1.14427	down	1.94914	0.000195371	1.12595	up	C02057	--	--	--	--	--	--	150-30-1	--	--	--	--
POS_q159	Glutathione Oxidized	Amino acids	Peptides	C20H32N6O12S2	2.38251e+06	2.42586e+06	2.54684e+06	237777	270128	235516	467757	494675	493356	-2.33697	0.000440456	1.14263	down	-0.969548	0.000109797	1.13952	down	3.30652	0.000276437	1.12562	up	C00127	Glutathione metabolism(ko00480);;Metabolic pathways(ko01100);;Biosynthesis of cofactors(ko01240)	--	--	--	--	HMDB0003337	27025-41-8	Organic compounds	Organic acids and derivatives	Carboxylic acids and derivatives	Amino acids, peptides, and analogues
POS_q165	H-Asp-Phe-Oh	Amino acids	Peptides	C13H16N2O5	161445	178555	168441	222627	249526	266065	146305	135232	182053	-0.133233	0.405135	0.511031	unchanged	0.671198	0.00874307	1.06037	up	-0.537965	0.0160545	1.06165	down	--	--	--	--	--	--	HMDB0000706	13433-09-5	Organic compounds	Organic acids and derivatives	Carboxylic acids and derivatives	Amino acids, peptides, and analogues
POS_q169	H-Leu-Val-Oh	Amino acids	Peptides	C11H22N2O3	717422	709166	716138	3.04494e+06	3.01509e+06	3.19672e+06	2.78295e+06	2.86188e+06	2.65416e+06	1.95349	0.000852911	1.14212	up	0.15757	0.0182718	1.01907	up	-2.11106	0.000548777	1.12553	down	--	--	--	--	--	--	--	13588-95-9	--	--	--	--
POS_q174	H-Val-Ala-Oh	Amino acids	Peptides	C8H16N2O3	225021	244629	226511	417511	399105	387588	647885	529627	645682	1.38897	0.0092362	1.11951	up	-0.598388	0.0291031	1.07	down	-0.790585	0.000175237	1.11785	down	--	--	--	--	--	--	HMDB0029120	27493-61-4	Organic compounds	Organic acids and derivatives	Carboxylic acids and derivatives	Amino acids, peptides, and analogues
POS_q193	L-Alanyl-L-Leucine	Amino acids	Peptides	C9H18N2O3	699615	735349	668921	2.81662e+06	2.92758e+06	2.80925e+06	2.59724e+06	2.61386e+06	2.52153e+06	1.8779	2.84e-06	1.14334	up	0.145548	0.00581575	1.08387	up	-2.02345	2.05e-05	1.12588	down	--	--	--	--	--	--	HMDB0028691	3303-34-2	Organic compounds	Organic acids and derivatives	Carboxylic acids and derivatives	Amino acids, peptides, and analogues
POS_q221	L-Phenylalanyl-L-Leucine	Amino acids	Peptides	C15H22N2O3	439051	843093	1.00417e+06	3.83323e+06	4.39933e+06	3.83463e+06	1.60714e+06	1.65084e+06	1.58165e+06	1.08187	0.0352368	1.06307	up	1.31812	0.00562237	1.13383	up	-2.39999	0.000224184	1.11345	down	--	--	--	--	--	--	--	3303-55-7	--	--	--	--
POS_q222	L-Phenylalanyl-L-Tryptophan	Amino acids	Peptides	C20H21N3O3	1.95413e+06	2.23388e+06	2.2181e+06	2.62131e+06	2.59252e+06	2.67885e+06	2.31132e+06	2.29384e+06	2.22077e+06	0.0915771	0.259275	0.67907	unchanged	0.209489	0.000723289	1.12278	up	-0.301066	0.024978	1.05322	down	--	--	--	--	--	--	HMDB0029006	24587-41-5	Organic compounds	Organic acids and derivatives	Carboxylic acids and derivatives	Amino acids, peptides, and analogues
POS_q227	L-Valyl-L-Phenylalanine	Amino acids	Peptides	C14H20N2O3	0.000315994	281402	0.000315994	688030	688756	752310	667439	854612	738402	3.00591	0.00730179	1.08684	up	-0.0863719	0.516578	0.401929	unchanged	-2.91954	0.0183384	1.07545	down	--	--	--	--	--	--	HMDB0029134	3918-92-1	Organic compounds	Organic acids and derivatives	Carboxylic acids and derivatives	Amino acids, peptides, and analogues
POS_q305	(S)-2-((S)-2-Amino-4-Methylpentanamido)-4-Methylpentanoic Acid	Amino acids	Peptides	C12H24N2O3	1.61386e+06	1.71597e+06	1.76128e+06	4.85876e+06	4.58011e+06	4.86615e+06	5.00912e+06	5.41719e+06	5.54351e+06	1.6493	0.00105768	1.13928	up	-0.158828	0.0539295	0.952205	unchanged	-1.49047	0.000132732	1.12428	down	--	--	--	--	--	--	HMDB0028933	3303-31-9	Organic compounds	Organic acids and derivatives	Carboxylic acids and derivatives	Amino acids, peptides, and analogues
POS_q307	Sarcosine	Amino acids	Peptides	C3H7NO2	1.45809e+06	1.21754e+06	1.44653e+06	1.18951e+06	1.12558e+06	1.09537e+06	1.79622e+06	1.7841e+06	1.81059e+06	0.387128	0.0316019	1.07223	up	-0.660562	0.00090741	1.14337	down	0.273434	0.0805659	0.922587	unchanged	C00213	Glycine, serine and threonine metabolism(ko00260);;Arginine and proline metabolism(ko00330);;Metabolic pathways(ko01100)	--	--	--	--	HMDB0000271	107-97-1	Organic compounds	Organic acids and derivatives	Carboxylic acids and derivatives	Amino acids, peptides, and analogues
NEG_q297	Salicylamide	Phenylpropanoids	Phenylpropanols	C7H7NO2	32721.8	67535.9	0.000315994	55765.9	34312.4	0.000315994	0.000315994	115826	112464	1.18715	0.392246	0.51093	unchanged	-1.34161	0.354632	0.558057	unchanged	0.15446	0.900289	0.0751767	unchanged	--	--	--	--	--	--	HMDB0015687	65-45-2	Organic compounds	Benzenoids	Phenols	1-hydroxy-4-unsubstituted benzenoids
POS_q26	2-Phenylethylamine	Phenylpropanoids	Phenylpropanols	C8H11N	1.29304e+08	1.28144e+08	1.26242e+08	618697	675591	561704	6.34812e+07	6.51289e+07	6.58201e+07	-0.98069	1.22e-06	1.14337	down	-6.71092	0.000113041	1.14743	down	7.69161	4.81e-05	1.12669	up	C05332	Phenylalanine metabolism(ko00360);;Metabolic pathways(ko01100)	--	--	--	--	HMDB0012275	64-04-0	Organic compounds	Benzenoids	Benzene and substituted derivatives	Phenethylamines
POS_t27	Cyclohexanecarboxylic acid, 3-[[3-(3,4-dihydroxyphenyl)-1-oxo-2-propen-1-yl]oxy]-1,4-dihydroxy-5-[[3-(4-hydroxyphenyl)-1-oxo-2-propen-1-yl]oxy]-, (1R,3R,4S,5R)-	Phenylpropanoids	Phenylpropanols	C25H24O11	44.9972	99.0242	92.7481	132.559	140.523	129.987	311.791	301.678	330.55	1.99533	0.00127815	1.12946	up	-1.22779	0.00071737	1.14195	down	-0.767545	0.0784351	0.954986	unchanged	--	--	--	--	--	--	--	921765-60-8	--	--	--	--
NEG_q37	3,4,5-Trimethoxycinnamic Acid	Phenylpropanoids	Simple Phenylpropanols	C12H14O5	57013.3	66967.7	74410.6	0.000315994	0.000315994	0.000315994	0.000315994	0.000315994	2490.92	-6.31553	0.00493932	1.13036	down	-21.3253	0.42265	0.512995	unchanged	27.6408	0.00575731	1.11392	up	--	--	--	--	--	--	HMDB0002511	90-50-6	Organic compounds	Phenylpropanoids and polyketides	Cinnamic acids and derivatives	Hydroxycinnamic acids and derivatives
NEG_q41	3,4-Dimethoxycinnamic Acid	Phenylpropanoids	Simple Phenylpropanols	C11H12O4	290278	483722	436594	130660	0.000315994	222443	249101	0.000315994	366101	-0.976582	0.201937	0.71967	unchanged	-0.800972	0.533467	0.376614	unchanged	1.77755	0.0307425	0.962572	unchanged	--	--	--	--	--	--	HMDB0034315	2316-26-9	Organic compounds	Phenylpropanoids and polyketides	Cinnamic acids and derivatives	Hydroxycinnamic acids and derivatives
NEG_q96	Caffeic Acid Phenethyl Ester	Phenylpropanoids	Simple Phenylpropanols	C17H16O4	120890	149935	112281	46372	50090.9	41638.9	84209.3	106330	77176.6	-0.517042	0.0593632	0.916111	unchanged	-0.954971	0.0313625	1.0574	down	1.47201	0.0155512	1.08366	up	C10484	--	--	--	--	--	HMDB0302344	104594-70-9	Organic compounds	Phenylpropanoids and polyketides	Cinnamic acids and derivatives	Hydroxycinnamic acids and derivatives
POS_q22	2-Methoxycinnamaldehyde	Phenylpropanoids	Simple Phenylpropanols	C10H10O2	1.2696e+07	8.24427e+06	6.92927e+06	2.12738e+06	1.65408e+06	1.84387e+06	1.18821e+06	3.42156e+06	2.50377e+06	-1.97005	0.0446839	1.00749	down	-0.338629	0.52644	0.402399	unchanged	2.30868	0.0503571	1.01894	unchanged	--	--	--	--	--	--	HMDB0033830	1504-74-1	Organic compounds	Phenylpropanoids and polyketides	Cinnamaldehydes	--
POS_q100	Cinnamyl Alcohol	Phenylpropanoids	Simple Phenylpropanols	C9H10O	160834	0.000315994	194283	30620.9	35460.1	46583.6	220688	235989	239110	0.970351	0.197824	0.78471	unchanged	-2.62661	1.66e-05	1.14439	down	1.65626	0.309871	0.628073	unchanged	C02394	Biosynthesis of secondary metabolites(ko01110)	--	--	--	--	HMDB0029697	104-54-1	Organic compounds	Phenylpropanoids and polyketides	Cinnamyl alcohols	--
NEG_q49	3-O-Feruloylquinic Acid	Phenylpropanoids	Other	C17H20O9	2.5146e+07	2.55659e+07	2.46152e+07	0.000315994	0.000315994	0.000315994	5.39533e+06	5.60435e+06	5.39285e+06	-2.20013	8.35e-05	1.14362	down	-34.0094	0.000164486	1.14733	down	36.2095	0.000119984	1.12653	up	C02572	--	--	--	--	--	HMDB0030669	1899-29-2	Organic compounds	Organic oxygen compounds	Organooxygen compounds	Alcohols and polyols
NEG_q64	5-Feruloylquinic Acid	Phenylpropanoids	Other	C17H20O9	1.54511e+07	1.48272e+07	1.59632e+07	0.000315994	0.000315994	0.000315994	3.43891e+06	3.38616e+06	3.26824e+06	-2.19578	0.000576608	1.14237	down	-33.3098	0.000224786	1.1472	down	35.5055	0.000453758	1.12576	up	--	--	--	--	--	--	HMDB0240478	40242-06-6	Organic compounds	Organic oxygen compounds	Organooxygen compounds	Carbohydrates and carbohydrate conjugates
NEG_q106	Coniferaldehyde	Phenylpropanoids	Other	C10H10O3	0.000315994	62185.5	0.000315994	831676	1.00328e+06	848749	642298	658287	617570	4.947	8.28e-05	1.14072	up	0.484504	0.0376563	1.05158	up	-5.4315	0.00144954	1.11677	down	C02666	Phenylpropanoid biosynthesis(ko00940);;Metabolic pathways(ko01100);;Biosynthesis of secondary metabolites(ko01110)	--	--	--	--	HMDB0141782	458-36-6	Organic compounds	Benzenoids	Phenols	Methoxyphenols
NEG_q107	Cryptochlorogenic Acid	Phenylpropanoids	Other	C16H18O9	2.53344e+06	2.63085e+06	2.77208e+06	0.000315994	0.000315994	0.000315994	925139	925827	985458	-1.4844	0.000795096	1.14001	down	-31.4785	0.000446843	1.14667	down	32.9629	0.000685043	1.12525	up	--	--	--	--	--	--	HMDB0030653	905-99-7	Organic compounds	Organic oxygen compounds	Organooxygen compounds	Alcohols and polyols
NEG_q148	(E)-Methyl 4-Coumarate	Phenylpropanoids	Other	C10H10O3	44854.8	38523.2	62514.2	229269	266235	233205	44468.3	28172.9	47429.1	-0.281022	0.410802	0.478611	unchanged	2.60146	0.00061878	1.13823	up	-2.32044	0.000445804	1.11562	down	--	--	--	--	--	--	--	19367-38-5	--	--	--	--
NEG_q154	Eugenol	Phenylpropanoids	Other	C10H12O2	224386	218238	198899	464484	433755	415693	1.4051e+06	1.41554e+06	1.34632e+06	2.69942	7.59e-05	1.14324	up	-1.66511	1.27e-05	1.14603	down	-1.03432	0.000718866	1.11529	down	C10453	Phenylpropanoid biosynthesis(ko00940)	--	--	--	--	HMDB0005809	97-53-0	Organic compounds	Benzenoids	Phenols	Methoxyphenols
NEG_q318	Trans-3,4-Methylenedioxycinnamyl Alcohol	Phenylpropanoids	Other	C10H10O3	43676	54990.9	55052.3	297084	289775	331684	44574.1	55983.1	47181.5	-0.0572494	0.717019	0.218512	unchanged	2.6363	0.00142044	1.1415	up	-2.57905	0.00129713	1.12057	down	--	--	--	--	--	--	--	58095-76-4	--	--	--	--
NEG_q320	Trans-Caffeic Acid	Phenylpropanoids	Other	C9H8O4	1.62865e+07	1.73567e+07	1.72541e+07	1.48682e+07	5.35374e+06	5.51101e+06	9.2232e+07	4.9595e+07	8.89809e+07	2.18103	0.0483655	1.04047	up	-3.165	0.0324913	1.06141	down	0.983969	0.114898	0.899086	unchanged	--	--	--	--	--	--	HMDB0001964	501-16-6	Organic compounds	Phenylpropanoids and polyketides	Cinnamic acids and derivatives	Hydroxycinnamic acids and derivatives
POS_q39	3-Methoxy-4,5-Methylenedioxycinnamaldehyde	Phenylpropanoids	Other	C11H10O4	3.68914e+06	3.65648e+06	4.08487e+06	0.000315994	0.000315994	0.000315994	1.91196e+07	2.1717e+07	2.15861e+07	2.44918	0.0019745	1.13835	up	-35.9384	0.00164454	1.14393	down	33.4892	0.00130313	1.12385	up	--	--	--	--	--	--	HMDB0035303	74683-19-5	Organic compounds	Organoheterocyclic compounds	Benzodioxoles	--
POS_q103	Coniferyl Ferulate	Phenylpropanoids	Other	C20H20O6	53115733	5.46469e+07	5.09828e+07	6.32771e+07	6.30271e+07	6.9192e+07	3.12015e+07	3.51243e+07	2.89423e+07	-0.73665	0.00148383	1.12228	down	1.03707	0.000264613	1.13289	up	-0.300425	0.0122401	1.05608	down	C17855	--	--	--	--	--	HMDB0250437	63644-62-2	Organic compounds	Phenylpropanoids and polyketides	Cinnamic acids and derivatives	Hydroxycinnamic acids and derivatives
POS_q321	Syringylpropane	Phenylpropanoids	Other	C11H16O3	1.27409e+06	1.1404e+06	1.17883e+06	303593	302492	279596	2.56381e+07	2.21686e+07	2.18679e+07	4.27724	0.00297679	1.13724	up	-6.2977	0.00277093	1.14139	down	2.02046	0.00137839	1.12227	up	--	--	--	--	--	--	HMDB0036226	6766-82-1	Organic compounds	Benzenoids	Phenols	Methoxyphenols
NEG_t85	Erigeside I	Phenylpropanoids	Other	C20H20O11	43284.9	42215.5	43210.6	5463.66	5279.1	4645.45	7218.64	8355.3	7434.09	-2.48393	2.25e-07	1.14366	down	-0.580312	0.00554235	1.08768	down	3.06424	3.4e-07	1.1265	up	--	--	--	--	--	--	--	224824-74-2	--	--	--	--
POS_t106	Clerodenoside A	Phenylpropanoids	Other	C35H44O17	1388.39	1464.49	1517.9	298.691	242.388	370.43	398.054	342.886	359.066	-1.99038	0.000221535	1.14089	down	-0.271181	0.226622	0.703698	unchanged	2.26156	2.6e-05	1.12208	up	--	--	--	--	--	--	--	164022-75-7	--	--	--	--
NEG_q149	(E)-N-Caffeoylputrescine	Phenylpropanoids	Cinnamic Acids And Derivatives	C13H18N2O3	118646	125919	112001	0.000315994	0.000315994	0.000315994	17236.3	17604.9	21515.4	-2.66151	0.000586953	1.14	down	-25.8252	0.0052695	1.13566	down	28.4867	0.00114158	1.12425	up	--	--	--	--	--	--	HMDB0029876	29554-26-5	Organic compounds	Benzenoids	Phenols	Benzenediols
POS_q303	Rosmarinic Acid-1	Phenylpropanoids	Cinnamic Acids And Derivatives	C18H16O8	1.79352e+06	1.25564e+06	1.61553e+06	1.54266e+06	1.21631e+06	1.24344e+06	1.15909e+06	1.54833e+06	2.16679e+06	0.0633909	0.84716	0.119208	unchanged	-0.284301	0.431881	0.485042	unchanged	0.22091	0.318173	0.566295	unchanged	C01850	Tyrosine metabolism(ko00350);;Metabolic pathways(ko01100)	--	--	--	--	--	537-15-5	--	--	--	--
NEG_q53	4-(3,4-Dihydroxyphenyl)-2-Butanone	Polyphenols	Phenols	C10H12O3	11336.8	9026.46	9639.76	16753.8	9989.72	24666.1	15399.8	26530.6	9939.69	0.789795	0.272807	0.680185	unchanged	-0.0128634	0.982223	0.0140456	unchanged	-0.776931	0.2324	0.720053	unchanged	--	--	--	--	--	--	--	61152-62-3	--	--	--	--
NEG_q281	Pyrogallol	Polyphenols	Phenols	C6H6O3	41905.9	42821.6	43714.7	131835	132567	125788	94069.8	89158.4	94716.2	1.11368	0.000540279	1.14102	up	0.48938	0.000221458	1.13534	up	-1.60306	0.000317265	1.12536	down	C01108	--	--	--	--	--	HMDB0013674	87-66-1	Organic compounds	Benzenoids	Phenols	Benzenetriols and derivatives
POS_q55	[6]-Shogaol	Polyphenols	Phenols	C17H24O3	175800	100249	149172	72581.3	40678.9	53687.9	104021	161160	108733	-0.185509	0.584615	0.326429	unchanged	-1.16331	0.0445429	0.986505	unchanged	1.34881	0.0444006	0.984054	unchanged	C10494	--	--	--	--	--	--	555-66-8	--	--	--	--
POS_t50	3-O-Sulfogalactosylceramide (d18:1/24:0)	Polyphenols	Phenols	C48H93NO11S	78062.9	12003.7	56955.4	6093.19	3665.16	2581.23	19078.4	27660.6	23401	-1.06772	0.318334	0.625257	unchanged	-2.50694	0.00802913	1.10553	down	3.57467	0.147289	0.850332	unchanged	--	--	--	--	--	--	HMDB0000024	151122-71-3	Organic compounds	Benzenoids	Phenols	Methoxyphenols
NEG_q57	4-Hydroxyacetophenone	Polyphenols	Monophenols	C8H8O2	799505	861646	890530	189342	216835	202482	1.14266e+06	1.11528e+06	1.24008e+06	0.455093	0.00354032	1.09752	up	-2.52283	0.00103195	1.14399	down	2.06774	0.000800016	1.12262	up	C10700	Metabolic pathways(ko01100)	--	--	--	--	--	99-93-4	--	--	--	--
NEG_q58	4-Hydroxybenzoic Acid	Polyphenols	Monophenols	C7H6O3	2.15732e+07	2.0443e+07	2.02983e+07	6.25624e+06	7.03648e+06	7.32922e+06	8.30241e+06	8.42256e+06	8.47535e+06	-1.30612	0.000901428	1.14164	down	-0.289263	0.0383957	1.0562	down	1.59539	1.73e-05	1.12375	up	C00156	Ubiquinone and other terpenoid-quinone biosynthesis(ko00130);;Folate biosynthesis(ko00790);;Metabolic pathways(ko01100);;Biosynthesis of secondary metabolites(ko01110);;Biosynthesis of cofactors(ko01240)	--	--	--	--	HMDB0000500	99-96-7	Organic compounds	Benzenoids	Benzene and substituted derivatives	Benzoic acids and derivatives
NEG_q174	Homovanillyl Alcohol	Polyphenols	Monophenols	C9H12O3	93659.8	121774	118385	767487	808290	865324	383569	315129	379068	1.69091	0.0033026	1.12355	up	1.17949	0.000316374	1.1336	up	-2.8704	0.000691751	1.12275	down	--	--	--	--	--	--	HMDB0038925	2380-78-1	Organic compounds	Benzenoids	Phenols	Methoxyphenols
NEG_q229	Methyl 4-Hydroxyphenylacetate	Polyphenols	Monophenols	C9H10O3	6.48178e+06	6.9871e+06	7.21855e+06	3.97058e+06	3.73554e+06	4.01049e+06	3.65462e+06	3.81519e+06	4.0101e+06	-0.849642	0.00133338	1.1303	down	0.0294433	0.588244	0.324328	unchanged	0.820198	0.00200864	1.11322	up	--	--	--	--	--	--	--	14199-15-6	--	--	--	--
NEG_q232	Methyl Paraben	Polyphenols	Monophenols	C8H8O3	192930	199476	235769	88123.3	93458.3	117762	166504	158326	0.000315994	-0.951477	0.197917	0.768142	unchanged	-0.117887	0.890648	0.088786	unchanged	1.06936	0.00379243	1.08084	up	--	--	--	--	--	--	HMDB0032572	99-76-3	Organic compounds	Benzenoids	Benzene and substituted derivatives	Benzoic acids and derivatives
NEG_q278	Pterostilbene	Polyphenols	Monophenols	C16H16O3	0.000315994	0.000315994	0.000315994	0.000315994	8330.04	0.000315994	367231	387103	379295	30.1554	0.000233909	1.14357	up	-7.08841	1.63e-05	1.14703	down	-23.067	0.42265	0.503326	unchanged	C10287	Stilbenoid, diarylheptanoid and gingerol biosynthesis(ko00945);;Biosynthesis of secondary metabolites(ko01110)	LMPK13090015	Polyketides [PK]	Aromatic polyketides [PK13]	Diphenyl ethers, biphenyls, dibenzyls and stilbenes [PK1309]	HMDB0130987	537-42-8	--	--	--	--
NEG_q285	Raspberry Ketone	Polyphenols	Monophenols	C10H12O2	162840	150841	173311	0.000315994	420912	391908	1.03406e+06	1.16715e+06	1.17882e+06	2.79506	0.00195834	1.13874	up	-2.05603	0.0161278	1.08806	down	-0.739037	0.507639	0.417465	unchanged	--	--	--	--	--	--	HMDB0033723	5471-51-2	Organic compounds	Benzenoids	Phenols	1-hydroxy-2-unsubstituted benzenoids
NEG_q336	Α-Arbutin	Polyphenols	Monophenols	C12H16O7	265140	273305	265101	48390.2	44981.6	63511.9	11500	15819.3	10730.1	-4.40043	2.01e-06	1.14375	down	2.04375	0.0147139	1.09968	up	2.35669	7.74e-05	1.12487	up	C12079	--	--	--	--	--	--	84380-01-8	--	--	--	--
POS_q333	Tyramine (Hydrochloride)	Polyphenols	Monophenols	C8H12ClNO	7.95642e+07	8.1052e+07	8.26546e+07	2.13959e+06	2.22432e+06	2.2446e+06	1.58441e+07	1.64525e+07	1.67429e+07	-2.31055	6e-05	1.14363	down	-2.89155	0.000292518	1.14688	down	5.20209	0.000125562	1.12651	up	--	--	--	--	--	--	--	60-19-5	--	--	--	--
NEG_t133	4-hydroxystyrene	Polyphenols	Phenolic Acids	C8H8O	12503	12516.6	12294.2	3104.8	3341.46	3466.93	15634.5	14555.3	16061.4	0.309786	0.0197256	1.09438	up	-2.22207	0.000809245	1.14439	down	1.91228	1.1e-06	1.12637	up	C05627	Phenylpropanoid biosynthesis(ko00940);;Biosynthesis of secondary metabolites(ko01110)	--	--	--	--	HMDB0004072	2628-17-3	Organic compounds	Benzenoids	Benzene and substituted derivatives	Styrenes
NEG_t139	Phelligridin A	Polyphenols	Phenolic Acids	C13H8O6	34515.8	35024.4	35750.4	47883.9	50693.6	51014.7	25914.6	22931.7	24734	-0.516986	0.00254375	1.12651	down	1.02365	4.97e-05	1.14155	up	-0.50666	0.00191005	1.11534	down	--	--	--	--	--	--	--	--	--	--	--	--
NEG_t30	1-O-Cinnamoyl-β-D-glucose	Polyphenols	Phenolic Acids	C15H18O7	2550.35	2787.15	2811.04	1804.62	2006.12	2004.79	1137.43	1118.37	1143.99	-1.26109	0.00256632	1.13778	down	0.774463	0.00629324	1.13201	up	0.486631	0.00224242	1.08669	up	--	--	--	--	--	--	HMDB0030293	40004-96-4	Organic compounds	Phenylpropanoids and polyketides	Cinnamic acids and derivatives	Cinnamic acid esters
NEG_t41	Idescarpin	Polyphenols	Phenolic Acids	C20H24O11	14988.4	15611.2	15322.7	194418	204171	206487	11352.3	11141.1	11696.9	-0.425604	9.26e-05	1.13544	down	4.14546	0.000368699	1.14685	up	-3.71985	0.000382305	1.12588	down	--	--	--	--	--	--	--	--	--	--	--	--
NEG_t48	5,7-Dihydroxy-1(3H)-isobenzofuranone	Polyphenols	Phenolic Acids	C8H6O4	138.796	139.574	144.066	145.895	154.913	157.558	136.144	125.855	134.194	-0.0925293	0.0906668	0.887708	unchanged	0.210296	0.012238	1.04395	up	-0.117767	0.058727	0.944384	unchanged	--	--	--	--	--	--	--	27979-58-4	--	--	--	--
NEG_t92	2,5-Dihydroxybenzoic acid O-glucoside	Polyphenols	Phenolic Acids	C13H16O9	1082.53	1074.89	968.079	30950.9	34699.5	32289.7	11999	12288.6	12108.6	3.54162	3.51e-06	1.14395	up	1.42812	0.00271252	1.14122	up	-4.96974	0.00118869	1.12404	down	--	--	--	--	--	--	--	23445-11-6	--	--	--	--
NEG_q13	2,3,5,4'-Tetrahydroxystilbene 2-O-Β-D-Glucoside	Polyphenols	Other	C20H22O9	0.000315994	0.000315994	0.000315994	0.000315994	0.000315994	0.000315994	2.39353e+06	2.51048e+06	2.64543e+06	32.8908	0.000835358	1.1422	up	-32.8908	0.000835358	1.14577	down	0	1	0	unchanged	--	--	--	--	--	--	HMDB0242609	82373-94-2	Organic compounds	Phenylpropanoids and polyketides	Stilbenes	Stilbene glycosides
NEG_q18	2,4-Dihydroxybenzoic Acid	Polyphenols	Other	C7H6O4	3.45582e+06	3.71936e+06	3.84819e+06	4.64348e+06	4.57567e+06	4.47565e+06	2.94003e+06	3.0097e+06	2.93326e+06	-0.311448	0.0213597	1.08619	down	0.624511	9.89e-05	1.14506	up	-0.313063	0.00813894	1.0847	down	--	--	--	--	--	--	HMDB0029666	89-86-1	Organic compounds	Benzenoids	Benzene and substituted derivatives	Benzoic acids and derivatives
NEG_q22	2,6-Dihydroxybenzoic Acid	Polyphenols	Other	C7H6O4	4.13033e+06	4.39435e+06	4.5588e+06	5.68439e+06	5.64015e+06	5.7751e+06	3.30551e+06	3.49931e+06	3.49513e+06	-0.34511	0.00716252	1.09517	down	0.731329	3.44e-05	1.14518	up	-0.386219	0.0049112	1.10586	down	C21298	--	--	--	--	--	HMDB0013676	303-07-1	Organic compounds	Benzenoids	Benzene and substituted derivatives	Benzoic acids and derivatives
NEG_q39	3',4'-Dihydroxyacetophenone	Polyphenols	Other	C8H8O3	64866.6	71691.9	94085.4	78162.9	89827.6	85741.3	0.000315994	0.000315994	77042.1	-1.58195	0.175436	0.784865	unchanged	1.71959	0.14655	0.861944	unchanged	-0.137637	0.484176	0.42435	unchanged	C10675	--	--	--	--	--	HMDB0029661	1197-09-7	Organic compounds	Organic oxygen compounds	Organooxygen compounds	Carbonyl compounds
NEG_q157	Gallic Acid	Polyphenols	Other	C7H6O5	898746	899775	912842	2.37883e+06	1.90022e+06	2.23263e+06	2.25424e+06	2.40691e+06	2.52798e+06	1.4068	0.00272955	1.1377	up	-0.142786	0.254422	0.655815	unchanged	-1.26401	0.0122004	1.09979	down	C01424	Biosynthesis of various plant secondary metabolites(ko00999)	--	--	--	--	HMDB0005807	149-91-7	Organic compounds	Benzenoids	Benzene and substituted derivatives	Benzoic acids and derivatives
NEG_q158	Gallic Acid (Hydrate)	Polyphenols	Other	C7H8O6	643272	626059	723956	1.71063e+06	1.5542e+06	1.69014e+06	1.7832e+06	1.77337e+06	1.94559e+06	1.46485	0.000299285	1.13742	up	-0.151123	0.0712344	0.88963	unchanged	-1.31373	0.000233909	1.11929	down	--	--	--	--	--	--	--	5995-86-8	--	--	--	--
NEG_q167	Gossypol	Polyphenols	Other	C30H30O8	1.63064e+06	1.74868e+06	1.44994e+06	2.15821e+06	1.62954e+06	1.79971e+06	991141	974684	865133	-0.770513	0.00757342	1.09981	down	0.980899	0.0220632	1.08315	up	-0.210387	0.247867	0.651778	unchanged	C07667	Sesquiterpenoid and triterpenoid biosynthesis(ko00909);;Biosynthesis of secondary metabolites(ko01110)	LMPR0103330002	Prenol Lipids [PR]	Isoprenoids [PR01]	C15 isoprenoids (sesquiterpenes) [PR0103]	HMDB0040723	303-45-7	Organic compounds	Lipids and lipid-like molecules	Prenol lipids	Sesquiterpenoids
NEG_q168	Gossypol (Acetic Acid)	Polyphenols	Other	C32H34O10	2.32251e+06	2.08265e+06	2.22528e+06	2.68934e+06	2.34666e+06	2.31336e+06	1.26661e+06	1.51444e+06	1.1307e+06	-0.761292	0.00446388	1.0983	down	0.909806	0.00227009	1.10305	up	-0.148514	0.17696	0.736589	unchanged	--	--	--	--	--	--	HMDB0040723	12542-36-8	Organic compounds	Lipids and lipid-like molecules	Prenol lipids	Sesquiterpenoids
NEG_q180	Hydroxytyrosol	Polyphenols	Other	C8H10O3	2.35546e+06	2.41196e+06	2.52797e+06	57474.9	35692.1	36893.7	110835	116663	118578	-4.39783	0.000468519	1.143	down	-1.4119	0.00536087	1.12398	down	5.80973	0.000359938	1.12575	up	--	--	--	--	--	--	HMDB0005784	10597-60-1	Organic compounds	Benzenoids	Phenols	Tyrosols and derivatives
NEG_q248	Olivetol	Polyphenols	Other	C11H16O2	719814	888527	880803	687820	730967	752126	1.15233e+06	1.15396e+06	1.187e+06	0.488936	0.0222394	1.08469	up	-0.686283	0.000157955	1.14199	down	0.197348	0.185192	0.759446	unchanged	--	--	LMPK15030008	Polyketides [PK]	Phenolic lipids [PK15]	Alkyl resorcinols and derivatives [PK1503]	--	500-66-3	--	--	--	--
NEG_q260	Phlorizin Dihydrate	Polyphenols	Other	C21H24O10	2.66993e+06	3.03779e+06	3.21805e+06	4.45646e+06	4.3304e+06	4.35232e+06	3.82396e+06	3.60956e+06	4.16592e+06	0.378006	0.017565	1.01792	up	0.17982	0.0795443	0.962714	unchanged	-0.557827	0.0097224	1.09667	down	--	--	--	--	--	--	--	7061-54-3	--	--	--	--
NEG_q265	Piceatannol 3'-O-Glucoside	Polyphenols	Other	C20H22O9	1.95835e+06	1.43607e+06	3.2392e+06	0.000315994	0.000315994	0.000315994	5.32781e+06	5.30371e+06	6.00576e+06	1.32655	0.0138603	1.07996	up	-34.0308	0.00171717	1.14375	down	32.7042	0.0539754	1.01391	unchanged	--	--	--	--	--	--	--	94356-26-0	--	--	--	--
NEG_q273	Premithramycin A2'	Polyphenols	Other	C33H38O15	0.000315994	1949.62	0.000315994	0.000315994	1367.55	0.000315994	0.000315994	0.000315994	8419.16	2.11049	0.525512	0.401043	unchanged	-2.62208	0.491533	0.438083	unchanged	0.511596	0.820249	0.137317	unchanged	C12385	Metabolic pathways(ko01100);;Biosynthesis of secondary metabolites(ko01110)	--	--	--	--	--	--	--	--	--	--
NEG_q276	Prunasin	Polyphenols	Other	C14H17NO6	196809	201882	204192	14108.8	15916.7	6717.8	20100.8	53237.9	12491.7	-2.81232	0.00425077	1.13186	down	-1.22401	0.319908	0.617453	unchanged	4.03632	1.5e-06	1.126	up	C00844	Cyanoamino acid metabolism(ko00460);;Metabolic pathways(ko01100);;Biosynthesis of secondary metabolites(ko01110)	--	--	--	--	HMDB0034934	99-18-3	Organic compounds	Organic oxygen compounds	Organooxygen compounds	Carbohydrates and carbohydrate conjugates
NEG_q280	Pyrocatechuic Acid	Polyphenols	Other	C7H6O4	3.3602e+06	3.58223e+06	3.61823e+06	5.14914e+06	5.13559e+06	5.09067e+06	3.18856e+06	3.03894e+06	3.22801e+06	-0.159474	0.024523	1.00752	down	0.701397	0.000329504	1.14559	up	-0.541923	0.00170249	1.12088	down	C00196	Biosynthesis of secondary metabolites(ko01110)	--	--	--	--	HMDB0000397	303-38-8	Organic compounds	Benzenoids	Benzene and substituted derivatives	Benzoic acids and derivatives
NEG_q287	Rhapontigenin	Polyphenols	Other	C15H14O4	0.000315994	49508.8	67253.1	48135.6	46091.7	37871.5	0.000315994	0.000315994	0.000315994	-26.8761	0.192772	0.795349	unchanged	27.0541	0.0050362	1.13625	up	-0.178047	0.824268	0.140407	unchanged	--	--	--	--	--	--	HMDB0031842	500-65-2	Organic compounds	Phenylpropanoids and polyketides	Stilbenes	--
NEG_q332	Usnic Acid	Polyphenols	Other	C18H16O7	4570.4	4563.31	3735.23	30391	33163.6	36961.5	7641.86	8046.46	8288.42	0.897742	0.000737389	1.1258	up	2.06772	0.00517067	1.13501	up	-2.96546	0.00362057	1.11709	down	--	--	--	--	--	--	HMDB0259730	125-46-2	Organic compounds	Benzenoids	Benzene and substituted derivatives	Acetophenones
POS_q37	3-Ethoxy-4-Hydroxybenzaldehyde	Polyphenols	Other	C9H10O3	1.22311e+07	1.60747e+07	1.11095e+07	4.5359e+06	3.71186e+06	4.35553e+06	6.37474e+06	1.00918e+07	7.99198e+06	-0.688415	0.0603475	0.918868	unchanged	-0.956538	0.0601152	1.0018	unchanged	1.64495	0.024555	1.06654	up	--	--	--	--	--	--	HMDB0029665	121-32-4	Organic compounds	Organic oxygen compounds	Organooxygen compounds	Carbonyl compounds
POS_q119	Desmethoxy Yangonin	Polyphenols	Other	C14H12O3	0.000315994	0.000315994	0.000315994	0.000315994	0.000315994	321817	1.88235e+06	1.75096e+06	2.21093e+06	32.5214	0.00489441	1.13297	up	-4.1827	0.000598241	1.12775	down	-28.3387	0.42265	0.503847	unchanged	--	--	--	--	--	--	HMDB0034270	15345-89-8	Organic compounds	Phenylpropanoids and polyketides	Kavalactones	--
POS_q123	Dihydropinosylvin Methyl Ether	Polyphenols	Other	C15H16O2	144347	146802	98870.6	0.000315994	0.000315994	0.000315994	4.57487e+06	4.83403e+06	4.60486e+06	5.16715	0.000207929	1.14334	up	-33.7832	0.000306859	1.147	down	28.616	0.0140667	1.09581	up	--	--	--	--	--	--	--	17635-59-5	--	--	--	--
POS_q330	Trimethoprim	Polyphenols	Other	C14H18N4O3	6.64985e+06	6.83828e+06	6.64744e+06	1.20131e+08	122774812	1.25156e+08	9.5558e+06	9.61139e+06	9.26747e+06	0.497904	0.000113732	1.13955	up	3.69423	0.000152519	1.14733	up	-4.19213	0.000152481	1.12643	down	C01965	--	--	--	--	--	HMDB0014583	738-70-5	Organic compounds	Benzenoids	Phenol ethers	Anisoles
NEG_t109	Methyl 2-(6-acetyl-5-hydroxy-2,3-dihydrobenzofuran-2-yl)propenoate	Polyphenols	Other	C14H14O5	476.543	501.894	522.529	52.6559	67.798	46.8746	34.0433	43.5985	37.9623	-3.69863	0.000527146	1.14213	down	0.533489	0.0930301	0.900027	unchanged	3.16514	0.000118718	1.12435	up	--	--	--	--	--	--	--	617722-56-2	--	--	--	--
NEG_t136	Cassiaside B2	Polyphenols	Other	C39H52O25	2862.86	3232.33	3231.15	2379.85	2561.13	2537.14	1839.54	1720.56	1867.51	-0.780995	0.00434133	1.12156	down	0.462358	0.000899591	1.12277	up	0.318637	0.0227705	1.03161	up	C17674	--	--	--	--	--	HMDB0032833	218155-40-9	Organic compounds	Organic oxygen compounds	Organooxygen compounds	Carbohydrates and carbohydrate conjugates
NEG_t137	Eucamalduside A	Polyphenols	Other	C26H32O11	152.476	125.378	113.108	1578.31	1728.86	1764.53	736.303	648.049	736.743	2.43971	0.000807718	1.13724	up	1.25766	0.000608203	1.13807	up	-3.69737	0.000901718	1.12362	down	--	--	--	--	--	--	--	1287220-29-4	--	--	--	--
NEG_t149	Antiarol rutinoside	Polyphenols	Other	C21H32O13	42.2091	62.4141	56.4342	404.102	453.956	428.248	549.199	502.613	544.855	3.30942	0.000208095	1.14154	up	-0.31183	0.00750508	1.0655	down	-2.99759	0.000335092	1.12286	down	--	--	--	--	--	--	--	261351-23-9	--	--	--	--
NEG_t39	8-Glucosyl-5,7-dihydroxy-2-(1-methylpropyl)chromone	Polyphenols	Other	C19H24O9	380.879	377.665	427.635	34.0075	50.8615	31.1683	192.827	167.22	185.535	-1.12045	0.0016047	1.12845	down	-2.23321	0.000167817	1.13708	down	3.35366	0.000635333	1.12154	up	--	--	--	--	--	--	--	188818-27-1	--	--	--	--
NEG_t57	2,2-Dimethyl-6-phenylpyrano[3,4-b]pyran-8-one	Polyphenols	Other	C16H14O3	620.629	631.188	539.967	0.000315994	10.0698	3.81095	7654.29	9363.51	9750.2	3.90104	0.00585072	1.13064	up	-10.9132	0.00517257	1.13589	down	7.01213	0.00215678	1.12149	up	--	--	--	--	--	--	--	1153624-36-2	--	--	--	--
NEG_q61	4-Nitrocatechol	Polyphenols	Bisphenol	C6H5NO4	20665.7	19770.2	24617.5	32126.3	19462.8	24003.1	0.000315994	20603.5	14288	-0.89875	0.237004	0.715321	unchanged	1.11536	0.144857	0.790909	unchanged	-0.216613	0.45185	0.454577	unchanged	C02235	--	--	--	--	--	HMDB0002916	3316-09-04	Organic compounds	Benzenoids	Phenols	Nitrophenols
NEG_q89	Arbutin	Polyphenols	Glycosides	C12H16O7	218003	254329	236031	42592.8	36782.4	43492.3	11014.2	12810.3	11606.1	-4.32142	0.00213112	1.13912	down	1.79404	0.00338951	1.13514	up	2.52738	0.00208963	1.1201	up	C06186	Glycolysis / Gluconeogenesis(ko00010)	--	--	--	--	HMDB0029943	497-76-7	Organic compounds	Organic oxygen compounds	Organooxygen compounds	Carbohydrates and carbohydrate conjugates
POS_t2	Citromycin	Polyphenols	Glycosides	C13H10O5	282822	293823	280953	184224	206208	216628	236561	225241	249280	-0.270285	0.00734225	1.087	down	-0.228175	0.047588	0.948449	unchanged	0.49846	0.00590559	1.0938	up	--	--	--	--	--	--	--	37209-30-6	--	--	--	--
POS_q66	Adenosine 2',3'-Cyclic Phosphate	Nucleotides	Ribonucleotides	C10H12N5O6P	2.61391e+06	2.41814e+06	2.53891e+06	487848	591571	502307	3.22281e+06	4.51861e+06	3.4769e+06	0.567308	0.0890041	0.955466	unchanged	-2.82628	0.0144162	1.11405	down	2.25898	5.09e-05	1.12438	up	C02353	Purine metabolism(ko00230);;Metabolic pathways(ko01100)	--	--	--	--	HMDB0011616	634-01-5	Organic compounds	Organic oxygen compounds	Organooxygen compounds	Carbohydrates and carbohydrate conjugates
POS_q68	Aicar	Nucleotides	Ribonucleotides	C9H15N4O8P	579290	515247	426156	921747	636679	581957	51893.4	96549.6	79743	-2.73645	0.00668777	1.11857	down	3.22959	0.0247817	1.08885	up	-0.493141	0.179017	0.755834	unchanged	C04677	Purine metabolism(ko00230);;Histidine metabolism(ko00340);;Metabolic pathways(ko01100);;Biosynthesis of secondary metabolites(ko01110)	--	--	--	--	HMDB0001517	3031-94-5	Organic compounds	Nucleosides, nucleotides, and analogues	Imidazole ribonucleosides and ribonucleotides	1-ribosyl-imidazolecarboxamides
POS_q141	Dump	Nucleotides	Ribonucleotides	C9H13N2O8P	85753.2	183350	112790	156413	208164	145485	264649	372846	238441	1.19765	0.0359605	0.975976	unchanged	-0.780153	0.0793144	0.920172	unchanged	-0.417501	0.297638	0.587425	unchanged	C00365	Pyrimidine metabolism(ko00240);;Metabolic pathways(ko01100);;Nucleotide metabolism(ko01232)	--	--	--	--	HMDB0001409	964-26-1	Organic compounds	Nucleosides, nucleotides, and analogues	Pyrimidine nucleotides	Pyrimidine deoxyribonucleotides
POS_q161	Guanosine 3',5'-Cyclic Monophosphate	Nucleotides	Ribonucleotides	C10H12N5O7P	847424	910917	942203	249151	209031	209982	838937	1.17753e+06	979627	0.149832	0.424055	0.497316	unchanged	-2.16481	0.0143635	1.11202	down	2.01498	0.000284109	1.12212	up	C00942	Purine metabolism(ko00230);;Metabolic pathways(ko01100)	--	--	--	--	HMDB0001314	7665-99-8	Organic compounds	Nucleosides, nucleotides, and analogues	Purine nucleotides	Cyclic purine nucleotides
NEG_t112	[(2R,3S,4R,5R)-5-(2,6-dioxo-3H-purin-9-yl)-3,4-dihydroxyoxolan-2-yl]methyl dihydrogen phosphate	Nucleosides	Ribonucleotides	C10H13N4O9P	64282.5	66540.9	64143.6	19213.8	20793.8	19558.5	30374.9	27748.9	31281.5	-1.1248	2.42e-05	1.14093	down	-0.585871	0.0044216	1.11748	down	1.71067	6.84e-06	1.1259	up	--	--	--	--	--	--	--	523-98-8	--	--	--	--
POS_q152	Flavin Adenine Dinucleotide (Disodium Salt)	Nucleotides	Flavin Nucleotides	C27H33N9O15P2	935905	1.07807e+06	1.14766e+06	490093	389888	343829	1.46707e+06	1.75235e+06	1.81132e+06	0.670101	0.0124615	1.06394	up	-2.03939	0.00275698	1.12936	down	1.36929	0.00171574	1.09689	up	--	--	--	--	--	--	--	84366-81-4	--	--	--	--
NEG_q129	Dihydrouracil	Nucleotides	Pyrimidine Nucleosides	C4H6N2O2	77398	76707.6	65659.1	0.000315994	11242.3	29189.2	28169.3	31914.8	33157.6	-1.23691	0.00348793	1.12318	down	-1.2055	0.170718	0.819451	unchanged	2.44241	0.0097134	1.07593	up	C00429	Pyrimidine metabolism(ko00240);;beta-Alanine metabolism(ko00410);;Pantothenate and CoA biosynthesis(ko00770);;Metabolic pathways(ko01100)	--	--	--	--	HMDB0000076	504-07-4	Organic compounds	Organoheterocyclic compounds	Diazines	Pyrimidines and pyrimidine derivatives
NEG_q190	Isocytosine	Nucleotides	Pyrimidine Nucleosides	C4H5N3O	0.000315994	5234.48	13115.4	0.000315994	0.000315994	0.000315994	50333	42229.6	55322.2	3.01063	0.0013198	1.10997	up	-27.217	0.00593613	1.13417	down	24.2063	0.249769	0.70503	unchanged	--	--	--	--	--	--	--	108-53-2	--	--	--	--
NEG_q326	Uracil	Nucleotides	Pyrimidine Nucleosides	C4H4N2O2	8457.43	12439.9	8296.68	8925.83	7612.25	6877.69	23564.3	7753.36	19623.1	0.803146	0.263299	0.676587	unchanged	-1.12134	0.191539	0.793886	unchanged	0.318191	0.291738	0.614137	unchanged	C00106	Pyrimidine metabolism(ko00240);;beta-Alanine metabolism(ko00410);;Pantothenate and CoA biosynthesis(ko00770);;Metabolic pathways(ko01100);;Nucleotide metabolism(ko01232)	--	--	--	--	HMDB0000300	66-22-8	Organic compounds	Organoheterocyclic compounds	Diazines	Pyrimidines and pyrimidine derivatives
NEG_q327	Uridine	Nucleotides	Pyrimidine Nucleosides	C9H12N2O6	2.92828e+06	3.04006e+06	3.22951e+06	7.58916e+06	8.06244e+06	8.34736e+06	1.14846e+07	1.13917e+07	1.17366e+07	1.91194	5.27e-07	1.14352	up	-0.528335	0.000964874	1.13692	down	-1.3836	0.000563267	1.12155	down	C00299	Pyrimidine metabolism(ko00240);;Metabolic pathways(ko01100);;Nucleotide metabolism(ko01232);;ABC transporters(ko02010)	--	--	--	--	HMDB0000296	58-96-8	Organic compounds	Nucleosides, nucleotides, and analogues	Pyrimidine nucleosides	--
NEG_q330	Uridine 5'-Monophosphate	Nucleotides	Pyrimidine Nucleosides	C9H13N2O9P	468334	534208	513374	346755	301194	360279	97618.4	102301	63422.5	-2.52518	0.000175026	1.13723	down	1.93681	0.000635141	1.13051	up	0.58837	0.00311962	1.07555	up	C00105	Pyrimidine metabolism(ko00240);;Metabolic pathways(ko01100);;Nucleotide metabolism(ko01232);;Biosynthesis of cofactors(ko01240)	--	--	--	--	HMDB0000288	58-97-9	Organic compounds	Nucleosides, nucleotides, and analogues	Pyrimidine nucleotides	Pyrimidine ribonucleotides
POS_q47	5-Hydroxymethylcytidine	Nucleotides	Pyrimidine Nucleosides	C10H15N3O6	770.432	14028.9	0.000315994	6672.48	5548.89	0.000315994	634.012	1237.9	5411.95	-1.02275	0.645135	0.289146	unchanged	0.74663	0.557142	0.352581	unchanged	0.276124	0.875223	0.0966969	unchanged	--	--	--	--	--	--	--	19235-17-7	--	--	--	--
POS_q247	N4-Acetylcytidine	Nucleotides	Pyrimidine Nucleosides	C11H15N3O6	14122.4	37473.4	22971.4	10715.5	0.000315994	12040.9	0.000315994	9609.54	11755	-1.80332	0.103577	0.863496	unchanged	0.0910575	0.933875	0.0504274	unchanged	1.71227	0.109648	0.836055	unchanged	C22293	--	--	--	--	--	HMDB0005923	3768-18-1	Organic compounds	Nucleosides, nucleotides, and analogues	Pyrimidine nucleosides	--
NEG_q183	Hypoxanthine	Nucleotides	Purine Nucleosides	C5H4N4O	201447	228656	214606	112217	109387	93942.8	24757.5	34696.7	25852.5	-2.91792	0.000471356	1.13941	down	1.88713	0.00107462	1.13164	up	1.03079	0.000572581	1.10962	up	C00262	Purine metabolism(ko00230);;Metabolic pathways(ko01100);;Nucleotide metabolism(ko01232)	--	--	--	--	HMDB0000157	68-94-0	Organic compounds	Organoheterocyclic compounds	Imidazopyrimidines	Purines and purine derivatives
NEG_q334	Xanthine	Nucleotides	Purine Nucleosides	C5H4N4O2	660951	732546	728522	95857.7	89734.7	94686.3	137490	171210	182263	-2.11175	0.000170471	1.13856	down	-0.808751	0.0327539	1.07022	down	2.9205	0.00134231	1.12357	up	C00385	Purine metabolism(ko00230);;Caffeine metabolism(ko00232);;Metabolic pathways(ko01100);;Biosynthesis of secondary metabolites(ko01110);;Nucleotide metabolism(ko01232)	--	--	--	--	HMDB0000292	69-89-6	Organic compounds	Organoheterocyclic compounds	Imidazopyrimidines	Purines and purine derivatives
POS_q10	1-Methyladenosine	Nucleotides	Purine Nucleosides	C11H15N5O4	1.22192e+07	1.29632e+07	1.38027e+07	0.000315994	0.000315994	1.09505e+07	4.4461e+06	4.54878e+06	4.52281e+06	-1.52808	0.00278648	1.13749	down	-0.303856	0.836461	0.133849	unchanged	1.83193	0.122515	0.885369	unchanged	C02494	--	--	--	--	--	HMDB0003331	15763-06-1	Organic compounds	Nucleosides, nucleotides, and analogues	Purine nucleosides	--
POS_q11	1-Methylguanosine	Nucleotides	Purine Nucleosides	C11H15N5O5	507192	0.000315994	534653	304459	222769	293759	776319	601955	669200	0.974704	0.186662	0.777083	unchanged	-1.31841	0.0058182	1.10579	down	0.34371	0.714421	0.230643	unchanged	--	--	--	--	--	--	HMDB0001563	2140-65-0	Organic compounds	Nucleosides, nucleotides, and analogues	Purine nucleosides	--
POS_q19	2-Aminopurine	Nucleotides	Purine Nucleosides	C5H5N5	618364	693174	881481	485494	416439	0.000315994	637656	910941	938424	0.181501	0.474797	0.420905	unchanged	-1.46333	0.0520041	0.949203	unchanged	1.28183	0.0861674	0.882704	unchanged	--	--	--	--	--	--	HMDB0245025	452-06-2	Organic compounds	Organoheterocyclic compounds	Imidazopyrimidines	Purines and purine derivatives
POS_q25	2'-O-Methyladenosine	Nucleotides	Purine Nucleosides	C11H15N5O4	2.91491e+06	3.06618e+06	3.1091e+06	0.000315994	0.000315994	0.000315994	1.68421e+06	1.50202e+06	1.67924e+06	-0.901734	7.44e-05	1.13606	down	-32.257	0.00136214	1.14458	down	33.1587	0.000377584	1.12595	up	--	--	--	--	--	--	HMDB0004326	2140-79-6	Organic compounds	Nucleosides, nucleotides, and analogues	Purine nucleosides	--
POS_q30	(2R,3R,4S,5R)-2-(6-((2-Hydroxyethyl)Amino)-9H-Purin-9-Yl)-5-(Hydroxymethyl)Tetrahydrofuran-3,4-Diol	Nucleotides	Purine Nucleosides	C12H17N5O5	7.28342e+06	7.81689e+06	8.19983e+06	2.73633e+06	2.66691e+06	2.53758e+06	3.42164e+06	3.20076e+06	3.37066e+06	-1.22134	0.00223772	1.13548	down	-0.33164	0.00163144	1.11102	down	1.55298	0.00182431	1.12047	up	--	--	--	--	--	--	--	4338-48-1	--	--	--	--
POS_q52	6-Benzylaminopurine	Nucleotides	Purine Nucleosides	C12H11N5	340805	0.000315994	222124	0.000315994	0.000315994	0.000315994	90962.8	167798	122627	-0.561693	0.609438	0.324379	unchanged	-28.5838	0.029404	1.08302	down	29.1454	0.201066	0.771286	unchanged	C11263	--	--	--	--	--	HMDB0039238	1214-39-7	Organic compounds	Organoheterocyclic compounds	Imidazopyrimidines	Purines and purine derivatives
POS_q57	7-Methylguanine	Nucleotides	Purine Nucleosides	C6H7N5O	1.10806e+06	1.21816e+06	938054	369199	294352	336326	497166	770946	623843	-0.786881	0.0157845	1.02468	down	-0.920055	0.0553241	1.00498	unchanged	1.70694	0.00799216	1.09972	up	C02242	--	--	--	--	--	HMDB0000897	578-76-7	Organic compounds	Organoheterocyclic compounds	Imidazopyrimidines	Purines and purine derivatives
POS_q64	Adenine	Nucleotides	Purine Nucleosides	C5H5N5	1.58533e+07	1.72894e+07	1.87689e+07	1.01608e+07	9.14239e+06	1.05149e+07	1.57442e+07	2.27511e+07	1.86978e+07	0.13978	0.488412	0.425377	unchanged	-0.939652	0.0414317	1.045	down	0.799873	0.00481354	1.09192	up	C00147	Purine metabolism(ko00230);;Zeatin biosynthesis(ko00908);;Metabolic pathways(ko01100);;Biosynthesis of secondary metabolites(ko01110);;Nucleotide metabolism(ko01232)	--	--	--	--	HMDB0000034	73-24-5	Organic compounds	Organoheterocyclic compounds	Imidazopyrimidines	Purines and purine derivatives
POS_q245	N2,N2-Dimethylguanosine	Nucleotides	Purine Nucleosides	C12H17N5O5	9.6292e+06	1.02848e+07	1.15143e+07	3.65323e+06	3.52456e+06	3.7486e+06	4.16958e+06	4.13617e+06	4.67524e+06	-1.27566	0.00454196	1.12432	down	-0.248583	0.0456121	1.00837	down	1.52425	0.00592231	1.11212	up	--	--	--	--	--	--	HMDB0004824	2140-67-2	Organic compounds	Nucleosides, nucleotides, and analogues	Purine nucleosides	--
POS_q248	N6-Isopentenyladenosine	Nucleotides	Purine Nucleosides	C15H21N5O4	224343	271534	271424	235917	259726	210744	1.37711e+06	1.21996e+06	1.1086e+06	2.27187	0.00482953	1.12933	up	-2.3912	0.00485373	1.13361	down	0.119334	0.391737	0.488042	unchanged	C16427	Zeatin biosynthesis(ko00908);;Biosynthesis of secondary metabolites(ko01110)	--	--	--	--	HMDB0304396	7724-76-7	Organic compounds	Nucleosides, nucleotides, and analogues	Purine nucleosides	--
POS_q249	N6-Methyladenosine	Nucleotides	Purine Nucleosides	C11H15N5O4	872308	912632	860965	202202	262373	263672	3.42767e+06	3.60451e+06	3.35285e+06	1.97267	0.000528574	1.14212	up	-3.83393	0.000236551	1.14639	down	1.86126	2.57e-05	1.12325	up	--	--	--	--	--	--	HMDB0004044	1867-73-8	Organic compounds	Nucleosides, nucleotides, and analogues	Purine nucleosides	--
POS_q340	Xanthosine	Nucleotides	Purine Nucleosides	C10H12N4O6	832428	879301	889277	59601.9	38349.4	70397.3	95040.9	55712.9	75411.6	-3.52362	1.28e-05	1.14252	down	-0.425927	0.263587	0.628047	unchanged	3.94955	2.71e-05	1.12543	up	C01762	Purine metabolism(ko00230);;Caffeine metabolism(ko00232);;Metabolic pathways(ko01100);;Biosynthesis of secondary metabolites(ko01110);;Nucleotide metabolism(ko01232);;ABC transporters(ko02010)	--	--	--	--	HMDB0000299	146-80-5	Organic compounds	Nucleosides, nucleotides, and analogues	Purine nucleosides	--
NEG_q91	Atp	Nucleotides	Other	C10H16N5O13P3	61438.2	52779.2	48896.9	42109.2	39535.3	42500.1	82289.5	80419.4	0.000315994	-0.00359015	0.996495	0.00278111	unchanged	-0.390272	0.682317	0.26481	unchanged	0.393862	0.0649327	0.971107	unchanged	C00002	Oxidative phosphorylation(ko00190);;Photosynthesis(ko00195);;Purine metabolism(ko00230);;Zeatin biosynthesis(ko00908);;Metabolic pathways(ko01100);;Biosynthesis of secondary metabolites(ko01110);;Nucleotide metabolism(ko01232);;Biosynthesis of cofactors(ko01240)	--	--	--	--	HMDB0000538	56-65-5	Organic compounds	Nucleosides, nucleotides, and analogues	Purine nucleotides	Purine ribonucleotides
POS_q186	Kojibiose	Nucleotides	Other	C12H22O11	1.02074e+06	534390	719376	214139	216556	181143	225544	327257	183627	-1.62693	0.0583633	0.990806	unchanged	-0.267396	0.4353	0.488603	unchanged	1.89433	0.0587259	1.00245	unchanged	C19632	--	--	--	--	--	HMDB0011742	2140-29-6	Organic compounds	Lipids and lipid-like molecules	Fatty Acyls	Fatty acyl glycosides
POS_q242	N1-(Alpha-D-Ribosyl)-5,6-Dimethyl-Benzimidazole	Nucleotides	Other	C14H18N2O4	967851	938015	976958	1.35493e+06	1.29209e+06	1.34163e+06	772079	768197	733808	-0.342198	0.000278755	1.12852	down	0.810612	5.6e-05	1.14407	up	-0.468415	0.000268444	1.11863	down	C05775	Porphyrin metabolism(ko00860);;Metabolic pathways(ko01100);;Biosynthesis of cofactors(ko01240)	--	--	--	--	HMDB0011112	132-13-8	Organic compounds	Nucleosides, nucleotides, and analogues	Benzimidazole ribonucleosides and ribonucleotides	--
NEG_t6	1-beta-D-Arabinofuranosyluracil	Nucleosides	Other	C9H12N2O6	6051.59	6356.53	6912.11	15765.9	21548.5	20945.8	18709	14470.6	18113.1	1.40864	0.012739	1.1091	up	0.183756	0.368161	0.524157	unchanged	-1.5924	0.017905	1.08332	down	C16745	--	--	--	--	--	--	3083-77-0	--	--	--	--
POS_t84	5'-Deoxy-5'-(methylthio)adenosine	Nucleosides	Other	C11H15N5O3S	526.521	542.964	512.798	6617.02	7082.14	7743.25	932.219	931.658	989.533	0.85068	0.000419128	1.13848	up	2.90971	0.00269228	1.14135	up	-3.76039	0.00241281	1.1213	down	C00170	Cysteine and methionine metabolism(ko00270);;Zeatin biosynthesis(ko00908);;Metabolic pathways(ko01100)	--	--	--	--	HMDB0001173	2457-80-9	Organic compounds	Nucleosides, nucleotides, and analogues	5'-deoxyribonucleosides	5'-deoxy-5'-thionucleosides
POS_t92	Nicotinic acid adenine dinucleotide	Nucleosides	Other	C21H27N7O14P2	2673.07	2906.11	2473.7	1985.91	2128.87	2238.56	2048.4	1999.4	2297.52	-0.343811	0.0248251	1.00423	down	0.00182124	0.983041	0.0132895	unchanged	0.34199	0.0259747	1.00357	up	C00003	Oxidative phosphorylation(ko00190);;Thiamine metabolism(ko00730);;Nicotinate and nicotinamide metabolism(ko00760);;Metabolic pathways(ko01100);;Biosynthesis of cofactors(ko01240)	--	--	--	--	HMDB0001179	53-84-9	Organic compounds	Nucleosides, nucleotides, and analogues	(5'->5')-dinucleotides	--
NEG_q26	2'-Deoxyguanosine	Nucleotides	Deoxyribonucleosides	C10H13N5O4	30926.4	37489.8	31863.7	74962.3	84715.4	82515.6	71045.1	87780.5	75895.6	1.22692	0.00559279	1.11255	up	0.0452111	0.693604	0.241802	unchanged	-1.27213	0.000378346	1.11388	down	C00330	Purine metabolism(ko00230);;Metabolic pathways(ko01100);;Nucleotide metabolism(ko01232);;ABC transporters(ko02010)	--	--	--	--	HMDB0000085	961-07-9	Organic compounds	Nucleosides, nucleotides, and analogues	Purine nucleosides	Purine 2'-deoxyribonucleosides
NEG_q312	Thymidine	Nucleotides	Deoxyribonucleosides	C10H14N2O5	0.000315994	25566.9	27560	13690.9	14077.2	9124.7	25247.3	22373.4	25303.4	0.456952	0.535149	0.396683	unchanged	-0.983055	0.00560472	1.09616	down	0.526102	0.606025	0.323937	unchanged	C00214	Pyrimidine metabolism(ko00240);;Metabolic pathways(ko01100);;Nucleotide metabolism(ko01232)	--	--	--	--	HMDB0000273	50-89-5	Organic compounds	Nucleosides, nucleotides, and analogues	Pyrimidine nucleosides	Pyrimidine 2'-deoxyribonucleosides
POS_q48	5'-Methylthioadenosine	Nucleotides	Deoxyribonucleosides	C11H15N5O3S	279039	162082	0.000315994	5.68378e+07	5.90183e+07	6.08447e+07	1.8e+07	1.82837e+07	1.89506e+07	6.96824	8.37e-05	1.14351	up	1.67767	0.000443253	1.14573	up	-8.64592	0.000366148	1.1259	down	C00170	Cysteine and methionine metabolism(ko00270);;Zeatin biosynthesis(ko00908);;Metabolic pathways(ko01100)	--	--	--	--	HMDB0001173	2457-80-9	Organic compounds	Nucleosides, nucleotides, and analogues	5'-deoxyribonucleosides	5'-deoxy-5'-thionucleosides
NEG_q14	2',3,5,7-Tetrahydroxyflavone	Flavonoids	Chalcones	C15H10O6	2.31471e+07	2.47024e+07	2.45898e+07	334796	260550	128218	1.43419e+07	1.55589e+07	1.52012e+07	-0.683581	0.000223146	1.13373	down	-5.96193	0.00043621	1.1463	down	6.64551	0.00036929	1.1258	up	--	--	--	--	--	--	--	480-15-9	--	--	--	--
NEG_q240	Naringenin Chalcone	Flavonoids	Chalcones	C15H12O5	1.76188e+06	1.91084e+06	1.8445e+06	879593	921165	1.02957e+06	1.61756e+06	1.69243e+06	1.98408e+06	-0.0595661	0.585166	0.33918	unchanged	-0.903409	0.00975853	1.10126	down	0.962975	0.000135399	1.11617	up	C06561	Flavonoid biosynthesis(ko00941);;Metabolic pathways(ko01100);;Biosynthesis of secondary metabolites(ko01110)	LMPK12120264	Polyketides [PK]	Flavonoids [PK12]	Chalcones and dihydrochalcones [PK1212]	HMDB0029631	73692-50-9	Organic compounds	Phenylpropanoids and polyketides	Linear 1,3-diarylpropanoids	Chalcones and dihydrochalcones
POS_q328	Trans-Chalcone	Flavonoids	Chalcones	C15H12O	0.000315994	0.000315994	0.000315994	106206	0.000315994	0.000315994	0.000315994	0.000315994	0.000315994	0	1	0	unchanged	26.7394	0.42265	0.51302	unchanged	-26.7394	0.42265	0.504585	unchanged	--	--	--	--	--	--	--	614-47-1	--	--	--	--
NEG_q152	(±)-Equol	Flavonoids	Monophenols	C15H14O3	33749.9	25793.7	39060.5	0.000315994	0.000315994	0.000315994	26049.2	26288.3	25649.1	-0.338421	0.216345	0.760812	unchanged	-26.2938	5.14e-05	1.14759	down	26.6322	0.0134796	1.09694	up	--	--	LMPK12080003	Polyketides [PK]	Flavonoids [PK12]	Isoflavans [PK1208]	HMDB0130495	94105-90-5	--	--	--	--
POS_q56	7-Hydroxy-4H-Chromen-4-One	Flavonoids	Monophenols	C9H6O3	5.97583e+06	7.92772e+06	7.40301e+06	1.76602e+06	1.16156e+06	1.6163e+06	2.79501e+06	2.87983e+06	3.2835e+06	-1.24999	0.0148286	1.09803	down	-0.979305	0.00377404	1.09288	down	2.2293	0.00653356	1.10077	up	--	--	--	--	--	--	--	59887-89-7	--	--	--	--
NEG_q88	Apigenin	Flavonoids	Polyphenols	C15H10O5	304783	318944	404457	56602.1	26277.3	52499	127744	94427.6	71194.6	-1.80932	0.00588139	1.09962	down	-1.11571	0.0641554	0.931647	unchanged	2.92503	0.0066942	1.10067	up	C01477	Flavonoid biosynthesis(ko00941);;Isoflavonoid biosynthesis(ko00943);;Flavone and flavonol biosynthesis(ko00944);;Metabolic pathways(ko01100);;Biosynthesis of secondary metabolites(ko01110)	LMPK12110005	Polyketides [PK]	Flavonoids [PK12]	Flavones and Flavonols [PK1211]	HMDB0002124	520-36-5	Organic compounds	Phenylpropanoids and polyketides	Flavonoids	Flavones
NEG_q102	Cinnamtannin B-1	Flavonoids	Polyphenols	C45H36O18	1989.54	858.593	0.000315994	158285	173628	174983	0.000315994	0.000315994	1731.89	-0.717667	0.671911	0.254459	unchanged	8.1932	0.000897344	1.14538	up	-7.47553	0.000901839	1.12444	down	--	--	--	--	--	--	HMDB0037672	88082-60-4	Organic compounds	Phenylpropanoids and polyketides	Flavonoids	Biflavonoids and polyflavonoids
NEG_q126	Dihydrokaempferol	Flavonoids	Polyphenols	C15H12O6	1.92783e+07	1.87528e+07	1.9947e+07	1.79053e+06	1.98957e+06	2.15447e+06	5.17259e+06	5.14787e+06	5.40151e+06	-1.88273	0.000330283	1.14266	down	-1.40557	2.78e-05	1.14391	down	3.28829	0.000135371	1.12581	up	C00974	Flavonoid biosynthesis(ko00941);;Metabolic pathways(ko01100);;Biosynthesis of secondary metabolites(ko01110)	LMPK12140720	Polyketides [PK]	Flavonoids [PK12]	Flavanones [PK1214]	HMDB0030847	480-20-6	Organic compounds	Phenylpropanoids and polyketides	Flavonoids	Flavans
NEG_q128	Dihydromyricetin	Flavonoids	Polyphenols	C15H12O8	1.17937e+07	1.25877e+07	1.30177e+07	97079.2	73827.4	67380.2	1.22547e+06	1.16072e+06	1.26832e+06	-3.35525	0.000938984	1.14177	down	-3.93891	0.000317966	1.14583	down	7.29416	0.000831081	1.12491	up	C02906	Flavonoid biosynthesis(ko00941);;Biosynthesis of secondary metabolites(ko01110)	LMPK12113405	Polyketides [PK]	Flavonoids [PK12]	Flavones and Flavonols [PK1211]	HMDB0030835	27200-12-0	Organic compounds	Phenylpropanoids and polyketides	Flavonoids	Flavans
NEG_q144	(E)-Cardamonin	Flavonoids	Polyphenols	C16H14O4	8161.06	8552.56	8102.16	4612.36	3618.35	2142.87	12407.4	9409.82	11245.3	0.41394	0.0840937	0.962195	unchanged	-1.67229	0.00294866	1.09968	down	1.25834	0.0183856	1.07806	up	--	--	--	--	--	--	--	19309-14-9	--	--	--	--
NEG_q151	(-)-Epicatechin	Flavonoids	Polyphenols	C15H14O6	3.27521e+06	3.60434e+06	3.41387e+06	6.86434e+07	6.82109e+07	6.69105e+07	4.74064e+06	5.29762e+06	5.21949e+06	0.567819	0.00319159	1.11255	up	3.73929	1.29e-05	1.14753	up	-4.30711	3.87e-05	1.12665	down	C09727	Flavonoid biosynthesis(ko00941);;Metabolic pathways(ko01100);;Biosynthesis of secondary metabolites(ko01110)	LMPK12020003	Polyketides [PK]	Flavonoids [PK12]	Flavans, Flavanols and Leucoanthocyanidins [PK1202]	HMDB0001871	490-46-0	Organic compounds	Phenylpropanoids and polyketides	Flavonoids	Flavans
NEG_q160	(+)-Gallocatechin	Flavonoids	Polyphenols	C15H14O7	0.000315994	38739.1	35943.6	0.000315994	112211	106035	0.000315994	0.000315994	0.000315994	-26.2313	0.184075	0.808148	unchanged	27.7785	0.18383	0.811276	unchanged	-1.54711	0.319051	0.594213	unchanged	C12127	Flavonoid biosynthesis(ko00941);;Biosynthesis of secondary metabolites(ko01110)	LMPK12020002	Polyketides [PK]	Flavonoids [PK12]	Flavans, Flavanols and Leucoanthocyanidins [PK1202]	HMDB0038365	970-73-0	Organic compounds	Phenylpropanoids and polyketides	Flavonoids	Flavans
NEG_q181	Hyperoside	Flavonoids	Polyphenols	C21H20O12	0.000315994	0.000315994	0.000315994	1.10079e+07	1.15217e+07	1.07057e+07	1.13009e+08	1.23764e+08	7.10912e+07	38.2406	0.0236495	1.09184	up	-3.2115	0.0294309	1.083	down	-35.0291	0.000461972	1.12574	down	C10073	--	LMPK12112041	Polyketides [PK]	Flavonoids [PK12]	Flavones and Flavonols [PK1211]	HMDB0030775	482-36-0	Organic compounds	Phenylpropanoids and polyketides	Flavonoids	Flavonoid glycosides
NEG_q192	Isoliquiritin	Flavonoids	Polyphenols	C21H22O9	651928	598281	642171	0.000315994	0.000315994	0.000315994	0.000315994	0.000315994	0.000315994	-30.8946	0.000683375	1.14254	down	0	1	0	unchanged	30.8946	0.000683375	1.12524	up	C16978	--	LMPK12120021	Polyketides [PK]	Flavonoids [PK12]	Chalcones and dihydrochalcones [PK1212]	HMDB0037318	5041-81-6	Organic compounds	Phenylpropanoids and polyketides	Flavonoids	Flavonoid glycosides
NEG_q195	Isorhamnetin	Flavonoids	Polyphenols	C16H12O7	999342	1.01916e+06	903770	294286	273499	265131	327037	347033	348437	-1.51498	0.00235166	1.13665	down	-0.295868	0.00541088	1.08299	down	1.81085	0.00161947	1.12062	up	C10084	--	LMPK12110002	Polyketides [PK]	Flavonoids [PK12]	Flavones and Flavonols [PK1211]	HMDB0002655	480-19-3	Organic compounds	Phenylpropanoids and polyketides	Flavonoids	Flavones
NEG_q200	Kaempferol	Flavonoids	Polyphenols	C15H10O6	1.18021e+08	1.22945e+08	1.32189e+08	1.27888e+06	1.01498e+06	583188	7.30334e+07	7.91963e+07	7.48239e+07	-0.716741	0.00252927	1.12473	down	-6.3023	0.000522611	1.14632	down	7.01904	0.00110358	1.12424	up	C05903	Flavonoid biosynthesis(ko00941);;Flavone and flavonol biosynthesis(ko00944);;Metabolic pathways(ko01100);;Biosynthesis of secondary metabolites(ko01110)	LMPK12110003	Polyketides [PK]	Flavonoids [PK12]	Flavones and Flavonols [PK1211]	HMDB0005801	520-18-3	Organic compounds	Phenylpropanoids and polyketides	Flavonoids	Flavones
NEG_q234	Morin	Flavonoids	Polyphenols	C15H10O7	1.21955e+08	1.30857e+08	1.26634e+08	8.03067e+06	8.29121e+06	6.97312e+06	141552500	1.57056e+08	1.47388e+08	0.233136	0.0211363	1.03594	up	-4.25894	0.000948511	1.14533	down	4.0258	0.000352313	1.12573	up	C10105	--	LMPK12112517	Polyketides [PK]	Flavonoids [PK12]	Flavones and Flavonols [PK1211]	HMDB0030796	480-16-0	Organic compounds	Phenylpropanoids and polyketides	Flavonoids	Flavones
NEG_q242	Neoisoastilbin	Flavonoids	Polyphenols	C21H22O11	1.38607e+06	1.48227e+06	0.000315994	0.000315994	76083.3	38556.5	1.02758e+06	1.08614e+06	970714	0.104788	0.894369	0.0856504	unchanged	-4.74982	5.05e-05	1.14399	down	4.64504	0.195073	0.779476	unchanged	--	--	--	--	--	--	HMDB0242667	54141-72-9	Organic compounds	Phenylpropanoids and polyketides	Flavonoids	Flavonoid glycosides
NEG_q258	Phloretin	Flavonoids	Polyphenols	C15H14O5	18536409	1.9205e+07	1.71503e+07	6.17246e+06	6.36011e+06	6.17177e+06	7.96656e+06	8235280	8.03858e+06	-1.17917	0.00304903	1.13601	down	-0.374042	8.23e-05	1.14074	down	1.55322	0.00229235	1.12115	up	C00774	Flavonoid biosynthesis(ko00941);;Biosynthesis of secondary metabolites(ko01110)	LMPK12120525	Polyketides [PK]	Flavonoids [PK12]	Chalcones and dihydrochalcones [PK1212]	HMDB0003306	60-82-2	Organic compounds	Phenylpropanoids and polyketides	Linear 1,3-diarylpropanoids	Chalcones and dihydrochalcones
NEG_q259	Phlorizin	Flavonoids	Polyphenols	C21H24O10	2.39522e+06	2.34165e+06	2.29311e+06	2.34178e+06	2.66196e+06	3.0476e+06	2.63346e+06	2.66482e+06	2.90268e+06	0.222271	0.0331364	1.03901	up	-0.0265626	0.837622	0.12854	unchanged	-0.195709	0.235488	0.717078	unchanged	C01604	Flavonoid biosynthesis(ko00941);;Biosynthesis of secondary metabolites(ko01110)	--	--	--	--	HMDB0036634	60-81-1	Organic compounds	Phenylpropanoids and polyketides	Flavonoids	Flavonoid glycosides
NEG_q314	Tiliroside	Flavonoids	Polyphenols	C30H26O13	3.66045e+07	4.15629e+07	0.000315994	144902	93205.2	40483.5	3.87994e+07	4.33799e+07	3.8262e+07	0.623692	0.394864	0.538587	unchanged	-8.75597	0.00163433	1.14396	down	8.13228	0.18612	0.79315	unchanged	--	--	LMPK12111791	Polyketides [PK]	Flavonoids [PK12]	Flavones and Flavonols [PK1211]	--	20316-62-5	--	--	--	--
POS_q41	3-O-Methylgalangin	Flavonoids	Polyphenols	C16H12O5	479143	455019	309211	92056.7	199488	151210	161135	0.000315994	184313	-1.84772	0.0192388	1.01295	down	0.358041	0.655069	0.275133	unchanged	1.48968	0.0194381	1.02358	up	C11577	--	LMPK12111654	Polyketides [PK]	Flavonoids [PK12]	Flavones and Flavonols [PK1211]	HMDB0029522	6665-74-3	Organic compounds	Phenylpropanoids and polyketides	Flavonoids	O-methylated flavonoids
POS_q82	Astragalin	Flavonoids	Polyphenols	C21H20O11	5.76538e+08	5.61609e+08	6.44691e+08	7.77067e+07	5.47466e+07	7.41166e+07	4.52082e+08	4.87832e+08	475284769	-0.33317	0.0274554	1.04295	down	-2.7763	1.83e-05	1.14546	down	3.10947	0.00125311	1.12104	up	C12249	Flavone and flavonol biosynthesis(ko00944);;Biosynthesis of secondary metabolites(ko01110)	LMPK12111725	Polyketides [PK]	Flavonoids [PK12]	Flavones and Flavonols [PK1211]	HMDB0037429	480-10-4	Organic compounds	Phenylpropanoids and polyketides	Flavonoids	Flavonoid glycosides
POS_q99	Chrysoeriol	Flavonoids	Polyphenols	C16H12O6	1.12424e+06	0.000315994	1.18664e+06	0.000315994	199133	188136	0.000315994	0.000315994	219737	-3.39459	0.209174	0.759737	unchanged	0.817558	0.598558	0.315858	unchanged	2.57703	0.236066	0.714372	unchanged	C04293	Flavone and flavonol biosynthesis(ko00944)	LMPK12110799	Polyketides [PK]	Flavonoids [PK12]	Flavones and Flavonols [PK1211]	HMDB0030667	491-71-4	Organic compounds	Phenylpropanoids and polyketides	Flavonoids	O-methylated flavonoids
POS_q106	Cyanidin-3-O-Galactoside (Chloride)	Flavonoids	Polyphenols	C21H21ClO11	0.000315994	1.45663e+07	0.000315994	1.43421e+08	1.44596e+08	1.51693e+08	1.99788e+07	2.25421e+07	1.96846e+07	2.09441	0.0774549	0.971494	unchanged	2.82144	0.000104792	1.14661	up	-4.91585	0.000114425	1.12339	down	C08647	--	--	--	--	--	HMDB0037977	27661-36-5	Organic compounds	Phenylpropanoids and polyketides	Flavonoids	Flavonoid glycosides
POS_q144	(-)-Epigallocatechin	Flavonoids	Polyphenols	C15H14O7	4.25312e+06	4.83e+06	4.30662e+06	1.41615e+07	1.26016e+07	1.39106e+07	7.3683e+06	9.17985e+06	9.05725e+06	0.93532	0.0135627	1.09559	up	0.667649	0.00304528	1.09862	up	-1.60297	0.000958666	1.11964	down	C12136	Flavonoid biosynthesis(ko00941);;Biosynthesis of secondary metabolites(ko01110)	LMPK12020004	Polyketides [PK]	Flavonoids [PK12]	Flavans, Flavanols and Leucoanthocyanidins [PK1202]	HMDB0038361	970-74-1	Organic compounds	Phenylpropanoids and polyketides	Flavonoids	Flavans
POS_q178	Irisolidone	Flavonoids	Polyphenols	C17H14O6	66530.7	196910	213153	0.000315994	0.000315994	0.000315994	186636	0.000315994	0.000315994	-1.35253	0.286065	0.604812	unchanged	-27.5527	0.42265	0.513447	unchanged	28.9053	0.0757546	0.972938	unchanged	C10471	--	LMPK12050384	Polyketides [PK]	Flavonoids [PK12]	Isoflavonoids [PK1205]	HMDB0132852	2345-17-7	--	--	--	--
POS_q182	Isoviolanthin	Flavonoids	Polyphenols	C27H30O14	505322	0.000315994	0.000315994	0.000315994	0.000315994	0.000315994	0.000315994	0.000315994	0.000315994	-28.9897	0.42265	0.511663	unchanged	0	1	0	unchanged	28.9897	0.42265	0.503887	unchanged	--	--	LMPK12110224	Polyketides [PK]	Flavonoids [PK12]	Flavones and Flavonols [PK1211]	--	40788-84-9	--	--	--	--
POS_q187	Kuromanin (Chloride)	Flavonoids	Polyphenols	C21H21ClO11	3.7319e+07	2.44327e+07	2.35924e+07	2.96325e+08	3.02668e+08	2.82293e+08	5.53698e+07	4.68199e+07	4.54569e+07	0.790786	0.0228271	1.0143	up	2.57746	4.77e-05	1.14596	up	-3.36825	8.43e-06	1.125	down	C08604	Anthocyanin biosynthesis(ko00942);;Biosynthesis of secondary metabolites(ko01110)	--	--	--	--	--	7084-24-4	--	--	--	--
POS_q304	Rutin	Flavonoids	Polyphenols	C27H30O16	7.29343e+06	6.82954e+06	6.79186e+06	0.000315994	0.000315994	0.000315994	1.27939e+06	1.67551e+06	3.03527e+06	-1.80386	0.00706972	1.11659	down	-32.557	0.0641629	1.01285	unchanged	34.3609	0.00053473	1.12559	up	C05625	Flavone and flavonol biosynthesis(ko00944);;Metabolic pathways(ko01100);;Biosynthesis of secondary metabolites(ko01110)	LMPK12112098	Polyketides [PK]	Flavonoids [PK12]	Flavones and Flavonols [PK1211]	HMDB0003249	153-18-4	Organic compounds	Phenylpropanoids and polyketides	Flavonoids	Flavonoid glycosides
POS_q329	Tribuloside	Flavonoids	Polyphenols	C30H26O13	3.02912e+06	4.56412e+06	9.28592e+06	35604.2	0.000315994	0.000315994	5.62256e+06	5.94766e+06	9.64584e+06	0.329914	0.565077	0.345376	unchanged	-9.21889	0.0318072	1.07784	down	8.88898	0.0964415	0.935704	unchanged	C17140	--	LMPK12111791	Polyketides [PK]	Flavonoids [PK12]	Flavones and Flavonols [PK1211]	HMDB0260223	22153-44-2	Organic compounds	Phenylpropanoids and polyketides	Flavonoids	Flavonoid glycosides
NEG_q239	(±)-Naringenin	Flavonoids	Flavonones	C15H12O5	2.88958e+06	2.88599e+06	2.35445e+06	904560	973831	849676	1.77649e+06	1.80892e+06	1.94256e+06	-0.55651	0.0315895	1.05242	down	-1.01887	0.000224946	1.13757	down	1.57538	0.0076576	1.10467	up	--	--	--	--	--	--	HMDB0242579	67604-48-2	Organic compounds	Phenylpropanoids and polyketides	Flavonoids	Flavans
NEG_q268	Pinocembrin	Flavonoids	Flavonones	C15H12O4	110935	99618.7	102710	59403.7	62828.6	63804	77790.2	90379.8	95870	-0.246621	0.071755	0.905891	unchanged	-0.505172	0.0334735	1.05644	down	0.751793	0.00252632	1.11065	up	C09827	Flavonoid biosynthesis(ko00941)	LMPK12140214	Polyketides [PK]	Flavonoids [PK12]	Flavanones [PK1214]	HMDB0030808	480-39-7	Organic compounds	Phenylpropanoids and polyketides	Flavonoids	Flavans
NEG_t12	Taxifolin-3'-O-glucoside	Flavonoids	Flavanonols	C21H22O12	23479.8	24134.6	23371.9	22555.5	24136.3	23779.1	13610.7	12280.3	13232.5	-0.859508	9.7e-05	1.13981	down	0.848993	9.3e-05	1.13972	up	0.0105153	0.769443	0.179627	unchanged	--	--	--	--	--	--	--	31106-05-5	--	--	--	--
POS_t129	Phellodendroside	Flavonoids	Flavanonols	C26H30O11	488.27	557.723	527.544	1325.18	1339.17	1620.29	1065.13	973.013	1068.63	0.981406	0.000418233	1.13215	up	0.463756	0.0440558	1.02028	up	-1.44516	0.00883814	1.10106	down	--	--	--	--	--	--	--	40451-69-2	--	--	--	--
POS_q107	Cyanidin 3-Rutinoside	Flavonoids	Anthocyanins	C27H30O15	1.15615e+08	1.1955e+08	1.5389e+08	601735	304136	344442	4.69712e+07	9.36254e+07	8.57883e+07	-0.781197	0.0468074	0.939119	unchanged	-7.50034	0.0350081	1.07122	down	8.28154	0.00872391	1.10733	up	C08620	Anthocyanin biosynthesis(ko00942)	--	--	--	--	HMDB0031458	28338-59-2	Organic compounds	Phenylpropanoids and polyketides	Flavonoids	Flavonoid glycosides
POS_q108	Cyanidin (Chloride)	Flavonoids	Anthocyanins	C15H11ClO6	203925	201927	158846	174341	170507	183959	141172	144464	81243.6	-0.622173	0.0656946	0.908065	unchanged	0.527437	0.114544	0.906663	unchanged	0.0947362	0.50534	0.411913	unchanged	C05905	Flavonoid biosynthesis(ko00941);;Anthocyanin biosynthesis(ko00942);;Metabolic pathways(ko01100);;Biosynthesis of secondary metabolites(ko01110)	--	--	--	--	--	528-58-5	--	--	--	--
NEG_t134	Cyanidin 3-(6''-caffeoyl-6'''-feruloylsophoroside)-5-glucoside	Flavonoids	Anthocyanins	C52H55O27+	1543.06	1813.96	1739.37	578.035	614.712	576.025	1065.08	999.414	1070.64	-0.70095	0.0103768	1.10813	down	-0.825777	0.000332433	1.1402	down	1.52673	0.00446342	1.11478	up	--	--	--	--	--	--	--	185044-13-7	--	--	--	--
NEG_t94	Cyanidin 3-(6''-malonyl)glucoside	Flavonoids	Anthocyanins	C24H24O14	1160.7	1344.81	1333.83	106.376	228.45	275.487	173	135.614	134.108	-3.11638	0.00192011	1.13753	down	0.463153	0.383922	0.54339	unchanged	2.65323	0.000189972	1.11519	up	C12643	Anthocyanin biosynthesis(ko00942)	--	--	--	--	--	171828-62-9	--	--	--	--
NEG_q40	3,4'-Dihydroxyflavone	Flavonoids	Flavonols	C15H10O4	0.000315994	0.000315994	0.000315994	0.000315994	0.000315994	0.000315994	4.27415e+06	4.90258e+06	4.56481e+06	33.7549	0.00156782	1.14054	up	-33.7549	0.00156782	1.14411	down	0	1	0	unchanged	--	--	--	--	--	--	--	14919-49-4	--	--	--	--
NEG_q105	Clitorin	Flavonoids	Flavonols	C33H40O19	2.49102e+06	2.57243e+06	2.43165e+06	4161.65	3009.67	0.000315994	1.47261e+06	1.4103e+06	1.50099e+06	-0.773735	8.77e-05	1.13907	down	-9.25576	0.000328031	1.14692	down	10.0295	0.000264017	1.12621	up	--	--	LMPK12113404	Polyketides [PK]	Flavonoids [PK12]	Flavones and Flavonols [PK1211]	--	55804-74-5	--	--	--	--
NEG_q189	Isoastilbin	Flavonoids	Flavonols	C21H22O11	1.05595e+06	1.31349e+06	954612	0.000315994	0.000315994	0.000315994	603749	661940	587869	-0.842649	0.0393788	1.04508	down	-30.8647	0.00132531	1.14468	down	31.7074	0.00916681	1.10648	up	--	--	--	--	--	--	HMDB0033850	54081-48-0	Organic compounds	Phenylpropanoids and polyketides	Flavonoids	Flavonoid glycosides
NEG_q194	Isoquercitrin	Flavonoids	Flavonols	C21H20O12	4.75404e+07	5.15891e+07	4.43653e+07	1.98523e+07	2.04378e+07	2.06374e+07	151633494	2.18425e+08	2.2257e+08	2.04613	0.0220238	1.09334	up	-3.28196	0.0163992	1.11089	down	1.23583	0.00525325	1.11392	up	C05623	Flavone and flavonol biosynthesis(ko00944);;Metabolic pathways(ko01100);;Biosynthesis of secondary metabolites(ko01110)	LMPK12112086	Polyketides [PK]	Flavonoids [PK12]	Flavones and Flavonols [PK1211]	HMDB0037362	21637-25-2	Organic compounds	Phenylpropanoids and polyketides	Flavonoids	Flavonoid glycosides
NEG_q211	Leucoside	Flavonoids	Flavonols	C26H28O15	930907	1.12946e+06	993038	0.000315994	0.000315994	0.000315994	500134	445240	508123	-1.07089	0.00686217	1.11449	down	-30.5139	0.00165995	1.14389	down	31.5848	0.00330279	1.11942	up	--	--	LMPK12111729	Polyketides [PK]	Flavonoids [PK12]	Flavones and Flavonols [PK1211]	--	27661-51-4	--	--	--	--
NEG_q235	Myricetin	Flavonoids	Flavonols	C15H10O8	1.0181e+06	1.10472e+06	1.14096e+06	192539	190414	163405	1.2706e+06	1.68201e+06	1.49305e+06	0.445852	0.0694568	0.967519	unchanged	-3.02448	0.00796132	1.12884	down	2.57863	0.000892972	1.12292	up	C10107	Flavonoid biosynthesis(ko00941);;Flavone and flavonol biosynthesis(ko00944);;Biosynthesis of secondary metabolites(ko01110)	LMPK12110001	Polyketides [PK]	Flavonoids [PK12]	Flavones and Flavonols [PK1211]	HMDB0002755	529-44-2	Organic compounds	Phenylpropanoids and polyketides	Flavonoids	Flavones
NEG_q238	Narcissin	Flavonoids	Flavonols	C28H32O16	267721	283045	334537	8056.83	0.000315994	0.000315994	76124.9	75618.4	74426.5	-1.96877	0.00832268	1.12522	down	-4.81105	0.000977353	1.1445	down	6.77982	0.00418749	1.11596	up	--	--	LMPK12110586	Polyketides [PK]	Flavonoids [PK12]	Flavones and Flavonols [PK1211]	HMDB0037746	604-80-8	Organic compounds	Phenylpropanoids and polyketides	Flavonoids	Flavonoid glycosides
NEG_q283	Quercetin-1	Flavonoids	Flavonols	C15H10O7	1.22537e+08	1.30918e+08	1.3099e+08	8.64194e+06	7.96056e+06	7.33742e+06	1.44044e+08	1.44862e+08	1.41164e+08	0.161792	0.0207135	1.06324	up	-4.16708	1.27e-05	1.14754	down	4.00529	0.000444064	1.12555	up	C00389	Flavonoid biosynthesis(ko00941);;Flavone and flavonol biosynthesis(ko00944);;Metabolic pathways(ko01100);;Biosynthesis of secondary metabolites(ko01110)	LMPK12110004	Polyketides [PK]	Flavonoids [PK12]	Flavones and Flavonols [PK1211]	HMDB0005794	117-39-5	Organic compounds	Phenylpropanoids and polyketides	Flavonoids	Flavones
NEG_q292	Rutin (Hydrate)	Flavonoids	Flavonols	C27H32O17	3.66774e+07	4.33488e+07	5.22252e+07	344802	321379	343271	6.5e+07	6.17457e+07	6.52256e+07	0.537607	0.0407055	1.03688	up	-7.57117	0.000311625	1.14699	down	7.03357	0.0104306	1.10362	up	--	--	--	--	--	--	HMDB0003249	207671-50-9	Organic compounds	Phenylpropanoids and polyketides	Flavonoids	Flavonoid glycosides
NEG_q310	(+)-Taxifolin	Flavonoids	Flavonols	C15H12O7	0.000315994	0.000315994	0.000315994	1.28357e+06	1.31569e+06	1.2008e+06	0.000315994	742986	0.000315994	29.5458	0.42265	0.511796	unchanged	2.35462	0.0518532	1.03032	unchanged	-31.9004	0.000729194	1.12515	down	C01617	Flavonoid biosynthesis(ko00941);;Metabolic pathways(ko01100);;Biosynthesis of secondary metabolites(ko01110)	--	--	--	--	HMDB0303943	17654-26-1	Organic compounds	Phenylpropanoids and polyketides	Flavonoids	Flavans
POS_q181	Isorhamnetin-3-O-Glucoside	Flavonoids	Flavonols	C22H22O12	2.20204e+06	1.07084e+06	1.55954e+06	0.000315994	1.48677e+06	2.37533e+06	1.33993e+06	1.01518e+06	0.000315994	-1.03695	0.190299	0.711645	unchanged	0.713586	0.572674	0.342987	unchanged	0.323362	0.702801	0.233065	unchanged	--	--	LMPK12110576	Polyketides [PK]	Flavonoids [PK12]	Flavones and Flavonols [PK1211]	HMDB0302682	5041-82-7	Organic compounds	Lipids and lipid-like molecules	Prenol lipids	Sesquiterpenoids
POS_q260	Nicotiflorin	Flavonoids	Flavonols	C27H30O15	2.14038e+08	0.000315994	204785930	3.96548e+06	1.93308e+06	2.10824e+06	1.57892e+08	1.4247e+08	1.60857e+08	0.139109	0.858635	0.114704	unchanged	-5.84808	0.00125579	1.1444	down	5.70897	0.189	0.788507	unchanged	C21833	Flavone and flavonol biosynthesis(ko00944);;Biosynthesis of secondary metabolites(ko01110)	LMPK12111734	Polyketides [PK]	Flavonoids [PK12]	Flavones and Flavonols [PK1211]	HMDB0302426	17650-84-9	Organic compounds	Phenylpropanoids and polyketides	Flavonoids	Flavonoid glycosides
POS_q297	Quercetin	Flavonoids	Flavonols	C15H10O7	1.90496e+07	1.96058e+07	1.9375e+07	0.000315994	0.000315994	0.000315994	2.20808e+07	2.33664e+07	2.48823e+07	0.277323	0.0326844	1.06128	up	-36.1105	0.00119058	1.14496	down	35.8332	6.96e-05	1.12664	up	C00389	Flavonoid biosynthesis(ko00941);;Flavone and flavonol biosynthesis(ko00944);;Metabolic pathways(ko01100);;Biosynthesis of secondary metabolites(ko01110)	LMPK12110004	Polyketides [PK]	Flavonoids [PK12]	Flavones and Flavonols [PK1211]	HMDB0005794	6151-25-3	Organic compounds	Phenylpropanoids and polyketides	Flavonoids	Flavones
POS_q298	Quercetin 3-O-Neohesperidoside	Flavonoids	Flavonols	C27H30O16	3.20535e+07	1.47668e+07	1.49178e+07	0.000315994	45962.8	45774.9	2.67077e+07	2.96999e+07	1.29447e+07	0.167784	0.758872	0.185723	unchanged	-9.56222	0.0464825	1.04794	down	9.39443	0.0698792	0.983789	unchanged	--	--	--	--	--	--	HMDB0302956	32453-36-4	Organic compounds	Phenylpropanoids and polyketides	Flavonoids	Flavonoid glycosides
NEG_t104	Myricetin-3-O-glucuronide	Flavonoids	Flavonols	C21H18O14	15062.8	16141.8	15633.1	1358.37	1586.69	1401.31	1680.78	1660.71	1868.42	-3.16834	0.000301933	1.1429	down	-0.26145	0.0406033	0.953405	unchanged	3.42979	0.000271533	1.12567	up	--	--	--	--	--	--	--	77363-65-6	--	--	--	--
NEG_t138	Isohyperoside	Flavonoids	Flavonols	C21H20O12	81359.5	86149.6	84093.1	8801.97	9141.62	8787.3	28782.1	26318.9	29384	-1.57438	1.62e-05	1.14204	down	-1.66019	0.00207881	1.1422	down	3.23457	0.000314274	1.12603	up	--	--	--	--	--	--	--	35589-21-0	--	--	--	--
NEG_t71	Rhodioflavonoside	Flavonoids	Flavonols	C27H30O17	137.031	131.885	127.722	144.285	138.618	85.0001	40.9517	38.7861	49.2751	-1.62031	3.57e-05	1.13912	down	1.51181	0.0483863	1.03433	up	0.108498	0.663741	0.274206	unchanged	--	--	--	--	--	--	--	--	--	--	--	--
POS_t122	syringetin-3-glucuronide	Flavonoids	Flavonols	C23H22O14	4424.82	4632.87	4492.94	599.25	556.97	684.028	585.239	535.818	587.953	-2.98713	9.12e-05	1.14351	down	0.10674	0.369699	0.539768	unchanged	2.88039	5.34e-06	1.12604	up	--	--	--	--	--	--	--	--	--	--	--	--
POS_t127	Quercetin-3-O-gentiotetroside	Flavonoids	Flavonols	C39H50O27	915.127	991	1003.4	621.153	734.795	726.168	178.816	192.602	145.086	-2.49393	0.000134951	1.14066	down	2.0112	0.00188209	1.13502	up	0.482735	0.00480624	1.06961	up	--	--	--	--	--	--	--	--	--	--	--	--
POS_t25	Kaempferol 3-O-beta-glucopyranoside-7-O-alpha-rhamnopyranoside	Flavonoids	Flavonols	C27H34O15	431.327	558.944	473.556	715.582	870.951	810.078	49247.2	52711.1	56546.1	6.75863	0.00161286	1.14041	up	-6.04738	0.00163001	1.14393	down	-0.711252	0.00671083	1.05376	down	--	--	--	--	--	--	HMDB0304608	2392-95-2	Organic compounds	Phenylpropanoids and polyketides	Flavonoids	Flavonoid glycosides
POS_t85	Quercetin 3-O-sophorotrioside	Flavonoids	Flavonols	C33H40O22	416.833	466.994	457.826	3.30593	23.9122	12.1368	85.6739	75.8224	104.259	-2.33584	0.000217084	1.13868	down	-2.75548	0.00264581	1.10741	down	5.09132	0.000328403	1.12357	up	--	--	--	--	--	--	--	38681-85-5	--	--	--	--
NEG_q79	Afzelin	Flavonoids	Flavonoid Glycosides	C21H20O10	742356	789073	853864	0.000315994	0.000315994	0.000315994	218292	335149	267715	-1.53844	0.000374429	1.12607	down	-29.6901	0.0149662	1.1141	down	31.2286	0.0016493	1.12308	up	C16911	Flavone and flavonol biosynthesis(ko00944)	LMPK12111842	Polyketides [PK]	Flavonoids [PK12]	Flavones and Flavonols [PK1211]	HMDB0248048	482-39-3	Organic compounds	Phenylpropanoids and polyketides	Coumarins and derivatives	Pyranocoumarins
NEG_q299	Sinensin	Flavonoids	Flavonoid Glycosides	C21H22O11	1.32339e+06	0.000315994	0.000315994	0.000315994	0.000315994	0.000315994	879866	925810	947852	1.05704	0.392831	0.543443	unchanged	-31.4357	0.000475717	1.1466	down	30.3787	0.42265	0.503887	unchanged	--	--	--	--	--	--	--	28189-90-4	--	--	--	--
NEG_q100	Chrysin	Flavonoids	Other	C15H10O4	190362	167123	173145	69103.6	66295.3	66895.3	72707.1	93013.9	186405	-0.591615	0.228299	0.732526	unchanged	-0.799636	0.289784	0.666102	unchanged	1.39125	0.0036011	1.11762	up	C10028	Flavonoid biosynthesis(ko00941)	LMPK12110189	Polyketides [PK]	Flavonoids [PK12]	Flavones and Flavonols [PK1211]	HMDB0036619	480-40-0	Organic compounds	Phenylpropanoids and polyketides	Flavonoids	Flavones
NEG_q124	Dihydrobaicalein	Flavonoids	Other	C15H12O5	1.91824e+06	2.02209e+06	2.12177e+06	636836	666106	669846	1.5023e+06	1.70126e+06	1.53169e+06	-0.356374	0.00666929	1.06721	down	-1.26321	0.00368332	1.13716	down	1.61958	0.00140182	1.1225	up	--	--	LMPK12140610	Polyketides [PK]	Flavonoids [PK12]	Flavanones [PK1214]	--	35683-17-1	--	--	--	--
NEG_q150	(-)-Epiafzelechin	Flavonoids	Other	C15H14O5	61976.5	135465	84977.7	1.68319e+06	1.78278e+06	1.79293e+06	0.000315994	0.000315994	0.000315994	-28.1503	0.0492568	1.03896	down	32.3692	0.000398672	1.1468	up	-4.21885	1.32e-05	1.12537	down	C12128	Flavonoid biosynthesis(ko00941);;Biosynthesis of secondary metabolites(ko01110)	--	--	--	--	HMDB0030822	24808-04-6	Organic compounds	Phenylpropanoids and polyketides	Flavonoids	Flavans
NEG_q293	Rutin (Trihydrate)	Flavonoids	Other	C27H36O19	3.90736e+07	4.12079e+07	3.84152e+07	330809	328819	311129	6.08259e+07	6.18918e+07	5.79324e+07	0.605919	0.000264985	1.13296	up	-7.53987	0.000389693	1.14682	down	6.93395	0.000460741	1.12577	up	--	--	--	--	--	--	HMDB0003249	250249-75-3	Organic compounds	Phenylpropanoids and polyketides	Flavonoids	Flavonoid glycosides
NEG_q311	Thunberginol C	Flavonoids	Other	C15H12O5	1.70486e+06	1.84007e+06	2.3142e+06	882456	748132	872144	1.85607e+06	1.81367e+06	1.9641e+06	-0.0565699	0.727374	0.221759	unchanged	-1.17061	7.46e-05	1.13966	down	1.22718	0.021538	1.06697	up	--	--	--	--	--	--	--	147517-06-4	--	--	--	--
POS_q32	3,8'-Biapigenin	Flavonoids	Other	C30H18O10	3.79845e+06	3.82829e+06	3.44249e+06	3.26652e+06	3.38927e+06	4.22468e+06	8.51691e+06	1.11466e+07	9.32641e+06	1.389	0.014713	1.10635	up	-1.41381	0.00878082	1.10629	down	0.0248127	0.860547	0.108654	unchanged	--	--	--	--	--	--	--	101140-06-1	--	--	--	--
POS_q49	5-O-Demethylnobiletin	Flavonoids	Other	C20H20O8	12634.5	23547.7	3367.47	21248.2	0.000315994	14119.2	12643.5	0.000315994	15521.9	-0.489744	0.641881	0.279513	unchanged	0.3285	0.776146	0.173069	unchanged	0.161244	0.87833	0.0912844	unchanged	--	--	LMPK12111479	Polyketides [PK]	Flavonoids [PK12]	Flavones and Flavonols [PK1211]	HMDB0037571	2174-59-6	Organic compounds	Phenylpropanoids and polyketides	Flavonoids	O-methylated flavonoids
POS_q72	Aloeresin D	Flavonoids	Other	C29H32O11	471720	455476	569955	214936	0.000315994	169728	0.000315994	419545	358407	-0.944466	0.202681	0.757496	unchanged	-1.01608	0.437437	0.469348	unchanged	1.96055	0.0144745	1.04514	up	--	--	--	--	--	--	--	105317-67-7	--	--	--	--
POS_q183	Kaempferol-3-O-(2''-O-Β-D-Glucopyl)-Β-D-Rutinoside	Flavonoids	Other	C33H40O20	1.58898e+08	1.75975e+08	1.83039e+08	0.000315994	0.000315994	0.000315994	2.4671e+07	2.72579e+07	3.24576e+07	-2.61762	0.00108906	1.13795	down	-36.3734	0.00656028	1.13274	down	38.991	0.00171865	1.12293	up	--	--	LMPK12111753	Polyketides [PK]	Flavonoids [PK12]	Flavones and Flavonols [PK1211]	HMDB0039951	55696-58-7	Organic compounds	Phenylpropanoids and polyketides	Flavonoids	Flavonoid glycosides
POS_q232	Malvidin-3-O-Glucoside Chloride	Flavonoids	Other	C23H25ClO12	4.67736e+06	4.04627e+06	4.9228e+06	0.000315994	494121	470291	0.000315994	0.000315994	0.000315994	-33.7449	0.0032777	1.13665	down	29.9221	0.183753	0.81139	unchanged	3.82273	0.000473938	1.11514	up	--	--	--	--	--	--	HMDB0030777	7228-78-6	Organic compounds	Phenylpropanoids and polyketides	Flavonoids	Flavonoid glycosides
POS_q239	Methylnissolin	Flavonoids	Other	C17H16O5	608673	415632	399189	334787	385064	367483	803502	0.000315994	0.000315994	-0.825063	0.524587	0.401059	unchanged	0.436422	0.757829	0.199156	unchanged	0.388641	0.234295	0.711336	unchanged	--	--	LMPK12070054	Polyketides [PK]	Flavonoids [PK12]	Pterocarpans [PK1207]	HMDB0034008	73340-41-7	Organic compounds	Phenylpropanoids and polyketides	Isoflavonoids	Furanoisoflavonoids
POS_q264	Nobiletin	Flavonoids	Other	C21H22O8	58090.5	232575	17255.5	149363	139198	144386	41814.9	0.000315994	30154.5	-2.0971	0.355514	0.57788	unchanged	2.58874	0.00785688	1.12257	up	-0.491633	0.592551	0.338538	unchanged	C10112	--	LMPK12111468	Polyketides [PK]	Flavonoids [PK12]	Flavones and Flavonols [PK1211]	HMDB0029540	478-01-3	Organic compounds	Phenylpropanoids and polyketides	Flavonoids	O-methylated flavonoids
POS_q271	Oroxylin A	Flavonoids	Other	C16H12O5	265069	315329	337860	0.000315994	0.000315994	194309	147502	198636	151550	-0.88366	0.00792328	1.0673	down	-1.35689	0.255554	0.692768	unchanged	2.24055	0.0532783	0.980795	unchanged	--	--	LMPK12111096	Polyketides [PK]	Flavonoids [PK12]	Flavones and Flavonols [PK1211]	HMDB0128584	480-11-5	--	--	--	--
POS_q276	Pelargonidin-3,5-O-Diglucoside Chloride	Flavonoids	Other	C27H31O15Cl	5.88946e+07	5.86554e+07	6.47393e+07	585230	203846	143046	2.15001e+06	1.95164e+06	1.89198e+06	-4.92666	0.00112663	1.14149	down	-2.68484	0.00142354	1.12794	down	7.61149	0.00102988	1.12433	up	--	--	--	--	--	--	--	17334-58-6	--	--	--	--
POS_q306	Salvigenin	Flavonoids	Other	C18H16O6	9728.64	13187.7	21327.2	28071.2	27438.6	33854	61553.2	0.000315994	0.000315994	0.476368	0.806318	0.157042	unchanged	0.537856	0.696275	0.2515	unchanged	-1.01422	0.0285186	0.994998	unchanged	--	--	LMPK12111166	Polyketides [PK]	Flavonoids [PK12]	Flavones and Flavonols [PK1211]	HMDB0128577	19103-54-9	Organic compounds	Phenylpropanoids and polyketides	Flavonoids	O-methylated flavonoids
POS_q313	Scutellarin Methylester	Flavonoids	Other	C22H20O12	7.27123e+06	1.29822e+07	7.72038e+06	0.000315994	0.000315994	0.000315994	1.51852e+06	1.32687e+06	1.27688e+06	-2.76257	0.0490695	1.03877	down	-32.0179	0.00286004	1.14119	down	34.7804	0.0365527	1.04874	up	--	--	--	--	--	--	--	119262-68-9	--	--	--	--
POS_q323	Tectochrysin	Flavonoids	Other	C16H12O4	331882	432050	447643	426927	391737	508146	353553	352503	372600	-0.16765	0.345866	0.58947	unchanged	0.298728	0.133975	0.875053	unchanged	-0.131078	0.485583	0.4039	unchanged	C11621	--	LMPK12110190	Polyketides [PK]	Flavonoids [PK12]	Flavones and Flavonols [PK1211]	--	520-28-5	--	--	--	--
POS_q339	Vitexin	Flavonoids	Other	C21H20O10	645197	0.000315994	326479	520466	696569	634785	0.000315994	0.000315994	288531	-1.75175	0.356932	0.546115	unchanged	2.68214	0.0166523	1.05877	up	-0.930397	0.252168	0.681219	unchanged	C01460	Flavonoid biosynthesis(ko00941);;Flavone and flavonol biosynthesis(ko00944)	LMPK12110194	Polyketides [PK]	Flavonoids [PK12]	Flavones and Flavonols [PK1211]	HMDB0301980	3681-93-4	Organic compounds	Phenylpropanoids and polyketides	Flavonoids	Flavonoid glycosides
NEG_t140	Norkhellol	Flavonoids	Other	C12H8O5	5025.98	4983.44	5013.06	8921.56	9663.76	9989.38	3588.3	3263.44	3514.07	-0.535291	0.00352964	1.13491	down	1.46291	0.0012715	1.14096	up	-0.927615	0.00480278	1.11583	down	--	--	--	--	--	--	--	4439-68-3	--	--	--	--
NEG_t148	Quercetin 3-O-[2-O-(6-O-E-feruloyl)-beta-D-glucopyranosyl]-beta-D-galactopyranoside	Flavonoids	Other	C37H38O20	1772.58	1884.86	1880.03	11510.9	12068.1	12162.5	1256.51	1118.16	1201.49	-0.630815	0.000288744	1.12859	down	3.32112	0.000224056	1.14686	up	-2.6903	0.000277245	1.12582	down	--	--	--	--	--	--	--	448948-20-7	--	--	--	--
NEG_t17	Pueroside B	Flavonoids	Other	C30H36O15	1667.81	1816.29	1971.22	318.942	380.157	315.795	274.033	243.253	266.65	-2.79885	0.00288318	1.13685	down	0.372519	0.0495958	0.986473	unchanged	2.42633	0.00227209	1.11855	up	--	--	--	--	--	--	--	100692-54-4	--	--	--	--
POS_t10	Epitheaflagallin 3-O-gallate	Flavonoids	Other	C27H20O13	3882.22	4387.82	4230.87	6749.34	7597.27	7861.78	2431.62	2279.74	2579.49	-0.777875	0.00156667	1.12214	down	1.60695	0.00285504	1.13675	up	-0.829071	0.00421557	1.09869	down	--	--	--	--	--	--	HMDB0033288	102067-92-5	Organic compounds	Benzenoids	Benzene and substituted derivatives	Benzoic acids and derivatives
POS_t115	Maohuoside B	Flavonoids	Other	C39H50O20	745.833	780.696	786.436	583.894	593.241	683.291	2949.25	2720.13	2743.82	1.86291	0.000954364	1.14109	up	-2.17702	0.000201906	1.14471	down	0.314111	0.0282749	1.02662	up	--	--	--	--	--	--	--	849834-04-4	--	--	--	--
POS_t26	Daidzein 7-O-glucuronide	Flavonoids	Other	C21H18O10	351.012	411.104	414.862	1431.76	1593.99	1720.08	326.886	250.716	334.598	-0.367666	0.0633029	0.908074	unchanged	2.37924	0.00209058	1.13707	up	-2.01157	0.00321883	1.11513	down	--	--	--	--	--	--	HMDB0041718	38482-80-3	Organic compounds	Phenylpropanoids and polyketides	Isoflavonoids	Isoflavonoid O-glycosides
POS_t87	Chrysoeriol-7-O-(6''-malonyl)glucoside	Flavonoids	Other	C25H24O14	1011.38	1177.62	1311.03	0.000315994	0.000315994	0.000315994	0.000315994	0.000315994	0.000315994	-21.816	0.00547381	1.13168	down	0	1	0	unchanged	21.816	0.00547381	1.11455	up	--	--	--	--	--	--	--	--	--	--	--	--
POS_t93	Complanatoside A	Flavonoids	Other	C27H30O18	656.017	680.07	713.315	60.2224	47.3734	56.6853	28.5477	29.284	37.7038	-4.42302	0.000461785	1.14257	down	0.782058	0.0105491	1.05756	up	3.64096	0.000395407	1.12512	up	--	--	--	--	--	--	--	146501-37-3	--	--	--	--
NEG_q201	Kaempferol-3-O-Galactoside	Flavonoids	Hydroxyflavone	C21H20O11	5.952e+08	6.14284e+08	6.10077e+08	6.0443e+06	6.08564e+06	5.44925e+06	4.41934e+08	4.7549e+08	4.57676e+08	-0.404054	0.000615885	1.13102	down	-6.28952	0.000456097	1.14665	down	6.69358	9.11e-05	1.12659	up	C12626	Flavone and flavonol biosynthesis(ko00944);;Biosynthesis of secondary metabolites(ko01110)	--	--	--	--	HMDB0030864	23627-87-4	Organic compounds	Organoheterocyclic compounds	Pyrans	Pyranones and derivatives
NEG_t70	2''-Acetylastragalin	Flavonoids	Hydroxyflavone	C23H22O12	1408.08	1478.52	1544.16	486.378	433.766	183.385	566.714	586.269	698.463	-1.2589	0.000112613	1.13424	down	-0.746529	0.100305	0.887761	unchanged	2.00543	0.00265256	1.10838	up	--	--	--	--	--	--	--	1206734-95-3	--	--	--	--
POS_q105	Cupressuflavone	Flavonoids	Biflavones	C30H18O10	2.20366e+06	2.03657e+06	1.43342e+06	2.0338e+06	2.01152e+06	2.76962e+06	5.48461e+06	7.45253e+06	5.69618e+06	1.71553	0.011986	1.09334	up	-1.45111	0.0142395	1.08635	down	-0.264424	0.328174	0.547893	unchanged	C10034	--	LMPK12040010	Polyketides [PK]	Flavonoids [PK12]	Biflavonoids and polyflavonoids [PK1204]	--	3952-18-9	--	--	--	--
POS_q288	Procyanidin C1	Flavonoids	Biflavones	C45H38O18	98816.8	54975.8	0.000315994	688762	569035	914541	140416	39700.2	137141	1.04466	0.281675	0.605296	unchanged	2.77553	0.0179416	1.08498	up	-3.82019	0.0161684	1.07544	down	C17624	--	--	--	--	--	HMDB0038370	37064-30-5	Organic compounds	Phenylpropanoids and polyketides	Flavonoids	Biflavonoids and polyflavonoids
NEG_q67	6-Hydroxyluteolin 7-Glucoside	Flavonoids	Glycosides	C21H20O12	6.23699e+06	7.7503e+06	7.81889e+06	0.000315994	0.000315994	0.000315994	0.000315994	0.000315994	0.000315994	-34.4211	0.00500647	1.13273	down	0	1	0	unchanged	34.4211	0.00500647	1.1156	up	C17763	--	LMPK12111184	Polyketides [PK]	Flavonoids [PK12]	Flavones and Flavonols [PK1211]	HMDB0302732	54300-65-1	Organic compounds	Phenylpropanoids and polyketides	Flavonoids	Flavonoid glycosides
NEG_q269	Plantagoside	Flavonoids	Glycosides	C21H22O12	660766	739984	834899	216906	244213	270263	3.19813e+06	3.37333e+06	3.37794e+06	2.15392	6.34e-06	1.14202	up	-3.76591	0.000165974	1.14679	down	1.612	0.00606582	1.10275	up	C17531	--	LMPK12140454	Polyketides [PK]	Flavonoids [PK12]	Flavanones [PK1214]	--	78708-33-5	--	--	--	--
NEG_t116	Fortunellin	Flavonoids	Glycosides	C28H32O14	3929.45	4205.38	4411.44	6041.06	7002.3	6606.53	2619.03	2483.41	2605.93	-0.702762	0.00425048	1.12577	down	1.35002	0.00412535	1.1364	up	-0.647262	0.00506828	1.08944	down	--	--	--	--	--	--	--	20633-93-6	--	--	--	--
NEG_t146	6'''-p-Hydroxybenzoylspinosin	Flavonoids	Glycosides	C35H36O17	31817.1	30323.8	30142.8	3600.27	3215.1	3231.75	5196.11	4651.13	4869.77	-2.64859	0.000151128	1.14306	down	-0.550703	0.00187233	1.1109	down	3.19929	0.000191832	1.1259	up	--	--	--	--	--	--	--	--	--	--	--	--
NEG_t73	Formononetin-8-C-beta-D-apiofuranosyl-(1-_6)-O-beta-D-glucopyranoside	Flavonoids	Glycosides	C27H30O13	179.695	205.769	191.869	149.914	142.833	137.78	2531.52	2679.06	2397.75	3.7201	0.00110246	1.14135	up	-4.14341	0.00112975	1.14508	down	0.423301	0.0114639	1.06687	up	--	--	--	--	--	--	--	1147858-78-3	--	--	--	--
POS_t114	Naringin 4'-glucoside	Flavonoids	Glycosides	C33H42O19	4760.93	5496.83	5737.33	1265.63	1419.79	1554.56	1621.75	1527.61	1770.37	-1.70098	0.00435015	1.12909	down	-0.214523	0.108909	0.825591	unchanged	1.9155	0.00331195	1.11337	up	--	--	LMPK12140254	Polyketides [PK]	Flavonoids [PK12]	Flavanones [PK1214]	HMDB0033738	17257-21-5	Organic compounds	Phenylpropanoids and polyketides	Flavonoids	Flavonoid glycosides
POS_t38	Quercetin-3-O-glucose-6''-acetate	Flavonoids	Glycosides	C23H22O13	562.038	613.942	567.884	1558.61	1792.58	1874.85	1363.52	1236.69	1308.8	1.16452	0.000601832	1.13704	up	0.418914	0.0306596	1.04161	up	-1.58343	0.0054515	1.11154	down	--	--	--	--	--	--	--	54542-51-7	--	--	--	--
POS_t40	Mirificin-4'-O-glucoside	Flavonoids	Glycosides	C32H38O18	592.847	642.245	636.395	366.131	360.273	438.54	84.3209	179.329	143.295	-2.20128	0.000454942	1.13451	down	1.51736	0.00259133	1.10041	up	0.683924	0.00279006	1.09281	up	--	--	--	--	--	--	--	168035-01-6	--	--	--	--
NEG_q31	2'-Hydroxygenistein	Flavonoids	Isoflavones	C15H10O6	1.30016e+08	1.38849e+08	1.38268e+08	1.60121e+06	1.23802e+06	720137	8.44779e+07	8.69996e+07	8.29662e+07	-0.678151	0.000935236	1.13578	down	-6.15958	0.000105947	1.14724	down	6.83773	0.00040876	1.12578	up	C12134	Isoflavonoid biosynthesis(ko00943)	LMPK12050327	Polyketides [PK]	Flavonoids [PK12]	Isoflavonoids [PK1205]	HMDB0034014	1156-78-1	Organic compounds	Phenylpropanoids and polyketides	Isoflavonoids	Isoflav-2-enes
NEG_q272	Pratensein	Flavonoids	Isoflavones	C16H12O6	239199	218851	229081	0.000315994	0.000315994	0.000315994	0.000315994	67593.4	89777.6	-2.12642	0.0187835	1.09186	down	-27.3067	0.191497	0.79954	unchanged	29.4331	0.000657083	1.12531	up	C10520	Isoflavonoid biosynthesis(ko00943)	LMPK12050265	Polyketides [PK]	Flavonoids [PK12]	Isoflavonoids [PK1205]	HMDB0030617	2284-31-3	Organic compounds	Phenylpropanoids and polyketides	Isoflavonoids	O-methylated isoflavonoids
POS_q46	5,7-Dihydroxyisoflavone	Flavonoids	Isoflavones	C15H15NO2	1.76582e+06	1.76456e+06	2.29664e+06	1.29876e+06	1.96592e+06	1.31443e+06	2.93428e+06	3.11654e+06	2.63649e+06	0.576151	0.0150052	1.03404	up	-0.923842	0.00979047	1.07255	down	0.34769	0.217748	0.668616	unchanged	C02168	--	LMPK12050160	Polyketides [PK]	Flavonoids [PK12]	Isoflavonoids [PK1205]	HMDB0030699	61-68-7	Organic compounds	Phenylpropanoids and polyketides	Isoflavonoids	Isoflav-2-enes
POS_q90	Biliatresone	Flavonoids	Isoflavones	C18H16O6	0.000315994	0.000315994	0.000315994	0.000315994	926.777	2602.38	5441.94	5984.36	0.000315994	23.5229	0.184422	0.807679	unchanged	-1.69496	0.302212	0.61884	unchanged	-21.828	0.262417	0.688494	unchanged	--	--	--	--	--	--	--	1801433-90-8	--	--	--	--
POS_q171	Homoferreirin	Flavonoids	Isoflavones	C17H16O6	103703	161121	137187	127590	143954	108473	258962	283865	304990	1.07652	0.00264979	1.09977	up	-1.15769	0.00100317	1.12187	down	0.0811662	0.730389	0.207898	unchanged	C10457	--	LMPK12050502	Polyketides [PK]	Flavonoids [PK12]	Isoflavonoids [PK1205]	HMDB0030111	482-01-9	Organic compounds	Phenylpropanoids and polyketides	Isoflavonoids	O-methylated isoflavonoids
NEG_t107	6''-O-Malonyldaidzin	Flavonoids	Isoflavones	C24H22O12	4387.88	4809.62	4638.64	852.504	918.823	926.383	910.232	763.151	817.938	-2.47346	0.000326265	1.14142	down	0.114824	0.251557	0.660232	unchanged	2.35863	0.000755765	1.12428	up	C16191	Isoflavonoid biosynthesis(ko00943)	--	--	--	--	HMDB0041263	124590-31-4	Organic compounds	Phenylpropanoids and polyketides	Coumarins and derivatives	Furanocoumarins
NEG_q36	2-Tert-Butyl-1,4-Benzoquinone	Quinones	Benzene Quinones	C10H12O2	229688	237606	238399	477109	518185	432959	1.28855e+06	1.44882e+06	1.39001e+06	2.54811	0.00162652	1.14027	up	-1.53097	0.000419744	1.13982	down	-1.01714	0.00957585	1.10364	down	--	--	--	--	--	--	--	3602-55-9	--	--	--	--
NEG_q313	Thymoquinone	Quinones	Benzene Quinones	C10H12O2	144242	155680	145977	339502	379497	385783	1.04214e+06	1.20917e+06	1.07567e+06	2.89942	0.00270098	1.13769	up	-1.59045	0.00272735	1.13612	down	-1.30897	0.00283159	1.11643	down	--	--	--	--	--	--	HMDB0034732	490-91-5	Organic compounds	Organic oxygen compounds	Organooxygen compounds	Carbonyl compounds
NEG_q7	1,4-Anthraquinone	Quinones	Anthraquinones	C14H8O2	418194	541489	550836	271461	243011	216208	244294	407347	341560	-0.604888	0.0545305	0.919648	unchanged	-0.442845	0.198504	0.755961	unchanged	1.04773	0.0164825	1.06315	up	--	--	--	--	--	--	--	635-12-1	--	--	--	--
NEG_q68	6-Hydroxyrubiadin	Quinones	Anthraquinones	C15H10O5	42405.5	0.000315994	55298.8	0.000315994	0.000315994	0.000315994	0.000315994	0.000315994	0.000315994	-26.619	0.190521	0.798675	unchanged	0	1	0	unchanged	26.619	0.190521	0.786323	unchanged	--	--	--	--	--	--	--	87686-86-0	--	--	--	--
NEG_q84	Aloe-Emodin-8-O-Beta-D-Glucopyranoside	Quinones	Anthraquinones	C21H20O10	9687959	1.01069e+07	1.00165e+07	0.000315994	0.000315994	0.000315994	251808	252754	305387	-5.20189	0.000133149	1.1437	down	-29.6703	0.00427252	1.13792	down	34.8722	0.000164021	1.12643	up	--	--	--	--	--	--	HMDB0029679	33037-46-6	Organic compounds	Benzenoids	Anthracenes	Anthraquinones
NEG_q123	Digiferruginol	Quinones	Anthraquinones	C15H10O4	106492	144660	134061	42462.4	53407.2	51155.2	81710.9	74612.2	68417.8	-0.777391	0.0318314	1.04376	down	-0.612203	0.00739267	1.06825	down	1.38959	0.014148	1.07978	up	--	--	--	--	--	--	--	24094-45-9	--	--	--	--
NEG_q279	Purpurin	Quinones	Anthraquinones	C14H8O5	280605	306085	303017	200248	135254	150114	321761	381392	291837	0.161351	0.312937	0.615211	unchanged	-1.03487	0.00820141	1.07049	down	0.873515	0.0113903	1.07441	up	C10395	--	LMPK12140007	Polyketides [PK]	Flavonoids [PK12]	Flavanones [PK1214]	HMDB0256928	81-54-9	Organic compounds	Benzenoids	Anthracenes	Anthraquinones
POS_q70	Alizarin 2-Methyl Ether	Quinones	Anthraquinones	C15H10O4	3.73332e+06	4.6676e+06	5.16984e+06	3.42595e+06	3.81329e+06	3.39857e+06	5.94888e+06	6.8055e+06	4.81895e+06	0.372885	0.141078	0.781831	unchanged	-0.724185	0.0502698	1.02207	unchanged	0.351299	0.135785	0.836137	unchanged	C10291	--	--	--	--	--	--	6003-11-08	--	--	--	--
NEG_q15	2,3-Dehydro-Uwm6	Quinones	Naphthalene Quinones	C19H16O5	10179.8	0.000315994	21794.9	16155.6	14546.4	24777.2	0.000315994	16147.3	13441.8	-0.11187	0.926163	0.0565049	unchanged	0.906885	0.230664	0.676183	unchanged	-0.795015	0.348682	0.547458	unchanged	C18679	Biosynthesis of secondary metabolites(ko01110)	--	--	--	--	--	--	--	--	--	--
NEG_q24	2-Amino-3-Carboxy-1,4-Naphthoquinone	Quinones	Naphthoquinones	C11H7NO4	145077	143934	169265	296770	301739	332002	124520	113851	137018	-0.287831	0.062716	0.906725	unchanged	1.30964	0.000433614	1.13673	up	-1.02181	0.00050093	1.10996	down	--	--	--	--	--	--	--	173043-38-4	--	--	--	--
NEG_q207	Lapachol	Quinones	Naphthoquinones	C15H14O3	317706	360244	378109	170516	176564	233412	5.27486e+06	5.93974e+06	6.05856e+06	4.03177	0.00193493	1.13946	up	-4.89511	0.0018037	1.14327	down	0.863341	0.00429573	1.06714	up	C10366	--	--	--	--	--	HMDB0253978	84-79-7	Organic compounds	Benzenoids	Naphthalenes	Naphthoquinones
POS_q23	2-Methoxynaphthoquinone	Quinones	Naphthoquinones	C11H8O3	4.76281e+08	5.11684e+08	4.82704e+08	4.62487e+08	4.02634e+08	4.50182e+08	3.74335e+08	4.38151e+08	3.6379e+08	-0.322246	0.0346683	1.0138	down	0.16117	0.195713	0.707995	unchanged	0.161077	0.0858343	0.870705	unchanged	--	--	--	--	--	--	--	2348-82-5	--	--	--	--
NEG_q83	Aloe Emodin	Quinones	Other	C15H10O5	0.000315994	30318.4	11211.2	0.000315994	1702.27	8059.04	34345.6	14475.2	68935.2	1.50359	0.253673	0.654635	unchanged	-3.59258	0.149082	0.855276	unchanged	2.08899	0.354385	0.56304	unchanged	C10294	--	LMPK13040002	Polyketides [PK]	Aromatic polyketides [PK13]	Anthracenes and phenanthrenes [PK1304]	HMDB0030829	481-72-1	Organic compounds	Benzenoids	Anthracenes	Anthraquinones
POS_q301	R162	Quinones	Other	C17H12O3	1.2562e+07	1.81167e+07	1.2442e+07	1.1393e+08	1.09984e+08	1.10928e+08	1.38204e+07	7.70776e+06	7.81214e+06	-0.555494	0.171103	0.732759	unchanged	3.51253	1.37e-05	1.14647	up	-2.95703	8.67e-06	1.12563	down	--	--	--	--	--	--	--	64302-87-0	--	--	--	--
POS_q316	Solvent Blue 35	Quinones	Other	C22H26N2O2	2701.8	5360.64	0.000315994	0.000315994	0.000315994	0.000315994	0.000315994	3842.81	3041.52	-0.227901	0.850179	0.115073	unchanged	-22.792	0.188979	0.803324	unchanged	23.0199	0.224581	0.739034	unchanged	--	--	--	--	--	--	--	17354-14-2	--	--	--	--
POS_q283	Pinoresinol Diglucoside	Lignans	Other	C32H42O16	151264	133043	126037	0.000315994	8490.9	814.558	1.1782e+06	2.27178e+06	2.03724e+06	3.74117	0.036424	1.06489	up	-9.20378	0.0315708	1.0784	down	5.46262	0.0012228	1.11887	up	--	--	--	--	--	--	--	63902-38-5	--	--	--	--
NEG_t10	Olivil monoacetate	Lignans	Other	C8H14O5	1295.76	1280.47	1249.65	1185.15	1325.82	1303.76	15882.7	14962	16562.8	3.63125	0.00100915	1.14177	up	-3.63546	0.000929981	1.14534	down	0.00420743	0.941605	0.0465166	unchanged	--	--	--	--	--	--	--	1016974-78-9	--	--	--	--
NEG_t82	Trachelogenin 4'-O-beta-gentiobioside	Lignans	Other	C33H44O17	0.000315994	0.111904	0.0625997	966.115	754.131	601.315	0.000315994	0.00315994	0.0374594	-2.09445	0.300142	0.622345	unchanged	15.7914	0.018174	1.10707	up	-13.6969	0.018176	1.08706	down	--	--	--	--	--	--	--	106647-13-6	--	--	--	--
NEG_q3	1,2,3-Trimethoxybenzene	Others	Other	C9H12O3	55260.9	48067.4	40933.1	47793.4	39096.2	50467.4	49098.5	61598.7	57210.6	0.218984	0.227768	0.664575	unchanged	-0.289739	0.112626	0.817568	unchanged	0.0707542	0.691278	0.235655	unchanged	--	--	--	--	--	--	HMDB0303354	634-36-6	Organic compounds	Benzenoids	Phenol ethers	Anisoles
NEG_q23	2-Acetamidoethyl Phosphate	Others	Other	C4H10NO5P	1835.07	3123.93	0.000315994	3426.75	0.000315994	7586.05	4508.89	3686.92	3122.38	1.19052	0.129994	0.835419	unchanged	-0.0394629	0.967503	0.0266532	unchanged	-1.15106	0.464732	0.441002	unchanged	--	--	--	--	--	--	--	89603-45-2	--	--	--	--
POS_q86	Benzofuran	Others	Benzofurans	C8H6O	2.06302e+07	3.01344e+07	2.17284e+07	2.52972e+07	2.05076e+07	2.9979e+07	2.79993e+07	4.06648e+07	2.42304e+07	0.357751	0.31937	0.578258	unchanged	-0.293703	0.386423	0.515805	unchanged	-0.0640476	0.800518	0.150848	unchanged	C14512	--	--	--	--	--	HMDB0032929	271-89-6	Organic compounds	Organoheterocyclic compounds	Benzofurans	--
POS_q243	N1-Methyl-4-Pyridone-3-Carboxamide	Others	Pyridine And Its Derivatives	C7H8N2O2	1.95801e+06	1.48714e+06	0.000315994	545066	451876	428373	1.35241e+06	1.96937e+06	2.84763e+06	0.840568	0.288317	0.602879	unchanged	-2.11385	0.0667616	1.00528	unchanged	1.27329	0.372034	0.557762	unchanged	C05843	Nicotinate and nicotinamide metabolism(ko00760);;Metabolic pathways(ko01100)	--	--	--	--	HMDB0004194	769-49-3	Organic compounds	Organoheterocyclic compounds	Pyridines and derivatives	Pyridinecarboxylic acids and derivatives
POS_t64	Choline	Others	Choline	C5H14NO+	7333.95	7488.53	6827.64	9323.48	7668.57	6874.04	931.618	1546.36	1326.9	-2.50845	2.69e-05	1.13945	down	2.64904	0.00831928	1.12031	up	-0.140587	0.415791	0.498995	unchanged	C00114	Glycine, serine and threonine metabolism(ko00260);;Glycerophospholipid metabolism(ko00564);;Metabolic pathways(ko01100);;ABC transporters(ko02010)	--	--	--	--	HMDB0000097	62-49-7	Organic compounds	Organic nitrogen compounds	Organonitrogen compounds	Quaternary ammonium salts
NEG_t103	5-Methyl-2-furaldehyde	Others	Furans	C6H6O2	102.737	111.708	101.967	194.959	226.116	227.283	172.038	156.086	168.468	0.650252	0.00102893	1.12362	up	0.384732	0.0258674	1.04277	up	-1.03498	0.00560102	1.10487	down	C11115	--	--	--	--	--	HMDB0033002	620-02-0	Organic compounds	Organic oxygen compounds	Organooxygen compounds	Carbonyl compounds
POS_t112	7-(Methylthio)heptyl glucosinolate	Others	Glucosinolate	C15H28NO9S3-	6764.98	7251.62	7153.62	11424	12813.7	13379.5	6785.71	6224.81	7068.67	-0.0763354	0.290658	0.609259	unchanged	0.905693	0.00400296	1.12186	up	-0.829357	0.00786845	1.10063	down	--	--	--	--	--	--	--	--	--	--	--	--
POS_q53	6-Methoxy-9H-Purin-2-Amine	Others	Purines	C6H7N5O	881284	881538	1.04471e+06	333545	349356	263019	689949	665813	674975	-0.467301	0.039506	1.05338	down	-1.10221	0.00336758	1.13466	down	1.56951	0.00229128	1.10589	up	--	--	--	--	--	--	--	20535-83-5	--	--	--	--
NEG_q25	2-C-Methyl-D-Erythrono-1,4-Lactone	Others	Other	C5H8O4	2.7793e+06	2.92083e+06	2.85793e+06	1.73267e+06	1.7312e+06	1.71529e+06	1.54783e+06	1.61455e+06	1.68808e+06	-0.81916	2.79e-05	1.13916	down	0.0945934	0.111184	0.919991	unchanged	0.724566	0.00110474	1.12379	up	--	--	--	--	--	--	HMDB0029884	18465-71-9	Organic compounds	Organoheterocyclic compounds	Lactones	Gamma butyrolactones
NEG_q27	2-Dimethylaminoethylphosphonic Acid	Others	Other	C4H12NO3P	0.000315994	7585.47	0.000315994	2988.83	0.000315994	6693.03	5825.01	3759.72	5968.66	1.03592	0.405768	0.516123	unchanged	-0.683874	0.424244	0.492175	unchanged	-0.352046	0.837741	0.122828	unchanged	--	--	--	--	--	--	--	14596-56-6	--	--	--	--
NEG_q70	8-Azaguanine	Others	Other	C4H4N6O	605019	660439	676426	84629.4	90763.2	98453.3	159539	147028	170551	-2.02504	0.000854701	1.1392	down	-0.800979	0.00246109	1.11779	down	2.82602	0.0011019	1.12329	up	--	--	--	--	--	--	HMDB0247422	134-58-7	Organic compounds	Organoheterocyclic compounds	Triazolopyrimidines	--
NEG_q103	Cinnamyl Acetate	Others	Other	C11H12O2	8.3234e+06	6.85773e+06	6.87953e+06	1.44257e+07	1.48304e+07	1.33822e+07	2.53628e+07	2.62855e+07	2.77034e+07	1.84678	4.85e-05	1.13975	up	-0.896111	0.000312703	1.13782	down	-0.950673	0.000486642	1.10713	down	C12299	--	--	--	--	--	HMDB0029699	103-54-8	Organic compounds	Benzenoids	Benzene and substituted derivatives	Styrenes
NEG_q187	Iriflophenone 3-C-Glucoside	Others	Other	C19H20O10	238383	218117	223142	78440.5	88414.8	92948.6	127489	103349	73582.8	-1.15871	0.00800658	1.10521	down	-0.228644	0.443633	0.479809	unchanged	1.38735	0.000102727	1.12049	up	--	--	--	--	--	--	--	104669-02-5	--	--	--	--
NEG_q223	Mannitol	Others	Other	C6H14O6	138334	162765	138220	90270.6	83673.2	74334.5	94383.9	100948	71193	-0.721	0.00930778	1.05384	down	-0.102311	0.591165	0.329917	unchanged	0.823311	0.00551068	1.08088	up	C00392	Fructose and mannose metabolism(ko00051);;Metabolic pathways(ko01100);;ABC transporters(ko02010)	--	--	--	--	HMDB0000765	87-78-5	Organic compounds	Organic oxygen compounds	Organooxygen compounds	Carbohydrates and carbohydrate conjugates
NEG_q230	Methyl Isoferulate	Others	Other	C11H12O4	214961	308869	172669	261351	203717	220829	201342	197117	199918	-0.219066	0.501807	0.430464	unchanged	0.196937	0.229441	0.743687	unchanged	0.0221294	0.941197	0.04549	unchanged	--	--	--	--	--	--	--	16980-82-8	--	--	--	--
NEG_q252	Papain	Others	Other	C9H14N4O3	1.18122e+07	1.24256e+07	1.23171e+07	1.94792e+07	1.84229e+07	1.91571e+07	1.90818e+06	1.63091e+06	1.49835e+06	-2.8593	6.72e-06	1.14306	down	3.5017	5.73e-05	1.14683	up	-0.642397	0.000186606	1.12048	down	--	--	--	--	--	--	--	9001-73-4	--	--	--	--
NEG_q256	Pheophorbide A	Others	Other	C35H36N4O5	494974	463310	461434	62861.2	40455.1	51890.4	798925	885722	894404	0.861235	0.00286427	1.1284	up	-4.05458	0.000934046	1.1443	down	3.19334	3.08e-05	1.12474	up	C18021	Porphyrin metabolism(ko00860);;Biosynthesis of secondary metabolites(ko01110)	--	--	--	--	HMDB0256449	15664-29-6	--	--	--	--
NEG_q305	Sulfate	Others	Other	H2O4S	1.80558e+07	1.95965e+07	1.99579e+07	5.98646e+06	5.96031e+06	5.85878e+06	3.05818e+06	3.12382e+06	3.13866e+06	-2.62782	0.00128771	1.14111	down	0.933824	2.8e-06	1.1471	up	1.694	0.00185183	1.12245	up	C00059	Purine metabolism(ko00230);;Monobactam biosynthesis(ko00261);;Cysteine and methionine metabolism(ko00270);;Sulfur metabolism(ko00920);;Metabolic pathways(ko01100);;Biosynthesis of secondary metabolites(ko01110);;ABC transporters(ko02010)	--	--	--	--	HMDB0001448	7664-93-9	Inorganic compounds	Homogeneous non-metal compounds	Non-metal oxoanionic compounds	Non-metal sulfates
POS_q5	1,4-Diaminobutane (Dihydrochloride)	Others	Other	C4H14Cl2N2	9.4367e+06	9.29384e+06	9.34077e+06	1.05751e+06	1.07873e+06	1.1894e+06	3.464e+06	3.20562e+06	3.19179e+06	-1.50923	1.46e-05	1.14351	down	-1.56816	0.000295281	1.14316	down	3.07739	1.55e-08	1.12668	up	--	--	--	--	--	--	--	333-93-7	--	--	--	--
POS_q21	2-Isopropyl Thioxanthone	Others	Other	C16H14OS	0.000315994	0.000315994	0.000315994	0.000315994	0.000315994	0.000315994	927082	866986	1.04147e+06	31.478	0.00291886	1.13744	up	-31.478	0.00291886	1.14101	down	0	1	0	unchanged	--	--	--	--	--	--	--	5495-84-1	--	--	--	--
POS_q27	2-Phenylethylamine (Hydrochloride)	Others	Other	C8H12ClN	1.36643e+08	1.42973e+08	1.34195e+08	578023	704192	727720	6.66444e+07	7.21599e+07	7.03927e+07	-0.984112	9.56e-05	1.13946	down	-6.70157	0.000548765	1.14643	down	7.68568	0.00036142	1.12599	up	--	--	--	--	--	--	HMDB0012275	156-28-5	Organic compounds	Benzenoids	Benzene and substituted derivatives	Phenethylamines
POS_q34	3-Amino-2-Piperidinone	Others	Other	C5H10N2O	288814	391378	339718	0.000315994	0.000315994	0.000315994	1.00196e+06	725674	899667	1.36514	0.0134994	1.08941	up	-31.368	0.00837351	1.12872	down	30.0029	0.00749947	1.11012	up	--	--	--	--	--	--	HMDB0000323	1892-22-4	Organic compounds	Organic acids and derivatives	Carboxylic acids and derivatives	Amino acids, peptides, and analogues
POS_q96	Carbendazim	Others	Other	C9H9N3O2	1.35234e+06	1.3915e+06	1.37647e+06	495253	434441	686943	1.00165e+06	952390	1.53485e+06	-0.239984	0.376204	0.561531	unchanged	-1.10978	0.0629374	0.964201	unchanged	1.34976	0.00718353	1.10811	up	C10897	--	--	--	--	--	HMDB0031769	10605-21-7	Organic compounds	Organoheterocyclic compounds	Benzimidazoles	2-benzimidazolylcarbamic acid esters
POS_q110	Cyclo(Pro-Ala)	Others	Other	C8H12N2O2	41534.7	104850	96404.7	57157.6	77778.6	0.000315994	77213.4	61562.1	34163.3	-0.489447	0.387229	0.50789	unchanged	-0.357983	0.663943	0.26714	unchanged	0.84743	0.306432	0.571137	unchanged	--	--	--	--	--	--	--	65556-33-4	--	--	--	--
POS_q124	Dihydrosamidin	Others	Other	C21H24O7	0.000315994	1875.47	977.106	1229.84	0.000315994	0.000315994	0.000315994	1190.95	3311.32	0.658384	0.652791	0.275219	unchanged	-1.87218	0.383575	0.528269	unchanged	1.2138	0.473471	0.416569	unchanged	C09260	--	--	--	--	--	--	6005-18-1	--	--	--	--
POS_q130	Dl-Methionine Methylsulfonium Chloride	Others	Other	C6H14ClNO2S	4.2387e+06	4.33119e+06	4.40489e+06	445795	253750	399614	1.15875e+07	1.28456e+07	1.30596e+07	1.5309	0.00288199	1.13688	up	-5.09214	0.00123089	1.14437	down	3.56124	1.14e-06	1.12596	up	--	--	--	--	--	--	--	3493-12-07	--	--	--	--
POS_q137	D-Panthenol	Others	Other	C9H19NO4	71867.6	103693	145661	82744.3	97402	213597	234506	41470.1	316670	0.883605	0.383823	0.540777	unchanged	-0.589916	0.521501	0.390998	unchanged	-0.293689	0.639695	0.282937	unchanged	C05944	Pantothenate and CoA biosynthesis(ko00770)	LMFA08020198	Fatty Acyls [FA]	Fatty amides [FA08]	N-acyl amines [FA0802]	HMDB0004231	81-13-0	Organic compounds	Organic oxygen compounds	Organooxygen compounds	Alcohols and polyols
POS_q142	(E)-N-[2-(Β-D-Glucopyranosyloxy)Ethyl]-	Others	Other	C12H21NO7S	80713	77748.2	90020.3	33237.3	18580	18307.4	311052	321145	334730	1.96027	6.33e-05	1.14169	up	-3.78541	9.61e-06	1.14587	down	1.82514	0.00092806	1.10317	up	--	--	--	--	--	--	--	138916-58-2	--	--	--	--
POS_q201	L-Carnitine	Others	Other	C7H15NO3	671201	711527	631852	207720	236350	236049	0.000315994	0.000315994	0.000315994	-30.9849	0.00117109	1.14142	down	29.4183	0.00174895	1.14373	up	1.56662	0.000754742	1.11988	up	C00318	--	--	--	--	--	HMDB0000062	541-15-1	Organic compounds	Organic nitrogen compounds	Organonitrogen compounds	Quaternary ammonium salts
POS_q204	Levoglucosan	Others	Other	C6H10O5	9.41055e+06	8.18139e+06	7.50035e+06	2.56072e+06	1.33163e+06	1.97417e+06	2.11896e+06	2.9027e+06	1.96078e+06	-1.84544	0.00237745	1.11993	down	-0.251228	0.464885	0.43135	unchanged	2.09667	0.00138723	1.10341	up	C22350	--	--	--	--	--	HMDB0000640	498-07-7	Organic compounds	Organoheterocyclic compounds	Oxepanes	--
POS_q225	Lusianthridin	Others	Other	C15H14O3	6.2287e+07	5.96684e+07	6.54687e+07	6.16973e+07	6.68032e+07	6.5624e+07	1.11242e+08	1.1065e+08	1.08347e+08	0.817202	0.000129282	1.14049	up	-0.766526	8.66e-05	1.14418	down	-0.0506755	0.382959	0.495512	unchanged	C10257	--	--	--	--	--	--	87530-30-1	--	--	--	--
POS_q244	N1,N8-Diacetylspermidine (Hydrochloride)	Others	Other	C11H24ClN3O2	115956	238541	233976	561455	570489	567738	73951.5	90224	92772.3	-1.1955	0.10743	0.92233	unchanged	2.72572	1.1e-05	1.1473	up	-1.53022	0.0112602	1.10112	down	--	--	--	--	--	--	--	178244-42-3	--	--	--	--
POS_q250	N8-Acetylspermidine Dihydrochloride	Others	Other	C9H23Cl2N3O	0.000315994	26593.5	0.000315994	0.000315994	0.000315994	0.000315994	0.000315994	135047	0.000315994	2.34432	0.508092	0.419522	unchanged	-27.086	0.42265	0.513368	unchanged	24.7416	0.42265	0.504195	unchanged	--	--	--	--	--	--	--	34450-15-2	--	--	--	--
POS_q293	Pyraclostrobin	Others	Other	C19H18ClN3O4	2013.1	1100.03	4140.45	5577.94	3970.96	730.33	1703.43	0.000315994	4129.75	-0.31441	0.769064	0.178581	unchanged	0.817377	0.471939	0.424524	unchanged	-0.502967	0.58755	0.323267	unchanged	C18561	--	--	--	--	--	HMDB0256940	175013-18-0	Organic compounds	Organoheterocyclic compounds	Azoles	Pyrazoles
POS_q317	Spermidine	Others	Other	C7H19N3	1.11265e+06	1.50165e+06	1.51763e+06	318346	340024	364322	9.64257e+06	9.67791e+06	1.06192e+07	2.85717	0.000312327	1.14041	up	-4.87161	0.00108019	1.14516	down	2.01445	0.0151969	1.0914	up	C00315	Arginine and proline metabolism(ko00330);;beta-Alanine metabolism(ko00410);;Glutathione metabolism(ko00480);;Phenylpropanoid biosynthesis(ko00940);;Metabolic pathways(ko01100);;ABC transporters(ko02010)	--	--	--	--	HMDB0001257	124-20-9	Organic compounds	Organic nitrogen compounds	Organonitrogen compounds	Amines
NEG_t105	Lawsone	Others	Other	C10H6O3	25725.9	28221.6	27940	64594	67491.2	65692.6	29295.7	25126.1	26391.3	-0.0190541	0.820895	0.138921	unchanged	1.29122	3.6e-05	1.14436	up	-1.27216	5e-06	1.12475	down	C10368	--	--	--	--	--	HMDB0253997	83-72-7	Organic compounds	Benzenoids	Naphthalenes	Naphthoquinones
NEG_t142	Macrophylloside A	Others	Other	C40H44O22	8164.62	8665.08	8526.05	2890.25	2942.6	2818.54	2735.31	2371.87	2599.2	-1.71819	1.43e-05	1.1419	down	0.16688	0.0845138	0.935559	unchanged	1.55131	0.000386949	1.1251	up	--	--	--	--	--	--	--	179457-66-0	--	--	--	--
NEG_t161	bryotoxin A	Others	Other	C32H42O12	62.9525	64.7218	47.2484	0.859171	0.359974	0.66782	393.562	293.258	339.328	2.55245	0.00841537	1.12009	up	-9.08696	0.00713027	1.13152	down	6.53451	0.00910598	1.10651	up	C08853	--	--	--	--	--	--	101329-50-4	--	--	--	--
NEG_t18	Miraxanthine III	Others	Other	C17H18N2O5	489.522	502.951	483.286	850.492	993.853	919.932	982.628	946.805	960.551	0.969604	2.51e-05	1.14263	up	-0.064159	0.41966	0.505299	unchanged	-0.905445	0.00818306	1.10588	down	--	--	--	--	--	--	--	5589-85-5	--	--	--	--
NEG_t68	Isomorellic acid	Others	Other	C33H36O8	307.837	250.357	410.768	7.05306	0.000315994	0.000315994	137.357	246.787	204.956	-0.717926	0.0985338	0.852059	unchanged	-6.38399	0.0254234	1.09003	down	7.10192	0.0205322	1.08122	up	--	--	--	--	--	--	HMDB0030734	5262-69-1	Organic compounds	Lipids and lipid-like molecules	Fatty Acyls	Fatty acid esters
POS_t104	Nomilinic acid	Others	Other	C28H36O10	42.0481	24.6815	40.4219	124.637	131.865	113.946	1260.22	1128.31	1256.1	5.08805	0.00115117	1.14097	up	-3.29844	0.00137392	1.14405	down	-1.78962	0.000328007	1.11028	down	--	--	--	--	--	--	HMDB0035771	35930-20-2	Organic compounds	Organic oxygen compounds	Organooxygen compounds	Carbohydrates and carbohydrate conjugates
POS_t14	2,5-dimethyl-7-hydroxy-chromone	Others	Other	C11H10O3	1804.37	1801.45	1860.01	4652.1	5378.97	5467.71	2026.8	1855.12	1944.6	0.0921928	0.122945	0.857321	unchanged	1.41145	0.00502861	1.13276	up	-1.50364	0.00570474	1.11341	down	--	--	--	--	--	--	HMDB0040326	38412-47-4	Organic compounds	Organoheterocyclic compounds	Benzopyrans	1-benzopyrans
POS_t18	Norcotinine	Others	Other	C9H10N2O	954.211	1039.14	1030.57	939.463	1061.61	1102.38	13576.3	12116.6	13691.6	3.70314	0.00170004	1.1401	up	-3.66568	0.00161026	1.14365	down	-0.0374552	0.666583	0.259424	unchanged	--	--	--	--	--	--	HMDB0001297	17114-40-8	Organic compounds	Organoheterocyclic compounds	Pyridines and derivatives	--
POS_t35	thesiuside	Others	Other	C32H44O12	1646.01	1702.52	1659.78	279.76	322.583	371.168	995.05	916.237	919.224	-0.823263	6.07e-05	1.13999	down	-1.53979	7.44e-05	1.13965	down	2.36306	8.71e-06	1.12559	up	--	--	--	--	--	--	--	116988-19-3	--	--	--	--
POS_t36	lanceotoxin B	Others	Other	C32H44O11	22562.9	24247.3	22411.9	6551.88	7591.51	7690.24	18128.2	16471.7	17772.4	-0.40243	0.00209854	1.10297	down	-1.26225	0.000151987	1.13923	down	1.66468	8.8e-05	1.12256	up	C08873	--	--	--	--	--	--	93802-98-3	--	--	--	--
POS_t37	Perisesaccharide B	Others	Other	C36H60O18	405.611	257.572	410.96	1652.86	2188	1884.41	1036.31	909.053	1010.07	1.46019	0.000798955	1.12132	up	0.95397	0.0217005	1.08477	up	-2.41416	0.00567997	1.10258	down	--	--	--	--	--	--	--	1095261-93-0	--	--	--	--
POS_t78	Benzene	Others	Other	C6H6	1445.92	1463.84	1362.08	121.266	130.666	137.424	828.009	795.567	848.212	-0.789303	0.000517259	1.13644	down	-2.66639	0.000171743	1.14647	down	3.4557	0.000457292	1.12547	up	C01407	Metabolic pathways(ko01100)	--	--	--	--	HMDB0001505	71-43-2	Organic compounds	Benzenoids	Benzene and substituted derivatives	--
POS_t98	Toluene	Others	Other	C7H8	1289.35	1393.22	1305.58	79.5706	105.511	130.435	397.124	361.897	395.092	-1.78894	0.000364346	1.14111	down	-1.871	0.00016703	1.13766	down	3.65993	9.21e-05	1.12494	up	C01455	Metabolic pathways(ko01100)	--	--	--	--	HMDB0034168	108-88-3	Organic compounds	Benzenoids	Benzene and substituted derivatives	Toluenes
NEG_t102	Crenulatin	Others	Glycosides	C11H20O6	1090.68	1118.19	1047	212.653	217.707	256.394	4846.41	4351.05	4795.84	2.10362	0.00165403	1.13962	up	-4.3488	0.00116577	1.1448	down	2.24518	1.55e-05	1.12492	up	--	--	--	--	--	--	--	63026-02-8	--	--	--	--
NEG_t49	5-Epilithospermoside	Others	Glycosides	C14H19NO8	89.7366	81.446	85.5938	198.447	198.785	194.066	627.455	717.456	640.502	2.95085	0.00222526	1.13868	up	-1.74748	0.00355103	1.1394	down	-1.20337	1.26e-05	1.12535	down	--	--	--	--	--	--	--	84799-31-5	--	--	--	--
NEG_q97	Calystegine A3	Alkaloids	Tropane Alkaloids	C7H13NO3	426117	459044	394534	0.000315994	0.000315994	0.000315994	1.34884e+06	1.32429e+06	1.34346e+06	1.65017	7.09e-05	1.143	up	-31.9804	3.1e-05	1.14763	down	30.3302	0.00190075	1.12256	up	C10850	Tropane, piperidine and pyridine alkaloid biosynthesis(ko00960)	--	--	--	--	HMDB0038593	131580-36-4	Organic compounds	Alkaloids and derivatives	Tropane alkaloids	--
NEG_q245	Nudifloramide	Alkaloids	Pyridine Alkaloids	C7H8N2O2	125613	125664	135323	0.000315994	0.000315994	0.000315994	0.000315994	13940.4	13521.3	-3.81535	6.43e-05	1.13912	down	-24.788	0.183598	0.811274	unchanged	28.6033	0.000626953	1.12537	up	C05842	Nicotinate and nicotinamide metabolism(ko00760);;Metabolic pathways(ko01100)	--	--	--	--	HMDB0004193	701-44-0	Organic compounds	Organoheterocyclic compounds	Pyridines and derivatives	Pyridinecarboxylic acids and derivatives
POS_q286	Piperlongumine	Alkaloids	Pyridine Alkaloids	C17H19NO5	3.36028e+08	3.70506e+08	3.26732e+08	3.01255e+08	3.1167e+08	3.22411e+08	2.73221e+08	277640826	2.64943e+08	-0.340917	0.0251589	1.06894	down	0.19726	0.00877716	1.08017	up	0.143657	0.118313	0.83891	unchanged	C10166	--	--	--	--	--	HMDB0030341	20069-09-4	Organic compounds	Phenylpropanoids and polyketides	Cinnamic acids and derivatives	--
POS_q287	Pipermethystine	Alkaloids	Pyridine Alkaloids	C16H17NO4	599327	640705	530525	672057	751009	807335	1.37357e+06	1.30191e+06	1.37007e+06	1.19213	8.62e-05	1.13788	up	-0.859033	0.00060489	1.13485	down	-0.3331	0.0410367	0.939361	unchanged	--	--	--	--	--	--	HMDB0033486	71627-22-0	Organic compounds	Organoheterocyclic compounds	Pyridines and derivatives	Hydropyridines
POS_q295	Pyridoxine (Hydrochloride)	Alkaloids	Pyridine Alkaloids	C8H12ClNO3	3.73375e+07	3.8874e+07	3.79356e+07	1.08216e+07	1.07851e+07	1.08216e+07	5.54792e+07	5.37047e+07	5.40988e+07	0.516479	2.58e-05	1.13994	up	-2.33205	0.000151011	1.14736	down	1.81557	0.00026683	1.1262	up	--	--	--	--	--	--	HMDB0301760	58-56-0	Organic compounds	Organoheterocyclic compounds	Pyridines and derivatives	Pyridoxines
POS_q156	Fulvine	Alkaloids	Pyrrole Alkaloids	C16H23NO5	120003254	5.09857e+07	0.000315994	8.28304e+06	8.55766e+06	9.77783e+06	5.95681e+06	5.9611e+06	6.20129e+06	-3.23831	0.280426	0.6762	unchanged	0.554912	0.0225292	1.0901	up	2.6834	0.300568	0.641236	unchanged	C10304	--	--	--	--	--	--	6029-87-4	--	--	--	--
POS_q195	Lappaconitine	Alkaloids	Pyrrole Alkaloids	C32H44N2O8	0.000315994	0.000315994	0.000315994	0.000315994	0.000315994	0.000315994	172510	0.000315994	256236	28.7526	0.198641	0.786715	unchanged	-28.7526	0.198641	0.789146	unchanged	0	1	0	unchanged	C08694	--	--	--	--	--	--	32854-75-4	--	--	--	--
POS_t73	Fulvanine A	Alkaloids	Pyrrole Alkaloids	C9H13NO5	1229.96	1300.11	1324.57	1057.16	1262.62	1331.09	1288.37	1089.19	1242.96	-0.0904002	0.330055	0.578468	unchanged	0.0120447	0.926179	0.0570051	unchanged	0.0783555	0.503132	0.410075	unchanged	--	--	--	--	--	--	--	--	--	--	--	--
NEG_t165	Anonamine	Alkaloids	Pyrrolizidine Alkaloids	C19H28NO7+	1568.81	1634.46	1520.6	1736.06	1843.48	1714.77	4723.49	4277.08	4552.03	1.52053	0.00111921	1.13937	up	-1.35606	0.00103204	1.14213	down	-0.164476	0.0225776	0.989481	unchanged	--	--	--	--	--	--	--	111566-66-6	--	--	--	--
NEG_q169	Hboa	Alkaloids	Anthranilic Acid Alkaloids	C8H7NO3	23353.2	0.000315994	22991	63533.8	0.000315994	48198.5	213422	113253	256003	3.65224	0.0476498	1.0309	up	-2.38265	0.0481214	0.987787	unchanged	-1.26959	0.378068	0.526821	unchanged	C15769	Benzoxazinoid biosynthesis(ko00402);;Biosynthesis of various plant secondary metabolites(ko00999);;Metabolic pathways(ko01100);;Biosynthesis of secondary metabolites(ko01110)	--	--	--	--	--	--	--	--	--	--
POS_q188	Kynurenic Acid	Alkaloids	Quinoline Alkaloids	C10H7NO3	6.45989e+06	6.57943e+06	6.4345e+06	380083	321290	333995	1.80815e+07	1.92978e+07	1.95221e+07	1.54693	0.00116629	1.14115	up	-5.78025	0.000566757	1.14637	down	4.23332	4.75e-06	1.12666	up	C01717	Tryptophan metabolism(ko00380);;Metabolic pathways(ko01100)	--	--	--	--	HMDB0000715	492-27-3	Organic compounds	Organoheterocyclic compounds	Quinolines and derivatives	Quinoline carboxylic acids
POS_q299	Quinidine	Alkaloids	Quinoline Alkaloids	C20H24N2O2	1.27798e+06	974521	955459	2.13326e+06	2.43556e+06	2.15499e+06	4.57567e+06	4.32158e+06	4.61615e+06	2.07466	1.83e-05	1.14035	up	-1.00704	7.37e-05	1.13968	down	-1.06762	0.00122699	1.09465	down	C06527	--	--	--	--	--	HMDB0015044	56-54-2	Organic compounds	Alkaloids and derivatives	Cinchona alkaloids	--
POS_q300	Quinine	Alkaloids	Quinoline Alkaloids	C20H24N2O2	1.15602e+06	1.14282e+06	0.000315994	1.71779e+06	1.29798e+06	1.40101e+06	2.72457e+06	2.87665e+06	2.39375e+06	1.79819	0.0268327	1.05084	up	-0.856098	0.00347987	1.09344	down	-0.942089	0.199518	0.74197	unchanged	C06526	--	--	--	--	--	HMDB0014611	130-95-0	Organic compounds	Alkaloids and derivatives	Cinchona alkaloids	--
POS_q256	N-Demethylloine	Alkaloids	Lysine Alkaloids	C7H12N2O	3.82319e+06	7.54549e+06	2.79501e+06	0.000315994	0.000315994	0.000315994	2.97086e+06	8.77865e+06	7.02718e+06	0.406745	0.532109	0.37079	unchanged	-34.2053	0.0679172	1.00574	unchanged	33.7985	0.0820777	0.961577	unchanged	--	--	--	--	--	--	--	4839-19-4	--	--	--	--
POS_q263	(-)-N-Methylsedridine	Alkaloids	Lysine Alkaloids	C9H19NO	20267.5	22872.6	16461.3	23962.1	23721.2	23305.7	17091	0.000315994	9571.54	-1.16053	0.14493	0.824369	unchanged	1.41278	0.0959279	0.953493	unchanged	-0.252247	0.177047	0.802148	unchanged	--	--	--	--	--	--	--	41447-15-8	--	--	--	--
POS_q273	P-3-Methylamino Propyl Phenol	Alkaloids	Tyrosine Alkaloids	C10H15NO	270805	311956	295320	106971	95188.7	95476	145130	213637	166088	-0.742437	0.0127365	1.06234	down	-0.818372	0.0600186	1.00784	unchanged	1.56081	0.00180072	1.1174	up	--	--	--	--	--	--	--	32180-92-0	--	--	--	--
POS_q185	Knightinol	Alkaloids	Tropane Alkaloids	C17H23NO3	8.44289e+06	8.39936e+06	8.24306e+06	9.3834e+06	9.01581e+06	1.04644e+07	8.53716e+06	1.0322e+07	8.99957e+06	0.151284	0.224867	0.745524	unchanged	0.0511248	0.653373	0.270786	unchanged	-0.202408	0.0986355	0.924424	unchanged	C10859	--	--	--	--	--	--	77053-06-6	--	--	--	--
POS_q237	Methylecgonine	Alkaloids	Ornithine Alkaloids	C10H17NO3	5.40146e+06	8.30015e+06	4.2114e+06	3.6787e+06	0.000315994	0.000315994	0.000315994	0.000315994	0.000315994	-34.1374	0.0389503	1.05979	down	31.8536	0.42265	0.51302	unchanged	2.28374	0.0514044	0.911056	unchanged	--	--	--	--	--	--	--	7143-09-01	--	--	--	--
POS_q280	Phyllalbine	Alkaloids	Ornithine Alkaloids	C16H21NO4	516885	629896	613055	1.16785e+07	1.12355e+07	1.14171e+07	671991	886515	746416	0.389277	0.082323	0.896407	unchanged	3.89673	7.34e-06	1.14728	up	-4.28601	5e-05	1.12648	down	C10863	--	--	--	--	--	--	4540-25-4	--	--	--	--
POS_q292	Pterolactam	Alkaloids	Ornithine Alkaloids	C5H9NO2	2.30632e+07	2.51733e+07	2.463e+07	1.31427e+07	1.25254e+07	1.26641e+07	1.22335e+08	1.30659e+08	123656390	2.3699	0.000340253	1.14254	up	-3.2966	0.000493541	1.1465	down	0.926699	0.00154523	1.11946	up	--	--	--	--	--	--	HMDB0034208	38072-88-7	Organic compounds	Organoheterocyclic compounds	Pyrrolidines	Pyrrolidones
POS_q332	Tropine Acetate-1	Alkaloids	Ornithine Alkaloids	C10H17NO2	4.59425e+06	5.04652e+06	5.44479e+06	4.25936e+06	4.7062e+06	5.57705e+06	7.91901e+06	7.64707e+06	6.7974e+06	0.567977	0.00576116	1.08176	up	-0.620859	0.00744981	1.0679	down	0.0528819	0.716498	0.218488	unchanged	C12452	Tropane, piperidine and pyridine alkaloid biosynthesis(ko00960)	--	--	--	--	--	3423-27-6	--	--	--	--
NEG_q202	Kifunensine	Alkaloids	Piperidine Alkaloids	C8H12N2O6	169494	107809	161441	605246	639923	680765	1.97352e+06	2.00655e+06	2.13733e+06	3.80147	0.000153004	1.14227	up	-1.66736	0.000244636	1.1442	down	-2.13411	7.77e-05	1.11906	down	--	--	--	--	--	--	HMDB0253800	109944-15-2	Organic compounds	Organic acids and derivatives	Carboxylic acids and derivatives	Amino acids, peptides, and analogues
POS_q29	2-Piperidone	Alkaloids	Piperidine Alkaloids	C5H9NO	480321	456176	423644	569910	541501	548043	468192	496389	491092	0.0979307	0.183793	0.744977	unchanged	0.189023	0.00508612	1.08016	up	-0.286954	0.0123578	1.05635	down	--	--	--	--	--	--	HMDB0011749	675-20-7	Organic compounds	Organoheterocyclic compounds	Piperidines	Piperidinones
POS_q285	Piperine	Alkaloids	Piperidine Alkaloids	C17H19NO3	33312.5	0.000315994	28352.6	197144	174766	166732	0.000315994	0.000315994	0.000315994	-25.955	0.186132	0.805137	unchanged	29.0818	0.00255825	1.14184	up	-3.1268	0.000355934	1.1103	down	C03882	Tropane, piperidine and pyridine alkaloid biosynthesis(ko00960)	--	--	--	--	HMDB0029377	94-62-2	Organic compounds	Alkaloids and derivatives	--	--
NEG_q108	Cyclo(L-Leu-Trans-4-Hydroxy-L-Pro)	Alkaloids	Other	C11H18N2O3	8.72239e+06	9.27034e+06	8.72583e+06	1.3456e+07	1.40559e+07	1.38489e+07	1.48426e+06	1.27284e+06	1.04561e+06	-2.81274	1.24e-05	1.14218	down	3.44317	1.61e-06	1.14702	up	-0.630424	4.31e-05	1.1207	down	--	--	--	--	--	--	--	115006-86-5	--	--	--	--
NEG_q177	Hydroxy-Gamma-Sanshool	Alkaloids	Other	C18H27NO2	0.000315994	0.000315994	0.000315994	0.000315994	0.000315994	0.000315994	0.000315994	0.000315994	0.000315994	0	1	0	unchanged	0	1	0	unchanged	0	1	0	unchanged	C17827	--	LMFA08020325	Fatty Acyls [FA]	Fatty amides [FA08]	N-acyl amines [FA0802]	--	78886-66-5	--	--	--	--
NEG_q188	Isoammodendrine	Alkaloids	Other	C12H20N2O	44471.7	64962.1	83929.4	0.000315994	0.000315994	0.000315994	7813.44	0.000315994	0.000315994	-4.62921	0.0272994	1.07024	down	-22.9746	0.42265	0.513447	unchanged	27.6038	0.0298538	1.06232	up	--	--	--	--	--	--	--	494-15-5	--	--	--	--
NEG_q227	Methyl 3-Indolecarboxylate	Alkaloids	Other	C10H9NO2	0.000315994	0.000315994	0.000315994	101165	121317	102769	0.000315994	0.000315994	0.000315994	0	1	0	unchanged	28.354	0.00353875	1.13969	up	-28.354	0.00353875	1.11878	down	--	--	--	--	--	--	--	942-24-5	--	--	--	--
NEG_q329	Uridine 5′-Diphosphoglucose (Disodium Salt)	Alkaloids	Other	C15H24N2O17P2	94352.9	89567.3	87620.7	29814.6	34532.8	31006.3	0.000315994	26411.3	43936.1	-1.9486	0.0317923	1.06752	down	0.438793	0.581624	0.354456	unchanged	1.50981	4.19e-05	1.12293	up	--	--	--	--	--	--	--	28053-08-9	--	--	--	--
NEG_q335	Zarzissine	Alkaloids	Other	C5H5N5	4.85576e+06	4.8485e+06	5.27988e+06	2.64952e+06	3.16846e+06	3.0569e+06	7.77371e+06	6.09709e+06	7.61714e+06	0.520092	0.0477295	1.01892	up	-1.27573	0.0107644	1.10931	down	0.755635	0.000697032	1.10309	up	--	--	--	--	--	--	--	160568-14-9	--	--	--	--
POS_q33	3Alpha,6Beta-Ditigloyloxytropan-7Beta-Ol	Alkaloids	Other	C18H27NO5	4.501e+06	4.06953e+06	3.41277e+06	7.17156e+06	4.88818e+06	4.64265e+06	442604	639352	541092	-2.88425	0.00685776	1.12477	down	3.36328	0.0242389	1.09266	up	-0.479029	0.18044	0.758441	unchanged	--	--	--	--	--	--	--	7159-86-6	--	--	--	--
POS_q38	3-Hydroxy-2-Phenyl-Propanamide	Alkaloids	Other	C9H11NO2	4.7182e+08	5.06294e+08	484414819	1.26874e+08	1.28238e+08	1.25329e+08	2.31928e+08	2.39985e+08	237034431	-1.04472	0.000979923	1.14024	down	-0.898004	0.000112461	1.1465	down	1.94272	0.000722972	1.12505	up	--	--	--	--	--	--	--	56598-62-0	--	--	--	--
POS_q43	4-Hydroxynonenal	Alkaloids	Other	C9H16O2	3.1905e+06	3.27064e+06	3.17706e+06	374210	342751	460415	577910	336590	289998	-3.00033	0.000356852	1.14156	down	-0.0328576	0.931663	0.054379	unchanged	3.03319	6.16e-07	1.12621	up	C21642	--	LMFA06000051	Fatty Acyls [FA]	Fatty aldehydes [FA06]	--	HMDB0004362	75899-68-2	Organic compounds	Lipids and lipid-like molecules	Fatty Acyls	Fatty alcohols
POS_q63	Acetyl-L-Carnitine (Hydrochloride)	Alkaloids	Other	C9H18ClNO4	1.93282e+06	1.89588e+06	2.31961e+06	754018	772999	954600	486896	535600	531777	-1.98395	0.00713627	1.12637	down	0.675041	0.0340185	1.05589	up	1.30891	0.00465181	1.09434	up	--	--	--	--	--	--	--	5080-50-2	--	--	--	--
POS_q65	Adenine (Hemisulfate)	Alkaloids	Other	C5H7N5O4S	1.89241e+07	1.96986e+07	2.21516e+07	0.000315994	0.000315994	0.000315994	1.94942e+07	2.0428e+07	1.93972e+07	-0.0349581	0.675493	0.262943	unchanged	-35.8649	0.000276095	1.14708	down	35.8998	0.00229794	1.12162	up	--	--	--	--	--	--	--	321-30-2	--	--	--	--
POS_q69	Ajmalan-17-One	Alkaloids	Other	C20H22N2O2	0.000315994	0.000315994	0.000315994	0.000315994	0.000315994	0.000315994	487984	364367	228630	30.0868	0.0405918	1.05644	up	-30.0868	0.0405918	1.05989	down	0	1	0	unchanged	--	--	--	--	--	--	--	3911-19-1	--	--	--	--
POS_q76	Anatabine	Alkaloids	Other	C10H12N2	334663	308769	352968	91543.8	93442.7	111445	368474	419802	204505	-0.00524725	0.98701	0.010356	unchanged	-1.74378	0.0687727	1.00065	unchanged	1.74903	0.000580227	1.11839	up	C10126	Tropane, piperidine and pyridine alkaloid biosynthesis(ko00960);;Biosynthesis of secondary metabolites(ko01110)	--	--	--	--	HMDB0004476	581-49-7	Organic compounds	Organic nitrogen compounds	Organonitrogen compounds	Amines
POS_q95	Candicine	Alkaloids	Other	C11H18NO	0.000315994	20528.7	0.000315994	24645.7	32363.8	25236.6	224603	259987	211160	5.08286	0.00104396	1.13261	up	-3.08055	0.00412245	1.13593	down	-2.00231	0.0813805	0.919512	unchanged	C10575	--	--	--	--	--	HMDB0303388	6656-13-9	Organic compounds	Benzenoids	Benzene and substituted derivatives	Phenethylamines
POS_q102	Cis-N-Feruloyltyramine	Alkaloids	Other	C18H19NO4	0.000315994	37028.2	68660.4	0.000315994	43348	42502.4	0.000315994	0.000315994	0.000315994	-26.7323	0.217787	0.759593	unchanged	26.4324	0.183543	0.811695	unchanged	0.299922	0.801553	0.151258	unchanged	--	--	--	--	--	--	HMDB0036381	80510-09-4	Organic compounds	Phenylpropanoids and polyketides	Cinnamic acids and derivatives	Hydroxycinnamic acids and derivatives
POS_q109	Cyclo(L-Phe-Trans-4-Hydroxy-L-Pro)	Alkaloids	Other	C14H16N2O3	7.84043e+06	1.03573e+07	9.42771e+06	4.2777e+06	4.23547e+06	4.00534e+06	7.42459e+06	8.70677e+06	7.96874e+06	-0.196959	0.249969	0.664497	unchanged	-0.944977	0.00682938	1.12596	down	1.14194	0.0195166	1.08115	up	--	--	--	--	--	--	--	118477-06-8	--	--	--	--
POS_q150	Fenspiride (Hydrochloride)	Alkaloids	Other	C15H21ClN2O2	2.01259e+06	2.01825e+06	1.8565e+06	759628	0.000315994	0.000315994	1.97203e+06	1.81629e+06	2.22078e+06	0.0295351	0.775439	0.177513	unchanged	-2.98379	0.00976366	1.0934	down	2.95425	0.0178141	1.07828	up	--	--	--	--	--	--	HMDB0252224	5053-08-07	Organic compounds	Organoheterocyclic compounds	Azaspirodecane derivatives	--
POS_q162	Guvacine	Alkaloids	Other	C6H9NO2	1.03881e+06	1.18628e+06	940596	1.07944e+06	944091	1.01234e+06	1.10314e+06	1.0433e+06	1.05764e+06	0.0173891	0.876427	0.0990446	unchanged	-0.077798	0.288941	0.626846	unchanged	0.0604089	0.630706	0.289402	unchanged	C10149	--	--	--	--	--	--	498-96-4	--	--	--	--
POS_q164	Halaminol B	Alkaloids	Other	C12H25NO	394802	468106	388457	569909	463746	570266	234728	214001	178781	-0.995792	0.00420248	1.09832	down	1.35389	0.00458391	1.11592	up	-0.358101	0.0605369	0.904368	unchanged	--	--	--	--	--	--	--	389125-59-1	--	--	--	--
POS_q199	Laurolitsine	Alkaloids	Other	C18H19NO4	283066	247237	391736	362270	185259	154271	247827	344282	416029	0.128794	0.683206	0.245623	unchanged	-0.522559	0.281161	0.611624	unchanged	0.393765	0.407013	0.479084	unchanged	C16984	--	--	--	--	--	HMDB0040974	5890-18-6	Organic compounds	Alkaloids and derivatives	Aporphines	--
POS_q229	Magnoflorine Chloride	Alkaloids	Other	C20H24ClNO4	0.000315994	0.000315994	0.000315994	245134	121825	98588.4	0.000315994	0.000315994	0.000315994	0	1	0	unchanged	28.8714	0.0761835	0.99008	unchanged	-28.8714	0.0761835	0.972496	unchanged	--	--	--	--	--	--	--	6681-18-1	--	--	--	--
POS_q230	Magnoflorine Iodide	Alkaloids	Other	C20H24INO4	0.000315994	0.000315994	0.000315994	118449	171869	204616	0.000315994	0.000315994	0.000315994	0	1	0	unchanged	28.9597	0.0223935	1.09798	up	-28.9597	0.0223935	1.07779	down	--	--	--	--	--	--	--	4277-43-4	--	--	--	--
POS_q233	Melamine	Alkaloids	Other	C3H6N6	1.71415e+06	1.74952e+06	1.67683e+06	261631	442263	465266	735021	764304	474572	-1.38086	0.00551445	1.1262	down	-0.755575	0.083002	0.879845	unchanged	2.13644	0.00100793	1.12102	up	C08737	--	--	--	--	--	HMDB0041922	108-78-1	Organic compounds	Organoheterocyclic compounds	Triazines	1,3,5-triazines
POS_q235	Methoxatin Disodium Salt	Alkaloids	Other	C14H4N2Na2O8	1.00834e+07	9.79416e+06	9.18157e+06	1.08278e+07	1.05626e+07	1.18442e+07	3.54216e+06	3.38857e+06	3.0081e+06	-1.54784	0.000143827	1.13874	down	1.74154	0.00072565	1.14095	up	-0.193695	0.0492873	0.932226	unchanged	--	--	--	--	--	--	--	122628-50-6	--	--	--	--
POS_q238	Methyl L-Pyroglutamate	Alkaloids	Other	C6H9NO3	466886	487185	531309	294726	289184	278568	172049	109586	176115	-1.6982	0.000308679	1.12836	down	0.913928	0.0204712	1.09096	up	0.784271	0.00579443	1.10719	up	--	--	--	--	--	--	--	4931-66-2	--	--	--	--
POS_q240	Mianserin (Hydrochloride)	Alkaloids	Other	C18H21ClN2	0.000315994	190765	162143	75288.2	0.000315994	0.000315994	0.000315994	223725	0.000315994	-0.657563	0.676023	0.251905	unchanged	-1.57123	0.583172	0.344425	unchanged	2.2288	0.256497	0.656766	unchanged	--	--	--	--	--	--	HMDB0015620	21535-47-7	Organic compounds	Organoheterocyclic compounds	Benzazepines	Dibenzazepines
POS_q258	N-Feruloyloctopamine	Alkaloids	Other	C18H19NO5	1.64279e+07	1.50586e+07	1.58157e+07	1.62097e+07	1.5375e+07	1.61166e+07	6.17047e+06	6.56657e+06	5.48278e+06	-1.3764	6.25e-05	1.13789	down	1.38852	2.39e-05	1.14364	up	-0.0121192	0.79569	0.156488	unchanged	--	--	--	--	--	--	HMDB0032805	66648-44-0	Organic compounds	Phenylpropanoids and polyketides	Cinnamic acids and derivatives	Hydroxycinnamic acids and derivatives
POS_q261	(+)-N-Methylallosedridine	Alkaloids	Other	C9H19NO	21338.5	14669.3	30509.3	25973	27814.1	21183.5	13690.4	10134.8	9523.01	-0.996116	0.128932	0.866121	unchanged	1.16872	0.00657228	1.08637	up	-0.172602	0.616102	0.305923	unchanged	--	--	--	--	--	--	--	41447-16-9	--	--	--	--
POS_q265	Norisoboldine	Alkaloids	Other	C18H19NO4	425735	229898	390757	424995	236412	198000	336871	332228	500657	0.160787	0.642063	0.278596	unchanged	-0.444795	0.314683	0.574864	unchanged	0.284008	0.538149	0.359089	unchanged	--	--	--	--	--	--	HMDB0033357	23599-69-1	Organic compounds	Alkaloids and derivatives	Aporphines	--
POS_q268	O-Acetylethanolamine	Alkaloids	Other	C4H9NO2	5.7393e+06	5.89453e+06	5.62735e+06	2.73602e+06	2.76054e+06	2.93678e+06	4.54191e+06	4.8363e+06	4.07e+06	-0.360117	0.020245	1.07236	down	-0.673238	0.0123386	1.10599	down	1.03335	1.13e-05	1.12423	up	--	--	--	--	--	--	HMDB0038394	1854-30-4	Organic compounds	Organic acids and derivatives	Carboxylic acids and derivatives	Carboxylic acid derivatives
POS_q290	Proxyphylline	Alkaloids	Other	C10H14N4O3	5.39192e+06	5.3781e+06	5.97668e+06	1.86232e+06	1.83682e+06	2.05706e+06	4.55285e+06	5.03165e+06	5.0357e+06	-0.195915	0.0517172	0.929714	unchanged	-1.34477	0.000767449	1.13975	down	1.54069	0.0011358	1.11949	up	--	--	--	--	--	--	HMDB0256878	603-00-9	Organic compounds	Organoheterocyclic compounds	Imidazopyrimidines	Purines and purine derivatives
POS_q291	P-Synephrine	Alkaloids	Other	C9H13NO2	632814	358368	431718	493976	486510	516560	1.9912e+06	2.12243e+06	1.71861e+06	2.03522	0.000942711	1.12263	up	-1.96193	0.00646192	1.13243	down	-0.0732838	0.79225	0.166987	unchanged	C01869	--	--	--	--	--	HMDB0062811	614-35-7	Organic compounds	Benzenoids	Phenols	1-hydroxy-2-unsubstituted benzenoids
POS_q296	Pyropheophorbide-A	Alkaloids	Other	C33H34N4O3	251870	261761	268657	0.000315994	0.000315994	0.000315994	218482	272826	263801	-0.0510129	0.649741	0.286495	unchanged	-29.5692	0.0044326	1.13758	down	29.6202	0.000348831	1.12601	up	--	--	--	--	--	--	HMDB0031150	24533-72-0	Organic compounds	Organoheterocyclic compounds	Tetrapyrroles and derivatives	Chlorins
POS_q320	Synephrine	Alkaloids	Other	C9H13NO2	464613	378079	498588	483782	470408	379616	1.89732e+06	1.86715e+06	1.98908e+06	2.10084	8.84e-06	1.14132	up	-2.1089	8.3e-06	1.14514	down	0.00806156	0.961559	0.028533	unchanged	C04548	--	--	--	--	--	HMDB0004826	1994-07-05	Organic compounds	Benzenoids	Phenols	1-hydroxy-2-unsubstituted benzenoids
POS_q331	Trimethylvinylammonium(1+)	Alkaloids	Other	C5H12N+	4.85908e+06	7.9262e+06	3.8314e+06	2.27229e+06	1.50238e+06	2.22982e+06	5.27283e+06	6.98917e+06	3.18889e+06	-0.104943	0.825439	0.133751	unchanged	-1.36358	0.0966085	0.933509	unchanged	1.46852	0.0971716	0.919049	unchanged	--	--	--	--	--	--	--	13448-18-5	--	--	--	--
POS_q335	Vasicine	Alkaloids	Other	C11H12N2O	5.32993e+06	5.88202e+06	5.81848e+06	0.000315994	3.85357e+06	3.91428e+06	2.85535e+06	2.97223e+06	2.84984e+06	-0.972777	0.00266527	1.13476	down	-0.15975	0.836683	0.133135	unchanged	1.13253	0.137497	0.860608	unchanged	C10733	Biosynthesis of various alkaloids(ko00996)	--	--	--	--	HMDB0256199	6159-55-3	Organic compounds	Organoheterocyclic compounds	Diazanaphthalenes	Benzodiazines
POS_q336	(±)-Vasicine	Alkaloids	Other	C11H12N2O	3.82025e+06	3.78507e+06	4.02138e+06	0.000315994	0.000315994	2.49712e+06	1.75728e+06	0.000315994	1.96545e+06	-1.64301	0.0498949	1.03291	down	-0.576097	0.715961	0.221321	unchanged	2.2191	0.0662532	0.987688	unchanged	--	--	--	--	--	--	HMDB0256199	6159-56-4	Organic compounds	Organoheterocyclic compounds	Diazanaphthalenes	Benzodiazines
POS_q337	Vasicine (Hydrochloride)	Alkaloids	Other	C11H13ClN2O	4.15927e+06	4.65204e+06	4.94058e+06	3.25182e+06	3.02327e+06	0.000315994	2.25212e+06	2.48035e+06	2.29071e+06	-0.969434	0.00619338	1.11902	down	-0.162488	0.834259	0.135092	unchanged	1.13192	0.134787	0.853958	unchanged	--	--	--	--	--	--	--	7174-27-8	--	--	--	--
POS_q338	Vasicinol	Alkaloids	Other	C11H12N2O2	1.60088e+08	1.73342e+08	1.69292e+08	1.14643e+08	1.14616e+08	1.16901e+08	8.76374e+07	9.49699e+07	9.39604e+07	-0.862128	0.000311247	1.13587	down	0.323808	0.00544535	1.1236	up	0.53832	0.00437279	1.11385	up	C10743	--	--	--	--	--	--	5081-51-6	--	--	--	--
NEG_t115	3-Chloro-4-hydroxypiperidin-2-one	Alkaloids	Other	C5H8ClNO2	246.644	251.954	272.559	207.211	209.022	223.718	203.026	171.441	190.76	-0.448194	0.00512795	1.07883	down	0.179129	0.0951381	0.874783	unchanged	0.269065	0.0138237	1.03387	up	--	--	--	--	--	--	--	174204-83-2	--	--	--	--
NEG_t55	Vermisporin	Alkaloids	Other	C25H37NO4	578.826	379.689	455.127	1217.38	1015.46	1020.83	69.9053	143.457	74.7151	-2.29489	0.0131598	1.08505	down	3.49754	0.00192205	1.13615	up	-1.20265	0.00240154	1.08307	down	--	--	--	--	--	--	--	122301-98-8	--	--	--	--
NEG_t98	Bripiodionene	Alkaloids	Other	C15H20N2O4	607.876	659.744	608.329	1572.01	1353.39	1386.86	955.678	876.192	920.003	0.552793	0.000769547	1.12257	up	0.64803	0.0103241	1.10626	up	-1.20082	0.00469413	1.11047	down	--	--	--	--	--	--	--	190265-70-4	--	--	--	--
POS_t100	3-Methyl-1-butylamine	Alkaloids	Other	C5H13N	839.605	915.305	905.947	506.114	548.844	578.6	890.616	892.868	1056.93	0.094212	0.398702	0.510619	unchanged	-0.798085	0.0103428	1.10129	down	0.703873	0.000456127	1.10795	up	C02640	--	--	--	--	--	HMDB0031659	107-85-7	Organic compounds	Organic nitrogen compounds	Organonitrogen compounds	Amines
POS_t123	Croalbidine	Alkaloids	Other	C18H29NO7	165.379	178.579	180.551	871.043	965.286	991.738	663.362	575.957	674.323	1.86728	0.00379769	1.13365	up	0.563495	0.00345321	1.09463	up	-2.43078	0.00196394	1.12156	down	--	--	--	--	--	--	--	41714-30-1	--	--	--	--
POS_t126	Goniodiol	Alkaloids	Other	C13H14O4	123.655	121.13	125.243	72.3201	80.5789	81.9561	389.079	365.717	350.076	1.57817	0.00193715	1.13918	up	-2.23404	0.000805311	1.14399	down	0.655863	0.00158431	1.11541	up	--	--	--	--	--	--	--	96422-52-5	--	--	--	--
POS_t42	Cylindramide	Alkaloids	Other	C27H34N2O5	36.2905	31.2529	37.6326	196.906	269.481	296.21	172.422	274.478	325.546	2.87663	0.0383788	1.06041	up	-0.018515	0.954786	0.0346255	unchanged	-2.85812	0.0174976	1.08732	down	--	--	--	--	--	--	--	147362-39-8	--	--	--	--
POS_t62	5-Aza-2'-deoxycytidine	Alkaloids	Other	C8H12N4O4	287.253	218.463	269.808	163.922	112.883	105.899	3371.77	3712.63	3644.52	3.79019	0.000662332	1.14177	up	-4.80913	0.000663611	1.14555	down	1.01894	0.00931257	1.03815	up	--	--	--	--	--	--	HMDB0015391	2353-33-5	Organic compounds	Organoheterocyclic compounds	Triazines	Triazinones
POS_t97	Cis-Zeatin-7-N-glucoside	Alkaloids	Other	C16H23N5O6	176.349	177.725	178.813	1.23938	3.55808	3.03265	23.9244	21.3448	24.2516	-2.93832	4.7e-08	1.14397	down	-3.15034	9.44e-05	1.14048	down	6.08866	6.43e-09	1.12673	up	C16443	Zeatin biosynthesis(ko00908);;Biosynthesis of secondary metabolites(ko01110)	--	--	--	--	HMDB0012201	38165-56-9	Organic compounds	Organic oxygen compounds	Organooxygen compounds	Carbohydrates and carbohydrate conjugates
POS_t99	DIMBOA glucoside	Alkaloids	Other	C15H19NO10	390.362	444.865	450.434	0.000315994	9.716	1.9197	3.39901	0.000315994	1.12818	-8.14958	0.00196018	1.13951	down	1.36181	0.515732	0.406215	unchanged	6.78777	0.00164731	1.12214	up	C04831	Benzoxazinoid biosynthesis(ko00402);;Biosynthesis of various plant secondary metabolites(ko00999);;Metabolic pathways(ko01100);;Biosynthesis of secondary metabolites(ko01110)	--	--	--	--	HMDB0301843	18607-79-9	Organic compounds	Organic oxygen compounds	Organooxygen compounds	Carbohydrates and carbohydrate conjugates
POS_q217	L-Nicotine	Alkaloids	Solanaceous Alkaloids	C10H14N2	421796	446506	383439	122487	173020	177132	379505	471670	390562	-0.0115756	0.928177	0.0552853	unchanged	-1.39355	0.00347084	1.10943	down	1.40512	0.000520877	1.10598	up	--	--	--	--	--	--	HMDB0001934	1954-11-05	Organic compounds	Organoheterocyclic compounds	Pyridines and derivatives	Pyrrolidinylpyridines
NEG_q98	Calystegine A7	Alkaloids	Tropane Alkaloid	C7H13NO3	557035	540414	526783	0.000315994	0.000315994	0.000315994	1.62335e+06	1.74231e+06	1.77111e+06	1.6611	0.00105319	1.14058	up	-32.3353	0.00069692	1.1461	down	30.6742	0.000260935	1.12621	up	--	--	--	--	--	--	HMDB0036384	197565-90-5	Organic compounds	Alkaloids and derivatives	Tropane alkaloids	--
POS_q104	Crenatine	Alkaloids	Tryptophan Alkaloids	C14H14N2O	0.000315994	17725.4	17818.8	86972.3	92642.5	81290.9	0.000315994	0.000315994	0.000315994	-25.1602	0.183506	0.808995	unchanged	28.036	0.00141672	1.14449	up	-2.87584	0.00131059	1.10889	down	--	--	--	--	--	--	--	26585-14-8	--	--	--	--
POS_q327	Tombozine	Alkaloids	Tryptophan Alkaloids	C19H22N2O	2.03775e+07	2.02039e+07	2.03291e+07	4.29253e+07	3.97404e+07	4.1395e+07	1.81223e+07	1.87724e+07	1.77129e+07	-0.157591	0.018602	1.0965	down	1.18387	0.000587743	1.14366	up	-1.02628	0.00185025	1.12258	down	C11635	Indole alkaloid biosynthesis(ko00901);;Biosynthesis of secondary metabolites(ko01110)	--	--	--	--	--	604-99-9	--	--	--	--
NEG_t119	Strictosidinic acid	Alkaloids	Tryptophan Alkaloids	C26H32N2O9	4356.6	4633.11	4966.72	6160.25	7303.64	6428.04	1911.74	1799.02	1915.4	-1.31071	0.00285559	1.13456	down	1.82196	0.00480856	1.13573	up	-0.511253	0.0148243	1.04888	down	--	--	--	--	--	--	--	150148-81-5	--	--	--	--
NEG_t76	Phyllocactin	Alkaloids	Betalain	C27H28N2O16	34.7935	47.1431	20.5272	448.843	536.944	466.372	393.689	450.45	400.023	3.60199	0.000543299	1.13814	up	0.223025	0.10896	0.839188	unchanged	-3.82501	0.00196206	1.11807	down	--	--	--	--	--	--	HMDB0304721	15167-85-8	Organic compounds	Lipids and lipid-like molecules	Glycerolipids	Triradylcglycerols
POS_t113	Hylocerenin	Alkaloids	Betalain	C30H34N2O17	1694.09	2020.5	1709.49	2071.53	2318.16	2458.78	1931.37	1691.34	1923.52	0.032129	0.774868	0.173946	unchanged	0.304274	0.0404608	0.968851	unchanged	-0.336403	0.037944	0.942631	unchanged	--	--	--	--	--	--	--	403517-96-4	--	--	--	--
NEG_t122	Vincoside lactam	Alkaloids	Terpenoid Alkaloids	C26H30N2O8	28233.4	29483	28556.8	1525.27	1665.45	1543.1	6362.12	5743.21	6141.31	-2.24128	1.93e-05	1.14333	down	-1.94655	0.000947212	1.14379	down	4.18784	0.000157496	1.12637	up	--	--	--	--	--	--	--	23141-27-7	--	--	--	--
POS_q274	Palmatine	Alkaloids	Berberine Alkaloids	C21H22NO4+	0.000315994	0.000315994	0.000315994	174525	145568	113248	0.000315994	0.000315994	0.000315994	0	1	0	unchanged	28.768	0.014682	1.11472	up	-28.768	0.014682	1.09453	down	C05315	Isoquinoline alkaloid biosynthesis(ko00950);;Biosynthesis of secondary metabolites(ko01110)	--	--	--	--	--	3486-67-7	--	--	--	--
POS_q231	Mallorepine	Alkaloids	Nicotinic Acid Alkaloids	C7H6N2O	0.000315994	0.000315994	733127	404703	544804	486363	0.000315994	1.42155e+06	1.45197e+06	1.97068	0.277222	0.632536	unchanged	-1.00089	0.42258	0.51177	unchanged	-0.96979	0.439659	0.481742	unchanged	--	--	--	--	--	--	--	767-98-6	--	--	--	--
NEG_q250	Oxohydrastinine	Alkaloids	Isoquinoline Alkaloids	C11H11NO3	1.14478e+06	1.22649e+06	1.22101e+06	1.02185e+06	1.02034e+06	947465	675199	733054	716969	-0.757286	0.000260477	1.13471	down	0.492365	0.00109839	1.12366	up	0.264922	0.00514921	1.06062	up	--	--	--	--	--	--	--	552-29-4	--	--	--	--
POS_q88	Berberine (Chloride Hydrate)	Alkaloids	Isoquinoline Alkaloids	C20H20ClNO5	0.000315994	0.000315994	0.000315994	468353	355123	411784	0.000315994	33304.1	47261.7	26.3407	0.195487	0.791436	unchanged	3.93851	0.00261892	1.12854	up	-30.2792	0.00624291	1.11299	down	--	--	--	--	--	--	HMDB0003409	68030-18-2	Organic compounds	Alkaloids and derivatives	Protoberberine alkaloids and derivatives	--
POS_q191	Laetanine	Alkaloids	Isoquinoline Alkaloids	C18H19NO4	675626	569519	702937	772423	424146	427393	655997	659319	897860	0.184065	0.39845	0.504944	unchanged	-0.446601	0.243152	0.657278	unchanged	0.262537	0.454668	0.453875	unchanged	--	--	--	--	--	--	--	72361-67-2	--	--	--	--
POS_q315	(S)-N-Methylcoclaurine	Alkaloids	Isoquinoline Alkaloids	C18H21NO3	262105	268380	289564	0.000315994	0.000315994	9368.28	13658.3	17893.9	24902.6	-3.86054	0.000251099	1.1413	down	-2.59124	0.0257645	0.994082	unchanged	6.45178	0.000243405	1.12436	up	C05176	Isoquinoline alkaloid biosynthesis(ko00950);;Metabolic pathways(ko01100);;Biosynthesis of secondary metabolites(ko01110)	--	--	--	--	HMDB0060319	3423-07-02	Organic compounds	Organoheterocyclic compounds	Isoquinolines and derivatives	Benzylisoquinolines
POS_q324	Tetrahydroberberine	Alkaloids	Isoquinoline Alkaloids	C20H21NO4	0.000315994	0.000315994	0.000315994	0.000315994	0.000315994	0.000315994	5.04838e+06	5.43199e+06	4.08402e+06	33.8388	0.00675291	1.12882	up	-33.8388	0.00675291	1.13241	down	0	1	0	unchanged	--	--	--	--	--	--	HMDB0243674	522-97-4	Organic compounds	Alkaloids and derivatives	Protoberberine alkaloids and derivatives	--
POS_q78	Antirhine	Alkaloids	Indole Alkaloids	C19H24N2O	1.47636e+06	0.000315994	0.000315994	4.47134e+06	4.40851e+06	4.11081e+06	2.21499e+06	1.85676e+06	3.21785e+06	2.30379	0.040421	0.95513	unchanged	0.833562	0.0353601	1.04894	up	-3.13735	0.0127349	1.08979	down	C09033	--	--	--	--	--	--	16049-28-8	--	--	--	--
POS_q149	(±)-Evodiamine	Alkaloids	Indole Alkaloids	C19H17N3O	87847.2	135845	65580.7	96333.6	57024.6	103305	0.000315994	0.000315994	36910.9	-2.97031	0.0350151	0.9926	unchanged	2.79775	0.0188851	1.01932	up	0.172558	0.691507	0.237089	unchanged	--	--	--	--	--	--	HMDB0252138	518-18-3	Organic compounds	Organoheterocyclic compounds	Indoles and derivatives	Pyridoindoles
POS_q322	Tabersonine Hydrochloride	Alkaloids	Indole Alkaloids	C21H25ClN2O2	0.000315994	0.000315994	0.000315994	1.28315e+07	1.04829e+07	9.30702e+06	0.000315994	896849	685541	30.6365	0.190687	0.79849	unchanged	4.36564	0.00684031	1.12386	up	-35.0022	0.00895606	1.10699	down	--	--	--	--	--	--	--	29479-00-3	--	--	--	--
NEG_t27	Cartormin	Alkaloids	Indole Alkaloids	C27H29NO13	290.938	297.906	296.654	268.541	313.804	289.09	24767.8	29814.6	28399.7	6.55017	0.00300295	1.13728	up	-6.57326	0.00300015	1.14083	down	0.0230966	0.755938	0.196944	unchanged	--	--	--	--	--	--	HMDB0035209	--	Organic compounds	Lipids and lipid-like molecules	Prenol lipids	Terpene lactones
POS_t5	3-Indoleacrylic acid	Alkaloids	Indole Alkaloids	C11H9NO2	25191.2	26724.3	26621.5	31912	34757.2	37231.6	17814.2	16900.7	18852.2	-0.552024	0.000410418	1.12597	down	0.955786	0.00400001	1.12648	up	-0.403762	0.0229166	1.05246	down	C21283	--	--	--	--	--	HMDB0000734	1204-06-4	Organic compounds	Organoheterocyclic compounds	Indoles and derivatives	Indoles
POS_q9	1-Aminopropan-2-Ol	Sugars and alcohols	Amino Alcohols	C3H9NO	43682.7	43504.9	33551	0.000315994	0.000315994	0.000315994	48149.1	40614.5	111934	0.733139	0.359707	0.575999	unchanged	-27.6575	0.0978524	0.950528	unchanged	26.9244	0.00684916	1.11156	up	C05771	--	--	--	--	--	HMDB0012136	78-96-6	Organic compounds	Organic nitrogen compounds	Organonitrogen compounds	Amines
POS_q24	2-(Methylamino)Ethanol	Sugars and alcohols	Amino Alcohols	C3H9NO	57719.8	88767.8	0.000315994	0.000315994	0.000315994	0.000315994	114273	85521.2	129454	1.1684	0.128986	0.828291	unchanged	-28.3717	0.0134998	1.11728	down	27.2033	0.201247	0.771442	unchanged	--	--	--	--	--	--	--	109-83-1	--	--	--	--
POS_q93	C16 Sphinganine	Sugars and alcohols	Amino Alcohols	C16H35NO2	4.96753e+06	5.51913e+06	4.71576e+06	4.69983e+06	4.76938e+06	4.62697e+06	4.03383e+06	3.76079e+06	3.78279e+06	-0.392988	0.0252797	1.05538	down	0.283991	0.00396114	1.11839	up	0.108998	0.258457	0.685381	unchanged	--	--	LMSP01040001	Sphingolipids [SP]	Sphingoid bases [SP01]	Sphingoid base homologs and variants [SP0104]	--	--	--	--	--	--
POS_q94	C16 Sphingosine	Sugars and alcohols	Amino Alcohols	C16H33NO2	2.44665e+07	3.24112e+07	2.55975e+07	2.40161e+07	2.22727e+07	2.16038e+07	1.49362e+07	1.63082e+07	1.63852e+07	-0.792099	0.0386707	1.04916	down	0.511394	0.00255993	1.11225	up	0.280705	0.182137	0.772173	unchanged	--	--	LMSP01040008	Sphingolipids [SP]	Sphingoid bases [SP01]	Sphingoid base homologs and variants [SP0104]	HMDB0242181	--	Organic compounds	Organic nitrogen compounds	Organonitrogen compounds	Amines
POS_q275	Palmitoylethanolamide	Sugars and alcohols	Amino Alcohols	C18H37NO2	424537	507304	436541	536893	589619	544808	251478	329666	227676	-0.75858	0.0104545	1.05061	down	1.0471	0.00351849	1.11532	up	-0.288517	0.0382445	0.963321	unchanged	C16512	--	LMFA08040013	Fatty Acyls [FA]	Fatty amides [FA08]	N-acyl ethanolamines (endocannabinoids) [FA0804]	HMDB0002100	544-31-0	Organic compounds	Organic acids and derivatives	Carboximidic acids and derivatives	Carboximidic acids
POS_q251	N-Acetyl-D-Glucosamine	Sugars and alcohols	Amino Sugars	C8H15NO6	399750	326485	236059	0.000315994	71523.5	0.000315994	311895	262784	228117	-0.261445	0.391695	0.511289	unchanged	-3.48854	0.00201693	1.10535	down	3.74999	0.0117212	1.06134	up	C00140	Amino sugar and nucleotide sugar metabolism(ko00520);;Metabolic pathways(ko01100);;Biosynthesis of nucleotide sugars(ko01250);;ABC transporters(ko02010)	--	--	--	--	HMDB0000215	7512-17-6	Organic compounds	Organic oxygen compounds	Organooxygen compounds	Carbohydrates and carbohydrate conjugates
NEG_q86	Alpha-D-Glucose	Sugars and alcohols	Monosaccharides	C6H12O6	794361	860214	769126	632016	663550	625405	939770	916320	893765	0.182143	0.0388183	0.999929	unchanged	-0.517519	0.00010935	1.13834	down	0.335376	0.0140567	1.06266	up	C00267	Glycolysis / Gluconeogenesis(ko00010);;Fructose and mannose metabolism(ko00051);;Galactose metabolism(ko00052);;Amino sugar and nucleotide sugar metabolism(ko00520);;Metabolic pathways(ko01100);;Biosynthesis of secondary metabolites(ko01110);;Carbon metabolism(ko01200);;Biosynthesis of nucleotide sugars(ko01250)	--	--	--	--	HMDB0003345	492-62-6	Organic compounds	Organic oxygen compounds	Organooxygen compounds	Carbohydrates and carbohydrate conjugates
NEG_q110	D-Arabinose	Sugars and alcohols	Monosaccharides	C5H10O5	654525	629718	855716	108030	78572.5	96089	108693	118513	74747.7	-2.82519	0.0112812	1.11313	down	-0.095094	0.70823	0.229314	unchanged	2.92028	0.0121833	1.09736	up	C00216	Pentose and glucuronate interconversions(ko00040);;Ascorbate and aldarate metabolism(ko00053);;Amino sugar and nucleotide sugar metabolism(ko00520);;Metabolic pathways(ko01100);;Biosynthesis of nucleotide sugars(ko01250)	--	--	--	--	HMDB0029942	10323-20-3	Organic compounds	Organic oxygen compounds	Organooxygen compounds	Carbohydrates and carbohydrate conjugates
NEG_q115	D-Fructose	Sugars and alcohols	Monosaccharides	C6H12O6	2.48067e+07	2.08988e+07	2.47578e+07	2.79133e+06	4.13777e+06	4.63261e+06	4.16799e+06	7.34343e+06	6.64921e+06	-1.95606	0.000627512	1.12498	down	-0.651459	0.136624	0.807733	unchanged	2.60751	0.00135552	1.1154	up	C00095	Fructose and mannose metabolism(ko00051);;Galactose metabolism(ko00052);;Starch and sucrose metabolism(ko00500);;Metabolic pathways(ko01100);;Biosynthesis of secondary metabolites(ko01110);;ABC transporters(ko02010)	--	--	--	--	HMDB0000660	57-48-7	Organic compounds	Organic oxygen compounds	Organooxygen compounds	Carbohydrates and carbohydrate conjugates
NEG_q119	D(+)-Glucose	Sugars and alcohols	Monosaccharides	C6H12O6	1.1467e+07	5.84263e+06	1.6394e+07	3.61998e+06	4.13753e+06	3.27878e+06	3.79678e+06	3.61876e+06	5.20428e+06	-1.41721	0.144192	0.859319	unchanged	-0.193436	0.41698	0.488728	unchanged	1.61065	0.130485	0.875603	unchanged	--	--	--	--	--	--	HMDB0304632	50-99-7	Organic compounds	Organic oxygen compounds	Organooxygen compounds	Carbohydrates and carbohydrate conjugates
NEG_q121	D-Glucose 6-Phosphate (Disodium Salt)	Sugars and alcohols	Monosaccharides	C6H13O9P	753906	741049	803356	241980	303677	316678	40123.1	33028.2	24870.8	-4.55132	0.000375348	1.14249	down	3.13707	0.00650835	1.12875	up	1.41425	0.00011269	1.11817	up	--	--	--	--	--	--	HMDB0001401	3671-99-6	Organic compounds	Organic oxygen compounds	Organooxygen compounds	Carbohydrates and carbohydrate conjugates
NEG_q134	D-Mannoheptulose	Sugars and alcohols	Monosaccharides	C7H14O7	0.000315994	64491.4	0.000315994	0.000315994	0.000315994	0.000315994	59858.4	78598.7	94814.9	1.85483	0.103445	0.874211	unchanged	-27.8745	0.0164559	1.11076	down	26.0197	0.42265	0.504195	unchanged	--	--	--	--	--	--	HMDB0029935	3615-44-9	Organic compounds	Organic oxygen compounds	Organooxygen compounds	Carbohydrates and carbohydrate conjugates
NEG_q135	D-Mannose	Sugars and alcohols	Monosaccharides	C6H12O6	1.41044e+07	1.24343e+07	1.31145e+07	2.78409e+06	3.78195e+06	2.34523e+06	4.7403e+06	4.67432e+06	2.79772e+06	-1.6991	0.000484186	1.12697	down	-0.454638	0.233972	0.669724	unchanged	2.15373	0.000102763	1.118	up	C00159	Fructose and mannose metabolism(ko00051);;Galactose metabolism(ko00052);;Amino sugar and nucleotide sugar metabolism(ko00520);;Metabolic pathways(ko01100);;Biosynthesis of nucleotide sugars(ko01250);;ABC transporters(ko02010)	--	--	--	--	HMDB0000169	3458-28-4	Organic compounds	Organic oxygen compounds	Organooxygen compounds	Carbohydrates and carbohydrate conjugates
NEG_q141	D-Tagatose	Sugars and alcohols	Monosaccharides	C6H12O6	1.75968e+07	1.77869e+07	1.7939e+07	4.509e+06	2.88205e+06	3.8817e+06	5.13974e+06	6.077e+06	5.35431e+06	-1.68609	0.000143106	1.14272	down	-0.555826	0.0437746	0.973393	unchanged	2.24191	0.000745068	1.12407	up	C00795	Galactose metabolism(ko00052);;Metabolic pathways(ko01100)	--	--	--	--	HMDB0003418	87-81-0	Organic compounds	Organic oxygen compounds	Organooxygen compounds	Carbohydrates and carbohydrate conjugates
NEG_q209	L-(+)-Arabinose	Sugars and alcohols	Monosaccharides	C5H10O5	1.30289e+06	1.05894e+06	1.81296e+06	267745	454799	633208	610213	949437	614313	-0.941374	0.0761753	0.916778	unchanged	-0.681233	0.151871	0.760469	unchanged	1.62261	0.0343306	0.998275	unchanged	C11476	--	--	--	--	--	--	5328-37-0	--	--	--	--
NEG_q212	L-Glucose	Sugars and alcohols	Monosaccharides	C6H12O6	551415	621246	621727	572963	583735	615259	920062	869217	911391	0.589826	0.000840236	1.12473	up	-0.607974	0.000140024	1.13807	down	0.0181489	0.796299	0.157095	unchanged	--	--	--	--	--	--	HMDB0003345	921-60-8	Organic compounds	Organic oxygen compounds	Organooxygen compounds	Carbohydrates and carbohydrate conjugates
NEG_q220	L-Xylose	Sugars and alcohols	Monosaccharides	C5H10O5	1.48376e+06	1.45641e+06	1.28533e+06	340662	372965	376339	0.000315994	0.000315994	0.000315994	-32.0535	0.00193756	1.13968	down	30.0987	0.000978229	1.14548	up	1.95484	0.00272356	1.11871	up	C01510	--	--	--	--	--	--	609-06-3	--	--	--	--
POS_q121	D-Galactose	Sugars and alcohols	Monosaccharides	C6H12O6	3.30222e+07	1.25409e+08	1.91352e+08	4.00937e+07	1.75226e+07	5.83586e+07	5.23851e+07	4.18199e+07	3.9058e+07	-1.39218	0.256039	0.705269	unchanged	-0.200462	0.682068	0.258505	unchanged	1.59265	0.227351	0.715315	unchanged	C00124	Galactose metabolism(ko00052);;Metabolic pathways(ko01100)	--	--	--	--	HMDB0000143	59-23-4	Organic compounds	Organic oxygen compounds	Organooxygen compounds	Carbohydrates and carbohydrate conjugates
POS_q154	Fosfructose (Trisodium)	Sugars and alcohols	Monosaccharides	C6H11Na3O12P2	58566.8	44116.2	46526.3	65067.4	67976.7	62248	59625	65056.4	74408.4	0.416081	0.0555532	0.916379	unchanged	-0.0277858	0.804691	0.155238	unchanged	-0.388296	0.0611866	0.95743	unchanged	--	--	--	--	--	--	--	38099-82-0	--	--	--	--
POS_q158	Glucosamine (Hydrochloride)	Sugars and alcohols	Monosaccharides	C6H14ClNO5	805153	9.38761e+06	0.000315994	2.35888e+06	0.000315994	0.000315994	4.15545e+06	1.35349e+06	0.000315994	-0.887701	0.66724	0.267683	unchanged	-1.22367	0.516697	0.390019	unchanged	2.11137	0.479567	0.436856	unchanged	--	--	--	--	--	--	--	66-84-2	--	--	--	--
NEG_q136	D-(+)-Melezitose	Sugars and alcohols	Polysaccharides	C18H32O16	193834	271764	194462	19372.7	37609	28488.6	0.000315994	98392.6	0.000315994	-2.74598	0.012375	1.04473	down	-0.203126	0.908172	0.0742934	unchanged	2.9491	0.0148217	1.08639	up	C08243	--	--	--	--	--	HMDB0011730	597-12-6	Organic compounds	Organic oxygen compounds	Organooxygen compounds	Carbohydrates and carbohydrate conjugates
NEG_q186	Inulin	Sugars and alcohols	Polysaccharides	N/A C18H32O16	1.11595e+06	1.16946e+06	1.14524e+06	65979.3	73661	77925.4	209407	0.000315994	243162	-2.92228	0.00444011	1.13039	down	-1.05669	0.411303	0.524893	unchanged	3.97896	0.000106867	1.12631	up	C03323	Starch and sucrose metabolism(ko00500)	--	--	--	--	HMDB0014776	9005-80-5	Organic compounds	Organic Polymers	Polysaccharides	--
POS_q115	D-(+)-Cellobiose	Sugars and alcohols	Polysaccharides	C12H22O11	4.41868e+06	6.75546e+06	3.78417e+06	4.79407e+06	3.63548e+06	3.44078e+06	3.52387e+06	3.55174e+06	3.11233e+06	-0.554085	0.218286	0.750589	unchanged	0.220498	0.314965	0.610951	unchanged	0.333587	0.38192	0.51674	unchanged	--	--	--	--	--	--	HMDB0000055	528-50-7	Organic compounds	Organic oxygen compounds	Organooxygen compounds	Carbohydrates and carbohydrate conjugates
NEG_q5	1,3-Propanediol	Sugars and alcohols	Polyol	C3H8O2	7896.6	12476.5	12533.3	741.207	3989.24	1566.31	6772.09	10548.2	4013.28	-0.625239	0.191856	0.709647	unchanged	-1.76045	0.100328	0.874469	unchanged	2.38569	0.0123791	1.04265	up	C02457	Glycerolipid metabolism(ko00561)	--	--	--	--	--	504-63-2	--	--	--	--
NEG_q51	3''-Oxogentamicin A2	Sugars and alcohols	Polyol	C17H31N3O11	290759	325938	364650	40567	30678.9	46547.5	0.000315994	81691.3	85071.9	-2.55696	0.00194221	1.10776	down	-0.501542	0.618414	0.319023	unchanged	3.05851	0.00398924	1.11402	up	C21265	Neomycin, kanamycin and gentamicin biosynthesis(ko00524);;Biosynthesis of secondary metabolites(ko01110)	--	--	--	--	--	--	--	--	--	--
NEG_q82	Allitol	Sugars and alcohols	Polyol	C6H14O6	127986	103202	140036	105205	111309	99171.1	93264.6	101671	121822	-0.228908	0.261298	0.630042	unchanged	-0.00489325	0.97163	0.0219185	unchanged	0.233801	0.224162	0.710298	unchanged	--	--	--	--	--	--	--	488-44-8	--	--	--	--
NEG_q294	(S)-(+)-1,2-Propanediol	Sugars and alcohols	Polyol	C3H8O2	12714.9	11858.3	8979.59	3662.76	1871.67	1859.92	4801.71	8679.21	4481.3	-0.901468	0.0434397	0.947249	unchanged	-1.28047	0.104593	0.879794	unchanged	2.18194	0.00616966	1.08121	up	--	--	--	--	--	--	HMDB0006213	4254-15-3	Organic compounds	Organic oxygen compounds	Organooxygen compounds	Alcohols and polyols
POS_q101	Cis-3-(Carboxy-Ethyl)-3,5-Cyclo-Hexadiene-1,2-Diol	Sugars and alcohols	Polyol	C9H12O4	138370	133258	113663	207945	141805	141988	302764	364156	325825	1.36548	0.00300788	1.12364	up	-1.01353	0.00473038	1.08674	down	-0.351943	0.24364	0.683707	unchanged	C11588	Phenylalanine metabolism(ko00360);;Metabolic pathways(ko01100)	--	--	--	--	--	--	--	--	--	--
NEG_q222	Maltose	Sugars and alcohols	Disaccharides	C12H22O11	2.59098e+06	2.86517e+06	3.13663e+06	1.24053e+06	0.000315994	2.13079e+06	2.25888e+06	2.12951e+06	2.27613e+06	-0.366621	0.045755	1.01889	down	-0.983188	0.217063	0.761366	unchanged	1.34981	0.0982822	0.908675	unchanged	C00208	Starch and sucrose metabolism(ko00500);;Metabolic pathways(ko01100);;Biosynthesis of secondary metabolites(ko01110);;ABC transporters(ko02010)	--	--	--	--	HMDB0000163	69-79-4	Organic compounds	Organic oxygen compounds	Organooxygen compounds	Carbohydrates and carbohydrate conjugates
NEG_q303	Sucrose	Sugars and alcohols	Disaccharides	C12H22O11	1.28056e+08	1.18458e+08	1.01008e+08	6.00453e+07	5.96479e+07	6.4485e+07	1.15096e+08	1.19714e+08	9.46469e+07	-0.0770151	0.614632	0.300819	unchanged	-0.838987	0.0209141	1.09178	down	0.916002	0.0175046	1.08041	up	C00089	Galactose metabolism(ko00052);;Starch and sucrose metabolism(ko00500);;Metabolic pathways(ko01100);;Biosynthesis of secondary metabolites(ko01110);;ABC transporters(ko02010)	--	--	--	--	HMDB0000258	57-50-1	Organic compounds	Organic oxygen compounds	Organooxygen compounds	Carbohydrates and carbohydrate conjugates
NEG_q308	Tamarixetin	Sugars and alcohols	Disaccharides	C16H12O7	1.15752e+06	1.36505e+06	1.18276e+06	324085	368737	359939	354953	520499	424514	-1.51113	0.000891905	1.12136	down	-0.304295	0.22299	0.730672	unchanged	1.81543	0.00405474	1.11422	up	C10188	--	LMPK12110606	Polyketides [PK]	Flavonoids [PK12]	Flavones and Flavonols [PK1211]	HMDB0002937	603-61-2	Organic compounds	Phenylpropanoids and polyketides	Flavonoids	O-methylated flavonoids
NEG_q324	Turanose	Sugars and alcohols	Disaccharides	C12H22O11	3.18491e+07	3.02902e+07	3.96621e+07	3.1552e+07	2.6745e+07	3.27548e+07	3.21493e+07	3.33263e+07	3.66305e+07	0.00431282	0.976746	0.018147	unchanged	-0.165312	0.186936	0.722731	unchanged	0.160999	0.365226	0.520995	unchanged	C19636	--	--	--	--	--	HMDB0011740	547-25-1	Organic compounds	Lipids and lipid-like molecules	Fatty Acyls	Fatty acyl glycosides
POS_q189	Lactose	Sugars and alcohols	Disaccharides	C12H22O11	272044	182851	175865	0.000315994	117696	183911	0.000315994	0.000315994	66164.3	-3.25296	0.0100445	1.06083	down	2.18854	0.280539	0.642349	unchanged	1.06442	0.169588	0.746681	unchanged	C00243	Galactose metabolism(ko00052);;Metabolic pathways(ko01100);;ABC transporters(ko02010)	--	--	--	--	HMDB0000186	63-42-3	Organic compounds	Organic oxygen compounds	Organooxygen compounds	Carbohydrates and carbohydrate conjugates
POS_q190	Lactulose	Sugars and alcohols	Disaccharides	C12H22O11	1.86737e+07	1.96e+07	2.28852e+07	1.37179e+07	1.81461e+07	1.51044e+07	2.38707e+07	2.52798e+07	3.51475e+07	0.462933	0.150907	0.818038	unchanged	-0.843809	0.0586262	0.980562	unchanged	0.380876	0.0608986	0.891723	unchanged	C07064	--	--	--	--	--	HMDB0000740	4618-18-2	Organic compounds	Organic oxygen compounds	Organooxygen compounds	Carbohydrates and carbohydrate conjugates
NEG_q120	D-Glucose 6-Phosphate	Sugars and alcohols	Hexosephosphates	C6H13O9P	854543	1.00693e+06	923770	350582	322498	336561	42408.2	25397.9	39709	-4.69519	0.00215162	1.13849	down	3.23123	2.47e-05	1.14532	up	1.46396	0.00438111	1.11412	up	C00092	Starch and sucrose metabolism(ko00500);;Neomycin, kanamycin and gentamicin biosynthesis(ko00524);;Inositol phosphate metabolism(ko00562);;Metabolic pathways(ko01100);;Biosynthesis of secondary metabolites(ko01110)	--	--	--	--	HMDB0001401	56-73-5	Organic compounds	Organic oxygen compounds	Organooxygen compounds	Carbohydrates and carbohydrate conjugates
NEG_q156	Galactose 1-Phosphate	Sugars and alcohols	Hexosephosphates	C6H13O9P	505167	591647	554067	213395	231489	221970	38718	30132.7	35685.9	-3.98116	0.00215862	1.13869	down	2.67336	8.9e-05	1.14554	up	1.30779	0.00434364	1.11339	up	C00446	Galactose metabolism(ko00052);;Amino sugar and nucleotide sugar metabolism(ko00520);;Metabolic pathways(ko01100);;Biosynthesis of nucleotide sugars(ko01250)	--	--	--	--	HMDB0000645	2255-14-3	Organic compounds	Organic oxygen compounds	Organooxygen compounds	Carbohydrates and carbohydrate conjugates
POS_q89	Beta-D-Fructose 2-Phosphate	Sugars and alcohols	Hexosephosphates	C6H13O9P	55756.3	60172.7	60503.6	130200	97003.4	118122	175439	189647	246981	1.79457	0.0214967	1.09527	up	-0.82573	0.0390455	1.01063	down	-0.968842	0.0260248	1.06416	down	C03267	Fructose and mannose metabolism(ko00051);;Metabolic pathways(ko01100)	--	--	--	--	HMDB0006800	--	Organic compounds	Organic oxygen compounds	Organooxygen compounds	Carbohydrates and carbohydrate conjugates
NEG_q193	Isomaltose	Sugars and alcohols	Glucans	C12H22O11	7.22748e+07	7.45286e+07	7.10256e+07	5.85832e+07	3.90003e+07	4.09165e+07	7.54175e+07	7.63292e+07	6.19643e+07	-0.0275349	0.797866	0.163363	unchanged	-0.625776	0.0359459	0.975641	unchanged	0.65331	0.0479824	1.01642	up	C00252	Starch and sucrose metabolism(ko00500);;Metabolic pathways(ko01100)	--	--	--	--	HMDB0002923	499-40-1	Organic compounds	Organic oxygen compounds	Organooxygen compounds	Carbohydrates and carbohydrate conjugates
NEG_q8	1D-Myo-Inositol 1,4-Bisphosphate	Sugars and alcohols	Other	C6H14O12P2	13231.4	12084.5	14830.5	7467.45	9582.89	5234.14	784.996	875.311	887.423	-3.97798	0.00396338	1.13497	down	3.12876	0.0344692	1.07237	up	0.84923	0.0222308	1.00812	up	C01220	Inositol phosphate metabolism(ko00562);;Metabolic pathways(ko01100);;Phosphatidylinositol signaling system(ko04070)	--	--	--	--	--	74465-19-3	--	--	--	--
NEG_q11	1-Phenylethanol	Sugars and alcohols	Other	C8H10O	179532	154939	160556	511135	523150	462659	0.000315994	0.000315994	0.000315994	-28.96	0.00202703	1.13948	down	30.5564	0.00137017	1.14459	up	-1.59644	0.000952611	1.11885	down	C07112	--	--	--	--	--	HMDB0032619	98-85-1	Organic compounds	Benzenoids	Benzene and substituted derivatives	--
NEG_q139	D(+)-Raffinose (Pentahydrate)	Sugars and alcohols	Other	C18H42O21	1.58121e+06	1.32372e+06	1.9138e+06	35894.8	45790.9	45735.1	0.000315994	0.000315994	0.000315994	-32.2431	0.0111189	1.11909	down	27.0021	0.00594462	1.13422	up	5.24098	0.0116972	1.10076	up	--	--	--	--	--	--	--	17629-30-0	--	--	--	--
NEG_q162	Gluconate (Sodium)	Sugars and alcohols	Other	C6H11NaO7	1.289e+07	1.17271e+07	1.22857e+07	1.26471e+06	1.29884e+06	1.20434e+06	479631	447194	543582	-4.64944	0.000748756	1.14225	down	1.35754	4.22e-05	1.14168	up	3.2919	0.000860696	1.1247	up	--	--	--	--	--	--	--	527-07-1	--	--	--	--
NEG_q301	Sodium (3S,4R,5R)-6-((Hydrogenphosphonato)Oxy)-3,4,5-Trihydroxy-2-Oxohexyl Phosphate Octahydrate	Sugars and alcohols	Other	C6H27Na3O20P2	5141.78	15370.4	4765.67	29431.4	33242.1	38672.7	12650	10497.2	8368.35	0.31819	0.619402	0.310505	unchanged	1.68516	0.00533522	1.11243	up	-2.00335	0.00538378	1.06465	down	--	--	--	--	--	--	--	81028-91-3	--	--	--	--
NEG_q338	Α-L-Rhamnose Monohydrate	Sugars and alcohols	Other	C6H14O6	927153	1.11043e+06	1.17368e+06	768372	847177	788325	990847	974273	1.14079e+06	-0.0481235	0.720955	0.216939	unchanged	-0.369656	0.0318222	1.02808	down	0.417779	0.0565906	0.976163	unchanged	--	--	--	--	--	--	--	6155-35-7	--	--	--	--
POS_q132	Dl-Panthenol	Sugars and alcohols	Other	C9H19NO4	66435.3	96558.4	160779	99112.3	189348	217022	128017	43534.4	418043	0.864742	0.519725	0.405772	unchanged	-0.222061	0.832241	0.134099	unchanged	-0.642681	0.254951	0.627067	unchanged	--	--	--	--	--	--	HMDB0304820	16485-10-2	Organic compounds	Lipids and lipid-like molecules	Fatty Acyls	Fatty amides
POS_t58	Dambonitol	Sugars And Alcohols	Other	C8H16O6	2534.94	2858.76	2688.41	472.073	603.766	497.409	589.641	577.713	641.242	-2.15986	0.00136974	1.13936	down	-0.201124	0.181892	0.755533	unchanged	2.36099	0.000417803	1.12191	up	--	--	--	--	--	--	HMDB0033942	523-94-4	Organic compounds	Organic oxygen compounds	Organooxygen compounds	Alcohols and polyols
POS_t90	Verbascose	Sugars And Alcohols	Other	C30H52O26	6387.42	6644.9	7058.87	34.8712	0.000315994	15.0995	17.9681	38.5308	17.5296	-8.08427	0.000846831	1.14214	down	-0.566986	0.552611	0.357556	unchanged	8.65125	0.00083238	1.12485	up	C08252	--	--	--	--	--	HMDB0259784	546-62-3	Organic compounds	Organic oxygen compounds	Organooxygen compounds	Carbohydrates and carbohydrate conjugates
NEG_q111	D-Arabitol	Sugars and alcohols	Sugar Alcohols	C5H12O5	96324.2	110937	57387.7	54189.7	78338.9	85833.7	202122	204564	194252	1.18314	0.0168303	1.0987	up	-1.46049	0.00284032	1.13372	down	0.277356	0.463443	0.431933	unchanged	C01904	Pentose and glucuronate interconversions(ko00040);;Metabolic pathways(ko01100)	--	--	--	--	HMDB0000568	488-82-4	Organic compounds	Organic oxygen compounds	Organooxygen compounds	Carbohydrates and carbohydrate conjugates
NEG_q133	D-Mannitol	Sugars and alcohols	Sugar Alcohols	C6H14O6	228002	191434	215441	115666	94421.3	93844.9	101911	99219.2	95349.3	-1.09855	0.0074467	1.12334	down	0.0358206	0.766328	0.188978	unchanged	1.06273	0.00184076	1.09701	up	C00392	Fructose and mannose metabolism(ko00051);;Metabolic pathways(ko01100);;ABC transporters(ko02010)	--	--	--	--	HMDB0000765	69-65-8	Organic compounds	Organic oxygen compounds	Organooxygen compounds	Carbohydrates and carbohydrate conjugates
NEG_q140	D-Sorbitol	Sugars and alcohols	Sugar Alcohols	C6H14O6	186535	191540	189460	102537	157233	136522	135798	141996	128938	-0.480632	0.00191867	1.1313	down	-0.0375131	0.849704	0.120853	unchanged	0.518145	0.0687683	0.983149	unchanged	C00794	Fructose and mannose metabolism(ko00051);;Galactose metabolism(ko00052);;Metabolic pathways(ko01100);;ABC transporters(ko02010)	--	--	--	--	HMDB0000247	50-70-4	Organic compounds	Organic oxygen compounds	Organooxygen compounds	Carbohydrates and carbohydrate conjugates
NEG_q142	Dulcite	Sugars and alcohols	Sugar Alcohols	C6H14O6	146695	153545	128951	108236	119376	116668	102789	155319	120257	-0.181836	0.398027	0.507823	unchanged	-0.136199	0.541202	0.388151	unchanged	0.318035	0.0435572	0.979454	unchanged	C01697	Galactose metabolism(ko00052);;Metabolic pathways(ko01100)	--	--	--	--	HMDB0000107	608-66-2	Organic compounds	Organic oxygen compounds	Organooxygen compounds	Carbohydrates and carbohydrate conjugates
NEG_q208	L-Arabinitol	Sugars and alcohols	Sugar Alcohols	C5H12O5	57283.9	91458.2	61811.9	52764.7	56693.1	52614.8	161967	132171	176737	1.16115	0.00760923	1.0658	up	-1.5387	0.0150728	1.1118	down	0.377551	0.269625	0.675331	unchanged	C00532	Pentose and glucuronate interconversions(ko00040);;Metabolic pathways(ko01100)	--	--	--	--	HMDB0001851	7643-75-6	Organic compounds	Organic oxygen compounds	Organooxygen compounds	Carbohydrates and carbohydrate conjugates
NEG_q255	Perseitol	Sugars and alcohols	Sugar Alcohols	C7H16O7	39291.1	43906.1	19200.5	0.000315994	0.000315994	0.000315994	5093.16	0.000315994	0.000315994	-4.32948	0.0447601	1.03174	down	-22.3572	0.42265	0.513447	unchanged	26.6867	0.04599	1.02983	up	C08255	--	--	--	--	--	HMDB0033750	527-06-0	Organic compounds	Organic oxygen compounds	Organooxygen compounds	Carbohydrates and carbohydrate conjugates
NEG_q288	Ribitol	Sugars and alcohols	Sugar Alcohols	C5H12O5	105098	89038.7	75540.6	85022.3	63383.4	69302.2	261234	273974	288868	1.61155	9.66e-05	1.13505	up	-1.92038	5.42e-05	1.14183	down	0.308839	0.186299	0.708315	unchanged	C00474	Pentose and glucuronate interconversions(ko00040);;Riboflavin metabolism(ko00740);;Metabolic pathways(ko01100)	--	--	--	--	HMDB0000508	488-81-3	Organic compounds	Organic oxygen compounds	Organooxygen compounds	Carbohydrates and carbohydrate conjugates
POS_q314	Sn-Glycero-3-Phosphocholine	Sugars and alcohols	Sugar Alcohols	C8H20NO6P	7.19846e+07	7.47294e+07	7.10587e+07	2.15463e+07	2.22217e+07	2.35551e+07	9.78409e+07	9.63902e+07	9.37885e+07	0.403344	0.000137313	1.13333	up	-2.09699	1.58e-05	1.14697	down	1.69365	2.89e-05	1.12542	up	C00670	Glycerophospholipid metabolism(ko00564);;Ether lipid metabolism(ko00565)	--	--	--	--	HMDB0000086	28319-77-9	Organic compounds	Lipids and lipid-like molecules	Glycerophospholipids	Glycerophosphocholines
NEG_q30	2-Hydroxy-3-Methoxybenzoic Acid Glucose Ester	Sugars and alcohols	Glycosides	C14H18O9	815150	830043	811457	0.000315994	0.000315994	0.000315994	678676	854973	769826	-0.0928815	0.42166	0.510244	unchanged	-31.1782	0.00436617	1.13774	down	31.2711	4.81e-05	1.12669	up	--	--	--	--	--	--	--	172377-87-6	--	--	--	--
NEG_q199	Juglanin	Sugars and alcohols	Glycosides	C20H16O10	3.40217e+06	3.71083e+06	2.38587e+06	0.000315994	0.000315994	0.000315994	1.09101e+06	1.13768e+06	1.09355e+06	-1.5156	0.0356123	1.06622	down	-31.7066	0.00018716	1.14728	down	33.2222	0.0156066	1.0925	up	--	--	LMPK12111839	Polyketides [PK]	Flavonoids [PK12]	Flavones and Flavonols [PK1211]	HMDB0029502	5041-67-8	Organic compounds	Phenylpropanoids and polyketides	Flavonoids	Flavonoid glycosides
NEG_q204	Koaburaside Monomethyl Ether	Sugars and alcohols	Glycosides	C15H22O9	2.19604e+06	2.39064e+06	2.43947e+06	12448.4	22186.8	23047.5	92332.3	0.000315994	93214.1	-5.24288	0.000217648	1.14126	down	-1.68557	0.301535	0.648468	unchanged	6.92845	0.00100156	1.12449	up	--	--	--	--	--	--	HMDB0041189	41514-64-1	Organic compounds	Organic oxygen compounds	Organooxygen compounds	Carbohydrates and carbohydrate conjugates
NEG_q328	Uridine 5'-Diphospho-D-Glucose	Sugars and alcohols	Glycosides	C15H24N2O17P2	8028.6	9630.36	11500.4	4524.13	6663.16	11635.9	4182.9	5941.74	4025.24	-1.04317	0.0194634	1.03532	down	0.689712	0.301925	0.631274	unchanged	0.353459	0.434988	0.464808	unchanged	C00029	Pentose and glucuronate interconversions(ko00040);;Galactose metabolism(ko00052);;Ascorbate and aldarate metabolism(ko00053);;Starch and sucrose metabolism(ko00500);;Amino sugar and nucleotide sugar metabolism(ko00520);;Neomycin, kanamycin and gentamicin biosynthesis(ko00524);;Glycerolipid metabolism(ko00561);;Zeatin biosynthesis(ko00908);;Metabolic pathways(ko01100);;Biosynthesis of secondary me…	--	--	--	--	--	133-89-1	--	--	--	--
POS_q28	2-Phenylethyl-Beta-Glucopyranoside	Sugars and alcohols	Glycosides	C14H20O6	408272	950250	1.253e+06	0.000315994	0.000315994	0.000315994	39248.8	0.000315994	0.000315994	-6.0561	0.0735488	0.990913	unchanged	-25.3032	0.42265	0.513447	unchanged	31.3593	0.0719778	0.979866	unchanged	--	--	--	--	--	--	HMDB0029819	18997-54-1	Organic compounds	Organic oxygen compounds	Organooxygen compounds	Carbohydrates and carbohydrate conjugates
POS_q184	Keracyanin (Chloride)	Sugars and alcohols	Glycosides	C27H31ClO15	2.42232e+07	2.37571e+07	2.26996e+07	0.000315994	0.000315994	0.000315994	2.82917e+06	2.77666e+06	2.24226e+06	-3.17089	7.18e-05	1.14286	down	-32.9468	0.00509784	1.13614	down	36.1176	0.000365847	1.12598	up	C04491	--	--	--	--	--	--	18719-76-1	--	--	--	--
POS_q272	Oxyresveratrol 2-O-Β-D-Glucopyranoside	Sugars and alcohols	Glycosides	C20H22O9	0.000315994	0.000315994	0.000315994	4.96892e+06	4.13955e+06	4.49708e+06	485742	473701	0.000315994	29.9147	0.183568	0.808936	unchanged	3.82585	0.000300703	1.13703	up	-33.7405	0.00279287	1.12062	down	--	--	--	--	--	--	--	392274-22-5	--	--	--	--
POS_q319	Streptozotocin	Sugars and alcohols	Glycosides	C8H15N3O7	56302.7	71544.8	79473.1	56213	39555.1	0.000315994	0.000315994	0.000315994	38014.9	-2.44723	0.0283374	1.01938	down	1.33298	0.413381	0.4796	unchanged	1.11425	0.142841	0.809263	unchanged	C07313	--	--	--	--	--	HMDB0258513	18883-66-4	Organic compounds	Organic oxygen compounds	Organooxygen compounds	Carbohydrates and carbohydrate conjugates
NEG_q117	D-Galacturonic Acid (Hydrate)	Sugars and alcohols	Sugar Acids	C6H12O8	676270	923064	1.12633e+06	158326	169216	195460	285221	243508	155459	-1.99414	0.0268488	1.06278	down	-0.387575	0.293219	0.642334	unchanged	2.38172	0.0292549	1.0616	up	--	--	--	--	--	--	--	91510-62-2	--	--	--	--
POS_q254	N-Acetylneuraminic Acid	Sugars and alcohols	Sugar Acids	C11H19NO9	9.48458e+06	8.843e+06	8.76851e+06	4.36874e+06	3.93068e+06	4.39484e+06	1.71781e+06	1.13999e+06	1.52516e+06	-2.62811	2.27e-05	1.14091	down	1.5342	0.000280809	1.13255	up	1.09391	0.000161239	1.11956	up	C00270	Amino sugar and nucleotide sugar metabolism(ko00520);;Metabolic pathways(ko01100);;Biosynthesis of nucleotide sugars(ko01250)	--	--	--	--	HMDB0000230	131-48-6	Organic compounds	Organic oxygen compounds	Organooxygen compounds	Carbohydrates and carbohydrate conjugates
POS_t102	1-Hydroxypyrene glucuronide	Sugars And Alcohols	Sugar Acids	C22H18O7	700.284	768.55	732.799	1727.71	1907.03	2018.95	307.5	323.387	329.08	-1.19752	0.000950947	1.13839	down	2.55814	0.00279292	1.14099	up	-1.36062	0.00376758	1.11402	down	--	--	--	--	--	--	HMDB0059759	154717-05-2	Organic compounds	Benzenoids	Pyrenes	--
NEG_q52	4-(1,2-Dihydroxyethyl)Benzene-1,2-Diol	Sugars and alcohols	Glycols	C8H10O4	58382.5	32172.7	74146	11046.2	11256	11761.1	71575	73849.8	71671.4	0.398483	0.289578	0.663591	unchanged	-2.67204	4.88e-05	1.14734	down	2.27356	0.0706958	0.982011	unchanged	--	--	--	--	--	--	HMDB0000318	28822-73-3	Organic compounds	Benzenoids	Phenols	Benzenediols
NEG_q1	1,10-Decanediol	Sugars and alcohols	Fatty Alcohol	C10H22O2	0.000315994	0.000315994	0.000315994	794326	874135	828196	3930.22	0.000315994	0.000315994	21.9832	0.42265	0.511561	unchanged	9.31117	0.000747627	1.14595	up	-31.2944	0.000771326	1.12502	down	--	--	--	--	--	--	--	112-47-0	--	--	--	--
POS_q50	5-Phenyl-1-Pentanol	Sugars and alcohols	Fatty Alcohol	C11H16O	5.46684e+07	1.79595e+07	5.72169e+07	0.000315994	0.000315994	0.000315994	2.47779e+07	4.21546e+07	3.39697e+07	-0.363828	0.537224	0.381461	unchanged	-36.6312	0.0215506	1.09975	down	36.9951	0.0761795	0.971996	unchanged	--	--	--	--	--	--	HMDB0031624	10521-91-2	Organic compounds	Lipids and lipid-like molecules	Fatty Acyls	Fatty alcohols
NEG_q93	Betonicine	Sugars and alcohols	Secondary Alcohol	C7H13NO3	478447	527121	493207	0.000315994	0.000315994	0.000315994	1.51235e+06	1.59253e+06	1.66245e+06	1.6694	0.000600708	1.1401	up	-32.2276	0.00074377	1.14599	down	30.5582	0.000830823	1.12494	up	C08269	--	--	--	--	--	HMDB0029412	515-25-3	Organic compounds	Organic acids and derivatives	Carboxylic acids and derivatives	Amino acids, peptides, and analogues
NEG_q12	(20R)-Protopanaxadiol	Terpenoids	Triterpenes	C30H52O3	0.000315994	0.000315994	0.000315994	0.000315994	0.000315994	0.000315994	189936	242734	245181	29.4135	0.00630109	1.12984	up	-29.4135	0.00630109	1.13334	down	0	1	0	unchanged	--	--	LMPR0106080003	Prenol Lipids [PR]	Isoprenoids [PR01]	C30 isoprenoids (triterpenes) [PR0106]	--	7755-01-03	--	--	--	--
NEG_q85	Alpha-Bisabolol	Terpenoids	Sesquiterpenes	C15H26O	64425	109504	46007.1	24807.1	27843.5	27437.3	20246.1	31418.8	0.000315994	-2.08983	0.078278	0.916028	unchanged	0.632402	0.411247	0.52321	unchanged	1.45743	0.131686	0.875728	unchanged	--	--	--	--	--	--	HMDB0036198	515-69-5	Organic compounds	Lipids and lipid-like molecules	Prenol lipids	Sesquiterpenoids
NEG_q197	Ivangustin	Terpenoids	Sesquiterpenes	C15H20O3	94459.3	80653.1	157595	17413	17276	18407.4	0.000315994	6818.84	13156.9	-4.05794	0.0448256	1.03934	down	1.41037	0.0995442	0.944265	unchanged	2.64757	0.0588919	1.00435	unchanged	--	--	--	--	--	--	--	14164-59-1	--	--	--	--
NEG_q253	Patchouli Alcohol	Terpenoids	Sesquiterpenes	C15H26O	110746	110834	124496	81468.5	64278	68452.2	138184	133096	148262	0.277724	0.0185275	1.01451	up	-0.969863	0.000621848	1.12553	down	0.692139	0.00328675	1.07477	up	C09705	--	--	--	--	--	HMDB0303114	5986-55-0	Organic compounds	Organic oxygen compounds	Organooxygen compounds	Alcohols and polyols
NEG_q274	Procurcumenol	Terpenoids	Sesquiterpenes	C15H22O2	1.01816e+06	846008	795100	114194	142746	128384	0.000315994	0.000315994	0.000315994	-31.3855	0.00574683	1.13106	down	28.5986	0.00409285	1.13843	up	2.78689	0.00715722	1.10912	up	--	--	--	--	--	--	HMDB0036427	21698-40-8	Organic compounds	Lipids and lipid-like molecules	Prenol lipids	Sesquiterpenoids
NEG_q291	Rupestonic Acid	Terpenoids	Sesquiterpenes	C15H20O3	396162	374594	394812	0.000315994	0.000315994	0.000315994	0.000315994	0.000315994	0.000315994	-30.1955	0.000322163	1.14337	down	0	1	0	unchanged	30.1955	0.000322163	1.12606	up	--	--	--	--	--	--	--	115473-63-7	--	--	--	--
POS_q91	Bisabolol Oxide A	Terpenoids	Sesquiterpenes	C15H26O2	680607	776916	613484	874740	481387	557700	1.04482e+06	411582	577442	-0.0261212	0.954652	0.0363579	unchanged	-0.087751	0.868754	0.102114	unchanged	0.113872	0.716524	0.222923	unchanged	C16773	--	--	--	--	--	HMDB0038196	22567-36-8	Organic compounds	Organoheterocyclic compounds	Oxanes	--
POS_q145	Epitulipinolide	Terpenoids	Sesquiterpenes	C17H22O4	7.35628e+06	7.45042e+06	7.48263e+06	9.16884e+06	7.98179e+06	9.41986e+06	8.80365e+06	9.59438e+06	8.85601e+06	0.290117	0.021059	1.09225	up	-0.0366449	0.684588	0.249883	unchanged	-0.253472	0.0834584	0.956345	unchanged	C09566	--	--	--	--	--	--	24164-13-4	--	--	--	--
POS_q148	Eucannabinolide	Terpenoids	Sesquiterpenes	C22H28O8	833837	834702	928444	518622	546206	464563	633022	691386	687872	-0.368005	0.0102977	1.0709	down	-0.395874	0.00718182	1.07295	down	0.763879	0.00113988	1.09999	up	C09475	--	--	--	--	--	HMDB0303565	38458-58-1	Organic compounds	Lipids and lipid-like molecules	Prenol lipids	Terpene lactones
POS_q211	Lipiferolide	Terpenoids	Sesquiterpenes	C17H22O5	1.00885e+06	1.1598e+06	967799	1.3791e+06	1.3846e+06	1.22256e+06	2.23382e+06	2.02067e+06	2.23985e+06	1.05005	0.000343347	1.12869	up	-0.704147	0.00108281	1.1222	down	-0.345903	0.0233268	0.984184	unchanged	C09497	--	--	--	--	--	--	41059-80-7	--	--	--	--
NEG_t145	Lactucopicrin	Terpenoids	Sesquiterpenoid	C23H22O7	14069	14404.7	14275.5	15892.5	17158.9	17014.6	17366.4	15813.8	16780.6	0.224899	0.0290594	1.06754	up	0.00303504	0.956539	0.0335023	unchanged	-0.227934	0.0208916	1.06726	down	--	--	--	--	--	--	HMDB0035828	65725-11-3	Organic compounds	Benzenoids	Phenols	1-hydroxy-2-unsubstituted benzenoids
NEG_t163	Eupalinolide I	Terpenoids	Sesquiterpenoid	C24H30O9	4935.11	5068.26	4858.07	92855.8	100321	98739.1	18497.8	16864.5	17905.9	1.8417	0.00118624	1.14087	up	2.4542	0.000513713	1.14578	up	-4.29591	0.000599302	1.1254	down	--	--	--	--	--	--	--	1402067-84-8	--	--	--	--
POS_t12	Shizukaol D	Terpenoids	Sesquiterpenoid	C33H38O9	3211.6	3510.05	3997.27	788.248	257.912	234.854	1189.32	1586.21	1412.77	-1.35572	0.00366194	1.11366	down	-1.70908	0.0154668	1.04982	down	3.0648	0.000551478	1.1078	up	--	--	--	--	--	--	--	142279-42-3	--	--	--	--
POS_t72	4'-Hydroxypiptocarphin A	Terpenoids	Sesquiterpenoid	C21H26O10	3475.39	3803.56	3821.08	25052.5	28015.8	29648.9	6328.27	5650.8	6374.98	0.725535	0.00310005	1.11858	up	2.17209	0.0031277	1.13854	up	-2.89762	0.00299118	1.11959	down	--	--	--	--	--	--	--	103994-39-4	--	--	--	--
NEG_q270	P-Mentha-1(7),2-Diene	Terpenoids	Monoterpenes	C10H16	170708	241651	189712	50283.6	60471.7	61498	253924	267783	288189	0.427802	0.0638451	0.94779	unchanged	-2.2332	0.000774218	1.14203	down	1.8054	0.0188729	1.07934	up	--	--	--	--	--	--	HMDB0036081	555-10-2	Organic compounds	Lipids and lipid-like molecules	Prenol lipids	Monoterpenoids
NEG_q286	(R)-(+)-Citronellal	Terpenoids	Monoterpenes	C10H18O	9.45324e+06	9.77954e+06	1.00367e+07	1.93587e+07	1.92403e+07	2.02319e+07	1.37114e+07	1.44522e+07	1.32833e+07	0.501871	0.0019805	1.12449	up	0.505307	0.00024514	1.13327	up	-1.00718	8.6e-05	1.12388	down	C09848	Biosynthesis of secondary metabolites(ko01110)	LMPR0102010007	Prenol Lipids [PR]	Isoprenoids [PR01]	C10 isoprenoids (monoterpenes) [PR0102]	HMDB0035820	2385-77-5	Organic compounds	Lipids and lipid-like molecules	Prenol lipids	Monoterpenoids
NEG_q296	Safranal	Terpenoids	Monoterpenes	C10H14O	453825	434182	489327	175866	203159	176272	2.66496e+06	2.72329e+06	2.70803e+06	2.55538	8.3e-08	1.14385	up	-3.86593	1.06e-06	1.14756	down	1.31055	0.000518673	1.11668	up	C17062	Biosynthesis of various plant secondary metabolites(ko00999)	--	--	--	--	HMDB0036061	116-26-7	Organic compounds	Organic oxygen compounds	Organic oxides	--
POS_q67	Agrocybenine	Terpenoids	Monoterpenes	C12H18N2O	481227	447542	516182	190214	221929	133489	2.47036e+06	2.56535e+06	2.52199e+06	2.38693	1.37e-06	1.14347	up	-3.79194	4.24e-07	1.1471	down	1.40502	0.00105056	1.10107	up	--	--	--	--	--	--	HMDB0041445	178764-92-6	Organic compounds	Organoheterocyclic compounds	Pyrrolopyridines	--
POS_q219	Loliolid	Terpenoids	Monoterpenes	C11H16O3	248526	0.000315994	0.000315994	0.000315994	0.000315994	0.000315994	4.55259e+06	3.8312e+06	4.27513e+06	5.67061	0.000793496	1.13733	up	-33.6365	0.00246968	1.14206	down	27.9659	0.42265	0.503887	unchanged	--	--	--	--	--	--	HMDB0302428	5989-02-06	Organic compounds	Organoheterocyclic compounds	Benzofurans	--
NEG_t25	Syringafghanoside	Terpenoids	Monoterpenoid	C25H32O11	19.9989	16.6084	23.405	98.0185	86.2903	90.8386	1163.68	1293.32	1254.34	5.95054	0.00096804	1.14183	up	-3.75366	0.00103753	1.14511	down	-2.19688	0.000247245	1.12016	down	--	--	--	--	--	--	--	--	--	--	--	--
NEG_t38	7-Z-Trifostigmanoside I	Terpenoids	Monoterpenoid	C24H38O12	59.3643	53.1983	39.6117	860.108	936.587	885.37	462.438	415.107	412.597	3.08373	0.000615711	1.1394	up	1.05581	0.000142618	1.13963	up	-4.13955	0.000349117	1.12505	down	--	--	--	--	--	--	--	1018898-17-3	--	--	--	--
POS_t13	Paeonilactone B	Terpenoids	Monoterpenoid	C10H12O4	7733.38	8217.28	7968.38	11851.7	13227	14004.7	11313.5	10489.7	11495.7	0.477315	0.00364227	1.11801	up	0.231084	0.0731495	0.928173	unchanged	-0.708399	0.0120565	1.09168	down	C17455	--	--	--	--	--	--	98751-78-1	--	--	--	--
NEG_q185	Incensole	Terpenoids	Diterpenoids	C20H34O2	929501	795546	771292	2.7245e+06	3.26232e+06	3.52499e+06	9.748e+06	1.07353e+07	1.04597e+07	3.63172	0.000722912	1.14185	up	-1.70182	6.42e-05	1.14135	down	-1.92991	0.00787657	1.10354	down	--	--	--	--	--	--	--	22419-74-5	--	--	--	--
NEG_q203	Kirenol	Terpenoids	Diterpenoids	C20H34O4	3.46173e+07	3.55936e+07	4.21265e+07	0.000315994	0.000315994	0.000315994	0.000315994	0.000315994	0.000315994	-36.7861	0.00393947	1.13515	down	0	1	0	unchanged	36.7861	0.00393947	1.11794	up	--	--	--	--	--	--	HMDB0253803	52659-56-0	Organic compounds	Lipids and lipid-like molecules	Prenol lipids	Diterpenoids
NEG_q241	Neoandrographolide	Terpenoids	Diterpenoids	C26H40O8	0.000315994	0.000315994	0.000315994	0.000315994	594.678	1629.77	0.000315994	0.000315994	0.000315994	0	1	0	unchanged	21.1621	0.259724	0.705042	unchanged	-21.1621	0.259724	0.691951	unchanged	--	--	--	--	--	--	HMDB0255516	27215-14-1	Organic compounds	Lipids and lipid-like molecules	Prenol lipids	Terpene glycosides
NEG_q304	Sugiol	Terpenoids	Diterpenoids	C20H28O2	5869.37	0.000315994	0.000315994	9828.06	10156.2	5656.21	0.000315994	12075.6	0.000315994	1.04081	0.676425	0.257764	unchanged	1.08633	0.381518	0.536259	unchanged	-2.12715	0.058627	0.906343	unchanged	C21822	Diterpenoid biosynthesis(ko00904);;Biosynthesis of secondary metabolites(ko01110)	--	--	--	--	HMDB0036564	511-05-7	Organic compounds	Lipids and lipid-like molecules	Prenol lipids	Diterpenoids
NEG_q315	Totarol	Terpenoids	Diterpenoids	C20H30O	173623	193356	192564	97287.4	94513.9	85377.6	81127.5	87735.3	79804.1	-1.17003	0.00143318	1.13408	down	0.156603	0.103557	0.846172	unchanged	1.01343	0.000835636	1.11316	up	--	--	--	--	--	--	--	511-15-9	--	--	--	--
POS_q92	Bruceine B	Terpenoids	Diterpenoids	C23H28O11	490347	603247	561310	363755	240488	300083	372729	651265	519929	-0.100146	0.702576	0.23795	unchanged	-0.771687	0.101533	0.885285	unchanged	0.871833	0.00681286	1.05042	up	C08751	--	--	--	--	--	--	25514-29-8	--	--	--	--
POS_q157	(+)-Glaucarubinone	Terpenoids	Diterpenoids	C25H34O10	520730	623408	489450	936803	593395	872335	2.11353e+06	2.43799e+06	1.75166e+06	1.94803	0.0130778	1.10733	up	-1.39152	0.00980979	1.085	down	-0.556511	0.122295	0.845943	unchanged	C08763	--	--	--	--	--	--	1259-86-5	--	--	--	--
POS_q309	Sclareolide	Terpenoids	Diterpenoids	C16H26O2	86346.8	142671	84669.8	62833.7	67939	85092.3	57488.3	75966.2	0.000315994	-1.23298	0.116066	0.812517	unchanged	0.693782	0.353179	0.57262	unchanged	0.539198	0.22318	0.707696	unchanged	--	--	--	--	--	--	HMDB0035293	564-20-5	Organic compounds	Organoheterocyclic compounds	Naphthofurans	--
POS_q318	Spiramine A	Terpenoids	Diterpenoids	C24H33NO4	944130	1.06178e+06	849134	785721	1.01294e+06	735779	1.31122e+06	1.35407e+06	973163	0.349811	0.149799	0.794667	unchanged	-0.521655	0.0741556	0.895227	unchanged	0.171845	0.372248	0.511047	unchanged	C08709	--	--	--	--	--	--	114531-28-1	--	--	--	--
NEG_t52	Sugeroside	Terpenoids	Diterpene	C26H42O8	1697.96	1715.88	1732.22	4054.82	4162.43	3997.39	459.374	627.381	553.853	-1.64924	0.00119319	1.13999	down	2.89631	8.58e-07	1.14685	up	-1.24707	0.000257728	1.12579	down	--	--	--	--	--	--	--	41743-57-1	--	--	--	--
NEG_t59	9-Deacetyltaxinine E	Terpenoids	Diterpene	C35H44O9	23831.5	15353.9	14659	36787.4	26252.9	23078.6	2280.78	5381.42	2824.29	-2.36027	0.0295824	1.05144	down	3.0378	0.0214172	1.08744	up	-0.677531	0.109251	0.819187	unchanged	--	--	--	--	--	--	--	284672-78-2	--	--	--	--
NEG_t83	ent-14,15-Dinor-13-oxolabda-8(17),11-dien-18-oic acid	Terpenoids	Diterpene	C18H26O3	58.2655	44.0872	46.1059	318.211	351.355	355.88	87.6695	113.269	106.017	1.04797	0.00761837	1.08535	up	1.74015	0.00020576	1.13985	up	-2.78812	0.000503493	1.12253	down	--	--	--	--	--	--	--	875585-30-1	--	--	--	--
NEG_t91	Kansuinine B	Terpenoids	Diterpene	C38H42O14	1297.69	1308.85	1265.98	1615.46	1630.53	1773.82	1.21527	2.81682	3.98559	-8.91587	9.38e-05	1.14387	down	9.29023	0.000908814	1.14561	up	-0.374365	0.0127932	1.08715	down	C09122	--	--	--	--	--	--	57685-46-8	--	--	--	--
POS_t108	Diosbulbin J	Terpenoids	Diterpene	C19H22O8	4538.59	4741.68	4815.18	3150.67	3493.98	3881.93	2449.36	2283.53	2379.8	-0.986761	9.4e-05	1.14026	down	0.565568	0.0277738	1.0726	up	0.421193	0.0191483	1.05298	up	--	--	--	--	--	--	--	1187951-06-9	--	--	--	--
POS_t15	9-Deacetyl-9-benzoyl-10-debenzoyltaxchinin A	Terpenoids	Diterpene	C31H40O10	9890.48	10698.7	10146.4	2001.48	2310.65	2306.09	9962.62	9356.38	10061.6	-0.0650476	0.237078	0.653252	unchanged	-2.15035	0.000113338	1.14534	down	2.21539	0.000154371	1.12449	up	--	--	--	--	--	--	--	172486-22-5	--	--	--	--
POS_t23	6alpha-Hydroxynidorellol	Terpenoids	Diterpene	C20H34O3	12835.5	14879.4	11708.5	2873.07	3206.65	3255.49	8335.3	6518.94	6045.1	-0.915594	0.0073906	1.07086	down	-1.1627	0.0282914	1.07735	down	2.0783	0.0076568	1.10775	up	--	--	--	--	--	--	--	70387-38-1	--	--	--	--
POS_t8	Laurycolactone B	Terpenoids	Diterpene	C18H20O5	13083.6	14047.9	13896.7	185402	203076	215142	46050.1	42493.9	46969.9	1.72375	0.00122912	1.13961	up	2.1552	0.00250438	1.14058	up	-3.87895	0.002092	1.12199	down	--	--	--	--	--	--	--	85643-77-2	--	--	--	--
NEG_q69	6'-O-Beta-D-Glucosylgentiopicroside	Terpenoids	Iridoids	C22H30O14	26631.1	19022.8	21996.8	0.000315994	11952.8	5629.86	9654.12	15933	19916.8	-0.572111	0.124018	0.806037	unchanged	-1.37184	0.112562	0.818905	unchanged	1.94395	0.0209526	1.01153	up	--	--	--	--	--	--	--	115713-06-9	--	--	--	--
NEG_q87	Alyxialactone	Terpenoids	Iridoids	C10H16O4	4.20274e+06	4.65342e+06	4.56613e+06	0.000315994	0.000315994	0.000315994	2.84324e+06	3.23287e+06	3.14478e+06	-0.541653	0.00167451	1.10746	down	-33.1793	0.0014698	1.14433	down	33.721	0.000950012	1.12467	up	--	--	--	--	--	--	--	132237-63-9	--	--	--	--
NEG_q161	Gentianine	Terpenoids	Iridoids	C10H9NO2	0.000315994	11952.8	11974.3	143347	131560	155690	0.000315994	0.000315994	0.000315994	-24.5892	0.183504	0.808998	unchanged	28.7588	0.00234731	1.1423	up	-4.16962	0.000318466	1.11901	down	C06525	--	--	--	--	--	HMDB0303030	439-89-4	Organic compounds	Organoheterocyclic compounds	Pyranopyridines	--
POS_q81	Asperuloside	Terpenoids	Iridoids	C18H22O11	175563278	1.62516e+08	1.55035e+08	1.82809e+08	2.07447e+08	2.05575e+08	1.57506e+08	1.8234e+08	1.60447e+08	0.0208494	0.821085	0.137848	unchanged	0.252131	0.0459875	0.940521	unchanged	-0.272981	0.0292446	0.974253	unchanged	C09769	Monoterpenoid biosynthesis(ko00902);;Biosynthesis of secondary metabolites(ko01110)	--	--	--	--	HMDB0248667	14259-45-1	Organic compounds	Organic oxygen compounds	Organooxygen compounds	Carbohydrates and carbohydrate conjugates
NEG_t160	6'-O-beta-D-Apiofuranosylsweroside	Terpenoids	Iridoid	C21H30O13	526.58	519.977	517.627	4229.39	4511	4684.08	5367.49	4907.07	5276.41	3.31352	0.000906973	1.14201	up	-0.212139	0.021591	1.00752	down	-3.10138	0.00111681	1.12424	down	--	--	--	--	--	--	--	266678-59-5	--	--	--	--
NEG_t24	Negundoside	Terpenoids	Iridoid	C23H28O12	857.201	874.781	847.193	296.986	315.667	279.161	329.419	315.162	321.934	-1.41605	1.13e-05	1.14345	down	-0.116049	0.12891	0.849086	unchanged	1.53209	3.68e-06	1.12557	up	--	--	--	--	--	--	--	82451-20-5	--	--	--	--
POS_t107	1-O-Methyljatamanin D	Terpenoids	Iridoid	C11H16O4	1540.82	1474.19	1643.31	3254.33	3625.07	3924.17	1448.23	1332.95	1478.83	-0.128949	0.116398	0.809781	unchanged	1.34258	0.00571457	1.12912	up	-1.21363	0.00614494	1.10585	down	--	--	--	--	--	--	--	54656-47-2	--	--	--	--
POS_t117	Rehmannioside A	Terpenoids	Iridoid	C21H32O15	4883.57	5320.98	5273.37	2273.53	2626.29	2832.32	670.276	623.72	643.469	-2.99797	0.000853528	1.14193	down	1.9967	0.00676162	1.13158	up	1.00127	0.000313803	1.1117	up	--	--	--	--	--	--	--	81720-05-0	--	--	--	--
POS_t3	4''-Hydroxyisojasminin	Terpenoids	Iridoid	C26H38O13	1586.63	1598.23	1643.7	97140.8	111178	112846	6351.65	6120.47	6563.21	1.97902	0.000596282	1.1424	up	4.07656	0.00242317	1.14215	up	-6.05558	0.0022232	1.12174	down	--	--	--	--	--	--	--	135378-09-5	--	--	--	--
POS_t71	Euphroside	Terpenoids	Iridoid	C16H24O10	13490.9	14565.7	14664.7	28024.9	31375.1	32927.7	10080.5	9222.15	10092.2	-0.539399	0.00097787	1.11897	down	1.6512	0.00358426	1.13654	up	-1.11181	0.00508015	1.10872	down	--	--	--	--	--	--	--	76994-07-5	--	--	--	--
NEG_q99	Carnosol	Terpenoids	Other	C20H26O4	81955	83156.4	87508.5	82154.9	84149.8	73708.6	0.000315994	0.000315994	31137.3	-3.02025	0.0171425	1.10034	down	2.9464	0.0149958	1.09574	up	0.0738541	0.328618	0.565883	unchanged	C09069	--	--	--	--	--	HMDB0002121	5957-80-2	Organic compounds	Lipids and lipid-like molecules	Prenol lipids	Terpene lactones
NEG_q323	Tulipalin A	Terpenoids	Other	C5H6O2	1.19639e+08	1.31825e+08	116272650	0.000315994	0.000315994	0.000315994	1.13416e+07	1.39577e+07	1.48659e+07	-3.19466	0.00120552	1.13963	down	-35.3023	0.006169	1.13364	down	38.497	0.00148198	1.12349	up	C20578	--	--	--	--	--	HMDB0246945	547-65-9	Organic compounds	Organoheterocyclic compounds	Lactones	Gamma butyrolactones
POS_q75	Alpha-Zearalenol	Terpenoids	Other	C18H24O5	3.11218e+06	2.82073e+06	2.42206e+06	4.75495e+06	3.09002e+06	3.13707e+06	243601	363494	305196	-3.19507	0.00531698	1.12908	down	3.58951	0.0251824	1.09085	up	-0.39444	0.246179	0.677403	unchanged	C14750	--	--	--	--	--	HMDB0041824	36455-72-8	Organic compounds	Phenylpropanoids and polyketides	Macrolides and analogues	--
POS_q257	Neocnidilide	Terpenoids	Other	C12H18O2	0.000315994	0.000315994	0.000315994	4.21353e+06	4.40396e+06	4.25509e+06	989548	855637	819259	31.3883	0.00338126	1.13639	up	2.27239	1.84e-06	1.14652	up	-33.6606	0.000181466	1.12637	down	C17002	--	--	--	--	--	HMDB0034450	4567-33-3	Organic compounds	Organoheterocyclic compounds	Isobenzofurans	--
NEG_q80	Akba	Terpenoids	Triterpenes	C32H48O5	0.000315994	0.000315994	0.000315994	0.000315994	0.000315994	0.000315994	6439.42	12112.7	9566	24.8221	0.0292985	1.07989	up	-24.8221	0.0292985	1.08322	down	0	1	0	unchanged	--	--	LMPR0106180024	Prenol Lipids [PR]	Isoprenoids [PR01]	C30 isoprenoids (triterpenes) [PR0106]	HMDB0036672	67416-61-9	Organic compounds	Lipids and lipid-like molecules	Prenol lipids	Triterpenoids
NEG_q94	Betulonic Acid	Terpenoids	Triterpenes	C30H46O3	0.000315994	0.000315994	35212	1.96635e+06	1.8809e+06	2.01136e+06	0.000315994	0.000315994	0.000315994	-25.1466	0.42265	0.511695	unchanged	32.525	0.000383562	1.14681	up	-7.37834	0.000129986	1.12586	down	--	--	--	--	--	--	HMDB0249168	4481-62-3	Organic compounds	Lipids and lipid-like molecules	Prenol lipids	Triterpenoids
NEG_q145	Echinocystic Acid	Terpenoids	Triterpenes	C30H48O4	3343.45	0.000315994	1925.3	821551	890858	813787	3463.37	3535.91	2039.95	0.77874	0.331597	0.573651	unchanged	8.12655	0.000847933	1.14578	up	-8.90529	0.000835063	1.12485	down	C08942	--	--	--	--	--	HMDB0251690	510-30-5	Organic compounds	Lipids and lipid-like molecules	Prenol lipids	Triterpenoids
NEG_q224	Medicagenic Acid	Terpenoids	Triterpenes	C30H46O6	0.000315994	858.687	651.661	16444.1	33416.5	42552.1	0.000315994	853.949	0.000315994	-0.822658	0.600158	0.312859	unchanged	6.7578	0.0572659	1.02593	unchanged	-5.93514	0.0580595	1.00549	unchanged	--	--	LMPR0106150034	Prenol Lipids [PR]	Isoprenoids [PR01]	C30 isoprenoids (triterpenes) [PR0106]	HMDB0034551	599-07-5	Organic compounds	Lipids and lipid-like molecules	Prenol lipids	Triterpenoids
NEG_q247	Oleanolic Acid	Terpenoids	Triterpenes	C30H48O3	0.000315994	0.000315994	0.000315994	23892.6	19017.6	13890.6	0.000315994	0.000315994	0.000315994	0	1	0	unchanged	25.8365	0.0224791	1.09777	up	-25.8365	0.0224791	1.07791	down	C17148	--	LMPR0106150004	Prenol Lipids [PR]	Isoprenoids [PR01]	C30 isoprenoids (triterpenes) [PR0106]	HMDB0002364	508-02-1	Organic compounds	Lipids and lipid-like molecules	Prenol lipids	Triterpenoids
NEG_q271	Polygalic Acid	Terpenoids	Triterpenes	C29H44O6	0.000315994	18022	0.000315994	88782.7	100106	88365.2	16059.8	0.000315994	0.000315994	-0.166306	0.939168	0.046499	unchanged	4.10968	0.000336063	1.13479	up	-3.94338	0.000643832	1.11165	down	--	--	--	--	--	--	--	1260-04-4	--	--	--	--
NEG_q339	Β-Amyrin	Terpenoids	Triterpenes	C30H50O	82295	79008.7	63062	74457	89386.6	77855.5	274224	275095	285652	1.89588	3.93e-05	1.14142	up	-1.78852	6.64e-06	1.14569	down	-0.10736	0.484881	0.406188	unchanged	C08616	Sesquiterpenoid and triterpenoid biosynthesis(ko00909);;Biosynthesis of secondary metabolites(ko01110)	LMPR0106150015	Prenol Lipids [PR]	Isoprenoids [PR01]	C30 isoprenoids (triterpenes) [PR0106]	HMDB0249098	559-70-6	Organic compounds	Lipids and lipid-like molecules	Prenol lipids	Triterpenoids
POS_q210	Limonexic Acid	Terpenoids	Triterpenes	C26H30O10	572242	739806	517545	745099	827548	1.13558e+06	2.37473e+06	2.16342e+06	2.23795e+06	1.88893	5.72e-05	1.13717	up	-1.32311	0.00202452	1.12597	down	-0.565826	0.116601	0.824424	unchanged	--	--	--	--	--	--	HMDB0036075	99026-99-0	Organic compounds	Lipids and lipid-like molecules	Prenol lipids	Triterpenoids
POS_q289	Prosaikogenin G	Terpenoids	Triterpenes	C36H58O8	1780.6	0.000315994	0.000315994	0.000315994	2625.6	0.000315994	0.000315994	28041.3	8154.91	4.34541	0.301996	0.648003	unchanged	-3.78512	0.310747	0.637615	unchanged	-0.560288	0.804829	0.148229	unchanged	--	--	--	--	--	--	--	99365-23-8	--	--	--	--
NEG_t60	Quinquenoside R1	Terpenoids	Triterpenoids	C56H94O24	18.6721	28.627	19.1841	80.7006	40.0349	51.0693	977.851	2420.42	1779.83	6.28329	0.0550663	1.02752	unchanged	-4.91358	0.0571034	1.02637	unchanged	-1.36971	0.0930149	0.916652	unchanged	--	--	--	--	--	--	HMDB0040874	85013-02-1	Organic compounds	Hydrocarbons	Unsaturated hydrocarbons	Branched unsaturated hydrocarbons
NEG_t64	Ganoderic acid TR	Terpenoids	Triterpenoids	C30H44O4	30.9938	13.1661	27.1741	1072.3	907.701	902.987	0.0651456	2.10542	1.31686	-4.35436	0.05135	1.03059	unchanged	9.69119	0.00334406	1.14003	up	-5.33683	0.00326362	1.11895	down	--	--	--	--	--	--	--	862893-75-2	--	--	--	--
NEG_t79	Kudinoside D	Terpenoids	Triterpenoids	C47H72O17	76.7105	168.678	172.088	850.522	847.615	790.671	1637.01	2159.05	2018.32	3.79986	0.00582624	1.12665	up	-1.22417	0.0179662	1.10414	down	-2.57569	0.000164153	1.12045	down	--	--	--	--	--	--	--	173792-61-5	--	--	--	--
NEG_t88	Iridotectoral A	Terpenoids	Triterpenoids	C30H46O5	9342.68	9770.26	9388.62	4727.53	4865.4	4752.85	11945	10308.1	11746.9	0.254494	0.062556	0.988785	unchanged	-1.24491	0.00587448	1.13363	down	0.990414	0.000306514	1.12479	up	--	--	--	--	--	--	--	280575-66-8	--	--	--	--
POS_t1	Oleanolic acid-3-O-glucuronide	Terpenoids	Triterpenoids	C36H56O9	111807	118793	117264	426756	487606	495702	79873.4	75097.1	80337.4	-0.563972	0.000215239	1.13243	down	2.58314	0.00293192	1.14067	up	-2.01917	0.00349589	1.11822	down	C08964	--	--	--	--	--	HMDB0040851	26020-14-4	Organic compounds	Lipids and lipid-like molecules	Prenol lipids	Terpene glycosides
POS_t4	Prosapogenin CP4	Terpenoids	Triterpenoids	C46H74O15	106814	112845	113564	460558	516524	536363	69078.9	65760.1	71516.7	-0.691357	0.000144869	1.13481	down	2.87463	0.0025854	1.14151	up	-2.18327	0.00309027	1.11923	down	--	--	--	--	--	--	--	75799-18-7	--	--	--	--
POS_t44	Phytolaccagenic acid	Terpenoids	Triterpenoids	C31H48O6	1786.51	1872.78	1728.85	1746.85	1136.11	1072.98	1259.17	1478.27	1318.69	-0.409687	0.00746986	1.07991	down	-0.0360782	0.893541	0.085316	unchanged	0.445765	0.151969	0.83002	unchanged	--	--	--	--	--	--	HMDB0034640	54928-05-1	Organic compounds	Lipids and lipid-like molecules	Prenol lipids	Triterpenoids
POS_t55	Aphagranin A	Terpenoids	Triterpenoids	C33H54O6	667.203	622.745	684.663	1131.1	884.31	853.23	4123	7865	6554.3	3.23118	0.0371846	1.0634	up	-2.69238	0.0405437	1.05775	down	-0.538798	0.071361	0.965436	unchanged	--	--	--	--	--	--	--	1318173-53-3	--	--	--	--
POS_t61	Amooracetal	Terpenoids	Triterpenoids	C32H52O5	365.377	239.977	334.714	538.628	612.6	643.406	659.863	656.002	697.758	1.09896	0.00591845	1.1165	up	-0.166104	0.129358	0.84163	unchanged	-0.932853	0.00483281	1.06568	down	--	--	--	--	--	--	--	1351617-73-6	--	--	--	--
POS_t31	Crocin 2	Terpenoids	Tetraterpenoid	C38H54O19	56258.5	60702.4	59344.7	2977.86	3558.03	3770.8	17088.1	15749.8	17557.7	-1.80671	0.000200973	1.14149	down	-2.28971	0.000340737	1.14322	down	4.09642	0.000392004	1.1255	up	C17513	Biosynthesis of various plant secondary metabolites(ko00999);;Metabolic pathways(ko01100);;Biosynthesis of secondary metabolites(ko01110)	--	--	--	--	HMDB0002376	55750-84-0	Organic compounds	Lipids and lipid-like molecules	Prenol lipids	Diterpenoids
NEG_q20	2,5-Dihydroxybenzaldehyde	Ketones, Aldehydes, Acids	Other	C7H6O3	336110	355508	312711	162553	179744	180890	2.3362e+06	2.60917e+06	3.01559e+06	2.98671	0.00699269	1.12782	up	-3.92754	0.00624153	1.13337	down	0.940833	0.00164454	1.11076	up	C05585	Tyrosine metabolism(ko00350);;Metabolic pathways(ko01100)	--	--	--	--	HMDB0004062	1194-98-5	Organic compounds	Organic oxygen compounds	Organooxygen compounds	Carbonyl compounds
NEG_q295	(S)-3-(4-Hydroxyphenyl)-2-Hydroxypropionic Acid	Ketones, Aldehydes, Acids	Phenylpropanoic Acids	C9H10O4	1.36087e+07	1.39331e+07	1.35957e+07	669094	700922	671918	1.88179e+06	1.97227e+06	2.06566e+06	-2.79685	3.91e-06	1.14385	down	-1.53559	0.00120823	1.14368	down	4.33245	6.29e-05	1.12664	up	--	--	--	--	--	--	--	23508-35-2	--	--	--	--
NEG_q159	Gallic Aldehyde	Ketones, Aldehydes, Acids	Benzaldehydes	C7H6O4	4360.28	6387.88	6272.61	15287.7	22413.5	19276.3	18962.7	16744.2	20318.8	1.71879	0.00106112	1.12408	up	0.0243064	0.899568	0.0791222	unchanged	-1.7431	0.0159936	1.07138	down	--	--	--	--	--	--	--	13677-79-7	--	--	--	--
NEG_q171	Helicid	Ketones, Aldehydes, Acids	Benzaldehydes	C13H16O7	0.000315994	14679.8	0.000315994	5706.21	0.000315994	10274.1	22348.3	27137.1	21671.4	2.27717	0.0487703	1.00209	up	-2.1547	0.0107302	1.07535	down	-0.122461	0.944005	0.0425649	unchanged	--	--	--	--	--	--	--	80154-34-3	--	--	--	--
NEG_q307	Syringaldehyde	Ketones, Aldehydes, Acids	Benzaldehydes	C9H10O4	86004.8	0.000315994	131553	0.000315994	166043	175782	255890	256057	200513	1.71141	0.0332503	1.01566	up	-1.05955	0.153155	0.823431	unchanged	-0.651862	0.584098	0.324168	unchanged	--	--	--	--	--	--	HMDB0258653	134-96-3	Organic compounds	Benzenoids	Phenols	Methoxyphenols
POS_q15	2,3-Dimethoxybenzaldehyde	Ketones, Aldehydes, Acids	Benzaldehydes	C9H10O3	6438.04	9780.14	5832.36	2815.7	4028.63	4021.42	32975.9	45716.3	31763.1	2.32458	0.016613	1.09156	up	-3.3456	0.0169591	1.10807	down	1.02103	0.081442	0.926417	unchanged	--	--	--	--	--	--	--	86-51-1	--	--	--	--
POS_q236	Methyl 3,4,5-Trimethoxybenzoate	Ketones, Aldehydes, Acids	Benzoic Acids	C11H14O5	2.73886e+07	2.88939e+07	2.8529e+07	1.57944e+07	1.67716e+07	1.88061e+07	15983433	1.51204e+07	1.49688e+07	-0.880352	4.9e-05	1.13994	down	0.157078	0.175459	0.785061	unchanged	0.723274	0.00158239	1.10928	up	--	--	--	--	--	--	--	1916-07-0	--	--	--	--
NEG_q257	Phloracetophenone	Ketones, Aldehydes, Acids	Acetophenones	C8H8O4	1.76218e+06	1.93706e+06	2.32337e+06	437341	522770	464677	1.00428e+06	1.00692e+06	670789	-1.16708	0.0074556	1.07683	down	-0.912556	0.057877	1.00741	unchanged	2.07964	0.0101803	1.10073	up	C21895	--	--	--	--	--	HMDB0029644	480-66-0	Organic compounds	Organic oxygen compounds	Organooxygen compounds	Carbonyl compounds
NEG_q264	P-Hydroxybenzaldehyde	Ketones, Aldehydes, Acids	Aryl-Aldehydes	C7H6O2	402388	437205	463949	260080	252850	246919	488393	534692	583841	0.301865	0.0453783	0.959693	unchanged	-1.08052	0.00842536	1.126	down	0.778652	0.00740086	1.10464	up	C00633	Metabolic pathways(ko01100)	--	--	--	--	HMDB0011718	123-08-0	Organic compounds	Organic oxygen compounds	Organooxygen compounds	Carbonyl compounds
NEG_q75	Acetylpyrazine	Ketones, Aldehydes, Acids	Aromatic Ketone	C6H6N2O	1.17456e+06	1.19873e+06	1.19301e+06	649013	621844	701105	924806	1.07878e+06	1.13611e+06	-0.183803	0.151216	0.853224	unchanged	-0.670993	0.0160753	1.08476	down	0.854796	0.000831736	1.12207	up	--	--	--	--	--	--	HMDB0031861	22047-25-2	Organic compounds	Organic oxygen compounds	Organooxygen compounds	Carbonyl compounds
POS_q14	1-Phenylpentan-1-One	Ketones, Aldehydes, Acids	Aromatic Ketone	C11H14O	4.13974e+06	3.9719e+06	3.93884e+06	0.000315994	0.000315994	0.000315994	4.63928e+06	4.90538e+06	4.18915e+06	0.188642	0.105173	0.903365	unchanged	-33.7541	0.00207818	1.14297	down	33.5654	0.000239654	1.12626	up	--	--	--	--	--	--	HMDB0031208	1009-14-9	Organic compounds	Organic oxygen compounds	Organooxygen compounds	Carbonyl compounds
NEG_q143	(E)-3-Hydroxy-5-Methoxystilbene	Ketones, Aldehydes, Acids	Polyketides	C15H14O2	51913.6	65975.9	66168	0.000315994	16851	0.000315994	3.60204e+06	4.21924e+06	4.1606e+06	6.02455	0.00248017	1.13843	up	-9.4738	0.00240664	1.14214	down	3.44925	0.00181002	1.0898	up	--	--	--	--	--	--	--	35302-70-6	--	--	--	--
NEG_q290	Rubinaphthin A	Ketones, Aldehydes, Acids	Polyketides	C17H18O9	240608	260898	208847	674593	397948	452278	735734	1.12742e+06	1.05157e+06	2.03675	0.0241228	1.08682	up	-0.934722	0.0397591	0.969508	unchanged	-1.10203	0.0806261	0.952328	unchanged	--	--	--	--	--	--	--	448962-05-8	--	--	--	--
NEG_q47	3-(Hydroxymethyl)Cyclopentanone	Ketones, Aldehydes, Acids	Other	C6H10O2	235234	197460	165516	0.000315994	170993	124703	1.41243e+06	1.45881e+06	1.43675e+06	2.84829	3.96e-06	1.14323	up	-3.86482	0.000775208	1.14412	down	1.01654	0.177187	0.762807	unchanged	--	--	--	--	--	--	--	113681-11-1	--	--	--	--
NEG_q62	4-Pyridoxic Acid	Ketones, Aldehydes, Acids	Other	C8H9NO4	166091	166487	176566	93469	115418	115913	1.08313e+06	1.0869e+06	1.21532e+06	2.73316	0.00193882	1.1394	up	-3.38168	0.00139715	1.14342	down	0.648523	0.00598141	1.08923	up	C00847	Vitamin B6 metabolism(ko00750);;Metabolic pathways(ko01100)	--	--	--	--	HMDB0000017	82-82-6	Organic compounds	Organoheterocyclic compounds	Pyridines and derivatives	Pyridinecarboxylic acids and derivatives
NEG_q81	Allantoic Acid	Ketones, Aldehydes, Acids	Other	C4H8N4O4	16704.1	24231.2	21711.8	2123.71	0.000315994	0.000315994	1373.99	0.000315994	0.000315994	-5.5108	0.00922658	1.1171	down	0.628215	0.78401	0.167914	unchanged	4.88259	0.00715901	1.09805	up	C00499	Purine metabolism(ko00230);;Metabolic pathways(ko01100)	--	--	--	--	HMDB0001209	99-16-1	Organic compounds	Organic acids and derivatives	Carboxylic acids and derivatives	Amino acids, peptides, and analogues
NEG_q92	Azelaic Acid	Ketones, Aldehydes, Acids	Other	C9H16O4	3.64972e+06	3.01345e+06	4.64545e+06	2.3387e+07	2.32346e+07	2.42842e+07	1.26153e+06	1.09381e+06	783828	-1.84897	0.0218962	1.07524	down	4.49745	2.25e-05	1.14712	up	-2.64848	1.3e-05	1.12492	down	C08261	--	LMFA01170054	Fatty Acyls [FA]	Fatty Acids and Conjugates [FA01]	Dicarboxylic acids [FA0117]	HMDB0000784	123-99-9	Organic compounds	Lipids and lipid-like molecules	Fatty Acyls	Fatty acids and conjugates
NEG_q178	Hydroxyphenyllactic Acid	Ketones, Aldehydes, Acids	Other	C9H10O4	1.26041e+07	1.31257e+07	1.3411e+07	786201	782339	743163	2.13595e+06	2.20132e+06	2.17189e+06	-2.58813	0.000437293	1.14302	down	-1.49352	1.34e-06	1.14706	down	4.08164	0.000355066	1.12596	up	--	--	--	--	--	--	HMDB0000755	306-23-0	Organic compounds	Phenylpropanoids and polyketides	Phenylpropanoic acids	--
NEG_q182	Hypotaurine	Ketones, Aldehydes, Acids	Other	C2H7NO2S	2954.76	3944.72	0.000315994	8149.57	7037.04	6090.86	27821.8	27590.5	29670.5	3.62431	0.000237111	1.13796	up	-1.99954	1.95e-05	1.14372	down	-1.62477	0.0374349	0.98592	unchanged	C00519	Taurine and hypotaurine metabolism(ko00430);;Metabolic pathways(ko01100)	--	--	--	--	HMDB0000965	300-84-5	Organic compounds	Organic acids and derivatives	Sulfinic acids and derivatives	Sulfinic acids
NEG_q233	Mevalonic Acid (Lithium Salt)	Ketones, Aldehydes, Acids	Other	C6H11LiO4	305626	340883	282083	93563.7	101831	0.000315994	134257	150218	174531	-1.01653	0.00264241	1.10601	down	-1.23212	0.1017	0.900561	unchanged	2.24865	0.00684962	1.07885	up	--	--	--	--	--	--	--	--	--	--	--	--
NEG_q300	Sn-Glycerol 3-Phosphate	Ketones, Aldehydes, Acids	Other	C3H9O6P	1.55396e+06	1.61911e+06	1.49629e+06	609471	597360	345754	510545	338216	546179	-1.74302	0.000534283	1.13392	down	0.154468	0.651896	0.273244	unchanged	1.58855	0.00260289	1.10917	up	C00093	Glycerolipid metabolism(ko00561);;Glycerophospholipid metabolism(ko00564);;Metabolic pathways(ko01100);;Biosynthesis of secondary metabolites(ko01110);;ABC transporters(ko02010)	--	--	--	--	HMDB0000126	17989-41-2	Organic compounds	Lipids and lipid-like molecules	Glycerophospholipids	Glycerophosphates
NEG_q306	Sulfinpyrazone	Ketones, Aldehydes, Acids	Other	C23H20N2O3S	28788.9	34315	28355	128196	116726	122029	169144	185174	209991	2.62529	0.00473641	1.13099	up	-0.620894	0.0242753	1.07456	down	-2.00439	0.00010016	1.12294	down	C07317	--	--	--	--	--	HMDB0015269	57-96-5	Organic compounds	Benzenoids	Benzene and substituted derivatives	Phenyl sulfoxides
NEG_q331	Uridine 5'-Monophosphate Disodium Salt	Ketones, Aldehydes, Acids	Other	C9H13N2O9P	800359	813156	806610	408913	368038	412576	149492	157888	101341	-2.56589	0.000429854	1.14245	down	1.5412	0.000413862	1.13058	up	1.02469	0.00063886	1.12386	up	--	--	--	--	--	--	--	3387-36-8	--	--	--	--
POS_q73	Alpha-Irone	Ketones, Aldehydes, Acids	Other	C14H22O	0.000315994	0.000315994	2.74054e+06	551939	0.000315994	0.000315994	11155629	1.22609e+07	1.18073e+07	3.68402	0.00345328	1.12624	up	-5.9959	4.49e-05	1.14537	down	2.31188	0.510299	0.410344	unchanged	C09690	--	--	--	--	--	HMDB0035631	79-69-6	Organic compounds	Lipids and lipid-like molecules	Prenol lipids	Sesquiterpenoids
POS_q87	Benzoyleneurea	Ketones, Aldehydes, Acids	Other	C8H6N2O2	1.30163e+07	1.61042e+07	1.46485e+07	3.44738e+06	4.51178e+06	3.57816e+06	4.90363e+06	6.75321e+06	3.55754e+06	-1.52447	0.00178699	1.10447	down	-0.399128	0.316793	0.606296	unchanged	1.9236	0.00302775	1.10956	up	--	--	--	--	--	--	HMDB0249051	86-96-4	Organic compounds	Organoheterocyclic compounds	Diazanaphthalenes	Benzodiazines
POS_q97	Choline (Bitartrate)	Ketones, Aldehydes, Acids	Other	C9H19NO7	5.21445e+08	5.17682e+08	5.24143e+08	1.12933e+08	4.64058e+08	4.4192e+08	5.56943e+08	5.08965e+08	5.67396e+08	0.0632269	0.323554	0.620244	unchanged	-0.680767	0.210706	0.763178	unchanged	0.61754	0.251069	0.703968	unchanged	--	--	--	--	--	--	--	87-67-2	--	--	--	--
NEG_t95	Terreic acid	Ketones, Aldehydes, Acids	Other	C7H6O4	482.021	466.738	457.227	236.983	273.47	284.212	185.154	167.809	181.79	-1.39464	1.19e-05	1.14193	down	0.571474	0.0166718	1.08266	up	0.823163	0.00112105	1.11323	up	--	--	--	--	--	--	HMDB0258836	121-40-4	Organic compounds	Organic oxygen compounds	Organooxygen compounds	Carbonyl compounds
POS_t109	Cassiaside	Ketones, Aldehydes, Acids	Chromones	C20H20O9	2635.03	2807.62	2807.37	6944.09	7965.56	8232.39	1831.99	1623.71	1726.54	-0.670822	0.00025451	1.12927	down	2.15887	0.00360717	1.13776	up	-1.48805	0.00539089	1.11257	down	--	--	--	--	--	--	HMDB0033913	123914-49-8	Organic compounds	Organoheterocyclic compounds	Naphthopyrans	Naphthopyranones
NEG_q116	D-Fructose-6-Phosphate (Disodium) Salt	Ketones, Aldehydes, Acids	Sugar Acids	C6H13O9P	829168	929134	784343	282159	293616	310242	30858.5	16816.2	22696.6	-5.1752	0.00249383	1.13792	down	3.65427	9.62e-05	1.14513	up	1.52092	0.0046998	1.11309	up	--	--	--	--	--	--	--	26177-86-6	--	--	--	--
NEG_q118	D-Gluconic Acid	Ketones, Aldehydes, Acids	Sugar Acids	C6H12O7	1.42511e+07	1.56953e+07	1.52456e+07	1.79673e+06	1.46912e+06	1.6217e+06	1.31362e+06	1.35175e+06	1.38188e+06	-3.48105	0.000945452	1.14189	down	0.272168	0.0919962	0.944275	unchanged	3.20889	0.000616571	1.12442	up	C00257	Pentose phosphate pathway(ko00030);;Metabolic pathways(ko01100);;Biosynthesis of secondary metabolites(ko01110);;Carbon metabolism(ko01200)	--	--	--	--	HMDB0000625	526-95-4	Organic compounds	Organic oxygen compounds	Organooxygen compounds	Carbohydrates and carbohydrate conjugates
NEG_q122	D-Glucuronic Acid	Ketones, Aldehydes, Acids	Sugar Acids	C6H10O7	574617	577818	580382	99658.3	99528.1	108818	151556	113714	143478	-2.08384	0.000540142	1.14253	down	-0.408261	0.0913648	0.936123	unchanged	2.4921	6.34e-07	1.12668	up	C00191	Pentose and glucuronate interconversions(ko00040);;Ascorbate and aldarate metabolism(ko00053);;Amino sugar and nucleotide sugar metabolism(ko00520);;Inositol phosphate metabolism(ko00562);;Metabolic pathways(ko01100);;Biosynthesis of cofactors(ko01240);;Biosynthesis of nucleotide sugars(ko01250)	--	--	--	--	HMDB0000127	6556-12-03	Organic compounds	Organic oxygen compounds	Organooxygen compounds	Carbohydrates and carbohydrate conjugates
NEG_q132	Dl-Glyceric Acid	Ketones, Aldehydes, Acids	Sugar Acids	C3H6O4	3.63893e+06	3.42616e+06	3.68992e+06	1.16175e+06	1.00816e+06	1.11371e+06	788089	419210	420184	-2.72429	9.5e-05	1.13881	down	1.01264	0.0337294	1.03684	up	1.71165	7.96e-05	1.12364	up	C00258	Pentose phosphate pathway(ko00030);;Glycine, serine and threonine metabolism(ko00260);;Glycerolipid metabolism(ko00561);;Glyoxylate and dicarboxylate metabolism(ko00630);;Metabolic pathways(ko01100);;Biosynthesis of secondary metabolites(ko01110);;Carbon metabolism(ko01200)	--	--	--	--	HMDB0000139	473-81-4	Organic compounds	Organic oxygen compounds	Organooxygen compounds	Carbohydrates and carbohydrate conjugates
POS_q16	2,3-Pentanedione	Ketones, Aldehydes, Acids	Pentanones	C5H8O2	1.75305e+07	1.75093e+07	1.74508e+07	0.000315994	0.000315994	0.000315994	0.000315994	0.000315994	0.000315994	-35.6884	1.86e-06	1.1441	down	0	1	0	unchanged	35.6884	1.86e-06	1.12679	up	--	--	--	--	--	--	HMDB0031598	600-14-6	Organic compounds	Organic oxygen compounds	Organooxygen compounds	Carbonyl compounds
NEG_q137	D-Pantothenic Acid (Hemicalcium Salt)	Vitamins	Vitamin B Complex	C9H16NO5 . 1/2 Ca	1.40642e+07	1.5003e+07	1.48153e+07	2.79816e+07	2.8128e+07	2.85001e+07	1.81329e+07	1.84828e+07	1.80394e+07	0.316709	0.00187943	1.12669	up	0.630466	1.29e-06	1.14673	up	-0.947175	2.51e-05	1.12549	down	C12276	--	--	--	--	--	--	137-08-6	--	--	--	--
POS_q120	Desmosterol	Vitamins	Other	C27H44O	8.44687e+06	8.29817e+06	7.02914e+06	6.83672e+06	6.50962e+06	6.41622e+06	5.82035e+06	6.04528e+06	5.13814e+06	-0.483541	0.0192164	1.03692	down	0.216915	0.0594723	0.960007	unchanged	0.266626	0.0873867	0.923444	unchanged	C01802	Steroid biosynthesis(ko00100);;Metabolic pathways(ko01100)	LMST01010016	Sterol Lipids [ST]	Sterols [ST01]	Cholesterol and derivatives [ST0101]	HMDB0002719	313-04-2	Organic compounds	Lipids and lipid-like molecules	Steroids and steroid derivatives	Cholestane steroids
POS_q205	Levomefolic Acid	Vitamins	Other	C20H25N7O6	8.25241e+06	1.00973e+07	1.03127e+07	727679	0.000315994	655623	1.21916e+06	1.55004e+06	1.41897e+06	-2.77477	0.00553365	1.12937	down	-1.5982	0.0408515	1.01167	down	4.37297	0.0023058	1.11388	up	--	--	--	--	--	--	HMDB0254053	31690-09-2	Organic compounds	Organoheterocyclic compounds	Pteridines and derivatives	Pterins and derivatives
POS_q54	6-Methylnicotinamide	Vitamins	Vitamin B Complex	C7H8N2O	108892	113149	97177.4	131711	118860	133107	373332	345736	356512	1.7525	6.07e-05	1.14097	up	-1.48715	9.75e-05	1.14408	down	-0.265353	0.0311152	0.960797	unchanged	--	--	--	--	--	--	HMDB0013704	6960-22-1	Organic compounds	Organoheterocyclic compounds	Pyridines and derivatives	Pyridinecarboxylic acids and derivatives
POS_q294	Pyridoxal	Vitamins	Vitamin B Complex	C8H9NO3	531775	685106	645565	438467	564405	650854	2.32306e+06	2.70509e+06	2.85322e+06	2.08125	0.00362152	1.12904	up	-2.25273	0.00228994	1.13265	down	0.171477	0.42069	0.464839	unchanged	C00250	Vitamin B6 metabolism(ko00750);;Metabolic pathways(ko01100);;Biosynthesis of cofactors(ko01240)	--	--	--	--	HMDB0001545	66-72-8	Organic compounds	Organoheterocyclic compounds	Pyridines and derivatives	Pyridine carboxaldehydes
POS_q302	Riboflavin	Vitamins	Vitamin B Complex	C17H20N4O6	2.05356e+07	2.14465e+07	2.06333e+07	7.40376e+06	6.96647e+06	7.32202e+06	4.2206e+07	4.22043e+07	3.96746e+07	0.986739	0.000617882	1.1398	up	-2.51608	0.000460885	1.14629	down	1.52934	4.61e-05	1.12557	up	C00255	Riboflavin metabolism(ko00740);;Metabolic pathways(ko01100);;Biosynthesis of secondary metabolites(ko01110);;Biosynthesis of cofactors(ko01240);;ABC transporters(ko02010)	--	--	--	--	HMDB0000244	83-88-5	Organic compounds	Organoheterocyclic compounds	Pteridines and derivatives	Alloxazines and isoalloxazines
POS_q325	Thiamine (Hydrochloride)	Vitamins	Vitamin B Complex	C12H18Cl2N4OS	2.58347e+07	2.85143e+07	2.68559e+07	3.28924e+07	3.06413e+07	3.28605e+07	1.65795e+07	1.97844e+07	1.72455e+07	-0.599082	0.00218103	1.104	down	0.846463	0.000454322	1.13099	up	-0.24738	0.0094193	1.03664	down	--	--	--	--	--	--	HMDB0303167	1967-03-08	Organic compounds	Organoheterocyclic compounds	Diazines	Pyrimidines and pyrimidine derivatives
NEG_q65	5-Methoxy-7-Hydroxycoumarin	Coumarins	Hydroxycoumarins	C10H8O4	1.13132e+07	1.13945e+07	1.10373e+07	5.5963e+07	5.73202e+07	5.59871e+07	3.60673e+07	3.64533e+07	3.65081e+07	1.69196	3.48e-08	1.14399	up	0.634621	0.000171968	1.14648	up	-2.32658	4.23e-05	1.12655	down	--	--	--	--	--	--	--	3067-10-05	--	--	--	--
POS_q176	Hydrangetin	Coumarins	Hydroxycoumarins	C10H8O4	2.20113e+07	2.14114e+07	2.24135e+07	8.48615e+07	8.54609e+07	8.73914e+07	5.327e+07	5.17652e+07	5.56782e+07	1.28754	0.000701956	1.14094	up	0.681279	5.62e-05	1.14361	up	-1.96882	2.07e-05	1.12643	down	--	--	--	--	--	--	--	485-90-5	--	--	--	--
POS_q80	Arteminin	Coumarins	Benzopyrans	C11H10O5	0.000315994	0.000315994	0.000315994	1.0717e+08	1.05234e+08	9.86274e+07	0.000315994	0.000315994	0.000315994	0	1	0	unchanged	38.2553	0.000621529	1.14629	up	-38.2553	0.000621529	1.12541	down	--	--	--	--	--	--	--	466639-11-2	--	--	--	--
POS_q151	Feruloylputrescine	Coumarins	Coumaric Acids	C14H20N2O3	4.09385e+06	4.37971e+06	4.59473e+06	5.82739e+06	6.30904e+06	5.57924e+06	0.000315994	0.000315994	0.000315994	-33.6824	0.00110724	1.14157	down	34.1214	0.00131361	1.14473	up	-0.438955	0.00585065	1.06864	down	C10497	Arginine and proline metabolism(ko00330);;Metabolic pathways(ko01100)	--	--	--	--	HMDB0033463	501-13-3	Organic compounds	Phenylpropanoids and polyketides	Cinnamic acids and derivatives	Hydroxycinnamic acids and derivatives
NEG_q175	Hydrangenol	Coumarins	Isocoumarins	C15H12O4	1.16726e+06	1.19446e+06	1.05947e+06	868551	780896	840599	893111	780869	490543	-0.660446	0.0604556	0.978651	unchanged	0.202123	0.462896	0.463769	unchanged	0.458323	0.00548112	1.07515	up	C10262	--	--	--	--	--	--	480-47-7	--	--	--	--
NEG_q101	Cichoriin	Coumarins	Other	C15H16O9	278615	302434	306804	5.75304e+06	6.26817e+06	6.26898e+06	7.77271e+06	8.49749e+06	8.41918e+06	4.79743	0.000824101	1.14219	up	-0.432821	0.0023479	1.10824	down	-4.36461	0.000852974	1.12478	down	C09206	--	--	--	--	--	HMDB0030821	531-58-8	Organic compounds	Phenylpropanoids and polyketides	Coumarins and derivatives	Coumarin glycosides
NEG_q109	Daphnin	Coumarins	Other	C15H16O9	293330	306345	0.000315994	6.25163e+06	6.39967e+06	6.69395e+06	8.17568e+06	8.94428e+06	8.95722e+06	5.44246	0.000220143	1.14168	up	-0.430809	0.00471858	1.11133	down	-5.01165	5.35e-06	1.12522	down	C01421	--	--	--	--	--	--	486-55-5	--	--	--	--
NEG_q221	Magnolioside	Coumarins	Other	C16H18O9	304750	424354	319530	5.33939e+06	8.3575e+06	7.58572e+06	4.54339e+06	3.91676e+06	3.37621e+06	3.49664	0.00806866	1.12425	up	0.84645	0.0594989	0.978367	unchanged	-4.34309	0.0174042	1.088	down	--	--	--	--	--	--	--	20186-29-2	--	--	--	--
NEG_q249	Oroselol	Coumarins	Other	C14H12O4	9.10632e+06	1.20077e+07	8.81793e+06	1.7843e+07	2.00999e+07	1.97815e+07	4.35371e+07	3.72728e+07	4.21741e+07	2.03871	0.000656403	1.13317	up	-1.09122	0.00351265	1.12822	down	-0.947495	0.00268067	1.08835	down	--	--	--	--	--	--	--	1891-25-4	--	--	--	--
POS_q226	Luvangetin-1	Coumarins	Other	C15H14O4	0.000315994	30438.3	0.000315994	42617.6	0.000315994	57424.8	0.000315994	45409.1	48885.3	1.63129	0.329228	0.565246	unchanged	0.0853676	0.938521	0.0468677	unchanged	-1.71665	0.323912	0.566024	unchanged	C09273	--	--	--	--	--	--	483-92-1	--	--	--	--
NEG_t127	Esculetin (6,7-Dihydroxycoumarin)	Coumarins	Other	C9H6O4	137469	128315	129695	98561.4	112955	108061	96348.5	86392.4	90275	-0.534619	0.000552911	1.1221	down	0.227177	0.0454673	0.957963	unchanged	0.307442	0.010732	1.04541	up	C09263	Biosynthesis of various plant secondary metabolites(ko00999);;Biosynthesis of secondary metabolites(ko01110)	--	--	--	--	HMDB0030819	305-01-1	Organic compounds	Phenylpropanoids and polyketides	Coumarins and derivatives	Hydroxycoumarins
NEG_t131	Umbelliferone	Coumarins	Other	C9H6O3	7980.76	7947.12	7894.11	4148.68	4562.15	4576.59	5413.77	5145.08	5625.75	-0.557672	0.00229143	1.13713	down	-0.284561	0.00811197	1.06211	down	0.842233	0.00118505	1.12316	up	C09315	Biosynthesis of various plant secondary metabolites(ko00999);;Biosynthesis of secondary metabolites(ko01110)	--	--	--	--	HMDB0029865	93-35-6	Organic compounds	Phenylpropanoids and polyketides	Coumarins and derivatives	Hydroxycoumarins
NEG_t143	5-Methoxy-8-hydroxypsoralen	Coumarins	Other	C11H6O5	14162.4	13883.5	13236.7	21220.5	21041.2	20078.7	19433.4	16924.8	16773.4	0.364038	0.0346906	1.04004	up	0.230595	0.0547917	0.980772	unchanged	-0.594633	0.000145442	1.11773	down	--	--	--	--	--	--	--	28437-68-5	--	--	--	--
NEG_t155	8-Hydroxy-5-O-beta-D-glucopyranosylpsoralen	Coumarins	Other	C17H16O10	6580.05	6651.45	6997.66	4244.7	4489.06	4388.97	7842.66	8303.02	10416.5	0.392936	0.113167	0.910593	unchanged	-1.01731	0.029062	1.08139	down	0.624369	0.000425947	1.11822	up	--	--	--	--	--	--	--	425680-98-4	--	--	--	--
NEG_t159	Glycyrin	Coumarins	Other	C22H22O6	1954.73	2021.81	1933.43	1162.74	1199.27	1202.97	452.376	417.892	428.894	-2.18557	5.37e-05	1.14332	down	1.45631	2.29e-06	1.14663	up	0.729259	0.000157306	1.12363	up	--	--	LMPK12160017	Polyketides [PK]	Flavonoids [PK12]	Other Flavonoids [PK1216]	HMDB0033712	66056-18-6	Organic compounds	Phenylpropanoids and polyketides	Isoflavonoids	Hydroxyisoflavonoids
NEG_t23	scopoletin-7-O-glucuronide	Coumarins	Other	C16H16O10	2088.46	2338.94	2380.44	769.929	844.581	800.619	305.066	274.021	280.47	-2.98553	0.00192117	1.13924	down	1.49043	0.000372044	1.143	up	1.4951	0.00255844	1.1177	up	--	--	--	--	--	--	--	132752-65-9	--	--	--	--
NEG_t32	Ayapin	Coumarins	Other	C10H6O4	99500.8	102124	101800	3848.01	3813.15	3591.8	7217.72	5050.46	5519.1	-4.09242	1.74e-07	1.14382	down	-0.660541	0.0783957	0.980299	unchanged	4.75296	6.21e-05	1.12664	up	C18078	--	--	--	--	--	HMDB0301806	494-56-4	Organic compounds	Phenylpropanoids and polyketides	Coumarins and derivatives	--
NEG_t90	8-Methoxypsoralen	Coumarins	Other	C12H8O4	10241	10241	10436.4	18888.5	20177.8	20261.6	2897.11	2621.11	2800.97	-1.89395	3.79e-07	1.14367	down	2.8342	0.000476813	1.1461	up	-0.940242	0.00182675	1.1217	down	C01864	Biosynthesis of various plant secondary metabolites(ko00999);;Biosynthesis of secondary metabolites(ko01110)	--	--	--	--	HMDB0014693	298-81-7	Organic compounds	Phenylpropanoids and polyketides	Coumarins and derivatives	Furanocoumarins
POS_t111	Nitensoside B	Coumarins	Other	C28H32O16	122.577	150.284	138.783	266.253	261.898	280.105	12.4322	20.8405	12.0465	-3.1832	0.00182985	1.13308	down	4.15662	3.03e-05	1.14633	up	-0.973415	0.000355851	1.11477	down	--	--	--	--	--	--	--	--	--	--	--	--
POS_t6	Fraxetin-8-O-glucoside (Fraxin)	Coumarins	Other	C16H18O10	219106	229286	223533	111372	129193	127155	92747.7	83993	90115.9	-1.33224	4.99e-06	1.14218	down	0.462544	0.0145199	1.07691	up	0.869692	0.000516711	1.11814	up	C09266	--	--	--	--	--	--	524-30-1	--	--	--	--
NEG_q63	5,7-Dihydroxy-4-Methylcoumarin	Coumarins	Other	C10H8O4	79320.9	144452	90052.8	261799	290143	243612	0.000315994	0.000315994	0.000315994	-28.3025	0.0351958	1.06752	down	29.6445	0.00259631	1.14182	up	-1.34199	0.00429213	1.0784	down	--	--	--	--	--	--	--	2107-76-8	--	--	--	--
NEG_q153	Esculin	Coumarins	Other	C15H16O9	0.000315994	0.000315994	204800	4.01142e+06	3.82088e+06	4.26728e+06	5.58563e+06	5.75343e+06	5.69824e+06	6.37834	9.36e-07	1.14359	up	-0.493739	0.0025742	1.13186	down	-5.8846	0.000101433	1.12377	down	C09264	--	--	--	--	--	HMDB0030820	531-75-9	Organic compounds	Phenylpropanoids and polyketides	Coumarins and derivatives	Coumarin glycosides
NEG_q191	Isofraxidin	Coumarins	Other	C11H10O5	650065	632663	356304	6.61938e+06	6.84087e+06	6.61882e+06	339760	404012	380174	-0.544271	0.209552	0.758275	unchanged	4.15905	5.61e-05	1.14738	up	-3.61478	1.71e-06	1.12591	down	C17480	--	--	--	--	--	HMDB0253642	486-21-5	Organic compounds	Phenylpropanoids and polyketides	Coumarins and derivatives	Hydroxycoumarins
POS_q31	3',4'-Dihydro-3'-Hydroxy-Xanthyletin	Coumarins	Other	C14H14O4	965976	759467	768991	855247	833632	1.09298e+06	504974	536789	0.000315994	-1.25968	0.0937791	0.906448	unchanged	1.41702	0.0605876	0.955711	unchanged	-0.157336	0.422907	0.460723	unchanged	--	--	--	--	--	--	--	5993-18-0	--	--	--	--
POS_q125	Dimethylfraxetin	Coumarins	Other	C12H12O5	0.000315994	41410.7	45226.8	189604	107250	169824	0.000315994	0.000315994	0.000315994	-26.4456	0.184294	0.807827	unchanged	28.8749	0.0245248	1.09323	up	-2.42936	0.0186528	1.0264	down	--	--	--	--	--	--	--	6035-49-0	--	--	--	--
POS_q155	Fraxidin	Coumarins	Other	C11H10O5	4.29678e+07	4.13956e+07	4.37567e+07	2.98925e+08	3.00413e+08	2.88833e+08	9.35596e+06	1.01293e+07	0.000315994	-2.71704	0.00610701	1.12524	down	5.51038	5.59e-07	1.14705	up	-2.79334	0.000127468	1.12632	down	C17479	--	--	--	--	--	--	525-21-3	--	--	--	--
POS_q167	Heraclenin	Coumarins	Other	C16H14O5	0.000315994	339449	174900	228195	241369	241447	292900	253883	303455	0.725118	0.371525	0.562478	unchanged	-0.257997	0.081218	0.950322	unchanged	-0.467121	0.572555	0.356846	unchanged	--	--	--	--	--	--	HMDB0302533	2880-49-1	Organic compounds	Phenylpropanoids and polyketides	Coumarins and derivatives	Furanocoumarins
POS_q310	Scoparone	Coumarins	Other	C11H10O4	828038	1.06376e+06	1.01994e+06	0.000315994	0.000315994	0.000315994	0.000315994	0.000315994	0.000315994	-31.5163	0.00551587	1.13158	down	0	1	0	unchanged	31.5163	0.00551587	1.11448	up	C09311	Biosynthesis of various plant secondary metabolites(ko00999)	--	--	--	--	HMDB0030818	120-08-1	Organic compounds	Phenylpropanoids and polyketides	Coumarins and derivatives	--
POS_q311	Scopoletin	Coumarins	Other	C10H8O4	2.47167e+07	2.61777e+07	2.8357e+07	8.98692e+07	7.80675e+07	8.77486e+07	5.33015e+07	5.86773e+07	5.29979e+07	1.05775	0.000650321	1.13166	up	0.632108	0.00525471	1.10804	up	-1.68986	0.00206478	1.11768	down	C01752	Biosynthesis of various plant secondary metabolites(ko00999);;Biosynthesis of secondary metabolites(ko01110)	--	--	--	--	HMDB0034344	92-61-5	Organic compounds	Phenylpropanoids and polyketides	Coumarins and derivatives	Hydroxycoumarins
POS_q312	Scopolin	Coumarins	Other	C16H18O9	1.34851e+06	2.07459e+06	1.79149e+06	1.41617e+06	1.40856e+06	1.26897e+06	3.25159e+06	5.43362e+06	6.21714e+06	1.51491	0.0608972	0.9962	unchanged	-1.86407	0.05524	1.02919	unchanged	0.349153	0.214979	0.73597	unchanged	C01527	Biosynthesis of various plant secondary metabolites(ko00999);;Biosynthesis of secondary metabolites(ko01110)	--	--	--	--	HMDB0303366	531-44-2	Organic compounds	Phenylpropanoids and polyketides	Coumarins and derivatives	Coumarin glycosides
NEG_q114	Desmethylbellidifolin	Xanthones	Other	C13H8O6	533180	513758	482619	0.000315994	0.000315994	0.000315994	0.000315994	127931	133160	-2.55049	0.00584598	1.11796	down	-28.037	0.183667	0.811161	unchanged	30.5875	0.000833167	1.12493	up	C10056	--	--	--	--	--	HMDB0251055	2980-32-7	Organic compounds	Organoheterocyclic compounds	Benzopyrans	1-benzopyrans
POS_q180	Isogentisin	Xanthones	Other	C14H10O5	865290	754034	773168	1.15083e+06	896177	656408	1.3242e+06	1.66613e+06	1.40508e+06	0.877485	0.0154729	1.08789	up	-0.701217	0.0375035	0.973464	unchanged	-0.176268	0.546715	0.375494	unchanged	C10070	--	--	--	--	--	HMDB0030871	491-64-5	Organic compounds	Organoheterocyclic compounds	Benzopyrans	1-benzopyrans
POS_q241	Morellic Acid	Xanthones	Other	C33H36O8	0.000315994	0.000315994	0.000315994	0.000315994	0.000315994	0.000315994	32234.7	55804.4	84240	27.4372	0.0622141	1.01358	unchanged	-27.4372	0.0622141	1.01662	unchanged	0	1	0	unchanged	--	--	--	--	--	--	HMDB0030734	5304-71-2	Organic compounds	Lipids and lipid-like molecules	Fatty Acyls	Fatty acid esters
POS_q266	Norlichexanthone	Xanthones	Other	C14H10O5	1.83613e+06	767803	752036	968113	843606	1.2561e+06	1.15831e+06	1.52466e+06	1.42538e+06	0.29183	0.563	0.362802	unchanged	-0.421342	0.102726	0.834071	unchanged	0.129513	0.819609	0.141567	unchanged	C10087	--	--	--	--	--	--	20716-98-7	--	--	--	--
NEG_q226	Methyl 2,4,6-Trihydroxybenzoate	Organic acid	Benzoic Acids	C8H8O5	60818.5	85481.6	73493.2	0.000315994	0.000315994	0.000315994	59658.4	46124.2	60411	-0.403282	0.11467	0.828893	unchanged	-27.3854	0.00694805	1.1319	down	27.7886	0.00931411	1.10613	up	--	--	--	--	--	--	HMDB0029650	3147-39-5	Organic compounds	Benzenoids	Benzene and substituted derivatives	Benzoic acids and derivatives
POS_q147	Ethyl 3,4,5-Trimethoxybenzoate	Organic acid	Benzoic Acids	C12H16O5	2.44361e+06	2.41749e+06	2.53472e+06	919385	0.000315994	999047	2.25899e+06	2.48596e+06	2.27683e+06	-0.0748749	0.224696	0.697354	unchanged	-1.87191	0.0286724	1.07072	down	1.94678	0.0282179	1.06222	up	--	--	--	--	--	--	HMDB0038627	6178-44-5	Organic compounds	Benzenoids	Benzene and substituted derivatives	Benzoic acids and derivatives
NEG_t84	Mudanoside B	Organic Acid	Benzoic Acids	C18H24O14	927.084	1014.97	913.945	7736.13	8215.1	7750.52	1503.41	1946.3	1748.85	0.864115	0.0207643	1.08391	up	2.18881	1.01e-05	1.14526	up	-3.05292	0.000322763	1.12556	down	--	--	--	--	--	--	--	203511-37-9	--	--	--	--
POS_q6	1-(4-Hydroxybenzoyl)Glucose	Organic acid	Benzoates	C13H16O8	282794	127573	195134	15523.8	0.000315994	10559.5	18750.5	47297.2	26345.9	-2.71226	0.0580018	1.00887	unchanged	-1.82467	0.104939	0.863304	unchanged	4.53693	0.0487675	1.02057	up	--	--	--	--	--	--	HMDB0303022	25545-07-7	Organic compounds	Organic oxygen compounds	Organooxygen compounds	Carbohydrates and carbohydrate conjugates
POS_q85	Benzocaine	Organic acid	Benzoates	C9H11NO2	1.27753e+08	161432220	1.19617e+08	4.77514e+07	4.2475e+07	4.49536e+07	6.71076e+07	1.02858e+08	7.9517e+07	-0.712462	0.0344024	0.970994	unchanged	-0.884057	0.0651705	1.00316	unchanged	1.59652	0.0179898	1.08438	up	C07527	--	--	--	--	--	HMDB0004992	1994-09-07	Organic compounds	Benzenoids	Benzene and substituted derivatives	Benzoic acids and derivatives
POS_q153	Formylanthranilic Acid	Organic acid	Benzoates	C8H7NO3	1.14883e+08	1.20189e+08	1.10133e+08	4.13524e+07	3.41029e+07	3.87847e+07	5.71244e+07	9.17433e+07	7.14932e+07	-0.647588	0.0445102	1.02227	down	-0.947801	0.0662493	0.99272	unchanged	1.59539	5.57e-05	1.12189	up	C05653	Tryptophan metabolism(ko00380);;Metabolic pathways(ko01100)	--	--	--	--	HMDB0004089	3342-77-6	Organic compounds	Benzenoids	Benzene and substituted derivatives	Benzoic acids and derivatives
NEG_q43	3-Butylidenephthalide	Organic acid	Aromatic Organic Acids	C12H12O2	1.51427e+06	1.27834e+06	2.21876e+06	8.65755e+06	9.11006e+06	9.38808e+06	768088	740440	655508	-1.21148	0.0762974	0.981289	unchanged	3.64946	0.000494419	1.14617	up	-2.43798	5.46e-05	1.12165	down	C16924	--	--	--	--	--	HMDB0032061	551-08-6	Organic compounds	Organoheterocyclic compounds	Isocoumarans	Isobenzofuranones
NEG_q54	4-Aminosalicylic Acid	Organic acid	Aromatic Organic Acids	C7H7NO3	216211	199783	242123	255280	247131	245486	360873	319358	338602	0.630502	0.00220817	1.09994	up	-0.446005	0.0130316	1.10695	down	-0.184497	0.128796	0.859658	unchanged	C02518	--	--	--	--	--	HMDB0014378	65-49-6	Organic compounds	Benzenoids	Benzene and substituted derivatives	Benzoic acids and derivatives
NEG_q9	1H-Indole-5-Carboxylic Acid	Organic acid	Other	C9H7NO2	72492.4	71883.9	0.000315994	295996	250840	346959	90344.2	127631	98167.7	1.13074	0.125279	0.838116	unchanged	1.49937	0.0110325	1.09563	up	-2.63011	0.00262707	1.08102	down	--	--	--	--	--	--	--	1670-81-1	--	--	--	--
NEG_q50	3-O-Methylgallic Acid	Organic acid	Other	C8H8O5	57152.4	46561.7	45357.7	42904.2	38259.7	39687	9677.88	7889.97	16432.2	-2.1324	0.00178737	1.11306	down	1.82962	0.00212375	1.12473	up	0.302778	0.115844	0.859005	unchanged	C05616	--	--	--	--	--	--	3934-84-7	--	--	--	--
NEG_q155	(-)-Fucose	Organic acid	Other	C6H12O5	185861	204940	236236	444602	460857	488202	1.12279e+06	1.28985e+06	1.38673e+06	2.59914	0.00412654	1.13171	up	-1.44688	0.00780021	1.12647	down	-1.15226	0.000217771	1.11398	down	C01019	Fructose and mannose metabolism(ko00051);;Amino sugar and nucleotide sugar metabolism(ko00520);;Metabolic pathways(ko01100);;Biosynthesis of nucleotide sugars(ko01250)	--	--	--	--	HMDB0000174	2438-80-4	Organic compounds	Organic oxygen compounds	Organooxygen compounds	Carbohydrates and carbohydrate conjugates
NEG_q184	I-Inositol	Organic acid	Other	C6H12O6	42710.8	53918	48687.8	0.000315994	0.000315994	0.000315994	21428.8	15619.8	0.000315994	-1.97171	0.0155993	1.06322	down	-25.22	0.193358	0.797212	unchanged	27.1917	0.0044378	1.11689	up	C00137	Galactose metabolism(ko00052);;Ascorbate and aldarate metabolism(ko00053);;Inositol phosphate metabolism(ko00562);;Metabolic pathways(ko01100);;Biosynthesis of secondary metabolites(ko01110);;Biosynthesis of nucleotide sugars(ko01250);;ABC transporters(ko02010);;Phosphatidylinositol signaling system(ko04070)	--	--	--	--	HMDB0000211	87-89-8	Organic compounds	Organic oxygen compounds	Organooxygen compounds	Alcohols and polyols
NEG_q267	Pinobanksin 3-Acetate	Organic acid	Other	C17H14O6	1.06967e+06	1.11833e+06	1.06559e+06	378794	444553	436737	745921	758410	726337	-0.544555	0.000319522	1.1368	down	-0.823956	0.00111749	1.1365	down	1.36851	2.18e-05	1.12322	up	C16418	Flavonoid biosynthesis(ko00941)	--	--	--	--	--	52117-69-8	--	--	--	--
NEG_q275	Protocatechuic Acid	Organic acid	Other	C7H6O4	9.44933e+06	9.70778e+06	1.02202e+07	2.05719e+07	2.02778e+07	2.02074e+07	1.40821e+07	1.4755e+07	1.3746e+07	0.535582	0.000428305	1.12801	up	0.519875	0.000761758	1.14165	up	-1.05546	3.8e-05	1.12553	down	C00230	Metabolic pathways(ko01100);;Biosynthesis of secondary metabolites(ko01110)	--	--	--	--	HMDB0001856	99-50-3	Organic compounds	Benzenoids	Benzene and substituted derivatives	Benzoic acids and derivatives
NEG_q298	Salicylic Acid	Organic acid	Other	C7H6O3	0.000315994	0.000315994	0.000315994	2.29748e+06	2.04102e+06	2.67207e+06	544078	545510	548943	30.6868	6.98e-06	1.14409	up	2.09713	0.0103052	1.12432	up	-32.784	0.00609188	1.11323	down	C00805	Biosynthesis of various alkaloids(ko00996);;Metabolic pathways(ko01100);;Biosynthesis of secondary metabolites(ko01110);;Plant hormone signal transduction(ko04075)	--	--	--	--	HMDB0001895	69-72-7	Organic compounds	Benzenoids	Benzene and substituted derivatives	Benzoic acids and derivatives
NEG_q309	Taurine	Organic acid	Other	C2H7NO3S	209293	426202	386950	1153.52	0.000315994	0.000315994	0.000315994	0.000315994	0.000315994	-30.0064	0.0362636	1.06533	down	20.2147	0.42265	0.51302	unchanged	9.79176	0.0363373	1.04909	up	C00245	Taurine and hypotaurine metabolism(ko00430);;Sulfur metabolism(ko00920);;Metabolic pathways(ko01100);;ABC transporters(ko02010)	--	--	--	--	HMDB0000251	107-35-7	Organic compounds	Organic acids and derivatives	Organic sulfonic acids and derivatives	Organosulfonic acids and derivatives
NEG_q316	Tramiprosate	Organic acid	Other	C3H9NO3S	21854.1	20064.9	29821.2	15886.7	12898.5	10104.4	7044.45	7907.63	8907.23	-1.58823	0.0302269	1.06887	down	0.70483	0.0837349	0.940166	unchanged	0.883398	0.0468222	0.954456	unchanged	C03349	--	--	--	--	--	HMDB0253211	3687-18-1	Organic compounds	Organic acids and derivatives	Organic sulfonic acids and derivatives	Organosulfonic acids and derivatives
NEG_q333	Vanillic Acid	Organic acid	Other	C8H8O4	723029	806847	738052	336114	365285	389142	283802	241027	275399	-1.50289	0.000482002	1.13619	down	0.446563	0.00918456	1.05947	up	1.05633	0.000632972	1.11392	up	C06672	--	--	--	--	--	HMDB0000484	121-34-6	Organic compounds	Benzenoids	Benzene and substituted derivatives	Benzoic acids and derivatives
POS_q116	D-Desthiobiotin	Organic acid	Other	C10H18N2O3	1.06895e+07	1.14316e+07	1.15187e+07	7.39798e+06	6.31993e+06	7.46007e+06	6.3443e+06	6.55958e+06	6.27125e+06	-0.810932	0.00131104	1.13662	down	0.143329	0.208613	0.756912	unchanged	0.667603	0.00126555	1.10068	up	C01909	Biotin metabolism(ko00780);;Metabolic pathways(ko01100);;Biosynthesis of cofactors(ko01240)	--	--	--	--	HMDB0003581	533-48-2	Organic compounds	Lipids and lipid-like molecules	Fatty Acyls	Fatty acids and conjugates
POS_q278	Phosphorylcholine	Organic acid	Other	C5H14NO4P	9.41589e+06	9.99295e+06	9.38287e+06	1.68081e+06	1.47496e+06	1.59645e+06	1.13513e+06	1.28856e+06	1.23505e+06	-2.97623	0.000314755	1.14276	down	0.377256	0.0098627	1.06169	up	2.59898	0.000229694	1.1253	up	C00588	Glycerophospholipid metabolism(ko00564);;Metabolic pathways(ko01100)	--	--	--	--	HMDB0001565	3616-04-04	Organic compounds	Organic nitrogen compounds	Organonitrogen compounds	Quaternary ammonium salts
POS_t89	1-Methylpiperidine-2-carboxylic acid	Organic Acid	Other	C7H13NO2	317.397	315.435	313.191	240.291	267.519	262.175	144.453	134.739	152.799	-1.13087	0.000535358	1.14188	down	0.833827	0.000825331	1.1307	up	0.297047	0.01786	1.08333	up	--	--	--	--	--	--	--	7730-87-2	--	--	--	--
NEG_q2	12,13-Dihome	Organic acid	Carboxylic Acids	C18H34O4	598023	352777	479478	270834	296116	286986	563879	390377	361540	-0.120359	0.708429	0.225586	unchanged	-0.623739	0.133299	0.88477	unchanged	0.744098	0.111692	0.905191	unchanged	--	--	LMFA02000230	Fatty Acyls [FA]	Octadecanoids [FA02]	Other Octadecanoids [FA0200]	HMDB0004705	--	Organic compounds	Lipids and lipid-like molecules	Fatty Acyls	Fatty acids and conjugates
NEG_q16	2,3-Dihydroxy-3-Methylbutanoic Acid	Organic acid	Carboxylic Acids	C5H10O4	654838	616141	661938	81241.3	89302.4	89797.7	120377	131355	132124	-2.33215	0.000361617	1.14225	down	-0.560159	0.00138226	1.11885	down	2.8923	0.000430316	1.12527	up	C04039	--	--	--	--	--	--	1756-18-9	--	--	--	--
NEG_q17	2,4,6-Trihydroxybenzoic Acid	Organic acid	Carboxylic Acids	C7H6O5	5.02033e+06	1.55655e+06	4.83139e+06	43509.9	118934	118668	3.70354e+06	3.81742e+06	4.40176e+06	0.0636344	0.893844	0.0853849	unchanged	-5.40643	0.00277957	1.14051	down	5.34279	0.0808346	0.963314	unchanged	--	--	--	--	--	--	HMDB0029649	83-30-7	Organic compounds	Benzenoids	Benzene and substituted derivatives	Benzoic acids and derivatives
NEG_q19	2,4-Dihydroxyphenylacetic Acid	Organic acid	Carboxylic Acids	C8H8O4	3.59208e+06	3.92706e+06	3.88987e+06	254952	310913	298685	875075	871787	919919	-2.097	0.00107582	1.14102	down	-1.62508	1.37e-05	1.14432	down	3.72208	0.00069749	1.12471	up	--	--	--	--	--	--	--	614-82-4	--	--	--	--
NEG_q21	2,5-Dihydroxybenzoic Acid	Organic acid	Carboxylic Acids	C7H6O4	2.71999e+06	2.83766e+06	2.79087e+06	4.22567e+06	4.09288e+06	4.1343e+06	4.91367e+06	5.05069e+06	5.12637e+06	0.85407	5.29e-05	1.14183	up	-0.277187	0.000706779	1.13196	down	-0.576883	1.46e-05	1.12359	down	C00628	Tyrosine metabolism(ko00350);;Metabolic pathways(ko01100)	--	--	--	--	HMDB0000152	490-79-9	Organic compounds	Benzenoids	Benzene and substituted derivatives	Benzoic acids and derivatives
NEG_q28	2-Furoic Acid	Organic acid	Carboxylic Acids	C5H4O3	27532.8	42185.8	44037.1	0.000315994	0.000315994	0.000315994	34924.7	33667.7	36949.9	-0.108116	0.654455	0.285764	unchanged	-26.7303	0.00073776	1.146	down	26.8384	0.0184311	1.08637	up	C01546	Metabolic pathways(ko01100)	--	--	--	--	HMDB0000617	88-14-2	Organic compounds	Organoheterocyclic compounds	Furans	Furoic acid and derivatives
NEG_q29	2-Hydroxy-2-Methylbutanoic Acid	Organic acid	Carboxylic Acids	C5H10O3	87298.9	0.000315994	90396.6	0.000315994	0.000315994	0.000315994	42187.7	35375.9	35689.4	-0.649858	0.544095	0.38899	unchanged	-26.832	0.00344095	1.13987	down	27.4819	0.183627	0.796364	unchanged	--	--	LMFA01050389	Fatty Acyls [FA]	Fatty Acids and Conjugates [FA01]	Hydroxy fatty acids [FA0105]	HMDB0001987	3739-30-8	Organic compounds	Lipids and lipid-like molecules	Fatty Acyls	Fatty acids and conjugates
NEG_q32	2-Hydroxyisobutyric Acid	Organic acid	Carboxylic Acids	C4H8O3	47576.3	51883.5	45366.2	0.000315994	0.000315994	0.000315994	29402.1	0.000315994	0.000315994	-2.30033	0.0544148	1.01549	unchanged	-24.8865	0.42265	0.513447	unchanged	27.1868	0.00156755	1.1233	up	--	--	LMFA01050417	Fatty Acyls [FA]	Fatty Acids and Conjugates [FA01]	Hydroxy fatty acids [FA0105]	HMDB0000729	594-61-6	Organic compounds	Organic acids and derivatives	Hydroxy acids and derivatives	Alpha hydroxy acids and derivatives
NEG_q34	2-Methylcitric Acid	Organic acid	Carboxylic Acids	C7H10O7	100348	108248	113311	28461.4	30695	23792.8	0.000315994	10784.4	0.000315994	-4.89963	3.83e-05	1.13836	down	2.94328	0.00870573	1.08552	up	1.95635	0.000293928	1.12033	up	--	--	--	--	--	--	HMDB0000379	6061-96-7	Organic compounds	Organic acids and derivatives	Carboxylic acids and derivatives	Tricarboxylic acids and derivatives
NEG_q38	3,4,5-Trimethoxy-Trans-Cinnamic Acid	Organic acid	Carboxylic Acids	C12H14O5	91187.5	94852.2	71492.2	0.000315994	0.000315994	0.000315994	0.000315994	0.000315994	812.564	-8.30805	0.00704606	1.12798	down	-19.7092	0.42265	0.512995	unchanged	28.0172	0.00706401	1.11109	up	--	--	--	--	--	--	--	20329-98-0	--	--	--	--
NEG_q42	3,5-Dihydroxybenzoic Acid	Organic acid	Carboxylic Acids	C7H6O4	6.77073e+06	7.09326e+06	6.92711e+06	1.43318e+07	1.47173e+07	1.49741e+07	1.00194e+07	1.0431e+07	9.91498e+06	0.546462	0.000255338	1.13667	up	0.535835	5.98e-05	1.14115	up	-1.0823	5.09e-05	1.12513	down	--	--	--	--	--	--	HMDB0013677	1999-10-05	Organic compounds	Benzenoids	Benzene and substituted derivatives	Benzoic acids and derivatives
NEG_q45	3-Hydroxyglutaric Acid	Organic acid	Carboxylic Acids	C5H8O5	351909	312196	421627	0.000315994	313740	0.000315994	3.13826e+06	515228	2.96514e+06	2.60786	0.161164	0.842242	unchanged	-4.39889	0.129131	0.890814	unchanged	1.79103	0.122989	0.858915	unchanged	--	--	--	--	--	--	HMDB0000428	638-18-6	Organic compounds	Organic acids and derivatives	Hydroxy acids and derivatives	Beta hydroxy acids and derivatives
NEG_q46	3-Hydroxyisobutyric Acid	Organic acid	Carboxylic Acids	C4H8O3	165048	177964	187508	52826.4	53898.9	56063	96356.1	97091.1	105535	-0.827347	0.00234517	1.125	down	-0.877062	0.0020366	1.13715	down	1.70441	0.00236243	1.12036	up	C01188	--	--	--	--	--	HMDB0000023	2068-83-9	Organic compounds	Organic acids and derivatives	Hydroxy acids and derivatives	Beta hydroxy acids and derivatives
NEG_q48	3-Methylsalicylic Acid	Organic acid	Carboxylic Acids	C8H8O3	841055	962636	893824	0.000315994	0.000315994	0.000315994	579524	715948	418203	-0.654538	0.0470142	0.995198	unchanged	-30.7515	0.0219493	1.09898	down	31.4061	0.0015289	1.12338	up	--	--	--	--	--	--	HMDB0002390	83-40-9	Organic compounds	Benzenoids	Benzene and substituted derivatives	Benzoic acids and derivatives
NEG_q55	4-Ethyloctanoic Acid	Organic acid	Carboxylic Acids	C10H20O2	1.37219e+06	1.40448e+06	1.81424e+06	1.52018e+06	1.71222e+06	2.3486e+06	2.89962e+07	3.13996e+07	2.96979e+07	4.29458	0.000404945	1.14262	up	-4.01283	0.000176861	1.14606	down	-0.281745	0.330837	0.560171	unchanged	--	--	LMFA01030983	Fatty Acyls [FA]	Fatty Acids and Conjugates [FA01]	Unsaturated fatty acids [FA0103]	HMDB0036136	16493-80-4	Organic compounds	Lipids and lipid-like molecules	Fatty Acyls	Fatty acids and conjugates
NEG_q56	4-Hydroxy-3-Methoxymandelic Acid	Organic acid	Carboxylic Acids	C9H10O5	2.97529e+06	3.20795e+06	3.40142e+06	21502.5	20328.7	20982.2	115264	116457	124466	-4.75002	0.00159162	1.14045	down	-2.50349	0.000754815	1.14567	down	7.25351	0.00150281	1.12341	up	--	--	--	--	--	--	HMDB0000291	1955-10-07	Organic compounds	Benzenoids	Phenols	Methoxyphenols
NEG_q60	4-Methoxy-4-Oxobutanoic Acid	Organic acid	Carboxylic Acids	C5H8O4	65394.9	68110.3	82220.3	46149	51668.5	48751.4	39893.4	44226.1	45015.4	-0.740317	0.0232589	1.07026	down	0.182701	0.0613752	0.907284	unchanged	0.557617	0.0380557	1.01855	up	--	--	--	--	--	--	--	3878-55-5	--	--	--	--
NEG_q66	5-Phenylvaleric Acid	Organic acid	Carboxylic Acids	C11H14O2	58039.9	57779.4	56905.6	40873.8	35333.7	36329.9	70804.6	59923	65360	0.183022	0.129758	0.888283	unchanged	-0.801092	0.00398292	1.11172	down	0.618069	0.00557446	1.11011	up	--	--	--	--	--	--	HMDB0002043	2270-20-4	Organic compounds	Lipids and lipid-like molecules	Fatty Acyls	Fatty acids and conjugates
NEG_q73	Abscisic Acid	Organic acid	Carboxylic Acids	C15H20O4	1.33769e+06	1.10023e+06	1.31495e+06	444021	370899	520090	586421	627517	482770	-1.14526	0.00348055	1.10889	down	-0.345887	0.118871	0.807716	unchanged	1.49115	0.00211748	1.1013	up	C06082	Carotenoid biosynthesis(ko00906);;Metabolic pathways(ko01100);;Biosynthesis of secondary metabolites(ko01110);;Plant hormone signal transduction(ko04075)	--	--	--	--	HMDB0035140	21293-29-8	Organic compounds	Lipids and lipid-like molecules	Prenol lipids	Sesquiterpenoids
NEG_q77	Aconitic Acid	Organic acid	Carboxylic Acids	C6H6O6	1.13889e+07	1.18929e+07	1.23974e+07	2.53152e+06	2.78441e+06	2.78974e+06	2.34012e+06	2.21774e+06	2.59721e+06	-2.31804	0.000228255	1.14165	down	0.179965	0.0919751	0.85873	unchanged	2.13808	0.000432914	1.12436	up	C00417	Citrate cycle (TCA cycle)(ko00020);;Glyoxylate and dicarboxylate metabolism(ko00630);;C5-Branched dibasic acid metabolism(ko00660);;Metabolic pathways(ko01100);;Biosynthesis of secondary metabolites(ko01110);;2-Oxocarboxylic acid metabolism(ko01210)	--	--	--	--	HMDB0000072	499-12-7	Organic compounds	Organic acids and derivatives	Carboxylic acids and derivatives	Tricarboxylic acids and derivatives
NEG_q78	Adipic Acid	Organic acid	Carboxylic Acids	C6H10O4	799755	877363	764958	743265	745305	788997	480125	460621	461674	-0.800189	0.00737321	1.12291	down	0.699575	0.000687736	1.14066	up	0.100615	0.236314	0.678007	unchanged	C06104	Metabolic pathways(ko01100)	LMFA01170048	Fatty Acyls [FA]	Fatty Acids and Conjugates [FA01]	Dicarboxylic acids [FA0117]	HMDB0000448	124-04-9	Organic compounds	Lipids and lipid-like molecules	Fatty Acyls	Fatty acids and conjugates
NEG_q95	Caffeic Acid	Organic acid	Carboxylic Acids	C9H8O4	1.50043e+07	1.6156e+07	1.62509e+07	4.96109e+06	1.36802e+07	5.32933e+06	8.0194e+07	8.65934e+07	3.25256e+07	2.07173	0.0971272	0.948806	unchanged	-3.0557	0.0718611	0.987846	unchanged	0.983964	0.108325	0.90794	unchanged	C01481	--	--	--	--	--	HMDB0001964	331-39-5	Organic compounds	Phenylpropanoids and polyketides	Cinnamic acids and derivatives	Hydroxycinnamic acids and derivatives
NEG_q104	Citraconic Acid	Organic acid	Carboxylic Acids	C5H6O4	157066	178222	153966	0.000315994	0.000315994	0.000315994	235343	205708	214370	0.421839	0.00936555	1.05471	up	-29.3649	0.00161754	1.14401	down	28.9431	0.00217675	1.12194	up	C02226	Valine, leucine and isoleucine biosynthesis(ko00290);;C5-Branched dibasic acid metabolism(ko00660);;Metabolic pathways(ko01100);;2-Oxocarboxylic acid metabolism(ko01210)	LMFA01170099	Fatty Acyls [FA]	Fatty Acids and Conjugates [FA01]	Dicarboxylic acids [FA0117]	HMDB0000634	498-23-7	Organic compounds	Lipids and lipid-like molecules	Fatty Acyls	Fatty acids and conjugates
NEG_q112	Decanedioic Acid	Organic acid	Carboxylic Acids	C10H18O4	1.48242e+06	666685	1.63158e+06	1.17502e+06	1.13578e+06	1.11887e+06	787272	642826	498511	-0.971088	0.168522	0.805683	unchanged	0.830513	0.0230758	1.08659	up	0.140575	0.734224	0.215081	unchanged	C08277	--	LMFA01170006	Fatty Acyls [FA]	Fatty Acids and Conjugates [FA01]	Dicarboxylic acids [FA0117]	HMDB0000792	111-20-6	Organic compounds	Lipids and lipid-like molecules	Fatty Acyls	Fatty acids and conjugates
NEG_q131	Dl-Benzylsuccinic Acid	Organic acid	Carboxylic Acids	C11H12O4	5.61173e+07	5.33119e+07	6.78666e+07	1.61183e+08	1.58725e+08	1.63578e+08	2.37556e+07	3.39236e+07	3.41847e+07	-0.948589	0.00847351	1.06401	down	2.39591	0.000130095	1.14586	up	-1.44732	0.000825395	1.12214	down	--	--	--	--	--	--	HMDB0012127	884-33-3	Organic compounds	Phenylpropanoids and polyketides	Phenylpropanoic acids	--
NEG_q138	D-(-)-Quinic Acid	Organic acid	Carboxylic Acids	C7H12O6	2.91648e+07	2.92932e+07	3.08008e+07	0.000315994	0.000315994	0.000315994	5.91751e+06	6.54213e+06	0.000315994	-2.84073	0.00442836	1.12829	down	-33.6136	0.184528	0.810239	unchanged	36.4543	0.000311508	1.12609	up	C00296	Phenylalanine, tyrosine and tryptophan biosynthesis(ko00400);;Metabolic pathways(ko01100)	--	--	--	--	HMDB0003072	77-95-2	Organic compounds	Organic oxygen compounds	Organooxygen compounds	Alcohols and polyols
NEG_q164	Glycolic Acid	Organic acid	Carboxylic Acids	C2H4O3	537352	651075	676463	83432.9	65311.8	84523.8	75720.1	132678	0.000315994	-3.16168	0.000694376	1.12005	down	0.162651	0.850222	0.121182	unchanged	2.99903	0.00533624	1.11281	up	C00160	Glyoxylate and dicarboxylate metabolism(ko00630);;Metabolic pathways(ko01100);;Biosynthesis of secondary metabolites(ko01110);;Carbon metabolism(ko01200)	--	--	--	--	HMDB0000115	79-14-1	Organic compounds	Organic acids and derivatives	Hydroxy acids and derivatives	Alpha hydroxy acids and derivatives
NEG_q173	Homogentisic Acid	Organic acid	Carboxylic Acids	C8H8O4	1.8112e+06	1.92771e+06	1.88504e+06	135150	0.000315994	0.000315994	552527	511144	563046	-1.78962	7.8e-05	1.14229	down	-3.58933	0.00410486	1.12714	down	5.37895	1.06e-05	1.12463	up	C00544	Ubiquinone and other terpenoid-quinone biosynthesis(ko00130);;Tyrosine metabolism(ko00350);;Metabolic pathways(ko01100);;Biosynthesis of cofactors(ko01240)	--	--	--	--	HMDB0000130	451-13-8	Organic compounds	Benzenoids	Benzene and substituted derivatives	Phenylacetic acids
NEG_q176	(-)-Hydroxycitric Acid Lactone	Organic acid	Carboxylic Acids	C6H6O7	156169	92487.8	146778	0.000315994	0.000315994	0.000315994	0.000315994	0.000315994	0.000315994	-28.6359	0.0219308	1.09551	down	0	1	0	unchanged	28.6359	0.0219308	1.07885	up	--	--	--	--	--	--	--	27750-13-6	--	--	--	--
NEG_q179	Hydroxypyruvic Acid	Organic acid	Carboxylic Acids	C3H4O4	510903	472492	447375	0.000315994	0.000315994	0.000315994	0.000315994	0.000315994	0.000315994	-30.4912	0.00149682	1.14068	down	0	1	0	unchanged	30.4912	0.00149682	1.12344	up	C00168	Glycine, serine and threonine metabolism(ko00260);;Glyoxylate and dicarboxylate metabolism(ko00630);;Metabolic pathways(ko01100);;Biosynthesis of secondary metabolites(ko01110);;Carbon metabolism(ko01200)	--	--	--	--	HMDB0001352	1113-60-6	Organic compounds	Organic acids and derivatives	Hydroxy acids and derivatives	Beta hydroxy acids and derivatives
NEG_q196	Itaconic Acid	Organic acid	Carboxylic Acids	C5H6O4	58411.5	63436.9	92776.5	0.000315994	17242.6	0.000315994	0.000315994	18073.9	20955.1	-2.4592	0.0149192	1.05132	down	-1.17857	0.452539	0.440718	unchanged	3.63777	0.0117332	1.05694	up	C00490	C5-Branched dibasic acid metabolism(ko00660);;Metabolic pathways(ko01100)	LMFA01170063	Fatty Acyls [FA]	Fatty Acids and Conjugates [FA01]	Dicarboxylic acids [FA0117]	HMDB0002092	97-65-4	Organic compounds	Lipids and lipid-like molecules	Fatty Acyls	Fatty acids and conjugates
NEG_q225	Meglutol	Organic acid	Carboxylic Acids	C6H10O5	1.23136e+07	1.2903e+07	1.31651e+07	1.43514e+07	1.30398e+07	1.36153e+07	1.50302e+07	1.71024e+07	1.6574e+07	0.343702	0.0194837	1.06604	up	-0.248265	0.0331767	0.998198	unchanged	-0.0954374	0.137844	0.781032	unchanged	C03761	--	--	--	--	--	HMDB0000355	503-49-1	Organic compounds	Lipids and lipid-like molecules	Fatty Acyls	Fatty acids and conjugates
NEG_q231	Methylmalonic Acid	Organic acid	Carboxylic Acids	C4H6O4	8.15135e+07	8.33446e+07	7.98709e+07	5.1895e+07	4.64848e+07	4.66267e+07	3.59607e+07	3.60677e+07	3.63481e+07	-1.17513	0.000417566	1.14297	down	0.420066	0.020239	1.10156	up	0.755067	0.000378735	1.11832	up	C02170	Pyrimidine metabolism(ko00240);;Valine, leucine and isoleucine degradation(ko00280);;Propanoate metabolism(ko00640);;Metabolic pathways(ko01100)	LMFA01170118	Fatty Acyls [FA]	Fatty Acids and Conjugates [FA01]	Dicarboxylic acids [FA0117]	HMDB0000202	516-05-2	Organic compounds	Organic acids and derivatives	Carboxylic acids and derivatives	Dicarboxylic acids and derivatives
NEG_q246	Octadecanedioic Acid	Organic acid	Carboxylic Acids	C18H34O4	610761	678079	644488	109870	92193.3	105908	134058	137788	150643	-2.1941	0.000808098	1.14048	down	-0.456116	0.00659547	1.07123	down	2.65022	0.000631009	1.12369	up	--	--	LMFA01170029	Fatty Acyls [FA]	Fatty Acids and Conjugates [FA01]	Dicarboxylic acids [FA0117]	HMDB0000782	871-70-5	Organic compounds	Lipids and lipid-like molecules	Fatty Acyls	Fatty acids and conjugates
NEG_q254	P-Coumaroyl Quinic Acid	Organic acid	Carboxylic Acids	C16H18O8	101688514	1.03747e+08	1.03281e+08	145600	117261	89394.7	3.64348e+07	4.01691e+07	3.98643e+07	-1.40635	2e-05	1.14308	down	-8.3691	0.000953562	1.1455	down	9.77545	3.64e-05	1.12672	up	C12208	Phenylpropanoid biosynthesis(ko00940);;Flavonoid biosynthesis(ko00941);;Stilbenoid, diarylheptanoid and gingerol biosynthesis(ko00945);;Biosynthesis of secondary metabolites(ko01110)	--	--	--	--	HMDB0029681	--	Organic compounds	Organic oxygen compounds	Organooxygen compounds	Alcohols and polyols
NEG_q261	Phosphonoacetic Acid	Organic acid	Carboxylic Acids	C2H5O5P	63072.6	56765.6	50221.1	22846.6	21671.3	22685.3	0.000315994	4079.7	0.000315994	-5.38143	0.00183984	1.1326	down	4.04199	0.00247784	1.13752	up	1.33944	0.0109204	1.10107	up	C05682	Phosphonate and phosphinate metabolism(ko00440);;Metabolic pathways(ko01100)	--	--	--	--	HMDB0004110	4408-78-0	Organic compounds	Organic acids and derivatives	Organic phosphonic acids and derivatives	Organic phosphonic acids
NEG_q262	Phthalic Acid	Organic acid	Carboxylic Acids	C8H6O4	9.62752e+06	9.30762e+06	9.42335e+06	1.02146e+07	1.00538e+07	9.66798e+06	1.10363e+07	1.1221e+07	1.07394e+07	0.218539	0.00146543	1.11784	up	-0.140417	0.00938854	1.05804	down	-0.0781214	0.0625583	0.918142	unchanged	C01606	Metabolic pathways(ko01100);;ABC transporters(ko02010)	--	--	--	--	HMDB0002107	88-99-3	Organic compounds	Benzenoids	Benzene and substituted derivatives	Benzoic acids and derivatives
NEG_q263	Phthalic Acid Mono-2-Ethylhexyl Ester	Organic acid	Carboxylic Acids	C16H22O4	22921.3	54303.7	31467.2	35477.2	35017.6	40583.3	56257.8	57751.2	55478.7	0.640933	0.162328	0.839165	unchanged	-0.609605	0.00390347	1.12642	down	-0.0313282	0.940664	0.046692	unchanged	C03343	--	--	--	--	--	HMDB0013248	4376-20-9	Organic compounds	Benzenoids	Benzene and substituted derivatives	Benzoic acids and derivatives
NEG_q266	Pimelic Acid	Organic acid	Carboxylic Acids	C7H12O4	44685.5	84637.4	66253.2	465835	488048	525580	0.000315994	0.000315994	0.000315994	-27.6202	0.029961	1.07844	down	30.5395	0.00124756	1.14484	up	-2.91927	9.62e-05	1.12142	down	C02656	Biotin metabolism(ko00780);;Metabolic pathways(ko01100);;Biosynthesis of cofactors(ko01240)	LMFA01170051	Fatty Acyls [FA]	Fatty Acids and Conjugates [FA01]	Dicarboxylic acids [FA0117]	HMDB0000857	111-16-0	Organic compounds	Lipids and lipid-like molecules	Fatty Acyls	Fatty acids and conjugates
NEG_q282	Pyrrole-2-Carboxylic Acid	Organic acid	Carboxylic Acids	C5H5NO2	16588.9	0.000315994	8011.56	39341.6	24799.3	22526.2	24044.1	32129.1	19843.5	1.62763	0.050164	0.937508	unchanged	0.189167	0.611368	0.307215	unchanged	-1.8168	0.0443315	0.928576	unchanged	--	--	--	--	--	--	HMDB0004230	634-97-9	Organic compounds	Organoheterocyclic compounds	Pyrroles	Pyrrole carboxylic acids and derivatives
NEG_q284	(R)-3-Hydroxybutanoic Acid	Organic acid	Carboxylic Acids	C4H8O3	49815.4	60228.5	47866.3	148189	147884	131983	29345.2	33578.6	36360.3	-0.669469	0.0198664	1.04535	down	2.10817	0.000769493	1.14152	up	-1.4387	0.000298832	1.11492	down	C01089	Butanoate metabolism(ko00650);;Metabolic pathways(ko01100)	LMFA01050243	Fatty Acyls [FA]	Fatty Acids and Conjugates [FA01]	Hydroxy fatty acids [FA0105]	HMDB0000011	625-72-9	Organic compounds	Organic acids and derivatives	Hydroxy acids and derivatives	Beta hydroxy acids and derivatives
NEG_q302	Succinic Acid	Organic acid	Carboxylic Acids	C4H6O4	7.61816e+07	7.78419e+07	8.26453e+07	4.77799e+07	4.53925e+07	4.6244e+07	3.43501e+07	3.54597e+07	3.56713e+07	-1.16588	0.00132921	1.13944	down	0.402415	0.00053484	1.13608	up	0.76347	0.00141922	1.11775	up	C00042	Citrate cycle (TCA cycle)(ko00020);;Oxidative phosphorylation(ko00190);;Alanine, aspartate and glutamate metabolism(ko00250);;Lysine degradation(ko00310);;Tyrosine metabolism(ko00350);;Phenylalanine metabolism(ko00360);;Pyruvate metabolism(ko00620);;Glyoxylate and dicarboxylate metabolism(ko00630);;Propanoate metabolism(ko00640);;Butanoate metabolism(ko00650);;Nicotinate and nicotinamide metaboli…	LMFA01170043	Fatty Acyls [FA]	Fatty Acids and Conjugates [FA01]	Dicarboxylic acids [FA0117]	HMDB0000254	110-15-6	Organic compounds	Organic acids and derivatives	Carboxylic acids and derivatives	Dicarboxylic acids and derivatives
NEG_q319	Trans-Aconitic Acid	Organic acid	Carboxylic Acids	C6H6O6	1.19863e+07	10279270	1.19375e+07	2.71086e+06	2.88001e+06	2.94537e+06	2.49803e+06	2.06891e+06	2.66395e+06	-2.24188	0.00191343	1.13444	down	0.239431	0.119854	0.863508	unchanged	2.00245	0.00381802	1.11705	up	C02341	C5-Branched dibasic acid metabolism(ko00660);;Metabolic pathways(ko01100)	--	--	--	--	HMDB0000958	4023-65-8	Organic compounds	Organic acids and derivatives	Carboxylic acids and derivatives	Tricarboxylic acids and derivatives
NEG_q321	Traumatic Acid	Organic acid	Carboxylic Acids	C12H20O4	3.41207e+06	3.48238e+06	3.47032e+06	975228	862692	935095	1.09668e+06	939344	1.02666e+06	-1.75882	2.93e-05	1.14313	down	-0.143342	0.167713	0.748318	unchanged	1.90216	1.89e-06	1.12623	up	C16308	alpha-Linolenic acid metabolism(ko00592);;Biosynthesis of secondary metabolites(ko01110)	LMFA01170002	Fatty Acyls [FA]	Fatty Acids and Conjugates [FA01]	Dicarboxylic acids [FA0117]	HMDB0000933	6402-36-4	Organic compounds	Lipids and lipid-like molecules	Fatty Acyls	Fatty acids and conjugates
NEG_q322	Tricarballylic Acid	Organic acid	Carboxylic Acids	C6H8O6	62709.4	66237.7	58639.9	178500	231661	236857	47854.8	28383.6	47791.1	-0.596876	0.0696368	0.96115	unchanged	2.38312	0.0062268	1.11942	up	-1.78624	0.0135571	1.0942	down	--	--	--	--	--	--	HMDB0031193	99-14-9	Organic compounds	Organic acids and derivatives	Carboxylic acids and derivatives	Tricarboxylic acids and derivatives
POS_q20	2-Hydroxy-3-Methylbenzalpyruvate	Organic acid	Carboxylic Acids	C11H10O4	1.01174e+06	1.16801e+06	1.00571e+06	0.000315994	0.000315994	0.000315994	4.50197e+06	4.44296e+06	4.80309e+06	2.10965	0.000132688	1.14129	up	-33.7556	0.000591633	1.14633	down	31.6459	0.00249366	1.12123	up	C14086	--	--	--	--	--	--	--	--	--	--	--
POS_q45	4-(Methylamino)Butanoic Acid	Organic acid	Carboxylic Acids	C5H11NO2	32691.9	6907.18	0.000315994	0.000315994	4256.19	14930.7	0.000315994	1525.75	8709.59	-1.95191	0.431321	0.490848	unchanged	0.906558	0.602302	0.317173	unchanged	1.04535	0.579947	0.336024	unchanged	C15987	Nicotinate and nicotinamide metabolism(ko00760);;Metabolic pathways(ko01100)	--	--	--	--	--	1119-48-8	--	--	--	--
POS_q59	8-Aminooctanoic Acid	Organic acid	Carboxylic Acids	C8H17NO2	261654	256915	265450	165982	186904	195466	157741	149505	0.000315994	-1.35149	0.0898508	0.961056	unchanged	0.835707	0.255584	0.701521	unchanged	0.515788	0.0082455	1.09784	up	--	--	LMFA01100059	Fatty Acyls [FA]	Fatty Acids and Conjugates [FA01]	Amino fatty acids [FA0110]	HMDB0247418	1002-57-9	Organic compounds	Lipids and lipid-like molecules	Fatty Acyls	Fatty acids and conjugates
POS_q71	Allysine(6-Oxo Dl-Norleucine)	Organic acid	Carboxylic Acids	C6H11NO3	819660	730600	959640	289695	270122	327153	427763	0.000315994	406147	-1.58967	0.038886	1.00159	down	0.0889914	0.910817	0.0723358	unchanged	1.50067	0.0110944	1.09201	up	C04076	Lysine biosynthesis(ko00300);;Lysine degradation(ko00310);;Tropane, piperidine and pyridine alkaloid biosynthesis(ko00960);;Metabolic pathways(ko01100);;Biosynthesis of secondary metabolites(ko01110);;Biosynthesis of amino acids(ko01230)	--	--	--	--	--	--	--	--	--	--
POS_q177	Imidazoleacetic Acid (Hydrochloride)	Organic acid	Carboxylic Acids	C5H7ClN2O2	2.12086e+07	1.95162e+07	1.87181e+07	2.91559e+06	2.45916e+06	2.53995e+06	8.43473e+06	9.09808e+06	6.4818e+06	-1.30759	0.000399714	1.12559	down	-1.60131	0.01818	1.10022	down	2.9089	0.00131701	1.12255	up	--	--	--	--	--	--	--	3251-69-2	--	--	--	--
POS_q200	L-Azetidine-2-Carboxylic Acid	Organic acid	Carboxylic Acids	C4H7NO2	2.16607e+06	1.839e+06	1.87858e+06	591394	532976	555618	2.74336e+06	2.92716e+06	2.83731e+06	0.53208	0.00487762	1.10593	up	-2.34034	0.000177119	1.14634	down	1.80826	0.00446482	1.11445	up	C08267	--	--	--	--	--	HMDB0029615	2133-34-8	Organic compounds	Organic acids and derivatives	Carboxylic acids and derivatives	Amino acids, peptides, and analogues
POS_q279	P-Hydroxymandelic Acid	Organic acid	Carboxylic Acids	C8H8O4	448837	376355	409127	358739	325299	369430	856807	730594	724679	0.905476	0.00554628	1.10542	up	-1.13404	0.00635207	1.12214	down	0.228568	0.0836501	0.869628	unchanged	C11527	--	--	--	--	--	HMDB0000822	1198-84-1	Organic compounds	Benzenoids	Phenols	1-hydroxy-2-unsubstituted benzenoids
POS_q284	Pipecolic Acid	Organic acid	Carboxylic Acids	C6H11NO2	1.64669e+08	1.60431e+08	1.54261e+08	0.000315994	0.000315994	0.000315994	5.87808e+07	6.26094e+07	6.246e+07	-1.38258	0.000186974	1.14158	down	-37.4968	0.000417133	1.14674	down	38.8794	0.000357424	1.126	up	C00408	Lysine degradation(ko00310);;Tropane, piperidine and pyridine alkaloid biosynthesis(ko00960);;Metabolic pathways(ko01100);;Biosynthesis of secondary metabolites(ko01110)	--	--	--	--	HMDB0000070	535-75-1	Organic compounds	Organic acids and derivatives	Carboxylic acids and derivatives	Amino acids, peptides, and analogues
POS_q326	Tiglic Acid	Organic acid	Carboxylic Acids	C5H8O2	2.37132e+07	2.39842e+07	2.28276e+07	0.000315994	0.000315994	0.000315994	0.000315994	0.000315994	0.000315994	-36.1145	0.000220618	1.1436	down	0	1	0	unchanged	36.1145	0.000220618	1.12631	up	C08279	--	LMFA01020030	Fatty Acyls [FA]	Fatty Acids and Conjugates [FA01]	Branched fatty acids [FA0102]	HMDB0001470	80-59-1	Organic compounds	Lipids and lipid-like molecules	Fatty Acyls	Fatty acids and conjugates
POS_q334	Tyrosylleucine (Tfa)	Organic acid	Carboxylic Acids	C17H23F3N2O6	1.41187e+06	1.11992e+06	1.14154e+06	1.31553e+06	1.18177e+06	1.30038e+06	2.23331e+06	2.25377e+06	2.62648e+06	0.953483	0.00267609	1.10269	up	-0.90545	0.00786671	1.11508	down	-0.048033	0.716289	0.222622	unchanged	--	--	--	--	--	--	--	66852-01-5	--	--	--	--
POS_q341	Γ-Aminobutyric Acid	Organic acid	Carboxylic Acids	C4H9NO2	4.07106e+08	410916386	420647124	3.35468e+08	3.17841e+08	1.07898e+08	1.55745e+08	4.03817e+08	4.28055e+08	-0.326768	0.437695	0.495305	unchanged	-0.375663	0.543959	0.361402	unchanged	0.702431	0.160981	0.829164	unchanged	C00334	Alanine, aspartate and glutamate metabolism(ko00250);;Arginine and proline metabolism(ko00330);;beta-Alanine metabolism(ko00410);;Butanoate metabolism(ko00650);;Nicotinate and nicotinamide metabolism(ko00760);;Metabolic pathways(ko01100)	LMFA01100039	Fatty Acyls [FA]	Fatty Acids and Conjugates [FA01]	Amino fatty acids [FA0110]	HMDB0000112	1956-12-02	Organic compounds	Organic acids and derivatives	Carboxylic acids and derivatives	Amino acids, peptides, and analogues
POS_t52	Eicosanyl caffeate	Organic Acid	Carboxylic Acids	C29H48O4	506.901	458.228	507.991	1719.85	1087.02	1002.27	241.239	353.872	300.258	-0.718321	0.0137053	1.07004	down	2.08892	0.0476985	1.03822	up	-1.37059	0.0743763	0.973807	unchanged	--	--	--	--	--	--	--	28593-90-0	--	--	--	--
POS_q7	16-Dehydroprogesterone	Steroids	Hormone	C21H28O2	1.20149e+06	1.50222e+06	1.64907e+06	551274	648384	596994	1.87838e+06	1.65186e+06	1.04423e+06	0.071666	0.809878	0.148769	unchanged	-1.3483	0.0635924	1.00944	unchanged	1.27663	0.0193685	1.07442	up	C03207	--	LMST02030163	Sterol Lipids [ST]	Steroids [ST02]	C21 steroids (gluco/mineralocorticoids, progestogins) and derivatives [ST0203]	HMDB0000995	1096-38-4	Organic compounds	Lipids and lipid-like molecules	Steroids and steroid derivatives	Oxosteroids
POS_q122	Dihydroactinidiolide	Steroids	Other	C11H16O2	5.37297e+06	2.90144e+06	5.38612e+06	2.78363e+06	2.54641e+06	2.58624e+06	6.15998e+06	7.85042e+06	5.68865e+06	0.528113	0.132696	0.789748	unchanged	-1.31523	0.0255903	1.08791	down	0.787118	0.145288	0.851451	unchanged	--	--	--	--	--	--	HMDB0035240	17092-92-1	Organic compounds	Organoheterocyclic compounds	Benzofurans	--
POS_q143	Epiandrosterone	Steroids	Other	C19H30O2	0.000315994	0.000315994	2.24282e+06	2.35412e+06	2.71526e+06	2.85245e+06	5.43155e+06	5.08789e+06	4.80661e+06	2.7726	0.0230205	1.07893	up	-0.952078	0.000551783	1.12764	down	-1.82052	0.121897	0.87769	unchanged	C07635	--	LMST02020023	Sterol Lipids [ST]	Steroids [ST02]	C19 steroids (androgens) and derivatives [ST0202]	HMDB0000365	481-29-8	Organic compounds	Lipids and lipid-like molecules	Steroids and steroid derivatives	Androstane steroids
NEG_t63	Anemarrhenasaponin III	Steroids	Other	C39H64O14	1690.03	1306.84	1275.71	2613.79	1696.91	1274.39	4477.56	9712.98	7165	2.32143	0.0627212	1.00974	unchanged	-1.93496	0.0653484	0.986563	unchanged	-0.386477	0.38664	0.523791	unchanged	--	--	--	--	--	--	--	163047-23-2	--	--	--	--
NEG_t86	Otophylloside O	Steroids	Other	C56H84O20	285.902	267.496	314.962	283.826	153.557	153.773	694.047	1122.02	947.589	1.67021	0.0351764	1.06387	up	-2.22496	0.0191066	1.07867	down	0.554754	0.157835	0.801968	unchanged	--	--	--	--	--	--	--	1326583-08-7	--	--	--	--
POS_t32	Methyl protogracillin	Steroids	Glycosides	C52H86O23	4039.97	4069	3961.66	15423.9	17406.3	17458.8	7837.82	7231.26	7883.2	0.927136	0.00279165	1.13631	up	1.13161	0.00284455	1.13437	up	-2.05874	0.00270109	1.12053	down	--	--	LMST01070014	Sterol Lipids [ST]	Sterols [ST01]	Furostanols and derivatives [ST0107]	--	54522-53-1	--	--	--	--
NEG_q277	Pseudobufarenogin	Steroids	Phytosterols	C24H32O6	55150.4	122245	0.000315994	42223.2	0.000315994	34988.2	0.000315994	181868	0.000315994	0.0359158	0.984302	0.0123088	unchanged	-1.236	0.626113	0.31099	unchanged	1.20009	0.45138	0.456639	unchanged	--	--	LMST01130069	Sterol Lipids [ST]	Sterols [ST01]	Bufanolides and derivatives [ST0113]	--	17008-69-4	--	--	--	--
POS_q74	Alpha-Spinasterol	Steroids	Phytosterols	C29H48O	645788	496102	491269	274961	220324	179421	245157	320922	315610	-0.889325	0.0230021	1.04353	down	-0.386012	0.136031	0.783664	unchanged	1.27534	0.010739	1.05952	up	C08840	--	--	--	--	--	HMDB0033873	481-18-5	Organic compounds	Lipids and lipid-like molecules	Steroids and steroid derivatives	Stigmastanes and derivatives
POS_q281	Physalin D	Steroids	Phytosterols	C28H32O11	932775	1.10468e+06	761862	1.31169e+06	1.22012e+06	1.34743e+06	3.60035e+06	3.21671e+06	3.58284e+06	1.89343	0.000129399	1.13513	up	-1.42272	0.00166696	1.1395	down	-0.470701	0.0534766	0.970926	unchanged	--	--	--	--	--	--	HMDB0034353	54980-22-2	Organic compounds	Lipids and lipid-like molecules	Steroids and steroid derivatives	Physalins and derivatives
NEG_q289	Ricinoleic Acid (Purity≥99%)	Lipid	Glycerophospholipids	C18H34O3	85556.1	100566	131822	99306.7	109679	103218	122097	72381.1	62847.8	-0.305178	0.430779	0.462377	unchanged	0.278893	0.424789	0.505979	unchanged	0.0262846	0.902521	0.0770281	unchanged	C08365	--	LMFA02000184	Fatty Acyls [FA]	Octadecanoids [FA02]	Other Octadecanoids [FA0200]	HMDB0034297	141-22-0	Organic compounds	Lipids and lipid-like molecules	Fatty Acyls	Fatty acids and conjugates
POS_q139	Dppc	Lipid	Glycerophospholipids	C40H80NO8P	26432.5	33312.6	33460.8	12561.4	18569.2	19122	26998.4	22704.6	19308.4	-0.433587	0.0661765	0.894774	unchanged	-0.457638	0.110741	0.820248	unchanged	0.891225	0.0104449	1.0327	up	--	--	LMGP01010564	Glycerophospholipids [GP]	Glycerophosphocholines [GP01]	Diacylglycerophosphocholines [GP0101]	HMDB0000564	63-89-8	Organic compounds	Lipids and lipid-like molecules	Glycerophospholipids	Glycerophosphocholines
NEG_t67	PG(18:2(9Z,12Z)/22:6(4Z,7Z,10Z,13Z,16Z,19Z))	Lipid	Glycerophospholipids	C46H75O10P	1075.42	1325.65	1278.69	1054.63	577.072	245.494	9170.56	17859.5	14112.6	3.48295	0.0381729	1.06116	up	-4.45398	0.034055	1.07063	down	0.971033	0.113519	0.869976	unchanged	--	--	LMGP04010045	Glycerophospholipids [GP]	Glycerophosphoglycerols [GP04]	Diacylglycerophosphoglycerols [GP0401]	HMDB0010659	--	Organic compounds	Lipids and lipid-like molecules	Glycerophospholipids	Glycerophosphoglycerols
NEG_t4	Gingerglycolipid A	Lipid	Glycerol Ester	C33H56O14	33695.7	33984.2	33252.5	44629.5	43107.7	41922.4	35522.3	43032.6	42123.5	0.257779	0.10745	0.927679	unchanged	0.10356	0.333577	0.590943	unchanged	-0.361339	0.00421605	1.11101	down	--	--	LMGL04010019	Glycerolipids [GL]	Glycosylmonoradylglycerols [GL04]	Glycosylmonoacylglycerols [GL0401]	HMDB0041093	145937-22-0	Organic compounds	Lipids and lipid-like molecules	Glycerolipids	Glycosylglycerols
NEG_t7	Gingerglycolipid B	Lipid	Glycerol Ester	C33H58O14	6613.18	6522.39	6403.81	17185.3	15613.2	14649.4	3003.17	4529.27	3963.37	-0.765276	0.0247465	1.0847	down	2.04524	0.000497854	1.13598	up	-1.27996	0.00598269	1.11283	down	--	--	LMGL04010023	Glycerolipids [GL]	Glycosylmonoradylglycerols [GL04]	Glycosylmonoacylglycerols [GL0401]	HMDB0041094	88168-90-5	Organic compounds	Lipids and lipid-like molecules	Glycerolipids	Glycosylglycerols
POS_q282	Phytosphingosine	Lipid	Phospholipids	C18H39NO3	3.60329e+06	4.1458e+06	3.48851e+06	1.0303e+06	975393	888360	205114	451081	360728	-3.46605	0.00144169	1.13508	down	1.50888	0.0038667	1.10947	up	1.95717	0.00398401	1.11457	up	C12144	Sphingolipid metabolism(ko00600);;Metabolic pathways(ko01100)	LMSP01030001	Sphingolipids [SP]	Sphingoid bases [SP01]	4-Hydroxysphinganines (Phytosphingosines) [SP0103]	HMDB0004610	554-62-1	Organic compounds	Organic nitrogen compounds	Organonitrogen compounds	Amines
POS_q3	13-L-Hydroperoxylinoleic Acid	Lipid	Other	C18H32O4	181537	106503	131629	969287	935038	1.02405e+06	135595	125273	89677.2	-0.259654	0.435253	0.462458	unchanged	3.06243	7.54e-05	1.14499	up	-2.80278	2.02e-05	1.12311	down	C04717	Linoleic acid metabolism(ko00591);;Metabolic pathways(ko01100)	--	--	--	--	HMDB0003871	33964-75-9	Organic compounds	Lipids and lipid-like molecules	Fatty Acyls	Lineolic acids and derivatives
POS_q98	Choline (Chloride)	Lipid	Other	C5H14N+O	5.76722e+08	5.56167e+08	5.91523e+08	4.49893e+08	1.59083e+08	4.71675e+08	6.01573e+08	635540978	5.86026e+08	0.0803209	0.147364	0.77538	unchanged	-0.754526	0.13059	0.886613	unchanged	0.674205	0.16568	0.818929	unchanged	--	--	--	--	--	--	--	67-48-1	--	--	--	--
POS_q117	D-Erythro-Dihydrosphingosine	Lipid	Sphingolipid	C18H39NO2	2.26105e+06	2.03315e+06	1.97092e+06	0.000315994	0.000315994	0.000315994	0.000315994	533005	0.000315994	-3.55512	0.00262058	1.12018	down	-29.0666	0.42265	0.513368	unchanged	32.6218	0.00177844	1.1228	up	C00836	Sphingolipid metabolism(ko00600);;Metabolic pathways(ko01100)	LMSP01020001	Sphingolipids [SP]	Sphingoid bases [SP01]	Sphinganines [SP0102]	HMDB0000269	764-22-7	Organic compounds	Organic nitrogen compounds	Organonitrogen compounds	Amines
POS_q118	D-Erythro-Sphingosine	Lipid	Sphingolipid	C18H37NO2	745918	738952	865681	749501	872736	932360	517751	601063	459588	-0.574533	0.0114318	1.04269	down	0.69463	0.0101802	1.0596	up	-0.120097	0.37588	0.5052	unchanged	C00319	Sphingolipid metabolism(ko00600);;Metabolic pathways(ko01100)	LMSP01010001	Sphingolipids [SP]	Sphingoid bases [SP01]	Sphing-4-enines (Sphingosines) [SP0101]	HMDB0000252	123-78-4	Organic compounds	Organic nitrogen compounds	Organonitrogen compounds	Amines
POS_t51	Cer(d18:0/22:0)	Lipid	Sphingolipid	C40H81NO3	3230.85	5116.53	3895.74	4998	8369.87	15466.5	6936.78	3710.13	5933.63	0.43752	0.275476	0.627543	unchanged	0.7983	0.315644	0.613429	unchanged	-1.23582	0.212068	0.745206	unchanged	--	--	LMSP02020010	Sphingolipids [SP]	Ceramides [SP02]	N-acylsphinganines (dihydroceramides) [SP0202]	HMDB0011765	--	Organic compounds	Lipids and lipid-like molecules	Sphingolipids	Ceramides
POS_t70	Trihexosylceramide (d18:1/22:0)	Lipid	Sphingolipid	C58H109NO18	4920.3	4850.28	4069.72	2083.22	1999.32	1741.3	4337.7	4011.69	2543.1	-0.345541	0.211153	0.713646	unchanged	-0.903291	0.0875133	0.956009	unchanged	1.24883	0.00504772	1.10095	up	--	--	--	--	--	--	HMDB0004882	--	Organic compounds	Lipids and lipid-like molecules	Sphingolipids	Glycosphingolipids
POS_t28	N-Lauryldiethanolamine	Lipid	Free Fatty Acids	C16H35NO2	941790	958836	863519	1.48006e+06	1.60301e+06	1.65476e+06	577900	559125	563670	-0.700708	0.00537857	1.12817	down	1.4781	0.00236455	1.14168	up	-0.777393	0.00124275	1.10866	down	--	--	--	--	--	--	--	1541-67-9	--	--	--	--
POS_q61	9,12,15-Octadecatrien-1-Ol	Lipid	Fatty Alcohol	C18H32O	7.8915e+06	1.11322e+07	7.68797e+06	7.27297e+07	7.16473e+07	6.96967e+07	8.09992e+06	4.5518e+06	4.7013e+06	-0.622281	0.124555	0.796512	unchanged	3.62485	2.95e-06	1.14657	up	-3.00257	2.74e-06	1.12562	down	--	--	LMFA05000216	Fatty Acyls [FA]	Fatty alcohols [FA05]	--	--	2774-90-5	--	--	--	--
NEG_q33	2-Hydroxypalmitic Acid	Lipid	Fatty Acids	C16H32O3	1.20581e+07	1.27625e+07	1.21385e+07	1.82269e+07	1.90946e+07	1.9061e+07	1.99575e+06	1.7456e+06	1.52758e+06	-2.81035	1.44e-05	1.14271	down	3.41966	2.11e-05	1.14693	up	-0.609319	8.39e-05	1.11978	down	--	--	LMFA01050047	Fatty Acyls [FA]	Fatty Acids and Conjugates [FA01]	Hydroxy fatty acids [FA0105]	HMDB0031057	764-67-0	Organic compounds	Lipids and lipid-like molecules	Fatty Acyls	Fatty acids and conjugates
NEG_q71	9(S)-Hotre	Lipid	Fatty Acids	C18H30O3	21323.8	22873	25808.5	34754.9	32617.2	0.000315994	45701.8	47164.6	37978.1	0.902319	0.00910612	1.09296	up	-0.957631	0.195207	0.773224	unchanged	0.0553112	0.9451	0.0434962	unchanged	C16326	alpha-Linolenic acid metabolism(ko00592)	--	--	--	--	HMDB0247705	89886-42-0	Organic compounds	Lipids and lipid-like molecules	Fatty Acyls	Lineolic acids and derivatives
NEG_q72	9(S)-Hpotre	Lipid	Fatty Acids	C18H30O4	4.09732e+06	3.85136e+06	4.55934e+06	1.32426e+07	1.3956e+07	1.39259e+07	9.60746e+06	5.45129e+06	5.48718e+06	0.716001	0.189204	0.792393	unchanged	1.00115	0.0350098	1.06265	up	-1.71715	7.7e-06	1.12437	down	C16321	alpha-Linolenic acid metabolism(ko00592);;Biosynthesis of secondary metabolites(ko01110)	--	--	--	--	--	111004-08-1	--	--	--	--
NEG_q125	Dihydrojasmonic Acid	Lipid	Fatty Acids	C12H20O3	2.3549e+06	2.4413e+06	2.56115e+06	0.000315994	388304	1.35292e+06	1.31173e+06	1.43246e+06	1.27569e+06	-0.872032	0.000177713	1.13348	down	-1.20705	0.198108	0.78517	unchanged	2.07908	0.0405915	1.0336	up	--	--	--	--	--	--	HMDB0033601	3572-64-3	Organic compounds	Lipids and lipid-like molecules	Fatty Acyls	Lineolic acids and derivatives
NEG_q198	(±)-Jasmonic Acid	Lipid	Fatty Acids	C12H18O3	193524	178016	174434	658795	697507	752129	468860	437791	534269	1.40008	0.00704032	1.12301	up	0.549179	0.00481496	1.08235	up	-1.94926	0.00184769	1.12043	down	--	--	--	--	--	--	--	77026-92-7	--	--	--	--
NEG_q251	Palmitoylglycine	Lipid	Fatty Acids	C18H35NO3	41593.7	28637.2	22083.9	31786.3	28296.1	25784.3	13937.8	17960.7	12852.1	-1.04466	0.100813	0.915611	unchanged	0.940193	0.00436366	1.08641	up	0.104465	0.749296	0.198888	unchanged	--	--	LMFA08020079	Fatty Acyls [FA]	Fatty amides [FA08]	N-acyl amines [FA0802]	HMDB0013034	2441-41-0	Organic compounds	Organic acids and derivatives	Carboxylic acids and derivatives	Amino acids, peptides, and analogues
NEG_q317	Trans-2-Methyl-2-Pentenoic Acid	Lipid	Fatty Acids	C6H10O2	46953	0.000315994	4769.27	40925.4	48760.3	43289.1	12422.6	512.78	0.000315994	-1.99946	0.481107	0.441357	unchanged	3.36176	0.00266856	1.11762	up	-1.3623	0.208866	0.752302	unchanged	--	--	--	--	--	--	--	16957-70-3	--	--	--	--
POS_q4	(13Z,16Z)-Docosadienoic Acid	Lipid	Fatty Acids	C22H40O2	6699.73	6730.86	3666.41	47373.9	33896.2	33650.8	0.000315994	0.000315994	0.000315994	-24.1043	0.0303626	1.0776	down	26.8531	0.0137215	1.11678	up	-2.74883	0.0151927	1.08383	down	C16533	Biosynthesis of unsaturated fatty acids(ko01040)	--	--	--	--	HMDB0061714	--	Organic compounds	Lipids and lipid-like molecules	Fatty Acyls	Fatty acids and conjugates
POS_q35	3-Aminobutanoic Acid	Lipid	Fatty Acids	C4H9NO2	2.82571e+06	2.90569e+06	3.11115e+06	1.25736e+06	1.38676e+06	1.33547e+06	2.07099e+06	2.29164e+06	2.0574e+06	-0.461883	0.00219678	1.10105	down	-0.68996	0.00265541	1.12357	down	1.15184	0.000669152	1.11947	up	--	--	--	--	--	--	HMDB0031654	541-48-0	Organic compounds	Organic acids and derivatives	Carboxylic acids and derivatives	Amino acids, peptides, and analogues
POS_q269	Obscuraminol D	Lipid	Fatty Acids	C16H33NO	6.07526e+06	7.01315e+06	5.63002e+06	2.13205e+07	2.25878e+07	2.21591e+07	1.72854e+06	1.31639e+06	1.00535e+06	-2.20836	0.00179393	1.12451	down	4.02784	1.24e-05	1.14674	up	-1.81948	9.59e-06	1.124	down	--	--	LMSP01080076	Sphingolipids [SP]	Sphingoid bases [SP01]	Sphingoid base analogs [SP0108]	--	350484-99-0	--	--	--	--
NEG_q4	12-Hydroxystearic Acid	Lipid	Fatty Acyls	C18H36O3	19382.8	30701.2	23925	28300.1	26435	28073.4	15964.7	31809.9	14493.6	-0.249207	0.583497	0.332234	unchanged	0.411284	0.341928	0.600471	unchanged	-0.162078	0.467701	0.45287	unchanged	--	--	LMFA02000130	Fatty Acyls [FA]	Octadecanoids [FA02]	Other Octadecanoids [FA0200]	HMDB0061706	106-14-9	Organic compounds	Lipids and lipid-like molecules	Fatty Acyls	Fatty acids and conjugates
NEG_q6	13(S)-Hydroxyoctadeca-9(Z),11(E)-Dienoic Acid (13-Hode)	Lipid	Fatty Acyls	C18H32O3	2.13857e+06	2.38208e+06	2.26285e+06	3.49454e+06	3.68257e+06	3.81031e+06	2.49807e+06	2.58565e+06	2.68093e+06	0.194889	0.0233774	1.0077	up	0.50086	0.00154614	1.1261	up	-0.695749	0.000383131	1.11169	down	--	--	--	--	--	--	--	18104-45-5	--	--	--	--
NEG_q10	1-Monomyristin	Lipid	Fatty Acyls	C17H34O4	1.18363e+08	1.20204e+08	1.25787e+08	7.55359e+06	7.66159e+06	6.70741e+06	136050909	1.36584e+08	1.39983e+08	0.179461	0.00718617	1.09063	up	-4.23431	3.69e-05	1.14748	down	4.05485	0.00030669	1.12591	up	--	--	--	--	--	--	HMDB0304951	589-68-4	Organic compounds	Lipids and lipid-like molecules	Glycerolipids	Monoradylglycerols
NEG_q35	2-Methylsuccinic Acid	Lipid	Fatty Acyls	C5H8O4	2.50741e+06	2.60385e+06	2.56388e+06	1.58568e+06	1.53329e+06	1.48887e+06	1.42492e+06	1.48468e+06	1.58092e+06	-0.773313	0.000142134	1.13836	down	0.0372086	0.511915	0.39509	unchanged	0.736104	1.33e-05	1.12342	up	--	--	LMFA01170119	Fatty Acyls [FA]	Fatty Acids and Conjugates [FA01]	Dicarboxylic acids [FA0117]	HMDB0001844	498-21-5	Organic compounds	Lipids and lipid-like molecules	Fatty Acyls	Fatty acids and conjugates
NEG_q127	Dihydrolipoic Acid	Lipid	Fatty Acyls	C8H16O2S2	380670	345829	352545	196188	293521	158552	149596	113601	120012	-1.49355	0.000113967	1.13418	down	0.758442	0.151379	0.834776	unchanged	0.735107	0.0618127	0.975172	unchanged	C02147	Lipoic acid metabolism(ko00785);;Metabolic pathways(ko01100)	--	--	--	--	HMDB0012210	462-20-4	Organic compounds	Lipids and lipid-like molecules	Fatty Acyls	Fatty acids and conjugates
NEG_q146	Eicosapentaenoic Acid	Lipid	Fatty Acyls	C20H30O2	33690.6	32517.3	28671.1	331496	290383	295638	0.000315994	0.000315994	0.000315994	-26.5767	0.00228963	1.13888	down	29.8502	0.00177928	1.14361	up	-3.27357	0.00196576	1.12183	down	C06428	Biosynthesis of unsaturated fatty acids(ko01040)	LMFA01030759	Fatty Acyls [FA]	Fatty Acids and Conjugates [FA01]	Unsaturated fatty acids [FA0103]	HMDB0001999	10417-94-4	Organic compounds	Lipids and lipid-like molecules	Fatty Acyls	Fatty acids and conjugates
NEG_q147	Elaidic Acid	Lipid	Fatty Acyls	C18H34O2	22503.2	19060.3	22331.8	166072	332238	300382	347566	214816	241900	3.65392	0.0258108	1.08698	up	-0.0100612	0.978591	0.0162476	unchanged	-3.64386	0.0405421	1.04012	down	C01712	--	LMFA01030073	Fatty Acyls [FA]	Fatty Acids and Conjugates [FA01]	Unsaturated fatty acids [FA0103]	HMDB0000573	112-79-8	Organic compounds	Lipids and lipid-like molecules	Fatty Acyls	Fatty acids and conjugates
NEG_q163	Glutaric Acid	Lipid	Fatty Acyls	C5H8O4	852474	889604	884295	349445	374690	346887	216778	235048	240831	-1.92286	7.45e-06	1.14307	down	0.628775	0.000476114	1.12932	up	1.29408	7.13e-06	1.12504	up	C00489	Fatty acid degradation(ko00071);;Lysine degradation(ko00310);;Metabolic pathways(ko01100)	--	--	--	--	HMDB0000661	110-94-1	Organic compounds	Organic acids and derivatives	Carboxylic acids and derivatives	Dicarboxylic acids and derivatives
NEG_q172	Hexadecanedioic Acid	Lipid	Fatty Acyls	C16H30O4	384131	430880	490148	186463	151736	175247	176603	180872	195002	-1.24024	0.0124972	1.11034	down	-0.105702	0.343245	0.559974	unchanged	1.34594	0.00791066	1.09432	up	C08260	--	LMFA01170022	Fatty Acyls [FA]	Fatty Acids and Conjugates [FA01]	Dicarboxylic acids [FA0117]	HMDB0000672	505-54-4	Organic compounds	Lipids and lipid-like molecules	Fatty Acyls	Fatty acids and conjugates
NEG_q228	Methyl 3-Phenylpropanoate	Lipid	Fatty Acyls	C10H12O2	275562	286119	248883	553951	489190	482105	0.000315994	1.52116e+06	1.30593e+06	1.80232	0.292835	0.660566	unchanged	-0.890272	0.457651	0.476051	unchanged	-0.912045	0.00298323	1.10212	down	--	--	LMFA07010951	Fatty Acyls [FA]	Fatty esters [FA07]	Short fatty esters [FA0710]	HMDB0030060	103-25-3	Organic compounds	Lipids and lipid-like molecules	Fatty Acyls	Fatty acid esters
NEG_q236	Myristoleic Acid	Lipid	Fatty Acyls	C14H26O2	4.72627e+07	4.78486e+07	2.87306e+07	7.00392e+06	4.76284e+06	5.83768e+06	1.42599e+07	1.18379e+07	8.49417e+06	-1.83999	0.0345015	1.04847	down	-0.974499	0.0622512	0.969956	unchanged	2.81449	0.0289159	1.06147	up	C08322	--	LMFA01030051	Fatty Acyls [FA]	Fatty Acids and Conjugates [FA01]	Unsaturated fatty acids [FA0103]	HMDB0002000	544-64-9	Organic compounds	Lipids and lipid-like molecules	Fatty Acyls	Fatty acids and conjugates
NEG_q244	N-Oleoyl Glycine	Lipid	Fatty Acyls	C20H37NO3	13206.4	15090.4	15156.4	5830.78	6362.35	8680.41	1953.38	1205.74	2315.62	-2.9886	0.000415056	1.13682	down	1.93081	0.0179543	1.0785	up	1.05779	0.00310773	1.08286	up	--	--	LMFA08020082	Fatty Acyls [FA]	Fatty amides [FA08]	N-acyl amines [FA0802]	HMDB0013631	2601-90-3	Organic compounds	Organic acids and derivatives	Carboxylic acids and derivatives	Amino acids, peptides, and analogues
NEG_q325	Undecanedioic Acid	Lipid	Fatty Acyls	C11H20O4	291452	166647	354853	1.80868e+06	1.84926e+06	1.33079e+06	150115	0.000315994	0.000315994	-2.4371	0.0419429	0.948355	unchanged	5.05453	0.00657253	1.12198	up	-2.61743	0.00849676	1.09266	down	--	--	LMFA01170007	Fatty Acyls [FA]	Fatty Acids and Conjugates [FA01]	Dicarboxylic acids [FA0117]	HMDB0000888	1852-04-6	Organic compounds	Lipids and lipid-like molecules	Fatty Acyls	Fatty acids and conjugates
NEG_q337	Α-Linolenic Acid	Lipid	Fatty Acyls	C18H30O2	24853.4	23120.2	21694	27047.5	26877.3	28914	17085.3	15772.6	24112.2	-0.290284	0.238644	0.698535	unchanged	0.540104	0.0716518	0.975882	unchanged	-0.24982	0.0210041	1.0032	down	C06427	alpha-Linolenic acid metabolism(ko00592);;Biosynthesis of unsaturated fatty acids(ko01040);;Metabolic pathways(ko01100);;Biosynthesis of secondary metabolites(ko01110)	LMFA01030152	Fatty Acyls [FA]	Fatty Acids and Conjugates [FA01]	Unsaturated fatty acids [FA0103]	HMDB0001388	463-40-1	Organic compounds	Lipids and lipid-like molecules	Fatty Acyls	Lineolic acids and derivatives
POS_q1	(10E,12Z)-(9S)-9-Hydroperoxyoctadeca-10,12-Dienoic Acid	Lipid	Fatty Acyls	C18H32O4	141676	154960	211462	1.26658e+06	1.02384e+06	1.34091e+06	153312	253865	110636	0.0273236	0.950044	0.0390466	unchanged	2.81	0.0030958	1.12492	up	-2.83732	0.00625391	1.10741	down	C14827	Linoleic acid metabolism(ko00591);;Metabolic pathways(ko01100)	--	--	--	--	HMDB0062434	29774-12-7	Organic compounds	Lipids and lipid-like molecules	Fatty Acyls	Lineolic acids and derivatives
POS_q2	(13E)-11A-Hydroxy-9,15-Dioxoprost-13-Enoic Acid	Lipid	Fatty Acyls	C20H32O5	5.47476e+06	5.67547e+06	3.62333e+06	4.22657e+06	4.84326e+06	4.9524e+06	1.976e+07	1.69495e+07	2.50129e+07	2.06278	0.016462	1.09175	up	-2.13808	0.0205854	1.09965	down	0.0753008	0.745788	0.20137	unchanged	C04654	--	--	--	--	--	HMDB0001320	22973-19-9	Organic compounds	Lipids and lipid-like molecules	Fatty Acyls	Eicosanoids
POS_q13	1-Oleoyl-Sn-Glycero-3-Phosphocholine	Lipid	Fatty Acyls	C26H52NO7P	1.92559e+08	2.02952e+08	2.05492e+08	125373807	1.21517e+08	1.29818e+08	8.36397e+07	8.68899e+07	7.95893e+07	-1.26476	0.000108911	1.14075	down	0.590836	0.000209113	1.13469	up	0.673921	0.000298286	1.11824	up	C03916	--	--	--	--	--	HMDB0002815	19420-56-5	Organic compounds	Lipids and lipid-like molecules	Glycerophospholipids	Glycerophosphocholines
POS_q58	8,9-Dihetre	Lipid	Fatty Acyls	C20H34O4	3.13213e+06	2.87794e+06	2.28425e+06	4.92417e+06	3.4162e+06	3.03998e+06	359517	503917	469560	-2.63745	0.00983735	1.11743	down	3.0938	0.027717	1.08497	up	-0.45635	0.208703	0.714291	unchanged	C14773	Arachidonic acid metabolism(ko00590);;Metabolic pathways(ko01100)	--	--	--	--	HMDB0002311	192461-96-4	Organic compounds	Lipids and lipid-like molecules	Fatty Acyls	Eicosanoids
POS_q60	8-Methylnonenoate	Lipid	Fatty Acyls	C10H18O2	1.30901e+06	980081	919335	389064	227340	260767	1.07982e+06	1.08928e+06	802492	-0.110633	0.635264	0.285271	unchanged	-1.76031	0.00700292	1.09815	down	1.87094	0.0134457	1.0679	up	C18202	Biosynthesis of various alkaloids(ko00996);;Metabolic pathways(ko01100);;Biosynthesis of secondary metabolites(ko01110)	--	--	--	--	HMDB0012183	59320-77-3	Organic compounds	Lipids and lipid-like molecules	Fatty Acyls	Fatty acids and conjugates
POS_q62	9-Oxoode	Lipid	Fatty Acyls	C18H30O3	2.40763e+07	1.97181e+07	2.16017e+07	4.44669e+07	4.30043e+07	4.38679e+07	1.69895e+07	1.99704e+07	1.55113e+07	-0.317679	0.0771468	0.873899	unchanged	1.3237	0.00108275	1.14141	up	-1.00602	0.00143361	1.11867	down	C14766	Linoleic acid metabolism(ko00591)	LMFA02000251	Fatty Acyls [FA]	Octadecanoids [FA02]	Other Octadecanoids [FA0200]	HMDB0004669	54232-59-6	Organic compounds	Lipids and lipid-like molecules	Fatty Acyls	Lineolic acids and derivatives
POS_q79	Arachidic Acid	Lipid	Fatty Acyls	C20H40O2	9.67601e+06	9.48119e+06	8.75757e+06	1.09287e+07	9.98381e+06	1.11296e+07	3.32941e+06	3.50664e+06	2.94175e+06	-1.51345	0.000200628	1.13752	down	1.71239	0.000433956	1.14134	up	-0.198941	0.0405169	0.942886	unchanged	C06425	Biosynthesis of unsaturated fatty acids(ko01040)	LMFA01010020	Fatty Acyls [FA]	Fatty Acids and Conjugates [FA01]	Straight chain fatty acids [FA0101]	HMDB0002212	506-30-9	Organic compounds	Lipids and lipid-like molecules	Fatty Acyls	Fatty acids and conjugates
POS_q135	Dodecanoylcarnitine	Lipid	Fatty Acyls	C19H37NO4	44170.6	90135.7	101823	0.000315994	15207.1	0.000315994	0.000315994	0.000315994	0.000315994	-27.8921	0.0465179	1.04446	down	23.9353	0.42265	0.513732	unchanged	3.95676	0.0436607	1.00899	up	--	--	LMFA07070062	Fatty Acyls [FA]	Fatty esters [FA07]	Fatty acyl carnitines [FA0707]	HMDB0002250	25518-54-1	Organic compounds	Lipids and lipid-like molecules	Fatty Acyls	Fatty acid esters
POS_q146	Erucic Acid	Lipid	Fatty Acyls	C22H42O2	137753	133930	133931	0.000315994	0.000315994	0.000315994	119800	156831	102975	-0.095607	0.6408	0.299774	unchanged	-28.577	0.0154395	1.11311	down	28.6726	8.88e-05	1.1266	up	C08316	Biosynthesis of unsaturated fatty acids(ko01040)	LMFA01030089	Fatty Acyls [FA]	Fatty Acids and Conjugates [FA01]	Unsaturated fatty acids [FA0103]	HMDB0002068	112-86-7	Organic compounds	Lipids and lipid-like molecules	Fatty Acyls	Fatty acids and conjugates
POS_q179	Isobutyryl-L-Carnitine (Chloride)	Lipid	Fatty Acyls	C11H22ClNO4	2.02326e+06	2.39382e+06	2.19182e+06	3.93749e+06	4.14441e+06	3.89001e+06	1.06175e+07	1.06793e+07	1.07793e+07	2.27901	1.37e-05	1.14367	up	-1.42185	2.12e-06	1.14726	down	-0.857169	0.000298672	1.11453	down	--	--	--	--	--	--	HMDB0000736	6920-31-6	Organic compounds	Lipids and lipid-like molecules	Fatty Acyls	Fatty acid esters
POS_q228	Lysopc(14:0/0:0)	Lipid	Fatty Acyls	C22H46NO7P	1.24242e+07	5.49541e+06	1.30572e+07	3.90539e+06	3.68129e+06	4.38476e+06	3.75337e+06	2.51907e+06	3.57136e+06	-1.6539	0.0971934	0.938972	unchanged	0.282313	0.200985	0.723002	unchanged	1.37159	0.119302	0.893704	unchanged	--	--	LMGP01050012	Glycerophospholipids [GP]	Glycerophosphocholines [GP01]	Monoacylglycerophosphocholines [GP0105]	HMDB0010379	20559-16-4	Organic compounds	Lipids and lipid-like molecules	Glycerophospholipids	Glycerophosphocholines
POS_q270	Oleoylethanolamide	Lipid	Fatty Acyls	C20H39NO2	210126	269669	229224	430268	463006	430244	144856	222400	161763	-0.422503	0.116229	0.8175	unchanged	1.32298	0.00259787	1.12632	up	-0.900481	0.00135748	1.10441	down	C20792	--	LMFA08040015	Fatty Acyls [FA]	Fatty amides [FA08]	N-acyl ethanolamines (endocannabinoids) [FA0804]	HMDB0002088	111-58-0	Organic compounds	Organic nitrogen compounds	Organonitrogen compounds	Amines
POS_t34	Lactodifucotetraose	Lipid	Fatty Acyls	C24H42O19	2237.33	2342.23	2296.51	14128	16066.4	16220.5	24572.6	22887.8	25186.8	3.40125	0.000961759	1.14185	up	-0.646321	0.000814211	1.12082	down	-2.75493	0.00255609	1.12088	down	--	--	--	--	--	--	HMDB0006587	20768-11-0	Organic compounds	Lipids and lipid-like molecules	Fatty Acyls	Fatty acyl glycosides
POS_t48	10Z-Nonadecenoic acid	Lipid	Fatty Acyls	C19H36O2	3282.87	919.934	2885.45	924.107	619.135	526.965	1548.28	2027.67	1657.16	-0.437762	0.48812	0.438697	unchanged	-1.33789	0.00553207	1.08088	down	1.77566	0.145827	0.8435	unchanged	--	--	LMFA01030362	Fatty Acyls [FA]	Fatty Acids and Conjugates [FA01]	Unsaturated fatty acids [FA0103]	HMDB0013622	73033-09-7	Organic compounds	Lipids and lipid-like molecules	Fatty Acyls	Fatty acids and conjugates
POS_q246	N-(3-Methoxybenzyl)Palmitamide	Lipid	Fatty Amides	C24H41NO2	13167.4	15731	6826.69	11459.6	9413.73	8697.43	6007.87	0.000315994	9040.93	-1.24729	0.139923	0.77421	unchanged	0.974526	0.20339	0.753346	unchanged	0.272766	0.525331	0.39104	unchanged	--	--	LMFA08020315	Fatty Acyls [FA]	Fatty amides [FA08]	N-acyl amines [FA0802]	--	847361-96-0	--	--	--	--
POS_q255	N-Benzylstearamide	Lipid	Fatty Amides	C25H43NO	3.99948e+07	4.15163e+07	3.70494e+07	4.63242e+07	4.66695e+07	5.05277e+07	2.44162e+07	2.72694e+07	2.22185e+07	-0.681899	0.00170265	1.10621	down	0.957541	0.000319739	1.13117	up	-0.275642	0.0114789	1.02668	down	--	--	LMFA08020156	Fatty Acyls [FA]	Fatty amides [FA08]	N-acyl amines [FA0802]	--	5327-45-7	--	--	--	--
