# Supplementary material for: A chromosome level genome, as well as transcriptomes and metabolomes, insights into genome evolution and the biosynthesis of kaempferol and kaempferol derivatives in Impatiens balsamina (Balsaminaceae)
Source: Front Plant Sci. 2026 Feb 11;17:1725789. doi: 10.3389/fpls.2026.1725789 (PMC12932442; doi:10.3389/fpls.2026.1725789)
Supplement: Supplementary Data Sheet 1 — Integrated functional annotation for predicting protein-coding genes. [file DataSheet1.zip › all supplementary files/Dataset 7 Data regarding differentially accumulated metabolites among roots, flowers, and leaves.xlsx]

## Sheet: Root vs Leaf
ID	name	Class I	Class II	B2	B1	B3	C1	C3	C2	B_Mean	C_Mean	Fold_change	log2FC	Pvalue	VIP	regulated	KEGG_annotation	KEGG_pathway_annotation	LM_ID(lipidmaps)	CATEGORY(lipidmaps)	MAIN_CLASS(lipidmaps)	SUB_CLASS	HMDB_ID	CAS	kingdom(HMDB)	super_class(HMDB)	HMDB_taxonomy	sub_class(HMDB)
NEG_q6	13(S)-Hydroxyoctadeca-9(Z),11(E)-Dienoic Acid (13-Hode)	Lipid	Fatty Acyls	2.38208e+06	2.13857e+06	2.26285e+06	2.49807e+06	2.68093e+06	2.58565e+06	2.26117e+06	2.58822e+06	1.14464	0.194889	0.0233774	1.0077	up	--	--	--	--	--	--	--	18104-45-5	--	--	--	--
NEG_q8	1D-Myo-Inositol 1,4-Bisphosphate	Sugars and alcohols	Other	12084.5	13231.4	14830.5	784.996	887.423	875.311	13382.1	849.243	0.063461	-3.97798	0.00396338	1.13497	down	C01220	Inositol phosphate metabolism(ko00562);;Metabolic pathways(ko01100);;Phosphatidylinositol signaling system(ko04070)	--	--	--	--	--	74465-19-3	--	--	--	--
NEG_q10	1-Monomyristin	Lipid	Fatty Acyls	1.20204e+08	1.18363e+08	1.25787e+08	1.36051e+08	1.39983e+08	1.36584e+08	1.21452e+08	1.37539e+08	1.13246	0.179461	0.00718617	1.09063	up	--	--	--	--	--	--	HMDB0304951	589-68-4	Organic compounds	Lipids and lipid-like molecules	Glycerolipids	Monoradylglycerols
NEG_q11	1-Phenylethanol	Sugars and alcohols	Other	154939	179532	160556	0.000315994	0.000315994	0.000315994	165009	0.000315994	1.91501e-09	-28.96	0.00202703	1.13948	down	C07112	--	--	--	--	--	HMDB0032619	98-85-1	Organic compounds	Benzenoids	Benzene and substituted derivatives	--
NEG_q12	(20R)-Protopanaxadiol	Terpenoids	Triterpenes	0.000315994	0.000315994	0.000315994	189936	245181	242734	0.000315994	225950	7.15045e+08	29.4135	0.00630109	1.12984	up	--	--	LMPR0106080003	Prenol Lipids [PR]	Isoprenoids [PR01]	C30 isoprenoids (triterpenes) [PR0106]	--	7755-01-03	--	--	--	--
NEG_q13	2,3,5,4'-Tetrahydroxystilbene 2-O-Β-D-Glucoside	Polyphenols	Other	0.000315994	0.000315994	0.000315994	2.39353e+06	2.64543e+06	2.51048e+06	0.000315994	2.51648e+06	7.96368e+09	32.8908	0.000835358	1.1422	up	--	--	--	--	--	--	HMDB0242609	82373-94-2	Organic compounds	Phenylpropanoids and polyketides	Stilbenes	Stilbene glycosides
NEG_q14	2',3,5,7-Tetrahydroxyflavone	Flavonoids	Chalcones	2.47024e+07	2.31471e+07	2.45898e+07	1.43419e+07	1.52012e+07	1.55589e+07	2.41464e+07	1.5034e+07	0.622618	-0.683581	0.000223146	1.13373	down	--	--	--	--	--	--	--	480-15-9	--	--	--	--
NEG_q16	2,3-Dihydroxy-3-Methylbutanoic Acid	Organic acid	Carboxylic Acids	616141	654838	661938	120377	132124	131355	644306	127952	0.198589	-2.33215	0.000361617	1.14225	down	C04039	--	--	--	--	--	--	1756-18-9	--	--	--	--
NEG_q18	2,4-Dihydroxybenzoic Acid	Polyphenols	Other	3.71936e+06	3.45582e+06	3.84819e+06	2.94003e+06	2.93326e+06	3.0097e+06	3.67446e+06	2.961e+06	0.805832	-0.311448	0.0213597	1.08619	down	--	--	--	--	--	--	HMDB0029666	89-86-1	Organic compounds	Benzenoids	Benzene and substituted derivatives	Benzoic acids and derivatives
NEG_q19	2,4-Dihydroxyphenylacetic Acid	Organic acid	Carboxylic Acids	3.92706e+06	3.59208e+06	3.88987e+06	875075	919919	871787	3.803e+06	888927	0.233743	-2.097	0.00107582	1.14102	down	--	--	--	--	--	--	--	614-82-4	--	--	--	--
NEG_q20	2,5-Dihydroxybenzaldehyde	Ketones, Aldehydes, Acids	Other	355508	336110	312711	2.3362e+06	3.01559e+06	2.60917e+06	334777	2.65365e+06	7.92664	2.98671	0.00699269	1.12782	up	C05585	Tyrosine metabolism(ko00350);;Metabolic pathways(ko01100)	--	--	--	--	HMDB0004062	1194-98-5	Organic compounds	Organic oxygen compounds	Organooxygen compounds	Carbonyl compounds
NEG_q21	2,5-Dihydroxybenzoic Acid	Organic acid	Carboxylic Acids	2.83766e+06	2.71999e+06	2.79087e+06	4.91367e+06	5.12637e+06	5.05069e+06	2.78284e+06	5.03024e+06	1.80759	0.85407	5.29063e-05	1.14183	up	C00628	Tyrosine metabolism(ko00350);;Metabolic pathways(ko01100)	--	--	--	--	HMDB0000152	490-79-9	Organic compounds	Benzenoids	Benzene and substituted derivatives	Benzoic acids and derivatives
NEG_q22	2,6-Dihydroxybenzoic Acid	Polyphenols	Other	4.39435e+06	4.13033e+06	4.5588e+06	3.30551e+06	3.49513e+06	3.49931e+06	4.36116e+06	3.43332e+06	0.787248	-0.34511	0.00716252	1.09517	down	C21298	--	--	--	--	--	HMDB0013676	303-07-1	Organic compounds	Benzenoids	Benzene and substituted derivatives	Benzoic acids and derivatives
NEG_q25	2-C-Methyl-D-Erythrono-1,4-Lactone	Others	Other	2.92083e+06	2.7793e+06	2.85793e+06	1.54783e+06	1.68808e+06	1.61455e+06	2.85269e+06	1.61682e+06	0.566772	-0.81916	2.7908e-05	1.13916	down	--	--	--	--	--	--	HMDB0029884	18465-71-9	Organic compounds	Organoheterocyclic compounds	Lactones	Gamma butyrolactones
NEG_q26	2'-Deoxyguanosine	Nucleotides	Deoxyribonucleosides	37489.8	30926.4	31863.7	71045.1	75895.6	87780.5	33426.6	78240.4	2.34066	1.22692	0.00559279	1.11255	up	C00330	Purine metabolism(ko00230);;Metabolic pathways(ko01100);;Nucleotide metabolism(ko01232);;ABC transporters(ko02010)	--	--	--	--	HMDB0000085	961-07-9	Organic compounds	Nucleosides, nucleotides, and analogues	Purine nucleosides	Purine 2'-deoxyribonucleosides
NEG_q31	2'-Hydroxygenistein	Flavonoids	Isoflavones	1.38849e+08	1.30016e+08	1.38268e+08	8.44779e+07	8.29662e+07	8.69996e+07	1.35711e+08	8.48146e+07	0.624966	-0.678151	0.000935236	1.13578	down	C12134	Isoflavonoid biosynthesis(ko00943)	LMPK12050327	Polyketides [PK]	Flavonoids [PK12]	Isoflavonoids [PK1205]	HMDB0034014	1156-78-1	Organic compounds	Phenylpropanoids and polyketides	Isoflavonoids	Isoflav-2-enes
NEG_q33	2-Hydroxypalmitic Acid	Lipid	Fatty Acids	1.27625e+07	1.20581e+07	1.21385e+07	1.99575e+06	1.52758e+06	1.7456e+06	1.23197e+07	1.75631e+06	0.142561	-2.81035	1.44134e-05	1.14271	down	--	--	LMFA01050047	Fatty Acyls [FA]	Fatty Acids and Conjugates [FA01]	Hydroxy fatty acids [FA0105]	HMDB0031057	764-67-0	Organic compounds	Lipids and lipid-like molecules	Fatty Acyls	Fatty acids and conjugates
NEG_q34	2-Methylcitric Acid	Organic acid	Carboxylic Acids	108248	100348	113311	0.000315994	0.000315994	10784.4	107303	3594.8	0.0335015	-4.89963	3.82648e-05	1.13836	down	--	--	--	--	--	--	HMDB0000379	6061-96-7	Organic compounds	Organic acids and derivatives	Carboxylic acids and derivatives	Tricarboxylic acids and derivatives
NEG_q35	2-Methylsuccinic Acid	Lipid	Fatty Acyls	2.60385e+06	2.50741e+06	2.56388e+06	1.42492e+06	1.58092e+06	1.48468e+06	2.55838e+06	1.49684e+06	0.585073	-0.773313	0.000142134	1.13836	down	--	--	LMFA01170119	Fatty Acyls [FA]	Fatty Acids and Conjugates [FA01]	Dicarboxylic acids [FA0117]	HMDB0001844	498-21-5	Organic compounds	Lipids and lipid-like molecules	Fatty Acyls	Fatty acids and conjugates
NEG_q36	2-Tert-Butyl-1,4-Benzoquinone	Quinones	Benzene Quinones	237606	229688	238399	1.28855e+06	1.39001e+06	1.44882e+06	235231	1.37579e+06	5.84869	2.54811	0.00162652	1.14027	up	--	--	--	--	--	--	--	3602-55-9	--	--	--	--
NEG_q37	3,4,5-Trimethoxycinnamic Acid	Phenylpropanoids	Simple Phenylpropanols	66967.7	57013.3	74410.6	0.000315994	2490.92	0.000315994	66130.5	830.307	0.0125556	-6.31553	0.00493932	1.13036	down	--	--	--	--	--	--	HMDB0002511	90-50-6	Organic compounds	Phenylpropanoids and polyketides	Cinnamic acids and derivatives	Hydroxycinnamic acids and derivatives
NEG_q38	3,4,5-Trimethoxy-Trans-Cinnamic Acid	Organic acid	Carboxylic Acids	94852.2	91187.5	71492.2	0.000315994	812.564	0.000315994	85844	270.855	0.0031552	-8.30805	0.00704606	1.12798	down	--	--	--	--	--	--	--	20329-98-0	--	--	--	--
NEG_q40	3,4'-Dihydroxyflavone	Flavonoids	Flavonols	0.000315994	0.000315994	0.000315994	4.27415e+06	4.56481e+06	4.90258e+06	0.000315994	4.58051e+06	1.44956e+10	33.7549	0.00156782	1.14054	up	--	--	--	--	--	--	--	14919-49-4	--	--	--	--
NEG_q42	3,5-Dihydroxybenzoic Acid	Organic acid	Carboxylic Acids	7.09326e+06	6.77073e+06	6.92711e+06	1.00194e+07	9.91498e+06	1.0431e+07	6.93036e+06	1.01218e+07	1.4605	0.546462	0.000255338	1.13667	up	--	--	--	--	--	--	HMDB0013677	1999-10-05	Organic compounds	Benzenoids	Benzene and substituted derivatives	Benzoic acids and derivatives
NEG_q44	3-(Carboxymethylamino)Propanoic Acid	Amino acids	Alpha Amino Acids	9.73543e+06	9.96971e+06	1.01035e+07	6.18791e+06	5.90687e+06	5.70675e+06	9.93622e+06	5.93384e+06	0.597193	-0.74373	3.67812e-05	1.13971	down	--	--	--	--	--	--	HMDB0033550	505-72-6	Organic compounds	Organic acids and derivatives	Carboxylic acids and derivatives	Amino acids, peptides, and analogues
NEG_q46	3-Hydroxyisobutyric Acid	Organic acid	Carboxylic Acids	177964	165048	187508	96356.1	105535	97091.1	176840	99660.7	0.563565	-0.827347	0.00234517	1.125	down	C01188	--	--	--	--	--	HMDB0000023	2068-83-9	Organic compounds	Organic acids and derivatives	Hydroxy acids and derivatives	Beta hydroxy acids and derivatives
NEG_q47	3-(Hydroxymethyl)Cyclopentanone	Ketones, Aldehydes, Acids	Other	197460	235234	165516	1.41243e+06	1.43675e+06	1.45881e+06	199403	1.43599e+06	7.20145	2.84829	3.9604e-06	1.14323	up	--	--	--	--	--	--	--	113681-11-1	--	--	--	--
NEG_q49	3-O-Feruloylquinic Acid	Phenylpropanoids	Other	2.55659e+07	2.5146e+07	2.46152e+07	5.39533e+06	5.39285e+06	5.60435e+06	2.51091e+07	5.46418e+06	0.217618	-2.20013	8.34589e-05	1.14362	down	C02572	--	--	--	--	--	HMDB0030669	1899-29-2	Organic compounds	Organic oxygen compounds	Organooxygen compounds	Alcohols and polyols
NEG_q50	3-O-Methylgallic Acid	Organic acid	Other	46561.7	57152.4	45357.7	9677.88	16432.2	7889.97	49690.6	11333.4	0.228079	-2.1324	0.00178737	1.11306	down	C05616	--	--	--	--	--	--	3934-84-7	--	--	--	--
NEG_q51	3''-Oxogentamicin A2	Sugars and alcohols	Polyol	325938	290759	364650	0.000315994	85071.9	81691.3	327116	55587.7	0.169933	-2.55696	0.00194221	1.10776	down	C21265	Neomycin, kanamycin and gentamicin biosynthesis(ko00524);;Biosynthesis of secondary metabolites(ko01110)	--	--	--	--	--	--	--	--	--	--
NEG_q54	4-Aminosalicylic Acid	Organic acid	Aromatic Organic Acids	199783	216211	242123	360873	338602	319358	219372	339611	1.5481	0.630502	0.00220816	1.09994	up	C02518	--	--	--	--	--	HMDB0014378	65-49-6	Organic compounds	Benzenoids	Benzene and substituted derivatives	Benzoic acids and derivatives
NEG_q55	4-Ethyloctanoic Acid	Organic acid	Carboxylic Acids	1.40448e+06	1.37219e+06	1.81424e+06	2.89962e+07	2.96979e+07	3.13996e+07	1.5303e+06	3.00312e+07	19.6244	4.29458	0.000404945	1.14262	up	--	--	LMFA01030983	Fatty Acyls [FA]	Fatty Acids and Conjugates [FA01]	Unsaturated fatty acids [FA0103]	HMDB0036136	16493-80-4	Organic compounds	Lipids and lipid-like molecules	Fatty Acyls	Fatty acids and conjugates
NEG_q56	4-Hydroxy-3-Methoxymandelic Acid	Organic acid	Carboxylic Acids	3.20795e+06	2.97529e+06	3.40142e+06	115264	124466	116457	3.19489e+06	118729	0.0371622	-4.75002	0.00159162	1.14045	down	--	--	--	--	--	--	HMDB0000291	1955-10-07	Organic compounds	Benzenoids	Phenols	Methoxyphenols
NEG_q57	4-Hydroxyacetophenone	Polyphenols	Monophenols	861646	799505	890530	1.14266e+06	1.24008e+06	1.11528e+06	850560	1.16601e+06	1.37087	0.455093	0.00354032	1.09752	up	C10700	Metabolic pathways(ko01100)	--	--	--	--	--	99-93-4	--	--	--	--
NEG_q58	4-Hydroxybenzoic Acid	Polyphenols	Monophenols	2.0443e+07	2.15732e+07	2.02983e+07	8.30241e+06	8.47535e+06	8.42256e+06	2.07715e+07	8.40011e+06	0.404406	-1.30612	0.000901428	1.14164	down	C00156	Ubiquinone and other terpenoid-quinone biosynthesis(ko00130);;Folate biosynthesis(ko00790);;Metabolic pathways(ko01100);;Biosynthesis of secondary metabolites(ko01110);;Biosynthesis of cofactors(ko01240)	--	--	--	--	HMDB0000500	99-96-7	Organic compounds	Benzenoids	Benzene and substituted derivatives	Benzoic acids and derivatives
NEG_q59	4-Hydroxyisoleucine	Amino acids	Other	1.10049e+07	1.0982e+07	1.09428e+07	5.61583e+06	5.63096e+06	5.61718e+06	1.09766e+07	5.62132e+06	0.512121	-0.965443	3.00769e-06	1.14407	down	--	--	--	--	--	--	--	781658-23-9	--	--	--	--
NEG_q60	4-Methoxy-4-Oxobutanoic Acid	Organic acid	Carboxylic Acids	68110.3	65394.9	82220.3	39893.4	45015.4	44226.1	71908.5	43045	0.598608	-0.740317	0.0232589	1.07026	down	--	--	--	--	--	--	--	3878-55-5	--	--	--	--
NEG_q62	4-Pyridoxic Acid	Ketones, Aldehydes, Acids	Other	166487	166091	176566	1.08313e+06	1.21532e+06	1.0869e+06	169715	1.12845e+06	6.6491	2.73316	0.00193882	1.1394	up	C00847	Vitamin B6 metabolism(ko00750);;Metabolic pathways(ko01100)	--	--	--	--	HMDB0000017	82-82-6	Organic compounds	Organoheterocyclic compounds	Pyridines and derivatives	Pyridinecarboxylic acids and derivatives
NEG_q63	5,7-Dihydroxy-4-Methylcoumarin	Coumarins	Other	144452	79320.9	90052.8	0.000315994	0.000315994	0.000315994	104609	0.000315994	3.02073e-09	-28.3025	0.0351958	1.06752	down	--	--	--	--	--	--	--	2107-76-8	--	--	--	--
NEG_q64	5-Feruloylquinic Acid	Phenylpropanoids	Other	1.48272e+07	1.54511e+07	1.59632e+07	3.43891e+06	3.26824e+06	3.38616e+06	1.54138e+07	3.36444e+06	0.218274	-2.19578	0.000576608	1.14237	down	--	--	--	--	--	--	HMDB0240478	40242-06-6	Organic compounds	Organic oxygen compounds	Organooxygen compounds	Carbohydrates and carbohydrate conjugates
NEG_q65	5-Methoxy-7-Hydroxycoumarin	Coumarins	Hydroxycoumarins	1.13945e+07	1.13132e+07	1.10373e+07	3.60673e+07	3.65081e+07	3.64533e+07	1.12483e+07	3.63429e+07	3.23096	1.69196	3.47665e-08	1.14399	up	--	--	--	--	--	--	--	3067-10-05	--	--	--	--
NEG_q67	6-Hydroxyluteolin 7-Glucoside	Flavonoids	Glycosides	7.7503e+06	6.23699e+06	7.81889e+06	0.000315994	0.000315994	0.000315994	7.26872e+06	0.000315994	4.34731e-11	-34.4211	0.00500647	1.13273	down	C17763	--	LMPK12111184	Polyketides [PK]	Flavonoids [PK12]	Flavones and Flavonols [PK1211]	HMDB0302732	54300-65-1	Organic compounds	Phenylpropanoids and polyketides	Flavonoids	Flavonoid glycosides
NEG_q70	8-Azaguanine	Others	Other	660439	605019	676426	159539	170551	147028	647295	159039	0.245698	-2.02504	0.000854701	1.1392	down	--	--	--	--	--	--	HMDB0247422	134-58-7	Organic compounds	Organoheterocyclic compounds	Triazolopyrimidines	--
NEG_q71	9(S)-Hotre	Lipid	Fatty Acids	22873	21323.8	25808.5	45701.8	37978.1	47164.6	23335.1	43614.8	1.86907	0.902319	0.00910612	1.09296	up	C16326	alpha-Linolenic acid metabolism(ko00592)	--	--	--	--	HMDB0247705	89886-42-0	Organic compounds	Lipids and lipid-like molecules	Fatty Acyls	Lineolic acids and derivatives
NEG_q73	Abscisic Acid	Organic acid	Carboxylic Acids	1.10023e+06	1.33769e+06	1.31495e+06	586421	482770	627517	1.25096e+06	565570	0.452109	-1.14526	0.00348055	1.10889	down	C06082	Carotenoid biosynthesis(ko00906);;Metabolic pathways(ko01100);;Biosynthesis of secondary metabolites(ko01110);;Plant hormone signal transduction(ko04075)	--	--	--	--	HMDB0035140	21293-29-8	Organic compounds	Lipids and lipid-like molecules	Prenol lipids	Sesquiterpenoids
NEG_q74	Ac-Ala-Oh	Amino acids	Other	359862	344895	384738	689894	684584	692100	363165	688859	1.89682	0.923584	0.000893	1.14109	up	--	--	--	--	--	--	HMDB0000766	97-69-8	Organic compounds	Organic acids and derivatives	Carboxylic acids and derivatives	Amino acids, peptides, and analogues
NEG_q76	Acetylvaline	Amino acids	Other	567144	505048	567682	1.69521e+06	1.77386e+06	1.75906e+06	546625	1.74271e+06	3.18813	1.67271	3.73791e-06	1.14249	up	--	--	--	--	--	--	HMDB0011757	96-81-1	Organic compounds	Organic acids and derivatives	Carboxylic acids and derivatives	Amino acids, peptides, and analogues
NEG_q77	Aconitic Acid	Organic acid	Carboxylic Acids	1.18929e+07	1.13889e+07	1.23974e+07	2.34012e+06	2.59721e+06	2.21774e+06	1.1893e+07	2.38502e+06	0.200539	-2.31804	0.000228255	1.14165	down	C00417	Citrate cycle (TCA cycle)(ko00020);;Glyoxylate and dicarboxylate metabolism(ko00630);;C5-Branched dibasic acid metabolism(ko00660);;Metabolic pathways(ko01100);;Biosynthesis of secondary metabolites(ko01110);;2-Oxocarboxylic acid metabolism(ko01210)	--	--	--	--	HMDB0000072	499-12-7	Organic compounds	Organic acids and derivatives	Carboxylic acids and derivatives	Tricarboxylic acids and derivatives
NEG_q78	Adipic Acid	Organic acid	Carboxylic Acids	877363	799755	764958	480125	461674	460621	814025	467473	0.574274	-0.800189	0.00737321	1.12291	down	C06104	Metabolic pathways(ko01100)	LMFA01170048	Fatty Acyls [FA]	Fatty Acids and Conjugates [FA01]	Dicarboxylic acids [FA0117]	HMDB0000448	124-04-9	Organic compounds	Lipids and lipid-like molecules	Fatty Acyls	Fatty acids and conjugates
NEG_q79	Afzelin	Flavonoids	Flavonoid Glycosides	789073	742356	853864	218292	267715	335149	795097	273719	0.344258	-1.53844	0.000374429	1.12607	down	C16911	Flavone and flavonol biosynthesis(ko00944)	LMPK12111842	Polyketides [PK]	Flavonoids [PK12]	Flavones and Flavonols [PK1211]	HMDB0248048	482-39-3	Organic compounds	Phenylpropanoids and polyketides	Coumarins and derivatives	Pyranocoumarins
NEG_q80	Akba	Terpenoids	Triterpenes	0.000315994	0.000315994	0.000315994	6439.42	9566	12112.7	0.000315994	9372.7	2.9661e+07	24.8221	0.0292985	1.07989	up	--	--	LMPR0106180024	Prenol Lipids [PR]	Isoprenoids [PR01]	C30 isoprenoids (triterpenes) [PR0106]	HMDB0036672	67416-61-9	Organic compounds	Lipids and lipid-like molecules	Prenol lipids	Triterpenoids
NEG_q81	Allantoic Acid	Ketones, Aldehydes, Acids	Other	24231.2	16704.1	21711.8	1373.99	0.000315994	0.000315994	20882.4	457.996	0.0219322	-5.5108	0.00922658	1.1171	down	C00499	Purine metabolism(ko00230);;Metabolic pathways(ko01100)	--	--	--	--	HMDB0001209	99-16-1	Organic compounds	Organic acids and derivatives	Carboxylic acids and derivatives	Amino acids, peptides, and analogues
NEG_q84	Aloe-Emodin-8-O-Beta-D-Glucopyranoside	Quinones	Anthraquinones	1.01069e+07	9.68796e+06	1.00165e+07	251808	305387	252754	9.93711e+06	269983	0.0271691	-5.20189	0.000133149	1.1437	down	--	--	--	--	--	--	HMDB0029679	33037-46-6	Organic compounds	Benzenoids	Anthracenes	Anthraquinones
NEG_q87	Alyxialactone	Terpenoids	Iridoids	4.65342e+06	4.20274e+06	4.56613e+06	2.84324e+06	3.14478e+06	3.23287e+06	4.4741e+06	3.07363e+06	0.686983	-0.541653	0.00167451	1.10746	down	--	--	--	--	--	--	--	132237-63-9	--	--	--	--
NEG_q88	Apigenin	Flavonoids	Polyphenols	318944	304783	404457	127744	71194.6	94427.6	342728	97788.9	0.285325	-1.80932	0.00588139	1.09962	down	C01477	Flavonoid biosynthesis(ko00941);;Isoflavonoid biosynthesis(ko00943);;Flavone and flavonol biosynthesis(ko00944);;Metabolic pathways(ko01100);;Biosynthesis of secondary metabolites(ko01110)	LMPK12110005	Polyketides [PK]	Flavonoids [PK12]	Flavones and Flavonols [PK1211]	HMDB0002124	520-36-5	Organic compounds	Phenylpropanoids and polyketides	Flavonoids	Flavones
NEG_q89	Arbutin	Polyphenols	Glycosides	254329	218003	236031	11014.2	11606.1	12810.3	236121	11810.2	0.0500175	-4.32142	0.00213112	1.13912	down	C06186	Glycolysis / Gluconeogenesis(ko00010)	--	--	--	--	HMDB0029943	497-76-7	Organic compounds	Organic oxygen compounds	Organooxygen compounds	Carbohydrates and carbohydrate conjugates
NEG_q90	(-)-Aspartic Acid	Amino acids	Other	118940	0.000315994	128763	1.36505e+06	899723	910209	82567.6	1.05833e+06	12.8177	3.68007	0.0182137	1.08784	up	C00402	Alanine, aspartate and glutamate metabolism(ko00250);;D-Amino acid metabolism(ko00470);;Metabolic pathways(ko01100)	--	--	--	--	HMDB0006483	1783-96-6	Organic compounds	Organic acids and derivatives	Carboxylic acids and derivatives	Amino acids, peptides, and analogues
NEG_q92	Azelaic Acid	Ketones, Aldehydes, Acids	Other	3.01345e+06	3.64972e+06	4.64545e+06	1.26153e+06	783828	1.09381e+06	3.76954e+06	1.04639e+06	0.277591	-1.84897	0.0218962	1.07524	down	C08261	--	LMFA01170054	Fatty Acyls [FA]	Fatty Acids and Conjugates [FA01]	Dicarboxylic acids [FA0117]	HMDB0000784	123-99-9	Organic compounds	Lipids and lipid-like molecules	Fatty Acyls	Fatty acids and conjugates
NEG_q93	Betonicine	Sugars and alcohols	Secondary Alcohol	527121	478447	493207	1.51235e+06	1.66245e+06	1.59253e+06	499592	1.58911e+06	3.18082	1.6694	0.000600708	1.1401	up	C08269	--	--	--	--	--	HMDB0029412	515-25-3	Organic compounds	Organic acids and derivatives	Carboxylic acids and derivatives	Amino acids, peptides, and analogues
NEG_q97	Calystegine A3	Alkaloids	Tropane Alkaloids	459044	426117	394534	1.34884e+06	1.34346e+06	1.32429e+06	426565	1.33886e+06	3.13871	1.65017	7.09291e-05	1.143	up	C10850	Tropane, piperidine and pyridine alkaloid biosynthesis(ko00960)	--	--	--	--	HMDB0038593	131580-36-4	Organic compounds	Alkaloids and derivatives	Tropane alkaloids	--
NEG_q98	Calystegine A7	Alkaloids	Tropane Alkaloid	540414	557035	526783	1.62335e+06	1.77111e+06	1.74231e+06	541411	1.71226e+06	3.16258	1.6611	0.00105319	1.14058	up	--	--	--	--	--	--	HMDB0036384	197565-90-5	Organic compounds	Alkaloids and derivatives	Tropane alkaloids	--
NEG_q99	Carnosol	Terpenoids	Other	83156.4	81955	87508.5	0.000315994	31137.3	0.000315994	84206.6	10379.1	0.123258	-3.02025	0.0171425	1.10034	down	C09069	--	--	--	--	--	HMDB0002121	5957-80-2	Organic compounds	Lipids and lipid-like molecules	Prenol lipids	Terpene lactones
NEG_q101	Cichoriin	Coumarins	Other	302434	278615	306804	7.77271e+06	8.41918e+06	8.49749e+06	295951	8.2298e+06	27.808	4.79743	0.000824101	1.14219	up	C09206	--	--	--	--	--	HMDB0030821	531-58-8	Organic compounds	Phenylpropanoids and polyketides	Coumarins and derivatives	Coumarin glycosides
NEG_q103	Cinnamyl Acetate	Others	Other	6.85773e+06	8.3234e+06	6.87953e+06	2.53628e+07	2.77034e+07	2.62855e+07	7.35355e+06	2.64505e+07	3.59697	1.84678	4.85076e-05	1.13975	up	C12299	--	--	--	--	--	HMDB0029699	103-54-8	Organic compounds	Benzenoids	Benzene and substituted derivatives	Styrenes
NEG_q104	Citraconic Acid	Organic acid	Carboxylic Acids	178222	157066	153966	235343	214370	205708	163084	218474	1.33963	0.421839	0.00936555	1.05471	up	C02226	Valine, leucine and isoleucine biosynthesis(ko00290);;C5-Branched dibasic acid metabolism(ko00660);;Metabolic pathways(ko01100);;2-Oxocarboxylic acid metabolism(ko01210)	LMFA01170099	Fatty Acyls [FA]	Fatty Acids and Conjugates [FA01]	Dicarboxylic acids [FA0117]	HMDB0000634	498-23-7	Organic compounds	Lipids and lipid-like molecules	Fatty Acyls	Fatty acids and conjugates
NEG_q105	Clitorin	Flavonoids	Flavonols	2.57243e+06	2.49102e+06	2.43165e+06	1.47261e+06	1.50099e+06	1.4103e+06	2.49837e+06	1.4613e+06	0.584901	-0.773735	8.7652e-05	1.13907	down	--	--	LMPK12113404	Polyketides [PK]	Flavonoids [PK12]	Flavones and Flavonols [PK1211]	--	55804-74-5	--	--	--	--
NEG_q106	Coniferaldehyde	Phenylpropanoids	Other	62185.5	0.000315994	0.000315994	642298	617570	658287	20728.5	639385	30.8457	4.947	8.28224e-05	1.14072	up	C02666	Phenylpropanoid biosynthesis(ko00940);;Metabolic pathways(ko01100);;Biosynthesis of secondary metabolites(ko01110)	--	--	--	--	HMDB0141782	458-36-6	Organic compounds	Benzenoids	Phenols	Methoxyphenols
NEG_q107	Cryptochlorogenic Acid	Phenylpropanoids	Other	2.63085e+06	2.53344e+06	2.77208e+06	925139	985458	925827	2.64545e+06	945475	0.357396	-1.4844	0.000795096	1.14001	down	--	--	--	--	--	--	HMDB0030653	905-99-7	Organic compounds	Organic oxygen compounds	Organooxygen compounds	Alcohols and polyols
NEG_q108	Cyclo(L-Leu-Trans-4-Hydroxy-L-Pro)	Alkaloids	Other	9.27034e+06	8.72239e+06	8.72583e+06	1.48426e+06	1.04561e+06	1.27284e+06	8.90619e+06	1.26757e+06	0.142324	-2.81274	1.24376e-05	1.14218	down	--	--	--	--	--	--	--	115006-86-5	--	--	--	--
NEG_q109	Daphnin	Coumarins	Other	306345	293330	0.000315994	8.17568e+06	8.95722e+06	8.94428e+06	199892	8.69239e+06	43.4855	5.44246	0.000220143	1.14168	up	C01421	--	--	--	--	--	--	486-55-5	--	--	--	--
NEG_q110	D-Arabinose	Sugars and alcohols	Monosaccharides	629718	654525	855716	108693	74747.7	118513	713320	100651	0.141102	-2.82519	0.0112812	1.11313	down	C00216	Pentose and glucuronate interconversions(ko00040);;Ascorbate and aldarate metabolism(ko00053);;Amino sugar and nucleotide sugar metabolism(ko00520);;Metabolic pathways(ko01100);;Biosynthesis of nucleotide sugars(ko01250)	--	--	--	--	HMDB0029942	10323-20-3	Organic compounds	Organic oxygen compounds	Organooxygen compounds	Carbohydrates and carbohydrate conjugates
NEG_q111	D-Arabitol	Sugars and alcohols	Sugar Alcohols	110937	96324.2	57387.7	202122	194252	204564	88216.3	200313	2.2707	1.18314	0.0168303	1.0987	up	C01904	Pentose and glucuronate interconversions(ko00040);;Metabolic pathways(ko01100)	--	--	--	--	HMDB0000568	488-82-4	Organic compounds	Organic oxygen compounds	Organooxygen compounds	Carbohydrates and carbohydrate conjugates
NEG_q113	Dencichine	Amino acids	Other	48393.7	37524.9	40532.1	184763	199714	202730	42150.2	195736	4.64376	2.21529	9.81897e-05	1.14012	up	C04209	--	--	--	--	--	HMDB0029402	5302-45-4	Organic compounds	Organic acids and derivatives	Carboxylic acids and derivatives	Amino acids, peptides, and analogues
NEG_q114	Desmethylbellidifolin	Xanthones	Other	513758	533180	482619	0.000315994	133160	127931	509852	87030.5	0.170698	-2.55049	0.00584598	1.11796	down	C10056	--	--	--	--	--	HMDB0251055	2980-32-7	Organic compounds	Organoheterocyclic compounds	Benzopyrans	1-benzopyrans
NEG_q115	D-Fructose	Sugars and alcohols	Monosaccharides	2.08988e+07	2.48067e+07	2.47578e+07	4.16799e+06	6.64921e+06	7.34343e+06	2.34877e+07	6.05355e+06	0.257732	-1.95606	0.000627512	1.12498	down	C00095	Fructose and mannose metabolism(ko00051);;Galactose metabolism(ko00052);;Starch and sucrose metabolism(ko00500);;Metabolic pathways(ko01100);;Biosynthesis of secondary metabolites(ko01110);;ABC transporters(ko02010)	--	--	--	--	HMDB0000660	57-48-7	Organic compounds	Organic oxygen compounds	Organooxygen compounds	Carbohydrates and carbohydrate conjugates
NEG_q116	D-Fructose-6-Phosphate (Disodium) Salt	Ketones, Aldehydes, Acids	Sugar Acids	929134	829168	784343	30858.5	22696.6	16816.2	847548	23457.1	0.0276764	-5.1752	0.00249383	1.13792	down	--	--	--	--	--	--	--	26177-86-6	--	--	--	--
NEG_q117	D-Galacturonic Acid (Hydrate)	Sugars and alcohols	Sugar Acids	923064	676270	1.12633e+06	285221	155459	243508	908556	228063	0.251017	-1.99414	0.0268488	1.06278	down	--	--	--	--	--	--	--	91510-62-2	--	--	--	--
NEG_q118	D-Gluconic Acid	Ketones, Aldehydes, Acids	Sugar Acids	1.56953e+07	1.42511e+07	1.52456e+07	1.31362e+06	1.38188e+06	1.35175e+06	1.5064e+07	1.34908e+06	0.0895568	-3.48105	0.000945452	1.14189	down	C00257	Pentose phosphate pathway(ko00030);;Metabolic pathways(ko01100);;Biosynthesis of secondary metabolites(ko01110);;Carbon metabolism(ko01200)	--	--	--	--	HMDB0000625	526-95-4	Organic compounds	Organic oxygen compounds	Organooxygen compounds	Carbohydrates and carbohydrate conjugates
NEG_q120	D-Glucose 6-Phosphate	Sugars and alcohols	Hexosephosphates	1.00693e+06	854543	923770	42408.2	39709	25397.9	928413	35838.4	0.0386018	-4.69519	0.00215162	1.13849	down	C00092	Starch and sucrose metabolism(ko00500);;Neomycin, kanamycin and gentamicin biosynthesis(ko00524);;Inositol phosphate metabolism(ko00562);;Metabolic pathways(ko01100);;Biosynthesis of secondary metabolites(ko01110)	--	--	--	--	HMDB0001401	56-73-5	Organic compounds	Organic oxygen compounds	Organooxygen compounds	Carbohydrates and carbohydrate conjugates
NEG_q121	D-Glucose 6-Phosphate (Disodium Salt)	Sugars and alcohols	Monosaccharides	741049	753906	803356	40123.1	24870.8	33028.2	766104	32674	0.0426496	-4.55132	0.000375348	1.14249	down	--	--	--	--	--	--	HMDB0001401	3671-99-6	Organic compounds	Organic oxygen compounds	Organooxygen compounds	Carbohydrates and carbohydrate conjugates
NEG_q122	D-Glucuronic Acid	Ketones, Aldehydes, Acids	Sugar Acids	577818	574617	580382	151556	143478	113714	577606	136249	0.235887	-2.08384	0.000540142	1.14253	down	C00191	Pentose and glucuronate interconversions(ko00040);;Ascorbate and aldarate metabolism(ko00053);;Amino sugar and nucleotide sugar metabolism(ko00520);;Inositol phosphate metabolism(ko00562);;Metabolic pathways(ko01100);;Biosynthesis of cofactors(ko01240);;Biosynthesis of nucleotide sugars(ko01250)	--	--	--	--	HMDB0000127	6556-12-03	Organic compounds	Organic oxygen compounds	Organooxygen compounds	Carbohydrates and carbohydrate conjugates
NEG_q123	Digiferruginol	Quinones	Anthraquinones	144660	106492	134061	81710.9	68417.8	74612.2	128404	74913.6	0.583421	-0.777391	0.0318314	1.04376	down	--	--	--	--	--	--	--	24094-45-9	--	--	--	--
NEG_q124	Dihydrobaicalein	Flavonoids	Other	2.02209e+06	1.91824e+06	2.12177e+06	1.5023e+06	1.53169e+06	1.70126e+06	2.0207e+06	1.57842e+06	0.781125	-0.356374	0.00666929	1.06721	down	--	--	LMPK12140610	Polyketides [PK]	Flavonoids [PK12]	Flavanones [PK1214]	--	35683-17-1	--	--	--	--
NEG_q125	Dihydrojasmonic Acid	Lipid	Fatty Acids	2.4413e+06	2.3549e+06	2.56115e+06	1.31173e+06	1.27569e+06	1.43246e+06	2.45245e+06	1.33996e+06	0.546377	-0.872032	0.000177713	1.13348	down	--	--	--	--	--	--	HMDB0033601	3572-64-3	Organic compounds	Lipids and lipid-like molecules	Fatty Acyls	Lineolic acids and derivatives
NEG_q126	Dihydrokaempferol	Flavonoids	Polyphenols	1.87528e+07	1.92783e+07	1.9947e+07	5.17259e+06	5.40151e+06	5.14787e+06	1.9326e+07	5.24066e+06	0.271171	-1.88273	0.000330283	1.14266	down	C00974	Flavonoid biosynthesis(ko00941);;Metabolic pathways(ko01100);;Biosynthesis of secondary metabolites(ko01110)	LMPK12140720	Polyketides [PK]	Flavonoids [PK12]	Flavanones [PK1214]	HMDB0030847	480-20-6	Organic compounds	Phenylpropanoids and polyketides	Flavonoids	Flavans
NEG_q127	Dihydrolipoic Acid	Lipid	Fatty Acyls	345829	380670	352545	149596	120012	113601	359681	127737	0.355138	-1.49355	0.000113967	1.13418	down	C02147	Lipoic acid metabolism(ko00785);;Metabolic pathways(ko01100)	--	--	--	--	HMDB0012210	462-20-4	Organic compounds	Lipids and lipid-like molecules	Fatty Acyls	Fatty acids and conjugates
NEG_q128	Dihydromyricetin	Flavonoids	Polyphenols	1.25877e+07	1.17937e+07	1.30177e+07	1.22547e+06	1.26832e+06	1.16072e+06	1.24664e+07	1.21817e+06	0.0977166	-3.35525	0.000938984	1.14177	down	C02906	Flavonoid biosynthesis(ko00941);;Biosynthesis of secondary metabolites(ko01110)	LMPK12113405	Polyketides [PK]	Flavonoids [PK12]	Flavones and Flavonols [PK1211]	HMDB0030835	27200-12-0	Organic compounds	Phenylpropanoids and polyketides	Flavonoids	Flavans
NEG_q129	Dihydrouracil	Nucleotides	Pyrimidine Nucleosides	76707.6	77398	65659.1	28169.3	33157.6	31914.8	73254.9	31080.6	0.42428	-1.23691	0.00348793	1.12318	down	C00429	Pyrimidine metabolism(ko00240);;beta-Alanine metabolism(ko00410);;Pantothenate and CoA biosynthesis(ko00770);;Metabolic pathways(ko01100)	--	--	--	--	HMDB0000076	504-07-4	Organic compounds	Organoheterocyclic compounds	Diazines	Pyrimidines and pyrimidine derivatives
NEG_q131	Dl-Benzylsuccinic Acid	Organic acid	Carboxylic Acids	5.33119e+07	5.61173e+07	6.78666e+07	2.37556e+07	3.41847e+07	3.39236e+07	5.90986e+07	3.06213e+07	0.518139	-0.948589	0.00847351	1.06401	down	--	--	--	--	--	--	HMDB0012127	884-33-3	Organic compounds	Phenylpropanoids and polyketides	Phenylpropanoic acids	--
NEG_q132	Dl-Glyceric Acid	Ketones, Aldehydes, Acids	Sugar Acids	3.42616e+06	3.63893e+06	3.68992e+06	788089	420184	419210	3.585e+06	542494	0.151323	-2.72429	9.50086e-05	1.13881	down	C00258	Pentose phosphate pathway(ko00030);;Glycine, serine and threonine metabolism(ko00260);;Glycerolipid metabolism(ko00561);;Glyoxylate and dicarboxylate metabolism(ko00630);;Metabolic pathways(ko01100);;Biosynthesis of secondary metabolites(ko01110);;Carbon metabolism(ko01200)	--	--	--	--	HMDB0000139	473-81-4	Organic compounds	Organic oxygen compounds	Organooxygen compounds	Carbohydrates and carbohydrate conjugates
NEG_q133	D-Mannitol	Sugars and alcohols	Sugar Alcohols	191434	228002	215441	101911	95349.3	99219.2	211626	98826.4	0.466986	-1.09855	0.0074467	1.12334	down	C00392	Fructose and mannose metabolism(ko00051);;Metabolic pathways(ko01100);;ABC transporters(ko02010)	--	--	--	--	HMDB0000765	69-65-8	Organic compounds	Organic oxygen compounds	Organooxygen compounds	Carbohydrates and carbohydrate conjugates
NEG_q135	D-Mannose	Sugars and alcohols	Monosaccharides	1.24343e+07	1.41044e+07	1.31145e+07	4.7403e+06	2.79772e+06	4.67432e+06	1.32177e+07	4.07078e+06	0.307979	-1.6991	0.000484186	1.12697	down	C00159	Fructose and mannose metabolism(ko00051);;Galactose metabolism(ko00052);;Amino sugar and nucleotide sugar metabolism(ko00520);;Metabolic pathways(ko01100);;Biosynthesis of nucleotide sugars(ko01250);;ABC transporters(ko02010)	--	--	--	--	HMDB0000169	3458-28-4	Organic compounds	Organic oxygen compounds	Organooxygen compounds	Carbohydrates and carbohydrate conjugates
NEG_q136	D-(+)-Melezitose	Sugars and alcohols	Polysaccharides	271764	193834	194462	0.000315994	0.000315994	98392.6	220020	32797.5	0.149066	-2.74598	0.012375	1.04473	down	C08243	--	--	--	--	--	HMDB0011730	597-12-6	Organic compounds	Organic oxygen compounds	Organooxygen compounds	Carbohydrates and carbohydrate conjugates
NEG_q137	D-Pantothenic Acid (Hemicalcium Salt)	Vitamins	Vitamin B Complex	1.5003e+07	1.40642e+07	1.48153e+07	1.81329e+07	1.80394e+07	1.84828e+07	1.46275e+07	1.82184e+07	1.24549	0.316709	0.00187943	1.12669	up	C12276	--	--	--	--	--	--	137-08-6	--	--	--	--
NEG_q138	D-(-)-Quinic Acid	Organic acid	Carboxylic Acids	2.92932e+07	2.91648e+07	3.08008e+07	5.91751e+06	0.000315994	6.54213e+06	2.97529e+07	4.15321e+06	0.13959	-2.84073	0.00442836	1.12829	down	C00296	Phenylalanine, tyrosine and tryptophan biosynthesis(ko00400);;Metabolic pathways(ko01100)	--	--	--	--	HMDB0003072	77-95-2	Organic compounds	Organic oxygen compounds	Organooxygen compounds	Alcohols and polyols
NEG_q139	D(+)-Raffinose (Pentahydrate)	Sugars and alcohols	Other	1.32372e+06	1.58121e+06	1.9138e+06	0.000315994	0.000315994	0.000315994	1.60625e+06	0.000315994	1.96728e-10	-32.2431	0.0111189	1.11909	down	--	--	--	--	--	--	--	17629-30-0	--	--	--	--
NEG_q140	D-Sorbitol	Sugars and alcohols	Sugar Alcohols	191540	186535	189460	135798	128938	141996	189178	135577	0.716664	-0.480632	0.00191867	1.1313	down	C00794	Fructose and mannose metabolism(ko00051);;Galactose metabolism(ko00052);;Metabolic pathways(ko01100);;ABC transporters(ko02010)	--	--	--	--	HMDB0000247	50-70-4	Organic compounds	Organic oxygen compounds	Organooxygen compounds	Carbohydrates and carbohydrate conjugates
NEG_q141	D-Tagatose	Sugars and alcohols	Monosaccharides	1.77869e+07	1.75968e+07	1.7939e+07	5.13974e+06	5.35431e+06	6.077e+06	1.77743e+07	5.52368e+06	0.310769	-1.68609	0.000143106	1.14272	down	C00795	Galactose metabolism(ko00052);;Metabolic pathways(ko01100)	--	--	--	--	HMDB0003418	87-81-0	Organic compounds	Organic oxygen compounds	Organooxygen compounds	Carbohydrates and carbohydrate conjugates
NEG_q143	(E)-3-Hydroxy-5-Methoxystilbene	Ketones, Aldehydes, Acids	Polyketides	65975.9	51913.6	66168	3.60204e+06	4.1606e+06	4.21924e+06	61352.5	3.99396e+06	65.0986	6.02455	0.00248017	1.13843	up	--	--	--	--	--	--	--	35302-70-6	--	--	--	--
NEG_q146	Eicosapentaenoic Acid	Lipid	Fatty Acyls	32517.3	33690.6	28671.1	0.000315994	0.000315994	0.000315994	31626.3	0.000315994	9.99149e-09	-26.5767	0.00228963	1.13888	down	C06428	Biosynthesis of unsaturated fatty acids(ko01040)	LMFA01030759	Fatty Acyls [FA]	Fatty Acids and Conjugates [FA01]	Unsaturated fatty acids [FA0103]	HMDB0001999	10417-94-4	Organic compounds	Lipids and lipid-like molecules	Fatty Acyls	Fatty acids and conjugates
NEG_q147	Elaidic Acid	Lipid	Fatty Acyls	19060.3	22503.2	22331.8	347566	241900	214816	21298.5	268094	12.5875	3.65392	0.0258108	1.08698	up	C01712	--	LMFA01030073	Fatty Acyls [FA]	Fatty Acids and Conjugates [FA01]	Unsaturated fatty acids [FA0103]	HMDB0000573	112-79-8	Organic compounds	Lipids and lipid-like molecules	Fatty Acyls	Fatty acids and conjugates
NEG_q149	(E)-N-Caffeoylputrescine	Phenylpropanoids	Cinnamic Acids And Derivatives	125919	118646	112001	17236.3	21515.4	17604.9	118856	18785.5	0.158054	-2.66151	0.000586953	1.14	down	--	--	--	--	--	--	HMDB0029876	29554-26-5	Organic compounds	Benzenoids	Phenols	Benzenediols
NEG_q150	(-)-Epiafzelechin	Flavonoids	Other	135465	61976.5	84977.7	0.000315994	0.000315994	0.000315994	94139.8	0.000315994	3.35665e-09	-28.1503	0.0492568	1.03896	down	C12128	Flavonoid biosynthesis(ko00941);;Biosynthesis of secondary metabolites(ko01110)	--	--	--	--	HMDB0030822	24808-04-6	Organic compounds	Phenylpropanoids and polyketides	Flavonoids	Flavans
NEG_q151	(-)-Epicatechin	Flavonoids	Polyphenols	3.60434e+06	3.27521e+06	3.41387e+06	4.74064e+06	5.21949e+06	5.29762e+06	3.43114e+06	5.08592e+06	1.48228	0.567819	0.00319159	1.11255	up	C09727	Flavonoid biosynthesis(ko00941);;Metabolic pathways(ko01100);;Biosynthesis of secondary metabolites(ko01110)	LMPK12020003	Polyketides [PK]	Flavonoids [PK12]	Flavans, Flavanols and Leucoanthocyanidins [PK1202]	HMDB0001871	490-46-0	Organic compounds	Phenylpropanoids and polyketides	Flavonoids	Flavans
NEG_q153	Esculin	Coumarins	Other	0.000315994	0.000315994	204800	5.58563e+06	5.69824e+06	5.75343e+06	68266.6	5.6791e+06	83.19	6.37834	9.35807e-07	1.14359	up	C09264	--	--	--	--	--	HMDB0030820	531-75-9	Organic compounds	Phenylpropanoids and polyketides	Coumarins and derivatives	Coumarin glycosides
NEG_q154	Eugenol	Phenylpropanoids	Other	218238	224386	198899	1.4051e+06	1.34632e+06	1.41554e+06	213841	1.38899e+06	6.49542	2.69942	7.59382e-05	1.14324	up	C10453	Phenylpropanoid biosynthesis(ko00940)	--	--	--	--	HMDB0005809	97-53-0	Organic compounds	Benzenoids	Phenols	Methoxyphenols
NEG_q155	(-)-Fucose	Organic acid	Other	204940	185861	236236	1.12279e+06	1.38673e+06	1.28985e+06	209012	1.26646e+06	6.05925	2.59914	0.00412654	1.13171	up	C01019	Fructose and mannose metabolism(ko00051);;Amino sugar and nucleotide sugar metabolism(ko00520);;Metabolic pathways(ko01100);;Biosynthesis of nucleotide sugars(ko01250)	--	--	--	--	HMDB0000174	2438-80-4	Organic compounds	Organic oxygen compounds	Organooxygen compounds	Carbohydrates and carbohydrate conjugates
NEG_q156	Galactose 1-Phosphate	Sugars and alcohols	Hexosephosphates	591647	505167	554067	38718	35685.9	30132.7	550294	34845.5	0.0633217	-3.98116	0.00215862	1.13869	down	C00446	Galactose metabolism(ko00052);;Amino sugar and nucleotide sugar metabolism(ko00520);;Metabolic pathways(ko01100);;Biosynthesis of nucleotide sugars(ko01250)	--	--	--	--	HMDB0000645	2255-14-3	Organic compounds	Organic oxygen compounds	Organooxygen compounds	Carbohydrates and carbohydrate conjugates
NEG_q157	Gallic Acid	Polyphenols	Other	899775	898746	912842	2.25424e+06	2.52798e+06	2.40691e+06	903788	2.39638e+06	2.65148	1.4068	0.00272955	1.1377	up	C01424	Biosynthesis of various plant secondary metabolites(ko00999)	--	--	--	--	HMDB0005807	149-91-7	Organic compounds	Benzenoids	Benzene and substituted derivatives	Benzoic acids and derivatives
NEG_q158	Gallic Acid (Hydrate)	Polyphenols	Other	626059	643272	723956	1.7832e+06	1.94559e+06	1.77337e+06	664429	1.83406e+06	2.76035	1.46485	0.000299285	1.13742	up	--	--	--	--	--	--	--	5995-86-8	--	--	--	--
NEG_q159	Gallic Aldehyde	Ketones, Aldehydes, Acids	Benzaldehydes	6387.88	4360.28	6272.61	18962.7	20318.8	16744.2	5673.59	18675.2	3.2916	1.71879	0.00106112	1.12408	up	--	--	--	--	--	--	--	13677-79-7	--	--	--	--
NEG_q162	Gluconate (Sodium)	Sugars and alcohols	Other	1.17271e+07	1.289e+07	1.22857e+07	479631	543582	447194	1.23009e+07	490136	0.0398454	-4.64944	0.000748756	1.14225	down	--	--	--	--	--	--	--	527-07-1	--	--	--	--
NEG_q163	Glutaric Acid	Lipid	Fatty Acyls	889604	852474	884295	216778	240831	235048	875457	230886	0.263731	-1.92286	7.44954e-06	1.14307	down	C00489	Fatty acid degradation(ko00071);;Lysine degradation(ko00310);;Metabolic pathways(ko01100)	--	--	--	--	HMDB0000661	110-94-1	Organic compounds	Organic acids and derivatives	Carboxylic acids and derivatives	Dicarboxylic acids and derivatives
NEG_q164	Glycolic Acid	Organic acid	Carboxylic Acids	651075	537352	676463	75720.1	0.000315994	132678	621630	69466	0.111748	-3.16168	0.000694376	1.12005	down	C00160	Glyoxylate and dicarboxylate metabolism(ko00630);;Metabolic pathways(ko01100);;Biosynthesis of secondary metabolites(ko01110);;Carbon metabolism(ko01200)	--	--	--	--	HMDB0000115	79-14-1	Organic compounds	Organic acids and derivatives	Hydroxy acids and derivatives	Alpha hydroxy acids and derivatives
NEG_q165	Glycylglycine	Amino acids	Peptides	6.36732e+06	5.35349e+06	6.18647e+06	1.66387e+07	1.62787e+07	1.2761e+07	5.96909e+06	1.52261e+07	2.55083	1.35097	0.0132062	1.10293	up	C02037	--	--	--	--	--	HMDB0011733	556-50-3	Organic compounds	Organic acids and derivatives	Carboxylic acids and derivatives	Amino acids, peptides, and analogues
NEG_q166	Glycyl-L-Leucine	Amino acids	Peptides	35938	36296.9	37936.5	401431	433642	436358	36723.8	423810	11.5405	3.52863	0.000812502	1.14219	up	C02155	--	--	--	--	--	HMDB0000759	869-19-2	Organic compounds	Organic acids and derivatives	Carboxylic acids and derivatives	Amino acids, peptides, and analogues
NEG_q167	Gossypol	Polyphenols	Other	1.74868e+06	1.63064e+06	1.44994e+06	991141	865133	974684	1.60975e+06	943653	0.586209	-0.770513	0.00757342	1.09981	down	C07667	Sesquiterpenoid and triterpenoid biosynthesis(ko00909);;Biosynthesis of secondary metabolites(ko01110)	LMPR0103330002	Prenol Lipids [PR]	Isoprenoids [PR01]	C15 isoprenoids (sesquiterpenes) [PR0103]	HMDB0040723	303-45-7	Organic compounds	Lipids and lipid-like molecules	Prenol lipids	Sesquiterpenoids
NEG_q168	Gossypol (Acetic Acid)	Polyphenols	Other	2.08265e+06	2.32251e+06	2.22528e+06	1.26661e+06	1.1307e+06	1.51444e+06	2.21015e+06	1.30392e+06	0.589968	-0.761292	0.00446388	1.0983	down	--	--	--	--	--	--	HMDB0040723	12542-36-8	Organic compounds	Lipids and lipid-like molecules	Prenol lipids	Sesquiterpenoids
NEG_q169	Hboa	Alkaloids	Anthranilic Acid Alkaloids	0.000315994	23353.2	22991	213422	256003	113253	15448	194226	12.5728	3.65224	0.0476498	1.0309	up	C15769	Benzoxazinoid biosynthesis(ko00402);;Biosynthesis of various plant secondary metabolites(ko00999);;Metabolic pathways(ko01100);;Biosynthesis of secondary metabolites(ko01110)	--	--	--	--	--	--	--	--	--	--
NEG_q170	H-D-Cis-Hyp-Oh	Amino acids	Other	67762.4	69451.1	84758.5	174781	137124	148446	73990.7	153450	2.07392	1.05236	0.0086018	1.09215	up	C03440	D-Amino acid metabolism(ko00470);;Metabolic pathways(ko01100)	--	--	--	--	HMDB0060460	2584-71-6	Organic compounds	Organic acids and derivatives	Carboxylic acids and derivatives	Amino acids, peptides, and analogues
NEG_q171	Helicid	Ketones, Aldehydes, Acids	Benzaldehydes	14679.8	0.000315994	0.000315994	22348.3	21671.4	27137.1	4893.27	23718.9	4.84725	2.27717	0.0487703	1.00209	up	--	--	--	--	--	--	--	80154-34-3	--	--	--	--
NEG_q172	Hexadecanedioic Acid	Lipid	Fatty Acyls	430880	384131	490148	176603	195002	180872	435053	184159	0.423302	-1.24024	0.0124972	1.11034	down	C08260	--	LMFA01170022	Fatty Acyls [FA]	Fatty Acids and Conjugates [FA01]	Dicarboxylic acids [FA0117]	HMDB0000672	505-54-4	Organic compounds	Lipids and lipid-like molecules	Fatty Acyls	Fatty acids and conjugates
NEG_q173	Homogentisic Acid	Organic acid	Carboxylic Acids	1.92771e+06	1.8112e+06	1.88504e+06	552527	563046	511144	1.87465e+06	542239	0.289248	-1.78962	7.8031e-05	1.14229	down	C00544	Ubiquinone and other terpenoid-quinone biosynthesis(ko00130);;Tyrosine metabolism(ko00350);;Metabolic pathways(ko01100);;Biosynthesis of cofactors(ko01240)	--	--	--	--	HMDB0000130	451-13-8	Organic compounds	Benzenoids	Benzene and substituted derivatives	Phenylacetic acids
NEG_q174	Homovanillyl Alcohol	Polyphenols	Monophenols	121774	93659.8	118385	383569	379068	315129	111273	359255	3.2286	1.69091	0.0033026	1.12355	up	--	--	--	--	--	--	HMDB0038925	2380-78-1	Organic compounds	Benzenoids	Phenols	Methoxyphenols
NEG_q176	(-)-Hydroxycitric Acid Lactone	Organic acid	Carboxylic Acids	92487.8	156169	146778	0.000315994	0.000315994	0.000315994	131812	0.000315994	2.39731e-09	-28.6359	0.0219308	1.09551	down	--	--	--	--	--	--	--	27750-13-6	--	--	--	--
NEG_q178	Hydroxyphenyllactic Acid	Ketones, Aldehydes, Acids	Other	1.31257e+07	1.26041e+07	1.3411e+07	2.13595e+06	2.17189e+06	2.20132e+06	1.30469e+07	2.16972e+06	0.166301	-2.58813	0.000437293	1.14302	down	--	--	--	--	--	--	HMDB0000755	306-23-0	Organic compounds	Phenylpropanoids and polyketides	Phenylpropanoic acids	--
NEG_q179	Hydroxypyruvic Acid	Organic acid	Carboxylic Acids	472492	510903	447375	0.000315994	0.000315994	0.000315994	476924	0.000315994	6.62567e-10	-30.4912	0.00149681	1.14068	down	C00168	Glycine, serine and threonine metabolism(ko00260);;Glyoxylate and dicarboxylate metabolism(ko00630);;Metabolic pathways(ko01100);;Biosynthesis of secondary metabolites(ko01110);;Carbon metabolism(ko01200)	--	--	--	--	HMDB0001352	1113-60-6	Organic compounds	Organic acids and derivatives	Hydroxy acids and derivatives	Beta hydroxy acids and derivatives
NEG_q180	Hydroxytyrosol	Polyphenols	Other	2.41196e+06	2.35546e+06	2.52797e+06	110835	118578	116663	2.4318e+06	115359	0.0474376	-4.39783	0.000468519	1.143	down	--	--	--	--	--	--	HMDB0005784	10597-60-1	Organic compounds	Benzenoids	Phenols	Tyrosols and derivatives
NEG_q181	Hyperoside	Flavonoids	Polyphenols	0.000315994	0.000315994	0.000315994	1.13009e+08	7.10912e+07	1.23764e+08	0.000315994	1.02621e+08	3.24757e+11	38.2406	0.0236495	1.09184	up	C10073	--	LMPK12112041	Polyketides [PK]	Flavonoids [PK12]	Flavones and Flavonols [PK1211]	HMDB0030775	482-36-0	Organic compounds	Phenylpropanoids and polyketides	Flavonoids	Flavonoid glycosides
NEG_q182	Hypotaurine	Ketones, Aldehydes, Acids	Other	3944.72	2954.76	0.000315994	27821.8	29670.5	27590.5	2299.83	28360.9	12.3318	3.62431	0.000237111	1.13796	up	C00519	Taurine and hypotaurine metabolism(ko00430);;Metabolic pathways(ko01100)	--	--	--	--	HMDB0000965	300-84-5	Organic compounds	Organic acids and derivatives	Sulfinic acids and derivatives	Sulfinic acids
NEG_q183	Hypoxanthine	Nucleotides	Purine Nucleosides	228656	201447	214606	24757.5	25852.5	34696.7	214903	28435.6	0.132318	-2.91792	0.000471356	1.13941	down	C00262	Purine metabolism(ko00230);;Metabolic pathways(ko01100);;Nucleotide metabolism(ko01232)	--	--	--	--	HMDB0000157	68-94-0	Organic compounds	Organoheterocyclic compounds	Imidazopyrimidines	Purines and purine derivatives
NEG_q184	I-Inositol	Organic acid	Other	53918	42710.8	48687.8	21428.8	0.000315994	15619.8	48438.9	12349.5	0.254951	-1.97171	0.0155993	1.06322	down	C00137	Galactose metabolism(ko00052);;Ascorbate and aldarate metabolism(ko00053);;Inositol phosphate metabolism(ko00562);;Metabolic pathways(ko01100);;Biosynthesis of secondary metabolites(ko01110);;Biosynthesis of nucleotide sugars(ko01250);;ABC transporters(ko02010);;Phosphatidylinositol signaling system(ko04070)	--	--	--	--	HMDB0000211	87-89-8	Organic compounds	Organic oxygen compounds	Organooxygen compounds	Alcohols and polyols
NEG_q185	Incensole	Terpenoids	Diterpenoids	795546	929501	771292	9.748e+06	1.04597e+07	1.07353e+07	832113	1.03143e+07	12.3953	3.63172	0.000722912	1.14185	up	--	--	--	--	--	--	--	22419-74-5	--	--	--	--
NEG_q186	Inulin	Sugars and alcohols	Polysaccharides	1.16946e+06	1.11595e+06	1.14524e+06	209407	243162	0.000315994	1.14355e+06	150856	0.131919	-2.92228	0.00444011	1.13039	down	C03323	Starch and sucrose metabolism(ko00500)	--	--	--	--	HMDB0014776	9005-80-5	Organic compounds	Organic Polymers	Polysaccharides	--
NEG_q187	Iriflophenone 3-C-Glucoside	Others	Other	218117	238383	223142	127489	73582.8	103349	226548	101474	0.447913	-1.15871	0.00800658	1.10521	down	--	--	--	--	--	--	--	104669-02-5	--	--	--	--
NEG_q188	Isoammodendrine	Alkaloids	Other	64962.1	44471.7	83929.4	7813.44	0.000315994	0.000315994	64454.4	2604.48	0.0404081	-4.62921	0.0272994	1.07024	down	--	--	--	--	--	--	--	494-15-5	--	--	--	--
NEG_q189	Isoastilbin	Flavonoids	Flavonols	1.31349e+06	1.05595e+06	954612	603749	587869	661940	1.10802e+06	617852	0.557619	-0.842649	0.0393788	1.04508	down	--	--	--	--	--	--	HMDB0033850	54081-48-0	Organic compounds	Phenylpropanoids and polyketides	Flavonoids	Flavonoid glycosides
NEG_q190	Isocytosine	Nucleotides	Pyrimidine Nucleosides	5234.48	0.000315994	13115.4	50333	55322.2	42229.6	6116.63	49294.9	8.05916	3.01063	0.0013198	1.10997	up	--	--	--	--	--	--	--	108-53-2	--	--	--	--
NEG_q192	Isoliquiritin	Flavonoids	Polyphenols	598281	651928	642171	0.000315994	0.000315994	0.000315994	630793	0.000315994	5.00947e-10	-30.8946	0.000683375	1.14254	down	C16978	--	LMPK12120021	Polyketides [PK]	Flavonoids [PK12]	Chalcones and dihydrochalcones [PK1212]	HMDB0037318	5041-81-6	Organic compounds	Phenylpropanoids and polyketides	Flavonoids	Flavonoid glycosides
NEG_q194	Isoquercitrin	Flavonoids	Flavonols	5.15891e+07	4.75404e+07	4.43653e+07	1.51633e+08	2.2257e+08	2.18425e+08	4.78316e+07	1.97543e+08	4.12996	2.04613	0.0220238	1.09334	up	C05623	Flavone and flavonol biosynthesis(ko00944);;Metabolic pathways(ko01100);;Biosynthesis of secondary metabolites(ko01110)	LMPK12112086	Polyketides [PK]	Flavonoids [PK12]	Flavones and Flavonols [PK1211]	HMDB0037362	21637-25-2	Organic compounds	Phenylpropanoids and polyketides	Flavonoids	Flavonoid glycosides
NEG_q195	Isorhamnetin	Flavonoids	Polyphenols	1.01916e+06	999342	903770	327037	348437	347033	974092	340836	0.349901	-1.51498	0.00235166	1.13665	down	C10084	--	LMPK12110002	Polyketides [PK]	Flavonoids [PK12]	Flavones and Flavonols [PK1211]	HMDB0002655	480-19-3	Organic compounds	Phenylpropanoids and polyketides	Flavonoids	Flavones
NEG_q196	Itaconic Acid	Organic acid	Carboxylic Acids	63436.9	58411.5	92776.5	0.000315994	20955.1	18073.9	71541.6	13009.7	0.181848	-2.4592	0.0149192	1.05132	down	C00490	C5-Branched dibasic acid metabolism(ko00660);;Metabolic pathways(ko01100)	LMFA01170063	Fatty Acyls [FA]	Fatty Acids and Conjugates [FA01]	Dicarboxylic acids [FA0117]	HMDB0002092	97-65-4	Organic compounds	Lipids and lipid-like molecules	Fatty Acyls	Fatty acids and conjugates
NEG_q197	Ivangustin	Terpenoids	Sesquiterpenes	80653.1	94459.3	157595	0.000315994	13156.9	6818.84	110903	6658.58	0.0600399	-4.05794	0.0448256	1.03934	down	--	--	--	--	--	--	--	14164-59-1	--	--	--	--
NEG_q198	(±)-Jasmonic Acid	Lipid	Fatty Acids	178016	193524	174434	468860	534269	437791	181992	480307	2.63917	1.40008	0.00704032	1.12301	up	--	--	--	--	--	--	--	77026-92-7	--	--	--	--
NEG_q199	Juglanin	Sugars and alcohols	Glycosides	3.71083e+06	3.40217e+06	2.38587e+06	1.09101e+06	1.09355e+06	1.13768e+06	3.16629e+06	1.10741e+06	0.349752	-1.5156	0.0356123	1.06622	down	--	--	LMPK12111839	Polyketides [PK]	Flavonoids [PK12]	Flavones and Flavonols [PK1211]	HMDB0029502	5041-67-8	Organic compounds	Phenylpropanoids and polyketides	Flavonoids	Flavonoid glycosides
NEG_q200	Kaempferol	Flavonoids	Polyphenols	1.22945e+08	1.18021e+08	1.32189e+08	7.30334e+07	7.48239e+07	7.91963e+07	1.24385e+08	7.56845e+07	0.60847	-0.716741	0.00252927	1.12473	down	C05903	Flavonoid biosynthesis(ko00941);;Flavone and flavonol biosynthesis(ko00944);;Metabolic pathways(ko01100);;Biosynthesis of secondary metabolites(ko01110)	LMPK12110003	Polyketides [PK]	Flavonoids [PK12]	Flavones and Flavonols [PK1211]	HMDB0005801	520-18-3	Organic compounds	Phenylpropanoids and polyketides	Flavonoids	Flavones
NEG_q201	Kaempferol-3-O-Galactoside	Flavonoids	Hydroxyflavone	6.14284e+08	5.952e+08	6.10077e+08	4.41934e+08	4.57676e+08	4.7549e+08	6.0652e+08	4.58367e+08	0.755732	-0.404054	0.000615885	1.13102	down	C12626	Flavone and flavonol biosynthesis(ko00944);;Biosynthesis of secondary metabolites(ko01110)	--	--	--	--	HMDB0030864	23627-87-4	Organic compounds	Organoheterocyclic compounds	Pyrans	Pyranones and derivatives
NEG_q202	Kifunensine	Alkaloids	Piperidine Alkaloids	107809	169494	161441	1.97352e+06	2.13733e+06	2.00655e+06	146248	2.03913e+06	13.943	3.80147	0.000153004	1.14227	up	--	--	--	--	--	--	HMDB0253800	109944-15-2	Organic compounds	Organic acids and derivatives	Carboxylic acids and derivatives	Amino acids, peptides, and analogues
NEG_q203	Kirenol	Terpenoids	Diterpenoids	3.55936e+07	3.46173e+07	4.21265e+07	0.000315994	0.000315994	0.000315994	3.74458e+07	0.000315994	8.43871e-12	-36.7861	0.00393947	1.13515	down	--	--	--	--	--	--	HMDB0253803	52659-56-0	Organic compounds	Lipids and lipid-like molecules	Prenol lipids	Diterpenoids
NEG_q204	Koaburaside Monomethyl Ether	Sugars and alcohols	Glycosides	2.39064e+06	2.19604e+06	2.43947e+06	92332.3	93214.1	0.000315994	2.34205e+06	61848.8	0.026408	-5.24288	0.000217648	1.14126	down	--	--	--	--	--	--	HMDB0041189	41514-64-1	Organic compounds	Organic oxygen compounds	Organooxygen compounds	Carbohydrates and carbohydrate conjugates
NEG_q207	Lapachol	Quinones	Naphthoquinones	360244	317706	378109	5.27486e+06	6.05856e+06	5.93974e+06	352019	5.75772e+06	16.3563	4.03177	0.00193493	1.13946	up	C10366	--	--	--	--	--	HMDB0253978	84-79-7	Organic compounds	Benzenoids	Naphthalenes	Naphthoquinones
NEG_q208	L-Arabinitol	Sugars and alcohols	Sugar Alcohols	91458.2	57283.9	61811.9	161967	176737	132171	70184.7	156958	2.23636	1.16115	0.00760923	1.0658	up	C00532	Pentose and glucuronate interconversions(ko00040);;Metabolic pathways(ko01100)	--	--	--	--	HMDB0001851	7643-75-6	Organic compounds	Organic oxygen compounds	Organooxygen compounds	Carbohydrates and carbohydrate conjugates
NEG_q210	L-Aspartic Acid	Amino acids	Other	2.05396e+06	2.07876e+06	2.06191e+06	1.03074e+06	905487	922465	2.06487e+06	952899	0.46148	-1.11566	0.000889324	1.14117	down	C00049	Arginine biosynthesis(ko00220);;Alanine, aspartate and glutamate metabolism(ko00250);;Glycine, serine and threonine metabolism(ko00260);;Monobactam biosynthesis(ko00261);;Cysteine and methionine metabolism(ko00270);;Lysine biosynthesis(ko00300);;Histidine metabolism(ko00340);;beta-Alanine metabolism(ko00410);;Cyanoamino acid metabolism(ko00460);;D-Amino acid metabolism(ko00470);;Carbon fixation i…	--	--	--	--	HMDB0000191	56-84-8	Organic compounds	Organic acids and derivatives	Carboxylic acids and derivatives	Amino acids, peptides, and analogues
NEG_q211	Leucoside	Flavonoids	Flavonols	1.12946e+06	930907	993038	500134	508123	445240	1.0178e+06	484499	0.476025	-1.07089	0.00686217	1.11449	down	--	--	LMPK12111729	Polyketides [PK]	Flavonoids [PK12]	Flavones and Flavonols [PK1211]	--	27661-51-4	--	--	--	--
NEG_q212	L-Glucose	Sugars and alcohols	Monosaccharides	621246	551415	621727	920062	911391	869217	598129	900224	1.50506	0.589826	0.000840236	1.12473	up	--	--	--	--	--	--	HMDB0003345	921-60-8	Organic compounds	Organic oxygen compounds	Organooxygen compounds	Carbohydrates and carbohydrate conjugates
NEG_q213	L-Glutamic Acid	Amino acids	Other	1.03137e+07	1.01268e+07	1.00041e+07	5.89171e+06	6.31145e+06	6.29448e+06	1.01482e+07	6.16588e+06	0.607584	-0.718844	5.55229e-05	1.14023	down	C00025	Arginine biosynthesis(ko00220);;Alanine, aspartate and glutamate metabolism(ko00250);;Arginine and proline metabolism(ko00330);;Carbapenem biosynthesis(ko00332);;Histidine metabolism(ko00340);;Taurine and hypotaurine metabolism(ko00430);;D-Amino acid metabolism(ko00470);;Glutathione metabolism(ko00480);;Neomycin, kanamycin and gentamicin biosynthesis(ko00524);;Glyoxylate and dicarboxylate metabol…	--	--	--	--	HMDB0000148	56-86-0	Organic compounds	Organic acids and derivatives	Carboxylic acids and derivatives	Amino acids, peptides, and analogues
NEG_q214	L-Glutamic Acid (Monosodium Salt)	Amino acids	Other	7.59504e+06	7.2741e+06	7.3737e+06	3.83325e+06	4.04755e+06	3.90109e+06	7.41428e+06	3.9273e+06	0.529693	-0.91677	2.32054e-05	1.14166	down	--	--	--	--	--	--	--	142-47-2	--	--	--	--
NEG_q215	L-Methionine Sulfoxide	Amino acids	Other	327696	333304	301091	490272	498787	485973	320697	491677	1.53315	0.616502	0.00121133	1.13537	up	C02989	Cysteine and methionine metabolism(ko00270);;Metabolic pathways(ko01100)	--	--	--	--	HMDB0002005	3226-65-1	Organic compounds	Organic acids and derivatives	Carboxylic acids and derivatives	Amino acids, peptides, and analogues
NEG_q216	L-Ornithine (Hydrochloride)	Amino acids	Other	0.000315994	0.000315994	5.76577e+06	1.10721e+07	1.25214e+07	1.07041e+07	1.92192e+06	1.14325e+07	5.94848	2.57252	0.0305175	1.05457	up	--	--	--	--	--	--	HMDB0000214	3184-13-2	Organic compounds	Organic acids and derivatives	Carboxylic acids and derivatives	Amino acids, peptides, and analogues
NEG_q217	L-Serine	Amino acids	Other	467899	492934	543814	93372	99707.2	165538	501549	119539	0.23834	-2.06891	0.000287675	1.12826	down	C00065	Glycine, serine and threonine metabolism(ko00260);;Monobactam biosynthesis(ko00261);;Cysteine and methionine metabolism(ko00270);;Cyanoamino acid metabolism(ko00460);;D-Amino acid metabolism(ko00470);;Glycerophospholipid metabolism(ko00564);;Sphingolipid metabolism(ko00600);;Glyoxylate and dicarboxylate metabolism(ko00630);;Sulfur metabolism(ko00920);;Aminoacyl-tRNA biosynthesis(ko00970);;Metabol…	--	--	--	--	HMDB0000187	56-45-1	Organic compounds	Organic acids and derivatives	Carboxylic acids and derivatives	Amino acids, peptides, and analogues
NEG_q218	L-Threonine	Amino acids	Other	832880	999360	743946	381533	444273	455387	858729	427064	0.497321	-1.00775	0.0211527	1.07549	down	C00188	Glycine, serine and threonine metabolism(ko00260);;Monobactam biosynthesis(ko00261);;Valine, leucine and isoleucine biosynthesis(ko00290);;D-Amino acid metabolism(ko00470);;Porphyrin metabolism(ko00860);;Aminoacyl-tRNA biosynthesis(ko00970);;Metabolic pathways(ko01100);;Biosynthesis of secondary metabolites(ko01110);;Biosynthesis of amino acids(ko01230);;ABC transporters(ko02010)	--	--	--	--	HMDB0000167	72-19-5	Organic compounds	Organic acids and derivatives	Carboxylic acids and derivatives	Amino acids, peptides, and analogues
NEG_q219	L-Tyrosine	Amino acids	Other	3.41472e+06	3.21441e+06	3.41221e+06	1.28677e+06	1.32111e+06	1.29232e+06	3.34711e+06	1.30006e+06	0.388414	-1.36433	0.000811141	1.14164	down	C00082	Ubiquinone and other terpenoid-quinone biosynthesis(ko00130);;Monobactam biosynthesis(ko00261);;Tyrosine metabolism(ko00350);;Phenylalanine metabolism(ko00360);;Phenylalanine, tyrosine and tryptophan biosynthesis(ko00400);;Cyanoamino acid metabolism(ko00460);;Thiamine metabolism(ko00730);;Phenylpropanoid biosynthesis(ko00940);;Isoquinoline alkaloid biosynthesis(ko00950);;Betalain biosynthesis(ko0…	--	--	--	--	HMDB0000158	60-18-4	Organic compounds	Organic acids and derivatives	Carboxylic acids and derivatives	Amino acids, peptides, and analogues
NEG_q220	L-Xylose	Sugars and alcohols	Monosaccharides	1.45641e+06	1.48376e+06	1.28533e+06	0.000315994	0.000315994	0.000315994	1.4085e+06	0.000315994	2.24348e-10	-32.0535	0.00193756	1.13968	down	C01510	--	--	--	--	--	--	609-06-3	--	--	--	--
NEG_q221	Magnolioside	Coumarins	Other	424354	304750	319530	4.54339e+06	3.37621e+06	3.91676e+06	349544	3.94545e+06	11.2874	3.49664	0.00806866	1.12425	up	--	--	--	--	--	--	--	20186-29-2	--	--	--	--
NEG_q222	Maltose	Sugars and alcohols	Disaccharides	2.86517e+06	2.59098e+06	3.13663e+06	2.25888e+06	2.27613e+06	2.12951e+06	2.86426e+06	2.22151e+06	0.775597	-0.366621	0.045755	1.01889	down	C00208	Starch and sucrose metabolism(ko00500);;Metabolic pathways(ko01100);;Biosynthesis of secondary metabolites(ko01110);;ABC transporters(ko02010)	--	--	--	--	HMDB0000163	69-79-4	Organic compounds	Organic oxygen compounds	Organooxygen compounds	Carbohydrates and carbohydrate conjugates
NEG_q223	Mannitol	Others	Other	162765	138334	138220	94383.9	71193	100948	146440	88841.5	0.606677	-0.721	0.00930778	1.05384	down	C00392	Fructose and mannose metabolism(ko00051);;Metabolic pathways(ko01100);;ABC transporters(ko02010)	--	--	--	--	HMDB0000765	87-78-5	Organic compounds	Organic oxygen compounds	Organooxygen compounds	Carbohydrates and carbohydrate conjugates
NEG_q225	Meglutol	Organic acid	Carboxylic Acids	1.2903e+07	1.23136e+07	1.31651e+07	1.50302e+07	1.6574e+07	1.71024e+07	1.27939e+07	1.62356e+07	1.26901	0.343702	0.0194837	1.06604	up	C03761	--	--	--	--	--	HMDB0000355	503-49-1	Organic compounds	Lipids and lipid-like molecules	Fatty Acyls	Fatty acids and conjugates
NEG_q229	Methyl 4-Hydroxyphenylacetate	Polyphenols	Monophenols	6.9871e+06	6.48178e+06	7.21855e+06	3.65462e+06	4.0101e+06	3.81519e+06	6.89581e+06	3.82664e+06	0.554923	-0.849642	0.00133338	1.1303	down	--	--	--	--	--	--	--	14199-15-6	--	--	--	--
NEG_q231	Methylmalonic Acid	Organic acid	Carboxylic Acids	8.33446e+07	8.15135e+07	7.98709e+07	3.59607e+07	3.63481e+07	3.60677e+07	8.15763e+07	3.61255e+07	0.442843	-1.17513	0.000417566	1.14297	down	C02170	Pyrimidine metabolism(ko00240);;Valine, leucine and isoleucine degradation(ko00280);;Propanoate metabolism(ko00640);;Metabolic pathways(ko01100)	LMFA01170118	Fatty Acyls [FA]	Fatty Acids and Conjugates [FA01]	Dicarboxylic acids [FA0117]	HMDB0000202	516-05-2	Organic compounds	Organic acids and derivatives	Carboxylic acids and derivatives	Dicarboxylic acids and derivatives
NEG_q233	Mevalonic Acid (Lithium Salt)	Ketones, Aldehydes, Acids	Other	340883	305626	282083	134257	174531	150218	309530	153002	0.494303	-1.01653	0.00264241	1.10601	down	--	--	--	--	--	--	--	--	--	--	--	--
NEG_q234	Morin	Flavonoids	Polyphenols	1.30857e+08	1.21955e+08	1.26634e+08	1.41552e+08	1.47388e+08	1.57056e+08	1.26482e+08	1.48666e+08	1.17539	0.233136	0.0211363	1.03594	up	C10105	--	LMPK12112517	Polyketides [PK]	Flavonoids [PK12]	Flavones and Flavonols [PK1211]	HMDB0030796	480-16-0	Organic compounds	Phenylpropanoids and polyketides	Flavonoids	Flavones
NEG_q236	Myristoleic Acid	Lipid	Fatty Acyls	4.78486e+07	4.72627e+07	2.87306e+07	1.42599e+07	8.49417e+06	1.18379e+07	4.12806e+07	1.15307e+07	0.279324	-1.83999	0.0345015	1.04847	down	C08322	--	LMFA01030051	Fatty Acyls [FA]	Fatty Acids and Conjugates [FA01]	Unsaturated fatty acids [FA0103]	HMDB0002000	544-64-9	Organic compounds	Lipids and lipid-like molecules	Fatty Acyls	Fatty acids and conjugates
NEG_q237	N-Acetyl-L-Glutamic Acid	Amino acids	Other	147680	154109	152471	346769	330266	321291	151420	332775	2.1977	1.13599	0.000933783	1.13998	up	C00624	Arginine biosynthesis(ko00220);;Metabolic pathways(ko01100);;Biosynthesis of secondary metabolites(ko01110);;2-Oxocarboxylic acid metabolism(ko01210);;Biosynthesis of amino acids(ko01230)	--	--	--	--	HMDB0001138	1188-37-0	Organic compounds	Organic acids and derivatives	Carboxylic acids and derivatives	Amino acids, peptides, and analogues
NEG_q238	Narcissin	Flavonoids	Flavonols	283045	267721	334537	76124.9	74426.5	75618.4	295101	75389.9	0.255471	-1.96877	0.00832268	1.12522	down	--	--	LMPK12110586	Polyketides [PK]	Flavonoids [PK12]	Flavones and Flavonols [PK1211]	HMDB0037746	604-80-8	Organic compounds	Phenylpropanoids and polyketides	Flavonoids	Flavonoid glycosides
NEG_q239	(±)-Naringenin	Flavonoids	Flavonones	2.88599e+06	2.88958e+06	2.35445e+06	1.77649e+06	1.94256e+06	1.80892e+06	2.71001e+06	1.84266e+06	0.679945	-0.55651	0.0315895	1.05242	down	--	--	--	--	--	--	HMDB0242579	67604-48-2	Organic compounds	Phenylpropanoids and polyketides	Flavonoids	Flavans
NEG_q243	N-((-)-Jasmonoyl)-S-Isoleucine	Amino acids	Dipeptide	1.13953e+06	950186	1.09587e+06	2.41186e+06	2.63614e+06	2.49455e+06	1.06186e+06	2.51418e+06	2.36772	1.2435	8.52202e-05	1.13599	up	C18699	Plant hormone signal transduction(ko04075)	--	--	--	--	--	120330-92-9	--	--	--	--
NEG_q244	N-Oleoyl Glycine	Lipid	Fatty Acyls	15090.4	13206.4	15156.4	1953.38	2315.62	1205.74	14484.4	1824.92	0.125992	-2.9886	0.000415056	1.13682	down	--	--	LMFA08020082	Fatty Acyls [FA]	Fatty amides [FA08]	N-acyl amines [FA0802]	HMDB0013631	2601-90-3	Organic compounds	Organic acids and derivatives	Carboxylic acids and derivatives	Amino acids, peptides, and analogues
NEG_q245	Nudifloramide	Alkaloids	Pyridine Alkaloids	125664	125613	135323	0.000315994	13521.3	13940.4	128867	9153.91	0.0710338	-3.81535	6.42673e-05	1.13912	down	C05842	Nicotinate and nicotinamide metabolism(ko00760);;Metabolic pathways(ko01100)	--	--	--	--	HMDB0004193	701-44-0	Organic compounds	Organoheterocyclic compounds	Pyridines and derivatives	Pyridinecarboxylic acids and derivatives
NEG_q246	Octadecanedioic Acid	Organic acid	Carboxylic Acids	678079	610761	644488	134058	150643	137788	644443	140830	0.218529	-2.1941	0.000808098	1.14048	down	--	--	LMFA01170029	Fatty Acyls [FA]	Fatty Acids and Conjugates [FA01]	Dicarboxylic acids [FA0117]	HMDB0000782	871-70-5	Organic compounds	Lipids and lipid-like molecules	Fatty Acyls	Fatty acids and conjugates
NEG_q248	Olivetol	Polyphenols	Other	888527	719814	880803	1.15233e+06	1.187e+06	1.15396e+06	829715	1.16443e+06	1.40341	0.488936	0.0222394	1.08469	up	--	--	LMPK15030008	Polyketides [PK]	Phenolic lipids [PK15]	Alkyl resorcinols and derivatives [PK1503]	--	500-66-3	--	--	--	--
NEG_q249	Oroselol	Coumarins	Other	1.20077e+07	9.10632e+06	8.81793e+06	4.35371e+07	4.21741e+07	3.72728e+07	9.97731e+06	4.09946e+07	4.10879	2.03871	0.000656403	1.13317	up	--	--	--	--	--	--	--	1891-25-4	--	--	--	--
NEG_q250	Oxohydrastinine	Alkaloids	Isoquinoline Alkaloids	1.22649e+06	1.14478e+06	1.22101e+06	675199	716969	733054	1.19743e+06	708407	0.591608	-0.757286	0.000260477	1.13471	down	--	--	--	--	--	--	--	552-29-4	--	--	--	--
NEG_q252	Papain	Others	Other	1.24256e+07	1.18122e+07	1.23171e+07	1.90818e+06	1.49835e+06	1.63091e+06	1.2185e+07	1.67915e+06	0.137805	-2.8593	6.72151e-06	1.14306	down	--	--	--	--	--	--	--	9001-73-4	--	--	--	--
NEG_q253	Patchouli Alcohol	Terpenoids	Sesquiterpenes	110834	110746	124496	138184	148262	133096	115359	139847	1.21228	0.277724	0.0185275	1.01451	up	C09705	--	--	--	--	--	HMDB0303114	5986-55-0	Organic compounds	Organic oxygen compounds	Organooxygen compounds	Alcohols and polyols
NEG_q254	P-Coumaroyl Quinic Acid	Organic acid	Carboxylic Acids	1.03747e+08	1.01689e+08	1.03281e+08	3.64348e+07	3.98643e+07	4.01691e+07	1.02906e+08	3.88228e+07	0.377265	-1.40635	1.99753e-05	1.14308	down	C12208	Phenylpropanoid biosynthesis(ko00940);;Flavonoid biosynthesis(ko00941);;Stilbenoid, diarylheptanoid and gingerol biosynthesis(ko00945);;Biosynthesis of secondary metabolites(ko01110)	--	--	--	--	HMDB0029681	--	Organic compounds	Organic oxygen compounds	Organooxygen compounds	Alcohols and polyols
NEG_q255	Perseitol	Sugars and alcohols	Sugar Alcohols	43906.1	39291.1	19200.5	5093.16	0.000315994	0.000315994	34132.6	1697.72	0.049739	-4.32948	0.0447601	1.03174	down	C08255	--	--	--	--	--	HMDB0033750	527-06-0	Organic compounds	Organic oxygen compounds	Organooxygen compounds	Carbohydrates and carbohydrate conjugates
NEG_q256	Pheophorbide A	Others	Other	463310	494974	461434	798925	894404	885722	473240	859684	1.81659	0.861235	0.00286427	1.1284	up	C18021	Porphyrin metabolism(ko00860);;Biosynthesis of secondary metabolites(ko01110)	--	--	--	--	HMDB0256449	15664-29-6	--	--	--	--
NEG_q257	Phloracetophenone	Ketones, Aldehydes, Acids	Acetophenones	1.93706e+06	1.76218e+06	2.32337e+06	1.00428e+06	670789	1.00692e+06	2.00753e+06	893996	0.445321	-1.16708	0.0074556	1.07683	down	C21895	--	--	--	--	--	HMDB0029644	480-66-0	Organic compounds	Organic oxygen compounds	Organooxygen compounds	Carbonyl compounds
NEG_q258	Phloretin	Flavonoids	Polyphenols	1.9205e+07	1.85364e+07	1.71503e+07	7.96656e+06	8.03858e+06	8.23528e+06	1.82972e+07	8.08014e+06	0.441604	-1.17917	0.00304903	1.13601	down	C00774	Flavonoid biosynthesis(ko00941);;Biosynthesis of secondary metabolites(ko01110)	LMPK12120525	Polyketides [PK]	Flavonoids [PK12]	Chalcones and dihydrochalcones [PK1212]	HMDB0003306	60-82-2	Organic compounds	Phenylpropanoids and polyketides	Linear 1,3-diarylpropanoids	Chalcones and dihydrochalcones
NEG_q259	Phlorizin	Flavonoids	Polyphenols	2.34165e+06	2.39522e+06	2.29311e+06	2.63346e+06	2.90268e+06	2.66482e+06	2.34333e+06	2.73365e+06	1.16657	0.222271	0.0331364	1.03901	up	C01604	Flavonoid biosynthesis(ko00941);;Biosynthesis of secondary metabolites(ko01110)	--	--	--	--	HMDB0036634	60-81-1	Organic compounds	Phenylpropanoids and polyketides	Flavonoids	Flavonoid glycosides
NEG_q260	Phlorizin Dihydrate	Polyphenols	Other	3.03779e+06	2.66993e+06	3.21805e+06	3.82396e+06	4.16592e+06	3.60956e+06	2.97526e+06	3.86648e+06	1.29954	0.378006	0.017565	1.01792	up	--	--	--	--	--	--	--	7061-54-3	--	--	--	--
NEG_q261	Phosphonoacetic Acid	Organic acid	Carboxylic Acids	56765.6	63072.6	50221.1	0.000315994	0.000315994	4079.7	56686.5	1359.9	0.0239899	-5.38143	0.00183984	1.1326	down	C05682	Phosphonate and phosphinate metabolism(ko00440);;Metabolic pathways(ko01100)	--	--	--	--	HMDB0004110	4408-78-0	Organic compounds	Organic acids and derivatives	Organic phosphonic acids and derivatives	Organic phosphonic acids
NEG_q262	Phthalic Acid	Organic acid	Carboxylic Acids	9.30762e+06	9.62752e+06	9.42335e+06	1.10363e+07	1.07394e+07	1.1221e+07	9.45283e+06	1.09989e+07	1.16355	0.218539	0.00146543	1.11784	up	C01606	Metabolic pathways(ko01100);;ABC transporters(ko02010)	--	--	--	--	HMDB0002107	88-99-3	Organic compounds	Benzenoids	Benzene and substituted derivatives	Benzoic acids and derivatives
NEG_q265	Piceatannol 3'-O-Glucoside	Polyphenols	Other	1.43607e+06	1.95835e+06	3.2392e+06	5.32781e+06	6.00576e+06	5.30371e+06	2.21121e+06	5.54576e+06	2.50803	1.32655	0.0138603	1.07996	up	--	--	--	--	--	--	--	94356-26-0	--	--	--	--
NEG_q266	Pimelic Acid	Organic acid	Carboxylic Acids	84637.4	44685.5	66253.2	0.000315994	0.000315994	0.000315994	65192	0.000315994	4.84713e-09	-27.6202	0.029961	1.07844	down	C02656	Biotin metabolism(ko00780);;Metabolic pathways(ko01100);;Biosynthesis of cofactors(ko01240)	LMFA01170051	Fatty Acyls [FA]	Fatty Acids and Conjugates [FA01]	Dicarboxylic acids [FA0117]	HMDB0000857	111-16-0	Organic compounds	Lipids and lipid-like molecules	Fatty Acyls	Fatty acids and conjugates
NEG_q267	Pinobanksin 3-Acetate	Organic acid	Other	1.11833e+06	1.06967e+06	1.06559e+06	745921	726337	758410	1.08453e+06	743556	0.685603	-0.544555	0.000319522	1.1368	down	C16418	Flavonoid biosynthesis(ko00941)	--	--	--	--	--	52117-69-8	--	--	--	--
NEG_q269	Plantagoside	Flavonoids	Glycosides	739984	660766	834899	3.19813e+06	3.37794e+06	3.37333e+06	745216	3.31647e+06	4.45034	2.15392	6.34421e-06	1.14202	up	C17531	--	LMPK12140454	Polyketides [PK]	Flavonoids [PK12]	Flavanones [PK1214]	--	78708-33-5	--	--	--	--
NEG_q272	Pratensein	Flavonoids	Isoflavones	218851	239199	229081	0.000315994	89777.6	67593.4	229044	52457	0.229026	-2.12642	0.0187835	1.09186	down	C10520	Isoflavonoid biosynthesis(ko00943)	LMPK12050265	Polyketides [PK]	Flavonoids [PK12]	Isoflavonoids [PK1205]	HMDB0030617	2284-31-3	Organic compounds	Phenylpropanoids and polyketides	Isoflavonoids	O-methylated isoflavonoids
NEG_q274	Procurcumenol	Terpenoids	Sesquiterpenes	846008	1.01816e+06	795100	0.000315994	0.000315994	0.000315994	886424	0.000315994	3.56482e-10	-31.3855	0.00574684	1.13106	down	--	--	--	--	--	--	HMDB0036427	21698-40-8	Organic compounds	Lipids and lipid-like molecules	Prenol lipids	Sesquiterpenoids
NEG_q275	Protocatechuic Acid	Organic acid	Other	9.70778e+06	9.44933e+06	1.02202e+07	1.40821e+07	1.3746e+07	1.4755e+07	9.79244e+06	1.41944e+07	1.44953	0.535582	0.000428305	1.12801	up	C00230	Metabolic pathways(ko01100);;Biosynthesis of secondary metabolites(ko01110)	--	--	--	--	HMDB0001856	99-50-3	Organic compounds	Benzenoids	Benzene and substituted derivatives	Benzoic acids and derivatives
NEG_q276	Prunasin	Polyphenols	Other	201882	196809	204192	20100.8	12491.7	53237.9	200961	28610.1	0.142367	-2.81232	0.00425077	1.13186	down	C00844	Cyanoamino acid metabolism(ko00460);;Metabolic pathways(ko01100);;Biosynthesis of secondary metabolites(ko01110)	--	--	--	--	HMDB0034934	99-18-3	Organic compounds	Organic oxygen compounds	Organooxygen compounds	Carbohydrates and carbohydrate conjugates
NEG_q278	Pterostilbene	Polyphenols	Monophenols	0.000315994	0.000315994	0.000315994	367231	379295	387103	0.000315994	377876	1.19583e+09	30.1554	0.000233909	1.14357	up	C10287	Stilbenoid, diarylheptanoid and gingerol biosynthesis(ko00945);;Biosynthesis of secondary metabolites(ko01110)	LMPK13090015	Polyketides [PK]	Aromatic polyketides [PK13]	Diphenyl ethers, biphenyls, dibenzyls and stilbenes [PK1309]	HMDB0130987	537-42-8	--	--	--	--
NEG_q280	Pyrocatechuic Acid	Polyphenols	Other	3.58223e+06	3.3602e+06	3.61823e+06	3.18856e+06	3.22801e+06	3.03894e+06	3.52022e+06	3.15184e+06	0.895352	-0.159474	0.024523	1.00752	down	C00196	Biosynthesis of secondary metabolites(ko01110)	--	--	--	--	HMDB0000397	303-38-8	Organic compounds	Benzenoids	Benzene and substituted derivatives	Benzoic acids and derivatives
NEG_q281	Pyrogallol	Polyphenols	Phenols	42821.6	41905.9	43714.7	94069.8	94716.2	89158.4	42814.1	92648.1	2.16396	1.11368	0.000540279	1.14102	up	C01108	--	--	--	--	--	HMDB0013674	87-66-1	Organic compounds	Benzenoids	Phenols	Benzenetriols and derivatives
NEG_q283	Quercetin-1	Flavonoids	Flavonols	1.30918e+08	1.22537e+08	1.3099e+08	1.44044e+08	1.41164e+08	1.44862e+08	1.28148e+08	1.43357e+08	1.11868	0.161792	0.0207135	1.06324	up	C00389	Flavonoid biosynthesis(ko00941);;Flavone and flavonol biosynthesis(ko00944);;Metabolic pathways(ko01100);;Biosynthesis of secondary metabolites(ko01110)	LMPK12110004	Polyketides [PK]	Flavonoids [PK12]	Flavones and Flavonols [PK1211]	HMDB0005794	117-39-5	Organic compounds	Phenylpropanoids and polyketides	Flavonoids	Flavones
NEG_q284	(R)-3-Hydroxybutanoic Acid	Organic acid	Carboxylic Acids	60228.5	49815.4	47866.3	29345.2	36360.3	33578.6	52636.7	33094.7	0.628738	-0.669469	0.0198664	1.04535	down	C01089	Butanoate metabolism(ko00650);;Metabolic pathways(ko01100)	LMFA01050243	Fatty Acyls [FA]	Fatty Acids and Conjugates [FA01]	Hydroxy fatty acids [FA0105]	HMDB0000011	625-72-9	Organic compounds	Organic acids and derivatives	Hydroxy acids and derivatives	Beta hydroxy acids and derivatives
NEG_q285	Raspberry Ketone	Polyphenols	Monophenols	150841	162840	173311	1.03406e+06	1.17882e+06	1.16715e+06	162331	1.12668e+06	6.94062	2.79506	0.00195834	1.13874	up	--	--	--	--	--	--	HMDB0033723	5471-51-2	Organic compounds	Benzenoids	Phenols	1-hydroxy-2-unsubstituted benzenoids
NEG_q286	(R)-(+)-Citronellal	Terpenoids	Monoterpenes	9.77954e+06	9.45324e+06	1.00367e+07	1.37114e+07	1.32833e+07	1.44522e+07	9.75648e+06	1.38157e+07	1.41605	0.501871	0.0019805	1.12449	up	C09848	Biosynthesis of secondary metabolites(ko01110)	LMPR0102010007	Prenol Lipids [PR]	Isoprenoids [PR01]	C10 isoprenoids (monoterpenes) [PR0102]	HMDB0035820	2385-77-5	Organic compounds	Lipids and lipid-like molecules	Prenol lipids	Monoterpenoids
NEG_q288	Ribitol	Sugars and alcohols	Sugar Alcohols	89038.7	105098	75540.6	261234	288868	273974	89892.3	274692	3.05579	1.61155	9.6601e-05	1.13505	up	C00474	Pentose and glucuronate interconversions(ko00040);;Riboflavin metabolism(ko00740);;Metabolic pathways(ko01100)	--	--	--	--	HMDB0000508	488-81-3	Organic compounds	Organic oxygen compounds	Organooxygen compounds	Carbohydrates and carbohydrate conjugates
NEG_q290	Rubinaphthin A	Ketones, Aldehydes, Acids	Polyketides	260898	240608	208847	735734	1.05157e+06	1.12742e+06	236784	971575	4.1032	2.03675	0.0241228	1.08682	up	--	--	--	--	--	--	--	448962-05-8	--	--	--	--
NEG_q291	Rupestonic Acid	Terpenoids	Sesquiterpenes	374594	396162	394812	0.000315994	0.000315994	0.000315994	388523	0.000315994	8.13322e-10	-30.1955	0.000322163	1.14337	down	--	--	--	--	--	--	--	115473-63-7	--	--	--	--
NEG_q292	Rutin (Hydrate)	Flavonoids	Flavonols	4.33488e+07	3.66774e+07	5.22252e+07	6.5e+07	6.52256e+07	6.17457e+07	4.40838e+07	6.39904e+07	1.45156	0.537607	0.0407055	1.03688	up	--	--	--	--	--	--	HMDB0003249	207671-50-9	Organic compounds	Phenylpropanoids and polyketides	Flavonoids	Flavonoid glycosides
NEG_q293	Rutin (Trihydrate)	Flavonoids	Other	4.12079e+07	3.90736e+07	3.84152e+07	6.08259e+07	5.79324e+07	6.18918e+07	3.95656e+07	6.02167e+07	1.52195	0.605919	0.000264985	1.13296	up	--	--	--	--	--	--	HMDB0003249	250249-75-3	Organic compounds	Phenylpropanoids and polyketides	Flavonoids	Flavonoid glycosides
NEG_q295	(S)-3-(4-Hydroxyphenyl)-2-Hydroxypropionic Acid	Ketones, Aldehydes, Acids	Phenylpropanoic Acids	1.39331e+07	1.36087e+07	1.35957e+07	1.88179e+06	2.06566e+06	1.97227e+06	1.37125e+07	1.97324e+06	0.143901	-2.79685	3.9149e-06	1.14385	down	--	--	--	--	--	--	--	23508-35-2	--	--	--	--
NEG_q296	Safranal	Terpenoids	Monoterpenes	434182	453825	489327	2.66496e+06	2.70803e+06	2.72329e+06	459111	2.69876e+06	5.87822	2.55538	8.29897e-08	1.14385	up	C17062	Biosynthesis of various plant secondary metabolites(ko00999)	--	--	--	--	HMDB0036061	116-26-7	Organic compounds	Organic oxygen compounds	Organic oxides	--
NEG_q298	Salicylic Acid	Organic acid	Other	0.000315994	0.000315994	0.000315994	544078	548943	545510	0.000315994	546177	1.72844e+09	30.6868	6.98265e-06	1.14409	up	C00805	Biosynthesis of various alkaloids(ko00996);;Metabolic pathways(ko01100);;Biosynthesis of secondary metabolites(ko01110);;Plant hormone signal transduction(ko04075)	--	--	--	--	HMDB0001895	69-72-7	Organic compounds	Benzenoids	Benzene and substituted derivatives	Benzoic acids and derivatives
NEG_q300	Sn-Glycerol 3-Phosphate	Ketones, Aldehydes, Acids	Other	1.61911e+06	1.55396e+06	1.49629e+06	510545	546179	338216	1.55645e+06	464980	0.298744	-1.74302	0.000534283	1.13392	down	C00093	Glycerolipid metabolism(ko00561);;Glycerophospholipid metabolism(ko00564);;Metabolic pathways(ko01100);;Biosynthesis of secondary metabolites(ko01110);;ABC transporters(ko02010)	--	--	--	--	HMDB0000126	17989-41-2	Organic compounds	Lipids and lipid-like molecules	Glycerophospholipids	Glycerophosphates
NEG_q302	Succinic Acid	Organic acid	Carboxylic Acids	7.78419e+07	7.61816e+07	8.26453e+07	3.43501e+07	3.56713e+07	3.54597e+07	7.88896e+07	3.51604e+07	0.445691	-1.16588	0.00132921	1.13944	down	C00042	Citrate cycle (TCA cycle)(ko00020);;Oxidative phosphorylation(ko00190);;Alanine, aspartate and glutamate metabolism(ko00250);;Lysine degradation(ko00310);;Tyrosine metabolism(ko00350);;Phenylalanine metabolism(ko00360);;Pyruvate metabolism(ko00620);;Glyoxylate and dicarboxylate metabolism(ko00630);;Propanoate metabolism(ko00640);;Butanoate metabolism(ko00650);;Nicotinate and nicotinamide metaboli…	LMFA01170043	Fatty Acyls [FA]	Fatty Acids and Conjugates [FA01]	Dicarboxylic acids [FA0117]	HMDB0000254	110-15-6	Organic compounds	Organic acids and derivatives	Carboxylic acids and derivatives	Dicarboxylic acids and derivatives
NEG_q305	Sulfate	Others	Other	1.95965e+07	1.80558e+07	1.99579e+07	3.05818e+06	3.13866e+06	3.12382e+06	1.92034e+07	3.10688e+06	0.161788	-2.62782	0.00128771	1.14111	down	C00059	Purine metabolism(ko00230);;Monobactam biosynthesis(ko00261);;Cysteine and methionine metabolism(ko00270);;Sulfur metabolism(ko00920);;Metabolic pathways(ko01100);;Biosynthesis of secondary metabolites(ko01110);;ABC transporters(ko02010)	--	--	--	--	HMDB0001448	7664-93-9	Inorganic compounds	Homogeneous non-metal compounds	Non-metal oxoanionic compounds	Non-metal sulfates
NEG_q306	Sulfinpyrazone	Ketones, Aldehydes, Acids	Other	34315	28788.9	28355	169144	209991	185174	30486.3	188103	6.17007	2.62529	0.00473642	1.13099	up	C07317	--	--	--	--	--	HMDB0015269	57-96-5	Organic compounds	Benzenoids	Benzene and substituted derivatives	Phenyl sulfoxides
NEG_q307	Syringaldehyde	Ketones, Aldehydes, Acids	Benzaldehydes	0.000315994	86004.8	131553	255890	200513	256057	72519.1	237487	3.27482	1.71141	0.0332503	1.01566	up	--	--	--	--	--	--	HMDB0258653	134-96-3	Organic compounds	Benzenoids	Phenols	Methoxyphenols
NEG_q308	Tamarixetin	Sugars and alcohols	Disaccharides	1.36505e+06	1.15752e+06	1.18276e+06	354953	424514	520499	1.23511e+06	433322	0.350836	-1.51113	0.000891905	1.12136	down	C10188	--	LMPK12110606	Polyketides [PK]	Flavonoids [PK12]	Flavones and Flavonols [PK1211]	HMDB0002937	603-61-2	Organic compounds	Phenylpropanoids and polyketides	Flavonoids	O-methylated flavonoids
NEG_q309	Taurine	Organic acid	Other	426202	209293	386950	0.000315994	0.000315994	0.000315994	340815	0.000315994	9.27172e-10	-30.0064	0.0362636	1.06533	down	C00245	Taurine and hypotaurine metabolism(ko00430);;Sulfur metabolism(ko00920);;Metabolic pathways(ko01100);;ABC transporters(ko02010)	--	--	--	--	HMDB0000251	107-35-7	Organic compounds	Organic acids and derivatives	Organic sulfonic acids and derivatives	Organosulfonic acids and derivatives
NEG_q313	Thymoquinone	Quinones	Benzene Quinones	155680	144242	145977	1.04214e+06	1.07567e+06	1.20917e+06	148633	1.10899e+06	7.46128	2.89942	0.00270098	1.13769	up	--	--	--	--	--	--	HMDB0034732	490-91-5	Organic compounds	Organic oxygen compounds	Organooxygen compounds	Carbonyl compounds
NEG_q315	Totarol	Terpenoids	Diterpenoids	193356	173623	192564	81127.5	79804.1	87735.3	186514	82889	0.444411	-1.17003	0.00143318	1.13408	down	--	--	--	--	--	--	--	511-15-9	--	--	--	--
NEG_q316	Tramiprosate	Organic acid	Other	20064.9	21854.1	29821.2	7044.45	8907.23	7907.63	23913.4	7953.1	0.33258	-1.58823	0.0302269	1.06887	down	C03349	--	--	--	--	--	HMDB0253211	3687-18-1	Organic compounds	Organic acids and derivatives	Organic sulfonic acids and derivatives	Organosulfonic acids and derivatives
NEG_q319	Trans-Aconitic Acid	Organic acid	Carboxylic Acids	1.02793e+07	1.19863e+07	1.19375e+07	2.49803e+06	2.66395e+06	2.06891e+06	1.1401e+07	2.41029e+06	0.21141	-2.24188	0.00191343	1.13444	down	C02341	C5-Branched dibasic acid metabolism(ko00660);;Metabolic pathways(ko01100)	--	--	--	--	HMDB0000958	4023-65-8	Organic compounds	Organic acids and derivatives	Carboxylic acids and derivatives	Tricarboxylic acids and derivatives
NEG_q320	Trans-Caffeic Acid	Phenylpropanoids	Other	1.73567e+07	1.62865e+07	1.72541e+07	9.2232e+07	8.89809e+07	4.9595e+07	1.69658e+07	7.69359e+07	4.53478	2.18103	0.0483655	1.04047	up	--	--	--	--	--	--	HMDB0001964	501-16-6	Organic compounds	Phenylpropanoids and polyketides	Cinnamic acids and derivatives	Hydroxycinnamic acids and derivatives
NEG_q321	Traumatic Acid	Organic acid	Carboxylic Acids	3.48238e+06	3.41207e+06	3.47032e+06	1.09668e+06	1.02666e+06	939344	3.45492e+06	1.0209e+06	0.29549	-1.75882	2.92576e-05	1.14313	down	C16308	alpha-Linolenic acid metabolism(ko00592);;Biosynthesis of secondary metabolites(ko01110)	LMFA01170002	Fatty Acyls [FA]	Fatty Acids and Conjugates [FA01]	Dicarboxylic acids [FA0117]	HMDB0000933	6402-36-4	Organic compounds	Lipids and lipid-like molecules	Fatty Acyls	Fatty acids and conjugates
NEG_q323	Tulipalin A	Terpenoids	Other	1.31825e+08	1.19639e+08	1.16273e+08	1.13416e+07	1.48659e+07	1.39577e+07	1.22579e+08	1.33884e+07	0.109223	-3.19466	0.00120552	1.13963	down	C20578	--	--	--	--	--	HMDB0246945	547-65-9	Organic compounds	Organoheterocyclic compounds	Lactones	Gamma butyrolactones
NEG_q327	Uridine	Nucleotides	Pyrimidine Nucleosides	3.04006e+06	2.92828e+06	3.22951e+06	1.14846e+07	1.17366e+07	1.13917e+07	3.06595e+06	1.15376e+07	3.76314	1.91194	5.26652e-07	1.14352	up	C00299	Pyrimidine metabolism(ko00240);;Metabolic pathways(ko01100);;Nucleotide metabolism(ko01232);;ABC transporters(ko02010)	--	--	--	--	HMDB0000296	58-96-8	Organic compounds	Nucleosides, nucleotides, and analogues	Pyrimidine nucleosides	--
NEG_q328	Uridine 5'-Diphospho-D-Glucose	Sugars and alcohols	Glycosides	9630.36	8028.6	11500.4	4182.9	4025.24	5941.74	9719.8	4716.63	0.48526	-1.04317	0.0194634	1.03532	down	C00029	Pentose and glucuronate interconversions(ko00040);;Galactose metabolism(ko00052);;Ascorbate and aldarate metabolism(ko00053);;Starch and sucrose metabolism(ko00500);;Amino sugar and nucleotide sugar metabolism(ko00520);;Neomycin, kanamycin and gentamicin biosynthesis(ko00524);;Glycerolipid metabolism(ko00561);;Zeatin biosynthesis(ko00908);;Metabolic pathways(ko01100);;Biosynthesis of secondary me…	--	--	--	--	--	133-89-1	--	--	--	--
NEG_q329	Uridine 5′-Diphosphoglucose (Disodium Salt)	Alkaloids	Other	89567.3	94352.9	87620.7	0.000315994	43936.1	26411.3	90513.6	23449.1	0.259067	-1.9486	0.0317923	1.06752	down	--	--	--	--	--	--	--	28053-08-9	--	--	--	--
NEG_q330	Uridine 5'-Monophosphate	Nucleotides	Pyrimidine Nucleosides	534208	468334	513374	97618.4	63422.5	102301	505306	87780.7	0.173718	-2.52518	0.000175026	1.13723	down	C00105	Pyrimidine metabolism(ko00240);;Metabolic pathways(ko01100);;Nucleotide metabolism(ko01232);;Biosynthesis of cofactors(ko01240)	--	--	--	--	HMDB0000288	58-97-9	Organic compounds	Nucleosides, nucleotides, and analogues	Pyrimidine nucleotides	Pyrimidine ribonucleotides
NEG_q331	Uridine 5'-Monophosphate Disodium Salt	Ketones, Aldehydes, Acids	Other	813156	800359	806610	149492	101341	157888	806709	136240	0.168884	-2.56589	0.000429854	1.14245	down	--	--	--	--	--	--	--	3387-36-8	--	--	--	--
NEG_q332	Usnic Acid	Polyphenols	Other	4563.31	4570.4	3735.23	7641.86	8288.42	8046.46	4289.65	7992.24	1.86315	0.897742	0.000737389	1.1258	up	--	--	--	--	--	--	HMDB0259730	125-46-2	Organic compounds	Benzenoids	Benzene and substituted derivatives	Acetophenones
NEG_q333	Vanillic Acid	Organic acid	Other	806847	723029	738052	283802	275399	241027	755976	266742	0.352845	-1.50289	0.000482002	1.13619	down	C06672	--	--	--	--	--	HMDB0000484	121-34-6	Organic compounds	Benzenoids	Benzene and substituted derivatives	Benzoic acids and derivatives
NEG_q334	Xanthine	Nucleotides	Purine Nucleosides	732546	660951	728522	137490	182263	171210	707339	163654	0.231366	-2.11175	0.000170471	1.13856	down	C00385	Purine metabolism(ko00230);;Caffeine metabolism(ko00232);;Metabolic pathways(ko01100);;Biosynthesis of secondary metabolites(ko01110);;Nucleotide metabolism(ko01232)	--	--	--	--	HMDB0000292	69-89-6	Organic compounds	Organoheterocyclic compounds	Imidazopyrimidines	Purines and purine derivatives
NEG_q335	Zarzissine	Alkaloids	Other	4.8485e+06	4.85576e+06	5.27988e+06	7.77371e+06	7.61714e+06	6.09709e+06	4.99471e+06	7.16265e+06	1.43405	0.520092	0.0477295	1.01892	up	--	--	--	--	--	--	--	160568-14-9	--	--	--	--
NEG_q336	Α-Arbutin	Polyphenols	Monophenols	273305	265140	265101	11500	10730.1	15819.3	267849	12683.1	0.0473519	-4.40043	2.00966e-06	1.14375	down	C12079	--	--	--	--	--	--	84380-01-8	--	--	--	--
NEG_q339	Β-Amyrin	Terpenoids	Triterpenes	79008.7	82295	63062	274224	285652	275095	74788.6	278324	3.72148	1.89588	3.93115e-05	1.14142	up	C08616	Sesquiterpenoid and triterpenoid biosynthesis(ko00909);;Biosynthesis of secondary metabolites(ko01110)	LMPR0106150015	Prenol Lipids [PR]	Isoprenoids [PR01]	C30 isoprenoids (triterpenes) [PR0106]	HMDB0249098	559-70-6	Organic compounds	Lipids and lipid-like molecules	Prenol lipids	Triterpenoids
NEG_q340	Γ-L-Glutamyl-L-Alanine	Amino acids	Peptides	316701	346729	228561	0.000315994	0.000315994	0.000315994	297330	0.000315994	1.06277e-09	-29.8095	0.0139273	1.11287	down	--	--	--	--	--	--	HMDB0006248	5875-41-2	Organic compounds	Organic acids and derivatives	Carboxylic acids and derivatives	Amino acids, peptides, and analogues
POS_q2	(13E)-11A-Hydroxy-9,15-Dioxoprost-13-Enoic Acid	Lipid	Fatty Acyls	5.67547e+06	5.47476e+06	3.62333e+06	1.976e+07	2.50129e+07	1.69495e+07	4.92452e+06	2.05742e+07	4.17791	2.06278	0.016462	1.09175	up	C04654	--	--	--	--	--	HMDB0001320	22973-19-9	Organic compounds	Lipids and lipid-like molecules	Fatty Acyls	Eicosanoids
POS_q4	(13Z,16Z)-Docosadienoic Acid	Lipid	Fatty Acids	6730.86	6699.73	3666.41	0.000315994	0.000315994	0.000315994	5699	0.000315994	5.54473e-08	-24.1043	0.0303626	1.0776	down	C16533	Biosynthesis of unsaturated fatty acids(ko01040)	--	--	--	--	HMDB0061714	--	Organic compounds	Lipids and lipid-like molecules	Fatty Acyls	Fatty acids and conjugates
POS_q5	1,4-Diaminobutane (Dihydrochloride)	Others	Other	9.29384e+06	9.4367e+06	9.34077e+06	3.464e+06	3.19179e+06	3.20562e+06	9.3571e+06	3.28714e+06	0.351299	-1.50923	1.46461e-05	1.14351	down	--	--	--	--	--	--	--	333-93-7	--	--	--	--
POS_q8	1-Aminocyclopropane-1-Carboxylic Acid	Amino acids	Other	3.16853e+06	2.48716e+06	2.46312e+06	3.67475e+06	3.85994e+06	4.17043e+06	2.70627e+06	3.90171e+06	1.44173	0.527801	0.017359	1.04092	up	C01234	Cysteine and methionine metabolism(ko00270);;Metabolic pathways(ko01100);;Biosynthesis of secondary metabolites(ko01110)	--	--	--	--	HMDB0036458	22059-21-8	Organic compounds	Organic acids and derivatives	Carboxylic acids and derivatives	Amino acids, peptides, and analogues
POS_q10	1-Methyladenosine	Nucleotides	Purine Nucleosides	1.29632e+07	1.22192e+07	1.38027e+07	4.4461e+06	4.52281e+06	4.54878e+06	1.2995e+07	4.50589e+06	0.34674	-1.52808	0.00278648	1.13749	down	C02494	--	--	--	--	--	HMDB0003331	15763-06-1	Organic compounds	Nucleosides, nucleotides, and analogues	Purine nucleosides	--
POS_q13	1-Oleoyl-Sn-Glycero-3-Phosphocholine	Lipid	Fatty Acyls	2.02952e+08	1.92559e+08	2.05492e+08	8.36397e+07	7.95893e+07	8.68899e+07	2.00334e+08	8.3373e+07	0.416169	-1.26476	0.000108911	1.14075	down	C03916	--	--	--	--	--	HMDB0002815	19420-56-5	Organic compounds	Lipids and lipid-like molecules	Glycerophospholipids	Glycerophosphocholines
POS_q15	2,3-Dimethoxybenzaldehyde	Ketones, Aldehydes, Acids	Benzaldehydes	9780.14	6438.04	5832.36	32975.9	31763.1	45716.3	7350.18	36818.4	5.00918	2.32458	0.016613	1.09156	up	--	--	--	--	--	--	--	86-51-1	--	--	--	--
POS_q16	2,3-Pentanedione	Ketones, Aldehydes, Acids	Pentanones	1.75093e+07	1.75305e+07	1.74508e+07	0.000315994	0.000315994	0.000315994	1.74969e+07	0.000315994	1.806e-11	-35.6884	1.85568e-06	1.1441	down	--	--	--	--	--	--	HMDB0031598	600-14-6	Organic compounds	Organic oxygen compounds	Organooxygen compounds	Carbonyl compounds
POS_q18	2-Amino-5-Ureidopentanoic Acid	Amino acids	Other	5.79704e+06	5.86543e+06	6.41842e+06	2.7035e+06	2.55834e+06	2.59665e+06	6.02696e+06	2.6195e+06	0.43463	-1.20214	0.00228863	1.13619	down	--	--	--	--	--	--	HMDB0250742	627-77-0	Organic compounds	Organic acids and derivatives	Carboxylic acids and derivatives	Amino acids, peptides, and analogues
POS_q20	2-Hydroxy-3-Methylbenzalpyruvate	Organic acid	Carboxylic Acids	1.16801e+06	1.01174e+06	1.00571e+06	4.50197e+06	4.80309e+06	4.44296e+06	1.06182e+06	4.58267e+06	4.31586	2.10965	0.000132688	1.14129	up	C14086	--	--	--	--	--	--	--	--	--	--	--
POS_q21	2-Isopropyl Thioxanthone	Others	Other	0.000315994	0.000315994	0.000315994	927082	1.04147e+06	866986	0.000315994	945180	2.99113e+09	31.478	0.00291885	1.13744	up	--	--	--	--	--	--	--	5495-84-1	--	--	--	--
POS_q22	2-Methoxycinnamaldehyde	Phenylpropanoids	Simple Phenylpropanols	8.24427e+06	1.2696e+07	6.92927e+06	1.18821e+06	2.50377e+06	3.42156e+06	9.28985e+06	2.37118e+06	0.255244	-1.97005	0.0446839	1.00749	down	--	--	--	--	--	--	HMDB0033830	1504-74-1	Organic compounds	Phenylpropanoids and polyketides	Cinnamaldehydes	--
POS_q23	2-Methoxynaphthoquinone	Quinones	Naphthoquinones	5.11684e+08	4.76281e+08	4.82704e+08	3.74335e+08	3.6379e+08	4.38151e+08	4.90223e+08	3.92092e+08	0.799824	-0.322246	0.0346683	1.0138	down	--	--	--	--	--	--	--	2348-82-5	--	--	--	--
POS_q25	2'-O-Methyladenosine	Nucleotides	Purine Nucleosides	3.06618e+06	2.91491e+06	3.1091e+06	1.68421e+06	1.67924e+06	1.50202e+06	3.03007e+06	1.62182e+06	0.535243	-0.901734	7.43999e-05	1.13606	down	--	--	--	--	--	--	HMDB0004326	2140-79-6	Organic compounds	Nucleosides, nucleotides, and analogues	Purine nucleosides	--
POS_q26	2-Phenylethylamine	Phenylpropanoids	Phenylpropanols	1.28144e+08	1.29304e+08	1.26242e+08	6.34812e+07	6.58201e+07	6.51289e+07	1.27897e+08	6.48101e+07	0.506737	-0.98069	1.21727e-06	1.14337	down	C05332	Phenylalanine metabolism(ko00360);;Metabolic pathways(ko01100)	--	--	--	--	HMDB0012275	64-04-0	Organic compounds	Benzenoids	Benzene and substituted derivatives	Phenethylamines
POS_q27	2-Phenylethylamine (Hydrochloride)	Others	Other	1.42973e+08	1.36643e+08	1.34195e+08	6.66444e+07	7.03927e+07	7.21599e+07	1.37937e+08	6.97324e+07	0.505537	-0.984112	9.56058e-05	1.13946	down	--	--	--	--	--	--	HMDB0012275	156-28-5	Organic compounds	Benzenoids	Benzene and substituted derivatives	Phenethylamines
POS_q30	(2R,3R,4S,5R)-2-(6-((2-Hydroxyethyl)Amino)-9H-Purin-9-Yl)-5-(Hydroxymethyl)Tetrahydrofuran-3,4-Diol	Nucleotides	Purine Nucleosides	7.81689e+06	7.28342e+06	8.19983e+06	3.42164e+06	3.37066e+06	3.20076e+06	7.76671e+06	3.33102e+06	0.428884	-1.22134	0.00223772	1.13548	down	--	--	--	--	--	--	--	4338-48-1	--	--	--	--
POS_q32	3,8'-Biapigenin	Flavonoids	Other	3.82829e+06	3.79845e+06	3.44249e+06	8.51691e+06	9.32641e+06	1.11466e+07	3.68974e+06	9.66331e+06	2.61897	1.389	0.014713	1.10635	up	--	--	--	--	--	--	--	101140-06-1	--	--	--	--
POS_q33	3Alpha,6Beta-Ditigloyloxytropan-7Beta-Ol	Alkaloids	Other	4.06953e+06	4.501e+06	3.41277e+06	442604	541092	639352	3.99443e+06	541016	0.135443	-2.88425	0.00685776	1.12477	down	--	--	--	--	--	--	--	7159-86-6	--	--	--	--
POS_q34	3-Amino-2-Piperidinone	Others	Other	391378	288814	339718	1.00196e+06	899667	725674	339970	875766	2.57601	1.36514	0.0134994	1.08941	up	--	--	--	--	--	--	HMDB0000323	1892-22-4	Organic compounds	Organic acids and derivatives	Carboxylic acids and derivatives	Amino acids, peptides, and analogues
POS_q35	3-Aminobutanoic Acid	Lipid	Fatty Acids	2.90569e+06	2.82571e+06	3.11115e+06	2.07099e+06	2.0574e+06	2.29164e+06	2.94752e+06	2.14001e+06	0.726038	-0.461883	0.00219678	1.10105	down	--	--	--	--	--	--	HMDB0031654	541-48-0	Organic compounds	Organic acids and derivatives	Carboxylic acids and derivatives	Amino acids, peptides, and analogues
POS_q36	3-Chloro-L-Tyrosine	Amino acids	Other	957201	898751	999497	288683	285332	277815	951817	283943	0.298317	-1.74508	0.00171285	1.1397	down	--	--	--	--	--	--	HMDB0001885	7423-93-0	Organic compounds	Organic acids and derivatives	Carboxylic acids and derivatives	Amino acids, peptides, and analogues
POS_q38	3-Hydroxy-2-Phenyl-Propanamide	Alkaloids	Other	5.06294e+08	4.7182e+08	4.84415e+08	2.31928e+08	2.37034e+08	2.39985e+08	4.87509e+08	2.36316e+08	0.484741	-1.04472	0.000979923	1.14024	down	--	--	--	--	--	--	--	56598-62-0	--	--	--	--
POS_q39	3-Methoxy-4,5-Methylenedioxycinnamaldehyde	Phenylpropanoids	Other	3.65648e+06	3.68914e+06	4.08487e+06	1.91196e+07	2.15861e+07	2.1717e+07	3.81016e+06	2.08076e+07	5.46108	2.44918	0.0019745	1.13835	up	--	--	--	--	--	--	HMDB0035303	74683-19-5	Organic compounds	Organoheterocyclic compounds	Benzodioxoles	--
POS_q41	3-O-Methylgalangin	Flavonoids	Polyphenols	455019	479143	309211	161135	184313	0.000315994	414457	115149	0.277831	-1.84772	0.0192388	1.01295	down	C11577	--	LMPK12111654	Polyketides [PK]	Flavonoids [PK12]	Flavones and Flavonols [PK1211]	HMDB0029522	6665-74-3	Organic compounds	Phenylpropanoids and polyketides	Flavonoids	O-methylated flavonoids
POS_q43	4-Hydroxynonenal	Alkaloids	Other	3.27064e+06	3.1905e+06	3.17706e+06	577910	289998	336590	3.21274e+06	401499	0.124971	-3.00033	0.000356852	1.14156	down	C21642	--	LMFA06000051	Fatty Acyls [FA]	Fatty aldehydes [FA06]	--	HMDB0004362	75899-68-2	Organic compounds	Lipids and lipid-like molecules	Fatty Acyls	Fatty alcohols
POS_q46	5,7-Dihydroxyisoflavone	Flavonoids	Isoflavones	1.76456e+06	1.76582e+06	2.29664e+06	2.93428e+06	2.63649e+06	3.11654e+06	1.94234e+06	2.89577e+06	1.49087	0.576151	0.0150052	1.03404	up	C02168	--	LMPK12050160	Polyketides [PK]	Flavonoids [PK12]	Isoflavonoids [PK1205]	HMDB0030699	61-68-7	Organic compounds	Phenylpropanoids and polyketides	Isoflavonoids	Isoflav-2-enes
POS_q48	5'-Methylthioadenosine	Nucleotides	Deoxyribonucleosides	162082	279039	0.000315994	1.8e+07	1.89506e+07	1.82837e+07	147040	1.84114e+07	125.213	6.96824	8.37377e-05	1.14351	up	C00170	Cysteine and methionine metabolism(ko00270);;Zeatin biosynthesis(ko00908);;Metabolic pathways(ko01100)	--	--	--	--	HMDB0001173	2457-80-9	Organic compounds	Nucleosides, nucleotides, and analogues	5'-deoxyribonucleosides	5'-deoxy-5'-thionucleosides
POS_q51	6-Amino-2-Oxohexanoate	Amino acids	Other	4.63292e+06	3.82395e+06	3.69542e+06	3.257e+07	3.7254e+07	3.66722e+07	4.05077e+06	3.54987e+07	8.76346	3.1315	0.00156502	1.13892	up	C03239	Lysine degradation(ko00310);;D-Amino acid metabolism(ko00470);;Tropane, piperidine and pyridine alkaloid biosynthesis(ko00960);;Metabolic pathways(ko01100)	--	--	--	--	HMDB0012151	--	Organic compounds	Organic acids and derivatives	Keto acids and derivatives	Medium-chain keto acids and derivatives
POS_q53	6-Methoxy-9H-Purin-2-Amine	Others	Purines	881538	881284	1.04471e+06	689949	674975	665813	935845	676912	0.723317	-0.467301	0.039506	1.05338	down	--	--	--	--	--	--	--	20535-83-5	--	--	--	--
POS_q54	6-Methylnicotinamide	Vitamins	Vitamin B Complex	113149	108892	97177.4	373332	356512	345736	106406	358527	3.36942	1.7525	6.0748e-05	1.14097	up	--	--	--	--	--	--	HMDB0013704	6960-22-1	Organic compounds	Organoheterocyclic compounds	Pyridines and derivatives	Pyridinecarboxylic acids and derivatives
POS_q56	7-Hydroxy-4H-Chromen-4-One	Flavonoids	Monophenols	7.92772e+06	5.97583e+06	7.40301e+06	2.79501e+06	3.2835e+06	2.87983e+06	7.10219e+06	2.98611e+06	0.42045	-1.24999	0.0148286	1.09803	down	--	--	--	--	--	--	--	59887-89-7	--	--	--	--
POS_q57	7-Methylguanine	Nucleotides	Purine Nucleosides	1.21816e+06	1.10806e+06	938054	497166	623843	770946	1.08809e+06	630652	0.579596	-0.786881	0.0157845	1.02468	down	C02242	--	--	--	--	--	HMDB0000897	578-76-7	Organic compounds	Organoheterocyclic compounds	Imidazopyrimidines	Purines and purine derivatives
POS_q58	8,9-Dihetre	Lipid	Fatty Acyls	2.87794e+06	3.13213e+06	2.28425e+06	359517	469560	503917	2.76477e+06	444331	0.160712	-2.63745	0.00983734	1.11743	down	C14773	Arachidonic acid metabolism(ko00590);;Metabolic pathways(ko01100)	--	--	--	--	HMDB0002311	192461-96-4	Organic compounds	Lipids and lipid-like molecules	Fatty Acyls	Eicosanoids
POS_q63	Acetyl-L-Carnitine (Hydrochloride)	Alkaloids	Other	1.89588e+06	1.93282e+06	2.31961e+06	486896	531777	535600	2.04944e+06	518091	0.252796	-1.98395	0.00713627	1.12637	down	--	--	--	--	--	--	--	5080-50-2	--	--	--	--
POS_q67	Agrocybenine	Terpenoids	Monoterpenes	447542	481227	516182	2.47036e+06	2.52199e+06	2.56535e+06	481650	2.51923e+06	5.23042	2.38693	1.37034e-06	1.14347	up	--	--	--	--	--	--	HMDB0041445	178764-92-6	Organic compounds	Organoheterocyclic compounds	Pyrrolopyridines	--
POS_q68	Aicar	Nucleotides	Ribonucleotides	515247	579290	426156	51893.4	79743	96549.6	506897	76062	0.150054	-2.73645	0.00668777	1.11857	down	C04677	Purine metabolism(ko00230);;Histidine metabolism(ko00340);;Metabolic pathways(ko01100);;Biosynthesis of secondary metabolites(ko01110)	--	--	--	--	HMDB0001517	3031-94-5	Organic compounds	Nucleosides, nucleotides, and analogues	Imidazole ribonucleosides and ribonucleotides	1-ribosyl-imidazolecarboxamides
POS_q69	Ajmalan-17-One	Alkaloids	Other	0.000315994	0.000315994	0.000315994	487984	228630	364367	0.000315994	360327	1.1403e+09	30.0868	0.0405918	1.05644	up	--	--	--	--	--	--	--	3911-19-1	--	--	--	--
POS_q71	Allysine(6-Oxo Dl-Norleucine)	Organic acid	Carboxylic Acids	730600	819660	959640	427763	406147	0.000315994	836633	277970	0.332249	-1.58967	0.038886	1.00159	down	C04076	Lysine biosynthesis(ko00300);;Lysine degradation(ko00310);;Tropane, piperidine and pyridine alkaloid biosynthesis(ko00960);;Metabolic pathways(ko01100);;Biosynthesis of secondary metabolites(ko01110);;Biosynthesis of amino acids(ko01230)	--	--	--	--	--	--	--	--	--	--
POS_q73	Alpha-Irone	Ketones, Aldehydes, Acids	Other	0.000315994	0.000315994	2.74054e+06	1.11556e+07	1.18073e+07	1.22609e+07	913513	1.17413e+07	12.8529	3.68402	0.00345328	1.12624	up	C09690	--	--	--	--	--	HMDB0035631	79-69-6	Organic compounds	Lipids and lipid-like molecules	Prenol lipids	Sesquiterpenoids
POS_q74	Alpha-Spinasterol	Steroids	Phytosterols	496102	645788	491269	245157	315610	320922	544387	293896	0.539867	-0.889325	0.0230021	1.04353	down	C08840	--	--	--	--	--	HMDB0033873	481-18-5	Organic compounds	Lipids and lipid-like molecules	Steroids and steroid derivatives	Stigmastanes and derivatives
POS_q75	Alpha-Zearalenol	Terpenoids	Other	2.82073e+06	3.11218e+06	2.42206e+06	243601	305196	363494	2.78499e+06	304097	0.109191	-3.19507	0.00531698	1.12908	down	C14750	--	--	--	--	--	HMDB0041824	36455-72-8	Organic compounds	Phenylpropanoids and polyketides	Macrolides and analogues	--
POS_q77	Anserine	Amino acids	Other	500919	556585	480600	1.03357e+06	1.21275e+06	1.12703e+06	512701	1.12445e+06	2.19319	1.13303	0.00249158	1.12507	up	C01262	Histidine metabolism(ko00340);;beta-Alanine metabolism(ko00410);;Metabolic pathways(ko01100)	--	--	--	--	HMDB0000194	584-85-0	Organic compounds	Organic acids and derivatives	Peptidomimetics	Hybrid peptides
POS_q79	Arachidic Acid	Lipid	Fatty Acyls	9.48119e+06	9.67601e+06	8.75757e+06	3.32941e+06	2.94175e+06	3.50664e+06	9.30492e+06	3.25927e+06	0.350273	-1.51345	0.000200628	1.13752	down	C06425	Biosynthesis of unsaturated fatty acids(ko01040)	LMFA01010020	Fatty Acyls [FA]	Fatty Acids and Conjugates [FA01]	Straight chain fatty acids [FA0101]	HMDB0002212	506-30-9	Organic compounds	Lipids and lipid-like molecules	Fatty Acyls	Fatty acids and conjugates
POS_q82	Astragalin	Flavonoids	Polyphenols	5.61609e+08	5.76538e+08	6.44691e+08	4.52082e+08	4.75285e+08	4.87832e+08	5.94279e+08	4.71733e+08	0.79379	-0.33317	0.0274554	1.04295	down	C12249	Flavone and flavonol biosynthesis(ko00944);;Biosynthesis of secondary metabolites(ko01110)	LMPK12111725	Polyketides [PK]	Flavonoids [PK12]	Flavones and Flavonols [PK1211]	HMDB0037429	480-10-4	Organic compounds	Phenylpropanoids and polyketides	Flavonoids	Flavonoid glycosides
POS_q83	Asymmetric Dimethylarginine	Amino acids	Other	1.92412e+06	1.96754e+06	1.78702e+06	1.34065e+06	1.30841e+06	1.3846e+06	1.8929e+06	1.34455e+06	0.710314	-0.49347	0.0042788	1.11872	down	C03626	--	--	--	--	--	HMDB0001539	30315-93-6	Organic compounds	Organic acids and derivatives	Carboxylic acids and derivatives	Amino acids, peptides, and analogues
POS_q87	Benzoyleneurea	Ketones, Aldehydes, Acids	Other	1.61042e+07	1.30163e+07	1.46485e+07	4.90363e+06	3.55754e+06	6.75321e+06	1.45897e+07	5.07146e+06	0.347606	-1.52447	0.00178699	1.10447	down	--	--	--	--	--	--	HMDB0249051	86-96-4	Organic compounds	Organoheterocyclic compounds	Diazanaphthalenes	Benzodiazines
POS_q89	Beta-D-Fructose 2-Phosphate	Sugars and alcohols	Hexosephosphates	60172.7	55756.3	60503.6	175439	246981	189647	58810.9	204022	3.46913	1.79457	0.0214967	1.09527	up	C03267	Fructose and mannose metabolism(ko00051);;Metabolic pathways(ko01100)	--	--	--	--	HMDB0006800	--	Organic compounds	Organic oxygen compounds	Organooxygen compounds	Carbohydrates and carbohydrate conjugates
POS_q93	C16 Sphinganine	Sugars and alcohols	Amino Alcohols	5.51913e+06	4.96753e+06	4.71576e+06	4.03383e+06	3.78279e+06	3.76079e+06	5.06747e+06	3.85914e+06	0.761551	-0.392988	0.0252797	1.05538	down	--	--	LMSP01040001	Sphingolipids [SP]	Sphingoid bases [SP01]	Sphingoid base homologs and variants [SP0104]	--	--	--	--	--	--
POS_q94	C16 Sphingosine	Sugars and alcohols	Amino Alcohols	3.24112e+07	2.44665e+07	2.55975e+07	1.49362e+07	1.63852e+07	1.63082e+07	2.74917e+07	1.58766e+07	0.577503	-0.792099	0.0386707	1.04916	down	--	--	LMSP01040008	Sphingolipids [SP]	Sphingoid bases [SP01]	Sphingoid base homologs and variants [SP0104]	HMDB0242181	--	Organic compounds	Organic nitrogen compounds	Organonitrogen compounds	Amines
POS_q95	Candicine	Alkaloids	Other	20528.7	0.000315994	0.000315994	224603	211160	259987	6842.89	231917	33.8916	5.08286	0.00104396	1.13261	up	C10575	--	--	--	--	--	HMDB0303388	6656-13-9	Organic compounds	Benzenoids	Benzene and substituted derivatives	Phenethylamines
POS_q101	Cis-3-(Carboxy-Ethyl)-3,5-Cyclo-Hexadiene-1,2-Diol	Sugars and alcohols	Polyol	133258	138370	113663	302764	325825	364156	128430	330915	2.57661	1.36548	0.00300787	1.12364	up	C11588	Phenylalanine metabolism(ko00360);;Metabolic pathways(ko01100)	--	--	--	--	--	--	--	--	--	--
POS_q103	Coniferyl Ferulate	Phenylpropanoids	Other	5.46469e+07	5.31157e+07	5.09828e+07	3.12015e+07	2.89423e+07	3.51243e+07	5.29151e+07	3.1756e+07	0.600131	-0.73665	0.00148383	1.12228	down	C17855	--	--	--	--	--	HMDB0250437	63644-62-2	Organic compounds	Phenylpropanoids and polyketides	Cinnamic acids and derivatives	Hydroxycinnamic acids and derivatives
POS_q105	Cupressuflavone	Flavonoids	Biflavones	2.03657e+06	2.20366e+06	1.43342e+06	5.48461e+06	5.69618e+06	7.45253e+06	1.89122e+06	6.21111e+06	3.28418	1.71553	0.011986	1.09334	up	C10034	--	LMPK12040010	Polyketides [PK]	Flavonoids [PK12]	Biflavonoids and polyflavonoids [PK1204]	--	3952-18-9	--	--	--	--
POS_q116	D-Desthiobiotin	Organic acid	Other	1.14316e+07	1.06895e+07	1.15187e+07	6.3443e+06	6.27125e+06	6.55958e+06	1.12133e+07	6.39171e+06	0.570014	-0.810932	0.00131104	1.13662	down	C01909	Biotin metabolism(ko00780);;Metabolic pathways(ko01100);;Biosynthesis of cofactors(ko01240)	--	--	--	--	HMDB0003581	533-48-2	Organic compounds	Lipids and lipid-like molecules	Fatty Acyls	Fatty acids and conjugates
POS_q117	D-Erythro-Dihydrosphingosine	Lipid	Sphingolipid	2.03315e+06	2.26105e+06	1.97092e+06	0.000315994	0.000315994	533005	2.08838e+06	177668	0.0850748	-3.55512	0.00262058	1.12018	down	C00836	Sphingolipid metabolism(ko00600);;Metabolic pathways(ko01100)	LMSP01020001	Sphingolipids [SP]	Sphingoid bases [SP01]	Sphinganines [SP0102]	HMDB0000269	764-22-7	Organic compounds	Organic nitrogen compounds	Organonitrogen compounds	Amines
POS_q118	D-Erythro-Sphingosine	Lipid	Sphingolipid	738952	745918	865681	517751	459588	601063	783517	526134	0.671503	-0.574533	0.0114318	1.04269	down	C00319	Sphingolipid metabolism(ko00600);;Metabolic pathways(ko01100)	LMSP01010001	Sphingolipids [SP]	Sphingoid bases [SP01]	Sphing-4-enines (Sphingosines) [SP0101]	HMDB0000252	123-78-4	Organic compounds	Organic nitrogen compounds	Organonitrogen compounds	Amines
POS_q119	Desmethoxy Yangonin	Polyphenols	Other	0.000315994	0.000315994	0.000315994	1.88235e+06	2.21093e+06	1.75096e+06	0.000315994	1.94808e+06	6.16492e+09	32.5214	0.00489441	1.13297	up	--	--	--	--	--	--	HMDB0034270	15345-89-8	Organic compounds	Phenylpropanoids and polyketides	Kavalactones	--
POS_q120	Desmosterol	Vitamins	Other	8.29817e+06	8.44687e+06	7.02914e+06	5.82035e+06	5.13814e+06	6.04528e+06	7.92473e+06	5.66792e+06	0.71522	-0.483541	0.0192164	1.03692	down	C01802	Steroid biosynthesis(ko00100);;Metabolic pathways(ko01100)	LMST01010016	Sterol Lipids [ST]	Sterols [ST01]	Cholesterol and derivatives [ST0101]	HMDB0002719	313-04-2	Organic compounds	Lipids and lipid-like molecules	Steroids and steroid derivatives	Cholestane steroids
POS_q123	Dihydropinosylvin Methyl Ether	Polyphenols	Other	146802	144347	98870.6	4.57487e+06	4.60486e+06	4.83403e+06	130007	4.67125e+06	35.9309	5.16715	0.000207929	1.14334	up	--	--	--	--	--	--	--	17635-59-5	--	--	--	--
POS_q126	Dl-3-Phenylalanine	Amino acids	Peptides	4.74991e+08	4.81251e+08	4.5901e+08	2.23584e+08	2.3388e+08	2.36591e+08	4.71751e+08	2.31352e+08	0.490411	-1.02794	3.6992e-05	1.14175	down	C02057	--	--	--	--	--	--	150-30-1	--	--	--	--
POS_q127	Dl-Alanine	Amino acids	Other	1.96618e+06	1.96539e+06	1.69093e+06	2.74637e+06	2.81227e+06	3.06895e+06	1.87417e+06	2.87587e+06	1.53448	0.617747	0.0017688	1.10502	up	C01401	Cyanoamino acid metabolism(ko00460);;Metabolic pathways(ko01100)	--	--	--	--	HMDB0062251	302-72-7	Organic compounds	Organic acids and derivatives	Carboxylic acids and derivatives	Amino acids, peptides, and analogues
POS_q130	Dl-Methionine Methylsulfonium Chloride	Others	Other	4.33119e+06	4.2387e+06	4.40489e+06	1.15875e+07	1.30596e+07	1.28456e+07	4.32492e+06	1.24976e+07	2.88966	1.5309	0.00288199	1.13688	up	--	--	--	--	--	--	--	3493-12-07	--	--	--	--
POS_q131	D,L-o-Tyrosine	Amino acids	Alpha Amino Acids	839325	850112	897314	225542	311908	202634	862250	246695	0.286106	-1.80538	0.000448589	1.13561	down	--	--	--	--	--	--	--	2370-61-8	--	--	--	--
POS_q133	Dl-Threonine	Amino acids	Other	1.95241e+08	1.89717e+08	1.87862e+08	8.38424e+07	8.35448e+07	8.39698e+07	1.9094e+08	8.37857e+07	0.438806	-1.18835	0.000411366	1.14312	down	--	--	--	--	--	--	--	80-68-2	--	--	--	--
POS_q134	Dl-Tryptophan	Amino acids	Alpha Amino Acids	7.25049e+07	6.69904e+07	7.38135e+07	4.11524e+07	4.32198e+07	3.772e+07	7.11029e+07	4.06974e+07	0.572373	-0.804972	0.000458877	1.12731	down	C00806	--	--	--	--	--	HMDB0030396	1954-12-06	Organic compounds	Organoheterocyclic compounds	Indoles and derivatives	Indolyl carboxylic acids and derivatives
POS_q135	Dodecanoylcarnitine	Lipid	Fatty Acyls	90135.7	44170.6	101823	0.000315994	0.000315994	0.000315994	78709.9	0.000315994	4.01467e-09	-27.8921	0.0465179	1.04446	down	--	--	LMFA07070062	Fatty Acyls [FA]	Fatty esters [FA07]	Fatty acyl carnitines [FA0707]	HMDB0002250	25518-54-1	Organic compounds	Lipids and lipid-like molecules	Fatty Acyls	Fatty acid esters
POS_q138	D-Phenylalanine	Amino acids	Other	3.85213e+08	3.87406e+08	3.71492e+08	1.85421e+08	1.90345e+08	1.92954e+08	3.81371e+08	1.89573e+08	0.497085	-1.00844	9.64948e-05	1.14226	down	C02265	Phenylalanine metabolism(ko00360);;D-Amino acid metabolism(ko00470);;Metabolic pathways(ko01100)	--	--	--	--	HMDB0250791	673-06-3	Organic compounds	Organic acids and derivatives	Carboxylic acids and derivatives	Amino acids, peptides, and analogues
POS_q140	D-Proline	Amino acids	Alpha Amino Acids	2.54545e+07	2.48326e+07	2.3895e+07	1.53534e+08	1.56808e+08	1.56533e+08	2.47273e+07	1.55625e+08	6.29364	2.65389	4.27369e-06	1.14393	up	C00763	Arginine and proline metabolism(ko00330);;D-Amino acid metabolism(ko00470);;Metabolic pathways(ko01100)	--	--	--	--	HMDB0003411	344-25-2	Organic compounds	Organic acids and derivatives	Carboxylic acids and derivatives	Amino acids, peptides, and analogues
POS_q142	(E)-N-[2-(Β-D-Glucopyranosyloxy)Ethyl]-	Others	Other	77748.2	80713	90020.3	311052	334730	321145	82827.2	322309	3.89135	1.96027	6.32703e-05	1.14169	up	--	--	--	--	--	--	--	138916-58-2	--	--	--	--
POS_q143	Epiandrosterone	Steroids	Other	0.000315994	0.000315994	2.24282e+06	5.43155e+06	4.80661e+06	5.08789e+06	747607	5.10868e+06	6.83338	2.7726	0.0230205	1.07893	up	C07635	--	LMST02020023	Sterol Lipids [ST]	Steroids [ST02]	C19 steroids (androgens) and derivatives [ST0202]	HMDB0000365	481-29-8	Organic compounds	Lipids and lipid-like molecules	Steroids and steroid derivatives	Androstane steroids
POS_q144	(-)-Epigallocatechin	Flavonoids	Polyphenols	4.83e+06	4.25312e+06	4.30662e+06	7.3683e+06	9.05725e+06	9.17985e+06	4.46325e+06	8.53513e+06	1.91231	0.93532	0.0135627	1.09559	up	C12136	Flavonoid biosynthesis(ko00941);;Biosynthesis of secondary metabolites(ko01110)	LMPK12020004	Polyketides [PK]	Flavonoids [PK12]	Flavans, Flavanols and Leucoanthocyanidins [PK1202]	HMDB0038361	970-74-1	Organic compounds	Phenylpropanoids and polyketides	Flavonoids	Flavans
POS_q145	Epitulipinolide	Terpenoids	Sesquiterpenes	7.45042e+06	7.35628e+06	7.48263e+06	8.80365e+06	8.85601e+06	9.59438e+06	7.42978e+06	9.08468e+06	1.22274	0.290117	0.021059	1.09225	up	C09566	--	--	--	--	--	--	24164-13-4	--	--	--	--
POS_q148	Eucannabinolide	Terpenoids	Sesquiterpenes	834702	833837	928444	633022	687872	691386	865661	670760	0.774853	-0.368005	0.0102977	1.0709	down	C09475	--	--	--	--	--	HMDB0303565	38458-58-1	Organic compounds	Lipids and lipid-like molecules	Prenol lipids	Terpene lactones
POS_q151	Feruloylputrescine	Coumarins	Coumaric Acids	4.37971e+06	4.09385e+06	4.59473e+06	0.000315994	0.000315994	0.000315994	4.3561e+06	0.000315994	7.25406e-11	-33.6824	0.00110724	1.14157	down	C10497	Arginine and proline metabolism(ko00330);;Metabolic pathways(ko01100)	--	--	--	--	HMDB0033463	501-13-3	Organic compounds	Phenylpropanoids and polyketides	Cinnamic acids and derivatives	Hydroxycinnamic acids and derivatives
POS_q152	Flavin Adenine Dinucleotide (Disodium Salt)	Nucleotides	Flavin Nucleotides	1.07807e+06	935905	1.14766e+06	1.46707e+06	1.81132e+06	1.75235e+06	1.05388e+06	1.67691e+06	1.59118	0.670101	0.0124615	1.06394	up	--	--	--	--	--	--	--	84366-81-4	--	--	--	--
POS_q153	Formylanthranilic Acid	Organic acid	Benzoates	1.20189e+08	1.14883e+08	1.10133e+08	5.71244e+07	7.14932e+07	9.17433e+07	1.15069e+08	7.34537e+07	0.638347	-0.647588	0.0445102	1.02227	down	C05653	Tryptophan metabolism(ko00380);;Metabolic pathways(ko01100)	--	--	--	--	HMDB0004089	3342-77-6	Organic compounds	Benzenoids	Benzene and substituted derivatives	Benzoic acids and derivatives
POS_q155	Fraxidin	Coumarins	Other	4.13956e+07	4.29678e+07	4.37567e+07	9.35596e+06	0.000315994	1.01293e+07	4.27067e+07	6.4951e+06	0.152086	-2.71704	0.00610701	1.12524	down	C17479	--	--	--	--	--	--	525-21-3	--	--	--	--
POS_q157	(+)-Glaucarubinone	Terpenoids	Diterpenoids	623408	520730	489450	2.11353e+06	1.75166e+06	2.43799e+06	544530	2.10106e+06	3.85848	1.94803	0.0130778	1.10733	up	C08763	--	--	--	--	--	--	1259-86-5	--	--	--	--
POS_q159	Glutathione Oxidized	Amino acids	Peptides	2.42586e+06	2.38251e+06	2.54684e+06	467757	493356	494675	2.45174e+06	485262	0.197926	-2.33697	0.000440456	1.14263	down	C00127	Glutathione metabolism(ko00480);;Metabolic pathways(ko01100);;Biosynthesis of cofactors(ko01240)	--	--	--	--	HMDB0003337	27025-41-8	Organic compounds	Organic acids and derivatives	Carboxylic acids and derivatives	Amino acids, peptides, and analogues
POS_q164	Halaminol B	Alkaloids	Other	468106	394802	388457	234728	178781	214001	417121	209170	0.501461	-0.995792	0.00420249	1.09832	down	--	--	--	--	--	--	--	389125-59-1	--	--	--	--
POS_q166	H-D-Trp-Oh	Amino acids	Other	4.20653e+07	4.15424e+07	4.27583e+07	2.0935e+07	2.2074e+07	2.13482e+07	4.2122e+07	2.14524e+07	0.509292	-0.973435	1.86752e-06	1.14285	down	C00525	--	--	--	--	--	HMDB0013609	153-94-6	Organic compounds	Organoheterocyclic compounds	Indoles and derivatives	Indolyl carboxylic acids and derivatives
POS_q168	H-Hoarg-Oh	Amino acids	Other	1.45831e+07	1.9163e+07	1.89831e+07	1.07818e+07	1.03685e+07	1.03811e+07	1.75764e+07	1.05104e+07	0.597986	-0.741817	0.0411116	1.05274	down	C01924	--	--	--	--	--	HMDB0000670	156-86-5	Organic compounds	Organic acids and derivatives	Carboxylic acids and derivatives	Amino acids, peptides, and analogues
POS_q169	H-Leu-Val-Oh	Amino acids	Peptides	709166	717422	716138	2.78295e+06	2.65416e+06	2.86188e+06	714242	2.76633e+06	3.8731	1.95349	0.000852911	1.14212	up	--	--	--	--	--	--	--	13588-95-9	--	--	--	--
POS_q170	H-N-Me-Ala-Oh	Amino acids	Other	1.49001e+07	1.48557e+07	1.50747e+07	1.59018e+07	1.64806e+07	1.62261e+07	1.49435e+07	1.62028e+07	1.08427	0.116726	0.00921964	1.0999	up	C02721	--	--	--	--	--	--	3913-67-5	--	--	--	--
POS_q171	Homoferreirin	Flavonoids	Isoflavones	161121	103703	137187	258962	304990	283865	134003	282606	2.10895	1.07652	0.00264979	1.09977	up	C10457	--	LMPK12050502	Polyketides [PK]	Flavonoids [PK12]	Isoflavonoids [PK1205]	HMDB0030111	482-01-9	Organic compounds	Phenylpropanoids and polyketides	Isoflavonoids	O-methylated isoflavonoids
POS_q172	H-Phe-Phe-Oh	Amino acids	Other	389254	336998	364854	2.12277e+06	2.36017e+06	2.12199e+06	363702	2.20165e+06	6.05343	2.59775	0.00134695	1.13971	up	--	--	--	--	--	--	HMDB0013302	2577-40-4	Organic compounds	Organic acids and derivatives	Carboxylic acids and derivatives	Amino acids, peptides, and analogues
POS_q173	H-Tyr-Ome	Amino acids	Other	162491	199267	150006	407454	469498	344547	170588	407166	2.38684	1.2551	0.012668	1.08658	up	C03404	--	--	--	--	--	HMDB0029217	1080-06-4	Organic compounds	Organic acids and derivatives	Carboxylic acids and derivatives	Amino acids, peptides, and analogues
POS_q174	H-Val-Ala-Oh	Amino acids	Peptides	244629	225021	226511	647885	645682	529627	232054	607731	2.61892	1.38897	0.0092362	1.11951	up	--	--	--	--	--	--	HMDB0029120	27493-61-4	Organic compounds	Organic acids and derivatives	Carboxylic acids and derivatives	Amino acids, peptides, and analogues
POS_q176	Hydrangetin	Coumarins	Hydroxycoumarins	2.14114e+07	2.20113e+07	2.24135e+07	5.327e+07	5.56782e+07	5.17652e+07	2.19454e+07	5.35712e+07	2.44111	1.28754	0.000701956	1.14094	up	--	--	--	--	--	--	--	485-90-5	--	--	--	--
POS_q177	Imidazoleacetic Acid (Hydrochloride)	Organic acid	Carboxylic Acids	1.95162e+07	2.12086e+07	1.87181e+07	8.43473e+06	6.4818e+06	9.09808e+06	1.98143e+07	8.00487e+06	0.403994	-1.30759	0.000399714	1.12559	down	--	--	--	--	--	--	--	3251-69-2	--	--	--	--
POS_q179	Isobutyryl-L-Carnitine (Chloride)	Lipid	Fatty Acyls	2.39382e+06	2.02326e+06	2.19182e+06	1.06175e+07	1.07793e+07	1.06793e+07	2.20297e+06	1.0692e+07	4.85346	2.27901	1.36573e-05	1.14367	up	--	--	--	--	--	--	HMDB0000736	6920-31-6	Organic compounds	Lipids and lipid-like molecules	Fatty Acyls	Fatty acid esters
POS_q180	Isogentisin	Xanthones	Other	754034	865290	773168	1.3242e+06	1.40508e+06	1.66613e+06	797497	1.46514e+06	1.83717	0.877485	0.0154729	1.08789	up	C10070	--	--	--	--	--	HMDB0030871	491-64-5	Organic compounds	Organoheterocyclic compounds	Benzopyrans	1-benzopyrans
POS_q183	Kaempferol-3-O-(2''-O-Β-D-Glucopyl)-Β-D-Rutinoside	Flavonoids	Other	1.75975e+08	1.58898e+08	1.83039e+08	2.4671e+07	3.24576e+07	2.72579e+07	1.72637e+08	2.81289e+07	0.162936	-2.61762	0.00108906	1.13795	down	--	--	LMPK12111753	Polyketides [PK]	Flavonoids [PK12]	Flavones and Flavonols [PK1211]	HMDB0039951	55696-58-7	Organic compounds	Phenylpropanoids and polyketides	Flavonoids	Flavonoid glycosides
POS_q184	Keracyanin (Chloride)	Sugars and alcohols	Glycosides	2.37571e+07	2.42232e+07	2.26996e+07	2.82917e+06	2.24226e+06	2.77666e+06	2.356e+07	2.61603e+06	0.111037	-3.17089	7.18432e-05	1.14286	down	C04491	--	--	--	--	--	--	18719-76-1	--	--	--	--
POS_q187	Kuromanin (Chloride)	Flavonoids	Polyphenols	2.44327e+07	3.7319e+07	2.35924e+07	5.53698e+07	4.54569e+07	4.68199e+07	2.8448e+07	4.92155e+07	1.73002	0.790786	0.0228271	1.0143	up	C08604	Anthocyanin biosynthesis(ko00942);;Biosynthesis of secondary metabolites(ko01110)	--	--	--	--	--	7084-24-4	--	--	--	--
POS_q188	Kynurenic Acid	Alkaloids	Quinoline Alkaloids	6.57943e+06	6.45989e+06	6.4345e+06	1.80815e+07	1.95221e+07	1.92978e+07	6.49127e+06	1.89672e+07	2.92195	1.54693	0.00116629	1.14115	up	C01717	Tryptophan metabolism(ko00380);;Metabolic pathways(ko01100)	--	--	--	--	HMDB0000715	492-27-3	Organic compounds	Organoheterocyclic compounds	Quinolines and derivatives	Quinoline carboxylic acids
POS_q189	Lactose	Sugars and alcohols	Disaccharides	182851	272044	175865	0.000315994	66164.3	0.000315994	210253	22054.8	0.104896	-3.25296	0.0100445	1.06083	down	C00243	Galactose metabolism(ko00052);;Metabolic pathways(ko01100);;ABC transporters(ko02010)	--	--	--	--	HMDB0000186	63-42-3	Organic compounds	Organic oxygen compounds	Organooxygen compounds	Carbohydrates and carbohydrate conjugates
POS_q192	L-Alanine	Amino acids	Other	1.10002e+06	992440	1.11642e+06	1.72731e+06	1.75497e+06	1.90209e+06	1.06963e+06	1.79479e+06	1.67796	0.746706	0.000676773	1.12522	up	C01401	Cyanoamino acid metabolism(ko00460);;Metabolic pathways(ko01100)	--	--	--	--	HMDB0000161	56-41-7	Organic compounds	Organic acids and derivatives	Carboxylic acids and derivatives	Amino acids, peptides, and analogues
POS_q193	L-Alanyl-L-Leucine	Amino acids	Peptides	735349	699615	668921	2.59724e+06	2.52153e+06	2.61386e+06	701295	2.57754e+06	3.6754	1.8779	2.83962e-06	1.14334	up	--	--	--	--	--	--	HMDB0028691	3303-34-2	Organic compounds	Organic acids and derivatives	Carboxylic acids and derivatives	Amino acids, peptides, and analogues
POS_q194	L-Alloisoleucine	Amino acids	Other	7.26557e+07	6.57988e+07	7.54997e+07	4.03077e+07	3.89568e+07	3.84669e+07	7.1318e+07	3.92438e+07	0.550265	-0.861802	0.00640769	1.12546	down	C21096	--	--	--	--	--	HMDB0000557	1509-34-8	Organic compounds	Organic acids and derivatives	Carboxylic acids and derivatives	Amino acids, peptides, and analogues
POS_q196	L-Arginine	Amino acids	Other	9.7139e+07	9.55528e+07	9.97964e+07	5.34009e+07	5.91537e+07	6.33893e+07	9.74961e+07	5.86479e+07	0.601542	-0.733264	0.00185621	1.12935	down	C00062	Arginine biosynthesis(ko00220);;Monobactam biosynthesis(ko00261);;Arginine and proline metabolism(ko00330);;D-Amino acid metabolism(ko00470);;Aminoacyl-tRNA biosynthesis(ko00970);;Metabolic pathways(ko01100);;Biosynthesis of secondary metabolites(ko01110);;Biosynthesis of amino acids(ko01230);;ABC transporters(ko02010)	--	--	--	--	HMDB0000517	74-79-3	Organic compounds	Organic acids and derivatives	Carboxylic acids and derivatives	Amino acids, peptides, and analogues
POS_q197	L-Arginine (Hydrochloride)	Amino acids	Other	6.37003e+07	7.57094e+07	7.03773e+07	3.6812e+07	3.64274e+07	3.68844e+07	6.9929e+07	3.67079e+07	0.524931	-0.929799	0.0106608	1.11984	down	--	--	--	--	--	--	HMDB0303361	1119-34-2	Organic compounds	Organic acids and derivatives	Carboxylic acids and derivatives	Amino acids, peptides, and analogues
POS_q200	L-Azetidine-2-Carboxylic Acid	Organic acid	Carboxylic Acids	1.839e+06	2.16607e+06	1.87858e+06	2.74336e+06	2.83731e+06	2.92716e+06	1.96122e+06	2.83594e+06	1.44601	0.53208	0.00487762	1.10593	up	C08267	--	--	--	--	--	HMDB0029615	2133-34-8	Organic compounds	Organic acids and derivatives	Carboxylic acids and derivatives	Amino acids, peptides, and analogues
POS_q201	L-Carnitine	Others	Other	711527	671201	631852	0.000315994	0.000315994	0.000315994	671526	0.000315994	4.70561e-10	-30.9849	0.00117109	1.14142	down	C00318	--	--	--	--	--	HMDB0000062	541-15-1	Organic compounds	Organic nitrogen compounds	Organonitrogen compounds	Quaternary ammonium salts
POS_q202	L-Citrulline	Amino acids	Other	5.20085e+06	4.7932e+06	4.98242e+06	2.00371e+06	1.87838e+06	1.87503e+06	4.99216e+06	1.91904e+06	0.384411	-1.37928	0.000469886	1.14033	down	C00327	Arginine biosynthesis(ko00220);;Metabolic pathways(ko01100);;Biosynthesis of secondary metabolites(ko01110);;Biosynthesis of amino acids(ko01230)	--	--	--	--	HMDB0000904	372-75-8	Organic compounds	Organic acids and derivatives	Carboxylic acids and derivatives	Amino acids, peptides, and analogues
POS_q203	Leucyl-Phenylalanine	Amino acids	Other	1.39808e+06	1.46789e+06	1.65892e+06	5.26469e+06	5.81186e+06	5.45575e+06	1.5083e+06	5.51077e+06	3.65363	1.86933	0.000243889	1.13959	up	--	--	--	--	--	--	HMDB0013243	3063-05-06	Organic compounds	Organic acids and derivatives	Carboxylic acids and derivatives	Amino acids, peptides, and analogues
POS_q204	Levoglucosan	Others	Other	8.18139e+06	9.41055e+06	7.50035e+06	2.11896e+06	1.96078e+06	2.9027e+06	8.36409e+06	2.32748e+06	0.278271	-1.84544	0.00237745	1.11993	down	C22350	--	--	--	--	--	HMDB0000640	498-07-7	Organic compounds	Organoheterocyclic compounds	Oxepanes	--
POS_q205	Levomefolic Acid	Vitamins	Other	1.00973e+07	8.25241e+06	1.03127e+07	1.21916e+06	1.41897e+06	1.55004e+06	9.55415e+06	1.39606e+06	0.14612	-2.77477	0.00553365	1.12937	down	--	--	--	--	--	--	HMDB0254053	31690-09-2	Organic compounds	Organoheterocyclic compounds	Pteridines and derivatives	Pterins and derivatives
POS_q206	L-Glutamine	Amino acids	Other	1.30855e+08	1.33857e+08	1.29348e+08	4.61443e+07	4.72053e+07	5.04161e+07	1.31354e+08	4.79219e+07	0.364832	-1.4547	1.44679e-06	1.14298	down	C00064	Arginine biosynthesis(ko00220);;Purine metabolism(ko00230);;Pyrimidine metabolism(ko00240);;Alanine, aspartate and glutamate metabolism(ko00250);;D-Amino acid metabolism(ko00470);;Glyoxylate and dicarboxylate metabolism(ko00630);;Vitamin B6 metabolism(ko00750);;Nitrogen metabolism(ko00910);;Aminoacyl-tRNA biosynthesis(ko00970);;Metabolic pathways(ko01100);;Biosynthesis of amino acids(ko01230);;Nu…	--	--	--	--	HMDB0000641	56-85-9	Organic compounds	Organic acids and derivatives	Carboxylic acids and derivatives	Amino acids, peptides, and analogues
POS_q207	L-Histidine	Amino acids	Other	2.21664e+07	2.05159e+07	2.08205e+07	9.7936e+06	1.07763e+07	1.09839e+07	2.11676e+07	1.05179e+07	0.496888	-1.00901	0.000132252	1.13626	down	C00135	Histidine metabolism(ko00340);;beta-Alanine metabolism(ko00410);;D-Amino acid metabolism(ko00470);;Aminoacyl-tRNA biosynthesis(ko00970);;Metabolic pathways(ko01100);;Biosynthesis of secondary metabolites(ko01110);;Biosynthesis of amino acids(ko01230);;ABC transporters(ko02010)	--	--	--	--	HMDB0000177	71-00-1	Organic compounds	Organic acids and derivatives	Carboxylic acids and derivatives	Amino acids, peptides, and analogues
POS_q208	L-Homoserine	Amino acids	Other	1.17255e+06	1.2082e+06	959071	726199	639642	614171	1.11327e+06	660004	0.592849	-0.754263	0.0161978	1.07147	down	C00263	Glycine, serine and threonine metabolism(ko00260);;Cysteine and methionine metabolism(ko00270);;Lysine biosynthesis(ko00300);;Sulfur metabolism(ko00920);;Metabolic pathways(ko01100);;Biosynthesis of secondary metabolites(ko01110);;Biosynthesis of amino acids(ko01230)	--	--	--	--	HMDB0000719	672-15-1	Organic compounds	Organic acids and derivatives	Carboxylic acids and derivatives	Amino acids, peptides, and analogues
POS_q209	L-Homoserine-1	Amino acids	Alpha Amino Acids	906145	806438	759049	572229	647377	583363	823877	600990	0.729465	-0.45509	0.0191475	1.04639	down	C00263	Glycine, serine and threonine metabolism(ko00260);;Cysteine and methionine metabolism(ko00270);;Lysine biosynthesis(ko00300);;Sulfur metabolism(ko00920);;Metabolic pathways(ko01100);;Biosynthesis of secondary metabolites(ko01110);;Biosynthesis of amino acids(ko01230)	--	--	--	--	--	1927-25-9	--	--	--	--
POS_q210	Limonexic Acid	Terpenoids	Triterpenes	739806	572242	517545	2.37473e+06	2.23795e+06	2.16342e+06	609864	2.2587e+06	3.70361	1.88893	5.7223e-05	1.13717	up	--	--	--	--	--	--	HMDB0036075	99026-99-0	Organic compounds	Lipids and lipid-like molecules	Prenol lipids	Triterpenoids
POS_q211	Lipiferolide	Terpenoids	Sesquiterpenes	1.1598e+06	1.00885e+06	967799	2.23382e+06	2.23985e+06	2.02067e+06	1.04549e+06	2.16478e+06	2.0706	1.05005	0.000343347	1.12869	up	C09497	--	--	--	--	--	--	41059-80-7	--	--	--	--
POS_q212	L-Isoleucine	Amino acids	Other	6.62772e+07	6.50491e+07	7.0226e+07	4.03577e+07	3.8007e+07	4.02943e+07	6.71841e+07	3.9553e+07	0.588725	-0.764333	0.000627668	1.13511	down	C00407	Valine, leucine and isoleucine degradation(ko00280);;Valine, leucine and isoleucine biosynthesis(ko00290);;Cyanoamino acid metabolism(ko00460);;Tropane, piperidine and pyridine alkaloid biosynthesis(ko00960);;Glucosinolate biosynthesis(ko00966);;Aminoacyl-tRNA biosynthesis(ko00970);;Metabolic pathways(ko01100);;Biosynthesis of secondary metabolites(ko01110);;2-Oxocarboxylic acid metabolism(ko0121…	LMFA01100047	Fatty Acyls [FA]	Fatty Acids and Conjugates [FA01]	Amino fatty acids [FA0110]	HMDB0000172	73-32-5	Organic compounds	Organic acids and derivatives	Carboxylic acids and derivatives	Amino acids, peptides, and analogues
POS_q214	L-Leucyl-L-Alanine	Amino acids	Dipeptide	1.34505e+06	1.40424e+06	1.33363e+06	6.62226e+06	6.86586e+06	6.50258e+06	1.36097e+06	6.66357e+06	4.89618	2.29166	0.000247443	1.14313	up	--	--	--	--	--	--	HMDB0028922	7298-84-2	Organic compounds	Organic acids and derivatives	Carboxylic acids and derivatives	Amino acids, peptides, and analogues
POS_q215	L-Lysine	Amino acids	Other	2.96452e+08	2.95464e+08	2.88049e+08	1.27647e+08	1.31406e+08	1.30014e+08	2.93322e+08	1.29689e+08	0.44214	-1.17743	3.43254e-05	1.1434	down	C00047	Lysine biosynthesis(ko00300);;Lysine degradation(ko00310);;D-Amino acid metabolism(ko00470);;Biotin metabolism(ko00780);;Tropane, piperidine and pyridine alkaloid biosynthesis(ko00960);;Aminoacyl-tRNA biosynthesis(ko00970);;Metabolic pathways(ko01100);;Biosynthesis of secondary metabolites(ko01110);;2-Oxocarboxylic acid metabolism(ko01210);;Biosynthesis of amino acids(ko01230);;ABC transporters(k…	--	--	--	--	HMDB0000182	56-87-1	Organic compounds	Organic acids and derivatives	Carboxylic acids and derivatives	Amino acids, peptides, and analogues
POS_q219	Loliolid	Terpenoids	Monoterpenes	0.000315994	248526	0.000315994	4.55259e+06	4.27513e+06	3.8312e+06	82842	4.21964e+06	50.936	5.67061	0.000793496	1.13733	up	--	--	--	--	--	--	HMDB0302428	5989-02-06	Organic compounds	Organoheterocyclic compounds	Benzofurans	--
POS_q220	L-Phenylalanine	Amino acids	Other	5.38146e+08	5.22925e+08	5.19404e+08	2.63617e+08	2.71461e+08	2.74375e+08	5.26825e+08	2.69818e+08	0.512158	-0.965338	2.54074e-05	1.1426	down	C00079	Phenylalanine metabolism(ko00360);;Phenylalanine, tyrosine and tryptophan biosynthesis(ko00400);;Cyanoamino acid metabolism(ko00460);;D-Amino acid metabolism(ko00470);;Phenylpropanoid biosynthesis(ko00940);;Tropane, piperidine and pyridine alkaloid biosynthesis(ko00960);;Glucosinolate biosynthesis(ko00966);;Aminoacyl-tRNA biosynthesis(ko00970);;Biosynthesis of various alkaloids(ko00996);;Biosynth…	--	--	--	--	HMDB0000159	63-91-2	Organic compounds	Organic acids and derivatives	Carboxylic acids and derivatives	Amino acids, peptides, and analogues
POS_q221	L-Phenylalanyl-L-Leucine	Amino acids	Peptides	843093	439051	1.00417e+06	1.60714e+06	1.58165e+06	1.65084e+06	762105	1.61321e+06	2.11678	1.08187	0.0352368	1.06307	up	--	--	--	--	--	--	--	3303-55-7	--	--	--	--
POS_q223	L-Proline	Amino acids	Other	2.57435e+07	2.66552e+07	2.48057e+07	1.72581e+08	1.68387e+08	1.7056e+08	2.57348e+07	1.70509e+08	6.62563	2.72806	4.38125e-06	1.14391	up	C00148	Arginine and proline metabolism(ko00330);;Carbapenem biosynthesis(ko00332);;D-Amino acid metabolism(ko00470);;Aminoacyl-tRNA biosynthesis(ko00970);;Metabolic pathways(ko01100);;Biosynthesis of secondary metabolites(ko01110);;Biosynthesis of amino acids(ko01230);;ABC transporters(ko02010)	--	--	--	--	HMDB0000162	147-85-3	Organic compounds	Organic acids and derivatives	Carboxylic acids and derivatives	Amino acids, peptides, and analogues
POS_q224	L-Tryptophan	Amino acids	Other	7.88021e+07	7.50716e+07	7.95542e+07	3.9093e+07	4.28058e+07	4.16095e+07	7.78093e+07	4.11694e+07	0.529107	-0.918368	4.77054e-05	1.13882	down	C00078	Glycine, serine and threonine metabolism(ko00260);;Tryptophan metabolism(ko00380);;Phenylalanine, tyrosine and tryptophan biosynthesis(ko00400);;Indole alkaloid biosynthesis(ko00901);;Glucosinolate biosynthesis(ko00966);;Aminoacyl-tRNA biosynthesis(ko00970);;Biosynthesis of various alkaloids(ko00996);;Biosynthesis of various plant secondary metabolites(ko00999);;Metabolic pathways(ko01100);;Biosy…	--	--	--	--	HMDB0000929	73-22-3	Organic compounds	Organoheterocyclic compounds	Indoles and derivatives	Indolyl carboxylic acids and derivatives
POS_q225	Lusianthridin	Others	Other	5.96684e+07	6.2287e+07	6.54687e+07	1.11242e+08	1.08347e+08	1.1065e+08	6.24747e+07	1.1008e+08	1.76199	0.817202	0.000129282	1.14049	up	C10257	--	--	--	--	--	--	87530-30-1	--	--	--	--
POS_q227	L-Valyl-L-Phenylalanine	Amino acids	Peptides	281402	0.000315994	0.000315994	667439	738402	854612	93800.6	753485	8.03283	3.00591	0.00730179	1.08684	up	--	--	--	--	--	--	HMDB0029134	3918-92-1	Organic compounds	Organic acids and derivatives	Carboxylic acids and derivatives	Amino acids, peptides, and analogues
POS_q232	Malvidin-3-O-Glucoside Chloride	Flavonoids	Other	4.04627e+06	4.67736e+06	4.9228e+06	0.000315994	0.000315994	0.000315994	4.54881e+06	0.000315994	6.94674e-11	-33.7449	0.0032777	1.13665	down	--	--	--	--	--	--	HMDB0030777	7228-78-6	Organic compounds	Phenylpropanoids and polyketides	Flavonoids	Flavonoid glycosides
POS_q233	Melamine	Alkaloids	Other	1.74952e+06	1.71415e+06	1.67683e+06	735021	474572	764304	1.7135e+06	657966	0.38399	-1.38086	0.00551445	1.1262	down	C08737	--	--	--	--	--	HMDB0041922	108-78-1	Organic compounds	Organoheterocyclic compounds	Triazines	1,3,5-triazines
POS_q234	Methionine Sulfoxide	Amino acids	Other	2.57365e+06	2.54828e+06	2.37215e+06	870472	1.03061e+06	958258	2.49803e+06	953114	0.381547	-1.39007	7.54252e-05	1.13824	down	--	--	--	--	--	--	HMDB0250776	62697-73-8	Organic compounds	Organic acids and derivatives	Carboxylic acids and derivatives	Amino acids, peptides, and analogues
POS_q235	Methoxatin Disodium Salt	Alkaloids	Other	9.79416e+06	1.00834e+07	9.18157e+06	3.54216e+06	3.0081e+06	3.38857e+06	9.68637e+06	3.31294e+06	0.342021	-1.54784	0.000143827	1.13874	down	--	--	--	--	--	--	--	122628-50-6	--	--	--	--
POS_q236	Methyl 3,4,5-Trimethoxybenzoate	Ketones, Aldehydes, Acids	Benzoic Acids	2.88939e+07	2.73886e+07	2.8529e+07	1.59834e+07	1.49688e+07	1.51204e+07	2.82705e+07	1.53575e+07	0.543235	-0.880352	4.89759e-05	1.13994	down	--	--	--	--	--	--	--	1916-07-0	--	--	--	--
POS_q237	Methylecgonine	Alkaloids	Ornithine Alkaloids	8.30015e+06	5.40146e+06	4.2114e+06	0.000315994	0.000315994	0.000315994	5.971e+06	0.000315994	5.29215e-11	-34.1374	0.0389503	1.05979	down	--	--	--	--	--	--	--	7143-09-01	--	--	--	--
POS_q238	Methyl L-Pyroglutamate	Alkaloids	Other	487185	466886	531309	172049	176115	109586	495127	152583	0.308171	-1.6982	0.000308679	1.12836	down	--	--	--	--	--	--	--	4931-66-2	--	--	--	--
POS_q242	N1-(Alpha-D-Ribosyl)-5,6-Dimethyl-Benzimidazole	Nucleotides	Other	938015	967851	976958	772079	733808	768197	960941	758028	0.788839	-0.342198	0.000278755	1.12852	down	C05775	Porphyrin metabolism(ko00860);;Metabolic pathways(ko01100);;Biosynthesis of cofactors(ko01240)	--	--	--	--	HMDB0011112	132-13-8	Organic compounds	Nucleosides, nucleotides, and analogues	Benzimidazole ribonucleosides and ribonucleotides	--
POS_q245	N2,N2-Dimethylguanosine	Nucleotides	Purine Nucleosides	1.02848e+07	9.6292e+06	1.15143e+07	4.16958e+06	4.67524e+06	4.13617e+06	1.04761e+07	4.327e+06	0.413035	-1.27566	0.00454196	1.12432	down	--	--	--	--	--	--	HMDB0004824	2140-67-2	Organic compounds	Nucleosides, nucleotides, and analogues	Purine nucleosides	--
POS_q248	N6-Isopentenyladenosine	Nucleotides	Purine Nucleosides	271534	224343	271424	1.37711e+06	1.1086e+06	1.21996e+06	255767	1.23522e+06	4.82949	2.27187	0.00482953	1.12933	up	C16427	Zeatin biosynthesis(ko00908);;Biosynthesis of secondary metabolites(ko01110)	--	--	--	--	HMDB0304396	7724-76-7	Organic compounds	Nucleosides, nucleotides, and analogues	Purine nucleosides	--
POS_q249	N6-Methyladenosine	Nucleotides	Purine Nucleosides	912632	872308	860965	3.42767e+06	3.35285e+06	3.60451e+06	881968	3.46168e+06	3.92494	1.97267	0.000528574	1.14212	up	--	--	--	--	--	--	HMDB0004044	1867-73-8	Organic compounds	Nucleosides, nucleotides, and analogues	Purine nucleosides	--
POS_q252	N-Acetyl-L-Histidine	Amino acids	Other	463175	556855	504496	770169	709124	842266	508175	773853	1.52281	0.606734	0.00665385	1.07844	up	C02997	--	--	--	--	--	HMDB0032055	2497-02-01	Organic compounds	Organic acids and derivatives	Carboxylic acids and derivatives	Amino acids, peptides, and analogues
POS_q254	N-Acetylneuraminic Acid	Sugars and alcohols	Sugar Acids	8.843e+06	9.48458e+06	8.76851e+06	1.71781e+06	1.52516e+06	1.13999e+06	9.03203e+06	1.46099e+06	0.161756	-2.62811	2.27429e-05	1.14091	down	C00270	Amino sugar and nucleotide sugar metabolism(ko00520);;Metabolic pathways(ko01100);;Biosynthesis of nucleotide sugars(ko01250)	--	--	--	--	HMDB0000230	131-48-6	Organic compounds	Organic oxygen compounds	Organooxygen compounds	Carbohydrates and carbohydrate conjugates
POS_q255	N-Benzylstearamide	Lipid	Fatty Amides	4.15163e+07	3.99948e+07	3.70494e+07	2.44162e+07	2.22185e+07	2.72694e+07	3.95202e+07	2.46347e+07	0.623344	-0.681899	0.00170265	1.10621	down	--	--	LMFA08020156	Fatty Acyls [FA]	Fatty amides [FA08]	N-acyl amines [FA0802]	--	5327-45-7	--	--	--	--
POS_q257	Neocnidilide	Terpenoids	Other	0.000315994	0.000315994	0.000315994	989548	819259	855637	0.000315994	888148	2.81065e+09	31.3883	0.00338126	1.13639	up	C17002	--	--	--	--	--	HMDB0034450	4567-33-3	Organic compounds	Organoheterocyclic compounds	Isobenzofurans	--
POS_q258	N-Feruloyloctopamine	Alkaloids	Other	1.50586e+07	1.64279e+07	1.58157e+07	6.17047e+06	5.48278e+06	6.56657e+06	1.57674e+07	6.07327e+06	0.385179	-1.3764	6.25385e-05	1.13789	down	--	--	--	--	--	--	HMDB0032805	66648-44-0	Organic compounds	Phenylpropanoids and polyketides	Cinnamic acids and derivatives	Hydroxycinnamic acids and derivatives
POS_q259	Ng,Ng-Dimethylarginine Dihydrochloride	Amino acids	Other	2.10308e+06	2.11198e+06	1.98903e+06	1.30258e+06	1.29921e+06	1.37907e+06	2.06803e+06	1.32695e+06	0.641651	-0.640139	0.00024741	1.13484	down	C03626	--	--	--	--	--	--	220805-22-1	--	--	--	--
POS_q268	O-Acetylethanolamine	Alkaloids	Other	5.89453e+06	5.7393e+06	5.62735e+06	4.54191e+06	4.07e+06	4.8363e+06	5.75373e+06	4.48274e+06	0.779101	-0.360117	0.020245	1.07236	down	--	--	--	--	--	--	HMDB0038394	1854-30-4	Organic compounds	Organic acids and derivatives	Carboxylic acids and derivatives	Carboxylic acid derivatives
POS_q269	Obscuraminol D	Lipid	Fatty Acids	7.01315e+06	6.07526e+06	5.63002e+06	1.72854e+06	1.00535e+06	1.31639e+06	6.23948e+06	1.3501e+06	0.21638	-2.20836	0.00179393	1.12451	down	--	--	LMSP01080076	Sphingolipids [SP]	Sphingoid bases [SP01]	Sphingoid base analogs [SP0108]	--	350484-99-0	--	--	--	--
POS_q271	Oroxylin A	Flavonoids	Other	315329	265069	337860	147502	151550	198636	306086	165896	0.541991	-0.88366	0.00792328	1.0673	down	--	--	LMPK12111096	Polyketides [PK]	Flavonoids [PK12]	Flavones and Flavonols [PK1211]	HMDB0128584	480-11-5	--	--	--	--
POS_q273	P-3-Methylamino Propyl Phenol	Alkaloids	Tyrosine Alkaloids	311956	270805	295320	145130	166088	213637	292694	174952	0.597729	-0.742437	0.0127365	1.06234	down	--	--	--	--	--	--	--	32180-92-0	--	--	--	--
POS_q275	Palmitoylethanolamide	Sugars and alcohols	Amino Alcohols	507304	424537	436541	251478	227676	329666	456127	269607	0.591078	-0.75858	0.0104544	1.05061	down	C16512	--	LMFA08040013	Fatty Acyls [FA]	Fatty amides [FA08]	N-acyl ethanolamines (endocannabinoids) [FA0804]	HMDB0002100	544-31-0	Organic compounds	Organic acids and derivatives	Carboximidic acids and derivatives	Carboximidic acids
POS_q276	Pelargonidin-3,5-O-Diglucoside Chloride	Flavonoids	Other	5.86554e+07	5.88946e+07	6.47393e+07	2.15001e+06	1.89198e+06	1.95164e+06	6.07631e+07	1.99787e+06	0.0328797	-4.92666	0.00112663	1.14149	down	--	--	--	--	--	--	--	17334-58-6	--	--	--	--
POS_q277	Phenylacetylglutamine	Amino acids	Other	2.48111e+06	2.32984e+06	2.4186e+06	0.000315994	0.000315994	0.000315994	2.40985e+06	0.000315994	1.31126e-10	-32.8283	0.000331499	1.14334	down	C04148	Phenylalanine metabolism(ko00360)	--	--	--	--	HMDB0006344	28047-15-6	Organic compounds	Organic acids and derivatives	Carboxylic acids and derivatives	Amino acids, peptides, and analogues
POS_q278	Phosphorylcholine	Organic acid	Other	9.99295e+06	9.41589e+06	9.38287e+06	1.13513e+06	1.23505e+06	1.28856e+06	9.59723e+06	1.21958e+06	0.127076	-2.97623	0.000314755	1.14276	down	C00588	Glycerophospholipid metabolism(ko00564);;Metabolic pathways(ko01100)	--	--	--	--	HMDB0001565	3616-04-04	Organic compounds	Organic nitrogen compounds	Organonitrogen compounds	Quaternary ammonium salts
POS_q279	P-Hydroxymandelic Acid	Organic acid	Carboxylic Acids	376355	448837	409127	856807	724679	730594	411440	770693	1.87316	0.905476	0.00554628	1.10542	up	C11527	--	--	--	--	--	HMDB0000822	1198-84-1	Organic compounds	Benzenoids	Phenols	1-hydroxy-2-unsubstituted benzenoids
POS_q281	Physalin D	Steroids	Phytosterols	1.10468e+06	932775	761862	3.60035e+06	3.58284e+06	3.21671e+06	933104	3.46663e+06	3.71516	1.89343	0.000129399	1.13513	up	--	--	--	--	--	--	HMDB0034353	54980-22-2	Organic compounds	Lipids and lipid-like molecules	Steroids and steroid derivatives	Physalins and derivatives
POS_q282	Phytosphingosine	Lipid	Phospholipids	4.1458e+06	3.60329e+06	3.48851e+06	205114	360728	451081	3.74587e+06	338974	0.090493	-3.46605	0.00144169	1.13508	down	C12144	Sphingolipid metabolism(ko00600);;Metabolic pathways(ko01100)	LMSP01030001	Sphingolipids [SP]	Sphingoid bases [SP01]	4-Hydroxysphinganines (Phytosphingosines) [SP0103]	HMDB0004610	554-62-1	Organic compounds	Organic nitrogen compounds	Organonitrogen compounds	Amines
POS_q283	Pinoresinol Diglucoside	Lignans	Other	133043	151264	126037	1.1782e+06	2.03724e+06	2.27178e+06	136782	1.82907e+06	13.3722	3.74117	0.036424	1.06489	up	--	--	--	--	--	--	--	63902-38-5	--	--	--	--
POS_q284	Pipecolic Acid	Organic acid	Carboxylic Acids	1.60431e+08	1.64669e+08	1.54261e+08	5.87808e+07	6.246e+07	6.26094e+07	1.59787e+08	6.12834e+07	0.383531	-1.38258	0.000186974	1.14158	down	C00408	Lysine degradation(ko00310);;Tropane, piperidine and pyridine alkaloid biosynthesis(ko00960);;Metabolic pathways(ko01100);;Biosynthesis of secondary metabolites(ko01110)	--	--	--	--	HMDB0000070	535-75-1	Organic compounds	Organic acids and derivatives	Carboxylic acids and derivatives	Amino acids, peptides, and analogues
POS_q286	Piperlongumine	Alkaloids	Pyridine Alkaloids	3.70506e+08	3.36028e+08	3.26732e+08	2.73221e+08	2.64943e+08	2.77641e+08	3.44422e+08	2.71935e+08	0.789539	-0.340917	0.0251589	1.06894	down	C10166	--	--	--	--	--	HMDB0030341	20069-09-4	Organic compounds	Phenylpropanoids and polyketides	Cinnamic acids and derivatives	--
POS_q287	Pipermethystine	Alkaloids	Pyridine Alkaloids	640705	599327	530525	1.37357e+06	1.37007e+06	1.30191e+06	590186	1.34852e+06	2.2849	1.19213	8.62403e-05	1.13788	up	--	--	--	--	--	--	HMDB0033486	71627-22-0	Organic compounds	Organoheterocyclic compounds	Pyridines and derivatives	Hydropyridines
POS_q291	P-Synephrine	Alkaloids	Other	358368	632814	431718	1.9912e+06	1.71861e+06	2.12243e+06	474300	1.94408e+06	4.09885	2.03522	0.000942711	1.12263	up	C01869	--	--	--	--	--	HMDB0062811	614-35-7	Organic compounds	Benzenoids	Phenols	1-hydroxy-2-unsubstituted benzenoids
POS_q292	Pterolactam	Alkaloids	Ornithine Alkaloids	2.51733e+07	2.30632e+07	2.463e+07	1.22335e+08	1.23656e+08	1.30659e+08	2.42888e+07	1.2555e+08	5.16905	2.3699	0.000340253	1.14254	up	--	--	--	--	--	--	HMDB0034208	38072-88-7	Organic compounds	Organoheterocyclic compounds	Pyrrolidines	Pyrrolidones
POS_q294	Pyridoxal	Vitamins	Vitamin B Complex	685106	531775	645565	2.32306e+06	2.85322e+06	2.70509e+06	620815	2.62712e+06	4.23173	2.08125	0.00362152	1.12904	up	C00250	Vitamin B6 metabolism(ko00750);;Metabolic pathways(ko01100);;Biosynthesis of cofactors(ko01240)	--	--	--	--	HMDB0001545	66-72-8	Organic compounds	Organoheterocyclic compounds	Pyridines and derivatives	Pyridine carboxaldehydes
POS_q295	Pyridoxine (Hydrochloride)	Alkaloids	Pyridine Alkaloids	3.8874e+07	3.73375e+07	3.79356e+07	5.54792e+07	5.40988e+07	5.37047e+07	3.8049e+07	5.44276e+07	1.43046	0.516479	2.58414e-05	1.13994	up	--	--	--	--	--	--	HMDB0301760	58-56-0	Organic compounds	Organoheterocyclic compounds	Pyridines and derivatives	Pyridoxines
POS_q297	Quercetin	Flavonoids	Flavonols	1.96058e+07	1.90496e+07	1.9375e+07	2.20808e+07	2.48823e+07	2.33664e+07	1.93435e+07	2.34432e+07	1.21194	0.277323	0.0326844	1.06128	up	C00389	Flavonoid biosynthesis(ko00941);;Flavone and flavonol biosynthesis(ko00944);;Metabolic pathways(ko01100);;Biosynthesis of secondary metabolites(ko01110)	LMPK12110004	Polyketides [PK]	Flavonoids [PK12]	Flavones and Flavonols [PK1211]	HMDB0005794	6151-25-3	Organic compounds	Phenylpropanoids and polyketides	Flavonoids	Flavones
POS_q299	Quinidine	Alkaloids	Quinoline Alkaloids	974521	1.27798e+06	955459	4.57567e+06	4.61615e+06	4.32158e+06	1.06932e+06	4.50447e+06	4.21246	2.07466	1.82955e-05	1.14035	up	C06527	--	--	--	--	--	HMDB0015044	56-54-2	Organic compounds	Alkaloids and derivatives	Cinchona alkaloids	--
POS_q300	Quinine	Alkaloids	Quinoline Alkaloids	1.14282e+06	1.15602e+06	0.000315994	2.72457e+06	2.39375e+06	2.87665e+06	766280	2.66499e+06	3.47783	1.79819	0.0268327	1.05084	up	C06526	--	--	--	--	--	HMDB0014611	130-95-0	Organic compounds	Alkaloids and derivatives	Cinchona alkaloids	--
POS_q302	Riboflavin	Vitamins	Vitamin B Complex	2.14465e+07	2.05356e+07	2.06333e+07	4.2206e+07	3.96746e+07	4.22043e+07	2.08718e+07	4.13617e+07	1.9817	0.986739	0.000617882	1.1398	up	C00255	Riboflavin metabolism(ko00740);;Metabolic pathways(ko01100);;Biosynthesis of secondary metabolites(ko01110);;Biosynthesis of cofactors(ko01240);;ABC transporters(ko02010)	--	--	--	--	HMDB0000244	83-88-5	Organic compounds	Organoheterocyclic compounds	Pteridines and derivatives	Alloxazines and isoalloxazines
POS_q304	Rutin	Flavonoids	Polyphenols	6.82954e+06	7.29343e+06	6.79186e+06	1.27939e+06	3.03527e+06	1.67551e+06	6.97161e+06	1.99672e+06	0.286408	-1.80386	0.00706972	1.11659	down	C05625	Flavone and flavonol biosynthesis(ko00944);;Metabolic pathways(ko01100);;Biosynthesis of secondary metabolites(ko01110)	LMPK12112098	Polyketides [PK]	Flavonoids [PK12]	Flavones and Flavonols [PK1211]	HMDB0003249	153-18-4	Organic compounds	Phenylpropanoids and polyketides	Flavonoids	Flavonoid glycosides
POS_q305	(S)-2-((S)-2-Amino-4-Methylpentanamido)-4-Methylpentanoic Acid	Amino acids	Peptides	1.71597e+06	1.61386e+06	1.76128e+06	5.00912e+06	5.54351e+06	5.41719e+06	1.69704e+06	5.32328e+06	3.13681	1.6493	0.00105768	1.13928	up	--	--	--	--	--	--	HMDB0028933	3303-31-9	Organic compounds	Organic acids and derivatives	Carboxylic acids and derivatives	Amino acids, peptides, and analogues
POS_q307	Sarcosine	Amino acids	Peptides	1.21754e+06	1.45809e+06	1.44653e+06	1.79622e+06	1.81059e+06	1.7841e+06	1.37405e+06	1.79697e+06	1.30779	0.387128	0.0316019	1.07223	up	C00213	Glycine, serine and threonine metabolism(ko00260);;Arginine and proline metabolism(ko00330);;Metabolic pathways(ko01100)	--	--	--	--	HMDB0000271	107-97-1	Organic compounds	Organic acids and derivatives	Carboxylic acids and derivatives	Amino acids, peptides, and analogues
POS_q308	(S)-B-Aminoisobutyric Acid	Amino acids	Other	802052	714000	861207	502278	634393	564404	792420	567025	0.715561	-0.482853	0.0174933	1.01978	down	C03284	Valine, leucine and isoleucine degradation(ko00280);;Metabolic pathways(ko01100)	LMFA01100050	Fatty Acyls [FA]	Fatty Acids and Conjugates [FA01]	Amino fatty acids [FA0110]	HMDB0002166	4249-19-8	Organic compounds	Organic acids and derivatives	Carboxylic acids and derivatives	Amino acids, peptides, and analogues
POS_q310	Scoparone	Coumarins	Other	1.06376e+06	828038	1.01994e+06	0.000315994	0.000315994	0.000315994	970577	0.000315994	3.25573e-10	-31.5163	0.00551587	1.13158	down	C09311	Biosynthesis of various plant secondary metabolites(ko00999)	--	--	--	--	HMDB0030818	120-08-1	Organic compounds	Phenylpropanoids and polyketides	Coumarins and derivatives	--
POS_q311	Scopoletin	Coumarins	Other	2.61777e+07	2.47167e+07	2.8357e+07	5.33015e+07	5.29979e+07	5.86773e+07	2.64171e+07	5.49922e+07	2.08169	1.05775	0.000650321	1.13166	up	C01752	Biosynthesis of various plant secondary metabolites(ko00999);;Biosynthesis of secondary metabolites(ko01110)	--	--	--	--	HMDB0034344	92-61-5	Organic compounds	Phenylpropanoids and polyketides	Coumarins and derivatives	Hydroxycoumarins
POS_q313	Scutellarin Methylester	Flavonoids	Other	1.29822e+07	7.27123e+06	7.72038e+06	1.51852e+06	1.27688e+06	1.32687e+06	9.32461e+06	1.37409e+06	0.147362	-2.76257	0.0490695	1.03877	down	--	--	--	--	--	--	--	119262-68-9	--	--	--	--
POS_q314	Sn-Glycero-3-Phosphocholine	Sugars and alcohols	Sugar Alcohols	7.47294e+07	7.19846e+07	7.10587e+07	9.78409e+07	9.37885e+07	9.63902e+07	7.25909e+07	9.60065e+07	1.32257	0.403344	0.000137313	1.13333	up	C00670	Glycerophospholipid metabolism(ko00564);;Ether lipid metabolism(ko00565)	--	--	--	--	HMDB0000086	28319-77-9	Organic compounds	Lipids and lipid-like molecules	Glycerophospholipids	Glycerophosphocholines
POS_q315	(S)-N-Methylcoclaurine	Alkaloids	Isoquinoline Alkaloids	268380	262105	289564	13658.3	24902.6	17893.9	273350	18818.3	0.0688432	-3.86054	0.000251099	1.1413	down	C05176	Isoquinoline alkaloid biosynthesis(ko00950);;Metabolic pathways(ko01100);;Biosynthesis of secondary metabolites(ko01110)	--	--	--	--	HMDB0060319	3423-07-02	Organic compounds	Organoheterocyclic compounds	Isoquinolines and derivatives	Benzylisoquinolines
POS_q317	Spermidine	Others	Other	1.50165e+06	1.11265e+06	1.51763e+06	9.64257e+06	1.06192e+07	9.67791e+06	1.37731e+06	9.97988e+06	7.24592	2.85717	0.000312327	1.14041	up	C00315	Arginine and proline metabolism(ko00330);;beta-Alanine metabolism(ko00410);;Glutathione metabolism(ko00480);;Phenylpropanoid biosynthesis(ko00940);;Metabolic pathways(ko01100);;ABC transporters(ko02010)	--	--	--	--	HMDB0001257	124-20-9	Organic compounds	Organic nitrogen compounds	Organonitrogen compounds	Amines
POS_q319	Streptozotocin	Sugars and alcohols	Glycosides	71544.8	56302.7	79473.1	0.000315994	38014.9	0.000315994	69106.9	12671.6	0.183363	-2.44723	0.0283374	1.01938	down	C07313	--	--	--	--	--	HMDB0258513	18883-66-4	Organic compounds	Organic oxygen compounds	Organooxygen compounds	Carbohydrates and carbohydrate conjugates
POS_q320	Synephrine	Alkaloids	Other	378079	464613	498588	1.89732e+06	1.98908e+06	1.86715e+06	447093	1.91785e+06	4.2896	2.10084	8.84458e-06	1.14132	up	C04548	--	--	--	--	--	HMDB0004826	1994-07-05	Organic compounds	Benzenoids	Phenols	1-hydroxy-2-unsubstituted benzenoids
POS_q321	Syringylpropane	Phenylpropanoids	Other	1.1404e+06	1.27409e+06	1.17883e+06	2.56381e+07	2.18679e+07	2.21686e+07	1.19777e+06	2.32248e+07	19.39	4.27724	0.00297679	1.13724	up	--	--	--	--	--	--	HMDB0036226	6766-82-1	Organic compounds	Benzenoids	Phenols	Methoxyphenols
POS_q324	Tetrahydroberberine	Alkaloids	Isoquinoline Alkaloids	0.000315994	0.000315994	0.000315994	5.04838e+06	4.08402e+06	5.43199e+06	0.000315994	4.8548e+06	1.53636e+10	33.8388	0.00675291	1.12882	up	--	--	--	--	--	--	HMDB0243674	522-97-4	Organic compounds	Alkaloids and derivatives	Protoberberine alkaloids and derivatives	--
POS_q325	Thiamine (Hydrochloride)	Vitamins	Vitamin B Complex	2.85143e+07	2.58347e+07	2.68559e+07	1.65795e+07	1.72455e+07	1.97844e+07	2.70683e+07	1.78698e+07	0.660174	-0.599082	0.00218103	1.104	down	--	--	--	--	--	--	HMDB0303167	1967-03-08	Organic compounds	Organoheterocyclic compounds	Diazines	Pyrimidines and pyrimidine derivatives
POS_q326	Tiglic Acid	Organic acid	Carboxylic Acids	2.39842e+07	2.37132e+07	2.28276e+07	0.000315994	0.000315994	0.000315994	2.35083e+07	0.000315994	1.34418e-11	-36.1145	0.000220618	1.1436	down	C08279	--	LMFA01020030	Fatty Acyls [FA]	Fatty Acids and Conjugates [FA01]	Branched fatty acids [FA0102]	HMDB0001470	80-59-1	Organic compounds	Lipids and lipid-like molecules	Fatty Acyls	Fatty acids and conjugates
POS_q327	Tombozine	Alkaloids	Tryptophan Alkaloids	2.02039e+07	2.03775e+07	2.03291e+07	1.81223e+07	1.77129e+07	1.87724e+07	2.03035e+07	1.82025e+07	0.896521	-0.157591	0.018602	1.0965	down	C11635	Indole alkaloid biosynthesis(ko00901);;Biosynthesis of secondary metabolites(ko01110)	--	--	--	--	--	604-99-9	--	--	--	--
POS_q330	Trimethoprim	Polyphenols	Other	6.83828e+06	6.64985e+06	6.64744e+06	9.5558e+06	9.26747e+06	9.61139e+06	6.71186e+06	9.47822e+06	1.41216	0.497904	0.000113732	1.13955	up	C01965	--	--	--	--	--	HMDB0014583	738-70-5	Organic compounds	Benzenoids	Phenol ethers	Anisoles
POS_q332	Tropine Acetate-1	Alkaloids	Ornithine Alkaloids	5.04652e+06	4.59425e+06	5.44479e+06	7.91901e+06	6.7974e+06	7.64707e+06	5.02852e+06	7.45449e+06	1.48244	0.567977	0.00576116	1.08176	up	C12452	Tropane, piperidine and pyridine alkaloid biosynthesis(ko00960)	--	--	--	--	--	3423-27-6	--	--	--	--
POS_q333	Tyramine (Hydrochloride)	Polyphenols	Monophenols	8.1052e+07	7.95642e+07	8.26546e+07	1.58441e+07	1.67429e+07	1.64525e+07	8.10903e+07	1.63465e+07	0.201584	-2.31055	6.00185e-05	1.14363	down	--	--	--	--	--	--	--	60-19-5	--	--	--	--
POS_q334	Tyrosylleucine (Tfa)	Organic acid	Carboxylic Acids	1.11992e+06	1.41187e+06	1.14154e+06	2.23331e+06	2.62648e+06	2.25377e+06	1.22444e+06	2.37119e+06	1.93654	0.953483	0.00267609	1.10269	up	--	--	--	--	--	--	--	66852-01-5	--	--	--	--
POS_q335	Vasicine	Alkaloids	Other	5.88202e+06	5.32993e+06	5.81848e+06	2.85535e+06	2.84984e+06	2.97223e+06	5.67681e+06	2.89247e+06	0.509524	-0.972777	0.00266527	1.13476	down	C10733	Biosynthesis of various alkaloids(ko00996)	--	--	--	--	HMDB0256199	6159-55-3	Organic compounds	Organoheterocyclic compounds	Diazanaphthalenes	Benzodiazines
POS_q336	(±)-Vasicine	Alkaloids	Other	3.78507e+06	3.82025e+06	4.02138e+06	1.75728e+06	1.96545e+06	0.000315994	3.87557e+06	1.24091e+06	0.320188	-1.64301	0.0498949	1.03291	down	--	--	--	--	--	--	HMDB0256199	6159-56-4	Organic compounds	Organoheterocyclic compounds	Diazanaphthalenes	Benzodiazines
POS_q337	Vasicine (Hydrochloride)	Alkaloids	Other	4.65204e+06	4.15927e+06	4.94058e+06	2.25212e+06	2.29071e+06	2.48035e+06	4.58396e+06	2.34106e+06	0.510706	-0.969434	0.00619338	1.11902	down	--	--	--	--	--	--	--	7174-27-8	--	--	--	--
POS_q338	Vasicinol	Alkaloids	Other	1.73342e+08	1.60088e+08	1.69292e+08	8.76374e+07	9.39604e+07	9.49699e+07	1.67574e+08	9.21892e+07	0.550141	-0.862128	0.000311247	1.13587	down	C10743	--	--	--	--	--	--	5081-51-6	--	--	--	--
POS_q340	Xanthosine	Nucleotides	Purine Nucleosides	879301	832428	889277	95040.9	75411.6	55712.9	867002	75388.5	0.086953	-3.52362	1.28125e-05	1.14252	down	C01762	Purine metabolism(ko00230);;Caffeine metabolism(ko00232);;Metabolic pathways(ko01100);;Biosynthesis of secondary metabolites(ko01110);;Nucleotide metabolism(ko01232);;ABC transporters(ko02010)	--	--	--	--	HMDB0000299	146-80-5	Organic compounds	Nucleosides, nucleotides, and analogues	Purine nucleosides	--
POS_q342	Γ-Glu-Phe	Amino acids	Other	1.00358e+06	1.0379e+06	926714	252519	183846	0.000315994	989399	145455	0.147013	-2.76598	0.00291679	1.123	down	--	--	--	--	--	--	HMDB0000594	7432-24-8	Organic compounds	Organic acids and derivatives	Carboxylic acids and derivatives	Amino acids, peptides, and analogues
NEG_t10	Olivil monoacetate	Lignans	Other	1280.47	1295.76	1249.65	15882.7	16562.8	14962	1275.29	15802.5	12.3913	3.63125	0.00100915	1.14177	up	--	--	--	--	--	--	--	1016974-78-9	--	--	--	--
NEG_t102	Crenulatin	Others	Glycosides	1118.19	1090.68	1047	4846.41	4795.84	4351.05	1085.29	4664.43	4.29787	2.10362	0.00165403	1.13962	up	--	--	--	--	--	--	--	63026-02-8	--	--	--	--
NEG_t103	5-Methyl-2-furaldehyde	Others	Furans	111.708	102.737	101.967	172.038	168.468	156.086	105.471	165.53	1.56944	0.650252	0.00102893	1.12362	up	C11115	--	--	--	--	--	HMDB0033002	620-02-0	Organic compounds	Organic oxygen compounds	Organooxygen compounds	Carbonyl compounds
NEG_t104	Myricetin-3-O-glucuronide	Flavonoids	Flavonols	16141.8	15062.8	15633.1	1680.78	1868.42	1660.71	15612.6	1736.64	0.111233	-3.16834	0.000301933	1.1429	down	--	--	--	--	--	--	--	77363-65-6	--	--	--	--
NEG_t107	6''-O-Malonyldaidzin	Flavonoids	Isoflavones	4809.62	4387.88	4638.64	910.232	817.938	763.151	4612.04	830.44	0.180059	-2.47346	0.000326265	1.14142	down	C16191	Isoflavonoid biosynthesis(ko00943)	--	--	--	--	HMDB0041263	124590-31-4	Organic compounds	Phenylpropanoids and polyketides	Coumarins and derivatives	Furanocoumarins
NEG_t109	Methyl 2-(6-acetyl-5-hydroxy-2,3-dihydrobenzofuran-2-yl)propenoate	Polyphenols	Other	501.894	476.543	522.529	34.0433	37.9623	43.5985	500.322	38.5347	0.0770199	-3.69863	0.000527146	1.14213	down	--	--	--	--	--	--	--	617722-56-2	--	--	--	--
NEG_t112	[(2R,3S,4R,5R)-5-(2,6-dioxo-3H-purin-9-yl)-3,4-dihydroxyoxolan-2-yl]methyl dihydrogen phosphate	Nucleosides	Ribonucleotides	66540.9	64282.5	64143.6	30374.9	31281.5	27748.9	64989	29801.8	0.458566	-1.1248	2.41996e-05	1.14093	down	--	--	--	--	--	--	--	523-98-8	--	--	--	--
NEG_t115	3-Chloro-4-hydroxypiperidin-2-one	Alkaloids	Other	251.954	246.644	272.559	203.026	190.76	171.441	257.053	188.409	0.73296	-0.448194	0.00512795	1.07883	down	--	--	--	--	--	--	--	174204-83-2	--	--	--	--
NEG_t116	Fortunellin	Flavonoids	Glycosides	4205.38	3929.45	4411.44	2619.03	2605.93	2483.41	4182.09	2569.45	0.614395	-0.702762	0.00425048	1.12577	down	--	--	--	--	--	--	--	20633-93-6	--	--	--	--
NEG_t119	Strictosidinic acid	Alkaloids	Tryptophan Alkaloids	4633.11	4356.6	4966.72	1911.74	1915.4	1799.02	4652.14	1875.39	0.403123	-1.31071	0.00285559	1.13456	down	--	--	--	--	--	--	--	150148-81-5	--	--	--	--
NEG_t12	Taxifolin-3'-O-glucoside	Flavonoids	Flavanonols	24134.6	23479.8	23371.9	13610.7	13232.5	12280.3	23662.1	13041.1	0.55114	-0.859508	9.69565e-05	1.13981	down	--	--	--	--	--	--	--	31106-05-5	--	--	--	--
NEG_t122	Vincoside lactam	Alkaloids	Terpenoid Alkaloids	29483	28233.4	28556.8	6362.12	6141.31	5743.21	28757.7	6082.21	0.211498	-2.24128	1.93093e-05	1.14333	down	--	--	--	--	--	--	--	23141-27-7	--	--	--	--
NEG_t126	L-Cystine	Amino acids	Other	78428.3	82066.8	78471	46062.2	44550.1	40714.5	79655.4	43775.6	0.549563	-0.863644	9.31071e-05	1.1371	down	C00491	Cysteine and methionine metabolism(ko00270);;Metabolic pathways(ko01100);;ABC transporters(ko02010)	--	--	--	--	HMDB0000192	56-89-3	Organic compounds	Organic acids and derivatives	Carboxylic acids and derivatives	Amino acids, peptides, and analogues
NEG_t127	Esculetin (6,7-Dihydroxycoumarin)	Coumarins	Other	128315	137469	129695	96348.5	90275	86392.4	131827	91005.3	0.690341	-0.534619	0.000552911	1.1221	down	C09263	Biosynthesis of various plant secondary metabolites(ko00999);;Biosynthesis of secondary metabolites(ko01110)	--	--	--	--	HMDB0030819	305-01-1	Organic compounds	Phenylpropanoids and polyketides	Coumarins and derivatives	Hydroxycoumarins
NEG_t131	Umbelliferone	Coumarins	Other	7947.12	7980.76	7894.11	5413.77	5625.75	5145.08	7940.66	5394.87	0.679397	-0.557672	0.00229143	1.13713	down	C09315	Biosynthesis of various plant secondary metabolites(ko00999);;Biosynthesis of secondary metabolites(ko01110)	--	--	--	--	HMDB0029865	93-35-6	Organic compounds	Phenylpropanoids and polyketides	Coumarins and derivatives	Hydroxycoumarins
NEG_t133	4-hydroxystyrene	Polyphenols	Phenolic Acids	12516.6	12503	12294.2	15634.5	16061.4	14555.3	12437.9	15417.1	1.23952	0.309786	0.0197256	1.09438	up	C05627	Phenylpropanoid biosynthesis(ko00940);;Biosynthesis of secondary metabolites(ko01110)	--	--	--	--	HMDB0004072	2628-17-3	Organic compounds	Benzenoids	Benzene and substituted derivatives	Styrenes
NEG_t134	Cyanidin 3-(6''-caffeoyl-6'''-feruloylsophoroside)-5-glucoside	Flavonoids	Anthocyanins	1813.96	1543.06	1739.37	1065.08	1070.64	999.414	1698.8	1045.04	0.615167	-0.70095	0.0103768	1.10813	down	--	--	--	--	--	--	--	185044-13-7	--	--	--	--
NEG_t136	Cassiaside B2	Polyphenols	Other	3232.33	2862.86	3231.15	1839.54	1867.51	1720.56	3108.78	1809.2	0.581965	-0.780995	0.00434133	1.12156	down	C17674	--	--	--	--	--	HMDB0032833	218155-40-9	Organic compounds	Organic oxygen compounds	Organooxygen compounds	Carbohydrates and carbohydrate conjugates
NEG_t137	Eucamalduside A	Polyphenols	Other	125.378	152.476	113.108	736.303	736.743	648.049	130.321	707.032	5.42533	2.43971	0.000807718	1.13724	up	--	--	--	--	--	--	--	1287220-29-4	--	--	--	--
NEG_t138	Isohyperoside	Flavonoids	Flavonols	86149.6	81359.5	84093.1	28782.1	29384	26318.9	83867.4	28161.7	0.335788	-1.57438	1.62081e-05	1.14204	down	--	--	--	--	--	--	--	35589-21-0	--	--	--	--
NEG_t139	Phelligridin A	Polyphenols	Phenolic Acids	35024.4	34515.8	35750.4	25914.6	24734	22931.7	35096.8	24526.7	0.69883	-0.516986	0.00254375	1.12651	down	--	--	--	--	--	--	--	--	--	--	--	--
NEG_t140	Norkhellol	Flavonoids	Other	4983.44	5025.98	5013.06	3588.3	3514.07	3263.44	5007.49	3455.27	0.69002	-0.535291	0.00352964	1.13491	down	--	--	--	--	--	--	--	4439-68-3	--	--	--	--
NEG_t142	Macrophylloside A	Others	Other	8665.08	8164.62	8526.05	2735.31	2599.2	2371.87	8451.92	2568.79	0.30393	-1.71819	1.43427e-05	1.1419	down	--	--	--	--	--	--	--	179457-66-0	--	--	--	--
NEG_t143	5-Methoxy-8-hydroxypsoralen	Coumarins	Other	13883.5	14162.4	13236.7	19433.4	16773.4	16924.8	13760.9	17710.6	1.28702	0.364038	0.0346906	1.04004	up	--	--	--	--	--	--	--	28437-68-5	--	--	--	--
NEG_t145	Lactucopicrin	Terpenoids	Sesquiterpenoid	14404.7	14069	14275.5	17366.4	16780.6	15813.8	14249.7	16653.6	1.1687	0.224899	0.0290594	1.06754	up	--	--	--	--	--	--	HMDB0035828	65725-11-3	Organic compounds	Benzenoids	Phenols	1-hydroxy-2-unsubstituted benzenoids
NEG_t146	6'''-p-Hydroxybenzoylspinosin	Flavonoids	Glycosides	30323.8	31817.1	30142.8	5196.11	4869.77	4651.13	30761.2	4905.67	0.159476	-2.64859	0.000151128	1.14306	down	--	--	--	--	--	--	--	--	--	--	--	--
NEG_t148	Quercetin 3-O-[2-O-(6-O-E-feruloyl)-beta-D-glucopyranosyl]-beta-D-galactopyranoside	Flavonoids	Other	1884.86	1772.58	1880.03	1256.51	1201.49	1118.16	1845.82	1192.05	0.645812	-0.630815	0.000288744	1.12859	down	--	--	--	--	--	--	--	448948-20-7	--	--	--	--
NEG_t149	Antiarol rutinoside	Polyphenols	Other	62.4141	42.2091	56.4342	549.199	544.855	502.613	53.6858	532.222	9.91365	3.30942	0.000208095	1.14154	up	--	--	--	--	--	--	--	261351-23-9	--	--	--	--
NEG_t159	Glycyrin	Coumarins	Other	2021.81	1954.73	1933.43	452.376	428.894	417.892	1969.99	433.054	0.219825	-2.18557	5.37041e-05	1.14332	down	--	--	LMPK12160017	Polyketides [PK]	Flavonoids [PK12]	Other Flavonoids [PK1216]	HMDB0033712	66056-18-6	Organic compounds	Phenylpropanoids and polyketides	Isoflavonoids	Hydroxyisoflavonoids
NEG_t160	6'-O-beta-D-Apiofuranosylsweroside	Terpenoids	Iridoid	519.977	526.58	517.627	5367.49	5276.41	4907.07	521.395	5183.66	9.9419	3.31352	0.000906973	1.14201	up	--	--	--	--	--	--	--	266678-59-5	--	--	--	--
NEG_t161	bryotoxin A	Others	Other	64.7218	62.9525	47.2484	393.562	339.328	293.258	58.3076	342.049	5.8663	2.55245	0.00841537	1.12009	up	C08853	--	--	--	--	--	--	101329-50-4	--	--	--	--
NEG_t163	Eupalinolide I	Terpenoids	Sesquiterpenoid	5068.26	4935.11	4858.07	18497.8	17905.9	16864.5	4953.81	17756.1	3.58433	1.8417	0.00118624	1.14087	up	--	--	--	--	--	--	--	1402067-84-8	--	--	--	--
NEG_t165	Anonamine	Alkaloids	Pyrrolizidine Alkaloids	1634.46	1568.81	1520.6	4723.49	4552.03	4277.08	1574.62	4517.53	2.86897	1.52053	0.00111921	1.13937	up	--	--	--	--	--	--	--	111566-66-6	--	--	--	--
NEG_t17	Pueroside B	Flavonoids	Other	1816.29	1667.81	1971.22	274.033	266.65	243.253	1818.44	261.312	0.143702	-2.79885	0.00288318	1.13685	down	--	--	--	--	--	--	--	100692-54-4	--	--	--	--
NEG_t18	Miraxanthine III	Others	Other	502.951	489.522	483.286	982.628	960.551	946.805	491.92	963.328	1.9583	0.969604	2.50564e-05	1.14263	up	--	--	--	--	--	--	--	5589-85-5	--	--	--	--
NEG_t23	scopoletin-7-O-glucuronide	Coumarins	Other	2338.94	2088.46	2380.44	305.066	280.47	274.021	2269.28	286.519	0.12626	-2.98553	0.00192117	1.13924	down	--	--	--	--	--	--	--	132752-65-9	--	--	--	--
NEG_t24	Negundoside	Terpenoids	Iridoid	874.781	857.201	847.193	329.419	321.934	315.162	859.725	322.172	0.374738	-1.41605	1.13386e-05	1.14345	down	--	--	--	--	--	--	--	82451-20-5	--	--	--	--
NEG_t25	Syringafghanoside	Terpenoids	Monoterpenoid	16.6084	19.9989	23.405	1163.68	1254.34	1293.32	20.0041	1237.11	61.8431	5.95054	0.00096804	1.14183	up	--	--	--	--	--	--	--	--	--	--	--	--
NEG_t27	Cartormin	Alkaloids	Indole Alkaloids	297.906	290.938	296.654	24767.8	28399.7	29814.6	295.166	27660.7	93.7124	6.55017	0.00300295	1.13728	up	--	--	--	--	--	--	HMDB0035209	--	Organic compounds	Lipids and lipid-like molecules	Prenol lipids	Terpene lactones
NEG_t30	1-O-Cinnamoyl-β-D-glucose	Polyphenols	Phenolic Acids	2787.15	2550.35	2811.04	1137.43	1143.99	1118.37	2716.18	1133.26	0.417227	-1.26109	0.00256632	1.13778	down	--	--	--	--	--	--	HMDB0030293	40004-96-4	Organic compounds	Phenylpropanoids and polyketides	Cinnamic acids and derivatives	Cinnamic acid esters
NEG_t32	Ayapin	Coumarins	Other	102124	99500.8	101800	7217.72	5519.1	5050.46	101142	5929.09	0.0586217	-4.09242	1.73548e-07	1.14382	down	C18078	--	--	--	--	--	HMDB0301806	494-56-4	Organic compounds	Phenylpropanoids and polyketides	Coumarins and derivatives	--
NEG_t38	7-Z-Trifostigmanoside I	Terpenoids	Monoterpenoid	53.1983	59.3643	39.6117	462.438	412.597	415.107	50.7247	430.047	8.47806	3.08373	0.000615711	1.1394	up	--	--	--	--	--	--	--	1018898-17-3	--	--	--	--
NEG_t39	8-Glucosyl-5,7-dihydroxy-2-(1-methylpropyl)chromone	Polyphenols	Other	377.665	380.879	427.635	192.827	185.535	167.22	395.393	181.861	0.459949	-1.12045	0.0016047	1.12845	down	--	--	--	--	--	--	--	188818-27-1	--	--	--	--
NEG_t41	Idescarpin	Polyphenols	Phenolic Acids	15611.2	14988.4	15322.7	11352.3	11696.9	11141.1	15307.4	11396.8	0.744527	-0.425604	9.26248e-05	1.13544	down	--	--	--	--	--	--	--	--	--	--	--	--
NEG_t49	5-Epilithospermoside	Others	Glycosides	81.446	89.7366	85.5938	627.455	640.502	717.456	85.5922	661.804	7.73207	2.95085	0.00222526	1.13868	up	--	--	--	--	--	--	--	84799-31-5	--	--	--	--
NEG_t52	Sugeroside	Terpenoids	Diterpene	1715.88	1697.96	1732.22	459.374	553.853	627.381	1715.35	546.869	0.318809	-1.64924	0.00119319	1.13999	down	--	--	--	--	--	--	--	41743-57-1	--	--	--	--
NEG_t55	Vermisporin	Alkaloids	Other	379.689	578.826	455.127	69.9053	74.7151	143.457	471.214	96.0259	0.203784	-2.29489	0.0131598	1.08505	down	--	--	--	--	--	--	--	122301-98-8	--	--	--	--
NEG_t57	2,2-Dimethyl-6-phenylpyrano[3,4-b]pyran-8-one	Polyphenols	Other	631.188	620.629	539.967	7654.29	9750.2	9363.51	597.261	8922.67	14.9393	3.90104	0.00585072	1.13064	up	--	--	--	--	--	--	--	1153624-36-2	--	--	--	--
NEG_t59	9-Deacetyltaxinine E	Terpenoids	Diterpene	15353.9	23831.5	14659	2280.78	2824.29	5381.42	17948.1	3495.5	0.194755	-2.36027	0.0295824	1.05144	down	--	--	--	--	--	--	--	284672-78-2	--	--	--	--
NEG_t6	1-beta-D-Arabinofuranosyluracil	Nucleosides	Other	6356.53	6051.59	6912.11	18709	18113.1	14470.6	6440.08	17097.6	2.65487	1.40864	0.012739	1.1091	up	C16745	--	--	--	--	--	--	3083-77-0	--	--	--	--
NEG_t67	PG(18:2(9Z,12Z)/22:6(4Z,7Z,10Z,13Z,16Z,19Z))	Lipid	Glycerophospholipids	1325.65	1075.42	1278.69	9170.56	14112.6	17859.5	1226.59	13714.2	11.1808	3.48295	0.0381729	1.06116	up	--	--	LMGP04010045	Glycerophospholipids [GP]	Glycerophosphoglycerols [GP04]	Diacylglycerophosphoglycerols [GP0401]	HMDB0010659	--	Organic compounds	Lipids and lipid-like molecules	Glycerophospholipids	Glycerophosphoglycerols
NEG_t7	Gingerglycolipid B	Lipid	Glycerol Ester	6522.39	6613.18	6403.81	3003.17	3963.37	4529.27	6513.13	3831.94	0.588341	-0.765276	0.0247465	1.0847	down	--	--	LMGL04010023	Glycerolipids [GL]	Glycosylmonoradylglycerols [GL04]	Glycosylmonoacylglycerols [GL0401]	HMDB0041094	88168-90-5	Organic compounds	Lipids and lipid-like molecules	Glycerolipids	Glycosylglycerols
NEG_t70	2''-Acetylastragalin	Flavonoids	Hydroxyflavone	1478.52	1408.08	1544.16	566.714	698.463	586.269	1476.92	617.149	0.417862	-1.2589	0.000112613	1.13424	down	--	--	--	--	--	--	--	1206734-95-3	--	--	--	--
NEG_t71	Rhodioflavonoside	Flavonoids	Flavonols	131.885	137.031	127.722	40.9517	49.2751	38.7861	132.213	43.0043	0.325266	-1.62031	3.56643e-05	1.13912	down	--	--	--	--	--	--	--	--	--	--	--	--
NEG_t73	Formononetin-8-C-beta-D-apiofuranosyl-(1-_6)-O-beta-D-glucopyranoside	Flavonoids	Glycosides	205.769	179.695	191.869	2531.52	2397.75	2679.06	192.444	2536.11	13.1784	3.7201	0.00110246	1.14135	up	--	--	--	--	--	--	--	1147858-78-3	--	--	--	--
NEG_t76	Phyllocactin	Alkaloids	Betalain	47.1431	34.7935	20.5272	393.689	400.023	450.45	34.1546	414.721	12.1425	3.60199	0.000543299	1.13814	up	--	--	--	--	--	--	HMDB0304721	15167-85-8	Organic compounds	Lipids and lipid-like molecules	Glycerolipids	Triradylcglycerols
NEG_t79	Kudinoside D	Terpenoids	Triterpenoids	168.678	76.7105	172.088	1637.01	2018.32	2159.05	139.159	1938.13	13.9275	3.79986	0.00582624	1.12665	up	--	--	--	--	--	--	--	173792-61-5	--	--	--	--
NEG_t83	ent-14,15-Dinor-13-oxolabda-8(17),11-dien-18-oic acid	Terpenoids	Diterpene	44.0872	58.2655	46.1059	87.6695	106.017	113.269	49.4862	102.318	2.06761	1.04797	0.00761837	1.08535	up	--	--	--	--	--	--	--	875585-30-1	--	--	--	--
NEG_t84	Mudanoside B	Organic Acid	Benzoic Acids	1014.97	927.084	913.945	1503.41	1748.85	1946.3	952	1732.85	1.82022	0.864115	0.0207643	1.08391	up	--	--	--	--	--	--	--	203511-37-9	--	--	--	--
NEG_t85	Erigeside I	Phenylpropanoids	Other	42215.5	43284.9	43210.6	7218.64	7434.09	8355.3	42903.7	7669.34	0.178757	-2.48393	2.24942e-07	1.14366	down	--	--	--	--	--	--	--	224824-74-2	--	--	--	--
NEG_t86	Otophylloside O	Steroids	Other	267.496	285.902	314.962	694.047	947.589	1122.02	289.454	921.219	3.18261	1.67021	0.0351764	1.06387	up	--	--	--	--	--	--	--	1326583-08-7	--	--	--	--
NEG_t90	8-Methoxypsoralen	Coumarins	Other	10241	10241	10436.4	2897.11	2800.97	2621.11	10306.2	2773.06	0.269068	-1.89395	3.78644e-07	1.14367	down	C01864	Biosynthesis of various plant secondary metabolites(ko00999);;Biosynthesis of secondary metabolites(ko01110)	--	--	--	--	HMDB0014693	298-81-7	Organic compounds	Phenylpropanoids and polyketides	Coumarins and derivatives	Furanocoumarins
NEG_t91	Kansuinine B	Terpenoids	Diterpene	1308.85	1297.69	1265.98	1.21527	3.98559	2.81682	1290.84	2.67256	0.00207041	-8.91587	9.37662e-05	1.14387	down	C09122	--	--	--	--	--	--	57685-46-8	--	--	--	--
NEG_t92	2,5-Dihydroxybenzoic acid O-glucoside	Polyphenols	Phenolic Acids	1074.89	1082.53	968.079	11999	12108.6	12288.6	1041.83	12132	11.6449	3.54162	3.5135e-06	1.14395	up	--	--	--	--	--	--	--	23445-11-6	--	--	--	--
NEG_t94	Cyanidin 3-(6''-malonyl)glucoside	Flavonoids	Anthocyanins	1344.81	1160.7	1333.83	173	134.108	135.614	1279.78	147.574	0.115312	-3.11638	0.00192011	1.13753	down	C12643	Anthocyanin biosynthesis(ko00942)	--	--	--	--	--	171828-62-9	--	--	--	--
NEG_t95	Terreic acid	Ketones, Aldehydes, Acids	Other	466.738	482.021	457.227	185.154	181.79	167.809	468.662	178.251	0.38034	-1.39464	1.19354e-05	1.14193	down	--	--	--	--	--	--	HMDB0258836	121-40-4	Organic compounds	Organic oxygen compounds	Organooxygen compounds	Carbonyl compounds
NEG_t98	Bripiodionene	Alkaloids	Other	659.744	607.876	608.329	955.678	920.003	876.192	625.316	917.291	1.46692	0.552793	0.000769547	1.12257	up	--	--	--	--	--	--	--	190265-70-4	--	--	--	--
POS_t1	Oleanolic acid-3-O-glucuronide	Terpenoids	Triterpenoids	118793	111807	117264	79873.4	80337.4	75097.1	115955	78436	0.676437	-0.563972	0.000215239	1.13243	down	C08964	--	--	--	--	--	HMDB0040851	26020-14-4	Organic compounds	Lipids and lipid-like molecules	Prenol lipids	Terpene glycosides
POS_t10	Epitheaflagallin 3-O-gallate	Flavonoids	Other	4387.82	3882.22	4230.87	2431.62	2579.49	2279.74	4166.97	2430.28	0.583225	-0.777875	0.00156667	1.12214	down	--	--	--	--	--	--	HMDB0033288	102067-92-5	Organic compounds	Benzenoids	Benzene and substituted derivatives	Benzoic acids and derivatives
POS_t102	1-Hydroxypyrene glucuronide	Sugars And Alcohols	Sugar Acids	768.55	700.284	732.799	307.5	329.08	323.387	733.878	319.989	0.436025	-1.19752	0.000950947	1.13839	down	--	--	--	--	--	--	HMDB0059759	154717-05-2	Organic compounds	Benzenoids	Pyrenes	--
POS_t104	Nomilinic acid	Others	Other	24.6815	42.0481	40.4219	1260.22	1256.1	1128.31	35.7172	1214.88	34.0139	5.08805	0.00115117	1.14097	up	--	--	--	--	--	--	HMDB0035771	35930-20-2	Organic compounds	Organic oxygen compounds	Organooxygen compounds	Carbohydrates and carbohydrate conjugates
POS_t106	Clerodenoside A	Phenylpropanoids	Other	1464.49	1388.39	1517.9	398.054	359.066	342.886	1456.93	366.668	0.251673	-1.99038	0.000221535	1.14089	down	--	--	--	--	--	--	--	164022-75-7	--	--	--	--
POS_t108	Diosbulbin J	Terpenoids	Diterpene	4741.68	4538.59	4815.18	2449.36	2379.8	2283.53	4698.48	2370.9	0.504609	-0.986761	9.39605e-05	1.14026	down	--	--	--	--	--	--	--	1187951-06-9	--	--	--	--
POS_t109	Cassiaside	Ketones, Aldehydes, Acids	Chromones	2807.62	2635.03	2807.37	1831.99	1726.54	1623.71	2750.01	1727.41	0.628149	-0.670822	0.00025451	1.12927	down	--	--	--	--	--	--	HMDB0033913	123914-49-8	Organic compounds	Organoheterocyclic compounds	Naphthopyrans	Naphthopyranones
POS_t111	Nitensoside B	Coumarins	Other	150.284	122.577	138.783	12.4322	12.0465	20.8405	137.215	15.1064	0.110093	-3.1832	0.00182985	1.13308	down	--	--	--	--	--	--	--	--	--	--	--	--
POS_t114	Naringin 4'-glucoside	Flavonoids	Glycosides	5496.83	4760.93	5737.33	1621.75	1770.37	1527.61	5331.7	1639.91	0.307577	-1.70098	0.00435015	1.12909	down	--	--	LMPK12140254	Polyketides [PK]	Flavonoids [PK12]	Flavanones [PK1214]	HMDB0033738	17257-21-5	Organic compounds	Phenylpropanoids and polyketides	Flavonoids	Flavonoid glycosides
POS_t115	Maohuoside B	Flavonoids	Other	780.696	745.833	786.436	2949.25	2743.82	2720.13	770.988	2804.4	3.63741	1.86291	0.000954364	1.14109	up	--	--	--	--	--	--	--	849834-04-4	--	--	--	--
POS_t117	Rehmannioside A	Terpenoids	Iridoid	5320.98	4883.57	5273.37	670.276	643.469	623.72	5159.31	645.822	0.125176	-2.99797	0.000853528	1.14193	down	--	--	--	--	--	--	--	81720-05-0	--	--	--	--
POS_t12	Shizukaol D	Terpenoids	Sesquiterpenoid	3510.05	3211.6	3997.27	1189.32	1412.77	1586.21	3572.97	1396.1	0.390739	-1.35572	0.00366194	1.11366	down	--	--	--	--	--	--	--	142279-42-3	--	--	--	--
POS_t122	syringetin-3-glucuronide	Flavonoids	Flavonols	4632.87	4424.82	4492.94	585.239	587.953	535.818	4516.88	569.67	0.12612	-2.98713	9.11947e-05	1.14351	down	--	--	--	--	--	--	--	--	--	--	--	--
POS_t123	Croalbidine	Alkaloids	Other	178.579	165.379	180.551	663.362	674.323	575.957	174.836	637.881	3.64845	1.86728	0.00379769	1.13365	up	--	--	--	--	--	--	--	41714-30-1	--	--	--	--
POS_t126	Goniodiol	Alkaloids	Other	121.13	123.655	125.243	389.079	350.076	365.717	123.343	368.291	2.98591	1.57817	0.00193715	1.13918	up	--	--	--	--	--	--	--	96422-52-5	--	--	--	--
POS_t127	Quercetin-3-O-gentiotetroside	Flavonoids	Flavonols	991	915.127	1003.4	178.816	145.086	192.602	969.843	172.168	0.177522	-2.49393	0.000134951	1.14066	down	--	--	--	--	--	--	--	--	--	--	--	--
POS_t129	Phellodendroside	Flavonoids	Flavanonols	557.723	488.27	527.544	1065.13	1068.63	973.013	524.512	1035.59	1.97439	0.981406	0.000418233	1.13215	up	--	--	--	--	--	--	--	40451-69-2	--	--	--	--
POS_t13	Paeonilactone B	Terpenoids	Monoterpenoid	8217.28	7733.38	7968.38	11313.5	11495.7	10489.7	7973.01	11099.6	1.39215	0.477315	0.00364227	1.11801	up	C17455	--	--	--	--	--	--	98751-78-1	--	--	--	--
POS_t18	Norcotinine	Others	Other	1039.14	954.211	1030.57	13576.3	13691.6	12116.6	1007.97	13128.2	13.0243	3.70314	0.00170004	1.1401	up	--	--	--	--	--	--	HMDB0001297	17114-40-8	Organic compounds	Organoheterocyclic compounds	Pyridines and derivatives	--
POS_t19	N-Ribosylhistidine	Amino acids	Other	220.559	203.881	222.993	143.759	171.603	146.867	215.811	154.076	0.713941	-0.486123	0.00644978	1.08142	down	--	--	--	--	--	--	HMDB0002089	98379-91-0	Organic compounds	Organic acids and derivatives	Carboxylic acids and derivatives	Amino acids, peptides, and analogues
POS_t2	Citromycin	Polyphenols	Glycosides	293823	282822	280953	236561	249280	225241	285866	237027	0.829156	-0.270285	0.00734225	1.087	down	--	--	--	--	--	--	--	37209-30-6	--	--	--	--
POS_t23	6alpha-Hydroxynidorellol	Terpenoids	Diterpene	14879.4	12835.5	11708.5	8335.3	6045.1	6518.94	13141.1	6966.45	0.530125	-0.915594	0.0073906	1.07086	down	--	--	--	--	--	--	--	70387-38-1	--	--	--	--
POS_t25	Kaempferol 3-O-beta-glucopyranoside-7-O-alpha-rhamnopyranoside	Flavonoids	Flavonols	558.944	431.327	473.556	49247.2	56546.1	52711.1	487.942	52834.8	108.281	6.75863	0.00161286	1.14041	up	--	--	--	--	--	--	HMDB0304608	2392-95-2	Organic compounds	Phenylpropanoids and polyketides	Flavonoids	Flavonoid glycosides
POS_t27	Cyclohexanecarboxylic acid, 3-[[3-(3,4-dihydroxyphenyl)-1-oxo-2-propen-1-yl]oxy]-1,4-dihydroxy-5-[[3-(4-hydroxyphenyl)-1-oxo-2-propen-1-yl]oxy]-, (1R,3R,4S,5R)-	Phenylpropanoids	Phenylpropanols	99.0242	44.9972	92.7481	311.791	330.55	301.678	78.9232	314.673	3.98708	1.99533	0.00127815	1.12946	up	--	--	--	--	--	--	--	921765-60-8	--	--	--	--
POS_t28	N-Lauryldiethanolamine	Lipid	Free Fatty Acids	958836	941790	863519	577900	563670	559125	921382	566899	0.61527	-0.700708	0.00537857	1.12817	down	--	--	--	--	--	--	--	1541-67-9	--	--	--	--
POS_t3	4''-Hydroxyisojasminin	Terpenoids	Iridoid	1598.23	1586.63	1643.7	6351.65	6563.21	6120.47	1609.52	6345.11	3.94224	1.97902	0.000596282	1.1424	up	--	--	--	--	--	--	--	135378-09-5	--	--	--	--
POS_t31	Crocin 2	Terpenoids	Tetraterpenoid	60702.4	56258.5	59344.7	17088.1	17557.7	15749.8	58768.5	16798.5	0.285842	-1.80671	0.000200973	1.14149	down	C17513	Biosynthesis of various plant secondary metabolites(ko00999);;Metabolic pathways(ko01100);;Biosynthesis of secondary metabolites(ko01110)	--	--	--	--	HMDB0002376	55750-84-0	Organic compounds	Lipids and lipid-like molecules	Prenol lipids	Diterpenoids
POS_t32	Methyl protogracillin	Steroids	Glycosides	4069	4039.97	3961.66	7837.82	7883.2	7231.26	4023.55	7650.76	1.9015	0.927136	0.00279165	1.13631	up	--	--	LMST01070014	Sterol Lipids [ST]	Sterols [ST01]	Furostanols and derivatives [ST0107]	--	54522-53-1	--	--	--	--
POS_t34	Lactodifucotetraose	Lipid	Fatty Acyls	2342.23	2237.33	2296.51	24572.6	25186.8	22887.8	2292.02	24215.7	10.5652	3.40125	0.000961759	1.14185	up	--	--	--	--	--	--	HMDB0006587	20768-11-0	Organic compounds	Lipids and lipid-like molecules	Fatty Acyls	Fatty acyl glycosides
POS_t35	thesiuside	Others	Other	1702.52	1646.01	1659.78	995.05	919.224	916.237	1669.44	943.504	0.565162	-0.823263	6.06695e-05	1.13999	down	--	--	--	--	--	--	--	116988-19-3	--	--	--	--
POS_t36	lanceotoxin B	Others	Other	24247.3	22562.9	22411.9	18128.2	17772.4	16471.7	23074	17457.4	0.756583	-0.40243	0.00209854	1.10297	down	C08873	--	--	--	--	--	--	93802-98-3	--	--	--	--
POS_t37	Perisesaccharide B	Others	Other	257.572	405.611	410.96	1036.31	1010.07	909.053	358.048	985.146	2.75144	1.46019	0.000798955	1.12132	up	--	--	--	--	--	--	--	1095261-93-0	--	--	--	--
POS_t38	Quercetin-3-O-glucose-6''-acetate	Flavonoids	Glycosides	613.942	562.038	567.884	1363.52	1308.8	1236.69	581.288	1303	2.24158	1.16452	0.000601832	1.13704	up	--	--	--	--	--	--	--	54542-51-7	--	--	--	--
POS_t4	Prosapogenin CP4	Terpenoids	Triterpenoids	112845	106814	113564	69078.9	71516.7	65760.1	111075	68785.2	0.619271	-0.691357	0.000144869	1.13481	down	--	--	--	--	--	--	--	75799-18-7	--	--	--	--
POS_t40	Mirificin-4'-O-glucoside	Flavonoids	Glycosides	642.245	592.847	636.395	84.3209	143.295	179.329	623.829	135.648	0.217445	-2.20128	0.000454942	1.13451	down	--	--	--	--	--	--	--	168035-01-6	--	--	--	--
POS_t42	Cylindramide	Alkaloids	Other	31.2529	36.2905	37.6326	172.422	325.546	274.478	35.0586	257.482	7.34433	2.87663	0.0383788	1.06041	up	--	--	--	--	--	--	--	147362-39-8	--	--	--	--
POS_t44	Phytolaccagenic acid	Terpenoids	Triterpenoids	1872.78	1786.51	1728.85	1259.17	1318.69	1478.27	1796.05	1352.04	0.752787	-0.409687	0.00746986	1.07991	down	--	--	--	--	--	--	HMDB0034640	54928-05-1	Organic compounds	Lipids and lipid-like molecules	Prenol lipids	Triterpenoids
POS_t5	3-Indoleacrylic acid	Alkaloids	Indole Alkaloids	26724.3	25191.2	26621.5	17814.2	18852.2	16900.7	26179	17855.7	0.682063	-0.552024	0.000410418	1.12597	down	C21283	--	--	--	--	--	HMDB0000734	1204-06-4	Organic compounds	Organoheterocyclic compounds	Indoles and derivatives	Indoles
POS_t52	Eicosanyl caffeate	Organic Acid	Carboxylic Acids	458.228	506.901	507.991	241.239	300.258	353.872	491.04	298.456	0.607804	-0.718321	0.0137053	1.07004	down	--	--	--	--	--	--	--	28593-90-0	--	--	--	--
POS_t55	Aphagranin A	Terpenoids	Triterpenoids	622.745	667.203	684.663	4123	6554.3	7865	658.204	6180.77	9.39036	3.23118	0.0371846	1.0634	up	--	--	--	--	--	--	--	1318173-53-3	--	--	--	--
POS_t58	Dambonitol	Sugars And Alcohols	Other	2858.76	2534.94	2688.41	589.641	641.242	577.713	2694.04	602.865	0.223778	-2.15986	0.00136974	1.13936	down	--	--	--	--	--	--	HMDB0033942	523-94-4	Organic compounds	Organic oxygen compounds	Organooxygen compounds	Alcohols and polyols
POS_t6	Fraxetin-8-O-glucoside (Fraxin)	Coumarins	Other	229286	219106	223533	92747.7	90115.9	83993	223975	88952.2	0.397152	-1.33224	4.98709e-06	1.14218	down	C09266	--	--	--	--	--	--	524-30-1	--	--	--	--
POS_t61	Amooracetal	Terpenoids	Triterpenoids	239.977	365.377	334.714	659.863	697.758	656.002	313.356	671.208	2.142	1.09896	0.00591845	1.1165	up	--	--	--	--	--	--	--	1351617-73-6	--	--	--	--
POS_t62	5-Aza-2'-deoxycytidine	Alkaloids	Other	218.463	287.253	269.808	3371.77	3644.52	3712.63	258.508	3576.31	13.8344	3.79019	0.000662332	1.14177	up	--	--	--	--	--	--	HMDB0015391	2353-33-5	Organic compounds	Organoheterocyclic compounds	Triazines	Triazinones
POS_t64	Choline	Others	Choline	7488.53	7333.95	6827.64	931.618	1326.9	1546.36	7216.71	1268.29	0.175744	-2.50845	2.68501e-05	1.13945	down	C00114	Glycine, serine and threonine metabolism(ko00260);;Glycerophospholipid metabolism(ko00564);;Metabolic pathways(ko01100);;ABC transporters(ko02010)	--	--	--	--	HMDB0000097	62-49-7	Organic compounds	Organic nitrogen compounds	Organonitrogen compounds	Quaternary ammonium salts
POS_t71	Euphroside	Terpenoids	Iridoid	14565.7	13490.9	14664.7	10080.5	10092.2	9222.15	14240.5	9798.26	0.688058	-0.539399	0.00097787	1.11897	down	--	--	--	--	--	--	--	76994-07-5	--	--	--	--
POS_t72	4'-Hydroxypiptocarphin A	Terpenoids	Sesquiterpenoid	3803.56	3475.39	3821.08	6328.27	6374.98	5650.8	3700.01	6118.02	1.65351	0.725535	0.00310004	1.11858	up	--	--	--	--	--	--	--	103994-39-4	--	--	--	--
POS_t78	Benzene	Others	Other	1463.84	1445.92	1362.08	828.009	848.212	795.567	1423.95	823.929	0.578623	-0.789303	0.000517259	1.13644	down	C01407	Metabolic pathways(ko01100)	--	--	--	--	HMDB0001505	71-43-2	Organic compounds	Benzenoids	Benzene and substituted derivatives	--
POS_t8	Laurycolactone B	Terpenoids	Diterpene	14047.9	13083.6	13896.7	46050.1	46969.9	42493.9	13676.1	45171.3	3.30294	1.72375	0.00122912	1.13961	up	--	--	--	--	--	--	--	85643-77-2	--	--	--	--
POS_t84	5'-Deoxy-5'-(methylthio)adenosine	Nucleosides	Other	542.964	526.521	512.798	932.219	989.533	931.658	527.427	951.137	1.80335	0.85068	0.000419128	1.13848	up	C00170	Cysteine and methionine metabolism(ko00270);;Zeatin biosynthesis(ko00908);;Metabolic pathways(ko01100)	--	--	--	--	HMDB0001173	2457-80-9	Organic compounds	Nucleosides, nucleotides, and analogues	5'-deoxyribonucleosides	5'-deoxy-5'-thionucleosides
POS_t85	Quercetin 3-O-sophorotrioside	Flavonoids	Flavonols	466.994	416.833	457.826	85.6739	104.259	75.8224	447.217	88.5851	0.198081	-2.33584	0.000217084	1.13868	down	--	--	--	--	--	--	--	38681-85-5	--	--	--	--
POS_t87	Chrysoeriol-7-O-(6''-malonyl)glucoside	Flavonoids	Other	1177.62	1011.38	1311.03	0.000315994	0.000315994	0.000315994	1166.68	0.000315994	2.70849e-07	-21.816	0.00547381	1.13168	down	--	--	--	--	--	--	--	--	--	--	--	--
POS_t89	1-Methylpiperidine-2-carboxylic acid	Organic Acid	Other	315.435	317.397	313.191	144.453	152.799	134.739	315.341	143.997	0.456639	-1.13087	0.000535358	1.14188	down	--	--	--	--	--	--	--	7730-87-2	--	--	--	--
POS_t90	Verbascose	Sugars And Alcohols	Other	6644.9	6387.42	7058.87	17.9681	17.5296	38.5308	6697.06	24.6761	0.00368462	-8.08427	0.000846831	1.14214	down	C08252	--	--	--	--	--	HMDB0259784	546-62-3	Organic compounds	Organic oxygen compounds	Organooxygen compounds	Carbohydrates and carbohydrate conjugates
POS_t92	Nicotinic acid adenine dinucleotide	Nucleosides	Other	2906.11	2673.07	2473.7	2048.4	2297.52	1999.4	2684.29	2115.11	0.787957	-0.343811	0.0248251	1.00423	down	C00003	Oxidative phosphorylation(ko00190);;Thiamine metabolism(ko00730);;Nicotinate and nicotinamide metabolism(ko00760);;Metabolic pathways(ko01100);;Biosynthesis of cofactors(ko01240)	--	--	--	--	HMDB0001179	53-84-9	Organic compounds	Nucleosides, nucleotides, and analogues	(5'->5')-dinucleotides	--
POS_t93	Complanatoside A	Flavonoids	Other	680.07	656.017	713.315	28.5477	37.7038	29.284	683.134	31.8452	0.0466163	-4.42302	0.000461785	1.14257	down	--	--	--	--	--	--	--	146501-37-3	--	--	--	--
POS_t97	Cis-Zeatin-7-N-glucoside	Alkaloids	Other	177.725	176.349	178.813	23.9244	24.2516	21.3448	177.629	23.1736	0.13046	-2.93832	4.7049e-08	1.14397	down	C16443	Zeatin biosynthesis(ko00908);;Biosynthesis of secondary metabolites(ko01110)	--	--	--	--	HMDB0012201	38165-56-9	Organic compounds	Organic oxygen compounds	Organooxygen compounds	Carbohydrates and carbohydrate conjugates
POS_t98	Toluene	Others	Other	1393.22	1289.35	1305.58	397.124	395.092	361.897	1329.38	384.704	0.289385	-1.78894	0.000364346	1.14111	down	C01455	Metabolic pathways(ko01100)	--	--	--	--	HMDB0034168	108-88-3	Organic compounds	Benzenoids	Benzene and substituted derivatives	Toluenes
POS_t99	DIMBOA glucoside	Alkaloids	Other	444.865	390.362	450.434	3.39901	1.12818	0.000315994	428.554	1.50917	0.00352154	-8.14958	0.00196018	1.13951	down	C04831	Benzoxazinoid biosynthesis(ko00402);;Biosynthesis of various plant secondary metabolites(ko00999);;Metabolic pathways(ko01100);;Biosynthesis of secondary metabolites(ko01110)	--	--	--	--	HMDB0301843	18607-79-9	Organic compounds	Organic oxygen compounds	Organooxygen compounds	Carbohydrates and carbohydrate conjugates

## Sheet: leaf vs flower
ID	name	Class I	Class II	C1	C3	C2	A3	A2	A1	C_Mean	A_Mean	Fold_change	log2FC	Pvalue	VIP	regulated	KEGG_annotation	KEGG_pathway_annotation	LM_ID(lipidmaps)	CATEGORY(lipidmaps)	MAIN_CLASS(lipidmaps)	SUB_CLASS	HMDB_ID	CAS	kingdom(HMDB)	super_class(HMDB)	HMDB_taxonomy	sub_class(HMDB)
NEG_q1	1,10-Decanediol	Sugars and alcohols	Fatty Alcohol	3930.22	0.000315994	0.000315994	828196	874135	794326	1310.07	832219	635.247	9.31117	0.000747627	1.14595	up	--	--	--	--	--	--	--	112-47-0	--	--	--	--
NEG_q6	13(S)-Hydroxyoctadeca-9(Z),11(E)-Dienoic Acid (13-Hode)	Lipid	Fatty Acyls	2.49807e+06	2.68093e+06	2.58565e+06	3.81031e+06	3.68257e+06	3.49454e+06	2.58822e+06	3.66247e+06	1.41506	0.50086	0.00154614	1.1261	up	--	--	--	--	--	--	--	18104-45-5	--	--	--	--
NEG_q8	1D-Myo-Inositol 1,4-Bisphosphate	Sugars and alcohols	Other	784.996	887.423	875.311	5234.14	9582.89	7467.45	849.243	7428.16	8.7468	3.12876	0.0344692	1.07237	up	C01220	Inositol phosphate metabolism(ko00562);;Metabolic pathways(ko01100);;Phosphatidylinositol signaling system(ko04070)	--	--	--	--	--	74465-19-3	--	--	--	--
NEG_q9	1H-Indole-5-Carboxylic Acid	Organic acid	Other	90344.2	98167.7	127631	346959	250840	295996	105381	297932	2.82719	1.49937	0.0110325	1.09563	up	--	--	--	--	--	--	--	1670-81-1	--	--	--	--
NEG_q10	1-Monomyristin	Lipid	Fatty Acyls	1.36051e+08	1.39983e+08	1.36584e+08	6.70741e+06	7.66159e+06	7.55359e+06	1.37539e+08	7.30753e+06	0.0531305	-4.23431	3.69116e-05	1.14748	down	--	--	--	--	--	--	HMDB0304951	589-68-4	Organic compounds	Lipids and lipid-like molecules	Glycerolipids	Monoradylglycerols
NEG_q11	1-Phenylethanol	Sugars and alcohols	Other	0.000315994	0.000315994	0.000315994	462659	523150	511135	0.000315994	498981	1.57908e+09	30.5564	0.00137017	1.14459	up	C07112	--	--	--	--	--	HMDB0032619	98-85-1	Organic compounds	Benzenoids	Benzene and substituted derivatives	--
NEG_q12	(20R)-Protopanaxadiol	Terpenoids	Triterpenes	189936	245181	242734	0.000315994	0.000315994	0.000315994	225950	0.000315994	1.39851e-09	-29.4135	0.00630109	1.13334	down	--	--	LMPR0106080003	Prenol Lipids [PR]	Isoprenoids [PR01]	C30 isoprenoids (triterpenes) [PR0106]	--	7755-01-03	--	--	--	--
NEG_q13	2,3,5,4'-Tetrahydroxystilbene 2-O-Β-D-Glucoside	Polyphenols	Other	2.39353e+06	2.64543e+06	2.51048e+06	0.000315994	0.000315994	0.000315994	2.51648e+06	0.000315994	1.2557e-10	-32.8908	0.000835358	1.14577	down	--	--	--	--	--	--	HMDB0242609	82373-94-2	Organic compounds	Phenylpropanoids and polyketides	Stilbenes	Stilbene glycosides
NEG_q14	2',3,5,7-Tetrahydroxyflavone	Flavonoids	Chalcones	1.43419e+07	1.52012e+07	1.55589e+07	128218	260550	334796	1.5034e+07	241188	0.0160428	-5.96193	0.00043621	1.1463	down	--	--	--	--	--	--	--	480-15-9	--	--	--	--
NEG_q16	2,3-Dihydroxy-3-Methylbutanoic Acid	Organic acid	Carboxylic Acids	120377	132124	131355	89797.7	89302.4	81241.3	127952	86780.5	0.678228	-0.560159	0.00138226	1.11885	down	C04039	--	--	--	--	--	--	1756-18-9	--	--	--	--
NEG_q17	2,4,6-Trihydroxybenzoic Acid	Organic acid	Carboxylic Acids	3.70354e+06	4.40176e+06	3.81742e+06	118668	118934	43509.9	3.97424e+06	93703.9	0.0235778	-5.40643	0.00277958	1.14051	down	--	--	--	--	--	--	HMDB0029649	83-30-7	Organic compounds	Benzenoids	Benzene and substituted derivatives	Benzoic acids and derivatives
NEG_q18	2,4-Dihydroxybenzoic Acid	Polyphenols	Other	2.94003e+06	2.93326e+06	3.0097e+06	4.47565e+06	4.57567e+06	4.64348e+06	2.961e+06	4.56493e+06	1.54169	0.624511	9.88577e-05	1.14506	up	--	--	--	--	--	--	HMDB0029666	89-86-1	Organic compounds	Benzenoids	Benzene and substituted derivatives	Benzoic acids and derivatives
NEG_q19	2,4-Dihydroxyphenylacetic Acid	Organic acid	Carboxylic Acids	875075	919919	871787	298685	310913	254952	888927	288183	0.324192	-1.62508	1.37199e-05	1.14432	down	--	--	--	--	--	--	--	614-82-4	--	--	--	--
NEG_q20	2,5-Dihydroxybenzaldehyde	Ketones, Aldehydes, Acids	Other	2.3362e+06	3.01559e+06	2.60917e+06	180890	179744	162553	2.65365e+06	174396	0.0657192	-3.92754	0.00624153	1.13337	down	C05585	Tyrosine metabolism(ko00350);;Metabolic pathways(ko01100)	--	--	--	--	HMDB0004062	1194-98-5	Organic compounds	Organic oxygen compounds	Organooxygen compounds	Carbonyl compounds
NEG_q21	2,5-Dihydroxybenzoic Acid	Organic acid	Carboxylic Acids	4.91367e+06	5.12637e+06	5.05069e+06	4.1343e+06	4.09288e+06	4.22567e+06	5.03024e+06	4.15095e+06	0.825199	-0.277187	0.000706779	1.13196	down	C00628	Tyrosine metabolism(ko00350);;Metabolic pathways(ko01100)	--	--	--	--	HMDB0000152	490-79-9	Organic compounds	Benzenoids	Benzene and substituted derivatives	Benzoic acids and derivatives
NEG_q22	2,6-Dihydroxybenzoic Acid	Polyphenols	Other	3.30551e+06	3.49513e+06	3.49931e+06	5.7751e+06	5.64015e+06	5.68439e+06	3.43332e+06	5.69988e+06	1.66017	0.731329	3.43986e-05	1.14518	up	C21298	--	--	--	--	--	HMDB0013676	303-07-1	Organic compounds	Benzenoids	Benzene and substituted derivatives	Benzoic acids and derivatives
NEG_q24	2-Amino-3-Carboxy-1,4-Naphthoquinone	Quinones	Naphthoquinones	124520	137018	113851	332002	301739	296770	125130	310170	2.47879	1.30964	0.000433614	1.13673	up	--	--	--	--	--	--	--	173043-38-4	--	--	--	--
NEG_q28	2-Furoic Acid	Organic acid	Carboxylic Acids	34924.7	36949.9	33667.7	0.000315994	0.000315994	0.000315994	35180.8	0.000315994	8.98201e-09	-26.7303	0.00073776	1.146	down	C01546	Metabolic pathways(ko01100)	--	--	--	--	HMDB0000617	88-14-2	Organic compounds	Organoheterocyclic compounds	Furans	Furoic acid and derivatives
NEG_q29	2-Hydroxy-2-Methylbutanoic Acid	Organic acid	Carboxylic Acids	42187.7	35689.4	35375.9	0.000315994	0.000315994	0.000315994	37751	0.000315994	8.37048e-09	-26.832	0.00344095	1.13987	down	--	--	LMFA01050389	Fatty Acyls [FA]	Fatty Acids and Conjugates [FA01]	Hydroxy fatty acids [FA0105]	HMDB0001987	3739-30-8	Organic compounds	Lipids and lipid-like molecules	Fatty Acyls	Fatty acids and conjugates
NEG_q30	2-Hydroxy-3-Methoxybenzoic Acid Glucose Ester	Sugars and alcohols	Glycosides	678676	769826	854973	0.000315994	0.000315994	0.000315994	767825	0.000315994	4.11545e-10	-31.1782	0.00436617	1.13774	down	--	--	--	--	--	--	--	172377-87-6	--	--	--	--
NEG_q31	2'-Hydroxygenistein	Flavonoids	Isoflavones	8.44779e+07	8.29662e+07	8.69996e+07	720137	1.23802e+06	1.60121e+06	8.48146e+07	1.18646e+06	0.0139888	-6.15958	0.000105947	1.14724	down	C12134	Isoflavonoid biosynthesis(ko00943)	LMPK12050327	Polyketides [PK]	Flavonoids [PK12]	Isoflavonoids [PK1205]	HMDB0034014	1156-78-1	Organic compounds	Phenylpropanoids and polyketides	Isoflavonoids	Isoflav-2-enes
NEG_q33	2-Hydroxypalmitic Acid	Lipid	Fatty Acids	1.99575e+06	1.52758e+06	1.7456e+06	1.9061e+07	1.90946e+07	1.82269e+07	1.75631e+06	1.87942e+07	10.7009	3.41966	2.10904e-05	1.14693	up	--	--	LMFA01050047	Fatty Acyls [FA]	Fatty Acids and Conjugates [FA01]	Hydroxy fatty acids [FA0105]	HMDB0031057	764-67-0	Organic compounds	Lipids and lipid-like molecules	Fatty Acyls	Fatty acids and conjugates
NEG_q34	2-Methylcitric Acid	Organic acid	Carboxylic Acids	0.000315994	0.000315994	10784.4	23792.8	30695	28461.4	3594.8	27649.7	7.69158	2.94328	0.00870573	1.08552	up	--	--	--	--	--	--	HMDB0000379	6061-96-7	Organic compounds	Organic acids and derivatives	Carboxylic acids and derivatives	Tricarboxylic acids and derivatives
NEG_q36	2-Tert-Butyl-1,4-Benzoquinone	Quinones	Benzene Quinones	1.28855e+06	1.39001e+06	1.44882e+06	432959	518185	477109	1.37579e+06	476084	0.346044	-1.53097	0.000419744	1.13982	down	--	--	--	--	--	--	--	3602-55-9	--	--	--	--
NEG_q40	3,4'-Dihydroxyflavone	Flavonoids	Flavonols	4.27415e+06	4.56481e+06	4.90258e+06	0.000315994	0.000315994	0.000315994	4.58051e+06	0.000315994	6.89866e-11	-33.7549	0.00156782	1.14411	down	--	--	--	--	--	--	--	14919-49-4	--	--	--	--
NEG_q42	3,5-Dihydroxybenzoic Acid	Organic acid	Carboxylic Acids	1.00194e+07	9.91498e+06	1.0431e+07	1.49741e+07	1.47173e+07	1.43318e+07	1.01218e+07	1.46744e+07	1.44978	0.535835	5.98256e-05	1.14115	up	--	--	--	--	--	--	HMDB0013677	1999-10-05	Organic compounds	Benzenoids	Benzene and substituted derivatives	Benzoic acids and derivatives
NEG_q43	3-Butylidenephthalide	Organic acid	Aromatic Organic Acids	768088	655508	740440	9.38808e+06	9.11006e+06	8.65755e+06	721345	9.0519e+06	12.5486	3.64946	0.000494419	1.14617	up	C16924	--	--	--	--	--	HMDB0032061	551-08-6	Organic compounds	Organoheterocyclic compounds	Isocoumarans	Isobenzofuranones
NEG_q46	3-Hydroxyisobutyric Acid	Organic acid	Carboxylic Acids	96356.1	105535	97091.1	56063	53898.9	52826.4	99660.7	54262.8	0.544475	-0.877062	0.0020366	1.13715	down	C01188	--	--	--	--	--	HMDB0000023	2068-83-9	Organic compounds	Organic acids and derivatives	Hydroxy acids and derivatives	Beta hydroxy acids and derivatives
NEG_q47	3-(Hydroxymethyl)Cyclopentanone	Ketones, Aldehydes, Acids	Other	1.41243e+06	1.43675e+06	1.45881e+06	124703	170993	0.000315994	1.43599e+06	98565.5	0.0686393	-3.86482	0.000775208	1.14412	down	--	--	--	--	--	--	--	113681-11-1	--	--	--	--
NEG_q48	3-Methylsalicylic Acid	Organic acid	Carboxylic Acids	579524	418203	715948	0.000315994	0.000315994	0.000315994	571225	0.000315994	5.53187e-10	-30.7515	0.0219493	1.09898	down	--	--	--	--	--	--	HMDB0002390	83-40-9	Organic compounds	Benzenoids	Benzene and substituted derivatives	Benzoic acids and derivatives
NEG_q49	3-O-Feruloylquinic Acid	Phenylpropanoids	Other	5.39533e+06	5.39285e+06	5.60435e+06	0.000315994	0.000315994	0.000315994	5.46418e+06	0.000315994	5.78301e-11	-34.0094	0.000164486	1.14733	down	C02572	--	--	--	--	--	HMDB0030669	1899-29-2	Organic compounds	Organic oxygen compounds	Organooxygen compounds	Alcohols and polyols
NEG_q50	3-O-Methylgallic Acid	Organic acid	Other	9677.88	16432.2	7889.97	39687	38259.7	42904.2	11333.4	40283.6	3.55443	1.82962	0.00212375	1.12473	up	C05616	--	--	--	--	--	--	3934-84-7	--	--	--	--
NEG_q52	4-(1,2-Dihydroxyethyl)Benzene-1,2-Diol	Sugars and alcohols	Glycols	71575	71671.4	73849.8	11761.1	11256	11046.2	72365.4	11354.4	0.156904	-2.67204	4.88027e-05	1.14734	down	--	--	--	--	--	--	HMDB0000318	28822-73-3	Organic compounds	Benzenoids	Phenols	Benzenediols
NEG_q54	4-Aminosalicylic Acid	Organic acid	Aromatic Organic Acids	360873	338602	319358	245486	247131	255280	339611	249299	0.734073	-0.446005	0.0130316	1.10695	down	C02518	--	--	--	--	--	HMDB0014378	65-49-6	Organic compounds	Benzenoids	Benzene and substituted derivatives	Benzoic acids and derivatives
NEG_q55	4-Ethyloctanoic Acid	Organic acid	Carboxylic Acids	2.89962e+07	2.96979e+07	3.13996e+07	2.3486e+06	1.71222e+06	1.52018e+06	3.00312e+07	1.86033e+06	0.0619466	-4.01283	0.000176861	1.14606	down	--	--	LMFA01030983	Fatty Acyls [FA]	Fatty Acids and Conjugates [FA01]	Unsaturated fatty acids [FA0103]	HMDB0036136	16493-80-4	Organic compounds	Lipids and lipid-like molecules	Fatty Acyls	Fatty acids and conjugates
NEG_q56	4-Hydroxy-3-Methoxymandelic Acid	Organic acid	Carboxylic Acids	115264	124466	116457	20982.2	20328.7	21502.5	118729	20937.8	0.17635	-2.50349	0.000754815	1.14567	down	--	--	--	--	--	--	HMDB0000291	1955-10-07	Organic compounds	Benzenoids	Phenols	Methoxyphenols
NEG_q57	4-Hydroxyacetophenone	Polyphenols	Monophenols	1.14266e+06	1.24008e+06	1.11528e+06	202482	216835	189342	1.16601e+06	202886	0.174001	-2.52283	0.00103195	1.14399	down	C10700	Metabolic pathways(ko01100)	--	--	--	--	--	99-93-4	--	--	--	--
NEG_q58	4-Hydroxybenzoic Acid	Polyphenols	Monophenols	8.30241e+06	8.47535e+06	8.42256e+06	7.32922e+06	7.03648e+06	6.25624e+06	8.40011e+06	6.87398e+06	0.81832	-0.289263	0.0383957	1.0562	down	C00156	Ubiquinone and other terpenoid-quinone biosynthesis(ko00130);;Folate biosynthesis(ko00790);;Metabolic pathways(ko01100);;Biosynthesis of secondary metabolites(ko01110);;Biosynthesis of cofactors(ko01240)	--	--	--	--	HMDB0000500	99-96-7	Organic compounds	Benzenoids	Benzene and substituted derivatives	Benzoic acids and derivatives
NEG_q62	4-Pyridoxic Acid	Ketones, Aldehydes, Acids	Other	1.08313e+06	1.21532e+06	1.0869e+06	115913	115418	93469	1.12845e+06	108267	0.0959427	-3.38168	0.00139715	1.14342	down	C00847	Vitamin B6 metabolism(ko00750);;Metabolic pathways(ko01100)	--	--	--	--	HMDB0000017	82-82-6	Organic compounds	Organoheterocyclic compounds	Pyridines and derivatives	Pyridinecarboxylic acids and derivatives
NEG_q63	5,7-Dihydroxy-4-Methylcoumarin	Coumarins	Other	0.000315994	0.000315994	0.000315994	243612	290143	261799	0.000315994	265184	8.39206e+08	29.6445	0.00259631	1.14182	up	--	--	--	--	--	--	--	2107-76-8	--	--	--	--
NEG_q64	5-Feruloylquinic Acid	Phenylpropanoids	Other	3.43891e+06	3.26824e+06	3.38616e+06	0.000315994	0.000315994	0.000315994	3.36444e+06	0.000315994	9.39217e-11	-33.3098	0.000224786	1.1472	down	--	--	--	--	--	--	HMDB0240478	40242-06-6	Organic compounds	Organic oxygen compounds	Organooxygen compounds	Carbohydrates and carbohydrate conjugates
NEG_q65	5-Methoxy-7-Hydroxycoumarin	Coumarins	Hydroxycoumarins	3.60673e+07	3.65081e+07	3.64533e+07	5.59871e+07	5.73202e+07	5.5963e+07	3.63429e+07	5.64234e+07	1.55253	0.634621	0.000171968	1.14648	up	--	--	--	--	--	--	--	3067-10-05	--	--	--	--
NEG_q66	5-Phenylvaleric Acid	Organic acid	Carboxylic Acids	70804.6	65360	59923	36329.9	35333.7	40873.8	65362.5	37512.5	0.573915	-0.801092	0.00398292	1.11172	down	--	--	--	--	--	--	HMDB0002043	2270-20-4	Organic compounds	Lipids and lipid-like molecules	Fatty Acyls	Fatty acids and conjugates
NEG_q70	8-Azaguanine	Others	Other	159539	170551	147028	98453.3	90763.2	84629.4	159039	91281.9	0.57396	-0.800979	0.00246109	1.11779	down	--	--	--	--	--	--	HMDB0247422	134-58-7	Organic compounds	Organoheterocyclic compounds	Triazolopyrimidines	--
NEG_q72	9(S)-Hpotre	Lipid	Fatty Acids	9.60746e+06	5.48718e+06	5.45129e+06	1.39259e+07	1.3956e+07	1.32426e+07	6.84865e+06	1.37082e+07	2.00159	1.00115	0.0350098	1.06265	up	C16321	alpha-Linolenic acid metabolism(ko00592);;Biosynthesis of secondary metabolites(ko01110)	--	--	--	--	--	111004-08-1	--	--	--	--
NEG_q74	Ac-Ala-Oh	Amino acids	Other	689894	684584	692100	119751	111389	104384	688859	111841	0.162357	-2.62276	1.71985e-06	1.14754	down	--	--	--	--	--	--	HMDB0000766	97-69-8	Organic compounds	Organic acids and derivatives	Carboxylic acids and derivatives	Amino acids, peptides, and analogues
NEG_q75	Acetylpyrazine	Ketones, Aldehydes, Acids	Aromatic Ketone	924806	1.13611e+06	1.07878e+06	701105	621844	649013	1.04657e+06	657321	0.628074	-0.670993	0.0160753	1.08476	down	--	--	--	--	--	--	HMDB0031861	22047-25-2	Organic compounds	Organic oxygen compounds	Organooxygen compounds	Carbonyl compounds
NEG_q76	Acetylvaline	Amino acids	Other	1.69521e+06	1.77386e+06	1.75906e+06	0.000315994	0.000315994	0.000315994	1.74271e+06	0.000315994	1.81323e-10	-32.3607	0.000191699	1.14726	down	--	--	--	--	--	--	HMDB0011757	96-81-1	Organic compounds	Organic acids and derivatives	Carboxylic acids and derivatives	Amino acids, peptides, and analogues
NEG_q78	Adipic Acid	Organic acid	Carboxylic Acids	480125	461674	460621	788997	745305	743265	467473	759189	1.62403	0.699575	0.000687736	1.14066	up	C06104	Metabolic pathways(ko01100)	LMFA01170048	Fatty Acyls [FA]	Fatty Acids and Conjugates [FA01]	Dicarboxylic acids [FA0117]	HMDB0000448	124-04-9	Organic compounds	Lipids and lipid-like molecules	Fatty Acyls	Fatty acids and conjugates
NEG_q79	Afzelin	Flavonoids	Flavonoid Glycosides	218292	267715	335149	0.000315994	0.000315994	0.000315994	273719	0.000315994	1.15445e-09	-29.6901	0.0149662	1.1141	down	C16911	Flavone and flavonol biosynthesis(ko00944)	LMPK12111842	Polyketides [PK]	Flavonoids [PK12]	Flavones and Flavonols [PK1211]	HMDB0248048	482-39-3	Organic compounds	Phenylpropanoids and polyketides	Coumarins and derivatives	Pyranocoumarins
NEG_q80	Akba	Terpenoids	Triterpenes	6439.42	9566	12112.7	0.000315994	0.000315994	0.000315994	9372.7	0.000315994	3.37143e-08	-24.8221	0.0292985	1.08322	down	--	--	LMPR0106180024	Prenol Lipids [PR]	Isoprenoids [PR01]	C30 isoprenoids (triterpenes) [PR0106]	HMDB0036672	67416-61-9	Organic compounds	Lipids and lipid-like molecules	Prenol lipids	Triterpenoids
NEG_q84	Aloe-Emodin-8-O-Beta-D-Glucopyranoside	Quinones	Anthraquinones	251808	305387	252754	0.000315994	0.000315994	0.000315994	269983	0.000315994	1.17042e-09	-29.6703	0.00427252	1.13792	down	--	--	--	--	--	--	HMDB0029679	33037-46-6	Organic compounds	Benzenoids	Anthracenes	Anthraquinones
NEG_q86	Alpha-D-Glucose	Sugars and alcohols	Monosaccharides	939770	893765	916320	625405	663550	632016	916618	640324	0.698572	-0.517519	0.00010935	1.13834	down	C00267	Glycolysis / Gluconeogenesis(ko00010);;Fructose and mannose metabolism(ko00051);;Galactose metabolism(ko00052);;Amino sugar and nucleotide sugar metabolism(ko00520);;Metabolic pathways(ko01100);;Biosynthesis of secondary metabolites(ko01110);;Carbon metabolism(ko01200);;Biosynthesis of nucleotide sugars(ko01250)	--	--	--	--	HMDB0003345	492-62-6	Organic compounds	Organic oxygen compounds	Organooxygen compounds	Carbohydrates and carbohydrate conjugates
NEG_q87	Alyxialactone	Terpenoids	Iridoids	2.84324e+06	3.14478e+06	3.23287e+06	0.000315994	0.000315994	0.000315994	3.07363e+06	0.000315994	1.02808e-10	-33.1793	0.0014698	1.14433	down	--	--	--	--	--	--	--	132237-63-9	--	--	--	--
NEG_q89	Arbutin	Polyphenols	Glycosides	11014.2	11606.1	12810.3	43492.3	36782.4	42592.8	11810.2	40955.9	3.46784	1.79404	0.00338951	1.13514	up	C06186	Glycolysis / Gluconeogenesis(ko00010)	--	--	--	--	HMDB0029943	497-76-7	Organic compounds	Organic oxygen compounds	Organooxygen compounds	Carbohydrates and carbohydrate conjugates
NEG_q92	Azelaic Acid	Ketones, Aldehydes, Acids	Other	1.26153e+06	783828	1.09381e+06	2.42842e+07	2.32346e+07	2.3387e+07	1.04639e+06	2.36352e+07	22.5874	4.49745	2.2524e-05	1.14712	up	C08261	--	LMFA01170054	Fatty Acyls [FA]	Fatty Acids and Conjugates [FA01]	Dicarboxylic acids [FA0117]	HMDB0000784	123-99-9	Organic compounds	Lipids and lipid-like molecules	Fatty Acyls	Fatty acids and conjugates
NEG_q93	Betonicine	Sugars and alcohols	Secondary Alcohol	1.51235e+06	1.66245e+06	1.59253e+06	0.000315994	0.000315994	0.000315994	1.58911e+06	0.000315994	1.9885e-10	-32.2276	0.00074377	1.14599	down	C08269	--	--	--	--	--	HMDB0029412	515-25-3	Organic compounds	Organic acids and derivatives	Carboxylic acids and derivatives	Amino acids, peptides, and analogues
NEG_q94	Betulonic Acid	Terpenoids	Triterpenes	0.000315994	0.000315994	0.000315994	2.01136e+06	1.8809e+06	1.96635e+06	0.000315994	1.95287e+06	6.18008e+09	32.525	0.000383562	1.14681	up	--	--	--	--	--	--	HMDB0249168	4481-62-3	Organic compounds	Lipids and lipid-like molecules	Prenol lipids	Triterpenoids
NEG_q96	Caffeic Acid Phenethyl Ester	Phenylpropanoids	Simple Phenylpropanols	84209.3	77176.6	106330	41638.9	50090.9	46372	89238.6	46033.9	0.515852	-0.954971	0.0313625	1.0574	down	C10484	--	--	--	--	--	HMDB0302344	104594-70-9	Organic compounds	Phenylpropanoids and polyketides	Cinnamic acids and derivatives	Hydroxycinnamic acids and derivatives
NEG_q97	Calystegine A3	Alkaloids	Tropane Alkaloids	1.34884e+06	1.34346e+06	1.32429e+06	0.000315994	0.000315994	0.000315994	1.33886e+06	0.000315994	2.36016e-10	-31.9804	3.09587e-05	1.14763	down	C10850	Tropane, piperidine and pyridine alkaloid biosynthesis(ko00960)	--	--	--	--	HMDB0038593	131580-36-4	Organic compounds	Alkaloids and derivatives	Tropane alkaloids	--
NEG_q98	Calystegine A7	Alkaloids	Tropane Alkaloid	1.62335e+06	1.77111e+06	1.74231e+06	0.000315994	0.000315994	0.000315994	1.71226e+06	0.000315994	1.84548e-10	-32.3353	0.00069692	1.1461	down	--	--	--	--	--	--	HMDB0036384	197565-90-5	Organic compounds	Alkaloids and derivatives	Tropane alkaloids	--
NEG_q99	Carnosol	Terpenoids	Other	0.000315994	31137.3	0.000315994	73708.6	84149.8	82154.9	10379.1	80004.4	7.70821	2.9464	0.0149958	1.09574	up	C09069	--	--	--	--	--	HMDB0002121	5957-80-2	Organic compounds	Lipids and lipid-like molecules	Prenol lipids	Terpene lactones
NEG_q101	Cichoriin	Coumarins	Other	7.77271e+06	8.41918e+06	8.49749e+06	6.26898e+06	6.26817e+06	5.75304e+06	8.2298e+06	6.09673e+06	0.740812	-0.432821	0.00234791	1.10824	down	C09206	--	--	--	--	--	HMDB0030821	531-58-8	Organic compounds	Phenylpropanoids and polyketides	Coumarins and derivatives	Coumarin glycosides
NEG_q102	Cinnamtannin B-1	Flavonoids	Polyphenols	0.000315994	1731.89	0.000315994	174983	173628	158285	577.298	168965	292.683	8.1932	0.000897344	1.14538	up	--	--	--	--	--	--	HMDB0037672	88082-60-4	Organic compounds	Phenylpropanoids and polyketides	Flavonoids	Biflavonoids and polyflavonoids
NEG_q103	Cinnamyl Acetate	Others	Other	2.53628e+07	2.77034e+07	2.62855e+07	1.33822e+07	1.48304e+07	1.44257e+07	2.64505e+07	1.42128e+07	0.537333	-0.896111	0.000312703	1.13782	down	C12299	--	--	--	--	--	HMDB0029699	103-54-8	Organic compounds	Benzenoids	Benzene and substituted derivatives	Styrenes
NEG_q104	Citraconic Acid	Organic acid	Carboxylic Acids	235343	214370	205708	0.000315994	0.000315994	0.000315994	218474	0.000315994	1.44637e-09	-29.3649	0.00161754	1.14401	down	C02226	Valine, leucine and isoleucine biosynthesis(ko00290);;C5-Branched dibasic acid metabolism(ko00660);;Metabolic pathways(ko01100);;2-Oxocarboxylic acid metabolism(ko01210)	LMFA01170099	Fatty Acyls [FA]	Fatty Acids and Conjugates [FA01]	Dicarboxylic acids [FA0117]	HMDB0000634	498-23-7	Organic compounds	Lipids and lipid-like molecules	Fatty Acyls	Fatty acids and conjugates
NEG_q105	Clitorin	Flavonoids	Flavonols	1.47261e+06	1.50099e+06	1.4103e+06	0.000315994	3009.67	4161.65	1.4613e+06	2390.44	0.00163583	-9.25576	0.000328031	1.14692	down	--	--	LMPK12113404	Polyketides [PK]	Flavonoids [PK12]	Flavones and Flavonols [PK1211]	--	55804-74-5	--	--	--	--
NEG_q106	Coniferaldehyde	Phenylpropanoids	Other	642298	617570	658287	848749	1.00328e+06	831676	639385	894567	1.39911	0.484504	0.0376562	1.05158	up	C02666	Phenylpropanoid biosynthesis(ko00940);;Metabolic pathways(ko01100);;Biosynthesis of secondary metabolites(ko01110)	--	--	--	--	HMDB0141782	458-36-6	Organic compounds	Benzenoids	Phenols	Methoxyphenols
NEG_q107	Cryptochlorogenic Acid	Phenylpropanoids	Other	925139	985458	925827	0.000315994	0.000315994	0.000315994	945475	0.000315994	3.34217e-10	-31.4785	0.000446843	1.14667	down	--	--	--	--	--	--	HMDB0030653	905-99-7	Organic compounds	Organic oxygen compounds	Organooxygen compounds	Alcohols and polyols
NEG_q108	Cyclo(L-Leu-Trans-4-Hydroxy-L-Pro)	Alkaloids	Other	1.48426e+06	1.04561e+06	1.27284e+06	1.38489e+07	1.40559e+07	1.3456e+07	1.26757e+06	1.3787e+07	10.8767	3.44317	1.61332e-06	1.14702	up	--	--	--	--	--	--	--	115006-86-5	--	--	--	--
NEG_q109	Daphnin	Coumarins	Other	8.17568e+06	8.95722e+06	8.94428e+06	6.69395e+06	6.39967e+06	6.25163e+06	8.69239e+06	6.44842e+06	0.741846	-0.430809	0.00471858	1.11133	down	C01421	--	--	--	--	--	--	486-55-5	--	--	--	--
NEG_q111	D-Arabitol	Sugars and alcohols	Sugar Alcohols	202122	194252	204564	85833.7	78338.9	54189.7	200313	72787.4	0.363369	-1.46049	0.00284032	1.13372	down	C01904	Pentose and glucuronate interconversions(ko00040);;Metabolic pathways(ko01100)	--	--	--	--	HMDB0000568	488-82-4	Organic compounds	Organic oxygen compounds	Organooxygen compounds	Carbohydrates and carbohydrate conjugates
NEG_q112	Decanedioic Acid	Organic acid	Carboxylic Acids	787272	498511	642826	1.11887e+06	1.13578e+06	1.17502e+06	642869	1.14323e+06	1.77832	0.830513	0.0230758	1.08659	up	C08277	--	LMFA01170006	Fatty Acyls [FA]	Fatty Acids and Conjugates [FA01]	Dicarboxylic acids [FA0117]	HMDB0000792	111-20-6	Organic compounds	Lipids and lipid-like molecules	Fatty Acyls	Fatty acids and conjugates
NEG_q113	Dencichine	Amino acids	Other	184763	199714	202730	99797.4	109836	104898	195736	104844	0.53564	-0.900665	0.00069319	1.13691	down	C04209	--	--	--	--	--	HMDB0029402	5302-45-4	Organic compounds	Organic acids and derivatives	Carboxylic acids and derivatives	Amino acids, peptides, and analogues
NEG_q116	D-Fructose-6-Phosphate (Disodium) Salt	Ketones, Aldehydes, Acids	Sugar Acids	30858.5	22696.6	16816.2	310242	293616	282159	23457.1	295339	12.5906	3.65427	9.62338e-05	1.14513	up	--	--	--	--	--	--	--	26177-86-6	--	--	--	--
NEG_q120	D-Glucose 6-Phosphate	Sugars and alcohols	Hexosephosphates	42408.2	39709	25397.9	336561	322498	350582	35838.4	336547	9.39069	3.23123	2.46513e-05	1.14532	up	C00092	Starch and sucrose metabolism(ko00500);;Neomycin, kanamycin and gentamicin biosynthesis(ko00524);;Inositol phosphate metabolism(ko00562);;Metabolic pathways(ko01100);;Biosynthesis of secondary metabolites(ko01110)	--	--	--	--	HMDB0001401	56-73-5	Organic compounds	Organic oxygen compounds	Organooxygen compounds	Carbohydrates and carbohydrate conjugates
NEG_q121	D-Glucose 6-Phosphate (Disodium Salt)	Sugars and alcohols	Monosaccharides	40123.1	24870.8	33028.2	316678	303677	241980	32674	287445	8.79735	3.13707	0.00650835	1.12875	up	--	--	--	--	--	--	HMDB0001401	3671-99-6	Organic compounds	Organic oxygen compounds	Organooxygen compounds	Carbohydrates and carbohydrate conjugates
NEG_q123	Digiferruginol	Quinones	Anthraquinones	81710.9	68417.8	74612.2	51155.2	53407.2	42462.4	74913.6	49008.3	0.654197	-0.612203	0.00739267	1.06825	down	--	--	--	--	--	--	--	24094-45-9	--	--	--	--
NEG_q124	Dihydrobaicalein	Flavonoids	Other	1.5023e+06	1.53169e+06	1.70126e+06	669846	666106	636836	1.57842e+06	657596	0.416617	-1.26321	0.00368332	1.13716	down	--	--	LMPK12140610	Polyketides [PK]	Flavonoids [PK12]	Flavanones [PK1214]	--	35683-17-1	--	--	--	--
NEG_q126	Dihydrokaempferol	Flavonoids	Polyphenols	5.17259e+06	5.40151e+06	5.14787e+06	2.15447e+06	1.98957e+06	1.79053e+06	5.24066e+06	1.97819e+06	0.37747	-1.40557	2.77603e-05	1.14391	down	C00974	Flavonoid biosynthesis(ko00941);;Metabolic pathways(ko01100);;Biosynthesis of secondary metabolites(ko01110)	LMPK12140720	Polyketides [PK]	Flavonoids [PK12]	Flavanones [PK1214]	HMDB0030847	480-20-6	Organic compounds	Phenylpropanoids and polyketides	Flavonoids	Flavans
NEG_q128	Dihydromyricetin	Flavonoids	Polyphenols	1.22547e+06	1.26832e+06	1.16072e+06	67380.2	73827.4	97079.2	1.21817e+06	79428.9	0.0652034	-3.93891	0.000317966	1.14583	down	C02906	Flavonoid biosynthesis(ko00941);;Biosynthesis of secondary metabolites(ko01110)	LMPK12113405	Polyketides [PK]	Flavonoids [PK12]	Flavones and Flavonols [PK1211]	HMDB0030835	27200-12-0	Organic compounds	Phenylpropanoids and polyketides	Flavonoids	Flavans
NEG_q131	Dl-Benzylsuccinic Acid	Organic acid	Carboxylic Acids	2.37556e+07	3.41847e+07	3.39236e+07	1.63578e+08	1.58725e+08	1.61183e+08	3.06213e+07	1.61162e+08	5.26308	2.39591	0.000130095	1.14586	up	--	--	--	--	--	--	HMDB0012127	884-33-3	Organic compounds	Phenylpropanoids and polyketides	Phenylpropanoic acids	--
NEG_q132	Dl-Glyceric Acid	Ketones, Aldehydes, Acids	Sugar Acids	788089	420184	419210	1.11371e+06	1.00816e+06	1.16175e+06	542494	1.09454e+06	2.0176	1.01264	0.0337294	1.03684	up	C00258	Pentose phosphate pathway(ko00030);;Glycine, serine and threonine metabolism(ko00260);;Glycerolipid metabolism(ko00561);;Glyoxylate and dicarboxylate metabolism(ko00630);;Metabolic pathways(ko01100);;Biosynthesis of secondary metabolites(ko01110);;Carbon metabolism(ko01200)	--	--	--	--	HMDB0000139	473-81-4	Organic compounds	Organic oxygen compounds	Organooxygen compounds	Carbohydrates and carbohydrate conjugates
NEG_q134	D-Mannoheptulose	Sugars and alcohols	Monosaccharides	59858.4	94814.9	78598.7	0.000315994	0.000315994	0.000315994	77757.3	0.000315994	4.06385e-09	-27.8745	0.0164559	1.11076	down	--	--	--	--	--	--	HMDB0029935	3615-44-9	Organic compounds	Organic oxygen compounds	Organooxygen compounds	Carbohydrates and carbohydrate conjugates
NEG_q137	D-Pantothenic Acid (Hemicalcium Salt)	Vitamins	Vitamin B Complex	1.81329e+07	1.80394e+07	1.84828e+07	2.85001e+07	2.8128e+07	2.79816e+07	1.82184e+07	2.82032e+07	1.54806	0.630466	1.29393e-06	1.14673	up	C12276	--	--	--	--	--	--	137-08-6	--	--	--	--
NEG_q139	D(+)-Raffinose (Pentahydrate)	Sugars and alcohols	Other	0.000315994	0.000315994	0.000315994	45735.1	45790.9	35894.8	0.000315994	42473.6	1.34413e+08	27.0021	0.00594462	1.13422	up	--	--	--	--	--	--	--	17629-30-0	--	--	--	--
NEG_q143	(E)-3-Hydroxy-5-Methoxystilbene	Ketones, Aldehydes, Acids	Polyketides	3.60204e+06	4.1606e+06	4.21924e+06	0.000315994	16851	0.000315994	3.99396e+06	5617	0.00140637	-9.4738	0.00240664	1.14214	down	--	--	--	--	--	--	--	35302-70-6	--	--	--	--
NEG_q144	(E)-Cardamonin	Flavonoids	Polyphenols	12407.4	11245.3	9409.82	2142.87	3618.35	4612.36	11020.9	3457.86	0.313756	-1.67229	0.00294866	1.09968	down	--	--	--	--	--	--	--	19309-14-9	--	--	--	--
NEG_q145	Echinocystic Acid	Terpenoids	Triterpenes	3463.37	2039.95	3535.91	813787	890858	821551	3013.08	842065	279.47	8.12655	0.000847933	1.14578	up	C08942	--	--	--	--	--	HMDB0251690	510-30-5	Organic compounds	Lipids and lipid-like molecules	Prenol lipids	Triterpenoids
NEG_q146	Eicosapentaenoic Acid	Lipid	Fatty Acyls	0.000315994	0.000315994	0.000315994	295638	290383	331496	0.000315994	305839	9.67863e+08	29.8502	0.00177928	1.14361	up	C06428	Biosynthesis of unsaturated fatty acids(ko01040)	LMFA01030759	Fatty Acyls [FA]	Fatty Acids and Conjugates [FA01]	Unsaturated fatty acids [FA0103]	HMDB0001999	10417-94-4	Organic compounds	Lipids and lipid-like molecules	Fatty Acyls	Fatty acids and conjugates
NEG_q148	(E)-Methyl 4-Coumarate	Phenylpropanoids	Other	44468.3	47429.1	28172.9	233205	266235	229269	40023.5	242903	6.06902	2.60146	0.00061878	1.13823	up	--	--	--	--	--	--	--	19367-38-5	--	--	--	--
NEG_q149	(E)-N-Caffeoylputrescine	Phenylpropanoids	Cinnamic Acids And Derivatives	17236.3	21515.4	17604.9	0.000315994	0.000315994	0.000315994	18785.5	0.000315994	1.68211e-08	-25.8252	0.0052695	1.13566	down	--	--	--	--	--	--	HMDB0029876	29554-26-5	Organic compounds	Benzenoids	Phenols	Benzenediols
NEG_q150	(-)-Epiafzelechin	Flavonoids	Other	0.000315994	0.000315994	0.000315994	1.79293e+06	1.78278e+06	1.68319e+06	0.000315994	1.75297e+06	5.54748e+09	32.3692	0.000398672	1.1468	up	C12128	Flavonoid biosynthesis(ko00941);;Biosynthesis of secondary metabolites(ko01110)	--	--	--	--	HMDB0030822	24808-04-6	Organic compounds	Phenylpropanoids and polyketides	Flavonoids	Flavans
NEG_q151	(-)-Epicatechin	Flavonoids	Polyphenols	4.74064e+06	5.21949e+06	5.29762e+06	6.69105e+07	6.82109e+07	6.86434e+07	5.08592e+06	6.79216e+07	13.3548	3.73929	1.29312e-05	1.14753	up	C09727	Flavonoid biosynthesis(ko00941);;Metabolic pathways(ko01100);;Biosynthesis of secondary metabolites(ko01110)	LMPK12020003	Polyketides [PK]	Flavonoids [PK12]	Flavans, Flavanols and Leucoanthocyanidins [PK1202]	HMDB0001871	490-46-0	Organic compounds	Phenylpropanoids and polyketides	Flavonoids	Flavans
NEG_q152	(±)-Equol	Flavonoids	Monophenols	26049.2	25649.1	26288.3	0.000315994	0.000315994	0.000315994	25995.5	0.000315994	1.21557e-08	-26.2938	5.14456e-05	1.14759	down	--	--	LMPK12080003	Polyketides [PK]	Flavonoids [PK12]	Isoflavans [PK1208]	HMDB0130495	94105-90-5	--	--	--	--
NEG_q153	Esculin	Coumarins	Other	5.58563e+06	5.69824e+06	5.75343e+06	4.26728e+06	3.82088e+06	4.01142e+06	5.6791e+06	4.03319e+06	0.710182	-0.493739	0.0025742	1.13186	down	C09264	--	--	--	--	--	HMDB0030820	531-75-9	Organic compounds	Phenylpropanoids and polyketides	Coumarins and derivatives	Coumarin glycosides
NEG_q154	Eugenol	Phenylpropanoids	Other	1.4051e+06	1.34632e+06	1.41554e+06	415693	433755	464484	1.38899e+06	437977	0.315321	-1.66511	1.27335e-05	1.14603	down	C10453	Phenylpropanoid biosynthesis(ko00940)	--	--	--	--	HMDB0005809	97-53-0	Organic compounds	Benzenoids	Phenols	Methoxyphenols
NEG_q155	(-)-Fucose	Organic acid	Other	1.12279e+06	1.38673e+06	1.28985e+06	488202	460857	444602	1.26646e+06	464554	0.366814	-1.44688	0.00780021	1.12647	down	C01019	Fructose and mannose metabolism(ko00051);;Amino sugar and nucleotide sugar metabolism(ko00520);;Metabolic pathways(ko01100);;Biosynthesis of nucleotide sugars(ko01250)	--	--	--	--	HMDB0000174	2438-80-4	Organic compounds	Organic oxygen compounds	Organooxygen compounds	Carbohydrates and carbohydrate conjugates
NEG_q156	Galactose 1-Phosphate	Sugars and alcohols	Hexosephosphates	38718	35685.9	30132.7	221970	231489	213395	34845.5	222285	6.37915	2.67336	8.90188e-05	1.14554	up	C00446	Galactose metabolism(ko00052);;Amino sugar and nucleotide sugar metabolism(ko00520);;Metabolic pathways(ko01100);;Biosynthesis of nucleotide sugars(ko01250)	--	--	--	--	HMDB0000645	2255-14-3	Organic compounds	Organic oxygen compounds	Organooxygen compounds	Carbohydrates and carbohydrate conjugates
NEG_q161	Gentianine	Terpenoids	Iridoids	0.000315994	0.000315994	0.000315994	155690	131560	143347	0.000315994	143532	4.54224e+08	28.7588	0.0023473	1.1423	up	C06525	--	--	--	--	--	HMDB0303030	439-89-4	Organic compounds	Organoheterocyclic compounds	Pyranopyridines	--
NEG_q162	Gluconate (Sodium)	Sugars and alcohols	Other	479631	543582	447194	1.20434e+06	1.29884e+06	1.26471e+06	490136	1.25596e+06	2.56248	1.35754	4.21696e-05	1.14168	up	--	--	--	--	--	--	--	527-07-1	--	--	--	--
NEG_q163	Glutaric Acid	Lipid	Fatty Acyls	216778	240831	235048	346887	374690	349445	230886	357007	1.54625	0.628775	0.000476114	1.12932	up	C00489	Fatty acid degradation(ko00071);;Lysine degradation(ko00310);;Metabolic pathways(ko01100)	--	--	--	--	HMDB0000661	110-94-1	Organic compounds	Organic acids and derivatives	Carboxylic acids and derivatives	Dicarboxylic acids and derivatives
NEG_q165	Glycylglycine	Amino acids	Peptides	1.66387e+07	1.62787e+07	1.2761e+07	8.62809e+06	7.85603e+06	7.8317e+06	1.52261e+07	8.10527e+06	0.532326	-0.909617	0.0247477	1.08153	down	C02037	--	--	--	--	--	HMDB0011733	556-50-3	Organic compounds	Organic acids and derivatives	Carboxylic acids and derivatives	Amino acids, peptides, and analogues
NEG_q166	Glycyl-L-Leucine	Amino acids	Peptides	401431	433642	436358	132949	102491	101878	423810	112440	0.265306	-1.91427	3.56628e-05	1.14228	down	C02155	--	--	--	--	--	HMDB0000759	869-19-2	Organic compounds	Organic acids and derivatives	Carboxylic acids and derivatives	Amino acids, peptides, and analogues
NEG_q167	Gossypol	Polyphenols	Other	991141	865133	974684	1.79971e+06	1.62954e+06	2.15821e+06	943653	1.86248e+06	1.9737	0.980899	0.0220632	1.08315	up	C07667	Sesquiterpenoid and triterpenoid biosynthesis(ko00909);;Biosynthesis of secondary metabolites(ko01110)	LMPR0103330002	Prenol Lipids [PR]	Isoprenoids [PR01]	C15 isoprenoids (sesquiterpenes) [PR0103]	HMDB0040723	303-45-7	Organic compounds	Lipids and lipid-like molecules	Prenol lipids	Sesquiterpenoids
NEG_q168	Gossypol (Acetic Acid)	Polyphenols	Other	1.26661e+06	1.1307e+06	1.51444e+06	2.31336e+06	2.34666e+06	2.68934e+06	1.30392e+06	2.44979e+06	1.87879	0.909806	0.00227009	1.10305	up	--	--	--	--	--	--	HMDB0040723	12542-36-8	Organic compounds	Lipids and lipid-like molecules	Prenol lipids	Sesquiterpenoids
NEG_q170	H-D-Cis-Hyp-Oh	Amino acids	Other	174781	137124	148446	92700.6	78841.9	73948.3	153450	81830.3	0.533268	-0.907067	0.0109945	1.08379	down	C03440	D-Amino acid metabolism(ko00470);;Metabolic pathways(ko01100)	--	--	--	--	HMDB0060460	2584-71-6	Organic compounds	Organic acids and derivatives	Carboxylic acids and derivatives	Amino acids, peptides, and analogues
NEG_q171	Helicid	Ketones, Aldehydes, Acids	Benzaldehydes	22348.3	21671.4	27137.1	10274.1	0.000315994	5706.21	23718.9	5326.77	0.224579	-2.1547	0.0107302	1.07535	down	--	--	--	--	--	--	--	80154-34-3	--	--	--	--
NEG_q173	Homogentisic Acid	Organic acid	Carboxylic Acids	552527	563046	511144	0.000315994	0.000315994	135150	542239	45050	0.0830815	-3.58933	0.00410486	1.12714	down	C00544	Ubiquinone and other terpenoid-quinone biosynthesis(ko00130);;Tyrosine metabolism(ko00350);;Metabolic pathways(ko01100);;Biosynthesis of cofactors(ko01240)	--	--	--	--	HMDB0000130	451-13-8	Organic compounds	Benzenoids	Benzene and substituted derivatives	Phenylacetic acids
NEG_q174	Homovanillyl Alcohol	Polyphenols	Monophenols	383569	379068	315129	865324	808290	767487	359255	813700	2.26496	1.17949	0.000316374	1.1336	up	--	--	--	--	--	--	HMDB0038925	2380-78-1	Organic compounds	Benzenoids	Phenols	Methoxyphenols
NEG_q178	Hydroxyphenyllactic Acid	Ketones, Aldehydes, Acids	Other	2.13595e+06	2.17189e+06	2.20132e+06	743163	782339	786201	2.16972e+06	770568	0.355146	-1.49352	1.33673e-06	1.14706	down	--	--	--	--	--	--	HMDB0000755	306-23-0	Organic compounds	Phenylpropanoids and polyketides	Phenylpropanoic acids	--
NEG_q180	Hydroxytyrosol	Polyphenols	Other	110835	118578	116663	36893.7	35692.1	57474.9	115359	43353.6	0.375815	-1.4119	0.00536087	1.12398	down	--	--	--	--	--	--	HMDB0005784	10597-60-1	Organic compounds	Benzenoids	Phenols	Tyrosols and derivatives
NEG_q181	Hyperoside	Flavonoids	Polyphenols	1.13009e+08	7.10912e+07	1.23764e+08	1.07057e+07	1.15217e+07	1.10079e+07	1.02621e+08	1.10784e+07	0.107955	-3.2115	0.0294309	1.083	down	C10073	--	LMPK12112041	Polyketides [PK]	Flavonoids [PK12]	Flavones and Flavonols [PK1211]	HMDB0030775	482-36-0	Organic compounds	Phenylpropanoids and polyketides	Flavonoids	Flavonoid glycosides
NEG_q182	Hypotaurine	Ketones, Aldehydes, Acids	Other	27821.8	29670.5	27590.5	6090.86	7037.04	8149.57	28360.9	7092.49	0.250079	-1.99954	1.95424e-05	1.14372	down	C00519	Taurine and hypotaurine metabolism(ko00430);;Metabolic pathways(ko01100)	--	--	--	--	HMDB0000965	300-84-5	Organic compounds	Organic acids and derivatives	Sulfinic acids and derivatives	Sulfinic acids
NEG_q183	Hypoxanthine	Nucleotides	Purine Nucleosides	24757.5	25852.5	34696.7	93942.8	109387	112217	28435.6	105182	3.69897	1.88713	0.00107462	1.13164	up	C00262	Purine metabolism(ko00230);;Metabolic pathways(ko01100);;Nucleotide metabolism(ko01232)	--	--	--	--	HMDB0000157	68-94-0	Organic compounds	Organoheterocyclic compounds	Imidazopyrimidines	Purines and purine derivatives
NEG_q185	Incensole	Terpenoids	Diterpenoids	9.748e+06	1.04597e+07	1.07353e+07	3.52499e+06	3.26232e+06	2.7245e+06	1.03143e+07	3.17061e+06	0.307399	-1.70182	6.42451e-05	1.14135	down	--	--	--	--	--	--	--	22419-74-5	--	--	--	--
NEG_q189	Isoastilbin	Flavonoids	Flavonols	603749	587869	661940	0.000315994	0.000315994	0.000315994	617852	0.000315994	5.11439e-10	-30.8647	0.00132531	1.14468	down	--	--	--	--	--	--	HMDB0033850	54081-48-0	Organic compounds	Phenylpropanoids and polyketides	Flavonoids	Flavonoid glycosides
NEG_q190	Isocytosine	Nucleotides	Pyrimidine Nucleosides	50333	55322.2	42229.6	0.000315994	0.000315994	0.000315994	49294.9	0.000315994	6.41028e-09	-27.217	0.00593613	1.13417	down	--	--	--	--	--	--	--	108-53-2	--	--	--	--
NEG_q191	Isofraxidin	Coumarins	Other	339760	380174	404012	6.61882e+06	6.84087e+06	6.61938e+06	374649	6.69302e+06	17.8648	4.15905	5.60714e-05	1.14738	up	C17480	--	--	--	--	--	HMDB0253642	486-21-5	Organic compounds	Phenylpropanoids and polyketides	Coumarins and derivatives	Hydroxycoumarins
NEG_q194	Isoquercitrin	Flavonoids	Flavonols	1.51633e+08	2.2257e+08	2.18425e+08	2.06374e+07	2.04378e+07	1.98523e+07	1.97543e+08	2.03091e+07	0.102809	-3.28196	0.0163992	1.11089	down	C05623	Flavone and flavonol biosynthesis(ko00944);;Metabolic pathways(ko01100);;Biosynthesis of secondary metabolites(ko01110)	LMPK12112086	Polyketides [PK]	Flavonoids [PK12]	Flavones and Flavonols [PK1211]	HMDB0037362	21637-25-2	Organic compounds	Phenylpropanoids and polyketides	Flavonoids	Flavonoid glycosides
NEG_q195	Isorhamnetin	Flavonoids	Polyphenols	327037	348437	347033	265131	273499	294286	340836	277639	0.814582	-0.295868	0.00541088	1.08299	down	C10084	--	LMPK12110002	Polyketides [PK]	Flavonoids [PK12]	Flavones and Flavonols [PK1211]	HMDB0002655	480-19-3	Organic compounds	Phenylpropanoids and polyketides	Flavonoids	Flavones
NEG_q198	(±)-Jasmonic Acid	Lipid	Fatty Acids	468860	534269	437791	752129	697507	658795	480307	702810	1.46325	0.549179	0.00481496	1.08235	up	--	--	--	--	--	--	--	77026-92-7	--	--	--	--
NEG_q199	Juglanin	Sugars and alcohols	Glycosides	1.09101e+06	1.09355e+06	1.13768e+06	0.000315994	0.000315994	0.000315994	1.10741e+06	0.000315994	2.85344e-10	-31.7066	0.00018716	1.14728	down	--	--	LMPK12111839	Polyketides [PK]	Flavonoids [PK12]	Flavones and Flavonols [PK1211]	HMDB0029502	5041-67-8	Organic compounds	Phenylpropanoids and polyketides	Flavonoids	Flavonoid glycosides
NEG_q200	Kaempferol	Flavonoids	Polyphenols	7.30334e+07	7.48239e+07	7.91963e+07	583188	1.01498e+06	1.27888e+06	7.56845e+07	959017	0.0126712	-6.3023	0.000522611	1.14632	down	C05903	Flavonoid biosynthesis(ko00941);;Flavone and flavonol biosynthesis(ko00944);;Metabolic pathways(ko01100);;Biosynthesis of secondary metabolites(ko01110)	LMPK12110003	Polyketides [PK]	Flavonoids [PK12]	Flavones and Flavonols [PK1211]	HMDB0005801	520-18-3	Organic compounds	Phenylpropanoids and polyketides	Flavonoids	Flavones
NEG_q201	Kaempferol-3-O-Galactoside	Flavonoids	Hydroxyflavone	4.41934e+08	4.57676e+08	4.7549e+08	5.44925e+06	6.08564e+06	6.0443e+06	4.58367e+08	5.85973e+06	0.0127839	-6.28952	0.000456097	1.14665	down	C12626	Flavone and flavonol biosynthesis(ko00944);;Biosynthesis of secondary metabolites(ko01110)	--	--	--	--	HMDB0030864	23627-87-4	Organic compounds	Organoheterocyclic compounds	Pyrans	Pyranones and derivatives
NEG_q202	Kifunensine	Alkaloids	Piperidine Alkaloids	1.97352e+06	2.13733e+06	2.00655e+06	680765	639923	605246	2.03913e+06	641978	0.314829	-1.66736	0.000244636	1.1442	down	--	--	--	--	--	--	HMDB0253800	109944-15-2	Organic compounds	Organic acids and derivatives	Carboxylic acids and derivatives	Amino acids, peptides, and analogues
NEG_q205	L-4-Hydroxyisoleucine	Amino acids	Other	67758.1	78745.1	70298.8	9612.2	19682.9	9938.45	72267.4	13077.8	0.180965	-2.46622	0.000225915	1.1335	down	--	--	--	--	--	--	--	6001-78-8	--	--	--	--
NEG_q207	Lapachol	Quinones	Naphthoquinones	5.27486e+06	6.05856e+06	5.93974e+06	233412	176564	170516	5.75772e+06	193497	0.0336066	-4.89511	0.0018037	1.14327	down	C10366	--	--	--	--	--	HMDB0253978	84-79-7	Organic compounds	Benzenoids	Naphthalenes	Naphthoquinones
NEG_q208	L-Arabinitol	Sugars and alcohols	Sugar Alcohols	161967	176737	132171	52614.8	56693.1	52764.7	156958	54024.2	0.344195	-1.5387	0.0150728	1.1118	down	C00532	Pentose and glucuronate interconversions(ko00040);;Metabolic pathways(ko01100)	--	--	--	--	HMDB0001851	7643-75-6	Organic compounds	Organic oxygen compounds	Organooxygen compounds	Carbohydrates and carbohydrate conjugates
NEG_q211	Leucoside	Flavonoids	Flavonols	500134	508123	445240	0.000315994	0.000315994	0.000315994	484499	0.000315994	6.52208e-10	-30.5139	0.00165995	1.14389	down	--	--	LMPK12111729	Polyketides [PK]	Flavonoids [PK12]	Flavones and Flavonols [PK1211]	--	27661-51-4	--	--	--	--
NEG_q212	L-Glucose	Sugars and alcohols	Monosaccharides	920062	911391	869217	615259	583735	572963	900224	590652	0.656117	-0.607974	0.000140024	1.13807	down	--	--	--	--	--	--	HMDB0003345	921-60-8	Organic compounds	Organic oxygen compounds	Organooxygen compounds	Carbohydrates and carbohydrate conjugates
NEG_q216	L-Ornithine (Hydrochloride)	Amino acids	Other	1.10721e+07	1.25214e+07	1.07041e+07	5.38284e+06	5.33259e+06	4.66687e+06	1.14325e+07	5.12743e+06	0.448495	-1.15683	0.00301988	1.12735	down	--	--	--	--	--	--	HMDB0000214	3184-13-2	Organic compounds	Organic acids and derivatives	Carboxylic acids and derivatives	Amino acids, peptides, and analogues
NEG_q220	L-Xylose	Sugars and alcohols	Monosaccharides	0.000315994	0.000315994	0.000315994	376339	372965	340662	0.000315994	363322	1.14977e+09	30.0987	0.000978229	1.14548	up	C01510	--	--	--	--	--	--	609-06-3	--	--	--	--
NEG_q226	Methyl 2,4,6-Trihydroxybenzoate	Organic acid	Benzoic Acids	59658.4	60411	46124.2	0.000315994	0.000315994	0.000315994	55397.9	0.000315994	5.70408e-09	-27.3854	0.00694805	1.1319	down	--	--	--	--	--	--	HMDB0029650	3147-39-5	Organic compounds	Benzenoids	Benzene and substituted derivatives	Benzoic acids and derivatives
NEG_q227	Methyl 3-Indolecarboxylate	Alkaloids	Other	0.000315994	0.000315994	0.000315994	102769	121317	101165	0.000315994	108417	3.43098e+08	28.354	0.00353875	1.13969	up	--	--	--	--	--	--	--	942-24-5	--	--	--	--
NEG_q231	Methylmalonic Acid	Organic acid	Carboxylic Acids	3.59607e+07	3.63481e+07	3.60677e+07	4.66267e+07	4.64848e+07	5.1895e+07	3.61255e+07	4.83355e+07	1.33799	0.420066	0.020239	1.10156	up	C02170	Pyrimidine metabolism(ko00240);;Valine, leucine and isoleucine degradation(ko00280);;Propanoate metabolism(ko00640);;Metabolic pathways(ko01100)	LMFA01170118	Fatty Acyls [FA]	Fatty Acids and Conjugates [FA01]	Dicarboxylic acids [FA0117]	HMDB0000202	516-05-2	Organic compounds	Organic acids and derivatives	Carboxylic acids and derivatives	Dicarboxylic acids and derivatives
NEG_q234	Morin	Flavonoids	Polyphenols	1.41552e+08	1.47388e+08	1.57056e+08	6.97312e+06	8.29121e+06	8.03067e+06	1.48666e+08	7.765e+06	0.0522313	-4.25894	0.000948511	1.14533	down	C10105	--	LMPK12112517	Polyketides [PK]	Flavonoids [PK12]	Flavones and Flavonols [PK1211]	HMDB0030796	480-16-0	Organic compounds	Phenylpropanoids and polyketides	Flavonoids	Flavones
NEG_q235	Myricetin	Flavonoids	Flavonols	1.2706e+06	1.49305e+06	1.68201e+06	163405	190414	192539	1.48189e+06	182119	0.122897	-3.02448	0.00796132	1.12884	down	C10107	Flavonoid biosynthesis(ko00941);;Flavone and flavonol biosynthesis(ko00944);;Biosynthesis of secondary metabolites(ko01110)	LMPK12110001	Polyketides [PK]	Flavonoids [PK12]	Flavones and Flavonols [PK1211]	HMDB0002755	529-44-2	Organic compounds	Phenylpropanoids and polyketides	Flavonoids	Flavones
NEG_q237	N-Acetyl-L-Glutamic Acid	Amino acids	Other	346769	330266	321291	58031	76769.3	69509.8	332775	68103.4	0.204653	-2.28875	1.92226e-05	1.14491	down	C00624	Arginine biosynthesis(ko00220);;Metabolic pathways(ko01100);;Biosynthesis of secondary metabolites(ko01110);;2-Oxocarboxylic acid metabolism(ko01210);;Biosynthesis of amino acids(ko01230)	--	--	--	--	HMDB0001138	1188-37-0	Organic compounds	Organic acids and derivatives	Carboxylic acids and derivatives	Amino acids, peptides, and analogues
NEG_q238	Narcissin	Flavonoids	Flavonols	76124.9	74426.5	75618.4	0.000315994	0.000315994	8056.83	75389.9	2685.61	0.0356229	-4.81105	0.000977353	1.1445	down	--	--	LMPK12110586	Polyketides [PK]	Flavonoids [PK12]	Flavones and Flavonols [PK1211]	HMDB0037746	604-80-8	Organic compounds	Phenylpropanoids and polyketides	Flavonoids	Flavonoid glycosides
NEG_q239	(±)-Naringenin	Flavonoids	Flavonones	1.77649e+06	1.94256e+06	1.80892e+06	849676	973831	904560	1.84266e+06	909356	0.493502	-1.01887	0.000224946	1.13757	down	--	--	--	--	--	--	HMDB0242579	67604-48-2	Organic compounds	Phenylpropanoids and polyketides	Flavonoids	Flavans
NEG_q240	Naringenin Chalcone	Flavonoids	Chalcones	1.61756e+06	1.98408e+06	1.69243e+06	1.02957e+06	921165	879593	1.76469e+06	943442	0.534622	-0.903409	0.00975853	1.10126	down	C06561	Flavonoid biosynthesis(ko00941);;Metabolic pathways(ko01100);;Biosynthesis of secondary metabolites(ko01110)	LMPK12120264	Polyketides [PK]	Flavonoids [PK12]	Chalcones and dihydrochalcones [PK1212]	HMDB0029631	73692-50-9	Organic compounds	Phenylpropanoids and polyketides	Linear 1,3-diarylpropanoids	Chalcones and dihydrochalcones
NEG_q242	Neoisoastilbin	Flavonoids	Polyphenols	1.02758e+06	970714	1.08614e+06	38556.5	76083.3	0.000315994	1.02814e+06	38213.3	0.0371673	-4.74982	5.05352e-05	1.14399	down	--	--	--	--	--	--	HMDB0242667	54141-72-9	Organic compounds	Phenylpropanoids and polyketides	Flavonoids	Flavonoid glycosides
NEG_q243	N-((-)-Jasmonoyl)-S-Isoleucine	Amino acids	Dipeptide	2.41186e+06	2.63614e+06	2.49455e+06	957883	920149	1.00294e+06	2.51418e+06	960324	0.381962	-1.3885	0.000576474	1.1431	down	C18699	Plant hormone signal transduction(ko04075)	--	--	--	--	--	120330-92-9	--	--	--	--
NEG_q244	N-Oleoyl Glycine	Lipid	Fatty Acyls	1953.38	2315.62	1205.74	8680.41	6362.35	5830.78	1824.92	6957.85	3.8127	1.93081	0.0179543	1.0785	up	--	--	LMFA08020082	Fatty Acyls [FA]	Fatty amides [FA08]	N-acyl amines [FA0802]	HMDB0013631	2601-90-3	Organic compounds	Organic acids and derivatives	Carboxylic acids and derivatives	Amino acids, peptides, and analogues
NEG_q246	Octadecanedioic Acid	Organic acid	Carboxylic Acids	134058	150643	137788	105908	92193.3	109870	140830	102657	0.728946	-0.456116	0.00659547	1.07123	down	--	--	LMFA01170029	Fatty Acyls [FA]	Fatty Acids and Conjugates [FA01]	Dicarboxylic acids [FA0117]	HMDB0000782	871-70-5	Organic compounds	Lipids and lipid-like molecules	Fatty Acyls	Fatty acids and conjugates
NEG_q247	Oleanolic Acid	Terpenoids	Triterpenes	0.000315994	0.000315994	0.000315994	13890.6	19017.6	23892.6	0.000315994	18933.6	5.99174e+07	25.8365	0.0224791	1.09777	up	C17148	--	LMPR0106150004	Prenol Lipids [PR]	Isoprenoids [PR01]	C30 isoprenoids (triterpenes) [PR0106]	HMDB0002364	508-02-1	Organic compounds	Lipids and lipid-like molecules	Prenol lipids	Triterpenoids
NEG_q248	Olivetol	Polyphenols	Other	1.15233e+06	1.187e+06	1.15396e+06	752126	730967	687820	1.16443e+06	723638	0.621453	-0.686283	0.000157955	1.14199	down	--	--	LMPK15030008	Polyketides [PK]	Phenolic lipids [PK15]	Alkyl resorcinols and derivatives [PK1503]	--	500-66-3	--	--	--	--
NEG_q249	Oroselol	Coumarins	Other	4.35371e+07	4.21741e+07	3.72728e+07	1.97815e+07	2.00999e+07	1.7843e+07	4.09946e+07	1.92415e+07	0.469365	-1.09122	0.00351265	1.12822	down	--	--	--	--	--	--	--	1891-25-4	--	--	--	--
NEG_q250	Oxohydrastinine	Alkaloids	Isoquinoline Alkaloids	675199	716969	733054	947465	1.02034e+06	1.02185e+06	708407	996551	1.40675	0.492365	0.00109839	1.12366	up	--	--	--	--	--	--	--	552-29-4	--	--	--	--
NEG_q251	Palmitoylglycine	Lipid	Fatty Acids	13937.8	12852.1	17960.7	25784.3	28296.1	31786.3	14916.8	28622.2	1.91879	0.940193	0.00436366	1.08641	up	--	--	LMFA08020079	Fatty Acyls [FA]	Fatty amides [FA08]	N-acyl amines [FA0802]	HMDB0013034	2441-41-0	Organic compounds	Organic acids and derivatives	Carboxylic acids and derivatives	Amino acids, peptides, and analogues
NEG_q252	Papain	Others	Other	1.90818e+06	1.49835e+06	1.63091e+06	1.91571e+07	1.84229e+07	1.94792e+07	1.67915e+06	1.90198e+07	11.327	3.5017	5.73163e-05	1.14683	up	--	--	--	--	--	--	--	9001-73-4	--	--	--	--
NEG_q253	Patchouli Alcohol	Terpenoids	Sesquiterpenes	138184	148262	133096	68452.2	64278	81468.5	139847	71399.5	0.510555	-0.969863	0.000621848	1.12553	down	C09705	--	--	--	--	--	HMDB0303114	5986-55-0	Organic compounds	Organic oxygen compounds	Organooxygen compounds	Alcohols and polyols
NEG_q254	P-Coumaroyl Quinic Acid	Organic acid	Carboxylic Acids	3.64348e+07	3.98643e+07	4.01691e+07	89394.7	117261	145600	3.88228e+07	117419	0.00302448	-8.3691	0.000953562	1.1455	down	C12208	Phenylpropanoid biosynthesis(ko00940);;Flavonoid biosynthesis(ko00941);;Stilbenoid, diarylheptanoid and gingerol biosynthesis(ko00945);;Biosynthesis of secondary metabolites(ko01110)	--	--	--	--	HMDB0029681	--	Organic compounds	Organic oxygen compounds	Organooxygen compounds	Alcohols and polyols
NEG_q256	Pheophorbide A	Others	Other	798925	894404	885722	51890.4	40455.1	62861.2	859684	51735.6	0.0601798	-4.05458	0.000934046	1.1443	down	C18021	Porphyrin metabolism(ko00860);;Biosynthesis of secondary metabolites(ko01110)	--	--	--	--	HMDB0256449	15664-29-6	--	--	--	--
NEG_q258	Phloretin	Flavonoids	Polyphenols	7.96656e+06	8.03858e+06	8.23528e+06	6.17177e+06	6.36011e+06	6.17246e+06	8.08014e+06	6.23478e+06	0.771618	-0.374042	8.23375e-05	1.14074	down	C00774	Flavonoid biosynthesis(ko00941);;Biosynthesis of secondary metabolites(ko01110)	LMPK12120525	Polyketides [PK]	Flavonoids [PK12]	Chalcones and dihydrochalcones [PK1212]	HMDB0003306	60-82-2	Organic compounds	Phenylpropanoids and polyketides	Linear 1,3-diarylpropanoids	Chalcones and dihydrochalcones
NEG_q261	Phosphonoacetic Acid	Organic acid	Carboxylic Acids	0.000315994	0.000315994	4079.7	22685.3	21671.3	22846.6	1359.9	22401.1	16.4726	4.04199	0.00247784	1.13752	up	C05682	Phosphonate and phosphinate metabolism(ko00440);;Metabolic pathways(ko01100)	--	--	--	--	HMDB0004110	4408-78-0	Organic compounds	Organic acids and derivatives	Organic phosphonic acids and derivatives	Organic phosphonic acids
NEG_q262	Phthalic Acid	Organic acid	Carboxylic Acids	1.10363e+07	1.07394e+07	1.1221e+07	9.66798e+06	1.00538e+07	1.02146e+07	1.09989e+07	9.97881e+06	0.907257	-0.140417	0.00938854	1.05804	down	C01606	Metabolic pathways(ko01100);;ABC transporters(ko02010)	--	--	--	--	HMDB0002107	88-99-3	Organic compounds	Benzenoids	Benzene and substituted derivatives	Benzoic acids and derivatives
NEG_q263	Phthalic Acid Mono-2-Ethylhexyl Ester	Organic acid	Carboxylic Acids	56257.8	55478.7	57751.2	40583.3	35017.6	35477.2	56495.9	37026.1	0.655376	-0.609605	0.00390347	1.12642	down	C03343	--	--	--	--	--	HMDB0013248	4376-20-9	Organic compounds	Benzenoids	Benzene and substituted derivatives	Benzoic acids and derivatives
NEG_q264	P-Hydroxybenzaldehyde	Ketones, Aldehydes, Acids	Aryl-Aldehydes	488393	583841	534692	246919	252850	260080	535642	253283	0.472859	-1.08052	0.00842536	1.126	down	C00633	Metabolic pathways(ko01100)	--	--	--	--	HMDB0011718	123-08-0	Organic compounds	Organic oxygen compounds	Organooxygen compounds	Carbonyl compounds
NEG_q265	Piceatannol 3'-O-Glucoside	Polyphenols	Other	5.32781e+06	6.00576e+06	5.30371e+06	0.000315994	0.000315994	0.000315994	5.54576e+06	0.000315994	5.69794e-11	-34.0308	0.00171717	1.14375	down	--	--	--	--	--	--	--	94356-26-0	--	--	--	--
NEG_q266	Pimelic Acid	Organic acid	Carboxylic Acids	0.000315994	0.000315994	0.000315994	525580	488048	465835	0.000315994	493154	1.56064e+09	30.5395	0.00124756	1.14484	up	C02656	Biotin metabolism(ko00780);;Metabolic pathways(ko01100);;Biosynthesis of cofactors(ko01240)	LMFA01170051	Fatty Acyls [FA]	Fatty Acids and Conjugates [FA01]	Dicarboxylic acids [FA0117]	HMDB0000857	111-16-0	Organic compounds	Lipids and lipid-like molecules	Fatty Acyls	Fatty acids and conjugates
NEG_q267	Pinobanksin 3-Acetate	Organic acid	Other	745921	726337	758410	436737	444553	378794	743556	420028	0.564891	-0.823956	0.00111749	1.1365	down	C16418	Flavonoid biosynthesis(ko00941)	--	--	--	--	--	52117-69-8	--	--	--	--
NEG_q268	Pinocembrin	Flavonoids	Flavonones	77790.2	95870	90379.8	63804	62828.6	59403.7	88013.3	62012.1	0.704576	-0.505172	0.0334735	1.05644	down	C09827	Flavonoid biosynthesis(ko00941)	LMPK12140214	Polyketides [PK]	Flavonoids [PK12]	Flavanones [PK1214]	HMDB0030808	480-39-7	Organic compounds	Phenylpropanoids and polyketides	Flavonoids	Flavans
NEG_q269	Plantagoside	Flavonoids	Glycosides	3.19813e+06	3.37794e+06	3.37333e+06	270263	244213	216906	3.31647e+06	243794	0.0735102	-3.76591	0.000165974	1.14679	down	C17531	--	LMPK12140454	Polyketides [PK]	Flavonoids [PK12]	Flavanones [PK1214]	--	78708-33-5	--	--	--	--
NEG_q270	P-Mentha-1(7),2-Diene	Terpenoids	Monoterpenes	253924	288189	267783	61498	60471.7	50283.6	269965	57417.8	0.212686	-2.2332	0.000774218	1.14203	down	--	--	--	--	--	--	HMDB0036081	555-10-2	Organic compounds	Lipids and lipid-like molecules	Prenol lipids	Monoterpenoids
NEG_q271	Polygalic Acid	Terpenoids	Triterpenes	16059.8	0.000315994	0.000315994	88365.2	100106	88782.7	5353.26	92418	17.2639	4.10968	0.000336063	1.13479	up	--	--	--	--	--	--	--	1260-04-4	--	--	--	--
NEG_q274	Procurcumenol	Terpenoids	Sesquiterpenes	0.000315994	0.000315994	0.000315994	128384	142746	114194	0.000315994	128442	4.06468e+08	28.5986	0.00409285	1.13843	up	--	--	--	--	--	--	HMDB0036427	21698-40-8	Organic compounds	Lipids and lipid-like molecules	Prenol lipids	Sesquiterpenoids
NEG_q275	Protocatechuic Acid	Organic acid	Other	1.40821e+07	1.3746e+07	1.4755e+07	2.02074e+07	2.02778e+07	2.05719e+07	1.41944e+07	2.03524e+07	1.43383	0.519875	0.000761758	1.14165	up	C00230	Metabolic pathways(ko01100);;Biosynthesis of secondary metabolites(ko01110)	--	--	--	--	HMDB0001856	99-50-3	Organic compounds	Benzenoids	Benzene and substituted derivatives	Benzoic acids and derivatives
NEG_q278	Pterostilbene	Polyphenols	Monophenols	367231	379295	387103	0.000315994	8330.04	0.000315994	377876	2776.68	0.00734811	-7.08841	1.62961e-05	1.14703	down	C10287	Stilbenoid, diarylheptanoid and gingerol biosynthesis(ko00945);;Biosynthesis of secondary metabolites(ko01110)	LMPK13090015	Polyketides [PK]	Aromatic polyketides [PK13]	Diphenyl ethers, biphenyls, dibenzyls and stilbenes [PK1309]	HMDB0130987	537-42-8	--	--	--	--
NEG_q279	Purpurin	Quinones	Anthraquinones	321761	291837	381392	150114	135254	200248	331663	161872	0.488061	-1.03487	0.00820141	1.07049	down	C10395	--	LMPK12140007	Polyketides [PK]	Flavonoids [PK12]	Flavanones [PK1214]	HMDB0256928	81-54-9	Organic compounds	Benzenoids	Anthracenes	Anthraquinones
NEG_q280	Pyrocatechuic Acid	Polyphenols	Other	3.18856e+06	3.22801e+06	3.03894e+06	5.09067e+06	5.13559e+06	5.14914e+06	3.15184e+06	5.12513e+06	1.62608	0.701397	0.000329504	1.14559	up	C00196	Biosynthesis of secondary metabolites(ko01110)	--	--	--	--	HMDB0000397	303-38-8	Organic compounds	Benzenoids	Benzene and substituted derivatives	Benzoic acids and derivatives
NEG_q281	Pyrogallol	Polyphenols	Phenols	94069.8	94716.2	89158.4	125788	132567	131835	92648.1	130063	1.40384	0.48938	0.000221458	1.13534	up	C01108	--	--	--	--	--	HMDB0013674	87-66-1	Organic compounds	Benzenoids	Phenols	Benzenetriols and derivatives
NEG_q283	Quercetin-1	Flavonoids	Flavonols	1.44044e+08	1.41164e+08	1.44862e+08	7.33742e+06	7.96056e+06	8.64194e+06	1.43357e+08	7.97997e+06	0.0556652	-4.16708	1.27342e-05	1.14754	down	C00389	Flavonoid biosynthesis(ko00941);;Flavone and flavonol biosynthesis(ko00944);;Metabolic pathways(ko01100);;Biosynthesis of secondary metabolites(ko01110)	LMPK12110004	Polyketides [PK]	Flavonoids [PK12]	Flavones and Flavonols [PK1211]	HMDB0005794	117-39-5	Organic compounds	Phenylpropanoids and polyketides	Flavonoids	Flavones
NEG_q284	(R)-3-Hydroxybutanoic Acid	Organic acid	Carboxylic Acids	29345.2	36360.3	33578.6	131983	147884	148189	33094.7	142685	4.31143	2.10817	0.000769493	1.14152	up	C01089	Butanoate metabolism(ko00650);;Metabolic pathways(ko01100)	LMFA01050243	Fatty Acyls [FA]	Fatty Acids and Conjugates [FA01]	Hydroxy fatty acids [FA0105]	HMDB0000011	625-72-9	Organic compounds	Organic acids and derivatives	Hydroxy acids and derivatives	Beta hydroxy acids and derivatives
NEG_q285	Raspberry Ketone	Polyphenols	Monophenols	1.03406e+06	1.17882e+06	1.16715e+06	391908	420912	0.000315994	1.12668e+06	270940	0.240477	-2.05603	0.0161278	1.08806	down	--	--	--	--	--	--	HMDB0033723	5471-51-2	Organic compounds	Benzenoids	Phenols	1-hydroxy-2-unsubstituted benzenoids
NEG_q286	(R)-(+)-Citronellal	Terpenoids	Monoterpenes	1.37114e+07	1.32833e+07	1.44522e+07	2.02319e+07	1.92403e+07	1.93587e+07	1.38157e+07	1.96103e+07	1.41943	0.505307	0.00024514	1.13327	up	C09848	Biosynthesis of secondary metabolites(ko01110)	LMPR0102010007	Prenol Lipids [PR]	Isoprenoids [PR01]	C10 isoprenoids (monoterpenes) [PR0102]	HMDB0035820	2385-77-5	Organic compounds	Lipids and lipid-like molecules	Prenol lipids	Monoterpenoids
NEG_q287	Rhapontigenin	Polyphenols	Other	0.000315994	0.000315994	0.000315994	37871.5	46091.7	48135.6	0.000315994	44032.9	1.39347e+08	27.0541	0.0050362	1.13625	up	--	--	--	--	--	--	HMDB0031842	500-65-2	Organic compounds	Phenylpropanoids and polyketides	Stilbenes	--
NEG_q288	Ribitol	Sugars and alcohols	Sugar Alcohols	261234	288868	273974	69302.2	63383.4	85022.3	274692	72569.3	0.264184	-1.92038	5.42283e-05	1.14183	down	C00474	Pentose and glucuronate interconversions(ko00040);;Riboflavin metabolism(ko00740);;Metabolic pathways(ko01100)	--	--	--	--	HMDB0000508	488-81-3	Organic compounds	Organic oxygen compounds	Organooxygen compounds	Carbohydrates and carbohydrate conjugates
NEG_q292	Rutin (Hydrate)	Flavonoids	Flavonols	6.5e+07	6.52256e+07	6.17457e+07	343271	321379	344802	6.39904e+07	336484	0.00525835	-7.57117	0.000311625	1.14699	down	--	--	--	--	--	--	HMDB0003249	207671-50-9	Organic compounds	Phenylpropanoids and polyketides	Flavonoids	Flavonoid glycosides
NEG_q293	Rutin (Trihydrate)	Flavonoids	Other	6.08259e+07	5.79324e+07	6.18918e+07	311129	328819	330809	6.02167e+07	323586	0.00537368	-7.53987	0.000389693	1.14682	down	--	--	--	--	--	--	HMDB0003249	250249-75-3	Organic compounds	Phenylpropanoids and polyketides	Flavonoids	Flavonoid glycosides
NEG_q295	(S)-3-(4-Hydroxyphenyl)-2-Hydroxypropionic Acid	Ketones, Aldehydes, Acids	Phenylpropanoic Acids	1.88179e+06	2.06566e+06	1.97227e+06	671918	700922	669094	1.97324e+06	680645	0.344937	-1.53559	0.00120823	1.14368	down	--	--	--	--	--	--	--	23508-35-2	--	--	--	--
NEG_q296	Safranal	Terpenoids	Monoterpenes	2.66496e+06	2.70803e+06	2.72329e+06	176272	203159	175866	2.69876e+06	185099	0.0685868	-3.86593	1.06253e-06	1.14756	down	C17062	Biosynthesis of various plant secondary metabolites(ko00999)	--	--	--	--	HMDB0036061	116-26-7	Organic compounds	Organic oxygen compounds	Organic oxides	--
NEG_q298	Salicylic Acid	Organic acid	Other	544078	548943	545510	2.67207e+06	2.04102e+06	2.29748e+06	546177	2.33686e+06	4.27857	2.09713	0.0103052	1.12432	up	C00805	Biosynthesis of various alkaloids(ko00996);;Metabolic pathways(ko01100);;Biosynthesis of secondary metabolites(ko01110);;Plant hormone signal transduction(ko04075)	--	--	--	--	HMDB0001895	69-72-7	Organic compounds	Benzenoids	Benzene and substituted derivatives	Benzoic acids and derivatives
NEG_q299	Sinensin	Flavonoids	Flavonoid Glycosides	879866	947852	925810	0.000315994	0.000315994	0.000315994	917843	0.000315994	3.44279e-10	-31.4357	0.000475717	1.1466	down	--	--	--	--	--	--	--	28189-90-4	--	--	--	--
NEG_q301	Sodium (3S,4R,5R)-6-((Hydrogenphosphonato)Oxy)-3,4,5-Trihydroxy-2-Oxohexyl Phosphate Octahydrate	Sugars and alcohols	Other	12650	8368.35	10497.2	38672.7	33242.1	29431.4	10505.2	33782.1	3.21575	1.68516	0.00533522	1.11243	up	--	--	--	--	--	--	--	81028-91-3	--	--	--	--
NEG_q302	Succinic Acid	Organic acid	Carboxylic Acids	3.43501e+07	3.56713e+07	3.54597e+07	4.6244e+07	4.53925e+07	4.77799e+07	3.51604e+07	4.64721e+07	1.32172	0.402415	0.00053484	1.13608	up	C00042	Citrate cycle (TCA cycle)(ko00020);;Oxidative phosphorylation(ko00190);;Alanine, aspartate and glutamate metabolism(ko00250);;Lysine degradation(ko00310);;Tyrosine metabolism(ko00350);;Phenylalanine metabolism(ko00360);;Pyruvate metabolism(ko00620);;Glyoxylate and dicarboxylate metabolism(ko00630);;Propanoate metabolism(ko00640);;Butanoate metabolism(ko00650);;Nicotinate and nicotinamide metaboli…	LMFA01170043	Fatty Acyls [FA]	Fatty Acids and Conjugates [FA01]	Dicarboxylic acids [FA0117]	HMDB0000254	110-15-6	Organic compounds	Organic acids and derivatives	Carboxylic acids and derivatives	Dicarboxylic acids and derivatives
NEG_q303	Sucrose	Sugars and alcohols	Disaccharides	1.15096e+08	9.46469e+07	1.19714e+08	6.4485e+07	5.96479e+07	6.00453e+07	1.09819e+08	6.13927e+07	0.559036	-0.838987	0.0209141	1.09178	down	C00089	Galactose metabolism(ko00052);;Starch and sucrose metabolism(ko00500);;Metabolic pathways(ko01100);;Biosynthesis of secondary metabolites(ko01110);;ABC transporters(ko02010)	--	--	--	--	HMDB0000258	57-50-1	Organic compounds	Organic oxygen compounds	Organooxygen compounds	Carbohydrates and carbohydrate conjugates
NEG_q305	Sulfate	Others	Other	3.05818e+06	3.13866e+06	3.12382e+06	5.85878e+06	5.96031e+06	5.98646e+06	3.10688e+06	5.93518e+06	1.91033	0.933824	2.7998e-06	1.1471	up	C00059	Purine metabolism(ko00230);;Monobactam biosynthesis(ko00261);;Cysteine and methionine metabolism(ko00270);;Sulfur metabolism(ko00920);;Metabolic pathways(ko01100);;Biosynthesis of secondary metabolites(ko01110);;ABC transporters(ko02010)	--	--	--	--	HMDB0001448	7664-93-9	Inorganic compounds	Homogeneous non-metal compounds	Non-metal oxoanionic compounds	Non-metal sulfates
NEG_q306	Sulfinpyrazone	Ketones, Aldehydes, Acids	Other	169144	209991	185174	122029	116726	128196	188103	122317	0.650268	-0.620894	0.0242753	1.07456	down	C07317	--	--	--	--	--	HMDB0015269	57-96-5	Organic compounds	Benzenoids	Benzene and substituted derivatives	Phenyl sulfoxides
NEG_q311	Thunberginol C	Flavonoids	Other	1.85607e+06	1.9641e+06	1.81367e+06	872144	748132	882456	1.87795e+06	834244	0.444232	-1.17061	7.46015e-05	1.13966	down	--	--	--	--	--	--	--	147517-06-4	--	--	--	--
NEG_q312	Thymidine	Nucleotides	Deoxyribonucleosides	25247.3	25303.4	22373.4	9124.7	14077.2	13690.9	24308	12297.6	0.505907	-0.983055	0.00560472	1.09616	down	C00214	Pyrimidine metabolism(ko00240);;Metabolic pathways(ko01100);;Nucleotide metabolism(ko01232)	--	--	--	--	HMDB0000273	50-89-5	Organic compounds	Nucleosides, nucleotides, and analogues	Pyrimidine nucleosides	Pyrimidine 2'-deoxyribonucleosides
NEG_q313	Thymoquinone	Quinones	Benzene Quinones	1.04214e+06	1.07567e+06	1.20917e+06	385783	379497	339502	1.10899e+06	368261	0.332067	-1.59045	0.00272735	1.13612	down	--	--	--	--	--	--	HMDB0034732	490-91-5	Organic compounds	Organic oxygen compounds	Organooxygen compounds	Carbonyl compounds
NEG_q314	Tiliroside	Flavonoids	Polyphenols	3.87994e+07	3.8262e+07	4.33799e+07	40483.5	93205.2	144902	4.01471e+07	92863.5	0.00231308	-8.75597	0.00163433	1.14396	down	--	--	LMPK12111791	Polyketides [PK]	Flavonoids [PK12]	Flavones and Flavonols [PK1211]	--	20316-62-5	--	--	--	--
NEG_q317	Trans-2-Methyl-2-Pentenoic Acid	Lipid	Fatty Acids	12422.6	0.000315994	512.78	43289.1	48760.3	40925.4	4311.79	44325	10.2799	3.36176	0.00266856	1.11762	up	--	--	--	--	--	--	--	16957-70-3	--	--	--	--
NEG_q318	Trans-3,4-Methylenedioxycinnamyl Alcohol	Phenylpropanoids	Other	44574.1	47181.5	55983.1	331684	289775	297084	49246.2	306181	6.21735	2.6363	0.00142044	1.1415	up	--	--	--	--	--	--	--	58095-76-4	--	--	--	--
NEG_q320	Trans-Caffeic Acid	Phenylpropanoids	Other	9.2232e+07	8.89809e+07	4.9595e+07	5.51101e+06	5.35374e+06	1.48682e+07	7.69359e+07	8.57767e+06	0.111491	-3.165	0.0324913	1.06141	down	--	--	--	--	--	--	HMDB0001964	501-16-6	Organic compounds	Phenylpropanoids and polyketides	Cinnamic acids and derivatives	Hydroxycinnamic acids and derivatives
NEG_q322	Tricarballylic Acid	Organic acid	Carboxylic Acids	47854.8	47791.1	28383.6	236857	231661	178500	41343.2	215672	5.21664	2.38312	0.0062268	1.11942	up	--	--	--	--	--	--	HMDB0031193	99-14-9	Organic compounds	Organic acids and derivatives	Carboxylic acids and derivatives	Tricarboxylic acids and derivatives
NEG_q323	Tulipalin A	Terpenoids	Other	1.13416e+07	1.48659e+07	1.39577e+07	0.000315994	0.000315994	0.000315994	1.33884e+07	0.000315994	2.36021e-11	-35.3023	0.006169	1.13364	down	C20578	--	--	--	--	--	HMDB0246945	547-65-9	Organic compounds	Organoheterocyclic compounds	Lactones	Gamma butyrolactones
NEG_q325	Undecanedioic Acid	Lipid	Fatty Acyls	150115	0.000315994	0.000315994	1.33079e+06	1.84926e+06	1.80868e+06	50038.4	1.66291e+06	33.2326	5.05453	0.00657253	1.12198	up	--	--	LMFA01170007	Fatty Acyls [FA]	Fatty Acids and Conjugates [FA01]	Dicarboxylic acids [FA0117]	HMDB0000888	1852-04-6	Organic compounds	Lipids and lipid-like molecules	Fatty Acyls	Fatty acids and conjugates
NEG_q327	Uridine	Nucleotides	Pyrimidine Nucleosides	1.14846e+07	1.17366e+07	1.13917e+07	8.34736e+06	8.06244e+06	7.58916e+06	1.15376e+07	7.99965e+06	0.693355	-0.528335	0.000964874	1.13692	down	C00299	Pyrimidine metabolism(ko00240);;Metabolic pathways(ko01100);;Nucleotide metabolism(ko01232);;ABC transporters(ko02010)	--	--	--	--	HMDB0000296	58-96-8	Organic compounds	Nucleosides, nucleotides, and analogues	Pyrimidine nucleosides	--
NEG_q330	Uridine 5'-Monophosphate	Nucleotides	Pyrimidine Nucleosides	97618.4	63422.5	102301	360279	301194	346755	87780.7	336076	3.82859	1.93681	0.000635141	1.13051	up	C00105	Pyrimidine metabolism(ko00240);;Metabolic pathways(ko01100);;Nucleotide metabolism(ko01232);;Biosynthesis of cofactors(ko01240)	--	--	--	--	HMDB0000288	58-97-9	Organic compounds	Nucleosides, nucleotides, and analogues	Pyrimidine nucleotides	Pyrimidine ribonucleotides
NEG_q331	Uridine 5'-Monophosphate Disodium Salt	Ketones, Aldehydes, Acids	Other	149492	101341	157888	412576	368038	408913	136240	396509	2.91036	1.5412	0.000413862	1.13058	up	--	--	--	--	--	--	--	3387-36-8	--	--	--	--
NEG_q332	Usnic Acid	Polyphenols	Other	7641.86	8288.42	8046.46	36961.5	33163.6	30391	7992.24	33505.4	4.19224	2.06772	0.00517067	1.13501	up	--	--	--	--	--	--	HMDB0259730	125-46-2	Organic compounds	Benzenoids	Benzene and substituted derivatives	Acetophenones
NEG_q333	Vanillic Acid	Organic acid	Other	283802	275399	241027	389142	365285	336114	266742	363514	1.36279	0.446563	0.00918456	1.05947	up	C06672	--	--	--	--	--	HMDB0000484	121-34-6	Organic compounds	Benzenoids	Benzene and substituted derivatives	Benzoic acids and derivatives
NEG_q334	Xanthine	Nucleotides	Purine Nucleosides	137490	182263	171210	94686.3	89734.7	95857.7	163654	93426.2	0.570876	-0.808751	0.0327539	1.07022	down	C00385	Purine metabolism(ko00230);;Caffeine metabolism(ko00232);;Metabolic pathways(ko01100);;Biosynthesis of secondary metabolites(ko01110);;Nucleotide metabolism(ko01232)	--	--	--	--	HMDB0000292	69-89-6	Organic compounds	Organoheterocyclic compounds	Imidazopyrimidines	Purines and purine derivatives
NEG_q335	Zarzissine	Alkaloids	Other	7.77371e+06	7.61714e+06	6.09709e+06	3.0569e+06	3.16846e+06	2.64952e+06	7.16265e+06	2.9583e+06	0.413017	-1.27573	0.0107644	1.10931	down	--	--	--	--	--	--	--	160568-14-9	--	--	--	--
NEG_q336	Α-Arbutin	Polyphenols	Monophenols	11500	10730.1	15819.3	63511.9	44981.6	48390.2	12683.1	52294.6	4.12316	2.04375	0.0147139	1.09968	up	C12079	--	--	--	--	--	--	84380-01-8	--	--	--	--
NEG_q338	Α-L-Rhamnose Monohydrate	Sugars and alcohols	Other	990847	1.14079e+06	974273	788325	847177	768372	1.0353e+06	801291	0.773967	-0.369656	0.0318222	1.02808	down	--	--	--	--	--	--	--	6155-35-7	--	--	--	--
NEG_q339	Β-Amyrin	Terpenoids	Triterpenes	274224	285652	275095	77855.5	89386.6	74457	278324	80566.4	0.28947	-1.78852	6.64341e-06	1.14569	down	C08616	Sesquiterpenoid and triterpenoid biosynthesis(ko00909);;Biosynthesis of secondary metabolites(ko01110)	LMPR0106150015	Prenol Lipids [PR]	Isoprenoids [PR01]	C30 isoprenoids (triterpenes) [PR0106]	HMDB0249098	559-70-6	Organic compounds	Lipids and lipid-like molecules	Prenol lipids	Triterpenoids
POS_q1	(10E,12Z)-(9S)-9-Hydroperoxyoctadeca-10,12-Dienoic Acid	Lipid	Fatty Acyls	153312	110636	253865	1.34091e+06	1.02384e+06	1.26658e+06	172604	1.21045e+06	7.01284	2.81	0.0030958	1.12492	up	C14827	Linoleic acid metabolism(ko00591);;Metabolic pathways(ko01100)	--	--	--	--	HMDB0062434	29774-12-7	Organic compounds	Lipids and lipid-like molecules	Fatty Acyls	Lineolic acids and derivatives
POS_q2	(13E)-11A-Hydroxy-9,15-Dioxoprost-13-Enoic Acid	Lipid	Fatty Acyls	1.976e+07	2.50129e+07	1.69495e+07	4.9524e+06	4.84326e+06	4.22657e+06	2.05742e+07	4.67408e+06	0.227182	-2.13808	0.0205854	1.09965	down	C04654	--	--	--	--	--	HMDB0001320	22973-19-9	Organic compounds	Lipids and lipid-like molecules	Fatty Acyls	Eicosanoids
POS_q3	13-L-Hydroperoxylinoleic Acid	Lipid	Other	135595	89677.2	125273	1.02405e+06	935038	969287	116848	976126	8.35379	3.06243	7.5397e-05	1.14499	up	C04717	Linoleic acid metabolism(ko00591);;Metabolic pathways(ko01100)	--	--	--	--	HMDB0003871	33964-75-9	Organic compounds	Lipids and lipid-like molecules	Fatty Acyls	Lineolic acids and derivatives
POS_q4	(13Z,16Z)-Docosadienoic Acid	Lipid	Fatty Acids	0.000315994	0.000315994	0.000315994	33650.8	33896.2	47373.9	0.000315994	38307	1.21227e+08	26.8531	0.0137215	1.11678	up	C16533	Biosynthesis of unsaturated fatty acids(ko01040)	--	--	--	--	HMDB0061714	--	Organic compounds	Lipids and lipid-like molecules	Fatty Acyls	Fatty acids and conjugates
POS_q5	1,4-Diaminobutane (Dihydrochloride)	Others	Other	3.464e+06	3.19179e+06	3.20562e+06	1.1894e+06	1.07873e+06	1.05751e+06	3.28714e+06	1.10855e+06	0.337238	-1.56816	0.000295281	1.14316	down	--	--	--	--	--	--	--	333-93-7	--	--	--	--
POS_q8	1-Aminocyclopropane-1-Carboxylic Acid	Amino acids	Other	3.67475e+06	3.85994e+06	4.17043e+06	588650	621954	691483	3.90171e+06	634029	0.1625	-2.62149	0.001334	1.14304	down	C01234	Cysteine and methionine metabolism(ko00270);;Metabolic pathways(ko01100);;Biosynthesis of secondary metabolites(ko01110)	--	--	--	--	HMDB0036458	22059-21-8	Organic compounds	Organic acids and derivatives	Carboxylic acids and derivatives	Amino acids, peptides, and analogues
POS_q11	1-Methylguanosine	Nucleotides	Purine Nucleosides	776319	669200	601955	293759	222769	304459	682491	273662	0.400976	-1.31841	0.0058182	1.10579	down	--	--	--	--	--	--	HMDB0001563	2140-65-0	Organic compounds	Nucleosides, nucleotides, and analogues	Purine nucleosides	--
POS_q12	1-Methyl-L-Histidine	Amino acids	Other	1.69379e+06	1.42256e+06	1.64352e+06	793032	758484	717161	1.58662e+06	756226	0.476626	-1.06907	0.00683282	1.12383	down	--	--	--	--	--	--	HMDB0000001	332-80-9	Organic compounds	Organic acids and derivatives	Carboxylic acids and derivatives	Amino acids, peptides, and analogues
POS_q13	1-Oleoyl-Sn-Glycero-3-Phosphocholine	Lipid	Fatty Acyls	8.36397e+07	7.95893e+07	8.68899e+07	1.29818e+08	1.21517e+08	1.25374e+08	8.3373e+07	1.2557e+08	1.50612	0.590836	0.000209113	1.13469	up	C03916	--	--	--	--	--	HMDB0002815	19420-56-5	Organic compounds	Lipids and lipid-like molecules	Glycerophospholipids	Glycerophosphocholines
POS_q14	1-Phenylpentan-1-One	Ketones, Aldehydes, Acids	Aromatic Ketone	4.63928e+06	4.18915e+06	4.90538e+06	0.000315994	0.000315994	0.000315994	4.57794e+06	0.000315994	6.90254e-11	-33.7541	0.00207818	1.14297	down	--	--	--	--	--	--	HMDB0031208	1009-14-9	Organic compounds	Organic oxygen compounds	Organooxygen compounds	Carbonyl compounds
POS_q15	2,3-Dimethoxybenzaldehyde	Ketones, Aldehydes, Acids	Benzaldehydes	32975.9	31763.1	45716.3	4021.42	4028.63	2815.7	36818.4	3621.92	0.0983725	-3.3456	0.0169591	1.10807	down	--	--	--	--	--	--	--	86-51-1	--	--	--	--
POS_q17	2-Amino-4-(2-Aminophenyl)-4-Oxobutanoic Acid	Amino acids	Other	92176.9	92568.3	58920.5	22367.2	23234.7	23976.3	81221.9	23192.7	0.285548	-1.8082	0.0348031	1.07115	down	C01718	--	--	--	--	--	HMDB0250769	343-65-7	Organic compounds	Organic oxygen compounds	Organooxygen compounds	Carbonyl compounds
POS_q18	2-Amino-5-Ureidopentanoic Acid	Amino acids	Other	2.7035e+06	2.55834e+06	2.59665e+06	535600	521389	624801	2.6195e+06	560597	0.214009	-2.22426	6.24245e-06	1.14614	down	--	--	--	--	--	--	HMDB0250742	627-77-0	Organic compounds	Organic acids and derivatives	Carboxylic acids and derivatives	Amino acids, peptides, and analogues
POS_q20	2-Hydroxy-3-Methylbenzalpyruvate	Organic acid	Carboxylic Acids	4.50197e+06	4.80309e+06	4.44296e+06	0.000315994	0.000315994	0.000315994	4.58267e+06	0.000315994	6.89541e-11	-33.7556	0.000591633	1.14633	down	C14086	--	--	--	--	--	--	--	--	--	--	--
POS_q21	2-Isopropyl Thioxanthone	Others	Other	927082	1.04147e+06	866986	0.000315994	0.000315994	0.000315994	945180	0.000315994	3.34322e-10	-31.478	0.00291885	1.14101	down	--	--	--	--	--	--	--	5495-84-1	--	--	--	--
POS_q24	2-(Methylamino)Ethanol	Sugars and alcohols	Amino Alcohols	114273	129454	85521.2	0.000315994	0.000315994	0.000315994	109749	0.000315994	2.87923e-09	-28.3717	0.0134998	1.11728	down	--	--	--	--	--	--	--	109-83-1	--	--	--	--
POS_q25	2'-O-Methyladenosine	Nucleotides	Purine Nucleosides	1.68421e+06	1.67924e+06	1.50202e+06	0.000315994	0.000315994	0.000315994	1.62182e+06	0.000315994	1.94839e-10	-32.257	0.00136214	1.14458	down	--	--	--	--	--	--	HMDB0004326	2140-79-6	Organic compounds	Nucleosides, nucleotides, and analogues	Purine nucleosides	--
POS_q26	2-Phenylethylamine	Phenylpropanoids	Phenylpropanols	6.34812e+07	6.58201e+07	6.51289e+07	561704	675591	618697	6.48101e+07	618664	0.0095458	-6.71092	0.000113041	1.14743	down	C05332	Phenylalanine metabolism(ko00360);;Metabolic pathways(ko01100)	--	--	--	--	HMDB0012275	64-04-0	Organic compounds	Benzenoids	Benzene and substituted derivatives	Phenethylamines
POS_q27	2-Phenylethylamine (Hydrochloride)	Others	Other	6.66444e+07	7.03927e+07	7.21599e+07	727720	704192	578023	6.97324e+07	669978	0.00960785	-6.70157	0.000548765	1.14643	down	--	--	--	--	--	--	HMDB0012275	156-28-5	Organic compounds	Benzenoids	Benzene and substituted derivatives	Phenethylamines
POS_q29	2-Piperidone	Alkaloids	Piperidine Alkaloids	468192	491092	496389	548043	541501	569910	485224	553152	1.13999	0.189023	0.00508612	1.08016	up	--	--	--	--	--	--	HMDB0011749	675-20-7	Organic compounds	Organoheterocyclic compounds	Piperidines	Piperidinones
POS_q30	(2R,3R,4S,5R)-2-(6-((2-Hydroxyethyl)Amino)-9H-Purin-9-Yl)-5-(Hydroxymethyl)Tetrahydrofuran-3,4-Diol	Nucleotides	Purine Nucleosides	3.42164e+06	3.37066e+06	3.20076e+06	2.53758e+06	2.66691e+06	2.73633e+06	3.33102e+06	2.64694e+06	0.794633	-0.33164	0.00163144	1.11102	down	--	--	--	--	--	--	--	4338-48-1	--	--	--	--
POS_q32	3,8'-Biapigenin	Flavonoids	Other	8.51691e+06	9.32641e+06	1.11466e+07	4.22468e+06	3.38927e+06	3.26652e+06	9.66331e+06	3.62682e+06	0.375319	-1.41381	0.00878082	1.10629	down	--	--	--	--	--	--	--	101140-06-1	--	--	--	--
POS_q33	3Alpha,6Beta-Ditigloyloxytropan-7Beta-Ol	Alkaloids	Other	442604	541092	639352	4.64265e+06	4.88818e+06	7.17156e+06	541016	5.56746e+06	10.2908	3.36328	0.0242389	1.09266	up	--	--	--	--	--	--	--	7159-86-6	--	--	--	--
POS_q34	3-Amino-2-Piperidinone	Others	Other	1.00196e+06	899667	725674	0.000315994	0.000315994	0.000315994	875766	0.000315994	3.6082e-10	-31.368	0.00837351	1.12872	down	--	--	--	--	--	--	HMDB0000323	1892-22-4	Organic compounds	Organic acids and derivatives	Carboxylic acids and derivatives	Amino acids, peptides, and analogues
POS_q35	3-Aminobutanoic Acid	Lipid	Fatty Acids	2.07099e+06	2.0574e+06	2.29164e+06	1.33547e+06	1.38676e+06	1.25736e+06	2.14001e+06	1.32653e+06	0.619871	-0.68996	0.00265541	1.12357	down	--	--	--	--	--	--	HMDB0031654	541-48-0	Organic compounds	Organic acids and derivatives	Carboxylic acids and derivatives	Amino acids, peptides, and analogues
POS_q36	3-Chloro-L-Tyrosine	Amino acids	Other	288683	285332	277815	834610	896554	922021	283943	884395	3.11469	1.63909	0.00162565	1.14338	up	--	--	--	--	--	--	HMDB0001885	7423-93-0	Organic compounds	Organic acids and derivatives	Carboxylic acids and derivatives	Amino acids, peptides, and analogues
POS_q38	3-Hydroxy-2-Phenyl-Propanamide	Alkaloids	Other	2.31928e+08	2.37034e+08	2.39985e+08	1.25329e+08	1.28238e+08	1.26874e+08	2.36316e+08	1.26814e+08	0.536629	-0.898004	0.000112461	1.1465	down	--	--	--	--	--	--	--	56598-62-0	--	--	--	--
POS_q39	3-Methoxy-4,5-Methylenedioxycinnamaldehyde	Phenylpropanoids	Other	1.91196e+07	2.15861e+07	2.1717e+07	0.000315994	0.000315994	0.000315994	2.08076e+07	0.000315994	1.51865e-11	-35.9384	0.00164454	1.14393	down	--	--	--	--	--	--	HMDB0035303	74683-19-5	Organic compounds	Organoheterocyclic compounds	Benzodioxoles	--
POS_q44	4-Hydroxyphenylacetylglutamic Acid	Amino acids	Other	2.49534e+06	1.49018e+06	1.40928e+06	2.03746e+07	2.14075e+07	2.15224e+07	1.79827e+06	2.11015e+07	11.7343	3.55266	2.85788e-06	1.14614	up	C05595	Tyrosine metabolism(ko00350)	--	--	--	--	HMDB0006061	--	Organic compounds	Organic acids and derivatives	Carboxylic acids and derivatives	Amino acids, peptides, and analogues
POS_q46	5,7-Dihydroxyisoflavone	Flavonoids	Isoflavones	2.93428e+06	2.63649e+06	3.11654e+06	1.31443e+06	1.96592e+06	1.29876e+06	2.89577e+06	1.52637e+06	0.527103	-0.923842	0.00979047	1.07255	down	C02168	--	LMPK12050160	Polyketides [PK]	Flavonoids [PK12]	Isoflavonoids [PK1205]	HMDB0030699	61-68-7	Organic compounds	Phenylpropanoids and polyketides	Isoflavonoids	Isoflav-2-enes
POS_q48	5'-Methylthioadenosine	Nucleotides	Deoxyribonucleosides	1.8e+07	1.89506e+07	1.82837e+07	6.08447e+07	5.90183e+07	5.68378e+07	1.84114e+07	5.89002e+07	3.19911	1.67767	0.000443253	1.14573	up	C00170	Cysteine and methionine metabolism(ko00270);;Zeatin biosynthesis(ko00908);;Metabolic pathways(ko01100)	--	--	--	--	HMDB0001173	2457-80-9	Organic compounds	Nucleosides, nucleotides, and analogues	5'-deoxyribonucleosides	5'-deoxy-5'-thionucleosides
POS_q50	5-Phenyl-1-Pentanol	Sugars and alcohols	Fatty Alcohol	2.47779e+07	3.39697e+07	4.21546e+07	0.000315994	0.000315994	0.000315994	3.36341e+07	0.000315994	9.39505e-12	-36.6312	0.0215506	1.09975	down	--	--	--	--	--	--	HMDB0031624	10521-91-2	Organic compounds	Lipids and lipid-like molecules	Fatty Acyls	Fatty alcohols
POS_q51	6-Amino-2-Oxohexanoate	Amino acids	Other	3.257e+07	3.7254e+07	3.66722e+07	1.27323e+06	1.59818e+06	1.27895e+06	3.54987e+07	1.38346e+06	0.038972	-4.68142	0.00177522	1.1434	down	C03239	Lysine degradation(ko00310);;D-Amino acid metabolism(ko00470);;Tropane, piperidine and pyridine alkaloid biosynthesis(ko00960);;Metabolic pathways(ko01100)	--	--	--	--	HMDB0012151	--	Organic compounds	Organic acids and derivatives	Keto acids and derivatives	Medium-chain keto acids and derivatives
POS_q52	6-Benzylaminopurine	Nucleotides	Purine Nucleosides	90962.8	122627	167798	0.000315994	0.000315994	0.000315994	127129	0.000315994	2.48561e-09	-28.5838	0.029404	1.08302	down	C11263	--	--	--	--	--	HMDB0039238	1214-39-7	Organic compounds	Organoheterocyclic compounds	Imidazopyrimidines	Purines and purine derivatives
POS_q53	6-Methoxy-9H-Purin-2-Amine	Others	Purines	689949	674975	665813	263019	349356	333545	676912	315307	0.465802	-1.10221	0.00336758	1.13466	down	--	--	--	--	--	--	--	20535-83-5	--	--	--	--
POS_q54	6-Methylnicotinamide	Vitamins	Vitamin B Complex	373332	356512	345736	133107	118860	131711	358527	127893	0.356717	-1.48715	9.75117e-05	1.14408	down	--	--	--	--	--	--	HMDB0013704	6960-22-1	Organic compounds	Organoheterocyclic compounds	Pyridines and derivatives	Pyridinecarboxylic acids and derivatives
POS_q56	7-Hydroxy-4H-Chromen-4-One	Flavonoids	Monophenols	2.79501e+06	3.2835e+06	2.87983e+06	1.6163e+06	1.16156e+06	1.76602e+06	2.98611e+06	1.51463e+06	0.507224	-0.979305	0.00377404	1.09288	down	--	--	--	--	--	--	--	59887-89-7	--	--	--	--
POS_q58	8,9-Dihetre	Lipid	Fatty Acyls	359517	469560	503917	3.03998e+06	3.4162e+06	4.92417e+06	444331	3.79345e+06	8.53744	3.0938	0.027717	1.08497	up	C14773	Arachidonic acid metabolism(ko00590);;Metabolic pathways(ko01100)	--	--	--	--	HMDB0002311	192461-96-4	Organic compounds	Lipids and lipid-like molecules	Fatty Acyls	Eicosanoids
POS_q60	8-Methylnonenoate	Lipid	Fatty Acyls	1.07982e+06	802492	1.08928e+06	260767	227340	389064	990529	292390	0.295186	-1.76031	0.00700292	1.09815	down	C18202	Biosynthesis of various alkaloids(ko00996);;Metabolic pathways(ko01100);;Biosynthesis of secondary metabolites(ko01110)	--	--	--	--	HMDB0012183	59320-77-3	Organic compounds	Lipids and lipid-like molecules	Fatty Acyls	Fatty acids and conjugates
POS_q61	9,12,15-Octadecatrien-1-Ol	Lipid	Fatty Alcohol	8.09992e+06	4.7013e+06	4.5518e+06	6.96967e+07	7.16473e+07	7.27297e+07	5.78434e+06	7.13579e+07	12.3364	3.62485	2.94633e-06	1.14657	up	--	--	LMFA05000216	Fatty Acyls [FA]	Fatty alcohols [FA05]	--	--	2774-90-5	--	--	--	--
POS_q62	9-Oxoode	Lipid	Fatty Acyls	1.69895e+07	1.55113e+07	1.99704e+07	4.38679e+07	4.30043e+07	4.44669e+07	1.74904e+07	4.37797e+07	2.50307	1.3237	0.00108275	1.14141	up	C14766	Linoleic acid metabolism(ko00591)	LMFA02000251	Fatty Acyls [FA]	Octadecanoids [FA02]	Other Octadecanoids [FA0200]	HMDB0004669	54232-59-6	Organic compounds	Lipids and lipid-like molecules	Fatty Acyls	Lineolic acids and derivatives
POS_q63	Acetyl-L-Carnitine (Hydrochloride)	Alkaloids	Other	486896	531777	535600	954600	772999	754018	518091	827206	1.59664	0.675041	0.0340185	1.05589	up	--	--	--	--	--	--	--	5080-50-2	--	--	--	--
POS_q64	Adenine	Nucleotides	Purine Nucleosides	1.57442e+07	1.86978e+07	2.27511e+07	1.05149e+07	9.14239e+06	1.01608e+07	1.90643e+07	9.93935e+06	0.521358	-0.939652	0.0414317	1.045	down	C00147	Purine metabolism(ko00230);;Zeatin biosynthesis(ko00908);;Metabolic pathways(ko01100);;Biosynthesis of secondary metabolites(ko01110);;Nucleotide metabolism(ko01232)	--	--	--	--	HMDB0000034	73-24-5	Organic compounds	Organoheterocyclic compounds	Imidazopyrimidines	Purines and purine derivatives
POS_q65	Adenine (Hemisulfate)	Alkaloids	Other	1.94942e+07	1.93972e+07	2.0428e+07	0.000315994	0.000315994	0.000315994	1.97731e+07	0.000315994	1.5981e-11	-35.8649	0.000276095	1.14708	down	--	--	--	--	--	--	--	321-30-2	--	--	--	--
POS_q66	Adenosine 2',3'-Cyclic Phosphate	Nucleotides	Ribonucleotides	3.22281e+06	3.4769e+06	4.51861e+06	502307	591571	487848	3.73944e+06	527242	0.140995	-2.82628	0.0144162	1.11405	down	C02353	Purine metabolism(ko00230);;Metabolic pathways(ko01100)	--	--	--	--	HMDB0011616	634-01-5	Organic compounds	Organic oxygen compounds	Organooxygen compounds	Carbohydrates and carbohydrate conjugates
POS_q67	Agrocybenine	Terpenoids	Monoterpenes	2.47036e+06	2.52199e+06	2.56535e+06	133489	221929	190214	2.51923e+06	181878	0.0721956	-3.79194	4.24209e-07	1.1471	down	--	--	--	--	--	--	HMDB0041445	178764-92-6	Organic compounds	Organoheterocyclic compounds	Pyrrolopyridines	--
POS_q68	Aicar	Nucleotides	Ribonucleotides	51893.4	79743	96549.6	581957	636679	921747	76062	713461	9.37999	3.22959	0.0247817	1.08885	up	C04677	Purine metabolism(ko00230);;Histidine metabolism(ko00340);;Metabolic pathways(ko01100);;Biosynthesis of secondary metabolites(ko01110)	--	--	--	--	HMDB0001517	3031-94-5	Organic compounds	Nucleosides, nucleotides, and analogues	Imidazole ribonucleosides and ribonucleotides	1-ribosyl-imidazolecarboxamides
POS_q69	Ajmalan-17-One	Alkaloids	Other	487984	228630	364367	0.000315994	0.000315994	0.000315994	360327	0.000315994	8.76964e-10	-30.0868	0.0405918	1.05989	down	--	--	--	--	--	--	--	3911-19-1	--	--	--	--
POS_q73	Alpha-Irone	Ketones, Aldehydes, Acids	Other	1.11556e+07	1.18073e+07	1.22609e+07	0.000315994	0.000315994	551939	1.17413e+07	183980	0.0156695	-5.9959	4.49197e-05	1.14537	down	C09690	--	--	--	--	--	HMDB0035631	79-69-6	Organic compounds	Lipids and lipid-like molecules	Prenol lipids	Sesquiterpenoids
POS_q75	Alpha-Zearalenol	Terpenoids	Other	243601	305196	363494	3.13707e+06	3.09002e+06	4.75495e+06	304097	3.66068e+06	12.0379	3.58951	0.0251824	1.09085	up	C14750	--	--	--	--	--	HMDB0041824	36455-72-8	Organic compounds	Phenylpropanoids and polyketides	Macrolides and analogues	--
POS_q77	Anserine	Amino acids	Other	1.03357e+06	1.21275e+06	1.12703e+06	550466	485838	502176	1.12445e+06	512827	0.456069	-1.13268	0.00318409	1.12939	down	C01262	Histidine metabolism(ko00340);;beta-Alanine metabolism(ko00410);;Metabolic pathways(ko01100)	--	--	--	--	HMDB0000194	584-85-0	Organic compounds	Organic acids and derivatives	Peptidomimetics	Hybrid peptides
POS_q78	Antirhine	Alkaloids	Indole Alkaloids	2.21499e+06	3.21785e+06	1.85676e+06	4.11081e+06	4.40851e+06	4.47134e+06	2.42987e+06	4.33022e+06	1.78208	0.833562	0.0353601	1.04894	up	C09033	--	--	--	--	--	--	16049-28-8	--	--	--	--
POS_q79	Arachidic Acid	Lipid	Fatty Acyls	3.32941e+06	2.94175e+06	3.50664e+06	1.11296e+07	9.98381e+06	1.09287e+07	3.25927e+06	1.06807e+07	3.27703	1.71239	0.000433956	1.14134	up	C06425	Biosynthesis of unsaturated fatty acids(ko01040)	LMFA01010020	Fatty Acyls [FA]	Fatty Acids and Conjugates [FA01]	Straight chain fatty acids [FA0101]	HMDB0002212	506-30-9	Organic compounds	Lipids and lipid-like molecules	Fatty Acyls	Fatty acids and conjugates
POS_q80	Arteminin	Coumarins	Benzopyrans	0.000315994	0.000315994	0.000315994	9.86274e+07	1.05234e+08	1.0717e+08	0.000315994	1.03677e+08	3.28098e+11	38.2553	0.000621529	1.14629	up	--	--	--	--	--	--	--	466639-11-2	--	--	--	--
POS_q82	Astragalin	Flavonoids	Polyphenols	4.52082e+08	4.75285e+08	4.87832e+08	7.41166e+07	5.47466e+07	7.77067e+07	4.71733e+08	6.88566e+07	0.145965	-2.7763	1.82994e-05	1.14546	down	C12249	Flavone and flavonol biosynthesis(ko00944);;Biosynthesis of secondary metabolites(ko01110)	LMPK12111725	Polyketides [PK]	Flavonoids [PK12]	Flavones and Flavonols [PK1211]	HMDB0037429	480-10-4	Organic compounds	Phenylpropanoids and polyketides	Flavonoids	Flavonoid glycosides
POS_q83	Asymmetric Dimethylarginine	Amino acids	Other	1.34065e+06	1.30841e+06	1.3846e+06	586826	494051	522630	1.34455e+06	534502	0.397532	-1.33086	3.03902e-05	1.14343	down	C03626	--	--	--	--	--	HMDB0001539	30315-93-6	Organic compounds	Organic acids and derivatives	Carboxylic acids and derivatives	Amino acids, peptides, and analogues
POS_q84	Aurantiamide Acetate	Amino acids	Peptides	20880.9	624.411	14443.2	103238	171284	175272	11982.8	149931	12.5122	3.64526	0.0219632	1.08338	up	--	--	--	--	--	--	--	56121-42-7	--	--	--	--
POS_q88	Berberine (Chloride Hydrate)	Alkaloids	Isoquinoline Alkaloids	0.000315994	47261.7	33304.1	411784	355123	468353	26855.3	411754	15.3323	3.93851	0.00261892	1.12854	up	--	--	--	--	--	--	HMDB0003409	68030-18-2	Organic compounds	Alkaloids and derivatives	Protoberberine alkaloids and derivatives	--
POS_q89	Beta-D-Fructose 2-Phosphate	Sugars and alcohols	Hexosephosphates	175439	246981	189647	118122	97003.4	130200	204022	115109	0.564197	-0.82573	0.0390455	1.01063	down	C03267	Fructose and mannose metabolism(ko00051);;Metabolic pathways(ko01100)	--	--	--	--	HMDB0006800	--	Organic compounds	Organic oxygen compounds	Organooxygen compounds	Carbohydrates and carbohydrate conjugates
POS_q93	C16 Sphinganine	Sugars and alcohols	Amino Alcohols	4.03383e+06	3.78279e+06	3.76079e+06	4.62697e+06	4.76938e+06	4.69983e+06	3.85914e+06	4.69872e+06	1.21756	0.283991	0.00396114	1.11839	up	--	--	LMSP01040001	Sphingolipids [SP]	Sphingoid bases [SP01]	Sphingoid base homologs and variants [SP0104]	--	--	--	--	--	--
POS_q94	C16 Sphingosine	Sugars and alcohols	Amino Alcohols	1.49362e+07	1.63852e+07	1.63082e+07	2.16038e+07	2.22727e+07	2.40161e+07	1.58766e+07	2.26309e+07	1.42543	0.511394	0.00255993	1.11225	up	--	--	LMSP01040008	Sphingolipids [SP]	Sphingoid bases [SP01]	Sphingoid base homologs and variants [SP0104]	HMDB0242181	--	Organic compounds	Organic nitrogen compounds	Organonitrogen compounds	Amines
POS_q95	Candicine	Alkaloids	Other	224603	211160	259987	25236.6	32363.8	24645.7	231917	27415.4	0.118212	-3.08055	0.00412245	1.13593	down	C10575	--	--	--	--	--	HMDB0303388	6656-13-9	Organic compounds	Benzenoids	Benzene and substituted derivatives	Phenethylamines
POS_q100	Cinnamyl Alcohol	Phenylpropanoids	Simple Phenylpropanols	220688	239110	235989	46583.6	35460.1	30620.9	231929	37554.9	0.161924	-2.62661	1.66346e-05	1.14439	down	C02394	Biosynthesis of secondary metabolites(ko01110)	--	--	--	--	HMDB0029697	104-54-1	Organic compounds	Phenylpropanoids and polyketides	Cinnamyl alcohols	--
POS_q101	Cis-3-(Carboxy-Ethyl)-3,5-Cyclo-Hexadiene-1,2-Diol	Sugars and alcohols	Polyol	302764	325825	364156	141988	141805	207945	330915	163913	0.495332	-1.01353	0.00473038	1.08674	down	C11588	Phenylalanine metabolism(ko00360);;Metabolic pathways(ko01100)	--	--	--	--	--	--	--	--	--	--
POS_q103	Coniferyl Ferulate	Phenylpropanoids	Other	3.12015e+07	2.89423e+07	3.51243e+07	6.9192e+07	6.30271e+07	6.32771e+07	3.1756e+07	6.51654e+07	2.05206	1.03707	0.000264613	1.13289	up	C17855	--	--	--	--	--	HMDB0250437	63644-62-2	Organic compounds	Phenylpropanoids and polyketides	Cinnamic acids and derivatives	Hydroxycinnamic acids and derivatives
POS_q104	Crenatine	Alkaloids	Tryptophan Alkaloids	0.000315994	0.000315994	0.000315994	81290.9	92642.5	86972.3	0.000315994	86968.5	2.75222e+08	28.036	0.00141672	1.14449	up	--	--	--	--	--	--	--	26585-14-8	--	--	--	--
POS_q105	Cupressuflavone	Flavonoids	Biflavones	5.48461e+06	5.69618e+06	7.45253e+06	2.76962e+06	2.01152e+06	2.0338e+06	6.21111e+06	2.27165e+06	0.36574	-1.45111	0.0142395	1.08635	down	C10034	--	LMPK12040010	Polyketides [PK]	Flavonoids [PK12]	Biflavonoids and polyflavonoids [PK1204]	--	3952-18-9	--	--	--	--
POS_q106	Cyanidin-3-O-Galactoside (Chloride)	Flavonoids	Polyphenols	1.99788e+07	1.96846e+07	2.25421e+07	1.51693e+08	1.44596e+08	1.43421e+08	2.07352e+07	1.4657e+08	7.06867	2.82144	0.000104792	1.14661	up	C08647	--	--	--	--	--	HMDB0037977	27661-36-5	Organic compounds	Phenylpropanoids and polyketides	Flavonoids	Flavonoid glycosides
POS_q107	Cyanidin 3-Rutinoside	Flavonoids	Anthocyanins	4.69712e+07	8.57883e+07	9.36254e+07	344442	304136	601735	7.54616e+07	416771	0.00552295	-7.50034	0.0350081	1.07122	down	C08620	Anthocyanin biosynthesis(ko00942)	--	--	--	--	HMDB0031458	28338-59-2	Organic compounds	Phenylpropanoids and polyketides	Flavonoids	Flavonoid glycosides
POS_q109	Cyclo(L-Phe-Trans-4-Hydroxy-L-Pro)	Alkaloids	Other	7.42459e+06	7.96874e+06	8.70677e+06	4.00534e+06	4.23547e+06	4.2777e+06	8.03337e+06	4.17284e+06	0.519438	-0.944977	0.00682938	1.12596	down	--	--	--	--	--	--	--	118477-06-8	--	--	--	--
POS_q112	D(-)-2-Aminobutyric Acid	Amino acids	Other	1.06098e+07	1.11164e+07	9.96571e+06	8.27426e+06	8.69556e+06	8.1919e+06	1.0564e+07	8.38724e+06	0.793949	-0.332883	0.0112431	1.0872	down	C02261	--	LMFA01100043	Fatty Acyls [FA]	Fatty Acids and Conjugates [FA01]	Amino fatty acids [FA0110]	HMDB0000650	2623-91-8	Organic compounds	Organic acids and derivatives	Carboxylic acids and derivatives	Amino acids, peptides, and analogues
POS_q114	D-Allothreonine	Amino acids	Other	706278	802422	714809	317927	335615	204450	741170	285997	0.385873	-1.3738	0.00125903	1.11951	down	C12317	--	--	--	--	--	HMDB0004041	24830-94-2	Organic compounds	Organic acids and derivatives	Carboxylic acids and derivatives	Amino acids, peptides, and analogues
POS_q118	D-Erythro-Sphingosine	Lipid	Sphingolipid	517751	459588	601063	932360	872736	749501	526134	851532	1.61847	0.69463	0.0101802	1.0596	up	C00319	Sphingolipid metabolism(ko00600);;Metabolic pathways(ko01100)	LMSP01010001	Sphingolipids [SP]	Sphingoid bases [SP01]	Sphing-4-enines (Sphingosines) [SP0101]	HMDB0000252	123-78-4	Organic compounds	Organic nitrogen compounds	Organonitrogen compounds	Amines
POS_q119	Desmethoxy Yangonin	Polyphenols	Other	1.88235e+06	2.21093e+06	1.75096e+06	321817	0.000315994	0.000315994	1.94808e+06	107272	0.0550657	-4.1827	0.000598241	1.12775	down	--	--	--	--	--	--	HMDB0034270	15345-89-8	Organic compounds	Phenylpropanoids and polyketides	Kavalactones	--
POS_q122	Dihydroactinidiolide	Steroids	Other	6.15998e+06	5.68865e+06	7.85042e+06	2.58624e+06	2.54641e+06	2.78363e+06	6.56635e+06	2.63876e+06	0.401861	-1.31523	0.0255903	1.08791	down	--	--	--	--	--	--	HMDB0035240	17092-92-1	Organic compounds	Organoheterocyclic compounds	Benzofurans	--
POS_q123	Dihydropinosylvin Methyl Ether	Polyphenols	Other	4.57487e+06	4.60486e+06	4.83403e+06	0.000315994	0.000315994	0.000315994	4.67125e+06	0.000315994	6.76466e-11	-33.7832	0.000306859	1.147	down	--	--	--	--	--	--	--	17635-59-5	--	--	--	--
POS_q125	Dimethylfraxetin	Coumarins	Other	0.000315994	0.000315994	0.000315994	169824	107250	189604	0.000315994	155559	4.92285e+08	28.8749	0.0245248	1.09323	up	--	--	--	--	--	--	--	6035-49-0	--	--	--	--
POS_q126	Dl-3-Phenylalanine	Amino acids	Peptides	2.23584e+08	2.3388e+08	2.36591e+08	1.20324e+08	1.21069e+08	1.25114e+08	2.31352e+08	1.22169e+08	0.528067	-0.921208	0.000372161	1.14427	down	C02057	--	--	--	--	--	--	150-30-1	--	--	--	--
POS_q127	Dl-Alanine	Amino acids	Other	2.74637e+06	2.81227e+06	3.06895e+06	2.5114e+06	2.35382e+06	2.53679e+06	2.87587e+06	2.46734e+06	0.857947	-0.221039	0.0331057	1.00269	down	C01401	Cyanoamino acid metabolism(ko00460);;Metabolic pathways(ko01100)	--	--	--	--	HMDB0062251	302-72-7	Organic compounds	Organic acids and derivatives	Carboxylic acids and derivatives	Amino acids, peptides, and analogues
POS_q130	Dl-Methionine Methylsulfonium Chloride	Others	Other	1.15875e+07	1.30596e+07	1.28456e+07	399614	253750	445795	1.24976e+07	366386	0.0293166	-5.09214	0.00123089	1.14437	down	--	--	--	--	--	--	--	3493-12-07	--	--	--	--
POS_q131	D,L-o-Tyrosine	Amino acids	Alpha Amino Acids	225542	311908	202634	39595	33635.5	72775.8	246695	48668.8	0.197284	-2.34166	0.0176076	1.08056	down	--	--	--	--	--	--	--	2370-61-8	--	--	--	--
POS_q133	Dl-Threonine	Amino acids	Other	8.38424e+07	8.35448e+07	8.39698e+07	4.52401e+07	4.3923e+07	4.55343e+07	8.37857e+07	4.48991e+07	0.535881	-0.900017	6.77236e-05	1.14732	down	--	--	--	--	--	--	--	80-68-2	--	--	--	--
POS_q134	Dl-Tryptophan	Amino acids	Alpha Amino Acids	4.11524e+07	4.32198e+07	3.772e+07	4.90628e+07	4.6064e+07	4.68784e+07	4.06974e+07	4.7335e+07	1.1631	0.217972	0.0338465	1.00418	up	C00806	--	--	--	--	--	HMDB0030396	1954-12-06	Organic compounds	Organoheterocyclic compounds	Indoles and derivatives	Indolyl carboxylic acids and derivatives
POS_q136	D-Ornithine (Hydrochloride)	Amino acids	Other	427486	407160	403313	0.000315994	87651	111580	412653	66410.4	0.160935	-2.63545	0.00721047	1.12526	down	C11320	--	--	--	--	--	--	16682-12-5	--	--	--	--
POS_q138	D-Phenylalanine	Amino acids	Other	1.85421e+08	1.90345e+08	1.92954e+08	1.06487e+08	1.0561e+08	1.05106e+08	1.89573e+08	1.05734e+08	0.557748	-0.842315	0.000483602	1.14606	down	C02265	Phenylalanine metabolism(ko00360);;D-Amino acid metabolism(ko00470);;Metabolic pathways(ko01100)	--	--	--	--	HMDB0250791	673-06-3	Organic compounds	Organic acids and derivatives	Carboxylic acids and derivatives	Amino acids, peptides, and analogues
POS_q140	D-Proline	Amino acids	Alpha Amino Acids	1.53534e+08	1.56808e+08	1.56533e+08	1.56013e+07	1.48123e+07	1.51904e+07	1.55625e+08	1.52013e+07	0.0976794	-3.3558	2.64764e-05	1.14757	down	C00763	Arginine and proline metabolism(ko00330);;D-Amino acid metabolism(ko00470);;Metabolic pathways(ko01100)	--	--	--	--	HMDB0003411	344-25-2	Organic compounds	Organic acids and derivatives	Carboxylic acids and derivatives	Amino acids, peptides, and analogues
POS_q142	(E)-N-[2-(Β-D-Glucopyranosyloxy)Ethyl]-	Others	Other	311052	334730	321145	18307.4	18580	33237.3	322309	23374.9	0.0725233	-3.78541	9.61494e-06	1.14587	down	--	--	--	--	--	--	--	138916-58-2	--	--	--	--
POS_q143	Epiandrosterone	Steroids	Other	5.43155e+06	4.80661e+06	5.08789e+06	2.85245e+06	2.71526e+06	2.35412e+06	5.10868e+06	2.64061e+06	0.516887	-0.952078	0.000551783	1.12764	down	C07635	--	LMST02020023	Sterol Lipids [ST]	Steroids [ST02]	C19 steroids (androgens) and derivatives [ST0202]	HMDB0000365	481-29-8	Organic compounds	Lipids and lipid-like molecules	Steroids and steroid derivatives	Androstane steroids
POS_q144	(-)-Epigallocatechin	Flavonoids	Polyphenols	7.3683e+06	9.05725e+06	9.17985e+06	1.39106e+07	1.26016e+07	1.41615e+07	8.53513e+06	1.35579e+07	1.58848	0.667649	0.00304528	1.09862	up	C12136	Flavonoid biosynthesis(ko00941);;Biosynthesis of secondary metabolites(ko01110)	LMPK12020004	Polyketides [PK]	Flavonoids [PK12]	Flavans, Flavanols and Leucoanthocyanidins [PK1202]	HMDB0038361	970-74-1	Organic compounds	Phenylpropanoids and polyketides	Flavonoids	Flavans
POS_q146	Erucic Acid	Lipid	Fatty Acyls	119800	102975	156831	0.000315994	0.000315994	0.000315994	126535	0.000315994	2.49728e-09	-28.577	0.0154395	1.11311	down	C08316	Biosynthesis of unsaturated fatty acids(ko01040)	LMFA01030089	Fatty Acyls [FA]	Fatty Acids and Conjugates [FA01]	Unsaturated fatty acids [FA0103]	HMDB0002068	112-86-7	Organic compounds	Lipids and lipid-like molecules	Fatty Acyls	Fatty acids and conjugates
POS_q147	Ethyl 3,4,5-Trimethoxybenzoate	Organic acid	Benzoic Acids	2.25899e+06	2.27683e+06	2.48596e+06	999047	0.000315994	919385	2.34059e+06	639477	0.273212	-1.87191	0.0286724	1.07072	down	--	--	--	--	--	--	HMDB0038627	6178-44-5	Organic compounds	Benzenoids	Benzene and substituted derivatives	Benzoic acids and derivatives
POS_q148	Eucannabinolide	Terpenoids	Sesquiterpenes	633022	687872	691386	464563	546206	518622	670760	509797	0.760029	-0.395874	0.00718182	1.07295	down	C09475	--	--	--	--	--	HMDB0303565	38458-58-1	Organic compounds	Lipids and lipid-like molecules	Prenol lipids	Terpene lactones
POS_q149	(±)-Evodiamine	Alkaloids	Indole Alkaloids	0.000315994	36910.9	0.000315994	103305	57024.6	96333.6	12303.6	85554.3	6.95357	2.79775	0.0188851	1.01932	up	--	--	--	--	--	--	HMDB0252138	518-18-3	Organic compounds	Organoheterocyclic compounds	Indoles and derivatives	Pyridoindoles
POS_q150	Fenspiride (Hydrochloride)	Alkaloids	Other	1.97203e+06	2.22078e+06	1.81629e+06	0.000315994	0.000315994	759628	2.00304e+06	253209	0.126413	-2.98379	0.00976366	1.0934	down	--	--	--	--	--	--	HMDB0252224	5053-08-07	Organic compounds	Organoheterocyclic compounds	Azaspirodecane derivatives	--
POS_q151	Feruloylputrescine	Coumarins	Coumaric Acids	0.000315994	0.000315994	0.000315994	5.57924e+06	6.30904e+06	5.82739e+06	0.000315994	5.90522e+06	1.86878e+10	34.1214	0.00131361	1.14473	up	C10497	Arginine and proline metabolism(ko00330);;Metabolic pathways(ko01100)	--	--	--	--	HMDB0033463	501-13-3	Organic compounds	Phenylpropanoids and polyketides	Cinnamic acids and derivatives	Hydroxycinnamic acids and derivatives
POS_q152	Flavin Adenine Dinucleotide (Disodium Salt)	Nucleotides	Flavin Nucleotides	1.46707e+06	1.81132e+06	1.75235e+06	343829	389888	490093	1.67691e+06	407937	0.243266	-2.03939	0.00275699	1.12936	down	--	--	--	--	--	--	--	84366-81-4	--	--	--	--
POS_q155	Fraxidin	Coumarins	Other	9.35596e+06	0.000315994	1.01293e+07	2.88833e+08	3.00413e+08	2.98925e+08	6.4951e+06	2.96057e+08	45.5816	5.51038	5.59224e-07	1.14705	up	C17479	--	--	--	--	--	--	525-21-3	--	--	--	--
POS_q156	Fulvine	Alkaloids	Pyrrole Alkaloids	5.95681e+06	6.20129e+06	5.9611e+06	9.77783e+06	8.55766e+06	8.28304e+06	6.03973e+06	8.87284e+06	1.46908	0.554912	0.0225292	1.0901	up	C10304	--	--	--	--	--	--	6029-87-4	--	--	--	--
POS_q157	(+)-Glaucarubinone	Terpenoids	Diterpenoids	2.11353e+06	1.75166e+06	2.43799e+06	872335	593395	936803	2.10106e+06	800844	0.381162	-1.39152	0.00980979	1.085	down	C08763	--	--	--	--	--	--	1259-86-5	--	--	--	--
POS_q159	Glutathione Oxidized	Amino acids	Peptides	467757	493356	494675	235516	270128	237777	485262	247807	0.510666	-0.969548	0.000109797	1.13952	down	C00127	Glutathione metabolism(ko00480);;Metabolic pathways(ko01100);;Biosynthesis of cofactors(ko01240)	--	--	--	--	HMDB0003337	27025-41-8	Organic compounds	Organic acids and derivatives	Carboxylic acids and derivatives	Amino acids, peptides, and analogues
POS_q160	Glycyl-L-Tyrosine	Amino acids	Dipeptide	35114.7	40811.7	56504	16694.9	0.000315994	0.000315994	44143.5	5564.97	0.126066	-2.98775	0.0108812	1.05078	down	--	--	--	--	--	--	HMDB0028853	658-79-7	Organic compounds	Organic acids and derivatives	Carboxylic acids and derivatives	Amino acids, peptides, and analogues
POS_q161	Guanosine 3',5'-Cyclic Monophosphate	Nucleotides	Ribonucleotides	838937	979627	1.17753e+06	209982	209031	249151	998697	222721	0.223012	-2.16481	0.0143635	1.11202	down	C00942	Purine metabolism(ko00230);;Metabolic pathways(ko01100)	--	--	--	--	HMDB0001314	7665-99-8	Organic compounds	Nucleosides, nucleotides, and analogues	Purine nucleotides	Cyclic purine nucleotides
POS_q163	H-Abu-Oh	Amino acids	Other	1.1412e+07	1.15286e+07	1.1972e+07	9.37742e+06	8.47619e+06	8.3093e+06	1.16375e+07	8.72097e+06	0.749384	-0.416222	0.00441546	1.11195	down	C02356	Cysteine and methionine metabolism(ko00270);;Metabolic pathways(ko01100)	LMFA01100034	Fatty Acyls [FA]	Fatty Acids and Conjugates [FA01]	Amino fatty acids [FA0110]	HMDB0000452	1492-24-6	Organic compounds	Organic acids and derivatives	Carboxylic acids and derivatives	Amino acids, peptides, and analogues
POS_q164	Halaminol B	Alkaloids	Other	234728	178781	214001	570266	463746	569909	209170	534640	2.55601	1.35389	0.00458391	1.11592	up	--	--	--	--	--	--	--	389125-59-1	--	--	--	--
POS_q165	H-Asp-Phe-Oh	Amino acids	Peptides	146305	182053	135232	266065	249526	222627	154530	246073	1.5924	0.671198	0.00874307	1.06037	up	--	--	--	--	--	--	HMDB0000706	13433-09-5	Organic compounds	Organic acids and derivatives	Carboxylic acids and derivatives	Amino acids, peptides, and analogues
POS_q166	H-D-Trp-Oh	Amino acids	Other	2.0935e+07	2.2074e+07	2.13482e+07	2.60176e+07	2.57481e+07	2.63454e+07	2.14524e+07	2.6037e+07	1.21371	0.279424	0.00117139	1.13266	up	C00525	--	--	--	--	--	HMDB0013609	153-94-6	Organic compounds	Organoheterocyclic compounds	Indoles and derivatives	Indolyl carboxylic acids and derivatives
POS_q168	H-Hoarg-Oh	Amino acids	Other	1.07818e+07	1.03685e+07	1.03811e+07	2.43336e+06	2.8663e+06	2.67194e+06	1.05104e+07	2.6572e+06	0.252815	-1.98384	1.95728e-06	1.14643	down	C01924	--	--	--	--	--	HMDB0000670	156-86-5	Organic compounds	Organic acids and derivatives	Carboxylic acids and derivatives	Amino acids, peptides, and analogues
POS_q169	H-Leu-Val-Oh	Amino acids	Peptides	2.78295e+06	2.65416e+06	2.86188e+06	3.19672e+06	3.01509e+06	3.04494e+06	2.76633e+06	3.08558e+06	1.11541	0.15757	0.0182718	1.01907	up	--	--	--	--	--	--	--	13588-95-9	--	--	--	--
POS_q170	H-N-Me-Ala-Oh	Amino acids	Other	1.59018e+07	1.64806e+07	1.62261e+07	1.11192e+07	1.10814e+07	1.09657e+07	1.62028e+07	1.10554e+07	0.682315	-0.551491	0.000503982	1.14508	down	C02721	--	--	--	--	--	--	3913-67-5	--	--	--	--
POS_q171	Homoferreirin	Flavonoids	Isoflavones	258962	304990	283865	108473	143954	127590	282606	126672	0.44823	-1.15769	0.00100317	1.12187	down	C10457	--	LMPK12050502	Polyketides [PK]	Flavonoids [PK12]	Isoflavonoids [PK1205]	HMDB0030111	482-01-9	Organic compounds	Phenylpropanoids and polyketides	Isoflavonoids	O-methylated isoflavonoids
POS_q172	H-Phe-Phe-Oh	Amino acids	Other	2.12277e+06	2.36017e+06	2.12199e+06	2.81437e+06	3.48281e+06	3.08449e+06	2.20165e+06	3.12722e+06	1.4204	0.506299	0.0278482	1.04562	up	--	--	--	--	--	--	HMDB0013302	2577-40-4	Organic compounds	Organic acids and derivatives	Carboxylic acids and derivatives	Amino acids, peptides, and analogues
POS_q173	H-Tyr-Ome	Amino acids	Other	407454	469498	344547	163735	172472	157057	407166	164421	0.403818	-1.30822	0.0200667	1.09938	down	C03404	--	--	--	--	--	HMDB0029217	1080-06-4	Organic compounds	Organic acids and derivatives	Carboxylic acids and derivatives	Amino acids, peptides, and analogues
POS_q174	H-Val-Ala-Oh	Amino acids	Peptides	647885	645682	529627	387588	399105	417511	607731	401401	0.660491	-0.598388	0.0291031	1.07	down	--	--	--	--	--	--	HMDB0029120	27493-61-4	Organic compounds	Organic acids and derivatives	Carboxylic acids and derivatives	Amino acids, peptides, and analogues
POS_q176	Hydrangetin	Coumarins	Hydroxycoumarins	5.327e+07	5.56782e+07	5.17652e+07	8.73914e+07	8.54609e+07	8.48615e+07	5.35712e+07	8.59046e+07	1.60356	0.681279	5.62016e-05	1.14361	up	--	--	--	--	--	--	--	485-90-5	--	--	--	--
POS_q177	Imidazoleacetic Acid (Hydrochloride)	Organic acid	Carboxylic Acids	8.43473e+06	6.4818e+06	9.09808e+06	2.53995e+06	2.45916e+06	2.91559e+06	8.00487e+06	2.63823e+06	0.329578	-1.60131	0.01818	1.10022	down	--	--	--	--	--	--	--	3251-69-2	--	--	--	--
POS_q179	Isobutyryl-L-Carnitine (Chloride)	Lipid	Fatty Acyls	1.06175e+07	1.07793e+07	1.06793e+07	3.89001e+06	4.14441e+06	3.93749e+06	1.0692e+07	3.99064e+06	0.373235	-1.42185	2.11967e-06	1.14726	down	--	--	--	--	--	--	HMDB0000736	6920-31-6	Organic compounds	Lipids and lipid-like molecules	Fatty Acyls	Fatty acid esters
POS_q183	Kaempferol-3-O-(2''-O-Β-D-Glucopyl)-Β-D-Rutinoside	Flavonoids	Other	2.4671e+07	3.24576e+07	2.72579e+07	0.000315994	0.000315994	0.000315994	2.81289e+07	0.000315994	1.12338e-11	-36.3734	0.00656028	1.13274	down	--	--	LMPK12111753	Polyketides [PK]	Flavonoids [PK12]	Flavones and Flavonols [PK1211]	HMDB0039951	55696-58-7	Organic compounds	Phenylpropanoids and polyketides	Flavonoids	Flavonoid glycosides
POS_q184	Keracyanin (Chloride)	Sugars and alcohols	Glycosides	2.82917e+06	2.24226e+06	2.77666e+06	0.000315994	0.000315994	0.000315994	2.61603e+06	0.000315994	1.20791e-10	-32.9468	0.00509784	1.13614	down	C04491	--	--	--	--	--	--	18719-76-1	--	--	--	--
POS_q187	Kuromanin (Chloride)	Flavonoids	Polyphenols	5.53698e+07	4.54569e+07	4.68199e+07	2.82293e+08	3.02668e+08	2.96325e+08	4.92155e+07	2.93762e+08	5.96889	2.57746	4.76703e-05	1.14596	up	C08604	Anthocyanin biosynthesis(ko00942);;Biosynthesis of secondary metabolites(ko01110)	--	--	--	--	--	7084-24-4	--	--	--	--
POS_q188	Kynurenic Acid	Alkaloids	Quinoline Alkaloids	1.80815e+07	1.95221e+07	1.92978e+07	333995	321290	380083	1.89672e+07	345123	0.0181958	-5.78025	0.000566757	1.14637	down	C01717	Tryptophan metabolism(ko00380);;Metabolic pathways(ko01100)	--	--	--	--	HMDB0000715	492-27-3	Organic compounds	Organoheterocyclic compounds	Quinolines and derivatives	Quinoline carboxylic acids
POS_q192	L-Alanine	Amino acids	Other	1.72731e+06	1.75497e+06	1.90209e+06	1.495e+06	1.40661e+06	1.51596e+06	1.79479e+06	1.47252e+06	0.820444	-0.285523	0.011539	1.06733	down	C01401	Cyanoamino acid metabolism(ko00460);;Metabolic pathways(ko01100)	--	--	--	--	HMDB0000161	56-41-7	Organic compounds	Organic acids and derivatives	Carboxylic acids and derivatives	Amino acids, peptides, and analogues
POS_q193	L-Alanyl-L-Leucine	Amino acids	Peptides	2.59724e+06	2.52153e+06	2.61386e+06	2.80925e+06	2.92758e+06	2.81662e+06	2.57754e+06	2.85115e+06	1.10615	0.145548	0.00581575	1.08387	up	--	--	--	--	--	--	HMDB0028691	3303-34-2	Organic compounds	Organic acids and derivatives	Carboxylic acids and derivatives	Amino acids, peptides, and analogues
POS_q196	L-Arginine	Amino acids	Other	5.34009e+07	5.91537e+07	6.33893e+07	1.01964e+07	1.09189e+07	1.06481e+07	5.86479e+07	1.05878e+07	0.180531	-2.46968	0.00346445	1.13941	down	C00062	Arginine biosynthesis(ko00220);;Monobactam biosynthesis(ko00261);;Arginine and proline metabolism(ko00330);;D-Amino acid metabolism(ko00470);;Aminoacyl-tRNA biosynthesis(ko00970);;Metabolic pathways(ko01100);;Biosynthesis of secondary metabolites(ko01110);;Biosynthesis of amino acids(ko01230);;ABC transporters(ko02010)	--	--	--	--	HMDB0000517	74-79-3	Organic compounds	Organic acids and derivatives	Carboxylic acids and derivatives	Amino acids, peptides, and analogues
POS_q197	L-Arginine (Hydrochloride)	Amino acids	Other	3.6812e+07	3.64274e+07	3.68844e+07	7.46062e+06	6.60329e+06	7.35941e+06	3.67079e+07	7.14111e+06	0.194539	-2.36187	2.23779e-06	1.14747	down	--	--	--	--	--	--	HMDB0303361	1119-34-2	Organic compounds	Organic acids and derivatives	Carboxylic acids and derivatives	Amino acids, peptides, and analogues
POS_q200	L-Azetidine-2-Carboxylic Acid	Organic acid	Carboxylic Acids	2.74336e+06	2.83731e+06	2.92716e+06	555618	532976	591394	2.83594e+06	559996	0.197464	-2.34034	0.000177119	1.14634	down	C08267	--	--	--	--	--	HMDB0029615	2133-34-8	Organic compounds	Organic acids and derivatives	Carboxylic acids and derivatives	Amino acids, peptides, and analogues
POS_q201	L-Carnitine	Others	Other	0.000315994	0.000315994	0.000315994	236049	236350	207720	0.000315994	226706	7.17439e+08	29.4183	0.00174895	1.14373	up	C00318	--	--	--	--	--	HMDB0000062	541-15-1	Organic compounds	Organic nitrogen compounds	Organonitrogen compounds	Quaternary ammonium salts
POS_q202	L-Citrulline	Amino acids	Other	2.00371e+06	1.87838e+06	1.87503e+06	316786	320730	455335	1.91904e+06	364284	0.189826	-2.39725	1.5891e-05	1.14408	down	C00327	Arginine biosynthesis(ko00220);;Metabolic pathways(ko01100);;Biosynthesis of secondary metabolites(ko01110);;Biosynthesis of amino acids(ko01230)	--	--	--	--	HMDB0000904	372-75-8	Organic compounds	Organic acids and derivatives	Carboxylic acids and derivatives	Amino acids, peptides, and analogues
POS_q205	Levomefolic Acid	Vitamins	Other	1.21916e+06	1.41897e+06	1.55004e+06	655623	0.000315994	727679	1.39606e+06	461101	0.330288	-1.5982	0.0408515	1.01167	down	--	--	--	--	--	--	HMDB0254053	31690-09-2	Organic compounds	Organoheterocyclic compounds	Pteridines and derivatives	Pterins and derivatives
POS_q206	L-Glutamine	Amino acids	Other	4.61443e+07	4.72053e+07	5.04161e+07	1.70895e+07	1.79097e+07	1.92028e+07	4.79219e+07	1.80674e+07	0.377016	-1.4073	0.000312704	1.14253	down	C00064	Arginine biosynthesis(ko00220);;Purine metabolism(ko00230);;Pyrimidine metabolism(ko00240);;Alanine, aspartate and glutamate metabolism(ko00250);;D-Amino acid metabolism(ko00470);;Glyoxylate and dicarboxylate metabolism(ko00630);;Vitamin B6 metabolism(ko00750);;Nitrogen metabolism(ko00910);;Aminoacyl-tRNA biosynthesis(ko00970);;Metabolic pathways(ko01100);;Biosynthesis of amino acids(ko01230);;Nu…	--	--	--	--	HMDB0000641	56-85-9	Organic compounds	Organic acids and derivatives	Carboxylic acids and derivatives	Amino acids, peptides, and analogues
POS_q207	L-Histidine	Amino acids	Other	9.7936e+06	1.07763e+07	1.09839e+07	6.4769e+06	6.2269e+06	7.06131e+06	1.05179e+07	6.58837e+06	0.626395	-0.674856	0.00159425	1.11967	down	C00135	Histidine metabolism(ko00340);;beta-Alanine metabolism(ko00410);;D-Amino acid metabolism(ko00470);;Aminoacyl-tRNA biosynthesis(ko00970);;Metabolic pathways(ko01100);;Biosynthesis of secondary metabolites(ko01110);;Biosynthesis of amino acids(ko01230);;ABC transporters(ko02010)	--	--	--	--	HMDB0000177	71-00-1	Organic compounds	Organic acids and derivatives	Carboxylic acids and derivatives	Amino acids, peptides, and analogues
POS_q208	L-Homoserine	Amino acids	Other	726199	639642	614171	301410	281490	377941	660004	320280	0.48527	-1.04314	0.00176646	1.10972	down	C00263	Glycine, serine and threonine metabolism(ko00260);;Cysteine and methionine metabolism(ko00270);;Lysine biosynthesis(ko00300);;Sulfur metabolism(ko00920);;Metabolic pathways(ko01100);;Biosynthesis of secondary metabolites(ko01110);;Biosynthesis of amino acids(ko01230)	--	--	--	--	HMDB0000719	672-15-1	Organic compounds	Organic acids and derivatives	Carboxylic acids and derivatives	Amino acids, peptides, and analogues
POS_q209	L-Homoserine-1	Amino acids	Alpha Amino Acids	572229	647377	583363	259752	373694	371326	600990	334924	0.557287	-0.843507	0.00669999	1.08883	down	C00263	Glycine, serine and threonine metabolism(ko00260);;Cysteine and methionine metabolism(ko00270);;Lysine biosynthesis(ko00300);;Sulfur metabolism(ko00920);;Metabolic pathways(ko01100);;Biosynthesis of secondary metabolites(ko01110);;Biosynthesis of amino acids(ko01230)	--	--	--	--	--	1927-25-9	--	--	--	--
POS_q210	Limonexic Acid	Terpenoids	Triterpenes	2.37473e+06	2.23795e+06	2.16342e+06	1.13558e+06	827548	745099	2.2587e+06	902742	0.399673	-1.32311	0.00202452	1.12597	down	--	--	--	--	--	--	HMDB0036075	99026-99-0	Organic compounds	Lipids and lipid-like molecules	Prenol lipids	Triterpenoids
POS_q211	Lipiferolide	Terpenoids	Sesquiterpenes	2.23382e+06	2.23985e+06	2.02067e+06	1.22256e+06	1.3846e+06	1.3791e+06	2.16478e+06	1.32876e+06	0.613806	-0.704147	0.00108281	1.1222	down	C09497	--	--	--	--	--	--	41059-80-7	--	--	--	--
POS_q213	L-Leucine	Amino acids	Other	4.19275e+07	4.12832e+07	4.06705e+07	4.58073e+07	4.39646e+07	4.35494e+07	4.12937e+07	4.44404e+07	1.0762	0.10595	0.0273629	1.02741	up	C00123	Valine, leucine and isoleucine degradation(ko00280);;Valine, leucine and isoleucine biosynthesis(ko00290);;Glucosinolate biosynthesis(ko00966);;Aminoacyl-tRNA biosynthesis(ko00970);;Metabolic pathways(ko01100);;Biosynthesis of secondary metabolites(ko01110);;2-Oxocarboxylic acid metabolism(ko01210);;Biosynthesis of amino acids(ko01230);;ABC transporters(ko02010)	--	--	--	--	HMDB0000687	61-90-5	Organic compounds	Organic acids and derivatives	Carboxylic acids and derivatives	Amino acids, peptides, and analogues
POS_q214	L-Leucyl-L-Alanine	Amino acids	Dipeptide	6.62226e+06	6.86586e+06	6.50258e+06	2.87397e+06	2.86139e+06	2.80724e+06	6.66357e+06	2.84753e+06	0.427328	-1.22658	0.000532484	1.14583	down	--	--	--	--	--	--	HMDB0028922	7298-84-2	Organic compounds	Organic acids and derivatives	Carboxylic acids and derivatives	Amino acids, peptides, and analogues
POS_q215	L-Lysine	Amino acids	Other	1.27647e+08	1.31406e+08	1.30014e+08	5.69041e+07	5.53744e+07	5.56225e+07	1.29689e+08	5.5967e+07	0.431547	-1.21241	2.31894e-05	1.1471	down	C00047	Lysine biosynthesis(ko00300);;Lysine degradation(ko00310);;D-Amino acid metabolism(ko00470);;Biotin metabolism(ko00780);;Tropane, piperidine and pyridine alkaloid biosynthesis(ko00960);;Aminoacyl-tRNA biosynthesis(ko00970);;Metabolic pathways(ko01100);;Biosynthesis of secondary metabolites(ko01110);;2-Oxocarboxylic acid metabolism(ko01210);;Biosynthesis of amino acids(ko01230);;ABC transporters(k…	--	--	--	--	HMDB0000182	56-87-1	Organic compounds	Organic acids and derivatives	Carboxylic acids and derivatives	Amino acids, peptides, and analogues
POS_q216	L-Methionine-Dl-Sulfoximine	Amino acids	Other	2.35923e+06	2.86999e+06	2.42942e+06	1.04161e+06	917624	1.13051e+06	2.55288e+06	1.02992e+06	0.403433	-1.3096	0.00526918	1.11968	down	C03510	--	--	--	--	--	--	15985-39-4	--	--	--	--
POS_q217	L-Nicotine	Alkaloids	Solanaceous Alkaloids	379505	390562	471670	177132	173020	122487	413912	157546	0.380628	-1.39355	0.00347084	1.10943	down	--	--	--	--	--	--	HMDB0001934	1954-11-05	Organic compounds	Organoheterocyclic compounds	Pyridines and derivatives	Pyrrolidinylpyridines
POS_q218	L-Nmma (Acetate)	Amino acids	Other	1.72928e+06	1.96923e+06	1.76539e+06	377163	276228	261257	1.8213e+06	304883	0.167398	-2.57864	0.000439788	1.14085	down	--	--	--	--	--	--	HMDB0029416	53308-83-1	Organic compounds	Organic acids and derivatives	Carboxylic acids and derivatives	Amino acids, peptides, and analogues
POS_q219	Loliolid	Terpenoids	Monoterpenes	4.55259e+06	4.27513e+06	3.8312e+06	0.000315994	0.000315994	0.000315994	4.21964e+06	0.000315994	7.48865e-11	-33.6365	0.00246968	1.14206	down	--	--	--	--	--	--	HMDB0302428	5989-02-06	Organic compounds	Organoheterocyclic compounds	Benzofurans	--
POS_q220	L-Phenylalanine	Amino acids	Other	2.63617e+08	2.71461e+08	2.74375e+08	1.43738e+08	1.40658e+08	1.47177e+08	2.69818e+08	1.43858e+08	0.533165	-0.907345	3.13943e-05	1.14571	down	C00079	Phenylalanine metabolism(ko00360);;Phenylalanine, tyrosine and tryptophan biosynthesis(ko00400);;Cyanoamino acid metabolism(ko00460);;D-Amino acid metabolism(ko00470);;Phenylpropanoid biosynthesis(ko00940);;Tropane, piperidine and pyridine alkaloid biosynthesis(ko00960);;Glucosinolate biosynthesis(ko00966);;Aminoacyl-tRNA biosynthesis(ko00970);;Biosynthesis of various alkaloids(ko00996);;Biosynth…	--	--	--	--	HMDB0000159	63-91-2	Organic compounds	Organic acids and derivatives	Carboxylic acids and derivatives	Amino acids, peptides, and analogues
POS_q221	L-Phenylalanyl-L-Leucine	Amino acids	Peptides	1.60714e+06	1.58165e+06	1.65084e+06	3.83463e+06	4.39933e+06	3.83323e+06	1.61321e+06	4.0224e+06	2.49342	1.31812	0.00562237	1.13383	up	--	--	--	--	--	--	--	3303-55-7	--	--	--	--
POS_q222	L-Phenylalanyl-L-Tryptophan	Amino acids	Peptides	2.31132e+06	2.22077e+06	2.29384e+06	2.67885e+06	2.59252e+06	2.62131e+06	2.27531e+06	2.63089e+06	1.15628	0.209489	0.000723289	1.12278	up	--	--	--	--	--	--	HMDB0029006	24587-41-5	Organic compounds	Organic acids and derivatives	Carboxylic acids and derivatives	Amino acids, peptides, and analogues
POS_q223	L-Proline	Amino acids	Other	1.72581e+08	1.68387e+08	1.7056e+08	1.479e+07	1.4451e+07	1.54131e+07	1.70509e+08	1.48847e+07	0.0872956	-3.51795	2.60928e-05	1.14757	down	C00148	Arginine and proline metabolism(ko00330);;Carbapenem biosynthesis(ko00332);;D-Amino acid metabolism(ko00470);;Aminoacyl-tRNA biosynthesis(ko00970);;Metabolic pathways(ko01100);;Biosynthesis of secondary metabolites(ko01110);;Biosynthesis of amino acids(ko01230);;ABC transporters(ko02010)	--	--	--	--	HMDB0000162	147-85-3	Organic compounds	Organic acids and derivatives	Carboxylic acids and derivatives	Amino acids, peptides, and analogues
POS_q224	L-Tryptophan	Amino acids	Other	3.9093e+07	4.28058e+07	4.16095e+07	4.72491e+07	5.18626e+07	4.99262e+07	4.11694e+07	4.96793e+07	1.2067	0.271071	0.00872099	1.06354	up	C00078	Glycine, serine and threonine metabolism(ko00260);;Tryptophan metabolism(ko00380);;Phenylalanine, tyrosine and tryptophan biosynthesis(ko00400);;Indole alkaloid biosynthesis(ko00901);;Glucosinolate biosynthesis(ko00966);;Aminoacyl-tRNA biosynthesis(ko00970);;Biosynthesis of various alkaloids(ko00996);;Biosynthesis of various plant secondary metabolites(ko00999);;Metabolic pathways(ko01100);;Biosy…	--	--	--	--	HMDB0000929	73-22-3	Organic compounds	Organoheterocyclic compounds	Indoles and derivatives	Indolyl carboxylic acids and derivatives
POS_q225	Lusianthridin	Others	Other	1.11242e+08	1.08347e+08	1.1065e+08	6.5624e+07	6.68032e+07	6.16973e+07	1.1008e+08	6.47082e+07	0.587831	-0.766526	8.65954e-05	1.14418	down	C10257	--	--	--	--	--	--	87530-30-1	--	--	--	--
POS_q230	Magnoflorine Iodide	Alkaloids	Other	0.000315994	0.000315994	0.000315994	204616	171869	118449	0.000315994	164978	5.22092e+08	28.9597	0.0223935	1.09798	up	--	--	--	--	--	--	--	4277-43-4	--	--	--	--
POS_q234	Methionine Sulfoxide	Amino acids	Other	870472	1.03061e+06	958258	323356	390415	391567	953114	368446	0.386571	-1.3712	0.00171691	1.13024	down	--	--	--	--	--	--	HMDB0250776	62697-73-8	Organic compounds	Organic acids and derivatives	Carboxylic acids and derivatives	Amino acids, peptides, and analogues
POS_q235	Methoxatin Disodium Salt	Alkaloids	Other	3.54216e+06	3.0081e+06	3.38857e+06	1.18442e+07	1.05626e+07	1.08278e+07	3.31294e+06	1.10782e+07	3.34391	1.74154	0.00072565	1.14095	up	--	--	--	--	--	--	--	122628-50-6	--	--	--	--
POS_q238	Methyl L-Pyroglutamate	Alkaloids	Other	172049	176115	109586	278568	289184	294726	152583	287493	1.88417	0.913928	0.0204712	1.09096	up	--	--	--	--	--	--	--	4931-66-2	--	--	--	--
POS_q242	N1-(Alpha-D-Ribosyl)-5,6-Dimethyl-Benzimidazole	Nucleotides	Other	772079	733808	768197	1.34163e+06	1.29209e+06	1.35493e+06	758028	1.32955e+06	1.75396	0.810612	5.5986e-05	1.14407	up	C05775	Porphyrin metabolism(ko00860);;Metabolic pathways(ko01100);;Biosynthesis of cofactors(ko01240)	--	--	--	--	HMDB0011112	132-13-8	Organic compounds	Nucleosides, nucleotides, and analogues	Benzimidazole ribonucleosides and ribonucleotides	--
POS_q244	N1,N8-Diacetylspermidine (Hydrochloride)	Others	Other	73951.5	92772.3	90224	567738	570489	561455	85649.2	566561	6.61489	2.72572	1.10491e-05	1.1473	up	--	--	--	--	--	--	--	178244-42-3	--	--	--	--
POS_q245	N2,N2-Dimethylguanosine	Nucleotides	Purine Nucleosides	4.16958e+06	4.67524e+06	4.13617e+06	3.7486e+06	3.52456e+06	3.65323e+06	4.327e+06	3.64213e+06	0.841723	-0.248583	0.0456121	1.00837	down	--	--	--	--	--	--	HMDB0004824	2140-67-2	Organic compounds	Nucleosides, nucleotides, and analogues	Purine nucleosides	--
POS_q248	N6-Isopentenyladenosine	Nucleotides	Purine Nucleosides	1.37711e+06	1.1086e+06	1.21996e+06	210744	259726	235917	1.23522e+06	235462	0.190623	-2.3912	0.00485373	1.13361	down	C16427	Zeatin biosynthesis(ko00908);;Biosynthesis of secondary metabolites(ko01110)	--	--	--	--	HMDB0304396	7724-76-7	Organic compounds	Nucleosides, nucleotides, and analogues	Purine nucleosides	--
POS_q249	N6-Methyladenosine	Nucleotides	Purine Nucleosides	3.42767e+06	3.35285e+06	3.60451e+06	263672	262373	202202	3.46168e+06	242749	0.0701247	-3.83393	0.000236551	1.14639	down	--	--	--	--	--	--	HMDB0004044	1867-73-8	Organic compounds	Nucleosides, nucleotides, and analogues	Purine nucleosides	--
POS_q251	N-Acetyl-D-Glucosamine	Sugars and alcohols	Amino Sugars	311895	228117	262784	0.000315994	71523.5	0.000315994	267599	23841.2	0.089093	-3.48854	0.00201693	1.10535	down	C00140	Amino sugar and nucleotide sugar metabolism(ko00520);;Metabolic pathways(ko01100);;Biosynthesis of nucleotide sugars(ko01250);;ABC transporters(ko02010)	--	--	--	--	HMDB0000215	7512-17-6	Organic compounds	Organic oxygen compounds	Organooxygen compounds	Carbohydrates and carbohydrate conjugates
POS_q252	N-Acetyl-L-Histidine	Amino acids	Other	770169	709124	842266	400268	423193	358982	773853	394148	0.509331	-0.973324	0.00343844	1.11959	down	C02997	--	--	--	--	--	HMDB0032055	2497-02-01	Organic compounds	Organic acids and derivatives	Carboxylic acids and derivatives	Amino acids, peptides, and analogues
POS_q253	N-Acetyl-L-Tyrosine	Amino acids	Other	324751	505824	490414	0.000315994	0.000315994	0.000315994	440330	0.000315994	7.17631e-10	-30.376	0.0168885	1.10984	down	--	--	--	--	--	--	HMDB0000866	537-55-3	Organic compounds	Organic acids and derivatives	Carboxylic acids and derivatives	Amino acids, peptides, and analogues
POS_q254	N-Acetylneuraminic Acid	Sugars and alcohols	Sugar Acids	1.71781e+06	1.52516e+06	1.13999e+06	4.39484e+06	3.93068e+06	4.36874e+06	1.46099e+06	4.23142e+06	2.89628	1.5342	0.000280809	1.13255	up	C00270	Amino sugar and nucleotide sugar metabolism(ko00520);;Metabolic pathways(ko01100);;Biosynthesis of nucleotide sugars(ko01250)	--	--	--	--	HMDB0000230	131-48-6	Organic compounds	Organic oxygen compounds	Organooxygen compounds	Carbohydrates and carbohydrate conjugates
POS_q255	N-Benzylstearamide	Lipid	Fatty Amides	2.44162e+07	2.22185e+07	2.72694e+07	5.05277e+07	4.66695e+07	4.63242e+07	2.46347e+07	4.78405e+07	1.942	0.957541	0.000319739	1.13117	up	--	--	LMFA08020156	Fatty Acyls [FA]	Fatty amides [FA08]	N-acyl amines [FA0802]	--	5327-45-7	--	--	--	--
POS_q257	Neocnidilide	Terpenoids	Other	989548	819259	855637	4.25509e+06	4.40396e+06	4.21353e+06	888148	4.29086e+06	4.83124	2.27239	1.84013e-06	1.14652	up	C17002	--	--	--	--	--	HMDB0034450	4567-33-3	Organic compounds	Organoheterocyclic compounds	Isobenzofurans	--
POS_q258	N-Feruloyloctopamine	Alkaloids	Other	6.17047e+06	5.48278e+06	6.56657e+06	1.61166e+07	1.5375e+07	1.62097e+07	6.07327e+06	1.59004e+07	2.6181	1.38852	2.38896e-05	1.14364	up	--	--	--	--	--	--	HMDB0032805	66648-44-0	Organic compounds	Phenylpropanoids and polyketides	Cinnamic acids and derivatives	Hydroxycinnamic acids and derivatives
POS_q259	Ng,Ng-Dimethylarginine Dihydrochloride	Amino acids	Other	1.30258e+06	1.29921e+06	1.37907e+06	496651	576289	668081	1.32695e+06	580340	0.437348	-1.19315	0.000866332	1.13503	down	C03626	--	--	--	--	--	--	220805-22-1	--	--	--	--
POS_q260	Nicotiflorin	Flavonoids	Flavonols	1.57892e+08	1.60857e+08	1.4247e+08	2.10824e+06	1.93308e+06	3.96548e+06	1.5374e+08	2.66893e+06	0.0173601	-5.84808	0.00125579	1.1444	down	C21833	Flavone and flavonol biosynthesis(ko00944);;Biosynthesis of secondary metabolites(ko01110)	LMPK12111734	Polyketides [PK]	Flavonoids [PK12]	Flavones and Flavonols [PK1211]	HMDB0302426	17650-84-9	Organic compounds	Phenylpropanoids and polyketides	Flavonoids	Flavonoid glycosides
POS_q261	(+)-N-Methylallosedridine	Alkaloids	Other	13690.4	9523.01	10134.8	21183.5	27814.1	25973	11116.1	24990.2	2.24812	1.16872	0.00657228	1.08637	up	--	--	--	--	--	--	--	41447-16-9	--	--	--	--
POS_q264	Nobiletin	Flavonoids	Other	41814.9	30154.5	0.000315994	144386	139198	149363	23989.8	144316	6.01572	2.58874	0.00785688	1.12257	up	C10112	--	LMPK12111468	Polyketides [PK]	Flavonoids [PK12]	Flavones and Flavonols [PK1211]	HMDB0029540	478-01-3	Organic compounds	Phenylpropanoids and polyketides	Flavonoids	O-methylated flavonoids
POS_q268	O-Acetylethanolamine	Alkaloids	Other	4.54191e+06	4.07e+06	4.8363e+06	2.93678e+06	2.76054e+06	2.73602e+06	4.48274e+06	2.81111e+06	0.627098	-0.673238	0.0123386	1.10599	down	--	--	--	--	--	--	HMDB0038394	1854-30-4	Organic compounds	Organic acids and derivatives	Carboxylic acids and derivatives	Carboxylic acid derivatives
POS_q269	Obscuraminol D	Lipid	Fatty Acids	1.72854e+06	1.00535e+06	1.31639e+06	2.21591e+07	2.25878e+07	2.13205e+07	1.3501e+06	2.20224e+07	16.3118	4.02784	1.24062e-05	1.14674	up	--	--	LMSP01080076	Sphingolipids [SP]	Sphingoid bases [SP01]	Sphingoid base analogs [SP0108]	--	350484-99-0	--	--	--	--
POS_q270	Oleoylethanolamide	Lipid	Fatty Acyls	144856	161763	222400	430244	463006	430268	176340	441173	2.50183	1.32298	0.00259787	1.12632	up	C20792	--	LMFA08040015	Fatty Acyls [FA]	Fatty amides [FA08]	N-acyl ethanolamines (endocannabinoids) [FA0804]	HMDB0002088	111-58-0	Organic compounds	Organic nitrogen compounds	Organonitrogen compounds	Amines
POS_q272	Oxyresveratrol 2-O-Β-D-Glucopyranoside	Sugars and alcohols	Glycosides	485742	0.000315994	473701	4.49708e+06	4.13955e+06	4.96892e+06	319814	4.53518e+06	14.1807	3.82585	0.000300703	1.13703	up	--	--	--	--	--	--	--	392274-22-5	--	--	--	--
POS_q274	Palmatine	Alkaloids	Berberine Alkaloids	0.000315994	0.000315994	0.000315994	113248	145568	174525	0.000315994	144447	4.57119e+08	28.768	0.014682	1.11472	up	C05315	Isoquinoline alkaloid biosynthesis(ko00950);;Biosynthesis of secondary metabolites(ko01110)	--	--	--	--	--	3486-67-7	--	--	--	--
POS_q275	Palmitoylethanolamide	Sugars and alcohols	Amino Alcohols	251478	227676	329666	544808	589619	536893	269607	557107	2.06637	1.0471	0.00351849	1.11532	up	C16512	--	LMFA08040013	Fatty Acyls [FA]	Fatty amides [FA08]	N-acyl ethanolamines (endocannabinoids) [FA0804]	HMDB0002100	544-31-0	Organic compounds	Organic acids and derivatives	Carboximidic acids and derivatives	Carboximidic acids
POS_q276	Pelargonidin-3,5-O-Diglucoside Chloride	Flavonoids	Other	2.15001e+06	1.89198e+06	1.95164e+06	143046	203846	585230	1.99787e+06	310707	0.155519	-2.68484	0.00142354	1.12794	down	--	--	--	--	--	--	--	17334-58-6	--	--	--	--
POS_q278	Phosphorylcholine	Organic acid	Other	1.13513e+06	1.23505e+06	1.28856e+06	1.59645e+06	1.47496e+06	1.68081e+06	1.21958e+06	1.58408e+06	1.29887	0.377256	0.0098627	1.06169	up	C00588	Glycerophospholipid metabolism(ko00564);;Metabolic pathways(ko01100)	--	--	--	--	HMDB0001565	3616-04-04	Organic compounds	Organic nitrogen compounds	Organonitrogen compounds	Quaternary ammonium salts
POS_q279	P-Hydroxymandelic Acid	Organic acid	Carboxylic Acids	856807	724679	730594	369430	325299	358739	770693	351156	0.455637	-1.13404	0.00635207	1.12214	down	C11527	--	--	--	--	--	HMDB0000822	1198-84-1	Organic compounds	Benzenoids	Phenols	1-hydroxy-2-unsubstituted benzenoids
POS_q280	Phyllalbine	Alkaloids	Ornithine Alkaloids	671991	746416	886515	1.14171e+07	1.12355e+07	1.16785e+07	768307	1.14437e+07	14.8947	3.89673	7.33663e-06	1.14728	up	C10863	--	--	--	--	--	--	4540-25-4	--	--	--	--
POS_q281	Physalin D	Steroids	Phytosterols	3.60035e+06	3.58284e+06	3.21671e+06	1.34743e+06	1.22012e+06	1.31169e+06	3.46663e+06	1.29308e+06	0.373007	-1.42272	0.00166696	1.1395	down	--	--	--	--	--	--	HMDB0034353	54980-22-2	Organic compounds	Lipids and lipid-like molecules	Steroids and steroid derivatives	Physalins and derivatives
POS_q282	Phytosphingosine	Lipid	Phospholipids	205114	360728	451081	888360	975393	1.0303e+06	338974	964685	2.84589	1.50888	0.0038667	1.10947	up	C12144	Sphingolipid metabolism(ko00600);;Metabolic pathways(ko01100)	LMSP01030001	Sphingolipids [SP]	Sphingoid bases [SP01]	4-Hydroxysphinganines (Phytosphingosines) [SP0103]	HMDB0004610	554-62-1	Organic compounds	Organic nitrogen compounds	Organonitrogen compounds	Amines
POS_q283	Pinoresinol Diglucoside	Lignans	Other	1.1782e+06	2.03724e+06	2.27178e+06	814.558	8490.9	0.000315994	1.82907e+06	3101.82	0.00169584	-9.20378	0.0315708	1.0784	down	--	--	--	--	--	--	--	63902-38-5	--	--	--	--
POS_q284	Pipecolic Acid	Organic acid	Carboxylic Acids	5.87808e+07	6.246e+07	6.26094e+07	0.000315994	0.000315994	0.000315994	6.12834e+07	0.000315994	5.15628e-12	-37.4968	0.000417133	1.14674	down	C00408	Lysine degradation(ko00310);;Tropane, piperidine and pyridine alkaloid biosynthesis(ko00960);;Metabolic pathways(ko01100);;Biosynthesis of secondary metabolites(ko01110)	--	--	--	--	HMDB0000070	535-75-1	Organic compounds	Organic acids and derivatives	Carboxylic acids and derivatives	Amino acids, peptides, and analogues
POS_q285	Piperine	Alkaloids	Piperidine Alkaloids	0.000315994	0.000315994	0.000315994	166732	174766	197144	0.000315994	179547	5.68198e+08	29.0818	0.00255825	1.14184	up	C03882	Tropane, piperidine and pyridine alkaloid biosynthesis(ko00960)	--	--	--	--	HMDB0029377	94-62-2	Organic compounds	Alkaloids and derivatives	--	--
POS_q286	Piperlongumine	Alkaloids	Pyridine Alkaloids	2.73221e+08	2.64943e+08	2.77641e+08	3.22411e+08	3.1167e+08	3.01255e+08	2.71935e+08	3.11779e+08	1.14652	0.19726	0.00877716	1.08017	up	C10166	--	--	--	--	--	HMDB0030341	20069-09-4	Organic compounds	Phenylpropanoids and polyketides	Cinnamic acids and derivatives	--
POS_q287	Pipermethystine	Alkaloids	Pyridine Alkaloids	1.37357e+06	1.37007e+06	1.30191e+06	807335	751009	672057	1.34852e+06	743467	0.551322	-0.859033	0.00060489	1.13485	down	--	--	--	--	--	--	HMDB0033486	71627-22-0	Organic compounds	Organoheterocyclic compounds	Pyridines and derivatives	Hydropyridines
POS_q288	Procyanidin C1	Flavonoids	Biflavones	140416	137141	39700.2	914541	569035	688762	105752	724112	6.84726	2.77553	0.0179416	1.08498	up	C17624	--	--	--	--	--	HMDB0038370	37064-30-5	Organic compounds	Phenylpropanoids and polyketides	Flavonoids	Biflavonoids and polyflavonoids
POS_q290	Proxyphylline	Alkaloids	Other	4.55285e+06	5.0357e+06	5.03165e+06	2.05706e+06	1.83682e+06	1.86232e+06	4.8734e+06	1.91874e+06	0.393716	-1.34477	0.000767449	1.13975	down	--	--	--	--	--	--	HMDB0256878	603-00-9	Organic compounds	Organoheterocyclic compounds	Imidazopyrimidines	Purines and purine derivatives
POS_q291	P-Synephrine	Alkaloids	Other	1.9912e+06	1.71861e+06	2.12243e+06	516560	486510	493976	1.94408e+06	499015	0.256684	-1.96193	0.00646192	1.13243	down	C01869	--	--	--	--	--	HMDB0062811	614-35-7	Organic compounds	Benzenoids	Phenols	1-hydroxy-2-unsubstituted benzenoids
POS_q292	Pterolactam	Alkaloids	Ornithine Alkaloids	1.22335e+08	1.23656e+08	1.30659e+08	1.26641e+07	1.25254e+07	1.31427e+07	1.2555e+08	1.27774e+07	0.101771	-3.2966	0.000493541	1.1465	down	--	--	--	--	--	--	HMDB0034208	38072-88-7	Organic compounds	Organoheterocyclic compounds	Pyrrolidines	Pyrrolidones
POS_q294	Pyridoxal	Vitamins	Vitamin B Complex	2.32306e+06	2.85322e+06	2.70509e+06	650854	564405	438467	2.62712e+06	551242	0.209827	-2.25273	0.00228994	1.13265	down	C00250	Vitamin B6 metabolism(ko00750);;Metabolic pathways(ko01100);;Biosynthesis of cofactors(ko01240)	--	--	--	--	HMDB0001545	66-72-8	Organic compounds	Organoheterocyclic compounds	Pyridines and derivatives	Pyridine carboxaldehydes
POS_q295	Pyridoxine (Hydrochloride)	Alkaloids	Pyridine Alkaloids	5.54792e+07	5.40988e+07	5.37047e+07	1.08216e+07	1.07851e+07	1.08216e+07	5.44276e+07	1.08094e+07	0.198602	-2.33205	0.000151011	1.14736	down	--	--	--	--	--	--	HMDB0301760	58-56-0	Organic compounds	Organoheterocyclic compounds	Pyridines and derivatives	Pyridoxines
POS_q296	Pyropheophorbide-A	Alkaloids	Other	218482	263801	272826	0.000315994	0.000315994	0.000315994	251703	0.000315994	1.25542e-09	-29.5692	0.0044326	1.13758	down	--	--	--	--	--	--	HMDB0031150	24533-72-0	Organic compounds	Organoheterocyclic compounds	Tetrapyrroles and derivatives	Chlorins
POS_q297	Quercetin	Flavonoids	Flavonols	2.20808e+07	2.48823e+07	2.33664e+07	0.000315994	0.000315994	0.000315994	2.34432e+07	0.000315994	1.34791e-11	-36.1105	0.00119058	1.14496	down	C00389	Flavonoid biosynthesis(ko00941);;Flavone and flavonol biosynthesis(ko00944);;Metabolic pathways(ko01100);;Biosynthesis of secondary metabolites(ko01110)	LMPK12110004	Polyketides [PK]	Flavonoids [PK12]	Flavones and Flavonols [PK1211]	HMDB0005794	6151-25-3	Organic compounds	Phenylpropanoids and polyketides	Flavonoids	Flavones
POS_q298	Quercetin 3-O-Neohesperidoside	Flavonoids	Flavonols	2.67077e+07	1.29447e+07	2.96999e+07	45774.9	45962.8	0.000315994	2.31175e+07	30579.2	0.00132278	-9.56222	0.0464825	1.04794	down	--	--	--	--	--	--	HMDB0302956	32453-36-4	Organic compounds	Phenylpropanoids and polyketides	Flavonoids	Flavonoid glycosides
POS_q299	Quinidine	Alkaloids	Quinoline Alkaloids	4.57567e+06	4.61615e+06	4.32158e+06	2.15499e+06	2.43556e+06	2.13326e+06	4.50447e+06	2.24127e+06	0.497567	-1.00704	7.37066e-05	1.13968	down	C06527	--	--	--	--	--	HMDB0015044	56-54-2	Organic compounds	Alkaloids and derivatives	Cinchona alkaloids	--
POS_q300	Quinine	Alkaloids	Quinoline Alkaloids	2.72457e+06	2.39375e+06	2.87665e+06	1.40101e+06	1.29798e+06	1.71779e+06	2.66499e+06	1.47226e+06	0.552445	-0.856098	0.00347987	1.09344	down	C06526	--	--	--	--	--	HMDB0014611	130-95-0	Organic compounds	Alkaloids and derivatives	Cinchona alkaloids	--
POS_q301	R162	Quinones	Other	1.38204e+07	7.81214e+06	7.70776e+06	1.10928e+08	1.09984e+08	1.1393e+08	9.78011e+06	1.11614e+08	11.4124	3.51253	1.36652e-05	1.14647	up	--	--	--	--	--	--	--	64302-87-0	--	--	--	--
POS_q302	Riboflavin	Vitamins	Vitamin B Complex	4.2206e+07	3.96746e+07	4.22043e+07	7.32202e+06	6.96647e+06	7.40376e+06	4.13617e+07	7.23075e+06	0.174818	-2.51608	0.000460885	1.14629	down	C00255	Riboflavin metabolism(ko00740);;Metabolic pathways(ko01100);;Biosynthesis of secondary metabolites(ko01110);;Biosynthesis of cofactors(ko01240);;ABC transporters(ko02010)	--	--	--	--	HMDB0000244	83-88-5	Organic compounds	Organoheterocyclic compounds	Pteridines and derivatives	Alloxazines and isoalloxazines
POS_q307	Sarcosine	Amino acids	Peptides	1.79622e+06	1.81059e+06	1.7841e+06	1.09537e+06	1.12558e+06	1.18951e+06	1.79697e+06	1.13682e+06	0.632632	-0.660562	0.00090741	1.14337	down	C00213	Glycine, serine and threonine metabolism(ko00260);;Arginine and proline metabolism(ko00330);;Metabolic pathways(ko01100)	--	--	--	--	HMDB0000271	107-97-1	Organic compounds	Organic acids and derivatives	Carboxylic acids and derivatives	Amino acids, peptides, and analogues
POS_q308	(S)-B-Aminoisobutyric Acid	Amino acids	Other	502278	634393	564404	356920	336402	320385	567025	337902	0.595922	-0.746805	0.0204008	1.08464	down	C03284	Valine, leucine and isoleucine degradation(ko00280);;Metabolic pathways(ko01100)	LMFA01100050	Fatty Acyls [FA]	Fatty Acids and Conjugates [FA01]	Amino fatty acids [FA0110]	HMDB0002166	4249-19-8	Organic compounds	Organic acids and derivatives	Carboxylic acids and derivatives	Amino acids, peptides, and analogues
POS_q311	Scopoletin	Coumarins	Other	5.33015e+07	5.29979e+07	5.86773e+07	8.77486e+07	7.80675e+07	8.98692e+07	5.49922e+07	8.52285e+07	1.54983	0.632108	0.00525471	1.10804	up	C01752	Biosynthesis of various plant secondary metabolites(ko00999);;Biosynthesis of secondary metabolites(ko01110)	--	--	--	--	HMDB0034344	92-61-5	Organic compounds	Phenylpropanoids and polyketides	Coumarins and derivatives	Hydroxycoumarins
POS_q313	Scutellarin Methylester	Flavonoids	Other	1.51852e+06	1.27688e+06	1.32687e+06	0.000315994	0.000315994	0.000315994	1.37409e+06	0.000315994	2.29966e-10	-32.0179	0.00286005	1.14119	down	--	--	--	--	--	--	--	119262-68-9	--	--	--	--
POS_q314	Sn-Glycero-3-Phosphocholine	Sugars and alcohols	Sugar Alcohols	9.78409e+07	9.37885e+07	9.63902e+07	2.35551e+07	2.22217e+07	2.15463e+07	9.60065e+07	2.2441e+07	0.233745	-2.09699	1.57784e-05	1.14697	down	C00670	Glycerophospholipid metabolism(ko00564);;Ether lipid metabolism(ko00565)	--	--	--	--	HMDB0000086	28319-77-9	Organic compounds	Lipids and lipid-like molecules	Glycerophospholipids	Glycerophosphocholines
POS_q317	Spermidine	Others	Other	9.64257e+06	1.06192e+07	9.67791e+06	364322	340024	318346	9.97988e+06	340897	0.0341584	-4.87161	0.00108019	1.14516	down	C00315	Arginine and proline metabolism(ko00330);;beta-Alanine metabolism(ko00410);;Glutathione metabolism(ko00480);;Phenylpropanoid biosynthesis(ko00940);;Metabolic pathways(ko01100);;ABC transporters(ko02010)	--	--	--	--	HMDB0001257	124-20-9	Organic compounds	Organic nitrogen compounds	Organonitrogen compounds	Amines
POS_q320	Synephrine	Alkaloids	Other	1.89732e+06	1.98908e+06	1.86715e+06	379616	470408	483782	1.91785e+06	444602	0.231823	-2.1089	8.2957e-06	1.14514	down	C04548	--	--	--	--	--	HMDB0004826	1994-07-05	Organic compounds	Benzenoids	Phenols	1-hydroxy-2-unsubstituted benzenoids
POS_q321	Syringylpropane	Phenylpropanoids	Other	2.56381e+07	2.18679e+07	2.21686e+07	279596	302492	303593	2.32248e+07	295227	0.0127117	-6.2977	0.00277093	1.14139	down	--	--	--	--	--	--	HMDB0036226	6766-82-1	Organic compounds	Benzenoids	Phenols	Methoxyphenols
POS_q322	Tabersonine Hydrochloride	Alkaloids	Indole Alkaloids	0.000315994	685541	896849	9.30702e+06	1.04829e+07	1.28315e+07	527463	1.08738e+07	20.6153	4.36564	0.00684031	1.12386	up	--	--	--	--	--	--	--	29479-00-3	--	--	--	--
POS_q324	Tetrahydroberberine	Alkaloids	Isoquinoline Alkaloids	5.04838e+06	4.08402e+06	5.43199e+06	0.000315994	0.000315994	0.000315994	4.8548e+06	0.000315994	6.5089e-11	-33.8388	0.00675291	1.13241	down	--	--	--	--	--	--	HMDB0243674	522-97-4	Organic compounds	Alkaloids and derivatives	Protoberberine alkaloids and derivatives	--
POS_q325	Thiamine (Hydrochloride)	Vitamins	Vitamin B Complex	1.65795e+07	1.72455e+07	1.97844e+07	3.28605e+07	3.06413e+07	3.28924e+07	1.78698e+07	3.21314e+07	1.79809	0.846463	0.000454322	1.13099	up	--	--	--	--	--	--	HMDB0303167	1967-03-08	Organic compounds	Organoheterocyclic compounds	Diazines	Pyrimidines and pyrimidine derivatives
POS_q327	Tombozine	Alkaloids	Tryptophan Alkaloids	1.81223e+07	1.77129e+07	1.87724e+07	4.1395e+07	3.97404e+07	4.29253e+07	1.82025e+07	4.13536e+07	2.27186	1.18387	0.000587743	1.14366	up	C11635	Indole alkaloid biosynthesis(ko00901);;Biosynthesis of secondary metabolites(ko01110)	--	--	--	--	--	604-99-9	--	--	--	--
POS_q329	Tribuloside	Flavonoids	Polyphenols	5.62256e+06	9.64584e+06	5.94766e+06	0.000315994	0.000315994	35604.2	7.07202e+06	11868.1	0.00167817	-9.21889	0.0318072	1.07784	down	C17140	--	LMPK12111791	Polyketides [PK]	Flavonoids [PK12]	Flavones and Flavonols [PK1211]	HMDB0260223	22153-44-2	Organic compounds	Phenylpropanoids and polyketides	Flavonoids	Flavonoid glycosides
POS_q330	Trimethoprim	Polyphenols	Other	9.5558e+06	9.26747e+06	9.61139e+06	1.25156e+08	1.22775e+08	1.20131e+08	9.47822e+06	1.22687e+08	12.9441	3.69423	0.000152519	1.14733	up	C01965	--	--	--	--	--	HMDB0014583	738-70-5	Organic compounds	Benzenoids	Phenol ethers	Anisoles
POS_q332	Tropine Acetate-1	Alkaloids	Ornithine Alkaloids	7.91901e+06	6.7974e+06	7.64707e+06	5.57705e+06	4.7062e+06	4.25936e+06	7.45449e+06	4.84754e+06	0.650284	-0.620859	0.00744981	1.0679	down	C12452	Tropane, piperidine and pyridine alkaloid biosynthesis(ko00960)	--	--	--	--	--	3423-27-6	--	--	--	--
POS_q333	Tyramine (Hydrochloride)	Polyphenols	Monophenols	1.58441e+07	1.67429e+07	1.64525e+07	2.2446e+06	2.22432e+06	2.13959e+06	1.63465e+07	2.20284e+06	0.134759	-2.89155	0.000292518	1.14688	down	--	--	--	--	--	--	--	60-19-5	--	--	--	--
POS_q334	Tyrosylleucine (Tfa)	Organic acid	Carboxylic Acids	2.23331e+06	2.62648e+06	2.25377e+06	1.30038e+06	1.18177e+06	1.31553e+06	2.37119e+06	1.2659e+06	0.533866	-0.90545	0.00786671	1.11508	down	--	--	--	--	--	--	--	66852-01-5	--	--	--	--
POS_q338	Vasicinol	Alkaloids	Other	8.76374e+07	9.39604e+07	9.49699e+07	1.16901e+08	1.14616e+08	1.14643e+08	9.21892e+07	1.15387e+08	1.25163	0.323808	0.00544535	1.1236	up	C10743	--	--	--	--	--	--	5081-51-6	--	--	--	--
POS_q339	Vitexin	Flavonoids	Other	0.000315994	288531	0.000315994	634785	696569	520466	96177.1	617273	6.41809	2.68214	0.0166523	1.05877	up	C01460	Flavonoid biosynthesis(ko00941);;Flavone and flavonol biosynthesis(ko00944)	LMPK12110194	Polyketides [PK]	Flavonoids [PK12]	Flavones and Flavonols [PK1211]	HMDB0301980	3681-93-4	Organic compounds	Phenylpropanoids and polyketides	Flavonoids	Flavonoid glycosides
POS_q342	Γ-Glu-Phe	Amino acids	Other	252519	183846	0.000315994	700526	699372	665136	145455	688344	4.73236	2.24256	0.0169058	1.10494	up	--	--	--	--	--	--	HMDB0000594	7432-24-8	Organic compounds	Organic acids and derivatives	Carboxylic acids and derivatives	Amino acids, peptides, and analogues
NEG_t10	Olivil monoacetate	Lignans	Other	15882.7	16562.8	14962	1303.76	1325.82	1185.15	15802.5	1271.58	0.0804669	-3.63546	0.000929981	1.14534	down	--	--	--	--	--	--	--	1016974-78-9	--	--	--	--
NEG_t102	Crenulatin	Others	Glycosides	4846.41	4795.84	4351.05	256.394	217.707	212.653	4664.43	228.918	0.0490773	-4.3488	0.00116577	1.1448	down	--	--	--	--	--	--	--	63026-02-8	--	--	--	--
NEG_t103	5-Methyl-2-furaldehyde	Others	Furans	172.038	168.468	156.086	227.283	226.116	194.959	165.53	216.119	1.30562	0.384732	0.0258673	1.04277	up	C11115	--	--	--	--	--	HMDB0033002	620-02-0	Organic compounds	Organic oxygen compounds	Organooxygen compounds	Carbonyl compounds
NEG_t105	Lawsone	Others	Other	29295.7	26391.3	25126.1	65692.6	67491.2	64594	26937.7	65925.9	2.44735	1.29122	3.60216e-05	1.14436	up	C10368	--	--	--	--	--	HMDB0253997	83-72-7	Organic compounds	Benzenoids	Naphthalenes	Naphthoquinones
NEG_t112	[(2R,3S,4R,5R)-5-(2,6-dioxo-3H-purin-9-yl)-3,4-dihydroxyoxolan-2-yl]methyl dihydrogen phosphate	Nucleosides	Ribonucleotides	30374.9	31281.5	27748.9	19558.5	20793.8	19213.8	29801.8	19855.4	0.666247	-0.585871	0.0044216	1.11748	down	--	--	--	--	--	--	--	523-98-8	--	--	--	--
NEG_t116	Fortunellin	Flavonoids	Glycosides	2619.03	2605.93	2483.41	6606.53	7002.3	6041.06	2569.45	6549.96	2.54916	1.35002	0.00412535	1.1364	up	--	--	--	--	--	--	--	20633-93-6	--	--	--	--
NEG_t119	Strictosidinic acid	Alkaloids	Tryptophan Alkaloids	1911.74	1915.4	1799.02	6428.04	7303.64	6160.25	1875.39	6630.64	3.53561	1.82196	0.00480856	1.13573	up	--	--	--	--	--	--	--	150148-81-5	--	--	--	--
NEG_t12	Taxifolin-3'-O-glucoside	Flavonoids	Flavanonols	13610.7	13232.5	12280.3	23779.1	24136.3	22555.5	13041.1	23490.3	1.80124	0.848993	9.30063e-05	1.13972	up	--	--	--	--	--	--	--	31106-05-5	--	--	--	--
NEG_t122	Vincoside lactam	Alkaloids	Terpenoid Alkaloids	6362.12	6141.31	5743.21	1543.1	1665.45	1525.27	6082.21	1577.94	0.259435	-1.94655	0.000947212	1.14379	down	--	--	--	--	--	--	--	23141-27-7	--	--	--	--
NEG_t131	Umbelliferone	Coumarins	Other	5413.77	5625.75	5145.08	4576.59	4562.15	4148.68	5394.87	4429.14	0.820991	-0.284561	0.00811197	1.06211	down	C09315	Biosynthesis of various plant secondary metabolites(ko00999);;Biosynthesis of secondary metabolites(ko01110)	--	--	--	--	HMDB0029865	93-35-6	Organic compounds	Phenylpropanoids and polyketides	Coumarins and derivatives	Hydroxycoumarins
NEG_t133	4-hydroxystyrene	Polyphenols	Phenolic Acids	15634.5	16061.4	14555.3	3466.93	3341.46	3104.8	15417.1	3304.4	0.214334	-2.22207	0.000809245	1.14439	down	C05627	Phenylpropanoid biosynthesis(ko00940);;Biosynthesis of secondary metabolites(ko01110)	--	--	--	--	HMDB0004072	2628-17-3	Organic compounds	Benzenoids	Benzene and substituted derivatives	Styrenes
NEG_t134	Cyanidin 3-(6''-caffeoyl-6'''-feruloylsophoroside)-5-glucoside	Flavonoids	Anthocyanins	1065.08	1070.64	999.414	576.025	614.712	578.035	1045.04	589.591	0.564178	-0.825777	0.000332433	1.1402	down	--	--	--	--	--	--	--	185044-13-7	--	--	--	--
NEG_t136	Cassiaside B2	Polyphenols	Other	1839.54	1867.51	1720.56	2537.14	2561.13	2379.85	1809.2	2492.7	1.37779	0.462358	0.000899591	1.12277	up	C17674	--	--	--	--	--	HMDB0032833	218155-40-9	Organic compounds	Organic oxygen compounds	Organooxygen compounds	Carbohydrates and carbohydrate conjugates
NEG_t137	Eucamalduside A	Polyphenols	Other	736.303	736.743	648.049	1764.53	1728.86	1578.31	707.032	1690.57	2.39107	1.25766	0.000608203	1.13807	up	--	--	--	--	--	--	--	1287220-29-4	--	--	--	--
NEG_t138	Isohyperoside	Flavonoids	Flavonols	28782.1	29384	26318.9	8787.3	9141.62	8801.97	28161.7	8910.3	0.316398	-1.66019	0.00207881	1.1422	down	--	--	--	--	--	--	--	35589-21-0	--	--	--	--
NEG_t139	Phelligridin A	Polyphenols	Phenolic Acids	25914.6	24734	22931.7	51014.7	50693.6	47883.9	24526.7	49864.1	2.03305	1.02365	4.97049e-05	1.14155	up	--	--	--	--	--	--	--	--	--	--	--	--
NEG_t140	Norkhellol	Flavonoids	Other	3588.3	3514.07	3263.44	9989.38	9663.76	8921.56	3455.27	9524.9	2.75663	1.46291	0.0012715	1.14096	up	--	--	--	--	--	--	--	4439-68-3	--	--	--	--
NEG_t146	6'''-p-Hydroxybenzoylspinosin	Flavonoids	Glycosides	5196.11	4869.77	4651.13	3231.75	3215.1	3600.27	4905.67	3349.04	0.682687	-0.550703	0.00187233	1.1109	down	--	--	--	--	--	--	--	--	--	--	--	--
NEG_t148	Quercetin 3-O-[2-O-(6-O-E-feruloyl)-beta-D-glucopyranosyl]-beta-D-galactopyranoside	Flavonoids	Other	1256.51	1201.49	1118.16	12162.5	12068.1	11510.9	1192.05	11913.8	9.99438	3.32112	0.000224056	1.14686	up	--	--	--	--	--	--	--	448948-20-7	--	--	--	--
NEG_t149	Antiarol rutinoside	Polyphenols	Other	549.199	544.855	502.613	428.248	453.956	404.102	532.222	428.769	0.805619	-0.31183	0.00750508	1.0655	down	--	--	--	--	--	--	--	261351-23-9	--	--	--	--
NEG_t155	8-Hydroxy-5-O-beta-D-glucopyranosylpsoralen	Coumarins	Other	7842.66	10416.5	8303.02	4388.97	4489.06	4244.7	8854.06	4374.24	0.494038	-1.01731	0.029062	1.08139	down	--	--	--	--	--	--	--	425680-98-4	--	--	--	--
NEG_t159	Glycyrin	Coumarins	Other	452.376	428.894	417.892	1202.97	1199.27	1162.74	433.054	1188.32	2.74406	1.45631	2.29232e-06	1.14663	up	--	--	LMPK12160017	Polyketides [PK]	Flavonoids [PK12]	Other Flavonoids [PK1216]	HMDB0033712	66056-18-6	Organic compounds	Phenylpropanoids and polyketides	Isoflavonoids	Hydroxyisoflavonoids
NEG_t160	6'-O-beta-D-Apiofuranosylsweroside	Terpenoids	Iridoid	5367.49	5276.41	4907.07	4684.08	4511	4229.39	5183.66	4474.82	0.863256	-0.212139	0.021591	1.00752	down	--	--	--	--	--	--	--	266678-59-5	--	--	--	--
NEG_t161	bryotoxin A	Others	Other	393.562	339.328	293.258	0.66782	0.359974	0.859171	342.049	0.628988	0.00183888	-9.08696	0.00713027	1.13152	down	C08853	--	--	--	--	--	--	101329-50-4	--	--	--	--
NEG_t163	Eupalinolide I	Terpenoids	Sesquiterpenoid	18497.8	17905.9	16864.5	98739.1	100321	92855.8	17756.1	97305.3	5.4801	2.4542	0.000513713	1.14578	up	--	--	--	--	--	--	--	1402067-84-8	--	--	--	--
NEG_t165	Anonamine	Alkaloids	Pyrrolizidine Alkaloids	4723.49	4552.03	4277.08	1714.77	1843.48	1736.06	4517.53	1764.77	0.390649	-1.35606	0.00103204	1.14213	down	--	--	--	--	--	--	--	111566-66-6	--	--	--	--
NEG_t23	scopoletin-7-O-glucuronide	Coumarins	Other	305.066	280.47	274.021	800.619	844.581	769.929	286.519	805.043	2.80974	1.49043	0.000372044	1.143	up	--	--	--	--	--	--	--	132752-65-9	--	--	--	--
NEG_t25	Syringafghanoside	Terpenoids	Monoterpenoid	1163.68	1254.34	1293.32	90.8386	86.2903	98.0185	1237.11	91.7158	0.0741369	-3.75366	0.00103753	1.14511	down	--	--	--	--	--	--	--	--	--	--	--	--
NEG_t27	Cartormin	Alkaloids	Indole Alkaloids	24767.8	28399.7	29814.6	289.09	313.804	268.541	27660.7	290.478	0.0105015	-6.57326	0.00300015	1.14083	down	--	--	--	--	--	--	HMDB0035209	--	Organic compounds	Lipids and lipid-like molecules	Prenol lipids	Terpene lactones
NEG_t30	1-O-Cinnamoyl-β-D-glucose	Polyphenols	Phenolic Acids	1137.43	1143.99	1118.37	2004.79	2006.12	1804.62	1133.26	1938.51	1.71055	0.774463	0.00629324	1.13201	up	--	--	--	--	--	--	HMDB0030293	40004-96-4	Organic compounds	Phenylpropanoids and polyketides	Cinnamic acids and derivatives	Cinnamic acid esters
NEG_t38	7-Z-Trifostigmanoside I	Terpenoids	Monoterpenoid	462.438	412.597	415.107	885.37	936.587	860.108	430.047	894.022	2.07889	1.05581	0.000142618	1.13963	up	--	--	--	--	--	--	--	1018898-17-3	--	--	--	--
NEG_t39	8-Glucosyl-5,7-dihydroxy-2-(1-methylpropyl)chromone	Polyphenols	Other	192.827	185.535	167.22	31.1683	50.8615	34.0075	181.861	38.6791	0.212686	-2.23321	0.000167817	1.13708	down	--	--	--	--	--	--	--	188818-27-1	--	--	--	--
NEG_t41	Idescarpin	Polyphenols	Phenolic Acids	11352.3	11696.9	11141.1	206487	204171	194418	11396.8	201692	17.6973	4.14546	0.000368699	1.14685	up	--	--	--	--	--	--	--	--	--	--	--	--
NEG_t48	5,7-Dihydroxy-1(3H)-isobenzofuranone	Polyphenols	Phenolic Acids	136.144	134.194	125.855	157.558	154.913	145.895	132.064	152.789	1.15693	0.210296	0.012238	1.04395	up	--	--	--	--	--	--	--	27979-58-4	--	--	--	--
NEG_t49	5-Epilithospermoside	Others	Glycosides	627.455	640.502	717.456	194.066	198.785	198.447	661.804	197.099	0.297821	-1.74748	0.00355103	1.1394	down	--	--	--	--	--	--	--	84799-31-5	--	--	--	--
NEG_t52	Sugeroside	Terpenoids	Diterpene	459.374	553.853	627.381	3997.39	4162.43	4054.82	546.869	4071.55	7.44519	2.89631	8.58407e-07	1.14685	up	--	--	--	--	--	--	--	41743-57-1	--	--	--	--
NEG_t55	Vermisporin	Alkaloids	Other	69.9053	74.7151	143.457	1020.83	1015.46	1217.38	96.0259	1084.56	11.2944	3.49754	0.00192205	1.13615	up	--	--	--	--	--	--	--	122301-98-8	--	--	--	--
NEG_t57	2,2-Dimethyl-6-phenylpyrano[3,4-b]pyran-8-one	Polyphenols	Other	7654.29	9750.2	9363.51	3.81095	10.0698	0.000315994	8922.67	4.62702	0.00051857	-10.9132	0.00517257	1.13589	down	--	--	--	--	--	--	--	1153624-36-2	--	--	--	--
NEG_t59	9-Deacetyltaxinine E	Terpenoids	Diterpene	2280.78	2824.29	5381.42	23078.6	26252.9	36787.4	3495.5	28706.3	8.21236	3.0378	0.0214172	1.08744	up	--	--	--	--	--	--	--	284672-78-2	--	--	--	--
NEG_t64	Ganoderic acid TR	Terpenoids	Triterpenoids	0.0651456	1.31686	2.10542	902.987	907.701	1072.3	1.16247	960.997	826.684	9.69119	0.00334406	1.14003	up	--	--	--	--	--	--	--	862893-75-2	--	--	--	--
NEG_t67	PG(18:2(9Z,12Z)/22:6(4Z,7Z,10Z,13Z,16Z,19Z))	Lipid	Glycerophospholipids	9170.56	14112.6	17859.5	245.494	577.072	1054.63	13714.2	625.732	0.0456266	-4.45398	0.034055	1.07063	down	--	--	LMGP04010045	Glycerophospholipids [GP]	Glycerophosphoglycerols [GP04]	Diacylglycerophosphoglycerols [GP0401]	HMDB0010659	--	Organic compounds	Lipids and lipid-like molecules	Glycerophospholipids	Glycerophosphoglycerols
NEG_t68	Isomorellic acid	Others	Other	137.357	204.956	246.787	0.000315994	0.000315994	7.05306	196.367	2.35123	0.0119737	-6.38399	0.0254234	1.09003	down	--	--	--	--	--	--	HMDB0030734	5262-69-1	Organic compounds	Lipids and lipid-like molecules	Fatty Acyls	Fatty acid esters
NEG_t7	Gingerglycolipid B	Lipid	Glycerol Ester	3003.17	3963.37	4529.27	14649.4	15613.2	17185.3	3831.94	15816	4.12741	2.04524	0.000497854	1.13598	up	--	--	LMGL04010023	Glycerolipids [GL]	Glycosylmonoradylglycerols [GL04]	Glycosylmonoacylglycerols [GL0401]	HMDB0041094	88168-90-5	Organic compounds	Lipids and lipid-like molecules	Glycerolipids	Glycosylglycerols
NEG_t71	Rhodioflavonoside	Flavonoids	Flavonols	40.9517	49.2751	38.7861	85.0001	138.618	144.285	43.0043	122.634	2.85168	1.51181	0.0483863	1.03433	up	--	--	--	--	--	--	--	--	--	--	--	--
NEG_t73	Formononetin-8-C-beta-D-apiofuranosyl-(1-_6)-O-beta-D-glucopyranoside	Flavonoids	Glycosides	2531.52	2397.75	2679.06	137.78	142.833	149.914	2536.11	143.509	0.0565862	-4.14341	0.00112975	1.14508	down	--	--	--	--	--	--	--	1147858-78-3	--	--	--	--
NEG_t79	Kudinoside D	Terpenoids	Triterpenoids	1637.01	2018.32	2159.05	790.671	847.615	850.522	1938.13	829.603	0.428043	-1.22417	0.0179662	1.10414	down	--	--	--	--	--	--	--	173792-61-5	--	--	--	--
NEG_t82	Trachelogenin 4'-O-beta-gentiobioside	Lignans	Other	0.000315994	0.0374594	0.00315994	601.315	754.131	966.115	0.0136451	773.854	56712.9	15.7914	0.018174	1.10707	up	--	--	--	--	--	--	--	106647-13-6	--	--	--	--
NEG_t83	ent-14,15-Dinor-13-oxolabda-8(17),11-dien-18-oic acid	Terpenoids	Diterpene	87.6695	106.017	113.269	355.88	351.355	318.211	102.318	341.816	3.34071	1.74015	0.00020576	1.13985	up	--	--	--	--	--	--	--	875585-30-1	--	--	--	--
NEG_t84	Mudanoside B	Organic Acid	Benzoic Acids	1503.41	1748.85	1946.3	7750.52	8215.1	7736.13	1732.85	7900.58	4.55929	2.18881	1.00959e-05	1.14526	up	--	--	--	--	--	--	--	203511-37-9	--	--	--	--
NEG_t85	Erigeside I	Phenylpropanoids	Other	7218.64	7434.09	8355.3	4645.45	5279.1	5463.66	7669.34	5129.4	0.668819	-0.580312	0.00554235	1.08768	down	--	--	--	--	--	--	--	224824-74-2	--	--	--	--
NEG_t86	Otophylloside O	Steroids	Other	694.047	947.589	1122.02	153.773	153.557	283.826	921.219	197.052	0.213904	-2.22496	0.0191066	1.07867	down	--	--	--	--	--	--	--	1326583-08-7	--	--	--	--
NEG_t88	Iridotectoral A	Terpenoids	Triterpenoids	11945	11746.9	10308.1	4752.85	4865.4	4727.53	11333.3	4781.93	0.421935	-1.24491	0.00587448	1.13363	down	--	--	--	--	--	--	--	280575-66-8	--	--	--	--
NEG_t90	8-Methoxypsoralen	Coumarins	Other	2897.11	2800.97	2621.11	20261.6	20177.8	18888.5	2773.06	19776	7.13146	2.8342	0.000476813	1.1461	up	C01864	Biosynthesis of various plant secondary metabolites(ko00999);;Biosynthesis of secondary metabolites(ko01110)	--	--	--	--	HMDB0014693	298-81-7	Organic compounds	Phenylpropanoids and polyketides	Coumarins and derivatives	Furanocoumarins
NEG_t91	Kansuinine B	Terpenoids	Diterpene	1.21527	3.98559	2.81682	1773.82	1630.53	1615.46	2.67256	1673.27	626.093	9.29023	0.000908814	1.14561	up	C09122	--	--	--	--	--	--	57685-46-8	--	--	--	--
NEG_t92	2,5-Dihydroxybenzoic acid O-glucoside	Polyphenols	Phenolic Acids	11999	12108.6	12288.6	32289.7	34699.5	30950.9	12132	32646.7	2.69095	1.42812	0.00271252	1.14122	up	--	--	--	--	--	--	--	23445-11-6	--	--	--	--
NEG_t95	Terreic acid	Ketones, Aldehydes, Acids	Other	185.154	181.79	167.809	284.212	273.47	236.983	178.251	264.888	1.48604	0.571474	0.0166718	1.08266	up	--	--	--	--	--	--	HMDB0258836	121-40-4	Organic compounds	Organic oxygen compounds	Organooxygen compounds	Carbonyl compounds
NEG_t98	Bripiodionene	Alkaloids	Other	955.678	920.003	876.192	1386.86	1353.39	1572.01	917.291	1437.42	1.56703	0.64803	0.0103241	1.10626	up	--	--	--	--	--	--	--	190265-70-4	--	--	--	--
POS_t1	Oleanolic acid-3-O-glucuronide	Terpenoids	Triterpenoids	79873.4	80337.4	75097.1	495702	487606	426756	78436	470021	5.99242	2.58314	0.00293192	1.14067	up	C08964	--	--	--	--	--	HMDB0040851	26020-14-4	Organic compounds	Lipids and lipid-like molecules	Prenol lipids	Terpene glycosides
POS_t10	Epitheaflagallin 3-O-gallate	Flavonoids	Other	2431.62	2579.49	2279.74	7861.78	7597.27	6749.34	2430.28	7402.8	3.04606	1.60695	0.00285503	1.13675	up	--	--	--	--	--	--	HMDB0033288	102067-92-5	Organic compounds	Benzenoids	Benzene and substituted derivatives	Benzoic acids and derivatives
POS_t100	3-Methyl-1-butylamine	Alkaloids	Other	890.616	1056.93	892.868	578.6	548.844	506.114	946.806	544.519	0.575112	-0.798085	0.0103428	1.10129	down	C02640	--	--	--	--	--	HMDB0031659	107-85-7	Organic compounds	Organic nitrogen compounds	Organonitrogen compounds	Amines
POS_t102	1-Hydroxypyrene glucuronide	Sugars And Alcohols	Sugar Acids	307.5	329.08	323.387	2018.95	1907.03	1727.71	319.989	1884.57	5.88947	2.55814	0.00279292	1.14099	up	--	--	--	--	--	--	HMDB0059759	154717-05-2	Organic compounds	Benzenoids	Pyrenes	--
POS_t104	Nomilinic acid	Others	Other	1260.22	1256.1	1128.31	113.946	131.865	124.637	1214.88	123.482	0.101642	-3.29844	0.00137392	1.14405	down	--	--	--	--	--	--	HMDB0035771	35930-20-2	Organic compounds	Organic oxygen compounds	Organooxygen compounds	Carbohydrates and carbohydrate conjugates
POS_t107	1-O-Methyljatamanin D	Terpenoids	Iridoid	1448.23	1478.83	1332.95	3924.17	3625.07	3254.33	1420.01	3601.19	2.53604	1.34258	0.00571457	1.12912	up	--	--	--	--	--	--	--	54656-47-2	--	--	--	--
POS_t108	Diosbulbin J	Terpenoids	Diterpene	2449.36	2379.8	2283.53	3881.93	3493.98	3150.67	2370.9	3508.86	1.47997	0.565568	0.0277738	1.0726	up	--	--	--	--	--	--	--	1187951-06-9	--	--	--	--
POS_t109	Cassiaside	Ketones, Aldehydes, Acids	Chromones	1831.99	1726.54	1623.71	8232.39	7965.56	6944.09	1727.41	7714.01	4.46565	2.15887	0.00360718	1.13776	up	--	--	--	--	--	--	HMDB0033913	123914-49-8	Organic compounds	Organoheterocyclic compounds	Naphthopyrans	Naphthopyranones
POS_t111	Nitensoside B	Coumarins	Other	12.4322	12.0465	20.8405	280.105	261.898	266.253	15.1064	269.419	17.8347	4.15662	3.03078e-05	1.14633	up	--	--	--	--	--	--	--	--	--	--	--	--
POS_t112	7-(Methylthio)heptyl glucosinolate	Others	Glucosinolate	6785.71	7068.67	6224.81	13379.5	12813.7	11424	6693.06	12539.1	1.87344	0.905693	0.00400296	1.12186	up	--	--	--	--	--	--	--	--	--	--	--	--
POS_t115	Maohuoside B	Flavonoids	Other	2949.25	2743.82	2720.13	683.291	593.241	583.894	2804.4	620.142	0.221132	-2.17702	0.000201906	1.14471	down	--	--	--	--	--	--	--	849834-04-4	--	--	--	--
POS_t117	Rehmannioside A	Terpenoids	Iridoid	670.276	643.469	623.72	2832.32	2626.29	2273.53	645.822	2577.38	3.99085	1.9967	0.00676162	1.13158	up	--	--	--	--	--	--	--	81720-05-0	--	--	--	--
POS_t12	Shizukaol D	Terpenoids	Sesquiterpenoid	1189.32	1412.77	1586.21	234.854	257.912	788.248	1396.1	427.005	0.305856	-1.70908	0.0154668	1.04982	down	--	--	--	--	--	--	--	142279-42-3	--	--	--	--
POS_t123	Croalbidine	Alkaloids	Other	663.362	674.323	575.957	991.738	965.286	871.043	637.881	942.689	1.47785	0.563495	0.00345322	1.09463	up	--	--	--	--	--	--	--	41714-30-1	--	--	--	--
POS_t126	Goniodiol	Alkaloids	Other	389.079	350.076	365.717	81.9561	80.5789	72.3201	368.291	78.285	0.212563	-2.23404	0.000805311	1.14399	down	--	--	--	--	--	--	--	96422-52-5	--	--	--	--
POS_t127	Quercetin-3-O-gentiotetroside	Flavonoids	Flavonols	178.816	145.086	192.602	726.168	734.795	621.153	172.168	694.039	4.03117	2.0112	0.00188209	1.13502	up	--	--	--	--	--	--	--	--	--	--	--	--
POS_t129	Phellodendroside	Flavonoids	Flavanonols	1065.13	1068.63	973.013	1620.29	1339.17	1325.18	1035.59	1428.21	1.37913	0.463756	0.0440558	1.02028	up	--	--	--	--	--	--	--	40451-69-2	--	--	--	--
POS_t14	2,5-dimethyl-7-hydroxy-chromone	Others	Other	2026.8	1944.6	1855.12	5467.71	5378.97	4652.1	1942.17	5166.26	2.66004	1.41145	0.00502861	1.13276	up	--	--	--	--	--	--	HMDB0040326	38412-47-4	Organic compounds	Organoheterocyclic compounds	Benzopyrans	1-benzopyrans
POS_t15	9-Deacetyl-9-benzoyl-10-debenzoyltaxchinin A	Terpenoids	Diterpene	9962.62	10061.6	9356.38	2306.09	2310.65	2001.48	9793.53	2206.07	0.225258	-2.15035	0.000113338	1.14534	down	--	--	--	--	--	--	--	172486-22-5	--	--	--	--
POS_t18	Norcotinine	Others	Other	13576.3	13691.6	12116.6	1102.38	1061.61	939.463	13128.2	1034.48	0.0787989	-3.66568	0.00161026	1.14365	down	--	--	--	--	--	--	HMDB0001297	17114-40-8	Organic compounds	Organoheterocyclic compounds	Pyridines and derivatives	--
POS_t19	N-Ribosylhistidine	Amino acids	Other	143.759	171.603	146.867	981.413	926.918	843.321	154.076	917.217	5.95301	2.57362	0.00187845	1.14112	up	--	--	--	--	--	--	HMDB0002089	98379-91-0	Organic compounds	Organic acids and derivatives	Carboxylic acids and derivatives	Amino acids, peptides, and analogues
POS_t20	Aspartylglycosamine	Amino acids	Other	1790.02	1610.69	1591.49	1306.98	1229.02	1148.43	1664.07	1228.15	0.738039	-0.438231	0.00661169	1.08056	down	--	--	--	--	--	--	HMDB0000489	2776-93-4	Organic compounds	Organic oxygen compounds	Organooxygen compounds	Carbohydrates and carbohydrate conjugates
POS_t23	6alpha-Hydroxynidorellol	Terpenoids	Diterpene	8335.3	6045.1	6518.94	3255.49	3206.65	2873.07	6966.45	3111.74	0.446675	-1.1627	0.0282914	1.07735	down	--	--	--	--	--	--	--	70387-38-1	--	--	--	--
POS_t25	Kaempferol 3-O-beta-glucopyranoside-7-O-alpha-rhamnopyranoside	Flavonoids	Flavonols	49247.2	56546.1	52711.1	810.078	870.951	715.582	52834.8	798.871	0.0151202	-6.04738	0.00163001	1.14393	down	--	--	--	--	--	--	HMDB0304608	2392-95-2	Organic compounds	Phenylpropanoids and polyketides	Flavonoids	Flavonoid glycosides
POS_t26	Daidzein 7-O-glucuronide	Flavonoids	Other	326.886	334.598	250.716	1720.08	1593.99	1431.76	304.067	1581.94	5.20261	2.37924	0.00209058	1.13707	up	--	--	--	--	--	--	HMDB0041718	38482-80-3	Organic compounds	Phenylpropanoids and polyketides	Isoflavonoids	Isoflavonoid O-glycosides
POS_t27	Cyclohexanecarboxylic acid, 3-[[3-(3,4-dihydroxyphenyl)-1-oxo-2-propen-1-yl]oxy]-1,4-dihydroxy-5-[[3-(4-hydroxyphenyl)-1-oxo-2-propen-1-yl]oxy]-, (1R,3R,4S,5R)-	Phenylpropanoids	Phenylpropanols	311.791	330.55	301.678	129.987	140.523	132.559	314.673	134.356	0.426972	-1.22779	0.00071737	1.14195	down	--	--	--	--	--	--	--	921765-60-8	--	--	--	--
POS_t28	N-Lauryldiethanolamine	Lipid	Free Fatty Acids	577900	563670	559125	1.65476e+06	1.60301e+06	1.48006e+06	566899	1.57928e+06	2.78582	1.4781	0.00236455	1.14168	up	--	--	--	--	--	--	--	1541-67-9	--	--	--	--
POS_t3	4''-Hydroxyisojasminin	Terpenoids	Iridoid	6351.65	6563.21	6120.47	112846	111178	97140.8	6345.11	107055	16.872	4.07656	0.00242317	1.14215	up	--	--	--	--	--	--	--	135378-09-5	--	--	--	--
POS_t31	Crocin 2	Terpenoids	Tetraterpenoid	17088.1	17557.7	15749.8	3770.8	3558.03	2977.86	16798.5	3435.56	0.204516	-2.28971	0.000340737	1.14322	down	C17513	Biosynthesis of various plant secondary metabolites(ko00999);;Metabolic pathways(ko01100);;Biosynthesis of secondary metabolites(ko01110)	--	--	--	--	HMDB0002376	55750-84-0	Organic compounds	Lipids and lipid-like molecules	Prenol lipids	Diterpenoids
POS_t32	Methyl protogracillin	Steroids	Glycosides	7837.82	7883.2	7231.26	17458.8	17406.3	15423.9	7650.76	16763	2.19102	1.13161	0.00284455	1.13437	up	--	--	LMST01070014	Sterol Lipids [ST]	Sterols [ST01]	Furostanols and derivatives [ST0107]	--	54522-53-1	--	--	--	--
POS_t34	Lactodifucotetraose	Lipid	Fatty Acyls	24572.6	25186.8	22887.8	16220.5	16066.4	14128	24215.7	15471.6	0.638908	-0.646321	0.000814211	1.12082	down	--	--	--	--	--	--	HMDB0006587	20768-11-0	Organic compounds	Lipids and lipid-like molecules	Fatty Acyls	Fatty acyl glycosides
POS_t35	thesiuside	Others	Other	995.05	919.224	916.237	371.168	322.583	279.76	943.504	324.504	0.343935	-1.53979	7.43588e-05	1.13965	down	--	--	--	--	--	--	--	116988-19-3	--	--	--	--
POS_t36	lanceotoxin B	Others	Other	18128.2	17772.4	16471.7	7690.24	7591.51	6551.88	17457.4	7277.88	0.416893	-1.26225	0.000151987	1.13923	down	C08873	--	--	--	--	--	--	93802-98-3	--	--	--	--
POS_t37	Perisesaccharide B	Others	Other	1036.31	1010.07	909.053	1884.41	2188	1652.86	985.146	1908.42	1.9372	0.95397	0.0217005	1.08477	up	--	--	--	--	--	--	--	1095261-93-0	--	--	--	--
POS_t38	Quercetin-3-O-glucose-6''-acetate	Flavonoids	Glycosides	1363.52	1308.8	1236.69	1874.85	1792.58	1558.61	1303	1742.01	1.33692	0.418914	0.0306596	1.04161	up	--	--	--	--	--	--	--	54542-51-7	--	--	--	--
POS_t4	Prosapogenin CP4	Terpenoids	Triterpenoids	69078.9	71516.7	65760.1	536363	516524	460558	68785.2	504482	7.33415	2.87463	0.0025854	1.14151	up	--	--	--	--	--	--	--	75799-18-7	--	--	--	--
POS_t40	Mirificin-4'-O-glucoside	Flavonoids	Glycosides	84.3209	143.295	179.329	438.54	360.273	366.131	135.648	388.315	2.86266	1.51736	0.00259133	1.10041	up	--	--	--	--	--	--	--	168035-01-6	--	--	--	--
POS_t48	10Z-Nonadecenoic acid	Lipid	Fatty Acyls	1548.28	1657.16	2027.67	526.965	619.135	924.107	1744.37	690.069	0.395598	-1.33789	0.00553207	1.08088	down	--	--	LMFA01030362	Fatty Acyls [FA]	Fatty Acids and Conjugates [FA01]	Unsaturated fatty acids [FA0103]	HMDB0013622	73033-09-7	Organic compounds	Lipids and lipid-like molecules	Fatty Acyls	Fatty acids and conjugates
POS_t5	3-Indoleacrylic acid	Alkaloids	Indole Alkaloids	17814.2	18852.2	16900.7	37231.6	34757.2	31912	17855.7	34633.6	1.93964	0.955786	0.00400001	1.12648	up	C21283	--	--	--	--	--	HMDB0000734	1204-06-4	Organic compounds	Organoheterocyclic compounds	Indoles and derivatives	Indoles
POS_t50	3-O-Sulfogalactosylceramide (d18:1/24:0)	Polyphenols	Phenols	19078.4	23401	27660.6	2581.23	3665.16	6093.19	23380	4113.2	0.175928	-2.50694	0.00802913	1.10553	down	--	--	--	--	--	--	HMDB0000024	151122-71-3	Organic compounds	Benzenoids	Phenols	Methoxyphenols
POS_t52	Eicosanyl caffeate	Organic Acid	Carboxylic Acids	241.239	300.258	353.872	1002.27	1087.02	1719.85	298.456	1269.72	4.25428	2.08892	0.0476985	1.03822	up	--	--	--	--	--	--	--	28593-90-0	--	--	--	--
POS_t55	Aphagranin A	Terpenoids	Triterpenoids	4123	6554.3	7865	853.23	884.31	1131.1	6180.77	956.213	0.154708	-2.69238	0.0405437	1.05775	down	--	--	--	--	--	--	--	1318173-53-3	--	--	--	--
POS_t6	Fraxetin-8-O-glucoside (Fraxin)	Coumarins	Other	92747.7	90115.9	83993	127155	129193	111372	88952.2	122573	1.37797	0.462544	0.0145199	1.07691	up	C09266	--	--	--	--	--	--	524-30-1	--	--	--	--
POS_t62	5-Aza-2'-deoxycytidine	Alkaloids	Other	3371.77	3644.52	3712.63	105.899	112.883	163.922	3576.31	127.568	0.0356704	-4.80913	0.000663611	1.14555	down	--	--	--	--	--	--	HMDB0015391	2353-33-5	Organic compounds	Organoheterocyclic compounds	Triazines	Triazinones
POS_t64	Choline	Others	Choline	931.618	1326.9	1546.36	6874.04	7668.57	9323.48	1268.29	7955.36	6.2725	2.64904	0.00831928	1.12031	up	C00114	Glycine, serine and threonine metabolism(ko00260);;Glycerophospholipid metabolism(ko00564);;Metabolic pathways(ko01100);;ABC transporters(ko02010)	--	--	--	--	HMDB0000097	62-49-7	Organic compounds	Organic nitrogen compounds	Organonitrogen compounds	Quaternary ammonium salts
POS_t71	Euphroside	Terpenoids	Iridoid	10080.5	10092.2	9222.15	32927.7	31375.1	28024.9	9798.26	30775.9	3.14096	1.6512	0.00358426	1.13654	up	--	--	--	--	--	--	--	76994-07-5	--	--	--	--
POS_t72	4'-Hydroxypiptocarphin A	Terpenoids	Sesquiterpenoid	6328.27	6374.98	5650.8	29648.9	28015.8	25052.5	6118.02	27572.4	4.50675	2.17209	0.0031277	1.13854	up	--	--	--	--	--	--	--	103994-39-4	--	--	--	--
POS_t78	Benzene	Others	Other	828.009	848.212	795.567	137.424	130.666	121.266	823.929	129.785	0.15752	-2.66639	0.000171743	1.14647	down	C01407	Metabolic pathways(ko01100)	--	--	--	--	HMDB0001505	71-43-2	Organic compounds	Benzenoids	Benzene and substituted derivatives	--
POS_t8	Laurycolactone B	Terpenoids	Diterpene	46050.1	46969.9	42493.9	215142	203076	185402	45171.3	201206	4.4543	2.1552	0.00250438	1.14058	up	--	--	--	--	--	--	--	85643-77-2	--	--	--	--
POS_t84	5'-Deoxy-5'-(methylthio)adenosine	Nucleosides	Other	932.219	989.533	931.658	7743.25	7082.14	6617.02	951.137	7147.47	7.51466	2.90971	0.00269228	1.14135	up	C00170	Cysteine and methionine metabolism(ko00270);;Zeatin biosynthesis(ko00908);;Metabolic pathways(ko01100)	--	--	--	--	HMDB0001173	2457-80-9	Organic compounds	Nucleosides, nucleotides, and analogues	5'-deoxyribonucleosides	5'-deoxy-5'-thionucleosides
POS_t85	Quercetin 3-O-sophorotrioside	Flavonoids	Flavonols	85.6739	104.259	75.8224	12.1368	23.9122	3.30593	88.5851	13.1183	0.148087	-2.75548	0.00264581	1.10741	down	--	--	--	--	--	--	--	38681-85-5	--	--	--	--
POS_t89	1-Methylpiperidine-2-carboxylic acid	Organic Acid	Other	144.453	152.799	134.739	262.175	267.519	240.291	143.997	256.661	1.78241	0.833827	0.000825331	1.1307	up	--	--	--	--	--	--	--	7730-87-2	--	--	--	--
POS_t93	Complanatoside A	Flavonoids	Other	28.5477	37.7038	29.284	56.6853	47.3734	60.2224	31.8452	54.7604	1.71958	0.782058	0.0105491	1.05756	up	--	--	--	--	--	--	--	146501-37-3	--	--	--	--
POS_t97	Cis-Zeatin-7-N-glucoside	Alkaloids	Other	23.9244	24.2516	21.3448	3.03265	3.55808	1.23938	23.1736	2.61004	0.11263	-3.15034	9.44275e-05	1.14048	down	C16443	Zeatin biosynthesis(ko00908);;Biosynthesis of secondary metabolites(ko01110)	--	--	--	--	HMDB0012201	38165-56-9	Organic compounds	Organic oxygen compounds	Organooxygen compounds	Carbohydrates and carbohydrate conjugates
POS_t98	Toluene	Others	Other	397.124	395.092	361.897	130.435	105.511	79.5706	384.704	105.172	0.273385	-1.871	0.00016703	1.13766	down	C01455	Metabolic pathways(ko01100)	--	--	--	--	HMDB0034168	108-88-3	Organic compounds	Benzenoids	Benzene and substituted derivatives	Toluenes

## Sheet: flower vs root
ID	name	Class I	Class II	A3	A2	A1	B2	B1	B3	A_Mean	B_Mean	Fold_change	log2FC	Pvalue	VIP	regulated	KEGG_annotation	KEGG_pathway_annotation	LM_ID(lipidmaps)	CATEGORY(lipidmaps)	MAIN_CLASS(lipidmaps)	SUB_CLASS	HMDB_ID	CAS	kingdom(HMDB)	super_class(HMDB)	HMDB_taxonomy	sub_class(HMDB)
NEG_q1	1,10-Decanediol	Sugars and alcohols	Fatty Alcohol	828196	874135	794326	0.000315994	0.000315994	0.000315994	832219	0.000315994	3.79701e-10	-31.2944	0.000771326	1.12502	down	--	--	--	--	--	--	--	112-47-0	--	--	--	--
NEG_q5	1,3-Propanediol	Sugars and alcohols	Polyol	1566.31	3989.24	741.207	12476.5	7896.6	12533.3	2098.92	10968.8	5.22592	2.38569	0.0123791	1.04265	up	C02457	Glycerolipid metabolism(ko00561)	--	--	--	--	--	504-63-2	--	--	--	--
NEG_q6	13(S)-Hydroxyoctadeca-9(Z),11(E)-Dienoic Acid (13-Hode)	Lipid	Fatty Acyls	3.81031e+06	3.68257e+06	3.49454e+06	2.38208e+06	2.13857e+06	2.26285e+06	3.66247e+06	2.26117e+06	0.617389	-0.695749	0.000383131	1.11169	down	--	--	--	--	--	--	--	18104-45-5	--	--	--	--
NEG_q7	1,4-Anthraquinone	Quinones	Anthraquinones	216208	243011	271461	541489	418194	550836	243560	503506	2.06728	1.04773	0.0164825	1.06315	up	--	--	--	--	--	--	--	635-12-1	--	--	--	--
NEG_q8	1D-Myo-Inositol 1,4-Bisphosphate	Sugars and alcohols	Other	5234.14	9582.89	7467.45	12084.5	13231.4	14830.5	7428.16	13382.1	1.80154	0.84923	0.0222308	1.00812	up	C01220	Inositol phosphate metabolism(ko00562);;Metabolic pathways(ko01100);;Phosphatidylinositol signaling system(ko04070)	--	--	--	--	--	74465-19-3	--	--	--	--
NEG_q9	1H-Indole-5-Carboxylic Acid	Organic acid	Other	346959	250840	295996	71883.9	72492.4	0.000315994	297932	48125.4	0.161532	-2.63011	0.00262708	1.08102	down	--	--	--	--	--	--	--	1670-81-1	--	--	--	--
NEG_q10	1-Monomyristin	Lipid	Fatty Acyls	6.70741e+06	7.66159e+06	7.55359e+06	1.20204e+08	1.18363e+08	1.25787e+08	7.30753e+06	1.21452e+08	16.6201	4.05485	0.00030669	1.12591	up	--	--	--	--	--	--	HMDB0304951	589-68-4	Organic compounds	Lipids and lipid-like molecules	Glycerolipids	Monoradylglycerols
NEG_q11	1-Phenylethanol	Sugars and alcohols	Other	462659	523150	511135	154939	179532	160556	498981	165009	0.330692	-1.59644	0.000952611	1.11885	down	C07112	--	--	--	--	--	HMDB0032619	98-85-1	Organic compounds	Benzenoids	Benzene and substituted derivatives	--
NEG_q14	2',3,5,7-Tetrahydroxyflavone	Flavonoids	Chalcones	128218	260550	334796	2.47024e+07	2.31471e+07	2.45898e+07	241188	2.41464e+07	100.115	6.64551	0.00036929	1.1258	up	--	--	--	--	--	--	--	480-15-9	--	--	--	--
NEG_q16	2,3-Dihydroxy-3-Methylbutanoic Acid	Organic acid	Carboxylic Acids	89797.7	89302.4	81241.3	616141	654838	661938	86780.5	644306	7.42455	2.8923	0.000430316	1.12527	up	C04039	--	--	--	--	--	--	1756-18-9	--	--	--	--
NEG_q18	2,4-Dihydroxybenzoic Acid	Polyphenols	Other	4.47565e+06	4.57567e+06	4.64348e+06	3.71936e+06	3.45582e+06	3.84819e+06	4.56493e+06	3.67446e+06	0.804931	-0.313063	0.00813894	1.0847	down	--	--	--	--	--	--	HMDB0029666	89-86-1	Organic compounds	Benzenoids	Benzene and substituted derivatives	Benzoic acids and derivatives
NEG_q19	2,4-Dihydroxyphenylacetic Acid	Organic acid	Carboxylic Acids	298685	310913	254952	3.92706e+06	3.59208e+06	3.88987e+06	288183	3.803e+06	13.1965	3.72208	0.00069749	1.12471	up	--	--	--	--	--	--	--	614-82-4	--	--	--	--
NEG_q20	2,5-Dihydroxybenzaldehyde	Ketones, Aldehydes, Acids	Other	180890	179744	162553	355508	336110	312711	174396	334777	1.91964	0.940833	0.00164454	1.11076	up	C05585	Tyrosine metabolism(ko00350);;Metabolic pathways(ko01100)	--	--	--	--	HMDB0004062	1194-98-5	Organic compounds	Organic oxygen compounds	Organooxygen compounds	Carbonyl compounds
NEG_q21	2,5-Dihydroxybenzoic Acid	Organic acid	Carboxylic Acids	4.1343e+06	4.09288e+06	4.22567e+06	2.83766e+06	2.71999e+06	2.79087e+06	4.15095e+06	2.78284e+06	0.67041	-0.576883	1.46065e-05	1.12359	down	C00628	Tyrosine metabolism(ko00350);;Metabolic pathways(ko01100)	--	--	--	--	HMDB0000152	490-79-9	Organic compounds	Benzenoids	Benzene and substituted derivatives	Benzoic acids and derivatives
NEG_q22	2,6-Dihydroxybenzoic Acid	Polyphenols	Other	5.7751e+06	5.64015e+06	5.68439e+06	4.39435e+06	4.13033e+06	4.5588e+06	5.69988e+06	4.36116e+06	0.765132	-0.386219	0.0049112	1.10586	down	C21298	--	--	--	--	--	HMDB0013676	303-07-1	Organic compounds	Benzenoids	Benzene and substituted derivatives	Benzoic acids and derivatives
NEG_q24	2-Amino-3-Carboxy-1,4-Naphthoquinone	Quinones	Naphthoquinones	332002	301739	296770	143934	145077	169265	310170	152759	0.492499	-1.02181	0.00050093	1.10996	down	--	--	--	--	--	--	--	173043-38-4	--	--	--	--
NEG_q25	2-C-Methyl-D-Erythrono-1,4-Lactone	Others	Other	1.71529e+06	1.7312e+06	1.73267e+06	2.92083e+06	2.7793e+06	2.85793e+06	1.72639e+06	2.85269e+06	1.6524	0.724566	0.00110474	1.12379	up	--	--	--	--	--	--	HMDB0029884	18465-71-9	Organic compounds	Organoheterocyclic compounds	Lactones	Gamma butyrolactones
NEG_q26	2'-Deoxyguanosine	Nucleotides	Deoxyribonucleosides	82515.6	84715.4	74962.3	37489.8	30926.4	31863.7	80731.1	33426.6	0.414049	-1.27213	0.000378346	1.11388	down	C00330	Purine metabolism(ko00230);;Metabolic pathways(ko01100);;Nucleotide metabolism(ko01232);;ABC transporters(ko02010)	--	--	--	--	HMDB0000085	961-07-9	Organic compounds	Nucleosides, nucleotides, and analogues	Purine nucleosides	Purine 2'-deoxyribonucleosides
NEG_q28	2-Furoic Acid	Organic acid	Carboxylic Acids	0.000315994	0.000315994	0.000315994	42185.8	27532.8	44037.1	0.000315994	37918.6	1.19998e+08	26.8384	0.0184311	1.08637	up	C01546	Metabolic pathways(ko01100)	--	--	--	--	HMDB0000617	88-14-2	Organic compounds	Organoheterocyclic compounds	Furans	Furoic acid and derivatives
NEG_q30	2-Hydroxy-3-Methoxybenzoic Acid Glucose Ester	Sugars and alcohols	Glycosides	0.000315994	0.000315994	0.000315994	830043	815150	811457	0.000315994	818884	2.59145e+09	31.2711	4.81217e-05	1.12669	up	--	--	--	--	--	--	--	172377-87-6	--	--	--	--
NEG_q31	2'-Hydroxygenistein	Flavonoids	Isoflavones	720137	1.23802e+06	1.60121e+06	1.38849e+08	1.30016e+08	1.38268e+08	1.18646e+06	1.35711e+08	114.383	6.83773	0.00040876	1.12578	up	C12134	Isoflavonoid biosynthesis(ko00943)	LMPK12050327	Polyketides [PK]	Flavonoids [PK12]	Isoflavonoids [PK1205]	HMDB0034014	1156-78-1	Organic compounds	Phenylpropanoids and polyketides	Isoflavonoids	Isoflav-2-enes
NEG_q32	2-Hydroxyisobutyric Acid	Organic acid	Carboxylic Acids	0.000315994	0.000315994	0.000315994	51883.5	47576.3	45366.2	0.000315994	48275.3	1.52773e+08	27.1868	0.00156755	1.1233	up	--	--	LMFA01050417	Fatty Acyls [FA]	Fatty Acids and Conjugates [FA01]	Hydroxy fatty acids [FA0105]	HMDB0000729	594-61-6	Organic compounds	Organic acids and derivatives	Hydroxy acids and derivatives	Alpha hydroxy acids and derivatives
NEG_q33	2-Hydroxypalmitic Acid	Lipid	Fatty Acids	1.9061e+07	1.90946e+07	1.82269e+07	1.27625e+07	1.20581e+07	1.21385e+07	1.87942e+07	1.23197e+07	0.655506	-0.609319	8.38811e-05	1.11978	down	--	--	LMFA01050047	Fatty Acyls [FA]	Fatty Acids and Conjugates [FA01]	Hydroxy fatty acids [FA0105]	HMDB0031057	764-67-0	Organic compounds	Lipids and lipid-like molecules	Fatty Acyls	Fatty acids and conjugates
NEG_q34	2-Methylcitric Acid	Organic acid	Carboxylic Acids	23792.8	30695	28461.4	108248	100348	113311	27649.7	107303	3.88079	1.95635	0.000293928	1.12033	up	--	--	--	--	--	--	HMDB0000379	6061-96-7	Organic compounds	Organic acids and derivatives	Carboxylic acids and derivatives	Tricarboxylic acids and derivatives
NEG_q35	2-Methylsuccinic Acid	Lipid	Fatty Acyls	1.48887e+06	1.53329e+06	1.58568e+06	2.60385e+06	2.50741e+06	2.56388e+06	1.53595e+06	2.55838e+06	1.66567	0.736104	1.33203e-05	1.12342	up	--	--	LMFA01170119	Fatty Acyls [FA]	Fatty Acids and Conjugates [FA01]	Dicarboxylic acids [FA0117]	HMDB0001844	498-21-5	Organic compounds	Lipids and lipid-like molecules	Fatty Acyls	Fatty acids and conjugates
NEG_q36	2-Tert-Butyl-1,4-Benzoquinone	Quinones	Benzene Quinones	432959	518185	477109	237606	229688	238399	476084	235231	0.494095	-1.01714	0.00957585	1.10364	down	--	--	--	--	--	--	--	3602-55-9	--	--	--	--
NEG_q37	3,4,5-Trimethoxycinnamic Acid	Phenylpropanoids	Simple Phenylpropanols	0.000315994	0.000315994	0.000315994	66967.7	57013.3	74410.6	0.000315994	66130.5	2.09278e+08	27.6408	0.00575731	1.11392	up	--	--	--	--	--	--	HMDB0002511	90-50-6	Organic compounds	Phenylpropanoids and polyketides	Cinnamic acids and derivatives	Hydroxycinnamic acids and derivatives
NEG_q38	3,4,5-Trimethoxy-Trans-Cinnamic Acid	Organic acid	Carboxylic Acids	0.000315994	0.000315994	0.000315994	94852.2	91187.5	71492.2	0.000315994	85844	2.71663e+08	28.0172	0.00706401	1.11109	up	--	--	--	--	--	--	--	20329-98-0	--	--	--	--
NEG_q42	3,5-Dihydroxybenzoic Acid	Organic acid	Carboxylic Acids	1.49741e+07	1.47173e+07	1.43318e+07	7.09326e+06	6.77073e+06	6.92711e+06	1.46744e+07	6.93036e+06	0.472276	-1.0823	5.09289e-05	1.12513	down	--	--	--	--	--	--	HMDB0013677	1999-10-05	Organic compounds	Benzenoids	Benzene and substituted derivatives	Benzoic acids and derivatives
NEG_q43	3-Butylidenephthalide	Organic acid	Aromatic Organic Acids	9.38808e+06	9.11006e+06	8.65755e+06	1.27834e+06	1.51427e+06	2.21876e+06	9.0519e+06	1.67046e+06	0.184542	-2.43798	5.45646e-05	1.12165	down	C16924	--	--	--	--	--	HMDB0032061	551-08-6	Organic compounds	Organoheterocyclic compounds	Isocoumarans	Isobenzofuranones
NEG_q44	3-(Carboxymethylamino)Propanoic Acid	Amino acids	Alpha Amino Acids	6.02839e+06	5.92216e+06	5.99561e+06	9.73543e+06	9.96971e+06	1.01035e+07	5.98205e+06	9.93622e+06	1.66101	0.732057	0.000304645	1.12497	up	--	--	--	--	--	--	HMDB0033550	505-72-6	Organic compounds	Organic acids and derivatives	Carboxylic acids and derivatives	Amino acids, peptides, and analogues
NEG_q46	3-Hydroxyisobutyric Acid	Organic acid	Carboxylic Acids	56063	53898.9	52826.4	177964	165048	187508	54262.8	176840	3.25895	1.70441	0.00236243	1.12036	up	C01188	--	--	--	--	--	HMDB0000023	2068-83-9	Organic compounds	Organic acids and derivatives	Hydroxy acids and derivatives	Beta hydroxy acids and derivatives
NEG_q48	3-Methylsalicylic Acid	Organic acid	Carboxylic Acids	0.000315994	0.000315994	0.000315994	962636	841055	893824	0.000315994	899172	2.84553e+09	31.4061	0.0015289	1.12338	up	--	--	--	--	--	--	HMDB0002390	83-40-9	Organic compounds	Benzenoids	Benzene and substituted derivatives	Benzoic acids and derivatives
NEG_q49	3-O-Feruloylquinic Acid	Phenylpropanoids	Other	0.000315994	0.000315994	0.000315994	2.55659e+07	2.5146e+07	2.46152e+07	0.000315994	2.51091e+07	7.94606e+10	36.2095	0.000119984	1.12653	up	C02572	--	--	--	--	--	HMDB0030669	1899-29-2	Organic compounds	Organic oxygen compounds	Organooxygen compounds	Alcohols and polyols
NEG_q51	3''-Oxogentamicin A2	Sugars and alcohols	Polyol	46547.5	30678.9	40567	325938	290759	364650	39264.5	327116	8.33109	3.05851	0.00398924	1.11402	up	C21265	Neomycin, kanamycin and gentamicin biosynthesis(ko00524);;Biosynthesis of secondary metabolites(ko01110)	--	--	--	--	--	--	--	--	--	--
NEG_q56	4-Hydroxy-3-Methoxymandelic Acid	Organic acid	Carboxylic Acids	20982.2	20328.7	21502.5	3.20795e+06	2.97529e+06	3.40142e+06	20937.8	3.19489e+06	152.59	7.25351	0.00150281	1.12341	up	--	--	--	--	--	--	HMDB0000291	1955-10-07	Organic compounds	Benzenoids	Phenols	Methoxyphenols
NEG_q57	4-Hydroxyacetophenone	Polyphenols	Monophenols	202482	216835	189342	861646	799505	890530	202886	850560	4.1923	2.06774	0.000800016	1.12262	up	C10700	Metabolic pathways(ko01100)	--	--	--	--	--	99-93-4	--	--	--	--
NEG_q58	4-Hydroxybenzoic Acid	Polyphenols	Monophenols	7.32922e+06	7.03648e+06	6.25624e+06	2.0443e+07	2.15732e+07	2.02983e+07	6.87398e+06	2.07715e+07	3.02175	1.59539	1.72655e-05	1.12375	up	C00156	Ubiquinone and other terpenoid-quinone biosynthesis(ko00130);;Folate biosynthesis(ko00790);;Metabolic pathways(ko01100);;Biosynthesis of secondary metabolites(ko01110);;Biosynthesis of cofactors(ko01240)	--	--	--	--	HMDB0000500	99-96-7	Organic compounds	Benzenoids	Benzene and substituted derivatives	Benzoic acids and derivatives
NEG_q59	4-Hydroxyisoleucine	Amino acids	Other	6.59897e+06	4.7987e+06	4.63749e+06	1.10049e+07	1.0982e+07	1.09428e+07	5.34505e+06	1.09766e+07	2.05359	1.03815	0.0121814	1.09973	up	--	--	--	--	--	--	--	781658-23-9	--	--	--	--
NEG_q60	4-Methoxy-4-Oxobutanoic Acid	Organic acid	Carboxylic Acids	48751.4	51668.5	46149	68110.3	65394.9	82220.3	48856.3	71908.5	1.47184	0.557617	0.0380557	1.01855	up	--	--	--	--	--	--	--	3878-55-5	--	--	--	--
NEG_q62	4-Pyridoxic Acid	Ketones, Aldehydes, Acids	Other	115913	115418	93469	166487	166091	176566	108267	169715	1.56756	0.648523	0.00598141	1.08923	up	C00847	Vitamin B6 metabolism(ko00750);;Metabolic pathways(ko01100)	--	--	--	--	HMDB0000017	82-82-6	Organic compounds	Organoheterocyclic compounds	Pyridines and derivatives	Pyridinecarboxylic acids and derivatives
NEG_q63	5,7-Dihydroxy-4-Methylcoumarin	Coumarins	Other	243612	290143	261799	144452	79320.9	90052.8	265184	104609	0.394475	-1.34199	0.00429213	1.0784	down	--	--	--	--	--	--	--	2107-76-8	--	--	--	--
NEG_q64	5-Feruloylquinic Acid	Phenylpropanoids	Other	0.000315994	0.000315994	0.000315994	1.48272e+07	1.54511e+07	1.59632e+07	0.000315994	1.54138e+07	4.87788e+10	35.5055	0.000453758	1.12576	up	--	--	--	--	--	--	HMDB0240478	40242-06-6	Organic compounds	Organic oxygen compounds	Organooxygen compounds	Carbohydrates and carbohydrate conjugates
NEG_q65	5-Methoxy-7-Hydroxycoumarin	Coumarins	Hydroxycoumarins	5.59871e+07	5.73202e+07	5.5963e+07	1.13945e+07	1.13132e+07	1.10373e+07	5.64234e+07	1.12483e+07	0.199356	-2.32658	4.22808e-05	1.12655	down	--	--	--	--	--	--	--	3067-10-05	--	--	--	--
NEG_q66	5-Phenylvaleric Acid	Organic acid	Carboxylic Acids	36329.9	35333.7	40873.8	57779.4	58039.9	56905.6	37512.5	57574.9	1.53482	0.618069	0.00557446	1.11011	up	--	--	--	--	--	--	HMDB0002043	2270-20-4	Organic compounds	Lipids and lipid-like molecules	Fatty Acyls	Fatty acids and conjugates
NEG_q67	6-Hydroxyluteolin 7-Glucoside	Flavonoids	Glycosides	0.000315994	0.000315994	0.000315994	7.7503e+06	6.23699e+06	7.81889e+06	0.000315994	7.26872e+06	2.30027e+10	34.4211	0.00500647	1.1156	up	C17763	--	LMPK12111184	Polyketides [PK]	Flavonoids [PK12]	Flavones and Flavonols [PK1211]	HMDB0302732	54300-65-1	Organic compounds	Phenylpropanoids and polyketides	Flavonoids	Flavonoid glycosides
NEG_q69	6'-O-Beta-D-Glucosylgentiopicroside	Terpenoids	Iridoids	5629.86	11952.8	0.000315994	19022.8	26631.1	21996.8	5860.88	22550.2	3.84758	1.94395	0.0209526	1.01153	up	--	--	--	--	--	--	--	115713-06-9	--	--	--	--
NEG_q70	8-Azaguanine	Others	Other	98453.3	90763.2	84629.4	660439	605019	676426	91281.9	647295	7.09116	2.82602	0.00110189	1.12329	up	--	--	--	--	--	--	HMDB0247422	134-58-7	Organic compounds	Organoheterocyclic compounds	Triazolopyrimidines	--
NEG_q72	9(S)-Hpotre	Lipid	Fatty Acids	1.39259e+07	1.3956e+07	1.32426e+07	3.85136e+06	4.09732e+06	4.55934e+06	1.37082e+07	4.16934e+06	0.304149	-1.71715	7.70381e-06	1.12437	down	C16321	alpha-Linolenic acid metabolism(ko00592);;Biosynthesis of secondary metabolites(ko01110)	--	--	--	--	--	111004-08-1	--	--	--	--
NEG_q73	Abscisic Acid	Organic acid	Carboxylic Acids	520090	370899	444021	1.10023e+06	1.33769e+06	1.31495e+06	445004	1.25096e+06	2.81112	1.49115	0.00211748	1.1013	up	C06082	Carotenoid biosynthesis(ko00906);;Metabolic pathways(ko01100);;Biosynthesis of secondary metabolites(ko01110);;Plant hormone signal transduction(ko04075)	--	--	--	--	HMDB0035140	21293-29-8	Organic compounds	Lipids and lipid-like molecules	Prenol lipids	Sesquiterpenoids
NEG_q74	Ac-Ala-Oh	Amino acids	Other	119751	111389	104384	359862	344895	384738	111841	363165	3.24715	1.69917	0.000664664	1.12132	up	--	--	--	--	--	--	HMDB0000766	97-69-8	Organic compounds	Organic acids and derivatives	Carboxylic acids and derivatives	Amino acids, peptides, and analogues
NEG_q75	Acetylpyrazine	Ketones, Aldehydes, Acids	Aromatic Ketone	701105	621844	649013	1.19873e+06	1.17456e+06	1.19301e+06	657321	1.18877e+06	1.8085	0.854796	0.000831736	1.12207	up	--	--	--	--	--	--	HMDB0031861	22047-25-2	Organic compounds	Organic oxygen compounds	Organooxygen compounds	Carbonyl compounds
NEG_q76	Acetylvaline	Amino acids	Other	0.000315994	0.000315994	0.000315994	567144	505048	567682	0.000315994	546625	1.72986e+09	30.688	0.00144327	1.12355	up	--	--	--	--	--	--	HMDB0011757	96-81-1	Organic compounds	Organic acids and derivatives	Carboxylic acids and derivatives	Amino acids, peptides, and analogues
NEG_q77	Aconitic Acid	Organic acid	Carboxylic Acids	2.78974e+06	2.78441e+06	2.53152e+06	1.18929e+07	1.13889e+07	1.23974e+07	2.70189e+06	1.1893e+07	4.40175	2.13808	0.000432914	1.12436	up	C00417	Citrate cycle (TCA cycle)(ko00020);;Glyoxylate and dicarboxylate metabolism(ko00630);;C5-Branched dibasic acid metabolism(ko00660);;Metabolic pathways(ko01100);;Biosynthesis of secondary metabolites(ko01110);;2-Oxocarboxylic acid metabolism(ko01210)	--	--	--	--	HMDB0000072	499-12-7	Organic compounds	Organic acids and derivatives	Carboxylic acids and derivatives	Tricarboxylic acids and derivatives
NEG_q79	Afzelin	Flavonoids	Flavonoid Glycosides	0.000315994	0.000315994	0.000315994	789073	742356	853864	0.000315994	795097	2.51618e+09	31.2286	0.0016493	1.12308	up	C16911	Flavone and flavonol biosynthesis(ko00944)	LMPK12111842	Polyketides [PK]	Flavonoids [PK12]	Flavones and Flavonols [PK1211]	HMDB0248048	482-39-3	Organic compounds	Phenylpropanoids and polyketides	Coumarins and derivatives	Pyranocoumarins
NEG_q81	Allantoic Acid	Ketones, Aldehydes, Acids	Other	0.000315994	0.000315994	2123.71	24231.2	16704.1	21711.8	707.903	20882.4	29.4989	4.88259	0.00715901	1.09805	up	C00499	Purine metabolism(ko00230);;Metabolic pathways(ko01100)	--	--	--	--	HMDB0001209	99-16-1	Organic compounds	Organic acids and derivatives	Carboxylic acids and derivatives	Amino acids, peptides, and analogues
NEG_q84	Aloe-Emodin-8-O-Beta-D-Glucopyranoside	Quinones	Anthraquinones	0.000315994	0.000315994	0.000315994	1.01069e+07	9.68796e+06	1.00165e+07	0.000315994	9.93711e+06	3.14471e+10	34.8722	0.000164021	1.12643	up	--	--	--	--	--	--	HMDB0029679	33037-46-6	Organic compounds	Benzenoids	Anthracenes	Anthraquinones
NEG_q86	Alpha-D-Glucose	Sugars and alcohols	Monosaccharides	625405	663550	632016	860214	794361	769126	640324	807900	1.26171	0.335376	0.0140567	1.06266	up	C00267	Glycolysis / Gluconeogenesis(ko00010);;Fructose and mannose metabolism(ko00051);;Galactose metabolism(ko00052);;Amino sugar and nucleotide sugar metabolism(ko00520);;Metabolic pathways(ko01100);;Biosynthesis of secondary metabolites(ko01110);;Carbon metabolism(ko01200);;Biosynthesis of nucleotide sugars(ko01250)	--	--	--	--	HMDB0003345	492-62-6	Organic compounds	Organic oxygen compounds	Organooxygen compounds	Carbohydrates and carbohydrate conjugates
NEG_q87	Alyxialactone	Terpenoids	Iridoids	0.000315994	0.000315994	0.000315994	4.65342e+06	4.20274e+06	4.56613e+06	0.000315994	4.4741e+06	1.41588e+10	33.721	0.000950012	1.12467	up	--	--	--	--	--	--	--	132237-63-9	--	--	--	--
NEG_q88	Apigenin	Flavonoids	Polyphenols	52499	26277.3	56602.1	318944	304783	404457	45126.2	342728	7.59488	2.92503	0.0066942	1.10067	up	C01477	Flavonoid biosynthesis(ko00941);;Isoflavonoid biosynthesis(ko00943);;Flavone and flavonol biosynthesis(ko00944);;Metabolic pathways(ko01100);;Biosynthesis of secondary metabolites(ko01110)	LMPK12110005	Polyketides [PK]	Flavonoids [PK12]	Flavones and Flavonols [PK1211]	HMDB0002124	520-36-5	Organic compounds	Phenylpropanoids and polyketides	Flavonoids	Flavones
NEG_q89	Arbutin	Polyphenols	Glycosides	43492.3	36782.4	42592.8	254329	218003	236031	40955.9	236121	5.76526	2.52738	0.00208963	1.1201	up	C06186	Glycolysis / Gluconeogenesis(ko00010)	--	--	--	--	HMDB0029943	497-76-7	Organic compounds	Organic oxygen compounds	Organooxygen compounds	Carbohydrates and carbohydrate conjugates
NEG_q90	(-)-Aspartic Acid	Amino acids	Other	910110	962873	952540	118940	0.000315994	128763	941841	82567.6	0.0876662	-3.51184	0.000707317	1.12082	down	C00402	Alanine, aspartate and glutamate metabolism(ko00250);;D-Amino acid metabolism(ko00470);;Metabolic pathways(ko01100)	--	--	--	--	HMDB0006483	1783-96-6	Organic compounds	Organic acids and derivatives	Carboxylic acids and derivatives	Amino acids, peptides, and analogues
NEG_q92	Azelaic Acid	Ketones, Aldehydes, Acids	Other	2.42842e+07	2.32346e+07	2.3387e+07	3.01345e+06	3.64972e+06	4.64545e+06	2.36352e+07	3.76954e+06	0.159488	-2.64848	1.29962e-05	1.12492	down	C08261	--	LMFA01170054	Fatty Acyls [FA]	Fatty Acids and Conjugates [FA01]	Dicarboxylic acids [FA0117]	HMDB0000784	123-99-9	Organic compounds	Lipids and lipid-like molecules	Fatty Acyls	Fatty acids and conjugates
NEG_q93	Betonicine	Sugars and alcohols	Secondary Alcohol	0.000315994	0.000315994	0.000315994	527121	478447	493207	0.000315994	499592	1.58102e+09	30.5582	0.000830823	1.12494	up	C08269	--	--	--	--	--	HMDB0029412	515-25-3	Organic compounds	Organic acids and derivatives	Carboxylic acids and derivatives	Amino acids, peptides, and analogues
NEG_q94	Betulonic Acid	Terpenoids	Triterpenes	2.01136e+06	1.8809e+06	1.96635e+06	0.000315994	0.000315994	35212	1.95287e+06	11737.3	0.00601031	-7.37834	0.000129986	1.12586	down	--	--	--	--	--	--	HMDB0249168	4481-62-3	Organic compounds	Lipids and lipid-like molecules	Prenol lipids	Triterpenoids
NEG_q96	Caffeic Acid Phenethyl Ester	Phenylpropanoids	Simple Phenylpropanols	41638.9	50090.9	46372	149935	120890	112281	46033.9	127702	2.77409	1.47201	0.0155512	1.08366	up	C10484	--	--	--	--	--	HMDB0302344	104594-70-9	Organic compounds	Phenylpropanoids and polyketides	Cinnamic acids and derivatives	Hydroxycinnamic acids and derivatives
NEG_q97	Calystegine A3	Alkaloids	Tropane Alkaloids	0.000315994	0.000315994	0.000315994	459044	426117	394534	0.000315994	426565	1.34991e+09	30.3302	0.00190075	1.12256	up	C10850	Tropane, piperidine and pyridine alkaloid biosynthesis(ko00960)	--	--	--	--	HMDB0038593	131580-36-4	Organic compounds	Alkaloids and derivatives	Tropane alkaloids	--
NEG_q98	Calystegine A7	Alkaloids	Tropane Alkaloid	0.000315994	0.000315994	0.000315994	540414	557035	526783	0.000315994	541411	1.71336e+09	30.6742	0.000260935	1.12621	up	--	--	--	--	--	--	HMDB0036384	197565-90-5	Organic compounds	Alkaloids and derivatives	Tropane alkaloids	--
NEG_q100	Chrysin	Flavonoids	Other	66895.3	66295.3	69103.6	167123	190362	173145	67431.4	176877	2.62306	1.39125	0.0036011	1.11762	up	C10028	Flavonoid biosynthesis(ko00941)	LMPK12110189	Polyketides [PK]	Flavonoids [PK12]	Flavones and Flavonols [PK1211]	HMDB0036619	480-40-0	Organic compounds	Phenylpropanoids and polyketides	Flavonoids	Flavones
NEG_q101	Cichoriin	Coumarins	Other	6.26898e+06	6.26817e+06	5.75304e+06	302434	278615	306804	6.09673e+06	295951	0.0485426	-4.36461	0.000852974	1.12478	down	C09206	--	--	--	--	--	HMDB0030821	531-58-8	Organic compounds	Phenylpropanoids and polyketides	Coumarins and derivatives	Coumarin glycosides
NEG_q102	Cinnamtannin B-1	Flavonoids	Polyphenols	174983	173628	158285	858.593	1989.54	0.000315994	168965	949.378	0.00561877	-7.47553	0.000901839	1.12444	down	--	--	--	--	--	--	HMDB0037672	88082-60-4	Organic compounds	Phenylpropanoids and polyketides	Flavonoids	Biflavonoids and polyflavonoids
NEG_q103	Cinnamyl Acetate	Others	Other	1.33822e+07	1.48304e+07	1.44257e+07	6.85773e+06	8.3234e+06	6.87953e+06	1.42128e+07	7.35355e+06	0.517391	-0.950673	0.000486642	1.10713	down	C12299	--	--	--	--	--	HMDB0029699	103-54-8	Organic compounds	Benzenoids	Benzene and substituted derivatives	Styrenes
NEG_q104	Citraconic Acid	Organic acid	Carboxylic Acids	0.000315994	0.000315994	0.000315994	178222	157066	153966	0.000315994	163084	5.161e+08	28.9431	0.00217675	1.12194	up	C02226	Valine, leucine and isoleucine biosynthesis(ko00290);;C5-Branched dibasic acid metabolism(ko00660);;Metabolic pathways(ko01100);;2-Oxocarboxylic acid metabolism(ko01210)	LMFA01170099	Fatty Acyls [FA]	Fatty Acids and Conjugates [FA01]	Dicarboxylic acids [FA0117]	HMDB0000634	498-23-7	Organic compounds	Lipids and lipid-like molecules	Fatty Acyls	Fatty acids and conjugates
NEG_q105	Clitorin	Flavonoids	Flavonols	0.000315994	3009.67	4161.65	2.57243e+06	2.49102e+06	2.43165e+06	2390.44	2.49837e+06	1045.15	10.0295	0.000264017	1.12621	up	--	--	LMPK12113404	Polyketides [PK]	Flavonoids [PK12]	Flavones and Flavonols [PK1211]	--	55804-74-5	--	--	--	--
NEG_q106	Coniferaldehyde	Phenylpropanoids	Other	848749	1.00328e+06	831676	62185.5	0.000315994	0.000315994	894567	20728.5	0.0231715	-5.4315	0.00144954	1.11677	down	C02666	Phenylpropanoid biosynthesis(ko00940);;Metabolic pathways(ko01100);;Biosynthesis of secondary metabolites(ko01110)	--	--	--	--	HMDB0141782	458-36-6	Organic compounds	Benzenoids	Phenols	Methoxyphenols
NEG_q107	Cryptochlorogenic Acid	Phenylpropanoids	Other	0.000315994	0.000315994	0.000315994	2.63085e+06	2.53344e+06	2.77208e+06	0.000315994	2.64545e+06	8.37185e+09	32.9629	0.000685043	1.12525	up	--	--	--	--	--	--	HMDB0030653	905-99-7	Organic compounds	Organic oxygen compounds	Organooxygen compounds	Alcohols and polyols
NEG_q108	Cyclo(L-Leu-Trans-4-Hydroxy-L-Pro)	Alkaloids	Other	1.38489e+07	1.40559e+07	1.3456e+07	9.27034e+06	8.72239e+06	8.72583e+06	1.3787e+07	8.90619e+06	0.645987	-0.630424	4.30562e-05	1.1207	down	--	--	--	--	--	--	--	115006-86-5	--	--	--	--
NEG_q109	Daphnin	Coumarins	Other	6.69395e+06	6.39967e+06	6.25163e+06	306345	293330	0.000315994	6.44842e+06	199892	0.0309986	-5.01165	5.35277e-06	1.12522	down	C01421	--	--	--	--	--	--	486-55-5	--	--	--	--
NEG_q110	D-Arabinose	Sugars and alcohols	Monosaccharides	96089	78572.5	108030	629718	654525	855716	94230.6	713320	7.56994	2.92028	0.0121833	1.09736	up	C00216	Pentose and glucuronate interconversions(ko00040);;Ascorbate and aldarate metabolism(ko00053);;Amino sugar and nucleotide sugar metabolism(ko00520);;Metabolic pathways(ko01100);;Biosynthesis of nucleotide sugars(ko01250)	--	--	--	--	HMDB0029942	10323-20-3	Organic compounds	Organic oxygen compounds	Organooxygen compounds	Carbohydrates and carbohydrate conjugates
NEG_q113	Dencichine	Amino acids	Other	99797.4	109836	104898	48393.7	37524.9	40532.1	104844	42150.2	0.402029	-1.31463	0.000145313	1.11606	down	C04209	--	--	--	--	--	HMDB0029402	5302-45-4	Organic compounds	Organic acids and derivatives	Carboxylic acids and derivatives	Amino acids, peptides, and analogues
NEG_q114	Desmethylbellidifolin	Xanthones	Other	0.000315994	0.000315994	0.000315994	513758	533180	482619	0.000315994	509852	1.61349e+09	30.5875	0.000833167	1.12493	up	C10056	--	--	--	--	--	HMDB0251055	2980-32-7	Organic compounds	Organoheterocyclic compounds	Benzopyrans	1-benzopyrans
NEG_q115	D-Fructose	Sugars and alcohols	Monosaccharides	4.63261e+06	4.13777e+06	2.79133e+06	2.08988e+07	2.48067e+07	2.47578e+07	3.85391e+06	2.34877e+07	6.09453	2.60751	0.00135552	1.1154	up	C00095	Fructose and mannose metabolism(ko00051);;Galactose metabolism(ko00052);;Starch and sucrose metabolism(ko00500);;Metabolic pathways(ko01100);;Biosynthesis of secondary metabolites(ko01110);;ABC transporters(ko02010)	--	--	--	--	HMDB0000660	57-48-7	Organic compounds	Organic oxygen compounds	Organooxygen compounds	Carbohydrates and carbohydrate conjugates
NEG_q116	D-Fructose-6-Phosphate (Disodium) Salt	Ketones, Aldehydes, Acids	Sugar Acids	310242	293616	282159	929134	829168	784343	295339	847548	2.86975	1.52092	0.0046998	1.11309	up	--	--	--	--	--	--	--	26177-86-6	--	--	--	--
NEG_q117	D-Galacturonic Acid (Hydrate)	Sugars and alcohols	Sugar Acids	195460	169216	158326	923064	676270	1.12633e+06	174334	908556	5.21158	2.38172	0.0292549	1.0616	up	--	--	--	--	--	--	--	91510-62-2	--	--	--	--
NEG_q118	D-Gluconic Acid	Ketones, Aldehydes, Acids	Sugar Acids	1.6217e+06	1.46912e+06	1.79673e+06	1.56953e+07	1.42511e+07	1.52456e+07	1.62918e+06	1.5064e+07	9.24636	3.20889	0.000616571	1.12442	up	C00257	Pentose phosphate pathway(ko00030);;Metabolic pathways(ko01100);;Biosynthesis of secondary metabolites(ko01110);;Carbon metabolism(ko01200)	--	--	--	--	HMDB0000625	526-95-4	Organic compounds	Organic oxygen compounds	Organooxygen compounds	Carbohydrates and carbohydrate conjugates
NEG_q120	D-Glucose 6-Phosphate	Sugars and alcohols	Hexosephosphates	336561	322498	350582	1.00693e+06	854543	923770	336547	928413	2.75864	1.46396	0.00438111	1.11412	up	C00092	Starch and sucrose metabolism(ko00500);;Neomycin, kanamycin and gentamicin biosynthesis(ko00524);;Inositol phosphate metabolism(ko00562);;Metabolic pathways(ko01100);;Biosynthesis of secondary metabolites(ko01110)	--	--	--	--	HMDB0001401	56-73-5	Organic compounds	Organic oxygen compounds	Organooxygen compounds	Carbohydrates and carbohydrate conjugates
NEG_q121	D-Glucose 6-Phosphate (Disodium Salt)	Sugars and alcohols	Monosaccharides	316678	303677	241980	741049	753906	803356	287445	766104	2.66522	1.41425	0.00011269	1.11817	up	--	--	--	--	--	--	HMDB0001401	3671-99-6	Organic compounds	Organic oxygen compounds	Organooxygen compounds	Carbohydrates and carbohydrate conjugates
NEG_q122	D-Glucuronic Acid	Ketones, Aldehydes, Acids	Sugar Acids	108818	99528.1	99658.3	577818	574617	580382	102668	577606	5.62595	2.4921	6.33519e-07	1.12668	up	C00191	Pentose and glucuronate interconversions(ko00040);;Ascorbate and aldarate metabolism(ko00053);;Amino sugar and nucleotide sugar metabolism(ko00520);;Inositol phosphate metabolism(ko00562);;Metabolic pathways(ko01100);;Biosynthesis of cofactors(ko01240);;Biosynthesis of nucleotide sugars(ko01250)	--	--	--	--	HMDB0000127	6556-12-03	Organic compounds	Organic oxygen compounds	Organooxygen compounds	Carbohydrates and carbohydrate conjugates
NEG_q123	Digiferruginol	Quinones	Anthraquinones	51155.2	53407.2	42462.4	144660	106492	134061	49008.3	128404	2.62005	1.38959	0.014148	1.07978	up	--	--	--	--	--	--	--	24094-45-9	--	--	--	--
NEG_q124	Dihydrobaicalein	Flavonoids	Other	669846	666106	636836	2.02209e+06	1.91824e+06	2.12177e+06	657596	2.0207e+06	3.07286	1.61958	0.00140182	1.1225	up	--	--	LMPK12140610	Polyketides [PK]	Flavonoids [PK12]	Flavanones [PK1214]	--	35683-17-1	--	--	--	--
NEG_q125	Dihydrojasmonic Acid	Lipid	Fatty Acids	1.35292e+06	388304	0.000315994	2.4413e+06	2.3549e+06	2.56115e+06	580410	2.45245e+06	4.22537	2.07908	0.0405915	1.0336	up	--	--	--	--	--	--	HMDB0033601	3572-64-3	Organic compounds	Lipids and lipid-like molecules	Fatty Acyls	Lineolic acids and derivatives
NEG_q126	Dihydrokaempferol	Flavonoids	Polyphenols	2.15447e+06	1.98957e+06	1.79053e+06	1.87528e+07	1.92783e+07	1.9947e+07	1.97819e+06	1.9326e+07	9.76956	3.28829	0.000135371	1.12581	up	C00974	Flavonoid biosynthesis(ko00941);;Metabolic pathways(ko01100);;Biosynthesis of secondary metabolites(ko01110)	LMPK12140720	Polyketides [PK]	Flavonoids [PK12]	Flavanones [PK1214]	HMDB0030847	480-20-6	Organic compounds	Phenylpropanoids and polyketides	Flavonoids	Flavans
NEG_q128	Dihydromyricetin	Flavonoids	Polyphenols	67380.2	73827.4	97079.2	1.25877e+07	1.17937e+07	1.30177e+07	79428.9	1.24664e+07	156.95	7.29416	0.000831081	1.12491	up	C02906	Flavonoid biosynthesis(ko00941);;Biosynthesis of secondary metabolites(ko01110)	LMPK12113405	Polyketides [PK]	Flavonoids [PK12]	Flavones and Flavonols [PK1211]	HMDB0030835	27200-12-0	Organic compounds	Phenylpropanoids and polyketides	Flavonoids	Flavans
NEG_q129	Dihydrouracil	Nucleotides	Pyrimidine Nucleosides	29189.2	11242.3	0.000315994	76707.6	77398	65659.1	13477.2	73254.9	5.43549	2.44241	0.0097134	1.07593	up	C00429	Pyrimidine metabolism(ko00240);;beta-Alanine metabolism(ko00410);;Pantothenate and CoA biosynthesis(ko00770);;Metabolic pathways(ko01100)	--	--	--	--	HMDB0000076	504-07-4	Organic compounds	Organoheterocyclic compounds	Diazines	Pyrimidines and pyrimidine derivatives
NEG_q131	Dl-Benzylsuccinic Acid	Organic acid	Carboxylic Acids	1.63578e+08	1.58725e+08	1.61183e+08	5.33119e+07	5.61173e+07	6.78666e+07	1.61162e+08	5.90986e+07	0.366702	-1.44732	0.000825395	1.12214	down	--	--	--	--	--	--	HMDB0012127	884-33-3	Organic compounds	Phenylpropanoids and polyketides	Phenylpropanoic acids	--
NEG_q132	Dl-Glyceric Acid	Ketones, Aldehydes, Acids	Sugar Acids	1.11371e+06	1.00816e+06	1.16175e+06	3.42616e+06	3.63893e+06	3.68992e+06	1.09454e+06	3.585e+06	3.27536	1.71165	7.96319e-05	1.12364	up	C00258	Pentose phosphate pathway(ko00030);;Glycine, serine and threonine metabolism(ko00260);;Glycerolipid metabolism(ko00561);;Glyoxylate and dicarboxylate metabolism(ko00630);;Metabolic pathways(ko01100);;Biosynthesis of secondary metabolites(ko01110);;Carbon metabolism(ko01200)	--	--	--	--	HMDB0000139	473-81-4	Organic compounds	Organic oxygen compounds	Organooxygen compounds	Carbohydrates and carbohydrate conjugates
NEG_q133	D-Mannitol	Sugars and alcohols	Sugar Alcohols	93844.9	94421.3	115666	191434	228002	215441	101311	211626	2.08888	1.06273	0.00184076	1.09701	up	C00392	Fructose and mannose metabolism(ko00051);;Metabolic pathways(ko01100);;ABC transporters(ko02010)	--	--	--	--	HMDB0000765	69-65-8	Organic compounds	Organic oxygen compounds	Organooxygen compounds	Carbohydrates and carbohydrate conjugates
NEG_q135	D-Mannose	Sugars and alcohols	Monosaccharides	2.34523e+06	3.78195e+06	2.78409e+06	1.24343e+07	1.41044e+07	1.31145e+07	2.97042e+06	1.32177e+07	4.44978	2.15373	0.000102763	1.118	up	C00159	Fructose and mannose metabolism(ko00051);;Galactose metabolism(ko00052);;Amino sugar and nucleotide sugar metabolism(ko00520);;Metabolic pathways(ko01100);;Biosynthesis of nucleotide sugars(ko01250);;ABC transporters(ko02010)	--	--	--	--	HMDB0000169	3458-28-4	Organic compounds	Organic oxygen compounds	Organooxygen compounds	Carbohydrates and carbohydrate conjugates
NEG_q136	D-(+)-Melezitose	Sugars and alcohols	Polysaccharides	28488.6	37609	19372.7	271764	193834	194462	28490.1	220020	7.72268	2.9491	0.0148217	1.08639	up	C08243	--	--	--	--	--	HMDB0011730	597-12-6	Organic compounds	Organic oxygen compounds	Organooxygen compounds	Carbohydrates and carbohydrate conjugates
NEG_q137	D-Pantothenic Acid (Hemicalcium Salt)	Vitamins	Vitamin B Complex	2.85001e+07	2.8128e+07	2.79816e+07	1.5003e+07	1.40642e+07	1.48153e+07	2.82032e+07	1.46275e+07	0.518647	-0.947175	2.50614e-05	1.12549	down	C12276	--	--	--	--	--	--	137-08-6	--	--	--	--
NEG_q138	D-(-)-Quinic Acid	Organic acid	Carboxylic Acids	0.000315994	0.000315994	0.000315994	2.92932e+07	2.91648e+07	3.08008e+07	0.000315994	2.97529e+07	9.41565e+10	36.4543	0.000311508	1.12609	up	C00296	Phenylalanine, tyrosine and tryptophan biosynthesis(ko00400);;Metabolic pathways(ko01100)	--	--	--	--	HMDB0003072	77-95-2	Organic compounds	Organic oxygen compounds	Organooxygen compounds	Alcohols and polyols
NEG_q139	D(+)-Raffinose (Pentahydrate)	Sugars and alcohols	Other	45735.1	45790.9	35894.8	1.32372e+06	1.58121e+06	1.9138e+06	42473.6	1.60625e+06	37.8175	5.24098	0.0116972	1.10076	up	--	--	--	--	--	--	--	17629-30-0	--	--	--	--
NEG_q141	D-Tagatose	Sugars and alcohols	Monosaccharides	3.8817e+06	2.88205e+06	4.509e+06	1.77869e+07	1.75968e+07	1.7939e+07	3.75758e+06	1.77743e+07	4.73024	2.24191	0.000745068	1.12407	up	C00795	Galactose metabolism(ko00052);;Metabolic pathways(ko01100)	--	--	--	--	HMDB0003418	87-81-0	Organic compounds	Organic oxygen compounds	Organooxygen compounds	Carbohydrates and carbohydrate conjugates
NEG_q143	(E)-3-Hydroxy-5-Methoxystilbene	Ketones, Aldehydes, Acids	Polyketides	0.000315994	16851	0.000315994	65975.9	51913.6	66168	5617	61352.5	10.9226	3.44925	0.00181002	1.0898	up	--	--	--	--	--	--	--	35302-70-6	--	--	--	--
NEG_q144	(E)-Cardamonin	Flavonoids	Polyphenols	2142.87	3618.35	4612.36	8552.56	8161.06	8102.16	3457.86	8271.93	2.39221	1.25834	0.0183856	1.07806	up	--	--	--	--	--	--	--	19309-14-9	--	--	--	--
NEG_q145	Echinocystic Acid	Terpenoids	Triterpenes	813787	890858	821551	0.000315994	3343.45	1925.3	842065	1756.25	0.00208565	-8.90529	0.000835063	1.12485	down	C08942	--	--	--	--	--	HMDB0251690	510-30-5	Organic compounds	Lipids and lipid-like molecules	Prenol lipids	Triterpenoids
NEG_q146	Eicosapentaenoic Acid	Lipid	Fatty Acyls	295638	290383	331496	32517.3	33690.6	28671.1	305839	31626.3	0.103408	-3.27357	0.00196576	1.12183	down	C06428	Biosynthesis of unsaturated fatty acids(ko01040)	LMFA01030759	Fatty Acyls [FA]	Fatty Acids and Conjugates [FA01]	Unsaturated fatty acids [FA0103]	HMDB0001999	10417-94-4	Organic compounds	Lipids and lipid-like molecules	Fatty Acyls	Fatty acids and conjugates
NEG_q147	Elaidic Acid	Lipid	Fatty Acyls	300382	332238	166072	19060.3	22503.2	22331.8	266231	21298.5	0.08	-3.64386	0.0405421	1.04012	down	C01712	--	LMFA01030073	Fatty Acyls [FA]	Fatty Acids and Conjugates [FA01]	Unsaturated fatty acids [FA0103]	HMDB0000573	112-79-8	Organic compounds	Lipids and lipid-like molecules	Fatty Acyls	Fatty acids and conjugates
NEG_q148	(E)-Methyl 4-Coumarate	Phenylpropanoids	Other	233205	266235	229269	38523.2	44854.8	62514.2	242903	48630.7	0.200206	-2.32044	0.000445804	1.11562	down	--	--	--	--	--	--	--	19367-38-5	--	--	--	--
NEG_q149	(E)-N-Caffeoylputrescine	Phenylpropanoids	Cinnamic Acids And Derivatives	0.000315994	0.000315994	0.000315994	125919	118646	112001	0.000315994	118856	3.76132e+08	28.4867	0.00114158	1.12425	up	--	--	--	--	--	--	HMDB0029876	29554-26-5	Organic compounds	Benzenoids	Phenols	Benzenediols
NEG_q150	(-)-Epiafzelechin	Flavonoids	Other	1.79293e+06	1.78278e+06	1.68319e+06	135465	61976.5	84977.7	1.75297e+06	94139.8	0.0537031	-4.21885	1.32324e-05	1.12537	down	C12128	Flavonoid biosynthesis(ko00941);;Biosynthesis of secondary metabolites(ko01110)	--	--	--	--	HMDB0030822	24808-04-6	Organic compounds	Phenylpropanoids and polyketides	Flavonoids	Flavans
NEG_q151	(-)-Epicatechin	Flavonoids	Polyphenols	6.69105e+07	6.82109e+07	6.86434e+07	3.60434e+06	3.27521e+06	3.41387e+06	6.79216e+07	3.43114e+06	0.0505162	-4.30711	3.87363e-05	1.12665	down	C09727	Flavonoid biosynthesis(ko00941);;Metabolic pathways(ko01100);;Biosynthesis of secondary metabolites(ko01110)	LMPK12020003	Polyketides [PK]	Flavonoids [PK12]	Flavans, Flavanols and Leucoanthocyanidins [PK1202]	HMDB0001871	490-46-0	Organic compounds	Phenylpropanoids and polyketides	Flavonoids	Flavans
NEG_q152	(±)-Equol	Flavonoids	Monophenols	0.000315994	0.000315994	0.000315994	25793.7	33749.9	39060.5	0.000315994	32868	1.04015e+08	26.6322	0.0134796	1.09694	up	--	--	LMPK12080003	Polyketides [PK]	Flavonoids [PK12]	Isoflavans [PK1208]	HMDB0130495	94105-90-5	--	--	--	--
NEG_q153	Esculin	Coumarins	Other	4.26728e+06	3.82088e+06	4.01142e+06	0.000315994	0.000315994	204800	4.03319e+06	68266.6	0.0169262	-5.8846	0.000101433	1.12377	down	C09264	--	--	--	--	--	HMDB0030820	531-75-9	Organic compounds	Phenylpropanoids and polyketides	Coumarins and derivatives	Coumarin glycosides
NEG_q154	Eugenol	Phenylpropanoids	Other	415693	433755	464484	218238	224386	198899	437977	213841	0.488247	-1.03432	0.000718866	1.11529	down	C10453	Phenylpropanoid biosynthesis(ko00940)	--	--	--	--	HMDB0005809	97-53-0	Organic compounds	Benzenoids	Phenols	Methoxyphenols
NEG_q155	(-)-Fucose	Organic acid	Other	488202	460857	444602	204940	185861	236236	464554	209012	0.449921	-1.15226	0.000217771	1.11398	down	C01019	Fructose and mannose metabolism(ko00051);;Amino sugar and nucleotide sugar metabolism(ko00520);;Metabolic pathways(ko01100);;Biosynthesis of nucleotide sugars(ko01250)	--	--	--	--	HMDB0000174	2438-80-4	Organic compounds	Organic oxygen compounds	Organooxygen compounds	Carbohydrates and carbohydrate conjugates
NEG_q156	Galactose 1-Phosphate	Sugars and alcohols	Hexosephosphates	221970	231489	213395	591647	505167	554067	222285	550294	2.47563	1.30779	0.00434364	1.11339	up	C00446	Galactose metabolism(ko00052);;Amino sugar and nucleotide sugar metabolism(ko00520);;Metabolic pathways(ko01100);;Biosynthesis of nucleotide sugars(ko01250)	--	--	--	--	HMDB0000645	2255-14-3	Organic compounds	Organic oxygen compounds	Organooxygen compounds	Carbohydrates and carbohydrate conjugates
NEG_q157	Gallic Acid	Polyphenols	Other	2.23263e+06	1.90022e+06	2.37883e+06	899775	898746	912842	2.17056e+06	903788	0.416384	-1.26401	0.0122004	1.09979	down	C01424	Biosynthesis of various plant secondary metabolites(ko00999)	--	--	--	--	HMDB0005807	149-91-7	Organic compounds	Benzenoids	Benzene and substituted derivatives	Benzoic acids and derivatives
NEG_q158	Gallic Acid (Hydrate)	Polyphenols	Other	1.69014e+06	1.5542e+06	1.71063e+06	626059	643272	723956	1.65166e+06	664429	0.40228	-1.31373	0.000233909	1.11929	down	--	--	--	--	--	--	--	5995-86-8	--	--	--	--
NEG_q159	Gallic Aldehyde	Ketones, Aldehydes, Acids	Benzaldehydes	19276.3	22413.5	15287.7	6387.88	4360.28	6272.61	18992.5	5673.59	0.298728	-1.7431	0.0159936	1.07138	down	--	--	--	--	--	--	--	13677-79-7	--	--	--	--
NEG_q161	Gentianine	Terpenoids	Iridoids	155690	131560	143347	11952.8	0.000315994	11974.3	143532	7975.72	0.0555675	-4.16962	0.000318466	1.11901	down	C06525	--	--	--	--	--	HMDB0303030	439-89-4	Organic compounds	Organoheterocyclic compounds	Pyranopyridines	--
NEG_q162	Gluconate (Sodium)	Sugars and alcohols	Other	1.20434e+06	1.29884e+06	1.26471e+06	1.17271e+07	1.289e+07	1.22857e+07	1.25596e+06	1.23009e+07	9.79401	3.2919	0.000860696	1.1247	up	--	--	--	--	--	--	--	527-07-1	--	--	--	--
NEG_q163	Glutaric Acid	Lipid	Fatty Acyls	346887	374690	349445	889604	852474	884295	357007	875457	2.45221	1.29408	7.12741e-06	1.12504	up	C00489	Fatty acid degradation(ko00071);;Lysine degradation(ko00310);;Metabolic pathways(ko01100)	--	--	--	--	HMDB0000661	110-94-1	Organic compounds	Organic acids and derivatives	Carboxylic acids and derivatives	Dicarboxylic acids and derivatives
NEG_q164	Glycolic Acid	Organic acid	Carboxylic Acids	84523.8	65311.8	83432.9	651075	537352	676463	77756.2	621630	7.99461	2.99903	0.00533624	1.11281	up	C00160	Glyoxylate and dicarboxylate metabolism(ko00630);;Metabolic pathways(ko01100);;Biosynthesis of secondary metabolites(ko01110);;Carbon metabolism(ko01200)	--	--	--	--	HMDB0000115	79-14-1	Organic compounds	Organic acids and derivatives	Hydroxy acids and derivatives	Alpha hydroxy acids and derivatives
NEG_q165	Glycylglycine	Amino acids	Peptides	8.62809e+06	7.85603e+06	7.8317e+06	6.36732e+06	5.35349e+06	6.18647e+06	8.10527e+06	5.96909e+06	0.736445	-0.44135	0.00686606	1.05281	down	C02037	--	--	--	--	--	HMDB0011733	556-50-3	Organic compounds	Organic acids and derivatives	Carboxylic acids and derivatives	Amino acids, peptides, and analogues
NEG_q166	Glycyl-L-Leucine	Amino acids	Peptides	132949	102491	101878	35938	36296.9	37936.5	112440	36723.8	0.326609	-1.61436	0.0175708	1.08744	down	C02155	--	--	--	--	--	HMDB0000759	869-19-2	Organic compounds	Organic acids and derivatives	Carboxylic acids and derivatives	Amino acids, peptides, and analogues
NEG_q172	Hexadecanedioic Acid	Lipid	Fatty Acyls	175247	151736	186463	430880	384131	490148	171149	435053	2.54196	1.34594	0.00791066	1.09432	up	C08260	--	LMFA01170022	Fatty Acyls [FA]	Fatty Acids and Conjugates [FA01]	Dicarboxylic acids [FA0117]	HMDB0000672	505-54-4	Organic compounds	Lipids and lipid-like molecules	Fatty Acyls	Fatty acids and conjugates
NEG_q173	Homogentisic Acid	Organic acid	Carboxylic Acids	0.000315994	0.000315994	135150	1.92771e+06	1.8112e+06	1.88504e+06	45050	1.87465e+06	41.6126	5.37895	1.05943e-05	1.12463	up	C00544	Ubiquinone and other terpenoid-quinone biosynthesis(ko00130);;Tyrosine metabolism(ko00350);;Metabolic pathways(ko01100);;Biosynthesis of cofactors(ko01240)	--	--	--	--	HMDB0000130	451-13-8	Organic compounds	Benzenoids	Benzene and substituted derivatives	Phenylacetic acids
NEG_q174	Homovanillyl Alcohol	Polyphenols	Monophenols	865324	808290	767487	121774	93659.8	118385	813700	111273	0.136749	-2.8704	0.000691751	1.12275	down	--	--	--	--	--	--	HMDB0038925	2380-78-1	Organic compounds	Benzenoids	Phenols	Methoxyphenols
NEG_q175	Hydrangenol	Coumarins	Isocoumarins	840599	780896	868551	1.19446e+06	1.16726e+06	1.05947e+06	830015	1.14039e+06	1.37394	0.458323	0.00548112	1.07515	up	C10262	--	--	--	--	--	--	480-47-7	--	--	--	--
NEG_q176	(-)-Hydroxycitric Acid Lactone	Organic acid	Carboxylic Acids	0.000315994	0.000315994	0.000315994	92487.8	156169	146778	0.000315994	131812	4.17134e+08	28.6359	0.0219308	1.07885	up	--	--	--	--	--	--	--	27750-13-6	--	--	--	--
NEG_q178	Hydroxyphenyllactic Acid	Ketones, Aldehydes, Acids	Other	743163	782339	786201	1.31257e+07	1.26041e+07	1.3411e+07	770568	1.30469e+07	16.9316	4.08164	0.000355066	1.12596	up	--	--	--	--	--	--	HMDB0000755	306-23-0	Organic compounds	Phenylpropanoids and polyketides	Phenylpropanoic acids	--
NEG_q179	Hydroxypyruvic Acid	Organic acid	Carboxylic Acids	0.000315994	0.000315994	0.000315994	472492	510903	447375	0.000315994	476924	1.50928e+09	30.4912	0.00149681	1.12344	up	C00168	Glycine, serine and threonine metabolism(ko00260);;Glyoxylate and dicarboxylate metabolism(ko00630);;Metabolic pathways(ko01100);;Biosynthesis of secondary metabolites(ko01110);;Carbon metabolism(ko01200)	--	--	--	--	HMDB0001352	1113-60-6	Organic compounds	Organic acids and derivatives	Hydroxy acids and derivatives	Beta hydroxy acids and derivatives
NEG_q180	Hydroxytyrosol	Polyphenols	Other	36893.7	35692.1	57474.9	2.41196e+06	2.35546e+06	2.52797e+06	43353.6	2.4318e+06	56.0922	5.80973	0.000359938	1.12575	up	--	--	--	--	--	--	HMDB0005784	10597-60-1	Organic compounds	Benzenoids	Phenols	Tyrosols and derivatives
NEG_q181	Hyperoside	Flavonoids	Polyphenols	1.07057e+07	1.15217e+07	1.10079e+07	0.000315994	0.000315994	0.000315994	1.10784e+07	0.000315994	2.85233e-11	-35.0291	0.000461972	1.12574	down	C10073	--	LMPK12112041	Polyketides [PK]	Flavonoids [PK12]	Flavones and Flavonols [PK1211]	HMDB0030775	482-36-0	Organic compounds	Phenylpropanoids and polyketides	Flavonoids	Flavonoid glycosides
NEG_q183	Hypoxanthine	Nucleotides	Purine Nucleosides	93942.8	109387	112217	228656	201447	214606	105182	214903	2.04314	1.03079	0.000572581	1.10962	up	C00262	Purine metabolism(ko00230);;Metabolic pathways(ko01100);;Nucleotide metabolism(ko01232)	--	--	--	--	HMDB0000157	68-94-0	Organic compounds	Organoheterocyclic compounds	Imidazopyrimidines	Purines and purine derivatives
NEG_q184	I-Inositol	Organic acid	Other	0.000315994	0.000315994	0.000315994	53918	42710.8	48687.8	0.000315994	48438.9	1.5329e+08	27.1917	0.0044378	1.11689	up	C00137	Galactose metabolism(ko00052);;Ascorbate and aldarate metabolism(ko00053);;Inositol phosphate metabolism(ko00562);;Metabolic pathways(ko01100);;Biosynthesis of secondary metabolites(ko01110);;Biosynthesis of nucleotide sugars(ko01250);;ABC transporters(ko02010);;Phosphatidylinositol signaling system(ko04070)	--	--	--	--	HMDB0000211	87-89-8	Organic compounds	Organic oxygen compounds	Organooxygen compounds	Alcohols and polyols
NEG_q185	Incensole	Terpenoids	Diterpenoids	3.52499e+06	3.26232e+06	2.7245e+06	795546	929501	771292	3.17061e+06	832113	0.262446	-1.92991	0.00787657	1.10354	down	--	--	--	--	--	--	--	22419-74-5	--	--	--	--
NEG_q186	Inulin	Sugars and alcohols	Polysaccharides	77925.4	73661	65979.3	1.16946e+06	1.11595e+06	1.14524e+06	72521.9	1.14355e+06	15.7684	3.97896	0.000106867	1.12631	up	C03323	Starch and sucrose metabolism(ko00500)	--	--	--	--	HMDB0014776	9005-80-5	Organic compounds	Organic Polymers	Polysaccharides	--
NEG_q187	Iriflophenone 3-C-Glucoside	Others	Other	92948.6	88414.8	78440.5	218117	238383	223142	86601.3	226548	2.61598	1.38735	0.000102727	1.12049	up	--	--	--	--	--	--	--	104669-02-5	--	--	--	--
NEG_q188	Isoammodendrine	Alkaloids	Other	0.000315994	0.000315994	0.000315994	64962.1	44471.7	83929.4	0.000315994	64454.4	2.03973e+08	27.6038	0.0298538	1.06232	up	--	--	--	--	--	--	--	494-15-5	--	--	--	--
NEG_q189	Isoastilbin	Flavonoids	Flavonols	0.000315994	0.000315994	0.000315994	1.31349e+06	1.05595e+06	954612	0.000315994	1.10802e+06	3.50646e+09	31.7074	0.00916681	1.10648	up	--	--	--	--	--	--	HMDB0033850	54081-48-0	Organic compounds	Phenylpropanoids and polyketides	Flavonoids	Flavonoid glycosides
NEG_q191	Isofraxidin	Coumarins	Other	6.61882e+06	6.84087e+06	6.61938e+06	632663	650065	356304	6.69302e+06	546344	0.0816289	-3.61478	1.71101e-06	1.12591	down	C17480	--	--	--	--	--	HMDB0253642	486-21-5	Organic compounds	Phenylpropanoids and polyketides	Coumarins and derivatives	Hydroxycoumarins
[truncated: 424 more rows]
