# Supplementary material for: A chromosome level genome, as well as transcriptomes and metabolomes, insights into genome evolution and the biosynthesis of kaempferol and kaempferol derivatives in Impatiens balsamina (Balsaminaceae)
Source: Front Plant Sci. 2026 Feb 11;17:1725789. doi: 10.3389/fpls.2026.1725789 (PMC12932442; doi:10.3389/fpls.2026.1725789)
Supplement: Supplementary Data Sheet 1 — Integrated functional annotation for predicting protein-coding genes. [file DataSheet1.zip › all supplementary files/Dataset 8 Data regarding the expression of genes in roots, flowers, and leaves.xlsx]

## Sheet: All expression genes
#ID	gene_name	nr_symbol	A1_FPKM	A1_count	A2_FPKM	A2_count	A3_FPKM	A3_count	B1_FPKM	B1_count	B2_FPKM	B2_count	B3_FPKM	B3_count	C1_FPKM	C1_count	C2_FPKM	C2_count	C3_FPKM	C3_count	A_vs_B_DESeq2_FDR	A_vs_B_DESeq2_log2FC	A_vs_B_DESeq2_(FDR_0.01_FC_2)_regulated	B_vs_C_DESeq2_FDR	B_vs_C_DESeq2_log2FC	B_vs_C_DESeq2_(FDR_0.01_FC_2)_regulated	C_vs_A_DESeq2_FDR	C_vs_A_DESeq2_log2FC	C_vs_A_DESeq2_(FDR_0.01_FC_2)_regulated	COG_class	COG_class_annotation	GO_annotation	KEGG_annotation	KEGG_pathway_annotation	KOG_class	KOG_class_annotation	Pfam_annotation	Swiss_Prot_annotation	eggNOG_class	eggNOG_class_annotation	NR_annotation
Iba01G000010	Iba01G000010	--	0	0	0.14011	3	0.18231	4	0.720488	13	0	0	0.441553	8	0.630326	12	0.900487	18	2.45118	46	--	--	--	--	--	--	--	--	--	--	--	--	--	--	--	--	--	--	--	--	--
Iba01G000020	Iba01G000020	--	2.52759	81	1.34012	43	1.3546	43	0.8132	24	0.514419	17	1.20225	38	0.047402	2	0	0	0.217463	8	0.0266883	-1.02194	normal	--	--	--	1.47872e-09	4.33061	up	--	--	Molecular Function: molecular_function (GO:0003674);; Molecular Function: catalytic activity (GO:0003824);; Molecular Function: fatty-acyl-CoA synthase activity (GO:0004321);; Cellular Component: cellular_component (GO:0005575);; Cellular Component: intracellular (GO:0005622);; Cellular Component: obsolete cell (GO:0005623);; Cellular Component: cytoplasm (GO:0005737);; Cellular Component: peroxi…	K01904|6.3e-35|nnu:104592940|K01904 4-coumarate--CoA ligase [EC:6.2.1.12] | (RefSeq) 4-coumarate--CoA ligase-like 9	Ubiquinone and other terpenoid-quinone biosynthesis (ko00130);; Phenylpropanoid biosynthesis (ko00940)	[I]	Lipid transport and metabolism	AMP-binding enzyme	4-coumarate--CoA ligase-like 9 OS=Arabidopsis thaliana OX=3702 GN=4CLL9 PE=1 SV=2	I	Lipid transport and metabolism	hypothetical protein F0562_033191 [Nyssa sinensis]
Iba01G000030	Iba01G000030	LOC100262744	24.3747	1403	25.6561	1465	23.7775	1350	15.7111	826	15.7647	889	16.2773	912	25.0272	1431	23.7907	1489	26.3535	1536	1.24497e-16	-0.625859	normal	2.39576e-07	0.442643	normal	0.0142764	0.203356	normal	[J]	Translation, ribosomal structure and biogenesis	Molecular Function: GTP binding (GO:0005525);;	K19788|6.5e-182|vvi:100262744|K19788 obg-like ATPase 1 | (RefSeq) ribosome-binding ATPase YchF	--	[R]	General function prediction only	Protein of unknown function (DUF933)	Obg-like ATPase 1 OS=Arabidopsis thaliana OX=3702 GN=YchF1 PE=1 SV=1	J	Translation, ribosomal structure and biogenesis	PREDICTED: uncharacterized protein LOC100262744 isoform X1 [Vitis vinifera]
Iba01G000040	Iba01G000040	--	2.05038	179	2.13998	186	2.32325	200	2.27975	182	2.11786	182	2.01516	172	2.26644	197	1.87669	179	2.17293	192	0.931932	-0.0174301	normal	0.253223	-0.235596	normal	0.18878	0.272952	normal	--	--	Molecular Function: calcium ion binding (GO:0005509);; Cellular Component: integral component of membrane (GO:0016021);;	K01859|5.7e-238|sita:101771169|K01859 chalcone isomerase [EC:5.5.1.6] | (RefSeq) vacuolar-sorting receptor 1	Flavonoid biosynthesis (ko00941)	--	--	PA domain	Vacuolar-sorting receptor 6 OS=Arabidopsis thaliana OX=3702 GN=VSR6 PE=2 SV=3	T	Signal transduction mechanisms	Vacuolar-sorting receptor 6 like [Actinidia chinensis var. chinensis]
Iba01G000050	Iba01G000050	LOC108994673	0.231726	20	0.448744	38	0.28412	24	0.233283	19	0.268226	23	0.372933	31	1.83017	156	1.67887	156	1.34925	117	--	--	--	1.16396e-11	2.2358	up	1.18762e-09	-2.10341	down	--	--	Molecular Function: zinc ion binding (GO:0008270);;	K05849|6.4e-88|tcc:18613571|K05849 solute carrier family 8 (sodium/calcium exchanger) | (RefSeq) uncharacterized LOC18613571	--	[R]	General function prediction only	PPR repeat family	Pentatricopeptide repeat-containing protein At4g21065 OS=Arabidopsis thaliana OX=3702 GN=PCMP-H28 PE=2 SV=2	S	Function unknown	pentatricopeptide repeat-containing protein At4g21065-like [Juglans regia]
Iba01G000060	Iba01G000060	LOC114315677	28.692	2170	27.839	2089	28.8908	2156	26.3446	1820	25.7327	1907	27.5185	2026	21.3602	1606	23.1484	1904	21.7071	1663	0.099185	-0.0998982	normal	1.09648e-11	-0.47677	normal	5.06873e-18	0.596761	normal	[F]	Nucleotide transport and metabolism	Molecular Function: uridine kinase activity (GO:0004849);; Molecular Function: ATP binding (GO:0005524);; Biological Process: nucleoside metabolic process (GO:0009116);; Molecular Function: transferase activity, transferring glycosyl groups (GO:0016757);; Biological Process: UMP salvage (GO:0044206);; Biological Process: CTP salvage (GO:0044211);;	K00876|3.1e-236|vvi:100259975|K00876 uridine kinase [EC:2.7.1.48] | (RefSeq) uridine kinase-like protein 3	Pyrimidine metabolism (ko00240)	[TZ]	Signal transduction mechanisms;; Cytoskeleton	Uracil phosphoribosyltransferase	Uridine kinase-like protein 4 OS=Arabidopsis thaliana OX=3702 GN=UKL4 PE=2 SV=2	F	Nucleotide transport and metabolism	uridine kinase-like protein 3 [Camellia sinensis]
Iba01G000070	Iba01G000070	--	8.7577	301	8.66554	295	7.65282	259	5.86764	184	7.83551	264	7.64044	255	48.9934	1668	45.4517	1694	45.1714	1567	0.193123	-0.228934	normal	1.26614e-106	2.49246	up	1.5389e-101	-2.24469	down	[Q]	Secondary metabolites biosynthesis, transport and catabolism	Cellular Component: cellular_component (GO:0005575);; Cellular Component: intracellular (GO:0005622);; Cellular Component: obsolete cell (GO:0005623);; Cellular Component: cytoplasm (GO:0005737);; Cellular Component: peroxisome (GO:0005777);; Biological Process: obsolete coenzyme metabolic process (GO:0006732);; Biological Process: vitamin metabolic process (GO:0006766);; Biological Process: biol…	K19222|1.8e-53|lsv:111877815|K19222 1,4-dihydroxy-2-naphthoyl-CoA hydrolase [EC:3.1.2.28] | (RefSeq) 1,4-dihydroxy-2-naphthoyl-CoA thioesterase 1-like	Ubiquinone and other terpenoid-quinone biosynthesis (ko00130)	[R]	General function prediction only	Thioesterase superfamily	1,4-dihydroxy-2-naphthoyl-CoA thioesterase 1 OS=Arabidopsis thaliana OX=3702 GN=DHNAT1 PE=1 SV=1	Q	Secondary metabolites biosynthesis, transport and catabolism	1,4-dihydroxy-2-naphthoyl-CoA thioesterase [Actinidia chinensis var. chinensis]
Iba01G000080	Iba01G000080	--	0.315537	42	0.361005	48	0.564692	75	0.613492	75	0.838117	110	0.660306	86	4.06094	537	3.36648	488	3.37568	455	0.0198866	0.768246	normal	2.56779e-31	2.13328	up	4.5789e-39	-2.88325	down	[V]	Defense mechanisms	Molecular Function: ATP binding (GO:0005524);; Cellular Component: integral component of membrane (GO:0016021);; Molecular Function: ATPase activity (GO:0016887);; Molecular Function: ATPase-coupled transmembrane transporter activity (GO:0042626);;	K05658|0.0e+00|nau:109215535|K05658 ATP-binding cassette, subfamily B (MDR/TAP), member 1 [EC:7.6.2.2] | (RefSeq) ABC transporter B family member 11-like	ABC transporters (ko02010)	[Q]	Secondary metabolites biosynthesis, transport and catabolism	ABC transporter transmembrane region	ABC transporter B family member 11 OS=Arabidopsis thaliana OX=3702 GN=ABCB11 PE=2 SV=1	Q	Secondary metabolites biosynthesis, transport and catabolism	ABC transporter B family member 11 like [Actinidia chinensis var. chinensis]
Iba01G000090	Iba01G000090	--	13.1778	533	10.4463	419	9.56683	382	16.2383	599	18.2407	722	14.5128	571	17.0627	685	14.9769	658	14.8933	610	4.41469e-05	0.561556	normal	0.0289697	-0.273454	normal	0.0680891	-0.268847	normal	--	--	--	--	--	[S]	Function unknown	Fcf2 pre-rRNA processing	--	S	Function unknown	hypothetical protein F0562_035581 [Nyssa sinensis]
Iba01G000100	Iba01G000100	--	1252.02	43712	1233.21	42705	1252.39	43128	590.652	18834	586.059	20049	585.357	19887	722.097	25049	674.183	25600	640.384	22641	0	-1.0828	down	0.965651	-0.00247822	normal	8.86593e-126	1.10506	up	[G]	Carbohydrate transport and metabolism	Molecular Function: chitinase activity (GO:0004568);; Biological Process: carbohydrate metabolic process (GO:0005975);; Biological Process: chitin catabolic process (GO:0006032);; Biological Process: cell wall macromolecule catabolic process (GO:0016998);;	K20547|1.1e-51|mesc:110613854|K20547 basic endochitinase B [EC:3.2.1.14] | (RefSeq) endochitinase-like	Amino sugar and nucleotide sugar metabolism (ko00520);; MAPK signaling pathway - plant (ko04016)	[R]	General function prediction only	Chitinase class I	Chitinase-like protein 2 OS=Arabidopsis thaliana OX=3702 GN=CTL2 PE=2 SV=1	S	Function unknown	Chitinase-like protein [Actinidia chinensis var. chinensis]
Iba01G000110	Iba01G000110	LOC114285881	18.1122	2001	17.2591	1892	18.7763	2046	13.3444	1347	13.0474	1413	14.2343	1531	17.7668	1951	17.1844	2065	15.4645	1730	6.53474e-10	-0.411934	normal	0.2418	0.099466	normal	2.16562e-05	0.332332	normal	--	--	Molecular Function: ubiquitin-protein transferase activity (GO:0004842);; Molecular Function: transferase activity, transferring acyl groups (GO:0016746);; Molecular Function: metal ion binding (GO:0046872);;	K11968|1.2e-199|vvi:100257000|K11968 ariadne-1 [EC:2.3.2.31] | (RefSeq) probable E3 ubiquitin-protein ligase ARI8	--	[O]	Posttranslational modification, protein turnover, chaperones	IBR domain, a half RING-finger domain	Probable E3 ubiquitin-protein ligase ARI7 OS=Arabidopsis thaliana OX=3702 GN=ARI7 PE=2 SV=1	O	Posttranslational modification, protein turnover, chaperones	probable E3 ubiquitin-protein ligase ARI7 isoform X1 [Camellia sinensis]
Iba01G000120	Iba01G000120	LOC101249370	33.7993	2218	37.9217	2468	36.9824	2393	33.1265	1985	32.4761	2088	33.8763	2163	47.9173	3123	48.2884	3445	50.1571	3332	0.0399815	-0.125564	normal	1.37298e-08	0.345319	normal	0.00262241	-0.199552	normal	--	--	Cellular Component: integral component of membrane (GO:0016021);; Biological Process: protein processing (GO:0016485);; Biological Process: positive regulation of catalytic activity (GO:0043085);;	--	--	--	--	Aph-1 protein	Gamma-secretase subunit APH1-like OS=Arabidopsis thaliana OX=3702 GN=At2g31440 PE=2 SV=2	S	Function unknown	gamma-secretase subunit APH1-like [Solanum lycopersicum]
Iba01G000130	Iba01G000130	--	7.42965	591	8.81425	695	8.15877	640	1.39669	102	0.977425	77	0.938827	73	3.17752	251	3.65303	316	2.52124	203	1.43728e-67	-2.87254	down	7.47331e-08	1.2781	up	1.21766e-26	1.61217	up	--	--	Cellular Component: cytoplasm (GO:0005737);; Molecular Function: pyrophosphatase activity (GO:0016462);;	K01514|6.6e-156|pop:7455042|K01514 exopolyphosphatase [EC:3.6.1.11] | (RefSeq) exopolyphosphatase PRUNE1 isoform X1	Purine metabolism (ko00230)	--	--	DHHA2 domain	--	C	Energy production and conversion	Protein prune like [Actinidia chinensis var. chinensis]
Iba01G000140	Iba01G000140	LOC115682026	14.0547	650	13.7348	630	12.9982	593	11.1291	470	10.2032	463	9.13819	412	25.2961	1162	24.6535	1240	22.8988	1072	0.000316401	-0.41809	normal	8.99543e-23	1.04504	up	8.87425e-10	-0.607029	normal	[T]	Signal transduction mechanisms	Cellular Component: chloroplast (GO:0009507);; Biological Process: chloroplast-nucleus signaling pathway (GO:0010019);; Molecular Function: tetrapyrrole binding (GO:0046906);;	--	--	--	--	GUN4-like	Tetrapyrrole-binding protein, chloroplastic OS=Arabidopsis thaliana OX=3702 GN=GUN4 PE=1 SV=1	S	Function unknown	tetrapyrrole-binding protein, chloroplastic [Syzygium oleosum]
Iba01G000150	Iba01G000150	--	6.7586	309	6.97432	316	6.44192	291	163.734	6831	161.298	7219	169.055	7514	163.931	7440	153.523	7627	182.083	8422	0	4.61448	up	0.00208089	-0.195324	normal	0	-4.39902	down	--	--	Molecular Function: molecular_function (GO:0003674);; Molecular Function: binding (GO:0005488);; Molecular Function: calcium ion binding (GO:0005509);; Cellular Component: cellular_component (GO:0005575);; Cellular Component: intracellular (GO:0005622);; Cellular Component: obsolete cell (GO:0005623);; Cellular Component: nucleus (GO:0005634);; Cellular Component: cytoplasm (GO:0005737);; Cellula…	K13448|3.2e-51|aof:109830140|K13448 calcium-binding protein CML | (RefSeq) calmodulin-like protein 3	Plant-pathogen interaction (ko04626)	[T]	Signal transduction mechanisms	EF hand	Probable calcium-binding protein CML28 OS=Oryza sativa subsp. japonica OX=39947 GN=CML28 PE=2 SV=1	T	Signal transduction mechanisms	hypothetical protein C3L33_17560, partial [Rhododendron williamsianum]
Iba01G000160	Iba01G000160	LOC114307157	2.86828	122	2.01457	85	2.4637	103	2.00867	78	1.35625	57	1.90201	79	2.45878	104	2.36131	109	1.9285	83	0.108732	-0.473735	normal	0.664904	0.141893	normal	0.227773	0.351483	normal	[G]	Carbohydrate transport and metabolism	Biological Process: biosynthetic process (GO:0009058);; Cellular Component: integral component of membrane (GO:0016021);; Molecular Function: strictosidine synthase activity (GO:0016844);;	K01757|8.1e-30|crb:17896456|K01757 strictosidine synthase [EC:4.3.3.2] | (RefSeq) protein STRICTOSIDINE SYNTHASE-LIKE 12	Indole alkaloid biosynthesis (ko00901)	[R]	General function prediction only	Strictosidine synthase	Protein STRICTOSIDINE SYNTHASE-LIKE 13 OS=Arabidopsis thaliana OX=3702 GN=SSL13 PE=1 SV=1	J	Translation, ribosomal structure and biogenesis	protein STRICTOSIDINE SYNTHASE-LIKE 13 [Camellia sinensis]
Iba01G000170	Iba01G000170	--	2.4266	88	3.00439	108	3.22079	115	3.227	107	2.74438	97	2.2944	81	6.45856	232	5.6888	223	6.91923	253	0.82152	-0.0649808	normal	7.77153e-06	0.991345	normal	5.19406e-05	-0.905698	normal	--	--	Molecular Function: DNA-binding transcription factor activity (GO:0003700);;	K20557|2.2e-28|nta:107816084|K20557 transcription factor VIP1 | (RefSeq) rsg; transcription factor VIP1-like	MAPK signaling pathway - plant (ko04016)	--	--	bZIP transcription factor	Probable transcription factor PosF21 OS=Arabidopsis thaliana OX=3702 GN=POSF21 PE=2 SV=1	K	Transcription	bZIP transcription factor family protein [Camellia fraterna]
Iba01G000180	Iba01G000180	--	7.93418	623	8.35572	650	8.36198	647	8.83507	633	9.0896	699	8.90435	680	7.59265	592	8.29149	707	8.0726	641	0.217142	0.124548	normal	0.000361658	-0.375546	normal	0.0148846	0.271207	normal	[M]	Cell wall/membrane/envelope biogenesis	Molecular Function: 3-beta-hydroxy-delta5-steroid dehydrogenase activity (GO:0003854);; Cellular Component: endoplasmic reticulum membrane (GO:0005789);; Biological Process: steroid biosynthetic process (GO:0006694);; Cellular Component: integral component of membrane (GO:0016021);;	K23558|8.4e-193|vvi:100245662|K23558 plant 3beta-hydroxysteroid-4alpha-carboxylate 3-dehydrogenase [EC:1.1.1.418] | (RefSeq) 3beta-hydroxysteroid-dehydrogenase/decarboxylase	Steroid biosynthesis (ko00100)	[IE]	Lipid transport and metabolism;; Amino acid transport and metabolism	3-beta hydroxysteroid dehydrogenase/isomerase family	3beta-hydroxysteroid-dehydrogenase/decarboxylase isoform 3 OS=Arabidopsis thaliana OX=3702 GN=3BETAHSD/D3 PE=2 SV=2	--	--	hypothetical protein F0562_034629 [Nyssa sinensis]
Iba01G000190	Iba01G000190	--	5.26283	632	6.11313	728	6.8969	817	0.58792	65	0.479518	57	0.417904	49	1.07987	129	1.21904	160	1.25928	153	4.04041e-94	-3.6111	down	0.000137973	1.04288	up	1.0856e-65	2.5869	up	--	--	Molecular Function: molecular_function (GO:0003674);; Molecular Function: DNA-binding transcription factor activity (GO:0003700);; Molecular Function: protein binding (GO:0005515);; Biological Process: regulation of transcription, DNA-templated (GO:0006355);; Biological Process: biological_process (GO:0008150);; Biological Process: regulation of biosynthetic process (GO:0009889);; Biological Proc…	K14494|7.0e-27|pop:18106830|K14494 DELLA protein | (RefSeq) uncharacterized protein LOC18106830	Plant hormone signal transduction (ko04075)	--	--	RWP-RK domain	Protein NLP8 OS=Arabidopsis thaliana OX=3702 GN=NLP8 PE=2 SV=1	K	Transcription	hypothetical protein TEA_026193 [Camellia sinensis var. sinensis]
Iba01G000200	Iba01G000200	--	38.3671	1085	34.7377	975	38.6258	1078	56.0142	1447	57.0093	1580	54.4328	1498	51.1268	1437	50.0867	1541	47.8923	1372	4.57554e-15	0.585333	normal	4.21097e-07	-0.378731	normal	0.0363912	-0.186734	normal	--	--	Molecular Function: nucleotide binding (GO:0000166);; Molecular Function: DNA-directed 5'-3' RNA polymerase activity (GO:0003899);; Biological Process: DNA-templated transcription, initiation (GO:0006352);; Cellular Component: RNA polymerase complex (GO:0030880);;	K03012|9.5e-66|ini:109193160|K03012 DNA-directed RNA polymerase II subunit RPB4 | (RefSeq) DNA-directed RNA polymerase II subunit 4	RNA polymerase (ko03020)	[K]	Transcription	RNA polymerase Rpb4	DNA-directed RNA polymerase II subunit 4 OS=Arabidopsis thaliana OX=3702 GN=NRPB4 PE=1 SV=1	K	Transcription	DNA-directed RNA polymerase II subunit like [Actinidia chinensis var. chinensis]
Iba01G000210	Iba01G000210	--	6.58425	55	10.4249	87	7.64638	63	15.1954	116	17.1873	141	18.2919	149	9.34047	78	10.7941	98	10.2317	87	9.58032e-05	1.04108	up	0.000108549	-0.9481	normal	0.836178	-0.0724342	normal	--	--	Biological Process: defense response (GO:0006952);;	--	--	--	--	--	--	--	--	Autophagy-related protein like [Actinidia chinensis var. chinensis]
Iba01G000220	Iba01G000220	--	20.4007	1101	23.4118	1253	22.2576	1185	13.5189	667	14.1584	749	13.6406	717	13.1763	707	12.9496	760	15.278	835	6.00717e-15	-0.673533	normal	0.0604158	-0.209471	normal	6.53692e-19	0.903394	normal	[L]	Replication, recombination and repair	Molecular Function: DNA binding (GO:0003677);; Molecular Function: DNA-directed DNA polymerase activity (GO:0003887);; Biological Process: DNA-dependent DNA replication (GO:0006261);;	K02335|1.1e-28|gsl:Gasu_17190|K02335 DNA polymerase I [EC:2.7.7.7] | (RefSeq) DNA polymerase I	DNA replication (ko03030);; Base excision repair (ko03410);; Nucleotide excision repair (ko03420);; Homologous recombination (ko03440)	--	--	5'-3' exonuclease, N-terminal resolvase-like domain	--	L	Replication, recombination and repair	hypothetical protein HYC85_012249 [Camellia sinensis]
Iba01G000230	Iba01G000230	LOC114297011	0	0	0	0	0	0	0	0	0	0	0	0	0	0	0	0	0	0	--	--	--	--	--	--	--	--	--	[P]	Inorganic ion transport and metabolism	Molecular Function: carbonate dehydratase activity (GO:0004089);; Molecular Function: zinc ion binding (GO:0008270);; Biological Process: carbon utilization (GO:0015976);;	K01673|3.7e-51|pop:7460782|K01673 carbonic anhydrase [EC:4.2.1.1] | (RefSeq) carbonic anhydrase 2 isoform X3	Nitrogen metabolism (ko00910)	[P]	Inorganic ion transport and metabolism	Carbonic anhydrase	Beta carbonic anhydrase 2, chloroplastic OS=Arabidopsis thaliana OX=3702 GN=BCA2 PE=1 SV=3	P	Inorganic ion transport and metabolism	carbonic anhydrase 2-like isoform X5 [Camellia sinensis]
Iba01G000240	Iba01G000240	--	47.504	1912	47.0959	1880	48.3249	1919	2.60436	96	3.70829	147	2.82044	111	13.0533	522	11.9544	524	10.3646	423	6.32491e-274	-3.95626	down	7.91699e-22	1.7347	up	2.35449e-125	2.24287	up	--	--	Molecular Function: protein dimerization activity (GO:0046983);;	K05765|3.0e-14|gra:105781290|K05765 cofilin | (RefSeq) uncharacterized LOC105781290	--	--	--	--	Transcription factor bHLH153 OS=Arabidopsis thaliana OX=3702 GN=BHLH153 PE=1 SV=1	K	Transcription	Transcription factor bHLH113 like [Actinidia chinensis var. chinensis]
Iba01G000250	Iba01G000250	--	32.0942	2613	31.0805	2510	32.6039	2618	42.1606	3134	43.8633	3499	43.2698	3428	25.3513	2051	24.7485	2191	23.418	1931	5.95217e-19	0.434917	normal	7.40602e-65	-1.02594	down	2.32796e-20	0.610954	normal	--	--	Molecular Function: protein binding (GO:0005515);;	--	--	--	--	Protein of unknown function (DUF4005)	Protein IQ-DOMAIN 14 OS=Arabidopsis thaliana OX=3702 GN=IQD14 PE=1 SV=1	S	Function unknown	Protein IQ-DOMAIN like [Actinidia chinensis var. chinensis]
Iba01G000260	Iba01G000260	LOC110658943	0	0	0	0	0.048273	2	0	0	0	0	0	0	0	0	0	0	0	0	--	--	--	--	--	--	--	--	--	[IQR]	Lipid transport and metabolism;; Secondary metabolites biosynthesis, transport and catabolism;; General function prediction only	--	K00079|1.6e-83|hbr:110658943|K00079 carbonyl reductase 1 [EC:1.1.1.184 1.1.1.189 1.1.1.197] | (RefSeq) (+)-neomenthol dehydrogenase-like	Arachidonic acid metabolism (ko00590);; Folate biosynthesis (ko00790)	[Q]	Secondary metabolites biosynthesis, transport and catabolism	short chain dehydrogenase	(+)-neomenthol dehydrogenase OS=Arabidopsis thaliana OX=3702 GN=SDR1 PE=1 SV=1	Q	Secondary metabolites biosynthesis, transport and catabolism	(+)-neomenthol dehydrogenase-like [Hevea brasiliensis]
Iba01G000270	Iba01G000270	LOC111380191	22.3319	1276	19.4216	1101	20.1929	1138	11.2492	587	12.8793	721	12.1321	675	31.8112	1806	31.1099	1933	28.5217	1651	1.39302e-16	-0.77009	normal	2.07457e-36	1.12209	up	0.000148771	-0.332367	normal	[E]	Amino acid transport and metabolism	Molecular Function: cysteine synthase activity (GO:0004124);; Biological Process: cysteine biosynthetic process from serine (GO:0006535);;	K01738|5.2e-149|oeu:111380191|K01738 cysteine synthase [EC:2.5.1.47] | (RefSeq) cysteine synthase, chloroplastic/chromoplastic-like isoform X1	Cysteine and methionine metabolism (ko00270);; Sulfur metabolism (ko00920);; Carbon metabolism (ko01200);; Biosynthesis of amino acids (ko01230)	[E]	Amino acid transport and metabolism	Pyridoxal-phosphate dependent enzyme	Cysteine synthase, chloroplastic/chromoplastic OS=Capsicum annuum OX=4072 PE=2 SV=1	E	Amino acid transport and metabolism	cysteine synthase, chloroplastic/chromoplastic-like isoform X2 [Olea europaea var. sylvestris]
Iba01G000280	Iba01G000280	LOC100249037	4.54385	412	5.06655	455	5.23298	467	7.47706	618	6.40373	568	7.11952	627	12.7015	1142	12.7017	1250	14.8793	1364	1.71064e-05	0.501657	normal	4.38663e-12	0.728957	normal	1.46213e-27	-1.21011	down	--	--	--	--	--	--	--	Rhodanese-like domain	--	S	Function unknown	PREDICTED: uncharacterized protein LOC100249037 [Vitis vinifera]
Iba01G000290	Iba01G000290	LOC117914636	15.1912	799	13.7997	720	15.2597	791	7.68969	369	7.24248	373	7.17415	367	9.00538	471	8.62341	493	9.14003	487	2.82264e-20	-1.00048	down	0.641974	0.0662756	normal	1.57794e-17	0.954217	normal	[E]	Amino acid transport and metabolism	Biological Process: branched-chain amino acid biosynthetic process (GO:0009082);; Molecular Function: acetolactate synthase regulator activity (GO:1990610);;	K01653|3.3e-198|oeu:111393569|K01653 acetolactate synthase I/III small subunit [EC:2.2.1.6] | (RefSeq) acetolactate synthase small subunit 1, chloroplastic-like	Valine, leucine and isoleucine biosynthesis (ko00290);; Butanoate metabolism (ko00650);; C5-Branched dibasic acid metabolism (ko00660);; Pantothenate and CoA biosynthesis (ko00770);; 2-Oxocarboxylic acid metabolism (ko01210);; Biosynthesis of amino acids (ko01230)	[E]	Amino acid transport and metabolism	Small subunit of acetolactate synthase	Acetolactate synthase small subunit 2, chloroplastic OS=Arabidopsis thaliana OX=3702 GN=At2g31810 PE=1 SV=1	E	Amino acid transport and metabolism	acetolactate synthase small subunit 2, chloroplastic-like isoform X2 [Vitis riparia]
Iba01G000300	Iba01G000300	--	2.59638	290	2.9127	323	3.35119	369	3.2588	332	3.55646	389	3.86726	420	3.71588	412	3.28919	399	2.49237	282	0.0698043	0.271376	normal	0.0234603	-0.381678	normal	0.496573	0.129987	normal	--	--	Molecular Function: hydrolase activity (GO:0016787);; Biological Process: phosphatidylinositol dephosphorylation (GO:0046856);;	K01099|3.0e-172|nsy:104233283|K01099 inositol polyphosphate 5-phosphatase INPP5B/F [EC:3.1.3.36] | (RefSeq) type II inositol 1,4,5-trisphosphate 5-phosphatase FRA3-like isoform X1	Inositol phosphate metabolism (ko00562);; Phosphatidylinositol signaling system (ko04070)	[U]	Intracellular trafficking, secretion, and vesicular transport	Endonuclease/Exonuclease/phosphatase family	Type I inositol polyphosphate 5-phosphatase 12 OS=Arabidopsis thaliana OX=3702 GN=IP5P12 PE=1 SV=2	T	Signal transduction mechanisms	hypothetical protein F0562_034680 [Nyssa sinensis]
Iba01G000310	Iba01G000310	LOC114299974	15.5775	664	17.1097	724	16.5038	694	18.7096	729	19.801	827	18.0236	748	20.5106	869	20.8452	967	24.0621	1039	0.0368358	0.203282	normal	0.993781	-0.000971948	normal	0.0997357	-0.182014	normal	[QR]	Secondary metabolites biosynthesis, transport and catabolism;; General function prediction only	Molecular Function: S-adenosylmethionine-dependent methyltransferase activity (GO:0008757);; Biological Process: methylation (GO:0032259);;	K21552|1.3e-91|qsu:111984581|K21552 methyl halide transferase [EC:2.1.1.165] | (RefSeq) probable thiol methyltransferase 2	--	--	--	Thiopurine S-methyltransferase (TPMT)	Thiocyanate methyltransferase 1 OS=Brassica oleracea OX=3712 GN=TMT1 PE=1 SV=1	S	Function unknown	thiocyanate methyltransferase 1-like isoform X2 [Camellia sinensis]
Iba01G000320	Iba01G000320	--	13.6936	1044	13.8043	1043	13.967	1050	12.4034	863	13.1683	983	13.1744	977	9.57497	725	10.591	878	10.9219	843	0.252618	-0.0957307	normal	3.75385e-08	-0.528805	normal	8.85292e-12	0.644839	normal	--	--	Cellular Component: transcription factor TFIIIC complex (GO:0000127);; Biological Process: transcription initiation from RNA polymerase III promoter (GO:0006384);;	K15202|1.6e-165|dcr:108196397|K15202 general transcription factor 3C polypeptide 5 (transcription factor C subunit 1) | (RefSeq) general transcription factor 3C polypeptide 5-like	--	[K]	Transcription	RNA polymerase III transcription factor (TF)IIIC subunit HTH domain	--	K	Transcription	General transcription factor 3C polypeptide like [Actinidia chinensis var. chinensis]
Iba01G000330	Iba01G000330	--	11.3318	562	11.0838	545	11.8347	579	20.8779	945	20.8833	1014	21.1953	1022	21.4454	1056	21.1436	1140	19.1203	960	7.42161e-23	0.879345	normal	0.00837274	-0.239948	normal	2.71362e-09	-0.619501	normal	[L]	Replication, recombination and repair	--	K08333|2.8e-56|apro:F751_2108|K08333 phosphoinositide-3-kinase, regulatory subunit 4 [EC:2.7.11.1] | (RefSeq) putative serine/threonine-protein kinase vps15	Autophagy - other (ko04136)	--	--	--	--	--	--	hypothetical protein HYC85_012438 [Camellia sinensis]
Iba01G000340	Iba01G000340	--	1.97981	87	2.4323	106	2.53164	110	2.29429	92	2.80587	121	2.95689	126	4.09035	178	3.57769	171	3.57258	159	0.411368	0.215593	normal	0.265281	0.267107	normal	0.0597333	-0.463031	normal	--	--	Molecular Function: ion channel activity (GO:0005216);; Biological Process: cation transport (GO:0006812);;	--	--	--	--	--	Outer envelope pore protein 37, chloroplastic OS=Pisum sativum OX=3888 GN=OEP37 PE=1 SV=1	S	Function unknown	hypothetical protein F0562_006678 [Nyssa sinensis]
Iba01G000350	Iba01G000350	LOC100800036	0	0	0	0	0	0	0	0	0	0	0	0	0	0	0	0	0	0	--	--	--	--	--	--	--	--	--	--	--	Biological Process: jasmonic acid biosynthetic process (GO:0009695);; Molecular Function: allene-oxide cyclase activity (GO:0046423);;	K10525|6.7e-31|gmx:100800036|K10525 allene oxide cyclase [EC:5.3.99.6] | (RefSeq) allene oxide cyclase 4, chloroplastic-like	alpha-Linolenic acid metabolism (ko00592)	--	--	Allene oxide cyclase	Allene oxide cyclase 4, chloroplastic OS=Arabidopsis thaliana OX=3702 GN=AOC4 PE=2 SV=1	S	Function unknown	allene oxide cyclase 4, chloroplastic-like [Glycine max]
Iba01G000360	Iba01G000360	LOC109228783	4.57428	322	4.29172	300	4.61007	320	2.17868	140	1.00537	70	1.68525	116	3.29264	230	3.67778	282	3.15287	225	5.74064e-11	-1.46524	down	0.000860364	0.843245	normal	8.86408e-05	0.641562	normal	--	--	Molecular Function: UDP-glycosyltransferase activity (GO:0008194);; Molecular Function: transferase activity, transferring hexosyl groups (GO:0016758);;	K13692|4.6e-86|thj:104820429|K13692 UDP-glucose:(indol-3-yl)acetate beta-D-glucosyltransferase [EC:2.4.1.121] | (RefSeq) UDP-glycosyltransferase 75D1	--	[GC]	Carbohydrate transport and metabolism;; Energy production and conversion	UDP-glucoronosyl and UDP-glucosyl transferase	UDP-glycosyltransferase 75C1 OS=Solanum lycopersicum OX=4081 GN=UGT75C1 PE=1 SV=1	--	--	PREDICTED: crocetin glucosyltransferase, chloroplastic-like [Nicotiana attenuata]
Iba01G000370	Iba01G000370	--	9.48574	586	9.02235	553	9.33727	569	9.73367	549	8.05977	488	8.95266	538	5.32916	327	5.84002	393	6.87278	430	0.638224	-0.0572717	normal	2.3441e-08	-0.777738	normal	2.27312e-10	0.855312	normal	[L]	Replication, recombination and repair	Molecular Function: hydrolase activity, acting on acid anhydrides (GO:0016817);;	K17675|1.1e-248|nau:109205746|K17675 ATP-dependent RNA helicase SUPV3L1/SUV3 [EC:3.6.4.13] | (RefSeq) ATP-dependent RNA helicase SUV3, mitochondrial	--	[A]	RNA processing and modification	Mitochondrial degradasome RNA helicase subunit C terminal	ATP-dependent RNA helicase SUV3, mitochondrial OS=Oryza sativa subsp. japonica OX=39947 GN=SUV3 PE=1 SV=1	A	RNA processing and modification	hypothetical protein F0562_000349 [Nyssa sinensis]
Iba01G000380	Iba01G000380	--	13.6999	494	12.1156	433	11.8172	420	15.9806	526	15.6579	553	17.0378	597	13.7173	491	10.9338	429	11.5991	423	0.00155957	0.372586	normal	7.49299e-07	-0.636979	normal	0.0546521	0.283802	normal	[E]	Amino acid transport and metabolism	Molecular Function: zinc ion binding (GO:0008270);; Biological Process: methionine biosynthetic process (GO:0009086);; Biological Process: methylation (GO:0032259);; Molecular Function: betaine-homocysteine S-methyltransferase activity (GO:0047150);;	K00547|6.9e-123|vvi:100264835|K00547 homocysteine S-methyltransferase [EC:2.1.1.10] | (RefSeq) homocysteine S-methyltransferase 3	Cysteine and methionine metabolism (ko00270)	[E]	Amino acid transport and metabolism	Homocysteine S-methyltransferase	Homocysteine S-methyltransferase 3 OS=Arabidopsis thaliana OX=3702 GN=HMT3 PE=1 SV=2	E	Amino acid transport and metabolism	hypothetical protein C3L33_14994, partial [Rhododendron williamsianum]
Iba01G000390	Iba01G000390	--	11.8843	862	12.1609	874	11.3438	811	15.1112	1000	16.0176	1138	17.301	1220	13.9931	1008	14.783	1165	13.5546	995	1.12203e-07	0.454828	normal	6.74733e-06	-0.405868	normal	0.777228	-0.0289538	normal	--	--	Molecular Function: molecular_function (GO:0003674);; Molecular Function: catalytic activity (GO:0003824);; Cellular Component: cellular_component (GO:0005575);; Cellular Component: intracellular (GO:0005622);; Cellular Component: obsolete cell (GO:0005623);; Cellular Component: cytoplasm (GO:0005737);; Cellular Component: cytosol (GO:0005829);; Biological Process: alcohol metabolic process (GO:0…	K01765|7.8e-133|jre:109005036|K01765 inositol-1,3,4-trisphosphate 5/6-kinase [EC:2.7.1.159] | (RefSeq) inositol 1,3,4-trisphosphate 5/6-kinase 4 isoform X1	Inositol phosphate metabolism (ko00562)	--	--	Inositol 1,3,4-trisphosphate 5/6-kinase ATP-grasp domain	Inositol 1,3,4-trisphosphate 5/6-kinase 4 OS=Arabidopsis thaliana OX=3702 GN=ITPK4 PE=1 SV=2	S	Function unknown	hypothetical protein C3L33_17603, partial [Rhododendron williamsianum]
Iba01G000400	Iba01G000400	--	0	0	0	0	0	0	0	0	0.283585	5	0.134081	3	13.7941	243	14.3218	277	13.4258	242	--	--	--	2.14028e-28	6.25302	up	9.61982e-17	-10.1457	down	--	--	Biological Process: stomatal complex development (GO:0010374);;	--	--	--	--	Epidermal patterning factor proteins	EPIDERMAL PATTERNING FACTOR-like protein 5 OS=Arabidopsis thaliana OX=3702 GN=EPFL5 PE=1 SV=1	S	Function unknown	hypothetical protein Saspl_005784 [Salvia splendens]
Iba01G000410	Iba01G000410	--	0	0	0.158675	4	0	0	0	0	0	0	0	0	1.36489	32	1.21851	31	2.33074	54	--	--	--	--	--	--	--	--	--	[E]	Amino acid transport and metabolism	Molecular Function: iron ion binding (GO:0005506);; Cellular Component: nucleus (GO:0005634);; Cellular Component: cytoplasm (GO:0005737);; Molecular Function: acireductone dioxygenase [iron(II)-requiring] activity (GO:0010309);; Biological Process: L-methionine salvage from methylthioadenosine (GO:0019509);;	K08967|1.5e-77|ath:AT5G43850|K08967 1,2-dihydroxy-3-keto-5-methylthiopentene dioxygenase [EC:1.13.11.53 1.13.11.54] | (RefSeq) ARD4; RmlC-like cupins superfamily protein	Cysteine and methionine metabolism (ko00270)	[S]	Function unknown	ARD/ARD' family	1,2-dihydroxy-3-keto-5-methylthiopentene dioxygenase 4 OS=Arabidopsis thaliana OX=3702 GN=ARD4 PE=1 SV=1	E	Amino acid transport and metabolism	ATARD4 [Arabidopsis thaliana]
Iba01G000420	Iba01G000420	LOC104085049	79.3342	4012	77.17	3871	80.0902	3995	112.074	5176	122.907	6090	108.785	5353	70.5629	3545	62.1294	3417	60.2519	3086	4.24313e-29	0.541091	normal	3.72703e-52	-1.04485	down	1.22288e-14	0.523489	normal	[E]	Amino acid transport and metabolism	Molecular Function: iron ion binding (GO:0005506);; Cellular Component: nucleus (GO:0005634);; Cellular Component: cytoplasm (GO:0005737);; Biological Process: methionine metabolic process (GO:0006555);; Molecular Function: acireductone dioxygenase [iron(II)-requiring] activity (GO:0010309);; Biological Process: L-methionine salvage from methylthioadenosine (GO:0019509);;	K08967|2.2e-103|nta:107794012|K08967 1,2-dihydroxy-3-keto-5-methylthiopentene dioxygenase [EC:1.13.11.53 1.13.11.54] | (RefSeq) 1,2-dihydroxy-3-keto-5-methylthiopentene dioxygenase 2-like	Cysteine and methionine metabolism (ko00270)	[S]	Function unknown	ARD/ARD' family	1,2-dihydroxy-3-keto-5-methylthiopentene dioxygenase 2 OS=Vitis vinifera OX=29760 GN=VIT_05s0020g04080 PE=3 SV=1	E	Amino acid transport and metabolism	1,2-dihydroxy-3-keto-5-methylthiopentene dioxygenase 2 [Nicotiana tomentosiformis]
Iba01G000430	Iba01G000430	LOC114315693	3.47673	447	3.30941	422	3.72211	472	4.5946	540	4.2749	539	3.85199	482	24.0263	3069	22.1036	3090	22.9642	2989	0.0239443	0.278253	normal	3.33559e-159	2.22954	up	1.12638e-192	-2.48755	down	--	--	Molecular Function: nucleic acid binding (GO:0003676);; Biological Process: gene silencing by RNA (GO:0031047);;	K11593|0.0e+00|jcu:105632054|K11593 eukaryotic translation initiation factor 2C | (RefSeq) protein argonaute 10	--	[J]	Translation, ribosomal structure and biogenesis	Piwi domain	Protein argonaute 10 OS=Arabidopsis thaliana OX=3702 GN=AGO10 PE=1 SV=1	J	Translation, ribosomal structure and biogenesis	protein argonaute 10-like [Camellia sinensis]
Iba01G000440	Iba01G000440	--	0	0	0	0	0	0	0	0	0	0	0	0	0	0	0	0	0	0	--	--	--	--	--	--	--	--	--	--	--	Molecular Function: DNA-binding transcription factor activity (GO:0003700);; Cellular Component: nucleus (GO:0005634);; Molecular Function: sequence-specific DNA binding (GO:0043565);;	K13425|7.3e-21|sind:105173039|K13425 WRKY transcription factor 22 | (RefSeq) WRKY transcription factor 22	MAPK signaling pathway - plant (ko04016);; Plant-pathogen interaction (ko04626)	--	--	WRKY DNA -binding domain	WRKY transcription factor 22 OS=Arabidopsis thaliana OX=3702 GN=WRKY22 PE=2 SV=1	K	Transcription	hypothetical protein CDL12_13701 [Handroanthus impetiginosus]
Iba01G000450	Iba01G000450	--	1.47216	97	2.1278	139	1.68786	110	1.72702	104	1.71975	111	1.27923	82	13.7143	897	13.2897	951	14.5995	973	0.561774	-0.160673	normal	2.23724e-88	2.92612	up	1.10684e-74	-2.74442	down	--	--	--	--	--	--	--	--	--	--	--	--
Iba01G000460	Iba01G000460	--	0	0	0	0	0	0	0.328502	6	0	0	0.377741	7	0.176522	4	0.603855	13	0.901961	18	--	--	--	--	--	--	--	--	--	[J]	Translation, ribosomal structure and biogenesis	Molecular Function: translation initiation factor activity (GO:0003743);; Biological Process: mature ribosome assembly (GO:0042256);; Molecular Function: ribosome binding (GO:0043022);;	K03264|8.0e-70|ccaj:109818504|K03264 translation initiation factor 6 | (RefSeq) eukaryotic translation initiation factor 6-2	Ribosome biogenesis in eukaryotes (ko03008)	[J]	Translation, ribosomal structure and biogenesis	eIF-6 family	Eukaryotic translation initiation factor 6-2 OS=Arabidopsis thaliana OX=3702 GN=EIF6-2 PE=2 SV=1	J	Translation, ribosomal structure and biogenesis	Eukaryotic translation initiation factor 6-2, partial [Actinidia chinensis var. chinensis]
Iba01G000470	Iba01G000470	--	12.9357	536	12.865	529	13.0874	535	88.484	3347	91.7302	3722	89.2406	3596	67.5835	2781	63.7294	2870	61.2434	2568	0	2.79368	up	2.5366e-31	-0.696502	normal	5.09489e-142	-2.07738	down	--	--	Biological Process: response to oxidative stress (GO:0006979);; Cellular Component: chloroplast (GO:0009507);;	--	--	--	--	--	Photosynthetic NDH subunit of subcomplex B 5, chloroplastic OS=Arabidopsis thaliana OX=3702 GN=PNSB5 PE=2 SV=1	--	--	hypothetical protein Saspl_024791 [Salvia splendens]
Iba01G000480	Iba01G000480	--	9.65201	980	8.07876	814	7.6211	763	9.81466	910	9.71296	966	9.5707	946	10.3203	1041	7.92228	875	7.83281	806	0.0484987	0.200289	normal	0.00135528	-0.369497	normal	0.164938	0.188291	normal	--	--	Molecular Function: mannosyl-oligosaccharide 1,2-alpha-mannosidase activity (GO:0004571);; Molecular Function: calcium ion binding (GO:0005509);; Biological Process: metabolic process (GO:0008152);; Cellular Component: membrane (GO:0016020);;	K10085|2.5e-270|vvi:100244189|K10085 ER degradation enhancer, mannosidase alpha-like 2 | (RefSeq) alpha-mannosidase I MNS4	Protein processing in endoplasmic reticulum (ko04141)	[G]	Carbohydrate transport and metabolism	Glycosyl hydrolase family 47	Alpha-mannosidase I MNS4 OS=Arabidopsis thaliana OX=3702 GN=MNS4 PE=1 SV=1	G	Carbohydrate transport and metabolism	Alpha-mannosidase [Actinidia chinensis var. chinensis]
Iba01G000490	Iba01G000490	LOC114310922	52.395	2248	52.8089	2248	50.5172	2138	47.3205	1855	43.1955	1816	46.4324	1939	60.8521	2594	53.6844	2505	59.3711	2580	0.00261836	-0.183403	normal	0.0862751	0.133276	normal	0.3561	0.0700587	normal	--	--	Biological Process: ion transport (GO:0006811);; Cellular Component: integral component of membrane (GO:0016021);;	K16075|2.0e-177|nnu:104609549|K16075 magnesium transporter | (RefSeq) magnesium transporter MRS2-I-like	--	[P]	Inorganic ion transport and metabolism	CorA-like Mg2+ transporter protein	Magnesium transporter MRS2-I OS=Oryza sativa subsp. indica OX=39946 GN=MRS2-I PE=3 SV=1	P	Inorganic ion transport and metabolism	magnesium transporter MRS2-I-like [Camellia sinensis]
Iba01G000500	Iba01G000500	LOC105171650	33.667	1791	33.0049	1742	33.081	1736	36.4032	1769	36.7944	1918	37.0258	1917	45.1712	2388	42.5367	2461	40.9945	2209	0.0155739	0.146123	normal	0.88013	0.012009	normal	0.0581424	-0.138288	normal	--	--	Molecular Function: ATP binding (GO:0005524);; Cellular Component: integral component of membrane (GO:0016021);; Molecular Function: kinase activity (GO:0016301);;	--	--	--	--	Zeta toxin	Calmodulin calcium-dependent NAD kinase OS=Arabidopsis thaliana OX=3702 GN=NADKC PE=1 SV=1	S	Function unknown	uncharacterized protein LOC105171650 [Sesamum indicum]
Iba01G000510	Iba01G000510	--	0	0	0	0	0	0	0	0	0	0	0	0	0	0	0	0	0	0	--	--	--	--	--	--	--	--	--	--	--	--	--	--	--	--	--	--	--	--	--
Iba01G000520	Iba01G000520	--	0.417094	59	0.171365	24	0.138518	20	5.62941	718	5.34381	731	5.29766	720	6.69452	929	7.2045	1094	6.86877	971	7.70613e-23	4.45623	up	0.154537	0.140855	normal	3.12572e-24	-4.57746	down	[N]	Cell motility	Cellular Component: integral component of membrane (GO:0016021);; Molecular Function: cellulose synthase (UDP-forming) activity (GO:0016760);; Biological Process: cellulose biosynthetic process (GO:0030244);; Biological Process: cell wall organization (GO:0071555);;	K20924|0.0e+00|cpap:110823342|K20924 cellulose synthase-like protein [EC:2.4.1.-] | (RefSeq) cellulose synthase-like protein D1	--	--	--	Cellulose synthase	Cellulose synthase-like protein D1 OS=Arabidopsis thaliana OX=3702 GN=CSLD1 PE=2 SV=1	G	Carbohydrate transport and metabolism	Cellulose synthase-like protein [Actinidia chinensis var. chinensis]
Iba01G000530	Iba01G000530	LOC111392601	2.27842	66	1.39848	40	1.64685	47	0.319023	9	0.737667	21	0.052457	2	0	0	0.241534	8	0.193351	6	0.000206065	-2.20385	down	--	--	--	1.30122e-08	3.7511	up	--	--	Cellular Component: integral component of membrane (GO:0016021);; Biological Process: vesicle-mediated transport (GO:0016192);;	K08511|1.1e-87|oeu:111392601|K08511 vesicle-associated membrane protein 72 | (RefSeq) putative vesicle-associated membrane protein 726	--	[U]	Intracellular trafficking, secretion, and vesicular transport	Synaptobrevin	Vesicle-associated membrane protein 725 OS=Arabidopsis thaliana OX=3702 GN=VAMP725 PE=2 SV=2	U	Intracellular trafficking, secretion, and vesicular transport	putative vesicle-associated membrane protein 726 [Olea europaea var. sylvestris]
Iba01G000540	Iba01G000540	LOC116107143	3.21301	326	3.73626	376	3.66882	367	3.07901	285	2.39319	238	2.75867	273	3.50126	353	3.10687	343	3.58214	368	0.018657	-0.365125	normal	0.584073	0.0970918	normal	0.0624991	0.288333	normal	--	--	--	K21437|2.9e-245|jcu:105650371|K21437 ankyrin repeat domain-containing protein 13 | (RefSeq) ankyrin repeat domain-containing protein 13C	--	[R]	General function prediction only	GPCR-chaperone	--	--	--	ankyrin repeat domain-containing protein 13C-B [Pistacia vera]
Iba01G000550	Iba01G000550	--	54.707	3505	54.2992	3451	58.4066	3691	39.864	2333	38.4776	2416	39.9812	2493	55.8702	3557	48.1693	3357	46.3282	3006	1.09325e-22	-0.498486	normal	0.0862697	0.134306	normal	3.08314e-07	0.383896	normal	--	--	Cellular Component: integral component of membrane (GO:0016021);;	K20891|1.2e-103|ppp:112291596|K20891 beta-glucuronosyltransferase [EC:2.4.1.-] | (RefSeq) beta-glucuronosyltransferase GlcAT14A-like	--	[G]	Carbohydrate transport and metabolism	Core-2/I-Branching enzyme	Beta-glucuronosyltransferase GlcAT14A OS=Arabidopsis thaliana OX=3702 GN=GLCAT14A PE=2 SV=1	G	Carbohydrate transport and metabolism	hypothetical protein F0562_000246 [Nyssa sinensis]
Iba01G000560	Iba01G000560	LOC114311162	22.5104	1085	25.581	1222	25.477	1211	0.341216	16	0.021899	2	0.087636	5	6.45523	309	5.76862	303	5.46469	267	2.77926e-25	-7.17548	down	3.32341e-12	4.91258	up	4.01318e-90	2.28419	up	--	--	Cellular Component: integral component of membrane (GO:0016021);;	K23544|2.4e-155|nau:109210271|K23544 serine incorporator 1/3 | (RefSeq) probable serine incorporator	--	[S]	Function unknown	Serine incorporator (Serinc)	--	S	Function unknown	probable serine incorporator isoform X1 [Camellia sinensis]
Iba01G000570	Iba01G000570	--	128.939	9912	126.746	9664	127.647	9678	36.6151	2571	33.9979	2561	36.9534	2765	52.6421	4021	52.7978	4414	55.0045	4282	0	-1.83132	down	7.05805e-10	0.365425	normal	4.5397e-236	1.48596	up	[G]	Carbohydrate transport and metabolism	Biological Process: polysaccharide catabolic process (GO:0000272);; Molecular Function: beta-amylase activity (GO:0016161);; Molecular Function: amylopectin maltohydrolase activity (GO:0102229);;	K01177|2.3e-262|sind:105171828|K01177 beta-amylase [EC:3.2.1.2] | (RefSeq) beta-amylase 1, chloroplastic	Starch and sucrose metabolism (ko00500)	--	--	Glycosyl hydrolase family 14	Beta-amylase 1, chloroplastic OS=Arabidopsis thaliana OX=3702 GN=BAM1 PE=1 SV=1	G	Carbohydrate transport and metabolism	hypothetical protein F0562_035294 [Nyssa sinensis]
Iba01G000580	Iba01G000580	--	0	0	0.13182	7	0.210849	11	0.130882	7	0	0	0.041775	3	0.056177	3	0.028707	2	0.055246	3	--	--	--	--	--	--	--	--	--	--	--	Biological Process: autophagosome assembly (GO:0000045);; Biological Process: autophagy of mitochondrion (GO:0000422);; Biological Process: mitophagy (GO:0000423);; Molecular Function: molecular_function (GO:0003674);; Molecular Function: binding (GO:0005488);; Molecular Function: protein binding (GO:0005515);; Cellular Component: cellular_component (GO:0005575);; Cellular Component: intracellula…	K17985|1.2e-120|pmum:103323811|K17985 activating molecule in BECN1-regulated autophagy protein 1 | (RefSeq) uncharacterized protein LOC103323811	--	[R]	General function prediction only	--	--	S	Function unknown	hypothetical protein HYC85_019445 [Camellia sinensis]
Iba01G000590	Iba01G000590	LOC114258506	8.45601	915	8.77584	942	7.23121	772	11.5014	1136	12.297	1303	13.1115	1380	8.45694	909	7.92141	932	8.15954	894	6.08415e-11	0.594886	normal	1.01216e-19	-0.800527	normal	0.0357674	0.225381	normal	[L]	Replication, recombination and repair	Molecular Function: nucleic acid binding (GO:0003676);; Molecular Function: ATP binding (GO:0005524);;	K14805|1.0e-273|vvi:100261404|K14805 ATP-dependent RNA helicase DDX24/MAK5 [EC:3.6.4.13] | (RefSeq) DEAD-box ATP-dependent RNA helicase 13	--	[A]	RNA processing and modification	DEAD/DEAH box helicase	DEAD-box ATP-dependent RNA helicase 13 OS=Arabidopsis thaliana OX=3702 GN=RH13 PE=2 SV=3	A	RNA processing and modification	DEAD-box ATP-dependent RNA helicase 13 isoform X1 [Camellia sinensis]
Iba01G000600	Iba01G000600	--	11.3921	326	12.2951	349	13.2205	373	11.3427	296	12.3236	345	10.7727	300	17.5353	498	16.7655	521	16.1845	469	0.511337	-0.098697	normal	0.0136756	0.3402	normal	0.118305	-0.221586	normal	[C]	Energy production and conversion	Molecular Function: hydrolase activity (GO:0016787);;	--	--	--	--	Haloacid dehalogenase-like hydrolase	Haloacid dehalogenase-like hydrolase domain-containing protein At2g33255 OS=Arabidopsis thaliana OX=3702 GN=At2g33255 PE=1 SV=1	S	Function unknown	Haloacid dehalogenase-like hydrolase domain-containing protein [Actinidia chinensis var. chinensis]
Iba01G000610	Iba01G000610	--	2.28425	116	1.60521	81	2.17211	109	4.32611	201	5.50853	275	4.47717	222	4.71722	239	5.0762	281	4.56598	235	6.28837e-09	1.24401	up	0.266529	-0.20815	normal	4.48119e-06	-1.01623	down	--	--	Cellular Component: integral component of membrane (GO:0016021);;	--	--	--	--	BT1 family	Probable folate-biopterin transporter 9, chloroplastic OS=Arabidopsis thaliana OX=3702 GN=At2g33280 PE=3 SV=2	S	Function unknown	hypothetical protein F0562_000582 [Nyssa sinensis]
Iba01G000620	Iba01G000620	--	21.6271	621	20.3259	579	18.7218	530	3.56753	94	4.17984	118	3.49875	98	4.10571	117	4.9319	154	3.58213	105	8.46997e-56	-2.42365	down	0.869551	-0.0477765	normal	8.32975e-54	2.4904	up	--	--	Molecular Function: DNA binding (GO:0003677);;	K09422|1.5e-75|nau:109214154|K09422 transcription factor MYB, plant | (RefSeq) myb-related protein 305-like	--	[K]	Transcription	Myb-like DNA-binding domain	Transcription factor MYB2 OS=Oryza sativa subsp. japonica OX=39947 GN=MYB2 PE=2 SV=1	--	--	Transcription factor like [Actinidia chinensis var. chinensis]
Iba01G000630	Iba01G000630	--	16.4163	1233	15.5856	1161	15.9131	1179	9.20351	632	9.26573	682	9.5914	701	9.52683	711	9.34148	763	10.0167	762	1.55933e-20	-0.769258	normal	0.10875	-0.170353	normal	3.61565e-26	0.959746	normal	[V]	Defense mechanisms	Cellular Component: nucleus (GO:0005634);; Cellular Component: chromosome (GO:0005694);; Molecular Function: zinc ion binding (GO:0008270);; Molecular Function: histone-lysine N-methyltransferase activity (GO:0018024);;	K11420|2.9e-248|hbr:110657515|K11420 [histone H3]-lysine9 N-trimethyltransferase EHMT [EC:2.1.1.355] | (RefSeq) histone-lysine N-methyltransferase family member SUVH9 isoform X1	Lysine degradation (ko00310)	--	--	SAD/SRA domain	Histone-lysine N-methyltransferase family member SUVH9 OS=Arabidopsis thaliana OX=3702 GN=SUVH9 PE=1 SV=1	B	Chromatin structure and dynamics	hypothetical protein F0562_000580 [Nyssa sinensis]
Iba01G000640	Iba01G000640	--	1.33519	77	1.12744	64	1.00028	57	301.408	15727	300.032	16796	296.625	16491	249.229	14148	233.701	14521	248.609	14383	0	8.00914	up	3.55768e-31	-0.507195	normal	0	-7.48205	down	--	--	--	K01759|1.3e-27|aip:107644408|K01759 lactoylglutathione lyase [EC:4.4.1.5] | (RefSeq) probable lactoylglutathione lyase, chloroplastic	Pyruvate metabolism (ko00620)	--	--	C2 domain	--	S	Function unknown	hypothetical protein HYC85_019599 [Camellia sinensis]
Iba01G000650	Iba01G000650	--	23.653	619	23.5148	611	24.2688	627	58.3982	1396	51.8819	1330	54.258	1382	43.6535	1135	48.0885	1369	46.5034	1232	3.32222e-47	1.20451	up	2.52644e-08	-0.462178	normal	2.56884e-14	-0.722056	normal	--	--	Biological Process: RNA processing (GO:0006396);;	--	--	--	--	Tetratricopeptide repeat	--	--	--	hypothetical protein F0562_035314 [Nyssa sinensis]
Iba01G000660	Iba01G000660	LOC114261228	12.2237	637	11.8866	615	12.4394	640	11.4859	547	14.5578	744	13.1382	667	15.4495	800	15.6211	886	14.5417	768	0.374616	0.103607	normal	0.963126	0.00624956	normal	0.41658	-0.0900411	normal	--	--	Molecular Function: RNA binding (GO:0003723);;	K14050|1.1e-09|aly:9318693|K14050 geranylgeranyl transferase type-2 subunit alpha [EC:2.5.1.60] | (RefSeq) geranylgeranyl transferase type-2 subunit alpha 2	--	[T]	Signal transduction mechanisms	Nuclear transport factor 2 (NTF2) domain	Nuclear transport factor 2 OS=Arabidopsis thaliana OX=3702 GN=NTF2 PE=1 SV=1	A	RNA processing and modification	putative G3BP-like protein isoform X1 [Camellia sinensis]
Iba01G000670	Iba01G000670	LOC104414435	160.584	4230	150.808	3940	148.957	3870	153.035	3682	136.557	3525	156.222	4005	254.569	6663	285.687	8184	319.469	8522	0.449415	-0.0443213	normal	1.07926e-22	0.736117	normal	1.66027e-21	-0.67142	normal	[J]	Translation, ribosomal structure and biogenesis	Molecular Function: structural constituent of ribosome (GO:0003735);; Biological Process: translation (GO:0006412);; Cellular Component: cytosolic large ribosomal subunit (GO:0022625);; Molecular Function: large ribosomal subunit rRNA binding (GO:0070180);;	K02894|8.7e-75|ats:109771914|K02894 large subunit ribosomal protein L23e | (RefSeq) LOC109771914; 60S ribosomal protein L23	Ribosome (ko03010)	[J]	Translation, ribosomal structure and biogenesis	Ribosomal protein L14p/L23e	60S ribosomal protein L23 OS=Arabidopsis thaliana OX=3702 GN=RPL23A PE=2 SV=3	J	Translation, ribosomal structure and biogenesis	hypothetical protein EUGRSUZ_H02959 [Eucalyptus grandis]
Iba01G000680	Iba01G000680	--	0	0	0	0	0	0	0.190465	4	0.234565	5	0.564342	12	1.43092	31	1.64357	38	1.68493	37	--	--	--	--	--	--	--	--	--	--	--	Biological Process: response to high light intensity (GO:0009644);; Biological Process: photosynthetic electron transport in photosystem I (GO:0009773);;	--	--	--	--	--	Protein PROTON GRADIENT REGULATION 5, chloroplastic OS=Arabidopsis thaliana OX=3702 GN=PGR5 PE=1 SV=1	S	Function unknown	hypothetical protein HYC85_019583 [Camellia sinensis]
Iba01G000690	Iba01G000690	--	28.0846	314	28.9822	321	32.8675	362	16.994	174	19.8176	217	15.0564	164	14.0463	156	15.4812	188	9.9867	113	2.69227e-06	-0.788752	normal	0.00828639	-0.606668	normal	5.54267e-13	1.4149	up	--	--	Biological Process: response to light intensity (GO:0009642);;	--	--	--	--	--	--	--	--	hypothetical protein CQW23_22698 [Capsicum baccatum]
Iba01G000700	Iba01G000700	LOC104106749	9.32516	207	8.48718	187	9.03289	197	3.48575	71	2.54665	56	2.28696	50	10.5615	232	9.5061	229	7.85572	176	2.72354e-12	-1.67726	down	2.5186e-09	1.52111	up	0.403806	0.175578	normal	--	--	Biological Process: male meiosis II (GO:0007142);;	--	--	--	--	--	--	--	--	glutamic acid-rich protein [Nicotiana tomentosiformis]
Iba01G000710	Iba01G000710	--	0.120241	14	0.292853	33	0.115532	13	18.7612	1945	17.8953	1991	19.5613	2161	14.7562	1664	13.5933	1678	14.8609	1708	4.24185e-93	6.72553	up	5.74703e-16	-0.591538	normal	1.89691e-73	-6.11412	down	--	--	--	--	--	--	--	Unc-13 homolog	Protein unc-13 homolog OS=Arabidopsis thaliana OX=3702 GN=PATROL1 PE=2 SV=1	S	Function unknown	Protein transport protein like [Actinidia chinensis var. chinensis]
Iba01G000720	Iba01G000720	--	1.33434	58	1.75043	75	1.25103	53	6.53758	257	7.9923	336	7.99486	334	8.68317	371	8.37918	391	7.51748	327	8.47687e-30	2.37169	up	0.609823	-0.0866348	normal	6.4712e-26	-2.2656	down	--	--	Cellular Component: cellular_component (GO:0005575);; Cellular Component: intracellular (GO:0005622);; Cellular Component: obsolete cell (GO:0005623);; Cellular Component: cytoplasm (GO:0005737);; Cellular Component: cytosol (GO:0005829);; Cellular Component: plasma membrane (GO:0005886);; Biological Process: lipid metabolic process (GO:0006629);; Biological Process: phospholipid metabolic proces…	K21843|1.6e-46|oeu:111391662|K21843 tetratricopeptide repeat protein 7 | (RefSeq) protein NPGR2-like	--	[T]	Signal transduction mechanisms	Tetratricopeptide repeat	Protein NPGR2 OS=Arabidopsis thaliana OX=3702 GN=NPGR2 PE=1 SV=1	T	Signal transduction mechanisms	putative calmodulin-binding protein [Handroanthus impetiginosus]
Iba01G000730	Iba01G000730	LOC101253174	13.9465	507	14.7053	530	14.1565	507	17.8837	593	15.228	542	15.2753	540	14.0122	506	16.5759	655	14.1395	520	0.130445	0.17758	normal	0.0109853	-0.323415	normal	0.200552	0.165922	normal	--	--	--	K22069|1.9e-30|sly:101253174|K22069 LYR motif-containing protein 4 | (RefSeq) LYR motif-containing protein 4	--	[A]	RNA processing and modification	Complex 1 protein (LYR family)	--	A	RNA processing and modification	LYR motif-containing protein 4 [Solanum lycopersicum]
Iba01G000740	Iba01G000740	--	6.09202	664	5.7323	619	4.99069	536	2.97649	296	3.9024	417	3.47458	369	6.87795	744	6.57263	779	7.76147	856	2.05906e-07	-0.695095	normal	5.44978e-10	0.820563	normal	0.409731	-0.1055	normal	[IR]	Lipid transport and metabolism;; General function prediction only	Cellular Component: membrane (GO:0016020);; Molecular Function: long-chain-alcohol oxidase activity (GO:0046577);; Molecular Function: flavin adenine dinucleotide binding (GO:0050660);;	K17756|2.7e-292|pavi:110744433|K17756 long-chain-alcohol oxidase [EC:1.1.3.20] | (RefSeq) long-chain-alcohol oxidase FAO1 isoform X1	--	--	--	GMC oxidoreductase	Long-chain-alcohol oxidase FAO1 OS=Lotus japonicus OX=34305 GN=FAO1 PE=1 SV=1	C	Energy production and conversion	hypothetical protein HYC85_019540 [Camellia sinensis]
Iba01G000750	Iba01G000750	LOC114269144	1.42778	154	1.19659	128	1.62438	173	2.16715	213	2.04806	216	1.96337	206	5.10116	546	4.82061	565	4.28481	467	0.00603822	0.538938	normal	1.05705e-11	0.990424	normal	6.93759e-19	-1.5095	down	--	--	Molecular Function: microtubule motor activity (GO:0003777);; Molecular Function: ATP binding (GO:0005524);; Biological Process: microtubule-based movement (GO:0007018);; Molecular Function: microtubule binding (GO:0008017);;	K10398|2.2e-218|ccav:112522138|K10398 kinesin family member 11 | (RefSeq) kinesin-like protein KIN-10A	--	[Z]	Cytoskeleton	Kinesin motor domain	Kinesin-like protein KIN-10A OS=Arabidopsis thaliana OX=3702 GN=KIN10A PE=1 SV=1	Z	Cytoskeleton	kinesin-like protein KIN-10A [Camellia sinensis]
Iba01G000760	Iba01G000760	--	0.113125	4	0.160911	6	0.100053	4	0.642067	20	0.043597	2	0.535733	18	0.074444	3	0.42206	16	0.516189	18	--	--	--	--	--	--	--	--	--	--	--	Molecular Function: catalytic activity (GO:0003824);; Molecular Function: protein serine/threonine phosphatase activity (GO:0004722);;	K19704|4.5e-59|vvi:100245916|K19704 protein phosphatase PTC1 [EC:3.1.3.16] | (RefSeq) putative protein phosphatase 2C-like protein 44	--	[T]	Signal transduction mechanisms	Protein phosphatase 2C	Putative protein phosphatase 2C-like protein 44 OS=Arabidopsis thaliana OX=3702 GN=At3g23360 PE=5 SV=1	T	Signal transduction mechanisms	Protein phosphatase 2C-like protein [Actinidia chinensis var. chinensis]
Iba01G000770	Iba01G000770	--	1.2154	165	1.44767	195	1.26789	170	2.73165	338	2.72607	362	2.89622	382	2.01893	272	2.275	336	2.01069	276	2.30983e-12	1.08676	up	2.29767e-05	-0.615775	normal	0.015126	-0.450606	normal	[DZ]	Cell cycle control, cell division, chromosome partitioning;; Cytoskeleton	Molecular Function: metal ion binding (GO:0046872);;	K10615|1.6e-32|ppp:112282946|K10615 E3 ubiquitin-protein ligase HERC4 [EC:2.3.2.26] | (RefSeq) probable E3 ubiquitin-protein ligase HERC4 isoform X1	Ubiquitin mediated proteolysis (ko04120)	--	--	Regulator of chromosome condensation (RCC1) repeat	PH, RCC1 and FYVE domains-containing protein 1 OS=Arabidopsis thaliana OX=3702 GN=PRAF1 PE=1 SV=1	--	--	E3 ubiquitin-protein ligase HERC1 [Actinidia chinensis var. chinensis]
Iba01G000780	Iba01G000780	--	127.052	6930	124.862	6755	124.413	6693	166.462	8292	160.693	8588	164.08	8709	182.768	9905	192.418	11414	186.923	10324	1.15276e-32	0.386381	normal	0.729924	-0.0169924	normal	6.44916e-16	-0.34935	normal	[C]	Energy production and conversion	Biological Process: carbohydrate metabolic process (GO:0005975);; Biological Process: tricarboxylic acid cycle (GO:0006099);; Biological Process: malate metabolic process (GO:0006108);; Molecular Function: L-malate dehydrogenase activity (GO:0030060);;	K00025|4.6e-175|sind:105158461|K00025 malate dehydrogenase [EC:1.1.1.37] | (RefSeq) malate dehydrogenase	Citrate cycle (TCA cycle) (ko00020);; Cysteine and methionine metabolism (ko00270);; Pyruvate metabolism (ko00620);; Glyoxylate and dicarboxylate metabolism (ko00630);; Carbon fixation in photosynthetic organisms (ko00710);; Carbon metabolism (ko01200)	[C]	Energy production and conversion	lactate/malate dehydrogenase, alpha/beta C-terminal domain	Malate dehydrogenase OS=Nicotiana tabacum OX=4097 GN=MD1 PE=1 SV=1	C	Energy production and conversion	malate dehydrogenase [Handroanthus impetiginosus]
Iba01G000790	Iba01G000790	LOC107405539	28.4786	2158	28.7299	2160	27.539	2059	130.822	9054	129.901	9645	138.868	10240	54.7031	4119	52.6971	4343	60.8942	4673	0	2.23913	up	8.99681e-136	-1.4588	down	2.76053e-29	-0.760163	normal	[GEPR]	Carbohydrate transport and metabolism;; Amino acid transport and metabolism;; Inorganic ion transport and metabolism;; General function prediction only	Molecular Function: inorganic phosphate transmembrane transporter activity (GO:0005315);; Biological Process: phosphate ion transport (GO:0006817);; Cellular Component: integral component of membrane (GO:0016021);;	K08176|1.3e-267|zju:107405539|K08176 MFS transporter, PHS family, inorganic phosphate transporter | (RefSeq) inorganic phosphate transporter 1-4	--	[P]	Inorganic ion transport and metabolism	Sugar (and other) transporter	Inorganic phosphate transporter 1-4 OS=Arabidopsis thaliana OX=3702 GN=PHT1-4 PE=1 SV=1	P	Inorganic ion transport and metabolism	inorganic phosphate transporter 1-4 [Ziziphus jujuba]
Iba01G000800	Iba01G000800	LOC107261244	0	0	0	0	0	0	0	0	0	0	0	0	0	0	0	0	0	0	--	--	--	--	--	--	--	--	--	--	--	--	K12447|1.0e-73|boe:106336398|K12447 UDP-sugar pyrophosphorylase [EC:2.7.7.64] | (RefSeq) uncharacterized protein LOC106336398	Pentose and glucuronate interconversions (ko00040);; Galactose metabolism (ko00052);; Ascorbate and aldarate metabolism (ko00053);; Amino sugar and nucleotide sugar metabolism (ko00520)	[R]	General function prediction only	--	Retrovirus-related Pol polyprotein from transposon RE1 OS=Arabidopsis thaliana OX=3702 GN=RE1 PE=2 SV=1	L	Replication, recombination and repair	uncharacterized protein LOC107261244 [Ricinus communis]
Iba01G000810	Iba01G000810	LOC105963345	5.23825	258	4.66352	227	4.92125	239	4.56126	205	4.7426	229	4.33204	207	11.4507	559	11.0239	589	9.21875	459	0.502115	-0.118312	normal	1.45266e-11	1.00336	up	1.34026e-08	-0.865462	normal	--	--	--	K23398|8.3e-91|nnu:104610028|K23398 activating signal cointegrator 1 | (RefSeq) uncharacterized LOC104610028	--	[K]	Transcription	ASCH domain	--	K	Transcription	PREDICTED: activating signal cointegrator 1 [Erythranthe guttata]
Iba01G000820	Iba01G000820	LOC111806344	0.259763	6	0.059688	2	0.143315	4	0	0	0	0	0.09312	3	0.4557	10	0.243287	6	0.529154	12	--	--	--	--	--	--	--	--	--	--	--	Molecular Function: DNA binding (GO:0003677);; Molecular Function: DNA-binding transcription factor activity (GO:0003700);; Cellular Component: nucleus (GO:0005634);;	K13433|6.7e-24|nnu:104599515|K13433 pathogenesis-related genes transcriptional activator PTI5 | (RefSeq) pathogenesis-related genes transcriptional activator PTI5-like	Plant-pathogen interaction (ko04626)	--	--	AP2 domain	Ethylene-responsive transcription factor 14 OS=Arabidopsis thaliana OX=3702 GN=ERF14 PE=2 SV=1	K	Transcription	ethylene-responsive transcription factor ERF098-like [Cucurbita pepo subsp. pepo]
Iba01G000830	Iba01G000830	LOC100257928	12.167	638	11.0158	573	10.3701	536	17.2099	824	17.7464	911	18.1215	924	7.13836	372	5.20885	297	6.41768	341	1.22174e-11	0.662984	normal	1.46748e-43	-1.71157	down	5.16577e-13	1.06772	up	[Q]	Secondary metabolites biosynthesis, transport and catabolism	Molecular Function: metal ion binding (GO:0046872);; Molecular Function: dioxygenase activity (GO:0051213);;	K13229|5.3e-93|sbi:8070754|K13229 2,4-dihydroxy-1,4-benzoxazin-3-one-glucoside dioxygenase [EC:1.14.11.59] | (RefSeq) DIBOA-glucoside dioxygenase BX6	Benzoxazinoid biosynthesis (ko00402)	[QR]	Secondary metabolites biosynthesis, transport and catabolism;; General function prediction only	2OG-Fe(II) oxygenase superfamily	1-aminocyclopropane-1-carboxylate oxidase homolog 3 OS=Arabidopsis thaliana OX=3702 GN=At1g06650 PE=2 SV=1	Q	Secondary metabolites biosynthesis, transport and catabolism	PREDICTED: 1-aminocyclopropane-1-carboxylate oxidase homolog 1 [Vitis vinifera]
Iba01G000840	Iba01G000840	LOC114319405	22.9935	1499	21.062	1362	20.7674	1335	25.0755	1493	23.1234	1477	19.9337	1264	16.1444	1046	12.8208	909	17.5484	1158	0.424736	0.0731164	normal	5.28927e-11	-0.761529	normal	1.59473e-10	0.708339	normal	[Q]	Secondary metabolites biosynthesis, transport and catabolism	Molecular Function: metal ion binding (GO:0046872);; Molecular Function: dioxygenase activity (GO:0051213);;	K13229|2.9e-93|sita:101778204|K13229 2,4-dihydroxy-1,4-benzoxazin-3-one-glucoside dioxygenase [EC:1.14.11.59] | (RefSeq) DIBOA-glucoside dioxygenase BX6	Benzoxazinoid biosynthesis (ko00402)	[QR]	Secondary metabolites biosynthesis, transport and catabolism;; General function prediction only	2OG-Fe(II) oxygenase superfamily	1-aminocyclopropane-1-carboxylate oxidase homolog 3 OS=Arabidopsis thaliana OX=3702 GN=At1g06650 PE=2 SV=1	Q	Secondary metabolites biosynthesis, transport and catabolism	1-aminocyclopropane-1-carboxylate oxidase homolog 1-like isoform X1 [Camellia sinensis]
Iba01G000850	Iba01G000850	LOC114311351	17.8412	626	17.9821	626	19.3209	669	30.9558	992	33.3589	1146	27.7224	946	29.943	1044	27.8134	1061	31.1993	1108	1.81559e-14	0.740153	normal	0.00964243	-0.260443	normal	7.42716e-06	-0.459681	normal	[I]	Lipid transport and metabolism	Molecular Function: isomerase activity (GO:0016853);;	K07517|1.5e-82|vvi:100261285|K07517 Delta3-Delta2-enoyl-CoA isomerase [EC:5.3.3.8] | (RefSeq) enoyl-CoA delta isomerase 2, peroxisomal	Fatty acid degradation (ko00071)	--	--	Enoyl-CoA hydratase/isomerase	Enoyl-CoA delta isomerase 2, peroxisomal OS=Arabidopsis thaliana OX=3702 GN=ECI2 PE=1 SV=1	I	Lipid transport and metabolism	enoyl-CoA delta isomerase 2, peroxisomal-like isoform X1 [Camellia sinensis]
Iba01G000860	Iba01G000860	LOC114311351	26.1534	702	30.1762	803	30.8944	818	49.052	1202	44.7664	1177	45.5012	1188	19.2585	514	16.7503	489	14.9523	406	2.30481e-14	0.677379	normal	7.69274e-55	-1.66198	down	4.79791e-15	1.00426	up	[I]	Lipid transport and metabolism	Molecular Function: catalytic activity (GO:0003824);;	K07517|2.4e-72|cmos:111431760|K07517 Delta3-Delta2-enoyl-CoA isomerase [EC:5.3.3.8] | (RefSeq) enoyl-CoA delta isomerase 2, peroxisomal-like	Fatty acid degradation (ko00071)	--	--	Enoyl-CoA hydratase/isomerase	Enoyl-CoA delta isomerase 2, peroxisomal OS=Arabidopsis thaliana OX=3702 GN=ECI2 PE=1 SV=1	I	Lipid transport and metabolism	enoyl-CoA delta isomerase 2, peroxisomal-like isoform X1 [Camellia sinensis]
Iba01G000870	Iba01G000870	--	13.4618	355	13.7751	360	14.7447	384	71.9694	1732	76.0879	1964	72.0944	1848	10.8965	286	9.64647	277	10.2198	273	1.84664e-182	2.39141	up	1.34721e-234	-3.04902	down	9.45017e-06	0.676849	normal	--	--	Cellular Component: cellular_component (GO:0005575);; Cellular Component: intracellular (GO:0005622);; Cellular Component: obsolete cell (GO:0005623);; Cellular Component: nucleus (GO:0005634);; Cellular Component: cytoplasm (GO:0005737);; Cellular Component: organelle (GO:0043226);; Cellular Component: membrane-bounded organelle (GO:0043227);; Cellular Component: intracellular organelle (GO:0043…	--	--	--	--	--	--	S	Function unknown	hypothetical protein CEY00_Acc02106 [Actinidia chinensis var. chinensis]
Iba01G000880	Iba01G000880	--	8.7385	715	8.27615	672	7.54757	609	3.88384	291	3.88618	312	4.63121	369	11.8067	960	10.5319	937	10.676	885	1.90387e-15	-0.981511	normal	1.60402e-23	1.19862	up	0.0780069	-0.197294	normal	--	--	Biological Process: positive regulation of growth (GO:0045927);;	K18081|7.6e-45|bna:111208244|K18081 myotubularin-related protein 1/2 [EC:3.1.3.64 3.1.3.95] | (RefSeq) phosphatidylinositol-3-phosphatase myotubularin-2-like	Inositol phosphate metabolism (ko00562);; Phosphatidylinositol signaling system (ko04070)	--	--	Protein of unknown function (DUF668)	--	S	Function unknown	hypothetical protein CCACVL1_27562 [Corchorus capsularis]
Iba01G000890	Iba01G000890	--	22.3363	1066	20.7756	984	20.6328	972	3.3913	148	3.05113	143	2.94407	137	0.674801	32	1.16114	61	0.838703	41	2.80751e-115	-2.76112	down	1.58183e-12	-2.00862	down	1.23275e-168	4.78411	up	--	--	Molecular Function: AT DNA binding (GO:0003680);; Molecular Function: DNA-binding transcription factor activity (GO:0003700);; Cellular Component: nucleus (GO:0005634);;	--	--	--	--	Plants and Prokaryotes Conserved (PCC) domain	AT-hook motif nuclear-localized protein 20 OS=Arabidopsis thaliana OX=3702 GN=AHL20 PE=2 SV=1	K	Transcription	AT-hook motif nuclear-localized protein 19 [Hordeum vulgare]
Iba01G000900	Iba01G000900	--	0.897613	136	0.840418	126	0.860567	129	2.04282	282	1.73256	257	1.79544	264	1.38806	209	1.38669	228	1.53579	235	9.95748e-10	1.09816	up	0.000650782	-0.580185	normal	0.0166416	-0.4978	normal	[HR]	Coenzyme transport and metabolism;; General function prediction only	Biological Process: sucrose metabolic process (GO:0005985);; Molecular Function: sucrose-phosphate synthase activity (GO:0046524);;	K00696|0.0e+00|oeu:111403073|K00696 sucrose-phosphate synthase [EC:2.4.1.14] | (RefSeq) probable sucrose-phosphate synthase 2	Starch and sucrose metabolism (ko00500)	[M]	Cell wall/membrane/envelope biogenesis	Glycosyl transferases group 1	Probable sucrose-phosphate synthase 2 OS=Craterostigma plantagineum OX=4153 GN=SPS2 PE=2 SV=1	M	Cell wall/membrane/envelope biogenesis	Sucrose-phosphate synthase [Actinidia chinensis var. chinensis]
Iba01G000910	Iba01G000910	LOC105971552	0	0	0	0	0.040597	2	0.051949	2	0.050402	2	0	0	0	0	0	0	0.353373	10	--	--	--	--	--	--	--	--	--	--	--	Molecular Function: RNA-directed DNA polymerase activity (GO:0003964);; Molecular Function: aspartic-type endopeptidase activity (GO:0004190);;	K05666|1.0e-09|zju:107414524|K05666 ATP-binding cassette, subfamily C (CFTR/MRP), member 2 | (RefSeq) LOW QUALITY PROTEIN: uncharacterized protein LOC107414524	ABC transporters (ko02010)	--	--	gag-polyprotein putative aspartyl protease	--	L	Replication, recombination and repair	PREDICTED: uncharacterized protein LOC105971552 isoform X1 [Erythranthe guttata]
Iba01G000920	Iba01G000920	--	15.0188	1311	15.3763	1331	15.8712	1366	15.5898	1242	14.1354	1209	13.3832	1136	19.9963	1734	20.9732	1990	22.3546	1975	0.215462	-0.100801	normal	4.88624e-05	0.344009	normal	0.00476985	-0.22299	normal	--	--	Biological Process: fucose metabolic process (GO:0006004);; Cellular Component: integral component of membrane (GO:0016021);; Molecular Function: transferase activity, transferring glycosyl groups (GO:0016757);;	K23280|1.4e-77|lsv:111906298|K23280 rhamnogalacturonan I rhamnosyltransferase [EC:2.4.1.351] | (RefSeq) O-fucosyltransferase 3-like	--	--	--	GDP-fucose protein O-fucosyltransferase	O-fucosyltransferase 1 OS=Arabidopsis thaliana OX=3702 GN=OFUT1 PE=2 SV=1	G	Carbohydrate transport and metabolism	GDP-fucose protein O-fucosyltransferase protein [Actinidia chinensis var. chinensis]
Iba01G000930	Iba01G000930	LOC105964612	9.70894	415	11.3687	482	12.1272	512	21.1024	824	18.6448	781	19.1764	798	15.05	639	16.7613	779	12.5123	542	8.26871e-14	0.829202	normal	1.68963e-07	-0.622084	normal	0.205998	-0.186885	normal	--	--	Cellular Component: endoplasmic reticulum membrane (GO:0005789);; Biological Process: protein retention in ER lumen (GO:0006621);; Biological Process: protein transport (GO:0015031);; Cellular Component: integral component of membrane (GO:0016021);; Molecular Function: ER retention sequence binding (GO:0046923);;	K10949|5.8e-102|ccaj:109792656|K10949 ER lumen protein retaining receptor | (RefSeq) ER lumen protein-retaining receptor	--	[U]	Intracellular trafficking, secretion, and vesicular transport	ER lumen protein retaining receptor	ER lumen protein-retaining receptor OS=Petunia hybrida OX=4102 GN=ERD2 PE=2 SV=1	U	Intracellular trafficking, secretion, and vesicular transport	PREDICTED: ER lumen protein-retaining receptor-like [Erythranthe guttata]
Iba01G000940	Iba01G000940	LOC114301595	3.41496	209	3.17811	193	2.85868	173	4.11446	230	4.78089	287	4.68089	279	8.85576	539	7.98899	532	8.88876	551	0.00228043	0.524633	normal	3.82504e-07	0.709823	normal	1.84575e-15	-1.21489	down	--	--	Molecular Function: DNA binding (GO:0003677);;	K11111|1.0e-50|dcr:108197305|K11111 telomeric repeat-binding factor 2 | (RefSeq) uncharacterized protein LOC108197305	--	--	--	Myb-like DNA-binding domain	--	K	Transcription	uncharacterized protein LOC114301595 isoform X2 [Camellia sinensis]
Iba01G000950	Iba01G000950	--	0	0	0.024852	2	0	0	22.8765	1600	20.044	1504	22.3037	1662	56.9703	4333	51.9696	4327	43.4309	3367	1.23401e-27	11.2775	up	1.91782e-30	1.01238	up	2.397e-32	-12.2703	down	[T]	Signal transduction mechanisms	Molecular Function: acid phosphatase activity (GO:0003993);; Molecular Function: metal ion binding (GO:0046872);;	K22390|1.4e-248|rcu:8280653|K22390 acid phosphatase type 7 | (RefSeq) purple acid phosphatase 15 isoform X1	--	[G]	Carbohydrate transport and metabolism	Calcineurin-like phosphoesterase	Purple acid phosphatase 15 OS=Arabidopsis thaliana OX=3702 GN=PAP15 PE=1 SV=1	G	Carbohydrate transport and metabolism	Purple acid phosphatase [Actinidia chinensis var. chinensis]
Iba01G000960	Iba01G000960	--	0.109379	4	0.197829	6	0	0	10.0295	277	7.57595	224	8.79235	259	44.1916	1325	38.9832	1280	45.5366	1392	3.85812e-35	6.30983	up	7.01158e-66	2.07386	up	1.51851e-69	-8.36225	down	--	--	--	--	--	--	--	--	--	--	--	--
Iba01G000970	Iba01G000970	--	15.9705	300	19.4423	362	15.3427	284	9.74724	167	9.65727	178	10.6551	195	9.10912	170	9.23657	189	11.9747	228	8.51177e-06	-0.751601	normal	0.355623	-0.198612	normal	2.25854e-07	0.970799	normal	--	--	--	--	--	--	--	--	--	--	--	--
Iba01G000980	Iba01G000980	--	3.27455	67	2.30018	47	3.64749	74	2.48408	47	3.31746	67	1.93894	39	3.07714	63	2.45459	55	2.22029	46	0.525566	-0.24209	normal	0.597979	-0.217425	normal	0.208248	0.478739	normal	--	--	--	--	--	--	--	--	--	--	--	--
Iba01G000990	Iba01G000990	LOC114718612	4.14423	217	4.72607	246	4.77062	246	0.414704	20	0.435336	23	0.764532	39	6.09457	317	6.43661	366	6.15961	327	1.46507e-29	-3.05767	down	2.07456e-38	3.30209	up	0.183383	-0.224622	normal	--	--	Biological Process: regulation of cyclin-dependent protein serine/threonine kinase activity (GO:0000079);; Biological Process: regulation of protein phosphorylation (GO:0001932);; Biological Process: negative regulation of protein phosphorylation (GO:0001933);; Molecular Function: molecular_function (GO:0003674);; Molecular Function: enzyme inhibitor activity (GO:0004857);; Molecular Function: pr…	--	--	--	--	Cyclin-dependent kinase inhibitor	Cyclin-dependent kinase inhibitor 4 OS=Arabidopsis thaliana OX=3702 GN=KRP4 PE=1 SV=2	S	Function unknown	cyclin-dependent kinase inhibitor 4-like isoform X2 [Prosopis alba]
Iba01G001000	Iba01G001000	--	0.1146	3	0	0	0.254875	7	0.250397	6	0.312938	8	0	0	0.344203	9	0.473694	14	0.372647	10	--	--	--	--	--	--	--	--	--	--	--	Molecular Function: ATP binding (GO:0005524);; Molecular Function: histone binding (GO:0042393);;	--	--	--	--	--	--	--	--	--
Iba01G001010	Iba01G001010	LOC110602704	2.32492	90	2.43158	93	3.90449	149	1.51812	54	1.10716	42	0.869424	33	35.8077	1371	31.8429	1335	35.0291	1367	0.000107893	-1.30132	down	1.27185e-167	4.65952	up	4.46043e-102	-3.33443	down	--	--	--	--	--	--	--	--	--	--	--	histone acetyltransferase KAT6B-like [Manihot esculenta]
Iba01G001020	Iba01G001020	LOC107423037	43.8226	4293	45.5679	4428	47.0071	4542	66.4883	5948	68.5342	6578	66.3221	6322	37.9903	3698	38.3055	4081	38.2763	3797	1.86784e-46	0.563982	normal	8.18794e-102	-1.02484	down	1.82187e-19	0.480963	normal	[I]	Lipid transport and metabolism	Molecular Function: catalytic activity (GO:0003824);;	K01897|0.0e+00|zju:107423037|K01897 long-chain acyl-CoA synthetase [EC:6.2.1.3] | (RefSeq) long chain acyl-CoA synthetase 6, peroxisomal isoform X1	Fatty acid biosynthesis (ko00061);; Fatty acid degradation (ko00071);; Fatty acid metabolism (ko01212);; Peroxisome (ko04146)	[I]	Lipid transport and metabolism	AMP-binding enzyme	Long chain acyl-CoA synthetase 6, peroxisomal OS=Arabidopsis thaliana OX=3702 GN=LACS6 PE=1 SV=1	I	Lipid transport and metabolism	long chain acyl-CoA synthetase 6, peroxisomal isoform X1 [Ziziphus jujuba]
Iba01G001030	Iba01G001030	--	1.34708	106	1.06095	83	1.34768	104	3.01916	215	1.86874	143	2.45262	187	11.9902	929	10.3184	875	11.826	934	6.93761e-05	0.958827	normal	1.40369e-39	2.00598	up	7.85803e-81	-2.94359	down	[G]	Carbohydrate transport and metabolism	Cellular Component: integral component of membrane (GO:0016021);; Molecular Function: transmembrane transporter activity (GO:0022857);;	K24193|4.5e-201|oeu:111382289|K24193 MFS transporter, SP family, sugar:H+ symporter | (RefSeq) sugar transport protein 8-like	--	[R]	General function prediction only	Sugar (and other) transporter	Sugar transport protein 8 OS=Arabidopsis thaliana OX=3702 GN=STP8 PE=2 SV=2	U	Intracellular trafficking, secretion, and vesicular transport	hypothetical protein HYC85_019015 [Camellia sinensis]
Iba01G001040	Iba01G001040	--	40.1259	3012	39.6572	2952	41.5403	3075	106.039	7268	101.114	7435	109.01	7961	11.2341	838	10.32	843	8.35956	636	1.86865e-241	1.38372	up	0	-3.61232	down	9.24879e-135	2.24827	up	[G]	Carbohydrate transport and metabolism	Cellular Component: integral component of membrane (GO:0016021);; Molecular Function: transmembrane transporter activity (GO:0022857);;	K24193|9.3e-247|dzi:111279315|K24193 MFS transporter, SP family, sugar:H+ symporter | (RefSeq) LOW QUALITY PROTEIN: sugar transport protein 13-like	--	[R]	General function prediction only	Sugar (and other) transporter	Sugar transport protein 13 OS=Arabidopsis thaliana OX=3702 GN=STP13 PE=1 SV=2	U	Intracellular trafficking, secretion, and vesicular transport	Sugar/inositol transporter [Corchorus olitorius]
Iba01G001050	Iba01G001050	LOC114287056	9.30475	630	9.46876	636	7.4494	497	9.6088	594	10.4536	693	10.7194	706	6.64101	447	8.02931	591	6.513	447	0.0494321	0.233299	normal	5.48652e-10	-0.749471	normal	0.000128353	0.536313	normal	--	--	Cellular Component: integral component of membrane (GO:0016021);;	--	--	[R]	General function prediction only	--	Vacuole membrane protein KMS1 OS=Arabidopsis thaliana OX=3702 GN=KMS1 PE=1 SV=1	S	Function unknown	vacuole membrane protein KMS1-like [Camellia sinensis]
Iba01G001060	Iba01G001060	LOC114316217	6.85317	323	5.91097	276	7.3857	343	2.18205	94	2.38321	110	2.55632	117	3.76068	176	4.61387	236	3.58485	171	5.28372e-16	-1.49771	down	0.0185866	0.535203	normal	7.72241e-08	0.982358	normal	--	--	--	K10406|1.3e-38|mtr:MTR_5g096570|K10406 kinesin family member C2/C3 | (RefSeq) kinesin heavy chain, putative	--	--	--	Plant protein of unknown function (DUF868)	--	S	Function unknown	uncharacterized protein LOC114316217 [Camellia sinensis]
Iba01G001070	Iba01G001070	--	98.5383	8574	94.3167	8140	99.2982	8522	23.5285	1870	23.2206	1980	24.664	2089	48.3795	4183	45.5839	4314	50.2623	4429	0	-2.03007	down	4.99425e-37	0.80249	normal	6.20965e-122	1.24777	up	--	--	Biological Process: flower development (GO:0009908);; Molecular Function: hydrolase activity (GO:0016787);; Biological Process: cell differentiation (GO:0030154);;	K08867|2.9e-140|lang:109354662|K08867 WNK lysine deficient protein kinase [EC:2.7.11.1] | (RefSeq) serine/threonine-protein kinase WNK1-like	--	--	--	Frigida-like protein	FRIGIDA-like protein 4a OS=Arabidopsis thaliana OX=3702 GN=FRL4A PE=2 SV=1	J	Translation, ribosomal structure and biogenesis	FRIGIDA-like protein [Actinidia chinensis var. chinensis]
Iba01G001080	Iba01G001080	--	0	0	0	0	0	0	8.93484	140	5.96715	100	8.21948	137	5.84973	100	3.1684	59	4.26243	74	1.77388e-14	9.47832	up	0.000736043	-1.0089	down	5.27504e-11	-8.45152	down	--	--	Cellular Component: cellular_component (GO:0005575);; Cellular Component: intracellular (GO:0005622);; Cellular Component: obsolete cell (GO:0005623);; Cellular Component: cytoplasm (GO:0005737);; Biological Process: biological_process (GO:0008150);; Biological Process: regulation of GTPase activity (GO:0043087);; Cellular Component: obsolete intracellular part (GO:0044424);; Cellular Component: …	K14800|4.0e-28|cpap:110820433|K14800 pre-rRNA-processing protein TSR2 | (RefSeq) pre-rRNA-processing protein TSR2 homolog	--	[S]	Function unknown	Pre-rRNA-processing protein TSR2	--	T	Signal transduction mechanisms	Pre-rRNA-processing protein TSR [Parasponia andersonii]
Iba01G001090	Iba01G001090	--	0	0	0	0	0	0	0	0	0	0	0	0	0	0	0	0	0	0	--	--	--	--	--	--	--	--	--	--	--	--	--	--	--	--	PHD - plant homeodomain finger protein	--	S	Function unknown	hypothetical protein F0562_034988 [Nyssa sinensis]
Iba01G001100	Iba01G001100	LOC116136515	0.594366	9	0.281942	5	0.109009	2	0.886263	12	0.509573	8	0.257502	4	1.57587	23	1.63781	26	0.540472	8	--	--	--	--	--	--	--	--	--	--	--	--	--	--	--	--	Protein of unknown function (DUF1677)	--	S	Function unknown	uncharacterized protein LOC116136515 [Pistacia vera]
Iba01G001110	Iba01G001110	--	0.787522	15	0.628754	12	0.137481	3	0.371201	7	0.355605	7	0.791779	15	1.33416	25	1.88327	38	0.831769	16	--	--	--	--	--	--	--	--	--	--	--	--	--	--	--	--	Probable lipid transfer	--	O	Posttranslational modification, protein turnover, chaperones	Non-specific lipid-transfer protein-like protein [Actinidia chinensis var. chinensis]
Iba01G001120	Iba01G001120	--	0.090428	1	0.510299	6	0.392183	5	0	0	0	0	0.475609	5	1.00367	11	0.54218	7	1.31594	15	--	--	--	--	--	--	--	--	--	--	--	--	--	--	--	--	--	--	--	--	--
Iba01G001130	Iba01G001130	--	1.36709	113	1.08002	88	1.75053	142	4.8444	363	3.85347	310	5.08775	406	6.6851	545	6.42468	573	7.5136	624	4.25555e-18	1.71174	up	0.0107329	0.36993	normal	2.73493e-29	-2.06127	down	--	--	Molecular Function: transferase activity, transferring acyl groups other than amino-acyl groups (GO:0016747);;	K13065|4.8e-24|nnu:104588431|K13065 shikimate O-hydroxycinnamoyltransferase [EC:2.3.1.133] | (RefSeq) shikimate O-hydroxycinnamoyltransferase-like	Phenylpropanoid biosynthesis (ko00940);; Flavonoid biosynthesis (ko00941);; Stilbenoid, diarylheptanoid and gingerol biosynthesis (ko00945)	--	--	Transferase family	Protein ECERIFERUM 26-like OS=Arabidopsis thaliana OX=3702 GN=CER26L PE=2 SV=1	S	Function unknown	Protein ECERIFERUM 26-like [Actinidia chinensis var. chinensis]
Iba01G001140	Iba01G001140	--	12.6981	889	12.7064	883	12.7323	880	10.017	641	12.6189	866	10.1739	694	15.161	1055	14.2159	1083	14.365	1019	0.0432297	-0.213925	normal	0.0752628	0.202154	normal	0.751562	0.0316768	normal	--	--	--	--	--	--	--	--	--	--	--	SH3 and multiple ankyrin repeat domains protein like [Actinidia chinensis var. chinensis]
Iba01G001150	Iba01G001150	LOC114307010	23.9288	930	24.137	931	25.8919	993	24.7078	877	26.4132	1006	22.001	832	30.0355	1160	24.2722	1026	27.9964	1102	0.885796	-0.0147262	normal	0.738937	-0.0407808	normal	0.498328	0.075396	normal	[F]	Nucleotide transport and metabolism	Molecular Function: ATP binding (GO:0005524);; Biological Process: nicotinamide nucleotide metabolic process (GO:0046496);; Molecular Function: ATP-dependent NAD(P)H-hydrate dehydratase activity (GO:0047453);; Molecular Function: ADP-dependent NAD(P)H-hydrate dehydratase activity (GO:0052855);;	K17757|5.5e-142|lsv:111900451|K17757 ATP-dependent NAD(P)H-hydrate dehydratase [EC:4.2.1.93] | (RefSeq) ATP-dependent (S)-NAD(P)H-hydrate dehydratase isoform X1	--	[G]	Carbohydrate transport and metabolism	Carbohydrate kinase	ATP-dependent (S)-NAD(P)H-hydrate dehydratase OS=Vitis vinifera OX=29760 GN=VIT_05s0020g02800 PE=3 SV=1	G	Carbohydrate transport and metabolism	ATP-dependent (S)-NAD(P)H-hydrate dehydratase-like isoform X1 [Camellia sinensis]
Iba01G001160	Iba01G001160	LOC114289451	6.43611	286	7.07069	312	7.3543	323	5.16869	210	5.93563	259	5.56698	241	25.9097	1144	21.1365	1022	17.8993	806	0.0428371	-0.319883	normal	6.98791e-34	1.74788	up	1.63244e-22	-1.40864	down	--	--	Molecular Function: aspartic-type endopeptidase activity (GO:0004190);;	K22683|2.0e-15|bdi:100841142|K22683 aspartyl protease family protein [EC:3.4.23.-] | (RefSeq) aspartyl protease family protein 2	--	[O]	Posttranslational modification, protein turnover, chaperones	Xylanase inhibitor C-terminal	Probable aspartic proteinase GIP2 OS=Nicotiana benthamiana OX=4100 GN=GIP2 PE=1 SV=1	O	Posttranslational modification, protein turnover, chaperones	gamma conglutin 1-like [Camellia sinensis]
Iba01G001170	Iba01G001170	LOC105164445	0	0	0	0	0	0	0	0	0	0	0	0	0	0	0	0	0	0	--	--	--	--	--	--	--	--	--	--	--	Molecular Function: zinc ion binding (GO:0008270);;	--	--	--	--	SWIM zinc finger	--	S	Function unknown	uncharacterized protein LOC105164445 [Sesamum indicum]
Iba01G001180	Iba01G001180	--	17.2533	1534	16.9605	1495	18.5546	1627	8.20965	667	9.45315	824	7.98899	691	35.0642	3097	33.7058	3258	37.5761	3382	6.85955e-34	-1.03739	down	3.77536e-110	1.8389	up	1.34104e-27	-0.781426	normal	--	--	Biological Process: metal ion transport (GO:0030001);; Molecular Function: metal ion binding (GO:0046872);;	--	--	[P]	Inorganic ion transport and metabolism	Heavy-metal-associated domain	Heavy metal-associated isoprenylated plant protein 32 OS=Arabidopsis thaliana OX=3702 GN=HIPP32 PE=2 SV=1	P	Inorganic ion transport and metabolism	Heavy metal-associated isoprenylated plant protein [Actinidia chinensis var. chinensis]
Iba01G001190	Iba01G001190	--	0	0	0	0	0	0	0	0	0	0	0	0	0	0	0	0	0	0	--	--	--	--	--	--	--	--	--	--	--	Biological Process: tRNA processing (GO:0008033);;	K10760|1.6e-38|cqi:110716049|K10760 adenylate dimethylallyltransferase (cytokinin synthase) [EC:2.5.1.27 2.5.1.112] | (RefSeq) adenylate isopentenyltransferase 5, chloroplastic-like	Zeatin biosynthesis (ko00908)	[J]	Translation, ribosomal structure and biogenesis	IPP transferase	Adenylate isopentenyltransferase 5, chloroplastic OS=Arabidopsis thaliana OX=3702 GN=IPT5 PE=1 SV=2	J	Translation, ribosomal structure and biogenesis	hypothetical protein F0562_034735 [Nyssa sinensis]
Iba01G001200	Iba01G001200	--	1.62478	183	1.97559	221	2.04367	227	1.91793	197	1.71531	189	1.72062	189	4.62432	517	3.72741	456	3.94108	449	0.702522	-0.0752205	normal	3.63248e-10	0.987124	normal	8.9812e-08	-0.891934	normal	--	--	Biological Process: mitochondrial RNA metabolic process (GO:0000959);; Molecular Function: molecular_function (GO:0003674);; Molecular Function: nucleic acid binding (GO:0003676);; Molecular Function: RNA binding (GO:0003723);; Molecular Function: catalytic activity (GO:0003824);; Molecular Function: nuclease activity (GO:0004518);; Molecular Function: endonuclease activity (GO:0004519);; Molecul…	K19090|1.9e-69|fve:101300361|K19090 CRISPR-associated protein Cas5t | (RefSeq) putative pentatricopeptide repeat-containing protein At3g05240	--	[R]	General function prediction only	PPR repeat family	Pentatricopeptide repeat-containing protein At5g19020, mitochondrial OS=Arabidopsis thaliana OX=3702 GN=PCMP-E42 PE=2 SV=1	S	Function unknown	Pentatricopeptide repeat-containing protein [Actinidia chinensis var. chinensis]
Iba01G001210	Iba01G001210	--	0.933157	86	0.890967	82	1.23387	112	0.767533	65	1.47117	133	0.918812	83	4.30429	393	4.92336	492	4.0032	373	0.871421	0.0542234	normal	2.25239e-17	1.84233	up	1.57842e-21	-1.87822	down	--	--	Cellular Component: integral component of membrane (GO:0016021);;	--	--	--	--	--	--	--	--	Armadillo-type fold protein [Actinidia chinensis var. chinensis]
Iba01G001220	Iba01G001220	LOC114268909	5.92803	531	6.83188	607	6.55717	580	7.69095	629	9.59949	843	8.03079	700	8.58907	765	8.06089	785	8.60316	780	0.000623938	0.393098	normal	0.0651677	-0.216396	normal	0.179777	-0.15673	normal	--	--	Cellular Component: nucleus (GO:0005634);; Biological Process: regulation of transcription, DNA-templated (GO:0006355);; Molecular Function: zinc ion binding (GO:0008270);;	K13963|2.2e-266|vra:111242705|K13963 serpin B | (RefSeq) uncharacterized protein LOC111242705	--	--	--	FAR1 DNA-binding domain	Protein FAR1-RELATED SEQUENCE 7 OS=Arabidopsis thaliana OX=3702 GN=FRS7 PE=2 SV=1	S	Function unknown	protein FAR1-RELATED SEQUENCE 7-like isoform X1 [Camellia sinensis]
Iba01G001230	Iba01G001230	LOC114289795	9.50556	648	9.61519	650	10.1269	681	4.56877	285	4.97821	333	5.0936	338	5.30826	360	5.32204	395	4.42014	305	6.74725e-18	-0.993755	normal	0.279501	-0.172881	normal	1.48176e-20	1.18657	up	--	--	Biological Process: protein transport (GO:0015031);; Cellular Component: membrane (GO:0016020);;	K19023|2.2e-197|qsu:112017631|K19023 AP-5 complex subunit mu-1 | (RefSeq) AP-5 complex subunit mu	--	[U]	Intracellular trafficking, secretion, and vesicular transport	Adaptor complexes medium subunit family	AP-5 complex subunit mu OS=Arabidopsis thaliana OX=3702 GN=AP5M PE=2 SV=1	U	Intracellular trafficking, secretion, and vesicular transport	AP-5 complex subunit mu-like isoform X1 [Camellia sinensis]
Iba01G001240	Iba01G001240	LOC115995334	0	0	0.238082	10	0.047914	3	0.344122	14	0.143411	6	0.472068	20	2.60693	110	2.61277	121	2.79217	120	--	--	--	5.36079e-12	2.81029	up	1.7763e-15	-4.47114	down	--	--	Molecular Function: adenosylmethionine decarboxylase activity (GO:0004014);; Biological Process: S-adenosylmethioninamine biosynthetic process (GO:0006557);; Biological Process: spermine biosynthetic process (GO:0006597);; Biological Process: spermidine biosynthetic process (GO:0008295);;	K01611|3.5e-133|qsu:112009965|K01611 S-adenosylmethionine decarboxylase [EC:4.1.1.50] | (RefSeq) S-adenosylmethionine decarboxylase proenzyme 4	Cysteine and methionine metabolism (ko00270);; Arginine and proline metabolism (ko00330)	[T]	Signal transduction mechanisms	Adenosylmethionine decarboxylase	S-adenosylmethionine decarboxylase proenzyme 4 OS=Arabidopsis thaliana OX=3702 GN=SAMDC4 PE=1 SV=1	T	Signal transduction mechanisms	S-adenosylmethionine decarboxylase proenzyme 4 [Quercus lobata]
Iba01G001250	Iba01G001250	--	7.18145	288	6.44755	257	5.88353	233	6.34588	233	7.17271	282	7.46034	291	11.0279	439	10.3306	451	8.9371	363	0.534315	0.106583	normal	0.0452438	0.316712	normal	0.0141187	-0.403842	normal	--	--	Molecular Function: phosphoprotein phosphatase activity (GO:0004721);; Molecular Function: metal ion binding (GO:0046872);;	K17506|1.9e-20|bvg:104906000|K17506 protein phosphatase 1L [EC:3.1.3.16] | (RefSeq) probable protein phosphatase 2C 59	--	[T]	Signal transduction mechanisms	Protein phosphatase 2C	Probable protein phosphatase 2C 35 OS=Arabidopsis thaliana OX=3702 GN=At3g06270 PE=2 SV=1	T	Signal transduction mechanisms	Protein like [Actinidia chinensis var. chinensis]
Iba01G001260	Iba01G001260	--	22.7881	2764	24.19	2910	24.4713	2928	24.0761	2667	24.9848	2969	24.508	2893	22.1176	2665	20.1246	2655	21.3797	2626	0.40766	0.0445278	normal	3.01252e-11	-0.421262	normal	2.07736e-09	0.396751	normal	--	--	--	--	--	--	--	Zinc finger, C3HC4 type (RING finger)	Putative E3 ubiquitin-protein ligase RF298 OS=Arabidopsis thaliana OX=3702 GN=RF298 PE=2 SV=1	O	Posttranslational modification, protein turnover, chaperones	hypothetical protein HYC85_012857 [Camellia sinensis]
Iba01G001270	Iba01G001270	--	18.0422	1991	16.5958	1816	17.4779	1902	3.84997	388	3.42974	371	2.81249	302	2.94664	323	2.5682	309	2.97964	333	2.39087e-130	-2.3678	down	0.00500516	-0.458655	normal	9.52063e-192	2.84659	up	[M]	Cell wall/membrane/envelope biogenesis	Biological Process: starch metabolic process (GO:0005982);; Biological Process: sucrose metabolic process (GO:0005985);; Biological Process: response to water deprivation (GO:0009414);; Biological Process: seed maturation (GO:0010431);; Biological Process: response to mannitol (GO:0010555);; Molecular Function: sucrose synthase activity (GO:0016157);;	K00695|0.0e+00|zju:107426335|K00695 sucrose synthase [EC:2.4.1.13] | (RefSeq) sucrose synthase 2	Starch and sucrose metabolism (ko00500)	[M]	Cell wall/membrane/envelope biogenesis	Sucrose synthase	Sucrose synthase 2 OS=Pisum sativum OX=3888 GN=SUS2 PE=2 SV=1	M	Cell wall/membrane/envelope biogenesis	unnamed protein product [Coffea canephora]
Iba01G001280	Iba01G001280	LOC114271914	2.46174	327	2.32028	306	2.01958	265	0.833118	102	1.01865	133	1.06119	138	2.19332	290	1.38	200	1.44984	196	4.75842e-11	-1.2126	down	0.0181884	0.569159	normal	0.00132529	0.663183	normal	[O]	Posttranslational modification, protein turnover, chaperones	Molecular Function: serine-type endopeptidase activity (GO:0004252);;	K15333|5.4e-89|nsy:104224633|K15333 tRNA guanosine-2'-O-methyltransferase [EC:2.1.1.34] | (RefSeq) uncharacterized protein LOC104224633	--	--	--	Subtilase family	Subtilisin-like protease SBT1.5 OS=Arabidopsis thaliana OX=3702 GN=SBT1.5 PE=2 SV=1	O	Posttranslational modification, protein turnover, chaperones	subtilisin-like protease SBT1.5 [Camellia sinensis]
Iba01G001290	Iba01G001290	--	20.9515	1152	19.4673	1061	23.4982	1274	24.066	1208	22.6442	1220	21.9028	1172	25.7168	1404	22.4007	1339	25.5771	1423	0.245573	0.104259	normal	0.24831	-0.108898	normal	0.821907	0.024573	normal	[J]	Translation, ribosomal structure and biogenesis	Molecular Function: RNA binding (GO:0003723);; Molecular Function: structural constituent of ribosome (GO:0003735);; Biological Process: translation (GO:0006412);; Cellular Component: cytosolic large ribosomal subunit (GO:0022625);;	K02885|2.7e-75|cpep:111778934|K02885 large subunit ribosomal protein L19e | (RefSeq) 60S ribosomal protein L19-1-like	Ribosome (ko03010)	[J]	Translation, ribosomal structure and biogenesis	Ribosomal protein L19e	60S ribosomal protein L19-1 OS=Arabidopsis thaliana OX=3702 GN=RPL19A PE=2 SV=1	J	Translation, ribosomal structure and biogenesis	Ribosomal protein L19/L19e domain [Macleaya cordata]
Iba01G001300	Iba01G001300	--	15.9683	2372	16.1932	2386	14.4614	2119	3.3266	452	3.86401	563	3.20371	464	5.12581	757	5.22525	845	4.38896	661	3.68997e-146	-2.16044	down	0.0210074	0.291109	normal	8.26932e-104	1.88908	up	[J]	Translation, ribosomal structure and biogenesis	Molecular Function: nucleic acid binding (GO:0003676);; Molecular Function: RNA helicase activity (GO:0003724);; Molecular Function: ATP binding (GO:0005524);;	K14780|0.0e+00|vvi:100262427|K14780 ATP-dependent RNA helicase DHX37/DHR1 [EC:3.6.4.13] | (RefSeq) ATP-dependent RNA helicase DEAH13	--	[AJ]	RNA processing and modification;; Translation, ribosomal structure and biogenesis	Helicase associated domain (HA2)	ATP-dependent RNA helicase DEAH13 OS=Arabidopsis thaliana OX=3702 GN=FAS4 PE=2 SV=1	A	RNA processing and modification	hypothetical protein HYC85_032283 [Camellia sinensis]
Iba01G001310	Iba01G001310	LOC114310138	1.69975	209	1.30838	160	1.11386	136	1.76365	199	2.19097	264	2.02982	243	7.42137	907	6.01617	805	5.86775	731	0.00792747	0.538402	normal	1.2402e-25	1.47526	up	2.63768e-33	-1.99498	down	--	--	Molecular Function: microtubule motor activity (GO:0003777);; Molecular Function: ATP binding (GO:0005524);; Biological Process: microtubule-based movement (GO:0007018);; Molecular Function: microtubule binding (GO:0008017);;	K10406|0.0e+00|sind:105165209|K10406 kinesin family member C2/C3 | (RefSeq) kinesin-like protein KIN-14I isoform X1	--	[Z]	Cytoskeleton	Kinesin motor domain	Kinesin-like protein KIN-14I OS=Arabidopsis thaliana OX=3702 GN=KIN14I PE=2 SV=1	Z	Cytoskeleton	kinesin-like protein KIN-14I isoform X1 [Camellia sinensis]
Iba01G001320	Iba01G001320	LOC114280117	9.77951	669	11.0147	747	11.877	801	19.0844	1191	17.5008	1172	19.1353	1273	15.6432	1063	15.4729	1150	16.6932	1156	1.63759e-17	0.771644	normal	4.33376e-07	-0.431648	normal	0.00226241	-0.319702	normal	--	--	Molecular Function: ATP transmembrane transporter activity (GO:0005347);; Cellular Component: integral component of membrane (GO:0016021);;	K15115|5.8e-135|zju:107426265|K15115 solute carrier family 25 (mitochondrial folate transporter), member 32 | (RefSeq) nicotinamide adenine dinucleotide transporter 1, chloroplastic	--	[C]	Energy production and conversion	Mitochondrial carrier protein	Nicotinamide adenine dinucleotide transporter 1, chloroplastic OS=Arabidopsis thaliana OX=3702 GN=NDT1 PE=1 SV=2	C	Energy production and conversion	nicotinamide adenine dinucleotide transporter 1, chloroplastic-like [Camellia sinensis]
Iba01G001330	Iba01G001330	--	0	0	0	0	0	0	0	0	0	0	0	0	0	0	0	0	0	0	--	--	--	--	--	--	--	--	--	--	--	--	K03549|1.6e-37|qsu:111987200|K03549 KUP system potassium uptake protein | (RefSeq) LOW QUALITY PROTEIN: probable potassium transporter 17	--	[R]	General function prediction only	Reverse transcriptase (RNA-dependent DNA polymerase)	Retrovirus-related Pol polyprotein from transposon TNT 1-94 OS=Nicotiana tabacum OX=4097 PE=2 SV=1	L	Replication, recombination and repair	putative copia-type protein, partial [Trifolium pratense]
Iba01G001340	Iba01G001340	LOC113755308	0	0	0	0	0	0	0	0	0	0	0	0	0	0	0	0	0	0	--	--	--	--	--	--	--	--	--	--	--	Molecular Function: hydrolase activity, acting on ester bonds (GO:0016788);;	K03139|2.4e-10|boe:106303269|K03139 transcription initiation factor TFIIF subunit beta [EC:3.6.4.12] | (RefSeq) glutathione S-transferase T3-like	Basal transcription factors (ko03022)	--	--	--	--	S	Function unknown	glutathione S-transferase T3-like [Coffea eugenioides]
Iba01G001350	Iba01G001350	--	51.3817	2717	51.5405	2703	54.0867	2821	1.20234	59	1.27872	67	1.38582	72	7.58495	399	7.12657	410	6.96837	374	0	-5.32226	down	4.56952e-32	2.25898	up	0	3.08434	up	[M]	Cell wall/membrane/envelope biogenesis	Biological Process: reproduction (GO:0000003);; Biological Process: polysaccharide biosynthetic process (GO:0000271);; Biological Process: developmental process involved in reproduction (GO:0003006);; Molecular Function: molecular_function (GO:0003674);; Molecular Function: catalytic activity (GO:0003824);; Cellular Component: cellular_component (GO:0005575);; Cellular Component: intracellular (G…	K20893|4.0e-116|cic:CICLE_v10025952mg|K20893 probable galacturonosyltransferase-like 1 [EC:2.4.1.-] | (RefSeq) hypothetical protein	--	--	--	Glycosyl transferase family 8	Probable galacturonosyltransferase-like 7 OS=Arabidopsis thaliana OX=3702 GN=GATL7 PE=2 SV=1	G	Carbohydrate transport and metabolism	unnamed protein product [Microthlaspi erraticum]
Iba01G001360	Iba01G001360	--	2.47019	75	1.59511	48	3.63076	109	0.21364	6	0.130797	4	0.28884	9	0.298678	9	0.386841	13	0.561677	18	2.38508e-11	-3.55417	down	--	--	--	2.96537e-09	2.8229	up	--	--	--	--	--	--	--	--	--	--	--	hypothetical protein F0562_021453 [Nyssa sinensis]
Iba01G001370	Iba01G001370	LOC107261244	0.271971	9	0.393332	13	0.393049	13	0.06692	2	0	0	0.028891	1	0.042238	2	0.055633	2	0.275621	10	--	--	--	--	--	--	--	--	--	--	--	--	K09571|9.0e-37|qsu:112039090|K09571 FK506-binding protein 4/5 [EC:5.2.1.8] | (RefSeq) LOW QUALITY PROTEIN: peptidyl-prolyl cis-trans isomerase FKBP65-like	--	[R]	General function prediction only	Reverse transcriptase (RNA-dependent DNA polymerase)	Retrovirus-related Pol polyprotein from transposon RE1 OS=Arabidopsis thaliana OX=3702 GN=RE1 PE=2 SV=1	L	Replication, recombination and repair	uncharacterized protein LOC107261244 [Ricinus communis]
Iba01G001380	Iba01G001380	--	7.68841	358	9.26227	428	11.0366	507	10.7646	458	8.3304	380	9.69069	439	14.6064	676	12.2074	618	14.346	676	0.798564	0.0420964	normal	0.0276904	0.305031	normal	0.0318359	-0.326749	normal	[E]	Amino acid transport and metabolism	Biological Process: biosynthetic process (GO:0009058);; Molecular Function: kynurenine-oxoglutarate transaminase activity (GO:0016212);; Molecular Function: pyridoxal phosphate binding (GO:0030170);; Molecular Function: glutamine-phenylpyruvate transaminase activity (GO:0047316);; Molecular Function: cysteine-S-conjugate beta-lyase activity (GO:0047804);;	K23977|2.3e-158|nta:107768050|K23977 L-glutamine---4-(methylsulfanyl)-2-oxobutanoate aminotransferase [EC:2.6.1.117] | (RefSeq) methionine aminotransferase-like	Cysteine and methionine metabolism (ko00270)	[E]	Amino acid transport and metabolism	Aminotransferase class I and II	Nicotianamine aminotransferase B OS=Hordeum vulgare OX=4513 GN=naat-B PE=1 SV=2	E	Amino acid transport and metabolism	Kynurenine--oxoglutarate transaminase [Actinidia chinensis var. chinensis]
Iba01G001390	Iba01G001390	--	31.3469	374	29.8186	353	26.6118	314	5.03104	55	6.49778	76	4.13026	48	16.6598	198	21.32	277	20.0974	243	3.22267e-33	-2.48313	down	8.01705e-12	1.67862	up	8.7194e-07	0.824292	normal	--	--	--	--	--	--	--	Domain of unknown function (DUF3511)	--	S	Function unknown	Cell wall integrity and stress response component 1 like [Actinidia chinensis var. chinensis]
Iba01G001400	Iba01G001400	--	22.08	1705	23.0246	1763	23.1745	1765	25.996	1833	26.2944	1989	25.5165	1917	18.1041	1389	18.0783	1518	17.0041	1330	0.00161663	0.190513	normal	1.50582e-27	-0.760007	normal	2.67973e-15	0.589479	normal	[F]	Nucleotide transport and metabolism	Molecular Function: CTP synthase activity (GO:0003883);; Molecular Function: ATP binding (GO:0005524);; Biological Process: glutamine metabolic process (GO:0006541);; Biological Process: 'de novo' CTP biosynthetic process (GO:0044210);;	K01937|7.5e-295|oeu:111374315|K01937 CTP synthase [EC:6.3.4.2] | (RefSeq) CTP synthase-like	Pyrimidine metabolism (ko00240)	[F]	Nucleotide transport and metabolism	CTP synthase N-terminus	--	F	Nucleotide transport and metabolism	hypothetical protein F0562_000791 [Nyssa sinensis]
Iba01G001410	Iba01G001410	--	9.94921	522	9.29576	484	8.20947	425	11.6395	557	12.0698	620	10.7283	547	12.0963	630	12.178	694	10.5076	558	0.00631952	0.326698	normal	0.104773	-0.196815	normal	0.422764	-0.110199	normal	--	--	--	--	--	--	--	--	--	S	Function unknown	hypothetical protein HYC85_024140 [Camellia sinensis]
Iba01G001420	Iba01G001420	LOC101291508	0.035509	2	0	0	0.140839	6	0.092554	4	0.628437	24	0.672666	26	1.74874	67	1.8129	76	1.11304	44	--	--	--	0.00624657	1.48173	up	6.92836e-09	-4.25604	down	--	--	Molecular Function: DNA binding (GO:0003677);; Cellular Component: nucleus (GO:0005634);;	K09422|2.0e-56|fve:101291508|K09422 transcription factor MYB, plant | (RefSeq) myb-related protein 330	--	[K]	Transcription	Myb-like DNA-binding domain	Transcription factor MYB11 OS=Arabidopsis thaliana OX=3702 GN=MYB11 PE=1 SV=1	--	--	PREDICTED: myb-related protein 330 [Fragaria vesca subsp. vesca]
Iba01G001430	Iba01G001430	--	9.10849	389	10.1575	431	9.28167	391	9.86612	385	9.59658	402	10.4971	437	10.1733	432	9.06502	421	8.38805	363	0.588875	0.0727214	normal	0.0187883	-0.329709	normal	0.06007	0.27676	normal	--	--	Molecular Function: SNAP receptor activity (GO:0005484);; Biological Process: intracellular protein transport (GO:0006886);; Cellular Component: integral component of membrane (GO:0016021);; Biological Process: vesicle-mediated transport (GO:0016192);;	K08488|1.9e-20|nau:109227238|K08488 syntaxin 7 | (RefSeq) syntaxin-22-like	SNARE interactions in vesicular transport (ko04130);; Phagosome (ko04145)	[U]	Intracellular trafficking, secretion, and vesicular transport	Syntaxin-like protein	Syntaxin-23 OS=Arabidopsis thaliana OX=3702 GN=SYP23 PE=1 SV=1	--	--	SNARE protein PEP12/VAM3/Syntaxin 7/Syntaxin 17 [Handroanthus impetiginosus]
Iba01G001440	Iba01G001440	LOC109244610	30.9923	1673	30.7175	1644	30.7591	1638	17.6876	872	18.277	967	19.2032	1009	31.048	1665	32.3181	1897	32.5013	1776	1.62495e-25	-0.74233	normal	1.08956e-13	0.584862	normal	0.0138911	0.177595	normal	[O]	Posttranslational modification, protein turnover, chaperones	Biological Process: protein folding (GO:0006457);; Molecular Function: unfolded protein binding (GO:0051082);;	K09517|1.1e-158|nau:109244610|K09517 DnaJ homolog subfamily B member 11 | (RefSeq) dnaJ protein ERDJ3B-like	Protein processing in endoplasmic reticulum (ko04141)	[O]	Posttranslational modification, protein turnover, chaperones	DnaJ C terminal domain	DnaJ protein ERDJ3B OS=Arabidopsis thaliana OX=3702 GN=ERDJ3B PE=1 SV=1	O	Posttranslational modification, protein turnover, chaperones	PREDICTED: dnaJ protein ERDJ3B-like [Nicotiana attenuata]
Iba01G001450	Iba01G001450	--	253.75	24967	248.446	24246	251.325	24391	105.095	9444	105.544	10176	106.523	10199	63.9626	6253	63.8857	6837	66.8373	6660	0	-1.2463	down	4.20344e-95	-0.915467	normal	0	2.1819	up	--	--	Biological Process: lipid metabolic process (GO:0006629);; Molecular Function: phospholipase A1 activity (GO:0008970);; Cellular Component: integral component of membrane (GO:0016021);;	--	--	--	--	Lipase (class 3)	Phospholipase A1 PLIP2, chloroplastic OS=Arabidopsis thaliana OX=3702 GN=PLIP2 PE=1 SV=1	T	Signal transduction mechanisms	hypothetical protein F0562_021464 [Nyssa sinensis]
Iba01G001460	Iba01G001460	LOC113872764	0.096118	6	0.135669	8	0.09416	6	24.1348	1269	25.4032	1433	25.576	1433	4.64163	266	5.68949	357	6.01892	351	1.64983e-117	7.74818	up	1.59747e-115	-2.40874	down	3.94416e-42	-5.31834	down	--	--	Molecular Function: protein binding (GO:0005515);;	K09527|1.8e-24|pda:103711698|K09527 DnaJ homolog subfamily C member 7 | (RefSeq) uncharacterized protein LOC103711698 isoform X1	--	--	--	Tetratricopeptide repeat	--	O	Posttranslational modification, protein turnover, chaperones	uncharacterized protein LOC113872764 [Abrus precatorius]
Iba01G001470	Iba01G001470	--	36.166	1406	37.0762	1429	37.5419	1439	134.286	4765	135.778	5170	130.524	4935	50.4921	1950	51.7818	2189	57.8411	2276	0	1.85618	up	9.23151e-134	-1.53409	down	0.000127333	-0.301866	normal	--	--	Molecular Function: zinc ion binding (GO:0008270);; Cellular Component: integral component of membrane (GO:0016021);;	K10661|9.6e-07|bdi:100845817|K10661 E3 ubiquitin-protein ligase MARCH6 [EC:2.3.2.27] | (RefSeq) probable E3 ubiquitin ligase SUD1	Protein processing in endoplasmic reticulum (ko04141)	[A]	RNA processing and modification	Protein of unknown function (DUF3675)	--	A	RNA processing and modification	hypothetical protein F0562_021469 [Nyssa sinensis]
Iba01G001480	Iba01G001480	--	0.064943	8	0.066022	9	0.076119	10	0.101262	12	0	0	0	0	0	0	0.088523	12	0.096735	13	--	--	--	--	--	--	--	--	--	[T]	Signal transduction mechanisms	Molecular Function: phosphorelay sensor kinase activity (GO:0000155);; Biological Process: phosphorelay signal transduction system (GO:0000160);; Molecular Function: molecular_function (GO:0003674);; Molecular Function: catalytic activity (GO:0003824);; Molecular Function: protein kinase activity (GO:0004672);; Molecular Function: protein histidine kinase activity (GO:0004673);; Molecular Functio…	K14489|2.6e-36|dct:110115712|K14489 arabidopsis histidine kinase 2/3/4 (cytokinin receptor) [EC:2.7.13.3] | (RefSeq) probable histidine kinase 6	Plant hormone signal transduction (ko04075)	[T]	Signal transduction mechanisms	Histidine kinase-, DNA gyrase B-, and HSP90-like ATPase	Histidine kinase CKI1 OS=Arabidopsis thaliana OX=3702 GN=CKI1 PE=1 SV=1	T	Signal transduction mechanisms	Histidine kinase [Actinidia chinensis var. chinensis]
Iba01G001490	Iba01G001490	LOC113762425	24.4375	502	22.8365	466	24.2468	492	25.2527	474	28.5674	575	24.2689	486	40.0282	817	39.8721	891	33.286	693	0.295783	0.128651	normal	0.00858401	0.323003	normal	0.000383748	-0.432001	normal	--	--	--	--	--	--	--	--	--	--	--	uncharacterized protein LOC113762425 [Coffea eugenioides]
Iba01G001500	Iba01G001500	--	7.15517	260	7.87912	284	6.38076	229	2.15793	72	2.92825	105	3.64814	129	3.87012	140	5.1587	204	4.98229	183	2.85296e-09	-1.28449	down	0.0784172	0.463422	normal	1.80676e-05	0.84146	normal	[H]	Coenzyme transport and metabolism	Molecular Function: pantoate-beta-alanine ligase activity (GO:0004592);; Biological Process: pantothenate biosynthetic process (GO:0015940);;	K01918|6.1e-129|qsu:111988139|K01918 pantoate--beta-alanine ligase [EC:6.3.2.1] | (RefSeq) pantoate--beta-alanine ligase	beta-Alanine metabolism (ko00410);; Pantothenate and CoA biosynthesis (ko00770)	[H]	Coenzyme transport and metabolism	Pantoate-beta-alanine ligase	Pantoate--beta-alanine ligase OS=Lotus japonicus OX=34305 GN=PANC PE=1 SV=3	H	Coenzyme transport and metabolism	hypothetical protein HYC85_031475 [Camellia sinensis]
Iba01G001510	Iba01G001510	--	2.36824	211	2.3621	209	2.30153	202	4.73221	385	4.32486	378	4.4129	383	7.2284	640	6.9683	675	7.65595	690	8.0286e-11	0.940412	normal	5.62302e-05	0.485497	normal	9.61103e-25	-1.40574	down	[L]	Replication, recombination and repair	Molecular Function: DNA binding (GO:0003677);; Molecular Function: DNA helicase activity (GO:0003678);; Molecular Function: ATP binding (GO:0005524);; Cellular Component: nucleus (GO:0005634);; Biological Process: DNA replication initiation (GO:0006270);; Biological Process: cell cycle (GO:0007049);; Cellular Component: MCM complex (GO:0042555);;	K02210|0.0e+00|oeu:111369456|K02210 DNA replication licensing factor MCM7 [EC:3.6.4.12] | (RefSeq) DNA replication licensing factor MCM7	DNA replication (ko03030)	[L]	Replication, recombination and repair	MCM P-loop domain	DNA replication licensing factor MCM7 OS=Oryza sativa subsp. indica OX=39946 GN=MCM7 PE=3 SV=1	L	Replication, recombination and repair	hypothetical protein F0562_021471 [Nyssa sinensis]
Iba01G001520	Iba01G001520	--	21.5876	2187	19.9587	2005	21.0775	2106	20.2182	1871	19.2611	1912	19.7523	1947	18.8269	1895	18.6741	2057	17.0215	1746	0.213185	-0.0784067	normal	3.32877e-06	-0.331101	normal	5.77981e-09	0.429335	normal	--	--	Cellular Component: GARP complex (GO:0000938);; Biological Process: regionalization (GO:0003002);; Cellular Component: cellular_component (GO:0005575);; Cellular Component: intracellular (GO:0005622);; Cellular Component: obsolete cell (GO:0005623);; Cellular Component: cytoplasm (GO:0005737);; Cellular Component: endosome (GO:0005768);; Cellular Component: Golgi apparatus (GO:0005794);; Biologic…	K20296|0.0e+00|tcc:18613691|K20296 vacuolar protein sorting-associated protein 51 | (RefSeq) vacuolar protein sorting-associated protein 51 homolog	--	[S]	Function unknown	Vps51/Vps67	Vacuolar protein sorting-associated protein 51 homolog OS=Arabidopsis thaliana OX=3702 GN=VPS51 PE=1 SV=1	S	Function unknown	Vacuolar protein sorting-associated protein [Actinidia chinensis var. chinensis]
Iba01G001530	Iba01G001530	--	0.336488	41	0.469543	56	0.376154	45	93.0974	10128	87.6209	10227	93.1291	10795	83.1694	9843	72.6663	9414	71.2447	8594	0	7.83524	up	6.74665e-16	-0.481437	normal	0	-7.3341	down	[M]	Cell wall/membrane/envelope biogenesis	Molecular Function: protein kinase activity (GO:0004672);; Molecular Function: ATP binding (GO:0005524);; Cellular Component: integral component of membrane (GO:0016021);;	K13435|1.1e-93|spen:107018783|K13435 serine/threonine-protein kinase Pto | (RefSeq) receptor-like protein kinase HERK 1 isoform X2	Plant-pathogen interaction (ko04626)	[T]	Signal transduction mechanisms	Protein tyrosine and serine/threonine kinase	Receptor-like protein kinase ANXUR1 OS=Arabidopsis thaliana OX=3702 GN=ANX1 PE=1 SV=1	T	Signal transduction mechanisms	hypothetical protein HYC85_032327 [Camellia sinensis]
Iba01G001540	Iba01G001540	--	0.030316	3	0.043678	4	0	0	1.00968	66	1.20092	84	0.883571	62	5.46915	388	4.47293	347	4.91094	355	2.98727e-13	4.97792	up	1.07886e-23	2.04531	up	1.55699e-32	-7.00343	down	[I]	Lipid transport and metabolism	Molecular Function: catalytic activity (GO:0003824);;	K01897|1.3e-277|sind:105163021|K01897 long-chain acyl-CoA synthetase [EC:6.2.1.3] | (RefSeq) long chain acyl-CoA synthetase 1	Fatty acid biosynthesis (ko00061);; Fatty acid degradation (ko00071);; Fatty acid metabolism (ko01212);; Peroxisome (ko04146)	[I]	Lipid transport and metabolism	AMP-binding enzyme	Long chain acyl-CoA synthetase 1 OS=Arabidopsis thaliana OX=3702 GN=LACS1 PE=2 SV=1	I	Lipid transport and metabolism	Long chain acyl-CoA synthetase [Actinidia chinensis var. chinensis]
Iba01G001550	Iba01G001550	--	10.9218	854	11.0532	857	11.0845	855	10.6768	762	8.86189	679	9.71351	739	12.8154	996	13.2335	1125	11.9186	944	0.0755107	-0.175433	normal	0.120594	0.16602	normal	0.775491	0.0293655	normal	--	--	Molecular Function: DNA binding (GO:0003677);; Biological Process: DNA repair (GO:0006281);; Biological Process: chromatin remodeling (GO:0006338);; Cellular Component: NuA4 histone acetyltransferase complex (GO:0035267);; Biological Process: histone H4 acetylation (GO:0043967);; Biological Process: histone H2A acetylation (GO:0043968);; Biological Process: negative regulation of transcription, D…	K11324|5.8e-168|cpap:110819445|K11324 DNA methyltransferase 1-associated protein 1 | (RefSeq) SWR1-complex protein 4 isoform X1	--	[BK]	Chromatin structure and dynamics;; Transcription	SANT/Myb-like domain of DAMP1	SWR1-complex protein 4 OS=Arabidopsis thaliana OX=3702 GN=SWC4 PE=1 SV=1	K	Transcription	hypothetical protein F0562_000737 [Nyssa sinensis]
Iba01G001560	Iba01G001560	LOC113872295	10.593	392	11.8542	435	9.7513	356	14.2657	482	16.1529	585	14.8491	534	17.2001	631	17.3342	697	16.6716	624	7.7628e-05	0.492817	normal	0.784946	-0.0349099	normal	0.000641817	-0.43805	normal	[S]	Function unknown	--	--	--	--	--	Polyketide cyclase / dehydrase and lipid transport	--	S	Function unknown	uncharacterized protein LOC113872295 isoform X1 [Abrus precatorius]
Iba01G001570	Iba01G001570	LOC114290425	9.9786	748	10.8114	804	12.4244	918	14.3725	984	12.1244	890	15.7993	1152	14.333	1067	14.3812	1172	13.8843	1054	0.00156828	0.350685	normal	0.0595471	-0.200828	normal	0.231799	-0.129594	normal	[G]	Carbohydrate transport and metabolism	Cellular Component: integral component of membrane (GO:0016021);;	--	--	--	--	BT1 family	Probable folate-biopterin transporter 7 OS=Arabidopsis thaliana OX=3702 GN=At1g64890 PE=2 SV=1	S	Function unknown	probable folate-biopterin transporter 7 isoform X3 [Camellia sinensis]
Iba01G001580	Iba01G001580	LOC114288874	11.3233	528	12.1085	560	11.8024	543	25.5461	1088	24.6341	1126	25.3548	1151	11.8108	548	10.6273	539	11.8549	560	4.76867e-37	1.10263	up	8.13331e-46	-1.35057	down	0.0300539	0.267729	normal	--	--	Molecular Function: DNA binding (GO:0003677);; Cellular Component: nucleus (GO:0005634);;	K08869|1.1e-25|cre:CHLREDRAFT_165812|K08869 aarF domain-containing kinase | (RefSeq) predicted protein	--	[O]	Posttranslational modification, protein turnover, chaperones	Myb-like DNA-binding domain	Transcription factor SRM1 OS=Arabidopsis thaliana OX=3702 GN=SRM1 PE=1 SV=1	K	Transcription	transcription factor SRM1-like [Camellia sinensis]
Iba01G001590	Iba01G001590	LOC111984789	5.34294	170	3.92579	124	3.28947	103	1.51011	44	1.49842	47	0.93874	29	0.400611	13	0.423342	15	1.4802	48	1.22667e-07	-1.66527	down	0.0892012	-0.972773	normal	4.04156e-10	2.65975	up	--	--	Cellular Component: nucleus (GO:0005634);; Biological Process: regulation of transcription, DNA-templated (GO:0006355);; Biological Process: biological_process (GO:0008150);; Biological Process: regulation of biosynthetic process (GO:0009889);; Biological Process: negative regulation of biosynthetic process (GO:0009890);; Biological Process: negative regulation of metabolic process (GO:0009892);;…	K14834|5.1e-15|peq:110018374|K14834 nucleolar complex protein 3 | (RefSeq) nucleolar complex protein 3 homolog isoform X1	--	--	--	Transcriptional repressor, ovate	Transcription repressor OFP13 OS=Arabidopsis thaliana OX=3702 GN=OFP13 PE=1 SV=1	S	Function unknown	transcription repressor OFP13 [Quercus suber]
Iba01G001600	Iba01G001600	--	28.6863	1441	28.6898	1429	33.971	1683	52.157	2392	51.5848	2538	51.4213	2512	28.3878	1416	30.5781	1670	25.2264	1283	1.48189e-28	0.76603	normal	4.69478e-48	-1.09327	down	0.000369485	0.347436	normal	[Q]	Secondary metabolites biosynthesis, transport and catabolism	Molecular Function: urate oxidase activity (GO:0004846);; Cellular Component: peroxisome (GO:0005777);; Biological Process: purine nucleobase metabolic process (GO:0006144);; Biological Process: urate catabolic process (GO:0019628);;	K00365|1.2e-129|nta:107813779|K00365 urate oxidase [EC:1.7.3.3] | (RefSeq) uricase-2 isozyme 1-like	Purine metabolism (ko00230);; Caffeine metabolism (ko00232)	[Q]	Secondary metabolites biosynthesis, transport and catabolism	Uricase	Uricase OS=Arabidopsis thaliana OX=3702 GN=At2g26230 PE=1 SV=2	Q	Secondary metabolites biosynthesis, transport and catabolism	Uricase-2 isozyme like [Actinidia chinensis var. chinensis]
Iba01G001610	Iba01G001610	--	4.47915	355	6.55952	516	5.44005	425	10.2452	741	10.4944	815	11.8525	914	8.37334	659	8.79476	758	8.48126	680	1.27844e-14	0.986562	normal	5.53682e-08	-0.557695	normal	0.00441288	-0.408565	normal	--	--	Cellular Component: protein phosphatase type 2A complex (GO:0000159);; Biological Process: signal transduction (GO:0007165);; Molecular Function: protein phosphatase regulator activity (GO:0019888);;	K11584|4.2e-201|dcr:108223721|K11584 serine/threonine-protein phosphatase 2A regulatory subunit B' | (RefSeq) serine/threonine protein phosphatase 2A 57 kDa regulatory subunit B' beta isoform	mRNA surveillance pathway (ko03015)	[T]	Signal transduction mechanisms	Protein phosphatase 2A regulatory B subunit (B56 family)	Serine/threonine protein phosphatase 2A 57 kDa regulatory subunit B' beta isoform OS=Arabidopsis thaliana OX=3702 GN=B'BETA PE=1 SV=1	T	Signal transduction mechanisms	hypothetical protein F0562_031969 [Nyssa sinensis]
Iba01G001620	Iba01G001620	LOC105174180	10.5006	659	8.75642	545	9.10154	563	12.6563	725	12.2348	752	12.0582	736	32.1276	2001	31.949	2178	32.1081	2038	0.000304004	0.382864	normal	1.26435e-52	1.16807	up	2.85386e-64	-1.53097	down	[G]	Carbohydrate transport and metabolism	Molecular Function: pectate lyase activity (GO:0030570);; Biological Process: pectin catabolic process (GO:0045490);; Molecular Function: metal ion binding (GO:0046872);;	K01728|3.1e-183|sind:105174180|K01728 pectate lyase [EC:4.2.2.2] | (RefSeq) probable pectate lyase 5 isoform X1	Pentose and glucuronate interconversions (ko00040)	--	--	Pectate lyase	Probable pectate lyase 12 OS=Arabidopsis thaliana OX=3702 GN=At3g53190 PE=2 SV=2	G	Carbohydrate transport and metabolism	probable pectate lyase 5 isoform X1 [Sesamum indicum]
Iba01G001630	Iba01G001630	--	0	0	0	0	0	0	0	0	0	0	0	0	0	0	0	0	0	0	--	--	--	--	--	--	--	--	--	--	--	Molecular Function: DNA binding (GO:0003677);;	--	--	--	--	--	--	--	--	hypothetical protein F0562_016320 [Nyssa sinensis]
Iba01G001640	Iba01G001640	--	164.807	11364	163.039	11151	165.001	11222	347.513	21884	347.04	23447	345.016	23150	144.382	9892	143.76	10781	141.622	9889	0	1.07881	up	0	-1.48579	down	3.63759e-26	0.426975	normal	[E]	Amino acid transport and metabolism	Molecular Function: serine-type carboxypeptidase activity (GO:0004185);;	K16298|1.2e-214|nnu:104587369|K16298 serine carboxypeptidase-like clade IV [EC:3.4.16.-] | (RefSeq) serine carboxypeptidase-like	--	[OE]	Posttranslational modification, protein turnover, chaperones;; Amino acid transport and metabolism	Serine carboxypeptidase	Serine carboxypeptidase-like 49 OS=Arabidopsis thaliana OX=3702 GN=SCPL49 PE=2 SV=2	O	Posttranslational modification, protein turnover, chaperones	hypothetical protein F0562_031957 [Nyssa sinensis]
Iba01G001650	Iba01G001650	LOC7454302	20.6814	619	24.9866	742	22.0083	650	20.255	554	17.6209	517	15.7789	460	18.5826	553	16.7754	546	16.4735	500	0.00674266	-0.332729	normal	0.0533604	-0.260659	normal	5.78314e-07	0.613352	normal	--	--	Molecular Function: RNA polymerase II complex binding (GO:0000993);; Molecular Function: single-stranded RNA binding (GO:0003727);; Biological Process: chromatin organization (GO:0006325);; Biological Process: mRNA processing (GO:0006397);; Molecular Function: zinc ion binding (GO:0008270);; Cellular Component: DSIF complex (GO:0032044);; Biological Process: positive regulation of DNA-templated t…	K15171|2.6e-56|pop:7454302|K15171 transcription elongation factor SPT4 | (RefSeq) transcription elongation factor SPT4 homolog 2	--	[K]	Transcription	Spt4/RpoE2 zinc finger	Transcription elongation factor SPT4 homolog 2 OS=Arabidopsis thaliana OX=3702 GN=At5g63670 PE=1 SV=1	K	Transcription	transcription elongation factor SPT4 homolog 2 [Populus trichocarpa]
Iba01G001660	Iba01G001660	LOC114319462	34.1676	4082	32.5581	3858	32.8422	3870	31.7561	3465	28.7778	3368	30.7834	3578	17.4609	2073	17.4064	2262	18.7702	2271	0.0144112	-0.123289	normal	4.02698e-53	-0.978455	normal	6.13112e-77	1.12183	up	[O]	Posttranslational modification, protein turnover, chaperones	Cellular Component: integral component of membrane (GO:0016021);; Molecular Function: transferase activity (GO:0016740);;	--	--	[OR]	Posttranslational modification, protein turnover, chaperones;; General function prediction only	Peptidase family M28	--	O	Posttranslational modification, protein turnover, chaperones	endoplasmic reticulum metallopeptidase 1 isoform X1 [Camellia sinensis]
Iba01G001670	Iba01G001670	LOC114294140	5.38923	597	5.206	572	5.00346	547	6.46473	654	6.6653	724	6.24262	673	5.97766	658	4.39345	530	5.58544	627	0.00196059	0.314736	normal	0.0001276	-0.491135	normal	0.164692	0.196009	normal	--	--	Molecular Function: protein tyrosine phosphatase activity (GO:0004725);;	K18081|0.0e+00|dcr:108223796|K18081 myotubularin-related protein 1/2 [EC:3.1.3.64 3.1.3.95] | (RefSeq) phosphatidylinositol-3-phosphatase myotubularin-1	Inositol phosphate metabolism (ko00562);; Phosphatidylinositol signaling system (ko04070)	[IU]	Lipid transport and metabolism;; Intracellular trafficking, secretion, and vesicular transport	Myotubularin-like phosphatase domain	Phosphatidylinositol-3-phosphatase myotubularin-1 OS=Arabidopsis thaliana OX=3702 GN=MTM1 PE=1 SV=1	--	--	phosphatidylinositol-3-phosphatase myotubularin-1 isoform X2 [Camellia sinensis]
Iba01G001680	Iba01G001680	--	6.2113	401	6.74632	432	6.13837	391	6.09712	360	5.75307	364	6.04593	380	4.6668	300	3.8636	272	4.01353	263	0.501164	-0.0907335	normal	1.34682e-06	-0.722095	normal	4.54782e-08	0.832562	normal	--	--	Molecular Function: nucleic acid binding (GO:0003676);; Molecular Function: ATP binding (GO:0005524);;	--	--	[A]	RNA processing and modification	DEAD/DEAH box helicase	--	A	RNA processing and modification	hypothetical protein F0562_032022 [Nyssa sinensis]
Iba01G001690	Iba01G001690	--	10.6582	526	11.1728	547	12.1169	590	25.0417	1128	24.8593	1201	22.0739	1059	17.7691	871	20.7741	1114	22.0374	1100	1.21749e-30	1.08479	up	5.50324e-06	-0.459793	normal	1.36031e-07	-0.60449	normal	--	--	--	K18342|2.9e-43|nnu:104592927|K18342 OTU domain-containing protein 6 [EC:3.4.19.12] | (RefSeq) OTU domain-containing protein At3g57810-like	--	[TO]	Signal transduction mechanisms;; Posttranslational modification, protein turnover, chaperones	OTU-like cysteine protease	OVARIAN TUMOR DOMAIN-containing deubiquitinating enzyme 4 OS=Arabidopsis thaliana OX=3702 GN=OTU4 PE=1 SV=1	--	--	hypothetical protein F0562_032027 [Nyssa sinensis]
Iba01G001700	Iba01G001700	LOC117912521	23.4649	597	25.5667	645	23.7558	596	12.3434	287	10.1737	254	12.1701	302	92.5687	2339	97.7485	2704	83.3726	2147	2.55452e-17	-1.0654	down	2.57693e-168	2.76685	up	5.94126e-81	-1.6812	down	--	--	Biological Process: photosynthesis (GO:0015979);; Cellular Component: chloroplast photosystem I (GO:0030093);;	K02701|6.6e-61|sind:105178077|K02701 photosystem I subunit PsaN | (RefSeq) photosystem I reaction center subunit N, chloroplastic	Photosynthesis (ko00195)	--	--	Photosystem I reaction centre subunit N (PSAN or PSI-N)	Photosystem I reaction center subunit N, chloroplastic OS=Arabidopsis thaliana OX=3702 GN=PSAN PE=1 SV=2	S	Function unknown	photosystem I reaction center subunit N, chloroplastic [Vitis riparia]
Iba01G001710	Iba01G001710	--	10.8184	712	12.7165	831	11.863	771	10.2587	617	11.4159	737	11.5761	742	8.46197	554	9.62658	690	9.24188	616	0.414794	-0.087154	normal	7.67401e-06	-0.494606	normal	8.48596e-08	0.602092	normal	--	--	Cellular Component: integral component of membrane (GO:0016021);;	K14003|3.3e-164|ccav:112528727|K14003 prolactin regulatory element-binding protein | (RefSeq) SEC12-like protein 1	Protein processing in endoplasmic reticulum (ko04141)	[U]	Intracellular trafficking, secretion, and vesicular transport	WD domain, G-beta repeat	SEC12-like protein 1 OS=Arabidopsis thaliana OX=3702 GN=PHF1 PE=1 SV=2	U	Intracellular trafficking, secretion, and vesicular transport	hypothetical protein F0562_032006 [Nyssa sinensis]
Iba01G001720	Iba01G001720	--	0	0	0	0	0	0	0	0	0	0	0	0	0	0	0	0	0	0	--	--	--	--	--	--	--	--	--	[DPM]	Cell cycle control, cell division, chromosome partitioning;; Inorganic ion transport and metabolism;; Cell wall/membrane/envelope biogenesis	Molecular Function: GTPase activity (GO:0003924);; Molecular Function: copper ion binding (GO:0005507);; Molecular Function: GTP binding (GO:0005525);; Molecular Function: oxidoreductase activity (GO:0016491);;	K19791|4.4e-226|dcr:108220484|K19791 iron transport multicopper oxidase | (RefSeq) monocopper oxidase-like protein SKU5 isoform X1	--	[Q]	Secondary metabolites biosynthesis, transport and catabolism	Multicopper oxidase	Monocopper oxidase-like protein SKS1 OS=Arabidopsis thaliana OX=3702 GN=SKS1 PE=2 SV=1	Q	Secondary metabolites biosynthesis, transport and catabolism	hypothetical protein F0562_025933 [Nyssa sinensis]
Iba01G001730	Iba01G001730	--	5.00348	557	6.5931	727	6.74982	740	7.8905	801	6.65996	726	6.81532	737	7.84791	867	9.78313	1183	9.72293	1095	0.0731252	0.221588	normal	0.221756	0.146072	normal	0.00825657	-0.346717	normal	--	--	--	--	--	[K]	Transcription	Enhancer of polycomb-like	--	K	Transcription	hypothetical protein C3L33_02697, partial [Rhododendron williamsianum]
Iba01G001740	Iba01G001740	LOC114294141	103.58	9017	107.525	9284	106.391	9135	51.42	4088	52.8207	4506	55.3118	4686	18.8256	1629	20.7568	1966	19.8214	1748	7.62251e-159	-0.990179	normal	4.14087e-161	-1.6363	down	0	2.64663	up	--	--	Biological Process: positive regulation of growth (GO:0045927);;	K18081|6.8e-43|bna:111208244|K18081 myotubularin-related protein 1/2 [EC:3.1.3.64 3.1.3.95] | (RefSeq) phosphatidylinositol-3-phosphatase myotubularin-2-like	Inositol phosphate metabolism (ko00562);; Phosphatidylinositol signaling system (ko04070)	--	--	Protein of unknown function (DUF668)	--	S	Function unknown	uncharacterized protein LOC114294141 [Camellia sinensis]
Iba01G001750	Iba01G001750	--	15.6447	568	16.394	590	17.4107	623	110.858	3672	103.632	3683	108.318	3823	121.325	4372	134.589	5309	138.089	5071	0	2.70803	up	0.245668	0.0761861	normal	1.07231e-295	-2.76382	down	--	--	--	--	--	--	--	Proline-rich nuclear receptor coactivator motif	--	S	Function unknown	hypothetical protein CK203_105129 [Vitis vinifera]
Iba01G001760	Iba01G001760	--	3.8454	437	4.28196	483	3.532	396	6.15282	639	6.63521	739	5.98929	662	5.48905	620	5.32813	659	5.74033	661	1.21031e-09	0.689607	normal	0.000273032	-0.392682	normal	0.0315134	-0.277002	normal	--	--	--	--	--	--	--	Zinc finger, C3HC4 type (RING finger)	Putative E3 ubiquitin-protein ligase RF298 OS=Arabidopsis thaliana OX=3702 GN=RF298 PE=2 SV=1	O	Posttranslational modification, protein turnover, chaperones	hypothetical protein HYC85_012857 [Camellia sinensis]
Iba01G001770	Iba01G001770	LOC119999102	0.679469	18	1.10595	29	0.254104	7	15.6386	378	16.908	438	15.1219	389	2.9529	78	2.31404	67	3.64861	98	2.68618e-63	4.53765	up	7.61363e-44	-2.626	down	9.29353e-05	-1.89553	down	--	--	--	--	--	--	--	Protein of unknown function (DUF679)	Protein DMP2 OS=Arabidopsis thaliana OX=3702 GN=DMP2 PE=2 SV=1	S	Function unknown	hypothetical protein HS088_TW01G00154 [Tripterygium wilfordii]
Iba01G001780	Iba01G001780	LOC119999102	0	0	0	0	0	0	22.8812	412	23.0971	446	24.9018	478	37.55	735	37.0312	794	33.3646	666	6.11904e-21	11.298	up	0.000711309	0.394541	normal	3.04126e-22	-11.6728	down	--	--	Cellular Component: integral component of membrane (GO:0016021);;	--	--	--	--	Protein of unknown function (DUF679)	Protein DMP2 OS=Arabidopsis thaliana OX=3702 GN=DMP2 PE=2 SV=1	S	Function unknown	hypothetical protein HS088_TW01G00154 [Tripterygium wilfordii]
Iba01G001790	Iba01G001790	LOC113845975	0.453712	9	0.320465	6	0.186017	4	131.065	2162	127.616	2259	128.812	2264	196.688	3530	188.161	3696	192.285	3517	9.79702e-139	8.51662	up	6.37712e-10	0.363279	normal	2.18578e-149	-8.85997	down	--	--	--	--	--	--	--	--	--	S	Function unknown	uncharacterized protein LOC113845975 [Abrus precatorius]
Iba01G001800	Iba01G001800	--	7.47403	542	7.37543	531	7.11286	509	6.74849	447	6.75084	480	6.77694	478	10.0618	725	11.0243	869	11.1884	821	0.327895	-0.113716	normal	2.88998e-05	0.458463	normal	0.00362063	-0.324571	normal	[O]	Posttranslational modification, protein turnover, chaperones	Molecular Function: molecular_function (GO:0003674);; Molecular Function: binding (GO:0005488);; Molecular Function: protein binding (GO:0005515);; Cellular Component: cellular_component (GO:0005575);; Cellular Component: intracellular (GO:0005622);; Cellular Component: obsolete cell (GO:0005623);; Cellular Component: cytoplasm (GO:0005737);; Cellular Component: endoplasmic reticulum (GO:0005783)…	K04506|1.2e-20|csat:104734106|K04506 E3 ubiquitin-protein ligase SIAH1 [EC:2.3.2.27] | (RefSeq) E3 ubiquitin-protein ligase SINA-like 7	Ubiquitin mediated proteolysis (ko04120)	--	--	Domain of unknown function (DUF3444)	--	O	Posttranslational modification, protein turnover, chaperones	hypothetical protein C3L33_12824, partial [Rhododendron williamsianum]
Iba01G001810	Iba01G001810	--	1.22761	26	1.30527	27	1.20637	25	0.424532	9	0.868023	18	0.506407	11	1.31308	27	1.19928	27	1.17379	25	--	--	--	--	--	--	--	--	--	--	--	--	--	--	--	--	--	--	--	--	--
Iba01G001820	Iba01G001820	--	46.9923	4199	44.6619	3958	45.9631	4051	26.2788	2145	27.6584	2422	27.3104	2375	24.0531	2136	23.5468	2289	23.8685	2160	7.21024e-55	-0.757735	normal	3.94862e-10	-0.396673	normal	3.66159e-93	1.17446	up	[R]	General function prediction only	Molecular Function: protein kinase activity (GO:0004672);; Molecular Function: ATP binding (GO:0005524);;	K08819|1.2e-239|cpap:110819923|K08819 cyclin-dependent kinase 12/13 [EC:2.7.11.22 2.7.11.23] | (RefSeq) LOW QUALITY PROTEIN: probable serine/threonine-protein kinase At1g54610	--	[D]	Cell cycle control, cell division, chromosome partitioning	Protein kinase domain	Probable serine/threonine-protein kinase At1g54610 OS=Arabidopsis thaliana OX=3702 GN=At1g54610 PE=1 SV=1	T	Signal transduction mechanisms	Serine/threonine-protein kinase [Actinidia chinensis var. chinensis]
Iba01G001830	Iba01G001830	LOC112528963	7.22206	315	8.83191	381	8.80397	378	11.4159	454	12.0934	516	11.4419	485	8.95229	387	9.26555	439	8.74995	386	0.000131335	0.494653	normal	2.21307e-06	-0.585851	normal	0.475271	0.111399	normal	--	--	Biological Process: SCF-dependent proteasomal ubiquitin-dependent protein catabolic process (GO:0031146);;	--	--	--	--	F-box domain	--	--	--	uncharacterized protein LOC112528963 [Cynara cardunculus var. scolymus]
Iba01G001840	Iba01G001840	LOC100792038	35.2652	1914	33.9529	1827	34.4619	1844	4.16148	207	5.39547	287	3.82111	202	10.3397	558	9.82136	580	11.2617	619	5.68553e-178	-2.94838	down	5.23234e-11	1.01812	up	1.13391e-112	1.95119	up	--	--	Cellular Component: nucleus (GO:0005634);; Biological Process: ubiquitin-dependent protein catabolic process (GO:0006511);; Molecular Function: zinc ion binding (GO:0008270);; Biological Process: protein ubiquitination (GO:0016567);; Molecular Function: ubiquitin protein ligase activity (GO:0061630);;	K10144|3.2e-134|gmx:100792038|K10144 RING finger and CHY zinc finger domain-containing protein 1 [EC:2.3.2.27] | (RefSeq) uncharacterized protein LOC100792038	Ubiquitin mediated proteolysis (ko04120)	[R]	General function prediction only	Zinc-ribbon	E3 ubiquitin-protein ligase MIEL1 OS=Arabidopsis thaliana OX=3702 GN=MIEL1 PE=1 SV=1	O	Posttranslational modification, protein turnover, chaperones	uncharacterized protein LOC100792038 [Glycine max]
Iba01G001850	Iba01G001850	--	1.63027	126	2.04717	157	1.57654	120	0.567574	40	0.51172	39	1.04123	78	0.82311	63	0.581706	49	1.00534	79	2.3654e-05	-1.30572	down	0.957372	-0.0251187	normal	4.70812e-06	1.35285	up	[I]	Lipid transport and metabolism	Biological Process: lipid metabolic process (GO:0006629);;	K16818|5.3e-12|jre:109015008|K16818 phospholipase A1 [EC:3.1.1.32] | (RefSeq) phospholipase A(1) DAD1, chloroplastic-like	Glycerophospholipid metabolism (ko00564);; alpha-Linolenic acid metabolism (ko00592)	[I]	Lipid transport and metabolism	Lipase (class 3)	Phospholipase A(1) DAD1, chloroplastic OS=Arabidopsis thaliana OX=3702 GN=DAD1 PE=1 SV=1	G	Carbohydrate transport and metabolism	hypothetical protein F0562_000224 [Nyssa sinensis]
Iba01G001860	Iba01G001860	--	13.5947	896	14.0549	918	14.2832	928	4.9295	297	4.69583	303	4.72271	303	7.49039	491	7.13338	511	6.20397	414	5.12919e-50	-1.54451	down	0.0239561	0.32625	normal	8.60227e-29	1.23796	up	[I]	Lipid transport and metabolism	Biological Process: lipid metabolic process (GO:0006629);;	K16818|2.5e-09|mdm:103439040|K16818 phospholipase A1 [EC:3.1.1.32] | (RefSeq) LOW QUALITY PROTEIN: phospholipase A(1) DAD1, chloroplastic	Glycerophospholipid metabolism (ko00564);; alpha-Linolenic acid metabolism (ko00592)	[I]	Lipid transport and metabolism	Lipase (class 3)	--	G	Carbohydrate transport and metabolism	hypothetical protein F0562_000224 [Nyssa sinensis]
Iba01G001870	Iba01G001870	LOC108995062	5.01006	604	5.66886	677	6.51518	774	7.14671	786	6.76423	798	6.224	730	5.78756	693	7.03673	922	7.25793	885	0.0424583	0.229693	normal	0.0660839	-0.214513	normal	0.968898	0.00554569	normal	[KL]	Transcription;; Replication, recombination and repair	Molecular Function: DNA binding (GO:0003677);; Molecular Function: ATP binding (GO:0005524);; Cellular Component: nucleus (GO:0005634);; Molecular Function: hydrolase activity, acting on acid anhydrides, in phosphorus-containing anhydrides (GO:0016818);; Molecular Function: nucleosome binding (GO:0031491);; Biological Process: ATP-dependent chromatin remodeling (GO:0043044);;	K11654|0.0e+00|jre:108995062|K11654 SWI/SNF-related matrix-associated actin-dependent regulator of chromatin subfamily A member 5 [EC:3.6.4.-] | (RefSeq) ISWI chromatin-remodeling complex ATPase CHR11 isoform X1	--	[K]	Transcription	SNF2 family N-terminal domain	ISWI chromatin-remodeling complex ATPase CHR11 OS=Arabidopsis thaliana OX=3702 GN=CHR11 PE=1 SV=4	K	Transcription	ISWI chromatin-remodeling complex ATPase CHR11 isoform X1 [Juglans regia]
Iba01G001880	Iba01G001880	--	39.1788	2312	40.2384	2355	39.9752	2326	27.0536	1458	23.9695	1386	22.1022	1269	31.6883	1858	31.5905	2027	35.7779	2138	5.43547e-23	-0.705716	normal	0.0135016	0.227094	normal	4.33741e-12	0.49878	normal	--		Molecular Function: protein kinase activity (GO:0004672);; Molecular Function: ATP binding (GO:0005524);;	K13430|1.7e-174|egu:105051034|K13430 serine/threonine-protein kinase PBS1 [EC:2.7.11.1] | (RefSeq) serine/threonine-protein kinase PBS1	Plant-pathogen interaction (ko04626)	[T]	Signal transduction mechanisms	Protein kinase domain	Serine/threonine-protein kinase PBL27 OS=Arabidopsis thaliana OX=3702 GN=PBL27 PE=1 SV=1	T	Signal transduction mechanisms	Serine/threonine-protein kinase [Actinidia chinensis var. chinensis]
Iba01G001890	Iba01G001890	LOC107468098	0	0	0	0	0	0	0.192395	2	0	0	0	0	0.29003	4	0	0	0.379431	5	--	--	--	--	--	--	--	--	--	--	--	Molecular Function: electron transfer activity (GO:0009055);; Molecular Function: protein disulfide oxidoreductase activity (GO:0015035);;	K03676|5.5e-42|adu:107468098|K03676 glutaredoxin 3 | (RefSeq) monothiol glutaredoxin-S2	--	[O]	Posttranslational modification, protein turnover, chaperones	Glutaredoxin	Monothiol glutaredoxin-S2 OS=Arabidopsis thaliana OX=3702 GN=GRXS2 PE=3 SV=1	O	Posttranslational modification, protein turnover, chaperones	monothiol glutaredoxin-S2 [Arachis duranensis]
Iba01G001900	Iba01G001900	--	3.39829	128	4.20919	157	4.31262	160	2.96283	102	3.18166	117	2.88026	106	15.7757	588	12.2837	502	14.0474	534	0.0848784	-0.396691	normal	1.71551e-32	2.00505	up	2.26313e-20	-1.58864	down	--	--	--	K04392|7.3e-06|cmo:103493925|K04392 Ras-related C3 botulinum toxin substrate 1 | (RefSeq) rac-like GTP-binding protein ARAC8	Phagosome (ko04145)	[R]	General function prediction only	--	Rac-like GTP-binding protein 3 OS=Oryza sativa subsp. japonica OX=39947 GN=RAC3 PE=2 SV=1	--	--	--
Iba01G001910	Iba01G001910	--	0	0	0	0	0	0	0.032482	2	0	0	0	0	0.118832	4	0	0	0.233584	8	--	--	--	--	--	--	--	--	--	--	--	Molecular Function: DNA binding (GO:0003677);; Molecular Function: DNA-binding transcription factor activity (GO:0003700);; Cellular Component: nucleus (GO:0005634);;	K09286|3.9e-27|csv:101205393|K09286 EREBP-like factor | (RefSeq) ethylene-responsive transcription factor LEP	--	--	--	AP2 domain	Ethylene-responsive transcription factor ERF086 OS=Arabidopsis thaliana OX=3702 GN=ERF086 PE=1 SV=2	K	Transcription	Ethylene-responsive transcription factor [Actinidia chinensis var. chinensis]
Iba01G001920	Iba01G001920	LOC114303100	7.27913	1215	7.51321	1244	7.16811	1180	6.30719	961	6.06425	992	6.10282	991	5.99287	994	5.1863	942	4.8689	823	0.00123109	-0.24773	normal	4.02174e-05	-0.414058	normal	5.75284e-12	0.681416	normal	--	--	Molecular Function: DNA binding (GO:0003677);; Cellular Component: nucleus (GO:0005634);; Biological Process: transcription, DNA-templated (GO:0006351);; Cellular Component: transcription repressor complex (GO:0017053);;	K03164|5.8e-23|bna:106383351|K03164 DNA topoisomerase II [EC:5.6.2.2] | (RefSeq) DNA topoisomerase 2-like	--	[BDT]	Chromatin structure and dynamics;; Cell cycle control, cell division, chromosome partitioning;; Signal transduction mechanisms	DIRP	Protein ALWAYS EARLY 3 OS=Arabidopsis thaliana OX=3702 GN=ALY3 PE=1 SV=1	--	--	protein ALWAYS EARLY 3 [Camellia sinensis]
Iba01G001930	Iba01G001930	--	16.9691	438	15.6903	401	14.2625	363	12.6484	298	11.3984	288	13.5349	340	23.3147	597	21.838	612	26.0552	680	0.0269668	-0.31821	normal	1.60585e-07	0.709146	normal	0.00630711	-0.370793	normal	--	--	Molecular Function: isomerase activity (GO:0016853);;	K00815|6.2e-27|jcu:105637437|K00815 tyrosine aminotransferase [EC:2.6.1.5] | (RefSeq) probable aminotransferase TAT2	Ubiquinone and other terpenoid-quinone biosynthesis (ko00130);; Cysteine and methionine metabolism (ko00270);; Tyrosine metabolism (ko00350);; Phenylalanine metabolism (ko00360);; Phenylalanine, tyrosine and tryptophan biosynthesis (ko00400);; Isoquinoline alkaloid biosynthesis (ko00950);; Tropane, piperidine and pyridine alkaloid biosynthesis (ko00960)	--	--	--	--	--	--	Ribose-5-phosphate isomerase [Actinidia chinensis var. chinensis]
Iba01G001940	Iba01G001940	--	7.76014	674	8.99799	775	7.30099	625	9.2745	735	8.56366	728	8.91487	753	6.49731	561	7.92923	749	7.61743	670	0.151947	0.154371	normal	1.02682e-05	-0.488629	normal	0.00461155	0.354737	normal	--	--	--	--	--	[C]	Energy production and conversion	Glycogen recognition site of AMP-activated protein kinase	Sucrose nonfermenting 4-like protein OS=Arabidopsis thaliana OX=3702 GN=SNF4 PE=1 SV=1	--	--	Sucrose nonfermenting 4-like protein [Actinidia chinensis var. chinensis]
Iba01G001950	Iba01G001950	--	0	0	0	0	0	0	0	0	0	0	0	0	0.162045	8	0.063903	4	0.13581	7	--	--	--	--	--	--	--	--	--	--	--	Molecular Function: DNA binding (GO:0003677);;	--	--	--	--	--	--	S	Function unknown	SANT domain-containing protein [Cinnamomum micranthum f. kanehirae]
Iba01G001960	Iba01G001960	--	36.442	1876	35.9526	1836	35.8078	1819	23.7876	1119	26.0961	1317	21.7005	1088	28.4879	1458	27.6173	1547	30.1873	1574	2.46691e-15	-0.593211	normal	0.562002	0.0576952	normal	4.37133e-14	0.555637	normal	--	--	--	K22733|9.9e-19|vvi:100244618|K22733 magnesium transporter | (RefSeq) uncharacterized LOC100244618	--	--	--	C2 domain	Protein SRC2 homolog OS=Arabidopsis thaliana OX=3702 GN=SRC2 PE=1 SV=1	S	Function unknown	hypothetical protein F0562_000604 [Nyssa sinensis]
Iba01G001970	Iba01G001970	--	0	0	0	0	0	0	0	0	0	0	0	0	0	0	0.332964	5	0	0	--	--	--	--	--	--	--	--	--	--	--	Biological Process: regulation of flower development (GO:0009909);;	--	--	--	--	--	Flowering-promoting factor 1-like protein 3 OS=Oryza sativa subsp. japonica OX=39947 GN=Os02g0460200 PE=2 SV=1	S	Function unknown	hypothetical protein CCACVL1_28454 [Corchorus capsularis]
Iba01G001980	Iba01G001980	--	1.2549	31	0.960521	24	1.8466	45	11.5701	259	11.0721	266	11.3328	270	6.2009	151	5.46704	146	4.0628	101	6.80287e-35	3.04812	up	2.21963e-11	-1.32067	down	1.05747e-06	-1.7076	down	--	--	Biological Process: regulation of cell growth (GO:0001558);; Molecular Function: molecular_function (GO:0003674);; Molecular Function: signaling receptor binding (GO:0005102);; Molecular Function: hormone activity (GO:0005179);; Molecular Function: binding (GO:0005488);; Molecular Function: protein binding (GO:0005515);; Cellular Component: cellular_component (GO:0005575);; Cellular Component: ex…	--	--	--	--	Rapid ALkalinization Factor (RALF)	Protein RALF-like 33 OS=Arabidopsis thaliana OX=3702 GN=RALFL33 PE=2 SV=1	S	Function unknown	Rapid ALkalinization Factor [Artemisia annua]
Iba01G001990	Iba01G001990	--	20.9898	537	23.0929	586	26.4558	668	27.7215	648	25.5747	641	24.1782	602	24.0084	611	25.5451	711	22.8877	593	0.253358	0.137098	normal	0.00665523	-0.307197	normal	0.138503	0.190387	normal	--	--	Cellular Component: integral component of membrane (GO:0016021);;	--	--	--	--	Hypoxia induced protein conserved region	--	S	Function unknown	hypothetical protein DM860_016717 [Cuscuta australis]
Iba01G002000	Iba01G002000	LOC111009157	31.6143	2143	34.7469	2337	31.9997	2140	27.1861	1683	31.8086	2113	31.2323	2061	31.1308	2097	31.8968	2352	28.7109	1971	0.089676	-0.121685	normal	0.0210991	-0.188162	normal	5.53709e-06	0.329795	normal	[J]	Translation, ribosomal structure and biogenesis	Molecular Function: GTPase activity (GO:0003924);; Molecular Function: GTP binding (GO:0005525);;	K03242|1.4e-257|mcha:111009157|K03242 translation initiation factor 2 subunit 3 | (RefSeq) eukaryotic translation initiation factor 2 subunit gamma-like	RNA transport (ko03013)	[J]	Translation, ribosomal structure and biogenesis	Initiation factor eIF2 gamma, C terminal	Elongation factor Tu, plastid OS=Prototheca wickerhamii OX=3111 GN=tufA PE=3 SV=1	J	Translation, ribosomal structure and biogenesis	eukaryotic translation initiation factor 2 subunit gamma-like [Momordica charantia]
Iba01G002010	Iba01G002010	--	33.8265	3202	36.5863	3435	36.1685	3377	48.8546	4223	46.5748	4319	48.8584	4500	33.3161	3133	32.9729	3394	31.6003	3029	1.55325e-21	0.438952	normal	1.59079e-46	-0.771062	normal	4.53546e-09	0.352141	normal	[I]	Lipid transport and metabolism	Molecular Function: 3-hydroxyacyl-CoA dehydrogenase activity (GO:0003857);; Biological Process: fatty acid metabolic process (GO:0006631);;	K10527|0.0e+00|dcr:108199406|K10527 enoyl-CoA hydratase/3-hydroxyacyl-CoA dehydrogenase [EC:4.2.1.17 1.1.1.35 1.1.1.211] | (RefSeq) glyoxysomal fatty acid beta-oxidation multifunctional protein MFP-a	Fatty acid degradation (ko00071);; alpha-Linolenic acid metabolism (ko00592);; Fatty acid metabolism (ko01212)	[I]	Lipid transport and metabolism	3-hydroxyacyl-CoA dehydrogenase, NAD binding domain	Glyoxysomal fatty acid beta-oxidation multifunctional protein MFP-a OS=Cucumis sativus OX=3659 PE=1 SV=1	I	Lipid transport and metabolism	3-hydroxyacyl-CoA dehydrogenase [Actinidia chinensis var. chinensis]
Iba01G002020	Iba01G002020	LOC114256156	0.486213	75	0.470937	72	0.736994	111	0.498145	70	0.417088	63	0.590381	88	0.464623	71	0.310637	52	0.60551	94	0.608181	-0.166856	normal	0.349818	-0.337331	normal	0.143618	0.524796	normal	--	--	Biological Process: DNA repair (GO:0006281);;	K10895|0.0e+00|vvi:100260122|K10895 fanconi anemia group I protein | (RefSeq) Fanconi anemia group I protein	--	[S]	Function unknown	FANCI solenoid 4	--	S	Function unknown	Fanconi anemia group I protein isoform X1 [Camellia sinensis]
Iba01G002030	Iba01G002030	--	38.6674	1393	40.6947	1454	44.718	1589	24.3836	802	24.5469	867	25.685	900	47.3593	1695	41.9176	1642	42.7149	1558	1.18131e-19	-0.731391	normal	1.61936e-12	0.611073	normal	0.121913	0.140257	normal	[HR]	Coenzyme transport and metabolism;; General function prediction only	Molecular Function: catalytic activity (GO:0003824);;	K08726|6.5e-113|ccav:112528667|K08726 soluble epoxide hydrolase / lipid-phosphate phosphatase [EC:3.3.2.10 3.1.3.76] | (RefSeq) uncharacterized protein LOC112528667	Arachidonic acid metabolism (ko00590);; Peroxisome (ko04146)	[I]	Lipid transport and metabolism	Alpha/beta hydrolase family	--	I	Lipid transport and metabolism	hypothetical protein HYC85_012551 [Camellia sinensis]
Iba01G002040	Iba01G002040	--	0	0	0	0	0	0	0	0	0	0	0	0	0	0	0	0	0	0	--	--	--	--	--	--	--	--	--	--	--	Molecular Function: zinc ion binding (GO:0008270);;	--	--	--	--	GRF zinc finger	--	S	Function unknown	hypothetical protein CDL15_Pgr001142 [Punica granatum]
Iba01G002050	Iba01G002050	--	0.323247	14	0.433168	18	0.3791	16	1.15911	44	0.357082	15	1.17082	47	1.02595	42	0.728103	33	0.934468	39	--	--	--	0.691653	-0.217563	normal	--	--	--	[HR]	Coenzyme transport and metabolism;; General function prediction only	Molecular Function: hydrolase activity (GO:0016787);;	K08726|5.4e-115|ccav:112528667|K08726 soluble epoxide hydrolase / lipid-phosphate phosphatase [EC:3.3.2.10 3.1.3.76] | (RefSeq) uncharacterized protein LOC112528667	Arachidonic acid metabolism (ko00590);; Peroxisome (ko04146)	[I]	Lipid transport and metabolism	Alpha/beta hydrolase family	--	I	Lipid transport and metabolism	hypothetical protein HYC85_012551 [Camellia sinensis]
Iba01G002060	Iba01G002060	--	1.54735	20	2.36909	31	2.91222	38	0	0	0	0	0.212724	3	1.84545	24	1.91613	27	4.32138	57	--	--	--	--	--	--	--	--	--	--	--	Cellular Component: nucleosome (GO:0000786);; Molecular Function: DNA binding (GO:0003677);; Cellular Component: nucleus (GO:0005634);; Biological Process: nucleosome assembly (GO:0006334);;	--	--	--	--	linker histone H1 and H5 family	--	--	--	--
Iba01G002070	Iba01G002070	LOC114323555	64.7477	3442	54.3473	2866	57.309	3005	32.5051	1578	32.716	1704	32.4151	1677	53.3124	2816	48.4533	2802	60.4606	3255	2.42129e-37	-0.851789	normal	2.36017e-10	0.521502	normal	5.58594e-05	0.350309	normal	[HR]	Coenzyme transport and metabolism;; General function prediction only	Molecular Function: catalytic activity (GO:0003824);;	K08726|9.9e-114|ccav:112528667|K08726 soluble epoxide hydrolase / lipid-phosphate phosphatase [EC:3.3.2.10 3.1.3.76] | (RefSeq) uncharacterized protein LOC112528667	Arachidonic acid metabolism (ko00590);; Peroxisome (ko04146)	[I]	Lipid transport and metabolism	alpha/beta hydrolase fold	--	I	Lipid transport and metabolism	uncharacterized protein LOC114323555 [Camellia sinensis]
Iba01G002080	Iba01G002080	LOC114323633	307.481	15290	303.913	14989	303.222	14872	2.56038	117	3.55003	173	4.2696	207	6.59365	326	7.89046	427	7.34304	370	2.74685e-225	-6.45408	down	1.16509e-05	0.856347	normal	0	5.61541	up	[HR]	Coenzyme transport and metabolism;; General function prediction only	Molecular Function: catalytic activity (GO:0003824);;	K08726|5.6e-117|ccav:112528667|K08726 soluble epoxide hydrolase / lipid-phosphate phosphatase [EC:3.3.2.10 3.1.3.76] | (RefSeq) uncharacterized protein LOC112528667	Arachidonic acid metabolism (ko00590);; Peroxisome (ko04146)	[I]	Lipid transport and metabolism	alpha/beta hydrolase fold	--	I	Lipid transport and metabolism	uncharacterized protein LOC114323633 [Camellia sinensis]
Iba01G002090	Iba01G002090	--	100.076	4111	99.5941	4058	99.4329	4029	12.247	460	13.7999	556	13.8785	555	8.32563	340	7.62941	341	8.03309	335	0	-2.90066	down	1.97813e-13	-0.946895	normal	0	3.86909	up	--	--	Molecular Function: molecular_function (GO:0003674);; Molecular Function: catalytic activity (GO:0003824);; Molecular Function: ubiquitin-protein transferase activity (GO:0004842);; Biological Process: cellular protein modification process (GO:0006464);; Biological Process: proteolysis (GO:0006508);; Biological Process: ubiquitin-dependent protein catabolic process (GO:0006511);; Biological Proce…	K19038|1.2e-23|vvi:100248798|K19038 E3 ubiquitin-protein ligase ATL41 [EC:2.3.2.27] | (RefSeq) RING-H2 finger protein ATL40	--	[O]	Posttranslational modification, protein turnover, chaperones	Ring finger domain	RING-H2 finger protein ATL2 OS=Arabidopsis thaliana OX=3702 GN=ATL2 PE=2 SV=2	O	Posttranslational modification, protein turnover, chaperones	hypothetical protein F0562_034855 [Nyssa sinensis]
Iba01G002100	Iba01G002100	--	0.448589	36	0.760328	60	0.610155	48	8.12806	588	8.49522	659	8.41258	648	13.6719	1075	9.36965	806	10.429	836	3.51327e-99	3.77478	up	0.137716	0.206457	normal	5.41428e-84	-3.96197	down	[GI]	Carbohydrate transport and metabolism;; Lipid transport and metabolism	Molecular Function: enzyme inhibitor activity (GO:0004857);; Molecular Function: pectinesterase activity (GO:0030599);; Biological Process: cell wall modification (GO:0042545);; Molecular Function: aspartyl esterase activity (GO:0045330);; Biological Process: pectin catabolic process (GO:0045490);;	K01051|8.7e-166|vvi:100852528|K01051 pectinesterase [EC:3.1.1.11] | (RefSeq) putative pectinesterase/pectinesterase inhibitor 28	Pentose and glucuronate interconversions (ko00040)	--	--	Pectinesterase	Putative pectinesterase/pectinesterase inhibitor 28 OS=Arabidopsis thaliana OX=3702 GN=PME28 PE=2 SV=1	G	Carbohydrate transport and metabolism	hypothetical protein F0562_034857 [Nyssa sinensis]
Iba01G002110	Iba01G002110	LOC17890597	0	0	0	0	0	0	0.176923	4	0.059221	2	0.260601	6	0.596293	13	0.437156	10	0.671506	15	--	--	--	--	--	--	--	--	--	--	--	Molecular Function: DNA binding (GO:0003677);; Molecular Function: DNA-binding transcription factor activity (GO:0003700);; Cellular Component: nucleus (GO:0005634);;	K09286|2.3e-30|ath:AT3G16770|K09286 EREBP-like factor | (RefSeq) EBP; ethylene-responsive element binding protein	--	--	--	AP2 domain	Ethylene-responsive transcription factor RAP2-3 OS=Arabidopsis thaliana OX=3702 GN=RAP2-3 PE=1 SV=2	K	Transcription	ethylene-responsive transcription factor RAP2-3 [Capsella rubella]
Iba01G002120	Iba01G002120	--	50.7755	2020	48.9971	1933	51.0722	2004	34.8921	1268	38.2804	1492	38.3518	1485	58.3365	2305	55.8242	2415	58.4367	2354	5.02137e-11	-0.432953	normal	1.01489e-08	0.417691	normal	0.626658	0.0353271	normal	[J]	Translation, ribosomal structure and biogenesis	Molecular Function: RNA binding (GO:0003723);; Molecular Function: structural constituent of ribosome (GO:0003735);; Biological Process: translation (GO:0006412);; Cellular Component: cytosolic large ribosomal subunit (GO:0022625);;	K02885|2.4e-84|var:108327787|K02885 large subunit ribosomal protein L19e | (RefSeq) 60S ribosomal protein L19-1-like	Ribosome (ko03010)	[J]	Translation, ribosomal structure and biogenesis	Ribosomal protein L19e	60S ribosomal protein L19-1 OS=Arabidopsis thaliana OX=3702 GN=RPL19A PE=2 SV=1	J	Translation, ribosomal structure and biogenesis	ribosomal protein L19 [Striga asiatica]
Iba01G002130	Iba01G002130	LOC114317217	11.3742	701	12.3177	753	13.4387	817	14.7587	831	15.2364	920	14.1669	850	23.5396	1442	26.638	1786	26.0413	1625	0.00857463	0.252796	normal	1.89761e-11	0.575832	normal	1.34191e-17	-0.808281	normal	[G]	Carbohydrate transport and metabolism	Molecular Function: polygalacturonase activity (GO:0004650);; Biological Process: carbohydrate metabolic process (GO:0005975);; Molecular Function: galacturan 1,4-alpha-galacturonidase activity (GO:0047911);;	K01184|4.5e-22|mtr:MTR_5g043350|K01184 polygalacturonase [EC:3.2.1.15] | (RefSeq) polygalacturonase/glycoside hydrolase family protein	Pentose and glucuronate interconversions (ko00040)	--	--	Glycosyl hydrolases family 28	Probable polygalacturonase OS=Vitis vinifera OX=29760 GN=GSVIVT00026920001 PE=1 SV=1	G	Carbohydrate transport and metabolism	probable polygalacturonase isoform X1 [Camellia sinensis]
Iba01G002140	Iba01G002140	LOC109817623	0.886057	36	0.92003	37	1.49473	60	6.95969	256	4.529	179	4.15063	163	2.16657	87	1.13933	50	1.66338	68	7.74337e-15	2.23412	up	3.30165e-11	-1.86354	down	0.411013	-0.35208	normal	--	--	Biological Process: metal ion transport (GO:0030001);; Molecular Function: metal ion binding (GO:0046872);;	K10752|1.1e-06|zju:107427343|K10752 histone-binding protein RBBP4 | (RefSeq) LOW QUALITY PROTEIN: WD-40 repeat-containing protein MSI3	--	[P]	Inorganic ion transport and metabolism	Heavy-metal-associated domain	Heavy metal-associated isoprenylated plant protein 23 OS=Arabidopsis thaliana OX=3702 GN=HIPP23 PE=1 SV=1	P	Inorganic ion transport and metabolism	heavy metal-associated isoprenylated plant protein 35 [Cajanus cajan]
Iba01G002150	Iba01G002150	--	497.383	43568	496.514	43137	504.032	43547	102.333	8187	107.191	9200	105.885	9026	153.018	13318	146.954	14000	141.527	12554	0	-2.24527	down	6.77617e-09	0.273584	normal	0	1.99171	up	--	--	Biological Process: cellulose microfibril organization (GO:0010215);; Cellular Component: anchored component of membrane (GO:0031225);;	K10956|3.8e-19|obr:102718200|K10956 protein transport protein SEC61 subunit alpha | (RefSeq) preprotein translocase subunit SECY, chloroplastic	Protein export (ko03060);; Protein processing in endoplasmic reticulum (ko04141);; Phagosome (ko04145)	--	--	COBRA-like protein	COBRA-like protein 7 OS=Arabidopsis thaliana OX=3702 GN=COBL7 PE=2 SV=2	S	Function unknown	COBRA-like protein [Actinidia chinensis var. chinensis]
Iba01G002160	Iba01G002160	--	7.21441	227	7.5597	236	6.01842	187	19.9229	573	18.6418	575	16.0873	493	43.7287	1367	39.7244	1359	46.2036	1472	1.91332e-22	1.39621	up	1.44062e-22	1.0344	up	2.44965e-87	-2.41035	down	--	--	Biological Process: regulation of transcription, DNA-templated (GO:0006355);; Molecular Function: zinc ion binding (GO:0008270);; Molecular Function: sequence-specific DNA binding (GO:0043565);;	K09184|2.3e-06|dcr:108219662|K09184 GATA-binding protein, other eukaryote | (RefSeq) GATA transcription factor 11-like	--	[K]	Transcription	GATA zinc finger	GATA transcription factor 17 OS=Arabidopsis thaliana OX=3702 GN=GATA17 PE=2 SV=1	K	Transcription	GATA transcription factor [Actinidia chinensis var. chinensis]
Iba01G002170	Iba01G002170	LOC115950896	8.36241	136	11.4287	184	10.8853	174	3.83102	57	3.82405	61	2.64092	42	3.11134	51	3.32112	59	1.87696	31	3.56617e-09	-1.56724	down	0.21027	-0.511979	normal	8.88438e-13	2.09783	up	--	--	--	--	--	--	--	--	--	--	--	uncharacterized protein LOC115950896 [Quercus lobata]
Iba01G002180	Iba01G002180	LOC107915098	10.7002	112	10.0482	104	10.5642	109	31.7334	302	25.1049	256	30.5576	310	26.4237	273	23.7818	269	26.0212	274	2.46352e-15	1.47714	up	0.0144618	-0.410821	normal	2.16444e-07	-1.0463	down	--	--	--	--	--	--	--	cAMP-regulated phosphoprotein/endosulfine conserved region	--	S	Function unknown	PREDICTED: uncharacterized protein LOC107915098 isoform X1 [Gossypium hirsutum]
Iba01G002190	Iba01G002190	LOC105156851	14.2219	180	14.3555	180	17.1083	213	25.7851	297	18.1601	224	19.3082	237	23.0006	288	28.5202	391	28.3669	362	0.0153917	0.466409	normal	0.515239	0.126989	normal	0.00160268	-0.572628	normal	[K]	Transcription	Biological Process: maintenance of transcriptional fidelity during DNA-templated transcription elongation from RNA polymerase II promoter (GO:0001193);; Molecular Function: nucleic acid binding (GO:0003676);; Molecular Function: DNA-directed 5'-3' RNA polymerase activity (GO:0003899);; Cellular Component: RNA polymerase II, core complex (GO:0005665);; Cellular Component: nucleolus (GO:0005730);; …	K03017|9.6e-64|sind:105156851|K03017 DNA-directed RNA polymerase II subunit RPB9 | (RefSeq) DNA-directed RNA polymerases II, IV and V subunit 9A	RNA polymerase (ko03020)	[K]	Transcription	RNA polymerases M/15 Kd subunit	DNA-directed RNA polymerases II, IV and V subunit 9A OS=Arabidopsis thaliana OX=3702 GN=NRPB9A PE=1 SV=1	K	Transcription	DNA-directed RNA polymerases II, IV and V subunit 9A [Sesamum indicum]
Iba01G002200	Iba01G002200	--	7.7609	1618	7.02109	1452	6.94555	1429	5.93687	1131	6.44897	1318	6.47918	1315	5.41593	1122	5.20928	1182	5.28091	1115	0.00934959	-0.20118	normal	3.25174e-08	-0.458334	normal	4.76105e-16	0.679378	normal	--	--	Molecular Function: DNA binding (GO:0003677);; Molecular Function: protein binding (GO:0005515);; Cellular Component: cellular_component (GO:0005575);; Cellular Component: intracellular (GO:0005622);; Cellular Component: obsolete cell (GO:0005623);; Cellular Component: nucleus (GO:0005634);; Cellular Component: nucleoplasm (GO:0005654);; Cellular Component: nucleolus (GO:0005730);; Cellular Compo…	K11797|0.0e+00|vvi:100248159|K11797 PH-interacting protein | (RefSeq) bromodomain and WD repeat-containing protein 3	--	[R]	General function prediction only	WD domain, G-beta repeat	--	L	Replication, recombination and repair	hypothetical protein F0562_034900 [Nyssa sinensis]
Iba01G002210	Iba01G002210	--	0	0	0	0	0	0	0	0	0	0	0	0	0	0	0	0	0	0	--	--	--	--	--	--	--	--	--	--	--	--	--	--	--	--	--	--	--	--	--
Iba01G002220	Iba01G002220	--	0	0	0	0	0	0	0	0	0	0	0	0	0	0	0	0	0	0	--	--	--	--	--	--	--	--	--	--	--	--	--	--	--	--	--	--	--	--	--
Iba01G002230	Iba01G002230	LOC114287564	0	0	0	0	0	0	0	0	0	0	0	0	0	0	0	0	0	0	--	--	--	--	--	--	--	--	--	--	--	Biological Process: mitochondrial fission (GO:0000266);; Biological Process: regulation of cell growth (GO:0001558);; Molecular Function: molecular_function (GO:0003674);; Molecular Function: catalytic activity (GO:0003824);; Molecular Function: ubiquitin-protein transferase activity (GO:0004842);; Molecular Function: binding (GO:0005488);; Molecular Function: protein binding (GO:0005515);; Cellu…	K15688|6.5e-65|dcr:108224348|K15688 E3 ubiquitin-protein ligase MUL1 [EC:2.3.2.27] | (RefSeq) mitochondrial ubiquitin ligase activator of NFKB 1	--	[O]	Posttranslational modification, protein turnover, chaperones	E3 Ubiquitin ligase	E3 ubiquitin-protein ligase SPL2 OS=Arabidopsis thaliana OX=3702 GN=SPL2 PE=2 SV=1	O	Posttranslational modification, protein turnover, chaperones	LOW QUALITY PROTEIN: E3 ubiquitin-protein ligase SPL2 [Camellia sinensis]
Iba01G002240	Iba01G002240	LOC107862247	80.4242	3938	78.2932	3802	74.5448	3600	25.5383	1142	30.6186	1469	25.8409	1232	3.14524	153	3.61915	193	2.88967	144	5.4313e-111	-1.50532	down	7.33704e-156	-3.29415	down	0	4.81861	up	--	--	Molecular Function: hydrolase activity, hydrolyzing O-glycosyl compounds (GO:0004553);; Biological Process: carbohydrate metabolic process (GO:0005975);;	K19892|2.0e-54|mus:103975262|K19892 glucan endo-1,3-beta-glucosidase 4 [EC:3.2.1.39] | (RefSeq) glucan endo-1,3-beta-glucosidase 4 isoform X2	Starch and sucrose metabolism (ko00500)	--	--	Glycosyl hydrolases family 17	Lichenase OS=Nicotiana plumbaginifolia OX=4092 GN=GN1 PE=2 SV=3	G	Carbohydrate transport and metabolism	PREDICTED: lichenase [Capsicum annuum]
Iba01G002250	Iba01G002250	--	0.163435	7	0.184734	8	0.465575	19	3.2878	123	3.45397	138	4.39452	175	4.52756	184	5.11532	227	2.84764	118	2.08327e-22	3.7341	up	0.869551	-0.0474155	normal	1.09047e-18	-3.66638	down	--	--	Molecular Function: enzyme inhibitor activity (GO:0004857);;	--	--	--	--	Plant invertase/pectin methylesterase inhibitor	--	S	Function unknown	Pectinesterase [Actinidia chinensis var. chinensis]
Iba01G002260	Iba01G002260	LOC107418973	14.5647	825	15.4033	866	15.5584	869	19.5536	1012	18.8011	1044	19.6328	1082	9.65623	544	13.5397	834	12.2351	702	1.91058e-05	0.35135	normal	6.63509e-16	-0.921617	normal	1.58387e-06	0.590887	normal	[I]	Lipid transport and metabolism	Molecular Function: catalytic activity (GO:0003824);;	K01692|1.4e-121|zju:107418973|K01692 enoyl-CoA hydratase [EC:4.2.1.17] | (RefSeq) probable enoyl-CoA hydratase 1, peroxisomal	Fatty acid degradation (ko00071);; Valine, leucine and isoleucine degradation (ko00280);; Lysine degradation (ko00310);; Phenylalanine metabolism (ko00360);; Tryptophan metabolism (ko00380);; beta-Alanine metabolism (ko00410);; Propanoate metabolism (ko00640);; Butanoate metabolism (ko00650);; Limonene and pinene degradation (ko00903);; Fatty acid metabolism (ko01212)	[I]	Lipid transport and metabolism	Enoyl-CoA hydratase/isomerase	Probable enoyl-CoA hydratase 1, peroxisomal OS=Arabidopsis thaliana OX=3702 GN=ECHIA PE=1 SV=1	I	Lipid transport and metabolism	probable enoyl-CoA hydratase 1, peroxisomal [Ziziphus jujuba]
Iba01G002270	Iba01G002270	--	22.8863	1498	25.2955	1643	23.3941	1511	33.084	1978	32.3434	2075	34.9984	2229	25.6213	1667	26.0779	1857	24.5911	1630	2.74582e-14	0.49066	normal	6.62346e-19	-0.607823	normal	0.082198	0.137231	normal	--	--	Molecular Function: protein serine/threonine phosphatase activity (GO:0004722);; Molecular Function: metal ion binding (GO:0046872);;	K01102|4.1e-161|gra:105777542|K01102 pyruvate dehydrogenase phosphatase [EC:3.1.3.43] | (RefSeq) probable protein phosphatase 2C 42	--	[T]	Signal transduction mechanisms	Protein phosphatase 2C	Probable protein phosphatase 2C 42 OS=Arabidopsis thaliana OX=3702 GN=At3g17090 PE=1 SV=1	T	Signal transduction mechanisms	hypothetical protein F0562_034926 [Nyssa sinensis]
Iba01G002280	Iba01G002280	--	18.8761	1128	18.211	1080	21.1266	1246	121.783	6647	129.934	7609	126.118	7334	51.071	3033	50.9942	3315	53.4706	3236	0	2.70015	up	2.70746e-183	-1.49198	down	1.05697e-56	-1.18805	down	--	--	Molecular Function: protein dimerization activity (GO:0046983);;	--	--	--	--	--	Transcription factor bHLH148 OS=Arabidopsis thaliana OX=3702 GN=BHLH148 PE=1 SV=1	S	Function unknown	hypothetical protein HYC85_012800 [Camellia sinensis]
Iba01G002290	Iba01G002290	--	4.82015	501	3.42221	353	3.98388	409	2.31882	221	1.99451	204	2.46064	249	1.38742	144	0.900296	102	0.754984	80	2.59216e-07	-0.847731	normal	1.02383e-08	-1.36445	down	3.83458e-24	2.2312	up	--	--	Molecular Function: DNA-binding transcription factor activity (GO:0003700);; Cellular Component: nucleus (GO:0005634);; Biological Process: regulation of transcription, DNA-templated (GO:0006355);; Molecular Function: transferase activity (GO:0016740);; Molecular Function: sequence-specific DNA binding (GO:0043565);;	K12835|2.3e-36|cmax:111493042|K12835 ATP-dependent RNA helicase DDX42 [EC:3.6.4.13] | (RefSeq) DEAD-box ATP-dependent RNA helicase 24 isoform X1	Spliceosome (ko03040)	--	--	WRKY DNA -binding domain	Probable WRKY transcription factor 48 OS=Arabidopsis thaliana OX=3702 GN=WRKY48 PE=2 SV=1	K	Transcription	WRKY12 [Diospyros kaki]
Iba01G002300	Iba01G002300	--	197.838	5341	197.347	5285	199.18	5304	96.3204	2375	94.0871	2489	98.0577	2577	233.653	6268	241.421	7089	223.005	6097	1.74847e-132	-1.04073	down	5.62439e-88	1.06337	up	0.961904	-0.00268514	normal	--	--	Cellular Component: integral component of membrane (GO:0016021);;	--	--	--	--	--	--	--	--	hypothetical protein CTI12_AA040790 [Artemisia annua]
Iba01G002310	Iba01G002310	--	0	0	0	0	0	0	0	0	0	0	0	0	0	0	0	0	0	0	--	--	--	--	--	--	--	--	--	--	--	Molecular Function: Rab GDP-dissociation inhibitor activity (GO:0005093);; Biological Process: small GTPase mediated signal transduction (GO:0007264);; Biological Process: protein transport (GO:0015031);;	K17255|1.1e-40|qsu:112015348|K17255 Rab GDP dissociation inhibitor | (RefSeq) guanosine nucleotide diphosphate dissociation inhibitor 2	--	[O]	Posttranslational modification, protein turnover, chaperones	GDP dissociation inhibitor	Guanosine nucleotide diphosphate dissociation inhibitor 2 OS=Arabidopsis thaliana OX=3702 GN=GDI2 PE=2 SV=1	O	Posttranslational modification, protein turnover, chaperones	Guanosine nucleotide diphosphate dissociation inhibitor 1 [Ananas comosus]
Iba01G002320	Iba01G002320	LOC104593377	5.28086	462	5.22935	454	4.64964	402	8.68047	694	8.19791	703	8.68227	739	12.9082	1122	10.8404	1031	11.7242	1039	1.76375e-12	0.754776	normal	0.0122257	0.260929	normal	7.17874e-18	-0.996048	normal	--	--	Molecular Function: molecular_function (GO:0003674);; Molecular Function: nucleic acid binding (GO:0003676);; Molecular Function: RNA binding (GO:0003723);; Molecular Function: binding (GO:0005488);; Cellular Component: cellular_component (GO:0005575);; Cellular Component: intracellular (GO:0005622);; Cellular Component: obsolete cell (GO:0005623);; Cellular Component: cytoplasm (GO:0005737);; Bi…	K09568|2.8e-11|apro:F751_6051|K09568 FK506-binding protein 1 [EC:5.2.1.8] | (RefSeq) FK506-binding protein 1	--	--	--	RAP domain	RAP domain-containing protein, chloroplastic OS=Arabidopsis thaliana OX=3702 GN=RAP PE=1 SV=1	S	Function unknown	PREDICTED: uncharacterized protein LOC104593377 [Nelumbo nucifera]
Iba01G002330	Iba01G002330	LOC114316211	11.1298	572	11.0133	561	10.1347	514	10.6128	498	10.1885	513	10.7575	538	9.70764	496	12.2193	683	12.2005	635	0.797619	-0.0306309	normal	0.475753	-0.097713	normal	0.269445	0.148726	normal	--	--	Biological Process: protein transport (GO:0015031);;	--	--	--	--	Tic22-like family	Protein TIC 22-like, chloroplastic OS=Arabidopsis thaliana OX=3702 GN=TIC22L PE=3 SV=1	S	Function unknown	protein TIC 22-like, chloroplastic [Camellia sinensis]
Iba01G002340	Iba01G002340	--	31.559	850	33.1427	886	32.0624	852	16.0941	396	13.8557	366	14.136	371	23.8236	638	22.3294	654	23.3609	637	4.15171e-27	-1.13224	down	0.000344755	0.445297	normal	2.6417e-12	0.706951	normal	--	--	Molecular Function: protease binding (GO:0002020);; Molecular Function: molecular_function (GO:0003674);; Molecular Function: enzyme inhibitor activity (GO:0004857);; Molecular Function: endopeptidase inhibitor activity (GO:0004866);; Molecular Function: cysteine-type endopeptidase inhibitor activity (GO:0004869);; Molecular Function: binding (GO:0005488);; Molecular Function: protein binding (GO…	K13899|3.4e-26|fve:101300433|K13899 cystatin-C | (RefSeq) cysteine proteinase inhibitor B	--	--	--	Aspartic acid proteinase inhibitor	Cysteine proteinase inhibitor B OS=Helianthus annuus OX=4232 PE=1 SV=1	T	Signal transduction mechanisms	hypothetical protein C3L33_17928, partial [Rhododendron williamsianum]
Iba01G002350	Iba01G002350	--	0	0	0.025186	1	0	0	0	0	0	0	0	0	0	0	0	0	0	0	--	--	--	--	--	--	--	--	--	--	--	Molecular Function: zinc ion binding (GO:0008270);;	--	--	--	--	--	--	--	--	hypothetical protein PanWU01x14_247470 [Parasponia andersonii]
Iba01G002360	Iba01G002360	LOC114302085	1.93261	84	2.15109	93	1.26257	54	5.21433	207	3.97533	169	3.31274	140	9.63808	416	9.70874	458	8.63062	379	4.58281e-06	1.22454	up	1.68794e-07	0.951454	normal	1.68179e-24	-2.15509	down	[J]	Translation, ribosomal structure and biogenesis	Molecular Function: nucleic acid binding (GO:0003676);;	K02945|2.4e-21|cre:CHLREDRAFT_79955|K02945 small subunit ribosomal protein S1 | (RefSeq) PRPS1; plastid ribosomal protein S1	Ribosome (ko03010)	--	--	S1 RNA binding domain	--	J	Translation, ribosomal structure and biogenesis	uncharacterized protein LOC114302085 [Camellia sinensis]
Iba01G002370	Iba01G002370	--	2.45364	64	3.49271	90	3.68198	94	1.10944	27	2.50357	64	1.21358	31	1.92296	50	1.56369	44	2.48473	65	0.0107612	-0.974479	normal	0.880086	0.0754831	normal	0.00880716	0.920161	normal	--	--	Biological Process: reproduction (GO:0000003);; Biological Process: response to acid chemical (GO:0001101);; Biological Process: developmental process involved in reproduction (GO:0003006);; Cellular Component: cellular_component (GO:0005575);; Cellular Component: intracellular (GO:0005622);; Cellular Component: obsolete cell (GO:0005623);; Cellular Component: lipid droplet (GO:0005811);; Biologi…	--	--	--	--	Protein of unknown function (DUF1264)	Oil body-associated protein 1A OS=Arabidopsis thaliana OX=3702 GN=OBAP1A PE=1 SV=1	S	Function unknown	hypothetical protein HYC85_012535 [Camellia sinensis]
Iba01G002380	Iba01G002380	--	9.48755	1350	10.3346	1458	8.72317	1224	8.07348	1049	7.27518	1014	7.9449	1100	6.95436	983	6.74076	1043	6.69001	964	0.000556859	-0.291358	normal	5.30247e-06	-0.403492	normal	3.25644e-15	0.714838	normal	--	--	Cellular Component: GARP complex (GO:0000938);; Cellular Component: cytosol (GO:0005829);; Biological Process: retrograde transport, endosome to Golgi (GO:0042147);;	K17600|0.0e+00|hbr:110663802|K17600 vacuolar protein sorting-associated protein 54 | (RefSeq) vacuolar protein sorting-associated protein 54, chloroplastic isoform X1	--	[U]	Intracellular trafficking, secretion, and vesicular transport	Vps54-like protein	Vacuolar protein sorting-associated protein 54, chloroplastic OS=Arabidopsis thaliana OX=3702 GN=VPS54 PE=1 SV=1	U	Intracellular trafficking, secretion, and vesicular transport	hypothetical protein F0562_019603 [Nyssa sinensis]
Iba01G002390	Iba01G002390	LOC8270756	115.496	2592	125.946	2803	125.058	2768	110.728	2269	109.875	2416	106.542	2327	96.715	2156	95.254	2325	95.9178	2180	0.00359289	-0.161622	normal	1.86527e-10	-0.395861	normal	3.26356e-19	0.577553	normal	[R]	General function prediction only	Molecular Function: GTPase activity (GO:0003924);; Molecular Function: GTP binding (GO:0005525);;	K07889|4.2e-86|cmos:111457198|K07889 Ras-related protein Rab-5C | (RefSeq) ras-related protein RABF2b	Endocytosis (ko04144);; Phagosome (ko04145)	[U]	Intracellular trafficking, secretion, and vesicular transport	Ras family	Ras-related protein RABF2a OS=Arabidopsis thaliana OX=3702 GN=RABF2A PE=1 SV=1	U	Intracellular trafficking, secretion, and vesicular transport	ras-related protein RABF2a [Ricinus communis]
Iba01G002400	Iba01G002400	LOC112015623	11.4568	634	13.6202	747	12.7555	696	19.7162	996	20.4916	1110	18.043	971	20.2603	1113	18.4819	1111	21.2608	1190	5.19016e-11	0.624649	normal	0.0867531	-0.169327	normal	4.50383e-05	-0.435251	normal	--	--	Molecular Function: DNA binding (GO:0003677);; Cellular Component: nucleus (GO:0005634);;	K14491|3.2e-08|sbi:8070681|K14491 two-component response regulator ARR-B family | (RefSeq) two-component response regulator ORR24	Plant hormone signal transduction (ko04075)	--	--	MYB-CC type transfactor, LHEQLE motif	Myb family transcription factor PHL7 OS=Arabidopsis thaliana OX=3702 GN=PHL7 PE=2 SV=1	K	Transcription	uncharacterized protein LOC112015623 [Quercus suber]
Iba01G002410	Iba01G002410	LOC101307887	6.97291	341	6.31024	306	6.1555	297	6.93445	310	7.97636	382	7.35422	350	14.5507	707	15.2093	809	14.3858	712	0.175876	0.198383	normal	6.29454e-11	0.77488	normal	1.7764e-14	-0.953536	normal	--	--	--	--	--	[I]	Lipid transport and metabolism	CRAL/TRIO domain	--	I	Lipid transport and metabolism	PREDICTED: uncharacterized protein LOC101307887 [Fragaria vesca subsp. vesca]
Iba01G002420	Iba01G002420	--	3.05822	73	2.52975	60	3.6324	85	0.276434	6	0.43038	10	0.329646	8	3.83349	91	3.22812	84	3.06173	74	5.38532e-11	-3.12941	down	1.24665e-10	3.05846	up	0.791493	0.0905698	normal	--	--	Molecular Function: enzyme inhibitor activity (GO:0004857);;	--	--	--	--	Plant invertase/pectin methylesterase inhibitor	--	S	Function unknown	Cell wall / vacuolar inhibitor of fructosidase [Actinidia chinensis var. chinensis]
Iba01G002430	Iba01G002430	LOC105175204	3.43688	247	2.59741	186	2.43116	173	6.60774	434	6.00005	423	6.41022	449	21.15	1510	22.392	1750	24.0547	1750	1.58032e-13	1.16677	up	5.9673e-65	1.6168	up	2.01572e-109	-2.7632	down	[G]	Carbohydrate transport and metabolism	Molecular Function: ATP binding (GO:0005524);; Biological Process: glycogen biosynthetic process (GO:0005978);; Molecular Function: glucose-1-phosphate adenylyltransferase activity (GO:0008878);; Cellular Component: chloroplast (GO:0009507);; Biological Process: starch biosynthetic process (GO:0019252);;	K00975|1.9e-247|sind:105175204|K00975 glucose-1-phosphate adenylyltransferase [EC:2.7.7.27] | (RefSeq) glucose-1-phosphate adenylyltransferase small subunit, chloroplastic/amyloplastic	Starch and sucrose metabolism (ko00500);; Amino sugar and nucleotide sugar metabolism (ko00520)	[M]	Cell wall/membrane/envelope biogenesis	Nucleotidyl transferase	Glucose-1-phosphate adenylyltransferase small subunit, chloroplastic OS=Brassica napus OX=3708 GN=AGPS1 PE=2 SV=1	M	Cell wall/membrane/envelope biogenesis	glucose-1-phosphate adenylyltransferase small subunit, chloroplastic/amyloplastic [Sesamum indicum]
Iba01G002440	Iba01G002440	LOC114273425	92.8822	8770	92.8842	8699	88.3437	8228	44.186	3811	46.4073	4294	45.6688	4196	64.6772	6068	66.4265	6821	65.3477	6248	6.53961e-156	-1.00596	down	1.80665e-10	0.315981	normal	1.83083e-56	0.710031	normal	[M]	Cell wall/membrane/envelope biogenesis	Cellular Component: Golgi membrane (GO:0000139);; Biological Process: pectin biosynthetic process (GO:0045489);; Molecular Function: polygalacturonate 4-alpha-galacturonosyltransferase activity (GO:0047262);; Biological Process: cell wall organization (GO:0071555);;	K13648|6.5e-255|sind:105168071|K13648 alpha-1,4-galacturonosyltransferase [EC:2.4.1.43] | (RefSeq) probable galacturonosyltransferase 4	Amino sugar and nucleotide sugar metabolism (ko00520)	--	--	Glycosyl transferase family 8	Probable galacturonosyltransferase 4 OS=Arabidopsis thaliana OX=3702 GN=GAUT4 PE=2 SV=1	G	Carbohydrate transport and metabolism	probable galacturonosyltransferase 4 isoform X1 [Camellia sinensis]
Iba01G002450	Iba01G002450	--	45.3239	3840	47.1555	3963	48.4495	4049	1.26285	98	1.10421	92	1.18215	98	5.31836	448	4.65676	430	4.83157	415	0	-5.30527	down	7.44916e-26	1.84618	up	0	3.47925	up	[O]	Posttranslational modification, protein turnover, chaperones	Molecular Function: serine-type endopeptidase activity (GO:0004252);;	K15333|2.6e-72|nsy:104224633|K15333 tRNA guanosine-2'-O-methyltransferase [EC:2.1.1.34] | (RefSeq) uncharacterized protein LOC104224633	--	--	--	Subtilase family	Subtilisin-like protease SBT5.4 OS=Arabidopsis thaliana OX=3702 GN=SBT5.4 PE=1 SV=1	G	Carbohydrate transport and metabolism	Subtilisin-like protease [Actinidia chinensis var. chinensis]
Iba01G002460	Iba01G002460	--	6.92152	880	6.51431	822	7.61986	956	9.2964	1080	8.82642	1100	8.82495	1092	8.74812	1106	9.84079	1361	10.2118	1315	4.11877e-05	0.357763	normal	0.221944	-0.115104	normal	0.0296398	-0.222263	normal	--	--	Cellular Component: cellular_component (GO:0005575);; Cellular Component: intracellular (GO:0005622);; Cellular Component: obsolete cell (GO:0005623);; Cellular Component: cytoplasm (GO:0005737);; Cellular Component: endoplasmic reticulum (GO:0005783);; Cellular Component: endomembrane system (GO:0012505);; Cellular Component: organelle (GO:0043226);; Cellular Component: membrane-bounded organell…	K12486|2.1e-08|aip:107611604|K12486 stromal membrane-associated protein | (RefSeq) probable ADP-ribosylation factor GTPase-activating protein AGD11	Endocytosis (ko04144)	[S]	Function unknown	VAD1 Analog of StAR-related lipid transfer domain	C2 and GRAM domain-containing protein At1g03370 OS=Arabidopsis thaliana OX=3702 GN=At1g03370 PE=2 SV=4	S	Function unknown	C2 and GRAM domain-containing protein [Actinidia chinensis var. chinensis]
Iba01G002470	Iba01G002470	LOC108202799	0	0	0	0	0	0	1.73059	171	1.58948	169	1.80515	190	0.239787	26	0.273783	33	0.255131	28	3.32141e-16	9.96543	up	4.39969e-27	-2.93102	down	--	--	--	--	--	Cellular Component: integral component of membrane (GO:0016021);; Biological Process: transmembrane transport (GO:0055085);;	--	--	[T]	Signal transduction mechanisms	OPT oligopeptide transporter protein	Oligopeptide transporter 1 OS=Arabidopsis thaliana OX=3702 GN=OPT1 PE=2 SV=1	U	Intracellular trafficking, secretion, and vesicular transport	PREDICTED: oligopeptide transporter 1-like [Daucus carota subsp. sativus]
Iba01G002480	Iba01G002480	--	37.9884	3462	38.0778	3442	36.8864	3316	28.1831	2346	29.8113	2662	26.7689	2374	59.8854	5423	52.1518	5169	54.6701	5046	7.17671e-15	-0.41203	normal	1.22123e-29	0.764417	normal	1.78158e-07	-0.332568	normal	[T]	Signal transduction mechanisms	Molecular Function: protein kinase activity (GO:0004672);; Molecular Function: ATP binding (GO:0005524);;	K08286|1.7e-219|tcc:18597354|K08286 protein-serine/threonine kinase [EC:2.7.11.-] | (RefSeq) serine/threonine-protein kinase D6PKL2	--	[R]	General function prediction only	Protein kinase domain	Serine/threonine-protein kinase D6PKL2 OS=Arabidopsis thaliana OX=3702 GN=D6PKL2 PE=1 SV=1	T	Signal transduction mechanisms	hypothetical protein F0562_013490 [Nyssa sinensis]
Iba01G002490	Iba01G002490	--	18.8796	1496	18.5921	1462	18.0702	1413	30.2495	2190	27.9658	2172	28.7282	2216	9.17626	723	9.29236	801	8.01465	644	6.01484e-26	0.648297	normal	2.75552e-126	-1.92552	down	3.32362e-46	1.29706	up	--	--	Cellular Component: integral component of membrane (GO:0016021);; Molecular Function: cellulose synthase (UDP-forming) activity (GO:0016760);; Biological Process: cellulose biosynthetic process (GO:0030244);; Biological Process: cell wall organization (GO:0071555);;	K10999|1.6e-100|nta:107828491|K10999 cellulose synthase A [EC:2.4.1.12] | (RefSeq) cellulose synthase A catalytic subunit 8 [UDP-forming]-like	--	--	--	Cellulose synthase	Cellulose synthase-like protein E1 OS=Arabidopsis thaliana OX=3702 GN=CSLE1 PE=2 SV=1	G	Carbohydrate transport and metabolism	Cellulose synthase-like protein E6 [Vitis vinifera]
Iba01G002500	Iba01G002500	--	18.7934	490	19.1216	495	21.789	560	6.65513	159	7.03312	180	6.24919	159	14.4389	374	14.9407	424	16.1877	427	8.25892e-28	-1.57645	down	1.13831e-09	0.977046	normal	3.15084e-06	0.619661	normal	[L]	Replication, recombination and repair	Molecular Function: methyltransferase activity (GO:0008168);; Molecular Function: oxidoreductase activity (GO:0016491);; Biological Process: methylation (GO:0032259);;	K10859|4.1e-101|vvi:100257026|K10859 DNA oxidative demethylase [EC:1.14.11.33] | (RefSeq) DNA oxidative demethylase ALKBH2	--	--	--	2OG-Fe(II) oxygenase superfamily	DNA oxidative demethylase ALKBH2 OS=Arabidopsis thaliana OX=3702 GN=ALKBH2 PE=2 SV=2	L	Replication, recombination and repair	DNA oxidative demethylase [Actinidia chinensis var. chinensis]
Iba01G002510	Iba01G002510	--	15.2088	2965	15.4157	2981	15.6038	3001	14.3867	2562	16.4086	3134	15.4027	2922	13.8878	2690	12.4583	2642	13.1283	2592	0.980718	0.00151942	normal	6.8422e-10	-0.438663	normal	1.92382e-12	0.457189	normal	[O]	Posttranslational modification, protein turnover, chaperones	Biological Process: mitotic sister chromatid cohesion (GO:0007064);;	K11267|0.0e+00|tcc:18597347|K11267 sister chromatid cohesion protein PDS5 | (RefSeq) sister chromatid cohesion protein PDS5 homolog A	--	[D]	Cell cycle control, cell division, chromosome partitioning	Thioredoxin	Protein disulfide-isomerase 5-1 OS=Arabidopsis thaliana OX=3702 GN=PDIL5-1 PE=2 SV=1	D	Cell cycle control, cell division, chromosome partitioning	Sister chromatid cohesion protein PDS5 B like [Actinidia chinensis var. chinensis]
Iba01G002520	Iba01G002520	--	19.6561	416	20.4032	428	15.9699	333	3.11576	61	3.19624	67	2.57167	53	7.68754	162	6.29552	145	5.11587	110	6.413e-41	-2.6423	down	0.00207638	0.883248	normal	1.80388e-20	1.7784	up	--	--	Cellular Component: integral component of membrane (GO:0016021);;	--	--	--	--	Pollen protein Ole e 1 like	--	S	Function unknown	hypothetical protein HYC85_017555 [Camellia sinensis]
Iba01G002530	Iba01G002530	LOC111434196	7.02647	97	4.44288	61	4.57291	62	4.16883	53	4.37997	59	6.31529	85	7.44759	102	12.4503	186	10.1999	142	0.771607	-0.104714	normal	0.00826603	0.79723	normal	0.0308104	-0.672378	normal	[IQ]	Lipid transport and metabolism;; Secondary metabolites biosynthesis, transport and catabolism	Biological Process: fatty acid biosynthetic process (GO:0006633);;	K03955|1.7e-34|cmos:111434196|K03955 NADH dehydrogenase (ubiquinone) 1 alpha/beta subcomplex 1, acyl-carrier protein | (RefSeq) acyl carrier protein 3, mitochondrial isoform X1	Oxidative phosphorylation (ko00190)	[CIQ]	Energy production and conversion;; Lipid transport and metabolism;; Secondary metabolites biosynthesis, transport and catabolism	Phosphopantetheine attachment site	Acyl carrier protein 3, mitochondrial OS=Arabidopsis thaliana OX=3702 GN=MTACP2 PE=1 SV=1	--	--	acyl carrier protein 3, mitochondrial isoform X2 [Cucurbita moschata]
Iba01G002540	Iba01G002540	--	9.19949	557	8.63392	518	9.66479	577	11.3458	627	10.7639	638	10.2675	605	14.2018	854	12.4144	817	10.8715	666	0.0294116	0.237186	normal	0.999548	-7.81413e-05	normal	0.09686	-0.217583	normal	--	--	Molecular Function: protein binding (GO:0005515);;	K19720|1.9e-52|mng:MNEG_1488|K19720 collagen type III alpha | (RefSeq) SNF1-related protein kinase regulatory subunit beta-2	--	[G]	Carbohydrate transport and metabolism	Glycogen recognition site of AMP-activated protein kinase	SNF1-related protein kinase regulatory subunit beta-2 OS=Arabidopsis thaliana OX=3702 GN=KINB2 PE=1 SV=1	G	Carbohydrate transport and metabolism	hypothetical protein F0562_027043 [Nyssa sinensis]
Iba01G002550	Iba01G002550	--	2.53028	128	2.04471	103	1.74488	88	0.714612	34	0.775999	39	1.07038	53	3.54135	178	3.38521	187	3.38996	174	4.73453e-05	-1.28491	down	5.45685e-11	1.77828	up	0.0516627	-0.473942	normal	--	--	--	--	--	--	--	--	--	--	--	hypothetical protein F0562_027032 [Nyssa sinensis]
Iba01G002560	Iba01G002560	--	31.5416	2591	31.8027	2591	34.6957	2811	29.2592	2195	28.6344	2305	28.9728	2316	19.0669	1556	21.5977	1929	19.4809	1620	0.00255087	-0.172397	normal	1.05005e-26	-0.741952	normal	1.64977e-37	0.934565	normal	--	--	Molecular Function: molecular_function (GO:0003674);; Molecular Function: nucleic acid binding (GO:0003676);; Molecular Function: DNA binding (GO:0003677);; Molecular Function: DNA-binding transcription factor activity (GO:0003700);; Molecular Function: binding (GO:0005488);; Cellular Component: cellular_component (GO:0005575);; Cellular Component: intracellular (GO:0005622);; Cellular Component:…	K14494|4.2e-53|qsu:111997883|K14494 DELLA protein | (RefSeq) DELLA protein GAI-like	Plant hormone signal transduction (ko04075)	--	--	GRAS domain family	Scarecrow-like protein 13 OS=Arabidopsis thaliana OX=3702 GN=SCL13 PE=2 SV=2	K	Transcription	hypothetical protein HYC85_018258 [Camellia sinensis]
Iba01G002570	Iba01G002570	LOC114313305	49.9123	2601	55.4585	2866	54.0161	2776	30.7382	1463	32.8723	1678	30.4969	1547	41.7982	2164	45.7374	2592	46.1017	2433	3.48982e-35	-0.757412	normal	6.21555e-05	0.294252	normal	1.44192e-12	0.48343	normal	[J]	Translation, ribosomal structure and biogenesis	Molecular Function: RNA binding (GO:0003723);;	K14411|3.0e-127|rcu:8277274|K14411 RNA-binding protein Musashi | (RefSeq) heterogeneous nuclear ribonucleoprotein 1	mRNA surveillance pathway (ko03015)	[A]	RNA processing and modification	RNA recognition motif. (a.k.a. RRM, RBD, or RNP domain)	Heterogeneous nuclear ribonucleoprotein 1 OS=Arabidopsis thaliana OX=3702 GN=RNP1 PE=1 SV=1	A	RNA processing and modification	heterogeneous nuclear ribonucleoprotein 1-like isoform X1 [Camellia sinensis]
Iba01G002580	Iba01G002580	LOC115992216	62.2295	2963	60.0329	2835	61.0614	2868	17.9317	780	18.8569	880	16.6756	773	16.004	758	15.9413	826	13.2371	639	3.25338e-162	-1.77524	down	3.91455e-05	-0.453509	normal	1.49807e-167	2.24835	up	--	--	Cellular Component: nucleus (GO:0005634);; Cellular Component: cytoplasm (GO:0005737);;	K08332|2.0e-08|pxb:103957411|K08332 vacuolar protein 8 | (RefSeq) U-box domain-containing protein 4-like	--	[S]	Function unknown	Armadillo/beta-catenin-like repeat	U-box domain-containing protein 14 OS=Arabidopsis thaliana OX=3702 GN=PUB14 PE=1 SV=1	S	Function unknown	U-box domain-containing protein 4-like [Quercus lobata]
Iba01G002590	Iba01G002590	LOC105962153	0	0	0	0	0	0	0	0	0	0	0	0	0	0	0	0	0	0	--	--	--	--	--	--	--	--	--	--	--	--	K14400|1.6e-15|qsu:111982967|K14400 pre-mRNA cleavage complex 2 protein Pcf11 | (RefSeq) LOW QUALITY PROTEIN: uncharacterized protein LOC111982967	mRNA surveillance pathway (ko03015)	--	--	Plant mobile domain	--	S	Function unknown	PREDICTED: serine/threonine-protein phosphatase 7 long form homolog isoform X1 [Erythranthe guttata]
Iba01G002600	Iba01G002600	--	4.51271	441	4.50894	437	5.82143	560	3.86356	345	3.95686	379	4.07921	388	4.25187	412	3.82199	406	4.2934	424	0.0238872	-0.314816	normal	0.267219	-0.159102	normal	0.000896762	0.493944	normal	--	--	Molecular Function: ubiquitin-protein transferase activity (GO:0004842);; Molecular Function: transferase activity, transferring acyl groups (GO:0016746);;	K10591|1.1e-74|bdi:100833092|K10591 E3 ubiquitin-protein ligase NEDD4 [EC:2.3.2.26] | (RefSeq) E3 ubiquitin-protein ligase UPL5	Ubiquitin mediated proteolysis (ko04120);; Endocytosis (ko04144)	[O]	Posttranslational modification, protein turnover, chaperones	HECT-domain (ubiquitin-transferase)	E3 ubiquitin-protein ligase UPL5 OS=Arabidopsis thaliana OX=3702 GN=UPL5 PE=1 SV=1	O	Posttranslational modification, protein turnover, chaperones	hypothetical protein F0562_018790 [Nyssa sinensis]
Iba01G002610	Iba01G002610	LOC105971667	5.56623	185	3.35016	111	3.6911	121	29.6087	897	33.1963	1079	27.7838	897	8.50511	281	8.37753	303	7.45172	251	1.21818e-78	2.8413	up	1.1538e-71	-2.10443	down	0.00147798	-0.717579	normal	--	--	Molecular Function: DNA binding (GO:0003677);; Molecular Function: DNA-binding transcription factor activity (GO:0003700);; Cellular Component: nucleus (GO:0005634);;	K09286|3.5e-36|nsy:104214308|K09286 EREBP-like factor | (RefSeq) ethylene-responsive transcription factor CRF4-like	--	--	--	AP2 domain	Ethylene-responsive transcription factor ERN1 OS=Medicago truncatula OX=3880 GN=ERN1 PE=2 SV=1	K	Transcription	PREDICTED: ethylene-responsive transcription factor RAP2-12-like [Erythranthe guttata]
Iba01G002620	Iba01G002620	--	25.5941	600	27.9513	650	25.5656	591	8.97418	192	9.9884	230	8.50589	194	22.8303	532	16.2153	414	16.6002	394	2.22661e-31	-1.52252	down	5.01224e-06	0.806411	normal	6.24192e-07	0.735882	normal	--	--	Molecular Function: chaperone binding (GO:0051087);;	--	--	--	--	BAG domain	BAG family molecular chaperone regulator 5, mitochondrial OS=Arabidopsis thaliana OX=3702 GN=BAG5 PE=1 SV=1	S	Function unknown	hypothetical protein F0562_014432 [Nyssa sinensis]
Iba01G002630	Iba01G002630	--	0.060476	10	0.090469	15	0.024636	4	0.238449	36	0.192319	31	0.16942	27	0.029325	5	0.025306	5	0.004418	1	--	--	--	--	--	--	--	--	--	--	--	Molecular Function: nucleic acid binding (GO:0003676);; Molecular Function: zinc ion binding (GO:0008270);; Biological Process: DNA integration (GO:0015074);;	K19525|1.5e-76|dct:110098611|K19525 vacuolar protein sorting-associated protein 13A/C | (RefSeq) uncharacterized protein LOC110098611	--	[R]	General function prediction only	Retroviral aspartyl protease	RNA-directed DNA polymerase homolog OS=Oenothera berteroana OX=3950 PE=4 SV=1	L	Replication, recombination and repair	reverse transcriptase [Corchorus capsularis]
Iba01G002640	Iba01G002640	LOC105631761	210.084	7465	207.03	7297	195.359	6847	75.0673	2437	64.299	2239	76.3919	2642	139.688	4932	146.653	5668	145.929	5251	1.50253e-162	-1.50321	down	2.51046e-32	0.791155	normal	6.82031e-50	0.732116	normal	--	--	Molecular Function: electron transfer activity (GO:0009055);; Cellular Component: integral component of membrane (GO:0016021);;	--	--	--	--	Plastocyanin-like domain	--	S	Function unknown	stellacyanin [Jatropha curcas]
Iba01G002650	Iba01G002650	LOC114306069	164.098	4532	151.736	4157	159.592	4348	11.7903	298	12.4099	336	9.9249	267	46.0384	1264	41.3558	1243	40.476	1132	0	-3.79726	down	3.09783e-48	1.69332	up	5.50645e-206	2.12371	up	--	--	Molecular Function: electron transfer activity (GO:0009055);;	--	--	--	--	Plastocyanin-like domain	--	S	Function unknown	uclacyanin 1-like [Camellia sinensis]
Iba01G002660	Iba01G002660	--	0.730073	17	2.05824	47	0.739274	17	0	0	0	0	0.168344	4	0.137495	4	0.438275	11	0.244995	6	--	--	--	--	--	--	--	--	--	--	--	--	--	--	--	--	--	--	--	--	--
Iba01G002670	Iba01G002670	--	23.0387	1246	26.0902	1400	24.9078	1329	29.6083	1462	32.0168	1697	32.7808	1725	26.1711	1406	27.8338	1637	28.6853	1571	1.61062e-06	0.353005	normal	2.38724e-07	-0.402981	normal	0.426487	0.070255	normal	[R]	General function prediction only	Molecular Function: phosphatidate cytidylyltransferase activity (GO:0004605);; Cellular Component: integral component of membrane (GO:0016021);; Biological Process: CDP-diacylglycerol biosynthetic process (GO:0016024);;	K00981|1.1e-201|nnu:104606527|K00981 phosphatidate cytidylyltransferase [EC:2.7.7.41] | (RefSeq) phosphatidate cytidylyltransferase 1	Glycerophospholipid metabolism (ko00564);; Phosphatidylinositol signaling system (ko04070)	[I]	Lipid transport and metabolism	Cytidylyltransferase family	Phosphatidate cytidylyltransferase 1 OS=Solanum tuberosum OX=4113 GN=CDS1 PE=1 SV=1	I	Lipid transport and metabolism	hypothetical protein HYC85_018278 [Camellia sinensis]
Iba01G002680	Iba01G002680	--	15.3372	630	16.9392	690	16.2644	659	15.2839	573	15.1069	608	13.4035	536	17.2383	703	18.5065	827	17.918	745	0.181476	-0.146522	normal	0.490882	0.0818161	normal	0.451506	0.084843	normal	[E]	Amino acid transport and metabolism	Molecular Function: homoserine kinase activity (GO:0004413);; Molecular Function: ATP binding (GO:0005524);; Biological Process: threonine metabolic process (GO:0006566);;	K00872|1.4e-151|lsv:111910590|K00872 homoserine kinase [EC:2.7.1.39] | (RefSeq) homoserine kinase-like	Glycine, serine and threonine metabolism (ko00260);; Biosynthesis of amino acids (ko01230)	[E]	Amino acid transport and metabolism	GHMP kinases C terminal	Homoserine kinase OS=Arabidopsis thaliana OX=3702 GN=HSK PE=1 SV=1	E	Amino acid transport and metabolism	hypothetical protein F0562_020922 [Nyssa sinensis]
Iba01G002690	Iba01G002690	--	23.842	1093	21.9665	999	24.6109	1113	20.9022	875	19.0439	856	18.7992	839	20.9053	952	19.4426	969	18.8162	874	0.00346012	-0.25978	normal	0.0437975	-0.201346	normal	5.73374e-07	0.480951	normal	--	--	Biological Process: ceramide metabolic process (GO:0006672);; Cellular Component: integral component of membrane (GO:0016021);; Molecular Function: hydrolase activity, acting on carbon-nitrogen (but not peptide) bonds, in linear amides (GO:0016811);;	K04711|1.9e-115|rcu:8277947|K04711 dihydroceramidase [EC:3.5.1.-] | (RefSeq) alkaline ceramidase	Sphingolipid metabolism (ko00600)	[I]	Lipid transport and metabolism	Ceramidase	Alkaline ceramidase OS=Arabidopsis thaliana OX=3702 GN=ACER PE=2 SV=1	I	Lipid transport and metabolism	hypothetical protein F0562_018807 [Nyssa sinensis]
Iba01G002700	Iba01G002700	LOC104109739	0.053693	2	0.291946	11	0	0	0	0	0	0	0	0	0.473686	17	0.281912	12	0.077523	3	--	--	--	--	--	--	--	--	--	--	--	--	--	--	--	--	PDDEXK-like family of unknown function	--	S	Function unknown	uncharacterized protein LOC104109739 [Nicotiana tomentosiformis]
Iba01G002710	Iba01G002710	LOC112165884	40.7275	1137	38.4184	1064	38.8075	1069	53.9106	1375	61.2482	1675	60.3561	1640	44.9993	1248	47.0973	1430	47.8944	1354	4.36478e-14	0.575691	normal	2.76904e-11	-0.538377	normal	0.852255	-0.0172552	normal	[R]	General function prediction only	Molecular Function: hydrolase activity (GO:0016787);;	K06130|5.0e-97|sita:101760913|K06130 lysophospholipase II [EC:3.1.1.5] | (RefSeq) probable carboxylesterase Os04g0669500	Glycerophospholipid metabolism (ko00564)	[I]	Lipid transport and metabolism	Phospholipase/Carboxylesterase	Probable carboxylesterase SOBER1-like OS=Arabidopsis thaliana OX=3702 GN=At4g22300 PE=2 SV=1	I	Lipid transport and metabolism	probable carboxylesterase SOBER1-like [Rosa chinensis]
Iba01G002720	Iba01G002720	--	21.3211	1540	20.3762	1460	22.7175	1618	7.47344	493	7.95836	563	7.01214	493	24.8306	1782	25.4222	1997	27.094	1981	1.33726e-68	-1.51894	down	3.92953e-70	1.57335	up	0.685211	-0.0342686	normal	--	--	--	--	--	--	--	--	--	--	--	hypothetical protein CEY00_Acc17495 [Actinidia chinensis var. chinensis]
Iba01G002730	Iba01G002730	LOC111367134	21.9413	1683	22.1376	1684	21.5336	1629	50.2995	3523	48.2139	3623	52.7857	3939	29.5442	2252	35.9992	3003	36.0613	2801	1.37797e-112	1.20726	up	1.84311e-25	-0.785474	normal	9.99116e-07	-0.401348	normal	--	--	--	--	--	--	--	--	--	S	Function unknown	uncharacterized protein LOC111367134 [Olea europaea var. sylvestris]
Iba01G002740	Iba01G002740	LOC18051033	0	0	0	0	0	0	0.846652	31	0.62285	25	0.734746	29	1.57255	63	1.4911	65	1.45109	59	--	--	--	0.0426332	0.813549	normal	3.80413e-10	-8.12122	down	[M]	Cell wall/membrane/envelope biogenesis	Molecular Function: protein serine/threonine kinase activity (GO:0004674);; Molecular Function: ATP binding (GO:0005524);; Biological Process: cellular response to carbon dioxide (GO:0071244);;	K01968|1.3e-48|psom:113350054|K01968 3-methylcrotonyl-CoA carboxylase alpha subunit [EC:6.4.1.4] | (RefSeq) LOW QUALITY PROTEIN: methylcrotonoyl-CoA carboxylase subunit alpha, mitochondrial-like	Valine, leucine and isoleucine degradation (ko00280)	[T]	Signal transduction mechanisms	Protein tyrosine and serine/threonine kinase	Serine/threonine/tyrosine-protein kinase HT1 OS=Arabidopsis thaliana OX=3702 GN=HT1 PE=1 SV=1	T	Signal transduction mechanisms	serine/threonine-protein kinase HT1 [Citrus clementina]
Iba01G002750	Iba01G002750	--	0	0	0	0	0	0	0	0	0.186943	9	0.025099	2	0.041554	2	0	0	0.170555	8	--	--	--	--	--	--	--	--	--	--	--	Cellular Component: integral component of membrane (GO:0016021);;	--	--	--	--	--	Uncharacterized membrane protein At1g16860 OS=Arabidopsis thaliana OX=3702 GN=At1g16860 PE=1 SV=1	S	Function unknown	hypothetical protein F0562_018817 [Nyssa sinensis]
Iba01G002760	Iba01G002760	--	16.8074	1016	14.1853	851	15.2928	912	40.6974	2246	40.9294	2423	41.8984	2464	19.5363	1173	22.7075	1492	18.2829	1119	3.07626e-88	1.41705	up	3.03277e-54	-1.24046	down	0.155439	-0.156428	normal	--	--	Molecular Function: alternative oxidase activity (GO:0009916);; Cellular Component: integral component of membrane (GO:0016021);; Molecular Function: metal ion binding (GO:0046872);; Cellular Component: respirasome (GO:0070469);; Molecular Function: ubiquinol:oxygen oxidoreductase activity (GO:0102721);;	K17893|1.9e-142|sot:102605095|K17893 ubiquinol oxidase [EC:1.10.3.11] | (RefSeq) ubiquinol oxidase 4, chloroplastic/chromoplastic	--	--	--	Alternative oxidase	Ubiquinol oxidase 4, chloroplastic/chromoplastic OS=Arabidopsis thaliana OX=3702 GN=AOX4 PE=1 SV=2	Q	Secondary metabolites biosynthesis, transport and catabolism	hypothetical protein F0562_014416 [Nyssa sinensis]
Iba01G002770	Iba01G002770	--	7.4355	458	6.7648	414	7.61169	463	75.4728	4245	75.5624	4560	76.0666	4559	19.154	1172	16.7001	1119	18.7601	1170	0	3.38065	up	1.74254e-261	-2.26792	down	4.00566e-23	-1.09328	down	[Q]	Secondary metabolites biosynthesis, transport and catabolism	Molecular Function: oxidoreductase activity (GO:0016491);; Molecular Function: metal ion binding (GO:0046872);;	K05933|3.6e-132|gra:105769639|K05933 aminocyclopropanecarboxylate oxidase [EC:1.14.17.4] | (RefSeq) 1-aminocyclopropane-1-carboxylate oxidase	Cysteine and methionine metabolism (ko00270)	[QR]	Secondary metabolites biosynthesis, transport and catabolism;; General function prediction only	2OG-Fe(II) oxygenase superfamily	1-aminocyclopropane-1-carboxylate oxidase OS=Actinidia deliciosa OX=3627 GN=ACO PE=2 SV=1	Q	Secondary metabolites biosynthesis, transport and catabolism	1-aminocyclopropane-1-carboxylate oxidase [Pelargonium x hortorum]
Iba01G002780	Iba01G002780	LOC114284828	0	0	0	0	0	0	0.05608	2	0	0	0	0	0	0	0	0	0	0	--	--	--	--	--	--	--	--	--	--	--	Molecular Function: endopeptidase inhibitor activity (GO:0004866);; Cellular Component: cellular_component (GO:0005575);; Cellular Component: extracellular region (GO:0005576);; Cellular Component: cell wall (GO:0005618);; Cellular Component: obsolete cell (GO:0005623);; Cellular Component: external encapsulating structure (GO:0030312);; Cellular Component: obsolete cell part (GO:0044464);; Cellu…	--	--	--	--	Trypsin and protease inhibitor	Kunitz trypsin inhibitor 5 OS=Arabidopsis thaliana OX=3702 GN=KTI5 PE=2 SV=1	S	Function unknown	miraculin-like [Camellia sinensis]
Iba01G002790	Iba01G002790	--	34.4535	1215	35.3521	1236	33.6676	1171	153.464	4940	156.934	5420	158.671	5442	82.7215	2897	74.2053	2845	74.0367	2643	0	2.18223	up	3.21703e-97	-1.23362	down	1.31549e-34	-0.928902	normal	--	--	Biological Process: response to acid chemical (GO:0001101);; Cellular Component: cellular_component (GO:0005575);; Cellular Component: intracellular (GO:0005622);; Cellular Component: obsolete cell (GO:0005623);; Cellular Component: nucleus (GO:0005634);; Cellular Component: cytoplasm (GO:0005737);; Cellular Component: mitochondrion (GO:0005739);; Biological Process: response to stress (GO:000695…	K17637|7.2e-08|obr:102713820|K17637 exocyst complex component 2 | (RefSeq) exocyst complex component SEC5A-like	--	--	--	PAP_fibrillin	Light-induced protein, chloroplastic OS=Solanum tuberosum OX=4113 PE=1 SV=2	S	Function unknown	hypothetical protein F0562_014412 [Nyssa sinensis]
Iba01G002800	Iba01G002800	--	0	0	0.822075	11	0.581807	8	2.16883	25	3.08595	38	1.57811	20	1.09439	14	1.18943	17	0.388889	5	--	--	--	--	--	--	--	--	--	--	--	Molecular Function: ATP binding (GO:0005524);; Cellular Component: integral component of membrane (GO:0016021);; Biological Process: cell division (GO:0051301);;	K14012|2.1e-15|vvi:100261938|K14012 UBX domain-containing protein 1 | (RefSeq) ATPase family gene 2 protein	Protein processing in endoplasmic reticulum (ko04141)	[O]	Posttranslational modification, protein turnover, chaperones	--	--	O	Posttranslational modification, protein turnover, chaperones	Cell division cycle protein like [Actinidia chinensis var. chinensis]
Iba01G002810	Iba01G002810	LOC111286285	0	0	0	0	0	0	0.039158	3	0	0	0	0	0	0	0.003688	1	0	0	--	--	--	--	--	--	--	--	--	[O]	Posttranslational modification, protein turnover, chaperones	Molecular Function: serine-type endopeptidase activity (GO:0004252);; Cellular Component: cellular_component (GO:0005575);; Cellular Component: extracellular region (GO:0005576);; Biological Process: proteolysis (GO:0006508);; Biological Process: biological_process (GO:0008150);; Biological Process: response to inorganic substance (GO:0010035);; Biological Process: response to metal ion (GO:00100…	K15333|6.0e-42|nsy:104224633|K15333 tRNA guanosine-2'-O-methyltransferase [EC:2.1.1.34] | (RefSeq) uncharacterized protein LOC104224633	--	--	--	Subtilase family	Subtilisin-like protease SBT4.4 OS=Arabidopsis thaliana OX=3702 GN=SBT4.4 PE=2 SV=1	O	Posttranslational modification, protein turnover, chaperones	subtilisin-like protease SBT4.3 [Durio zibethinus]
Iba01G002820	Iba01G002820	LOC114271008	0.134077	8	0.264349	16	0.336126	20	1.82519	99	1.62354	95	1.39919	81	1.10534	66	1.15467	75	1.1296	68	1.62246e-11	2.70361	up	0.0131889	-0.721312	normal	3.37528e-05	-1.96117	down	--	--	Cellular Component: integral component of membrane (GO:0016021);;	K00895|5.5e-125|hbr:110656716|K00895 diphosphate-dependent phosphofructokinase [EC:2.7.1.90] | (RefSeq) LOW QUALITY PROTEIN: uncharacterized protein LOC110656716	Glycolysis / Gluconeogenesis (ko00010);; Pentose phosphate pathway (ko00030);; Fructose and mannose metabolism (ko00051)	[R]	General function prediction only	Domain of unknown function	--	L	Replication, recombination and repair	ankyrin repeat-containing protein At5g02620-like isoform X2 [Camellia sinensis]
Iba01G002830	Iba01G002830	--	15.4405	1236	15.0945	1199	15.0422	1188	10.8046	790	9.07649	712	9.84796	768	13.76	1095	14.2806	1244	15.7498	1277	1.47477e-12	-0.614876	normal	0.000626734	0.348081	normal	0.00116847	0.286977	normal	[MDT]	Cell wall/membrane/envelope biogenesis;; Cell cycle control, cell division, chromosome partitioning;; Signal transduction mechanisms	Molecular Function: ATP binding (GO:0005524);;	K14012|1.8e-84|vvi:100261938|K14012 UBX domain-containing protein 1 | (RefSeq) ATPase family gene 2 protein	Protein processing in endoplasmic reticulum (ko04141)	[O]	Posttranslational modification, protein turnover, chaperones	ATPase family associated with various cellular activities (AAA)	Calmodulin-interacting protein 111 OS=Arabidopsis thaliana OX=3702 GN=CIP111 PE=1 SV=1	O	Posttranslational modification, protein turnover, chaperones	hypothetical protein F0562_014398 [Nyssa sinensis]
Iba01G002840	Iba01G002840	--	66.3409	2888	64.529	2786	65.5723	2815	44.1724	1756	41.5463	1772	41.2699	1748	43.1739	1867	40.9072	1937	38.1924	1684	6.36011e-30	-0.627778	normal	0.000460521	-0.265668	normal	9.9188e-41	0.913177	normal	--	--	Molecular Function: protein binding (GO:0005515);;	K14012|1.4e-117|mesc:110603839|K14012 UBX domain-containing protein 1 | (RefSeq) plant UBX domain-containing protein 4-like isoform X1	Protein processing in endoplasmic reticulum (ko04141)	[Y]	Nuclear structure	SEP domain	Plant UBX domain-containing protein 4 OS=Arabidopsis thaliana OX=3702 GN=PUX4 PE=1 SV=1	Y	Nuclear structure	hypothetical protein C3L33_06450, partial [Rhododendron williamsianum]
Iba01G002850	Iba01G002850	LOC114266432	3.70521	148	4.24257	168	5.32074	210	8.64767	315	8.03811	315	8.62963	335	12.8243	509	13.6339	592	16.3788	662	7.58776e-08	0.932848	normal	9.22684e-05	0.547942	normal	2.11069e-17	-1.46009	down	--	--	Molecular Function: chromatin binding (GO:0003682);; Molecular Function: metal ion binding (GO:0046872);;	K03283|1.5e-25|mtr:MTR_5g097190|K03283 heat shock 70kDa protein 1/2/6/8 | (RefSeq) DnaK family protein	Spliceosome (ko03040);; Protein processing in endoplasmic reticulum (ko04141);; Endocytosis (ko04144)	[K]	Transcription	BAH domain	Chromatin remodeling protein EBS OS=Arabidopsis thaliana OX=3702 GN=EBS PE=1 SV=1	K	Transcription	chromatin remodeling protein EBS-like isoform X2 [Camellia sinensis]
Iba01G002860	Iba01G002860	--	0.555517	25	0.860385	39	0.567733	26	3.14879	129	4.0069	176	2.87487	126	11.9991	534	12.1651	593	11.7934	535	3.52861e-14	2.3155	up	2.44031e-24	1.62628	up	5.01051e-70	-3.92216	down	--	--	Biological Process: response to acid chemical (GO:0001101);; Molecular Function: molecular_function (GO:0003674);; Molecular Function: binding (GO:0005488);; Molecular Function: protein binding (GO:0005515);; Cellular Component: cellular_component (GO:0005575);; Cellular Component: intracellular (GO:0005622);; Cellular Component: obsolete cell (GO:0005623);; Cellular Component: cytoplasm (GO:0005…	--	--	--	--	RbcX protein	Chaperonin-like RBCX protein 1, chloroplastic OS=Arabidopsis thaliana OX=3702 GN=RBCX1 PE=1 SV=1	S	Function unknown	hypothetical protein F0562_018841 [Nyssa sinensis]
Iba01G002870	Iba01G002870	LOC114316723	7.56767	775	7.2134	732	6.22759	629	4.51918	423	6.22544	624	4.76564	475	8.11701	825	7.0955	790	8.9401	927	0.00102925	-0.434667	normal	0.00246447	0.426117	normal	0.831221	0.0285561	normal	--	--	Cellular Component: integral component of membrane (GO:0016021);; Molecular Function: oxidoreductase activity (GO:0016491);;	K21989|0.0e+00|nnu:104594067|K21989 calcium permeable stress-gated cation channel | (RefSeq) calcium permeable stress-gated cation channel 1	--	[R]	General function prediction only	Calcium-dependent channel, 7TM region, putative phosphate	Protein OSCA1 OS=Arabidopsis thaliana OX=3702 GN=OSCA1 PE=1 SV=1	S	Function unknown	calcium permeable stress-gated cation channel 1-like [Camellia sinensis]
Iba01G002880	Iba01G002880	--	3.10733	333	2.26236	240	2.69293	285	2.26688	222	2.68179	281	2.61056	272	4.2824	455	4.3362	505	4.13922	449	0.612455	-0.0919552	normal	0.000168875	0.542221	normal	0.0067818	-0.430783	normal	--	--	--	K15601|1.6e-263|nta:107820201|K15601 [histone H3]-dimethyl-L-lysine9 demethylase [EC:1.14.11.65] | (RefSeq) lysine-specific demethylase JMJ25-like	--	[K]	Transcription	JmjC domain, hydroxylase	Lysine-specific demethylase JMJ25 OS=Arabidopsis thaliana OX=3702 GN=JMJ25 PE=1 SV=1	K	Transcription	hypothetical protein F0562_014385 [Nyssa sinensis]
Iba01G002890	Iba01G002890	LOC114257302	17.1651	733	19.0054	805	18.5188	780	23.1505	903	22.7868	954	23.4955	976	16.4443	698	17.1525	797	17.1527	742	7.09501e-05	0.346847	normal	3.57165e-13	-0.663161	normal	0.00113872	0.336527	normal	--	--	Cellular Component: integral component of membrane (GO:0016021);;	K09775|9.3e-18|dzi:111283728|K09775 uncharacterized protein | (RefSeq) uncharacterized protein LOC111283728 isoform X1	--	--	--	Core-2/I-Branching enzyme	Glycosyltransferase BC10 OS=Oryza sativa subsp. japonica OX=39947 GN=BC10 PE=1 SV=1	S	Function unknown	glycosyltransferase BC10-like isoform X2 [Camellia sinensis]
Iba01G002900	Iba01G002900	--	0.38816	8	0.640919	14	0.99828	21	5.62313	106	3.8037	77	4.59156	92	4.224	87	3.94111	89	4.4501	93	2.73253e-11	2.73901	up	0.226213	-0.356541	normal	9.50544e-08	-2.36133	down	--	--	--	K16569|1.3e-25|ats:109752256|K16569 gamma-tubulin complex component 2 | (RefSeq) LOC109752256; LOW QUALITY PROTEIN: gamma-tubulin complex component 2	--	[V]	Defense mechanisms	Protein of unknown function (DUF1068)	--	V	Defense mechanisms	Serine/arginine repetitive matrix protein [Actinidia chinensis var. chinensis]
Iba01G002910	Iba01G002910	LOC110670581	0	0	0.34417	6	0.277045	5	0	0	0	0	0	0	0	0	0	0	0	0	--	--	--	--	--	--	--	--	--	--	--	--	K01728|3.0e-22|rcu:8277989|K01728 pectate lyase [EC:4.2.2.2] | (RefSeq) probable pectate lyase 16	Pentose and glucuronate interconversions (ko00040)	--	--	Stigma-specific protein, Stig1	--	S	Function unknown	stigma-specific STIG1-like protein 1 [Hevea brasiliensis]
Iba01G002920	Iba01G002920	LOC105175416	0	0	0.091562	4	0	0	0	0	0	0	0	0	0	0	0	0	0	0	--	--	--	--	--	--	--	--	--	[G]	Carbohydrate transport and metabolism	Molecular Function: pectate lyase activity (GO:0030570);; Biological Process: pectin catabolic process (GO:0045490);; Molecular Function: metal ion binding (GO:0046872);;	K01728|4.4e-177|sind:105175416|K01728 pectate lyase [EC:4.2.2.2] | (RefSeq) putative pectate lyase 2	Pentose and glucuronate interconversions (ko00040)	--	--	Pectate lyase	Putative pectate lyase 2 OS=Arabidopsis thaliana OX=3702 GN=At1g11920 PE=3 SV=2	G	Carbohydrate transport and metabolism	putative pectate lyase 2 [Sesamum indicum]
Iba01G002930	Iba01G002930	--	0	0	0	0	0	0	0	0	0	0	0	0	0	0	0	0	0	0	--	--	--	--	--	--	--	--	--	--	--	Molecular Function: DNA binding (GO:0003677);; Molecular Function: protein dimerization activity (GO:0046983);;	K09264|1.4e-09|thj:104806968|K09264 MADS-box transcription factor, plant | (RefSeq) floral homeotic protein AGAMOUS-like	--	[K]	Transcription	SRF-type transcription factor (DNA-binding and dimerisation domain)	MADS-box transcription factor 58 OS=Oryza sativa subsp. japonica OX=39947 GN=MADS58 PE=2 SV=1	K	Transcription	hypothetical protein C3L33_01957, partial [Rhododendron williamsianum]
Iba01G002940	Iba01G002940	LOC113782684	176.322	13425	181.293	13691	177.965	13365	285.102	19825	286.873	21402	280.819	20806	72.1621	5459	59.6624	4941	56.5136	4358	2.45204e-172	0.673247	normal	3.13849e-273	-2.39018	down	6.46396e-135	1.73649	up	--	--	Molecular Function: DNA-binding transcription factor activity (GO:0003700);; Cellular Component: nucleus (GO:0005634);; Molecular Function: sequence-specific DNA binding (GO:0043565);;	K18834|8.7e-22|cqi:110701898|K18834 WRKY transcription factor 1 | (RefSeq) probable WRKY transcription factor 58	Plant-pathogen interaction (ko04626)	--	--	WRKY DNA -binding domain	WRKY transcription factor 6 OS=Arabidopsis thaliana OX=3702 GN=WRKY6 PE=1 SV=1	K	Transcription	probable WRKY transcription factor 31 [Coffea eugenioides]
Iba01G002950	Iba01G002950	--	0.163516	10	0.258612	16	0.21303	13	9.00258	491	8.37103	490	9.82315	571	7.34572	436	6.71144	436	5.77288	349	3.53157e-85	5.37194	up	8.79728e-07	-0.667483	normal	8.24867e-54	-4.68476	down	--	--	Molecular Function: aspartic-type endopeptidase activity (GO:0004190);; Biological Process: lipid metabolic process (GO:0006629);;	K08245|3.5e-212|nta:107787679|K08245 phytepsin [EC:3.4.23.40] | (RefSeq) aspartic proteinase-like	--	[O]	Posttranslational modification, protein turnover, chaperones	Eukaryotic aspartyl protease	Aspartic proteinase A1 OS=Arabidopsis thaliana OX=3702 GN=APA1 PE=1 SV=1	O	Posttranslational modification, protein turnover, chaperones	hypothetical protein F0562_018861 [Nyssa sinensis]
Iba01G002960	Iba01G002960	LOC100250401	11.1517	501	11.3656	506	13.8427	613	10.3471	425	11.7279	516	10.3486	452	22.067	984	16.8309	822	17.9992	818	0.21597	-0.162155	normal	3.12119e-06	0.598298	normal	0.00234464	-0.416537	normal	[E]	Amino acid transport and metabolism	Molecular Function: aminomethyltransferase activity (GO:0004047);; Cellular Component: mitochondrion (GO:0005739);; Biological Process: glycine catabolic process (GO:0006546);; Molecular Function: transaminase activity (GO:0008483);; Biological Process: methylation (GO:0032259);;	K00605|5.0e-179|vvi:100250401|K00605 aminomethyltransferase [EC:2.1.2.10] | (RefSeq) aminomethyltransferase, mitochondrial	Glycine, serine and threonine metabolism (ko00260);; Glyoxylate and dicarboxylate metabolism (ko00630);; One carbon pool by folate (ko00670);; Carbon metabolism (ko01200)	[E]	Amino acid transport and metabolism	Aminomethyltransferase folate-binding domain	Aminomethyltransferase, mitochondrial OS=Solanum tuberosum OX=4113 GN=GDCST PE=2 SV=1	E	Amino acid transport and metabolism	PREDICTED: aminomethyltransferase, mitochondrial [Vitis vinifera]
Iba01G002970	Iba01G002970	LOC107777935	1.12738	90	1.4584	116	2.11426	167	2.02463	148	2.27144	178	2.30738	179	13.9436	1105	15.4387	1339	14.4794	1169	0.0487202	0.491141	normal	5.78329e-99	2.51597	up	4.56727e-76	-2.98768	down	[DPM]	Cell cycle control, cell division, chromosome partitioning;; Inorganic ion transport and metabolism;; Cell wall/membrane/envelope biogenesis	Molecular Function: ferroxidase activity (GO:0004322);; Molecular Function: copper ion binding (GO:0005507);; Cellular Component: plasma membrane (GO:0005886);; Biological Process: iron ion transport (GO:0006826);; Biological Process: iron ion homeostasis (GO:0055072);;	K19791|5.0e-196|oeu:111379234|K19791 iron transport multicopper oxidase | (RefSeq) L-ascorbate oxidase homolog	--	[Q]	Secondary metabolites biosynthesis, transport and catabolism	Multicopper oxidase	L-ascorbate oxidase homolog OS=Nicotiana tabacum OX=4097 PE=2 SV=1	Q	Secondary metabolites biosynthesis, transport and catabolism	PREDICTED: L-ascorbate oxidase homolog [Nicotiana tabacum]
Iba01G002980	Iba01G002980	--	11.9527	733	13.0207	792	11.3398	686	2.63549	148	3.41231	205	2.90484	174	6.35378	387	8.09309	540	6.87724	427	2.20631e-51	-2.01348	down	8.26322e-10	1.03657	up	1.64404e-15	0.996979	normal	[E]	Amino acid transport and metabolism	Molecular Function: prephenate dehydratase activity (GO:0004664);; Biological Process: L-phenylalanine biosynthetic process (GO:0009094);; Cellular Component: chloroplast stroma (GO:0009570);; Molecular Function: arogenate dehydratase activity (GO:0047769);;	K05359|8.3e-163|ccav:112503571|K05359 arogenate/prephenate dehydratase [EC:4.2.1.91 4.2.1.51] | (RefSeq) arogenate dehydratase/prephenate dehydratase 1, chloroplastic-like	Phenylalanine, tyrosine and tryptophan biosynthesis (ko00400);; Biosynthesis of amino acids (ko01230)	[E]	Amino acid transport and metabolism	Prephenate dehydratase	Arogenate dehydratase/prephenate dehydratase 1, chloroplastic OS=Arabidopsis thaliana OX=3702 GN=ADT1 PE=1 SV=1	E	Amino acid transport and metabolism	Arogenate dehydratase/prephenate dehydratase [Actinidia chinensis var. chinensis]
Iba01G002990	Iba01G002990	--	6.09775	400	6.07138	395	4.56912	295	0.607412	37	0.582885	38	0.32429	21	7.81246	509	5.44616	388	7.07561	469	2.53821e-45	-3.44451	down	2.06187e-46	3.51512	up	0.789281	-0.0507549	normal	--	--	Molecular Function: molecular_function (GO:0003674);; Molecular Function: signaling receptor binding (GO:0005102);; Molecular Function: binding (GO:0005488);; Molecular Function: protein binding (GO:0005515);; Cellular Component: cellular_component (GO:0005575);; Cellular Component: intracellular (GO:0005622);; Cellular Component: obsolete cell (GO:0005623);; Cellular Component: cytoplasm (GO:000…	K21437|1.1e-211|cmax:111478690|K21437 ankyrin repeat domain-containing protein 13 | (RefSeq) ankyrin repeat domain-containing protein 13C-like	--	[R]	General function prediction only	GPCR-chaperone	--	S	Function unknown	hypothetical protein F0562_014334 [Nyssa sinensis]
Iba01G003000	Iba01G003000	--	34.9864	521	30.2638	447	31.8884	469	62.8956	855	62.9489	919	65.8507	954	91.1905	1349	78.2107	1267	77.3915	1167	4.03492e-23	0.981838	normal	0.125025	0.152867	normal	1.75753e-23	-1.1152	down	--	--	Cellular Component: cytoplasm (GO:0005737);; Biological Process: autophagy (GO:0006914);;	K08341|1.4e-53|ini:109190624|K08341 GABA(A) receptor-associated protein | (RefSeq) InATG8b; autophagy-related protein 8C	Autophagy - other (ko04136)	[Z]	Cytoskeleton	Autophagy protein Atg8 ubiquitin like	Autophagy-related protein 8C-like OS=Solanum tuberosum OX=4113 GN=ATG8CL PE=1 SV=1	Z	Cytoskeleton	Autophagy-related protein 8C precursor [Actinidia chinensis var. chinensis]
Iba01G003010	Iba01G003010	LOC115707759	2355.5	172897	2403.7	174999	2366.73	171350	105.969	7104	102.222	7353	108.4	7743	994.506	72530	989.899	79024	934.261	69442	0	-4.49023	down	0	2.99306	up	0	1.51708	up	--	--	Molecular Function: peroxidase activity (GO:0004601);; Cellular Component: extracellular region (GO:0005576);; Biological Process: response to oxidative stress (GO:0006979);; Molecular Function: heme binding (GO:0020037);; Biological Process: hydrogen peroxide catabolic process (GO:0042744);; Molecular Function: metal ion binding (GO:0046872);;	K00430|2.4e-163|mesc:110603952|K00430 peroxidase [EC:1.11.1.7] | (RefSeq) peroxidase 42-like	Phenylpropanoid biosynthesis (ko00940)	--	--	Peroxidase	Peroxidase 42 OS=Arabidopsis thaliana OX=3702 GN=PER42 PE=1 SV=2	Q	Secondary metabolites biosynthesis, transport and catabolism	peroxidase 42 [Cannabis sativa]
Iba01G003020	Iba01G003020	LOC111370563	0	0	0	0	0	0	0	0	0	0	0	0	0	0	0	0	0	0	--	--	--	--	--	--	--	--	--	--	--	Molecular Function: phosphorelay response regulator activity (GO:0000156);; Biological Process: phosphorelay signal transduction system (GO:0000160);; Molecular Function: molecular_function (GO:0003674);; Cellular Component: cellular_component (GO:0005575);; Cellular Component: intracellular (GO:0005622);; Cellular Component: obsolete cell (GO:0005623);; Cellular Component: nucleus (GO:0005634);;…	K14492|1.3e-28|oeu:111370563|K14492 two-component response regulator ARR-A family | (RefSeq) two-component response regulator ARR8-like isoform X1	Plant hormone signal transduction (ko04075)	[K]	Transcription	--	Two-component response regulator ARR9 OS=Arabidopsis thaliana OX=3702 GN=ARR9 PE=1 SV=1	K	Transcription	two-component response regulator ARR8-like isoform X1 [Olea europaea var. sylvestris]
Iba01G003030	Iba01G003030	LOC110640113	40.8249	1758	40.3232	1722	37.4523	1591	15.8279	623	14.3855	607	16.1462	677	12.3453	529	10.1787	477	12.0175	524	2.57061e-63	-1.35271	down	1.78973e-07	-0.635887	normal	6.70207e-94	2.00883	up	--	--	--	--	--	--	--	Senescence regulator	--	S	Function unknown	uncharacterized protein LOC110640113 [Hevea brasiliensis]
Iba01G003040	Iba01G003040	LOC114269458	0.258882	4	0.127944	2	0.462027	6	0	0	0	0	0	0	0.527355	7	0.308043	4	0	0	--	--	--	--	--	--	--	--	--	--	--	--	--	--	--	--	--	--	--	--	uncharacterized protein LOC114269458 [Camellia sinensis]
Iba01G003050	Iba01G003050	--	21.8366	1743	17.4397	1381	19.44	1530	24.3356	1774	24.268	1898	26.698	2073	17.9593	1424	18.7831	1630	19.9747	1614	9.64711e-06	0.360499	normal	3.04286e-16	-0.620655	normal	0.00291443	0.280186	normal	[O]	Posttranslational modification, protein turnover, chaperones	Biological Process: iron-sulfur cluster assembly (GO:0016226);;	K09015|5.9e-18|csat:104741847|K09015 Fe-S cluster assembly protein SufD | (RefSeq) protein ABCI7, chloroplastic	--	--	--	SUF system FeS cluster assembly, SufBD	UPF0051 protein ABCI8, chloroplastic OS=Arabidopsis thaliana OX=3702 GN=ABCI8 PE=2 SV=1	O	Posttranslational modification, protein turnover, chaperones	hypothetical protein F0562_014270 [Nyssa sinensis]
Iba01G003060	Iba01G003060	--	0.141325	22	0.20635	32	0.224863	35	0.083457	12	0.209624	32	0.136367	21	0.951701	147	0.961342	163	1.09256	172	--	--	--	2.50108e-14	2.57654	up	6.39897e-12	-2.15285	down	--	--	Molecular Function: protein binding (GO:0005515);;	K16743|0.0e+00|vvi:100246947|K16743 abnormal spindle-like microcephaly-associated protein | (RefSeq) abnormal spindle-like microcephaly-associated protein homolog	--	[Z]	Cytoskeleton	IQ calmodulin-binding motif	--	Z	Cytoskeleton	Abnormal spindle-like microcephaly-associated protein [Actinidia chinensis var. chinensis]
Iba01G003070	Iba01G003070	LOC113709410	14.4594	644	16.3499	722	13.0107	571	34.5151	1402	35.558	1550	33.3582	1444	22.4292	992	25.3087	1225	22.5227	1015	5.49991e-44	1.24012	up	9.69792e-21	-0.768389	normal	5.42439e-05	-0.451488	normal	--	--	Cellular Component: endoplasmic reticulum membrane (GO:0005789);; Cellular Component: integral component of membrane (GO:0016021);;	K13989|1.3e-121|ini:109167269|K13989 Derlin-2/3 | (RefSeq) derlin-2.2	Protein processing in endoplasmic reticulum (ko04141)	[S]	Function unknown	Der1-like family	Derlin-2 OS=Oryza sativa subsp. japonica OX=39947 GN=DER2 PE=2 SV=1	S	Function unknown	derlin-2.2-like isoform X1 [Coffea arabica]
Iba01G003080	Iba01G003080	LOC116123296	53.0729	3172	61.1336	3624	57.6181	3397	40.1333	2191	34.2697	2007	41.0064	2385	37.2879	2214	37.4021	2431	37.0738	2244	6.1368e-17	-0.571982	normal	0.000830685	-0.257581	normal	2.57187e-38	0.849784	normal	--	--	Cellular Component: plant-type vacuole membrane (GO:0009705);; Cellular Component: integral component of membrane (GO:0016021);;	--	--	--	--	Protein of unknown function (DUF1084)	Tobamovirus multiplication protein 1 OS=Nicotiana tabacum OX=4097 GN=TOM1 PE=1 SV=1	S	Function unknown	tobamovirus multiplication protein 1 [Pistacia vera]
Iba01G003090	Iba01G003090	LOC114274878	17.378	757	19.0176	822	17.0461	733	19.0526	758	20.6374	881	18.0767	767	16.9785	735	16.1593	766	18.0801	798	0.25162	0.114641	normal	0.000229381	-0.385238	normal	0.00686452	0.290661	normal	--	--	Molecular Function: molecular_function (GO:0003674);; Molecular Function: nucleic acid binding (GO:0003676);; Molecular Function: RNA binding (GO:0003723);; Molecular Function: catalytic activity (GO:0003824);; Molecular Function: nuclease activity (GO:0004518);; Molecular Function: endonuclease activity (GO:0004519);; Molecular Function: binding (GO:0005488);; Cellular Component: cellular_compon…	K20291|2.9e-14|qsu:111997584|K20291 conserved oligomeric Golgi complex subunit 4 | (RefSeq) pentatricopeptide repeat-containing protein At4g01400, mitochondrial-like	--	[R]	General function prediction only	PPR repeat family	Pentatricopeptide repeat-containing protein At1g61870, mitochondrial OS=Arabidopsis thaliana OX=3702 GN=PPR336 PE=2 SV=2	S	Function unknown	pentatricopeptide repeat-containing protein At1g61870, mitochondrial-like [Camellia sinensis]
Iba01G003100	Iba01G003100	LOC109000896	0.368153	22	0	0	0.439482	25	21.3975	1121	22.7918	1281	21.9519	1226	9.79066	558	12.3653	772	12.3897	720	1.12049e-06	6.32361	up	6.02624e-29	-1.14794	down	8.77888e-05	-5.15517	down	[G]	Carbohydrate transport and metabolism	Molecular Function: hydrolase activity, hydrolyzing O-glycosyl compounds (GO:0004553);; Biological Process: carbohydrate metabolic process (GO:0005975);;	K05350|1.5e-204|pavi:110763062|K05350 beta-glucosidase [EC:3.2.1.21] | (RefSeq) beta-glucosidase 45-like isoform X1	Cyanoamino acid metabolism (ko00460);; Starch and sucrose metabolism (ko00500);; Phenylpropanoid biosynthesis (ko00940)	[G]	Carbohydrate transport and metabolism	Glycosyl hydrolase family 1	Beta-glucosidase 46 OS=Arabidopsis thaliana OX=3702 GN=BGLU46 PE=1 SV=2	G	Carbohydrate transport and metabolism	beta-glucosidase 47-like isoform X1 [Juglans regia]
Iba01G003110	Iba01G003110	LOC114321364	84.5802	5064	83.9528	4986	84.0919	4966	2497.91	136574	2563.61	150382	2504.16	145884	527.404	31371	581.915	37889	548.506	33252	0	4.90633	up	0	-2.40187	down	0	-2.48436	down	[G]	Carbohydrate transport and metabolism	Molecular Function: hydrolase activity, hydrolyzing O-glycosyl compounds (GO:0004553);; Biological Process: carbohydrate metabolic process (GO:0005975);;	K05350|3.0e-203|pper:18779132|K05350 beta-glucosidase [EC:3.2.1.21] | (RefSeq) beta-glucosidase 45	Cyanoamino acid metabolism (ko00460);; Starch and sucrose metabolism (ko00500);; Phenylpropanoid biosynthesis (ko00940)	[G]	Carbohydrate transport and metabolism	Glycosyl hydrolase family 1	Beta-glucosidase 46 OS=Arabidopsis thaliana OX=3702 GN=BGLU46 PE=1 SV=2	G	Carbohydrate transport and metabolism	beta-glucosidase 46-like isoform X1 [Camellia sinensis]
Iba01G003120	Iba01G003120	LOC105156734	0	0	0	0	0	0	0	0	0	0	0	0	0	0	0	0	0	0	--	--	--	--	--	--	--	--	--	--	--	--	K03260|2.6e-30|cann:107844414|K03260 translation initiation factor 4G | (RefSeq) uncharacterized LOC107844414	RNA transport (ko03013)	[R]	General function prediction only	gag-polypeptide of LTR copia-type	--	L	Replication, recombination and repair	uncharacterized protein LOC105156734 isoform X2 [Sesamum indicum]
Iba01G003130	Iba01G003130	--	8.15888	668	9.30911	756	7.33163	593	13.5433	1013	12.9692	1041	13.07	1042	11.5706	942	11.231	1000	10.6475	883	3.77343e-12	0.676733	normal	2.4161e-07	-0.45449	normal	0.0810154	-0.20235	normal	--	--	--	K22262|1.3e-55|qsu:112034235|K22262 WD repeat and FYVE domain-containing protein 3 | (RefSeq) protein SPIRRIG	--	[R]	General function prediction only	PPR repeat	Pentatricopeptide repeat-containing protein At3g57430, chloroplastic OS=Arabidopsis thaliana OX=3702 GN=PCMP-H81 PE=2 SV=2	I	Lipid transport and metabolism	Pentatricopeptide repeat-containing protein [Actinidia chinensis var. chinensis]
Iba01G003140	Iba01G003140	--	0	0	0	0	0.620045	12	0	0	0	0	1.42606	27	0	0	0.750988	16	0	0	--	--	--	--	--	--	--	--	--	--	--	--	--	--	--	--	--	--	--	--	hypothetical protein DKX38_013276 [Salix brachista]
Iba01G003150	Iba01G003150	--	5.67103	745	5.80872	757	6.10618	791	5.09209	611	6.13166	789	5.48611	701	6.77954	885	6.39548	914	6.79699	904	0.50862	-0.0711601	normal	0.701339	0.0454114	normal	0.670696	0.0457766	normal	--	--	Molecular Function: RNA polymerase II complex binding (GO:0000993);; Molecular Function: basal transcription machinery binding (GO:0001098);; Molecular Function: basal RNA polymerase II transcription machinery binding (GO:0001099);; Molecular Function: molecular_function (GO:0003674);; Molecular Function: nucleic acid binding (GO:0003676);; Molecular Function: RNA binding (GO:0003723);; Molecular…	K14400|1.9e-197|gab:108486438|K14400 pre-mRNA cleavage complex 2 protein Pcf11 | (RefSeq) polyadenylation and cleavage factor homolog 4 isoform X1	mRNA surveillance pathway (ko03015)	[A]	RNA processing and modification	CID domain	Polyadenylation and cleavage factor homolog 4 OS=Arabidopsis thaliana OX=3702 GN=PCFS4 PE=1 SV=1	A	RNA processing and modification	hypothetical protein F0562_014297 [Nyssa sinensis]
Iba01G003160	Iba01G003160	LOC114321359	0.295686	32	0.350762	38	0.635758	67	22.7737	2218	21.0886	2203	22.8702	2373	4.63017	491	5.20346	604	5.64494	610	3.68842e-90	5.68872	up	3.53707e-161	-2.31782	down	9.08863e-50	-3.35023	down	--	--	Molecular Function: DNA binding (GO:0003677);; Cellular Component: nucleus (GO:0005634);; Molecular Function: lipid binding (GO:0008289);;	K09338|0.0e+00|lsv:111919961|K09338 homeobox-leucine zipper protein | (RefSeq) homeobox-leucine zipper protein MERISTEM L1-like	--	--	--	START domain	Homeobox-leucine zipper protein PROTODERMAL FACTOR 2 OS=Arabidopsis thaliana OX=3702 GN=PDF2 PE=1 SV=1	K	Transcription	homeobox-leucine zipper protein MERISTEM L1-like [Camellia sinensis]
Iba01G003170	Iba01G003170	--	0	0	0	0	0	0	0	0	0	0	0	0	0	0	0	0	0	0	--	--	--	--	--	--	--	--	--	--	--	--	--	--	--	--	--	--	--	--	--
Iba01G003180	Iba01G003180	LOC104100358	0	0	0	0	0.047729	4	1.11713	87	1.62155	135	1.24455	103	2.20809	187	2.03948	189	1.88957	163	2.11269e-15	6.39613	up	0.0878984	0.412533	normal	7.28179e-18	-6.79001	down	--	--	Biological Process: cellulose microfibril organization (GO:0010215);; Cellular Component: integral component of membrane (GO:0016021);; Cellular Component: anchored component of membrane (GO:0031225);;	K10956|8.3e-19|obr:102718200|K10956 protein transport protein SEC61 subunit alpha | (RefSeq) preprotein translocase subunit SECY, chloroplastic	Protein export (ko03060);; Protein processing in endoplasmic reticulum (ko04141);; Phagosome (ko04145)	--	--	COBRA-like protein	COBRA-like protein 10 OS=Arabidopsis thaliana OX=3702 GN=COBL10 PE=1 SV=1	S	Function unknown	COBRA-like protein 10 [Nicotiana tomentosiformis]
Iba01G003190	Iba01G003190	--	0.464847	9	0.627958	11	0.798583	14	0	0	0	0	0	0	0.196183	4	0.155236	3	0.19822	4	--	--	--	--	--	--	--	--	--	--	--	Biological Process: reproduction (GO:0000003);; Biological Process: cell morphogenesis (GO:0000902);; Biological Process: cell morphogenesis involved in differentiation (GO:0000904);; Biological Process: developmental process involved in reproduction (GO:0003006);; Cellular Component: cellular_component (GO:0005575);; Cellular Component: intracellular (GO:0005622);; Cellular Component: obsolete c…	--	--	--	--	P21-Rho-binding domain	CRIB domain-containing protein RIC10 OS=Arabidopsis thaliana OX=3702 GN=RIC10 PE=2 SV=1	S	Function unknown	CRIB domain-containing protein [Actinidia chinensis var. chinensis]
Iba01G003200	Iba01G003200	LOC110654226	304.574	20123	298.856	19585	303.291	19765	743.797	44881	734.199	47530	741.095	47646	569.174	37363	540.759	38857	561.368	37557	0	1.29324	up	2.65151e-59	-0.620303	normal	2.33609e-62	-0.652961	normal	[O]	Posttranslational modification, protein turnover, chaperones	Biological Process: response to acid chemical (GO:0001101);; Molecular Function: protein binding (GO:0005515);; Biological Process: cellular protein modification process (GO:0006464);; Biological Process: nitrogen compound metabolic process (GO:0006807);; Biological Process: biological_process (GO:0008150);; Biological Process: metabolic process (GO:0008152);; Biological Process: response to endo…	K08770|1.2e-211|adu:107466949|K08770 ubiquitin C | (RefSeq) polyubiquitin isoform X1	Ubiquitin mediated proteolysis (ko04120)	[OR]	Posttranslational modification, protein turnover, chaperones;; General function prediction only	Ubiquitin family	Polyubiquitin OS=Nicotiana sylvestris OX=4096 GN=UBI11 PE=2 SV=1	O	Posttranslational modification, protein turnover, chaperones	polyubiquitin [Hevea brasiliensis]
Iba01G003210	Iba01G003210	--	29.6655	1434	33.7449	1618	29.6551	1414	21.943	969	27.1475	1286	25.0006	1176	30.1522	1449	30.3003	1593	30.5607	1496	0.000234997	-0.325723	normal	0.38921	0.0846042	normal	0.00152032	0.261136	normal	[O]	Posttranslational modification, protein turnover, chaperones	Cellular Component: cellular_component (GO:0005575);; Cellular Component: intracellular (GO:0005622);; Cellular Component: obsolete cell (GO:0005623);; Cellular Component: cytoplasm (GO:0005737);; Cellular Component: endoplasmic reticulum (GO:0005783);; Cellular Component: endoplasmic reticulum membrane (GO:0005789);; Cellular Component: endomembrane system (GO:0012505);; Cellular Component: memb…	K19371|4.0e-133|jre:109020380|K19371 DnaJ homolog subfamily C member 25 | (RefSeq) chaperone protein dnaJ 50	--	[O]	Posttranslational modification, protein turnover, chaperones	DnaJ domain	Chaperone protein dnaJ 50 OS=Arabidopsis thaliana OX=3702 GN=C50 PE=2 SV=1	O	Posttranslational modification, protein turnover, chaperones	Molecular chaperone (DnaJ superfamily) [Handroanthus impetiginosus]
Iba01G003220	Iba01G003220	LOC107802193	3.36526	221	3.47282	226	3.24994	210	44.2343	2645	45.7889	2937	46.3307	2951	36.8876	2399	39.005	2777	38.6101	2559	0	3.75584	up	9.43636e-15	-0.463694	normal	4.24774e-264	-3.27203	down	--	--	Cellular Component: integral component of membrane (GO:0016021);;	--	--	--	--	--	--	S	Function unknown	PREDICTED: uncharacterized protein LOC107802193 isoform X1 [Nicotiana tabacum]
Iba01G003230	Iba01G003230	LOC109013027	3.43572	162	2.82754	132	2.28219	106	4.30004	185	5.07892	234	4.37882	200	5.40937	252	4.65439	238	5.66481	269	0.00123947	0.686269	normal	0.916804	-0.0221586	normal	0.00356081	-0.644837	normal	[M]	Cell wall/membrane/envelope biogenesis	Biological Process: lipid A biosynthetic process (GO:0009245);; Molecular Function: N-acyltransferase activity (GO:0016410);;	--	--	--	--	Bacterial transferase hexapeptide (six repeats)	Probable UDP-3-O-acylglucosamine N-acyltransferase 2, mitochondrial OS=Arabidopsis thaliana OX=3702 GN=LPXD2 PE=3 SV=1	M	Cell wall/membrane/envelope biogenesis	probable UDP-3-O-acylglucosamine N-acyltransferase 2, mitochondrial isoform X3 [Juglans regia]
Iba01G003240	Iba01G003240	--	9.47864	822	10.0077	861	10.0477	860	28.9086	2290	28.9327	2459	28.418	2399	16.6555	1436	16.3131	1539	17.5359	1540	1.10587e-128	1.54846	up	2.58094e-49	-0.983731	normal	2.86769e-10	-0.544665	normal	[T]	Signal transduction mechanisms	Molecular Function: protein kinase activity (GO:0004672);; Molecular Function: ATP binding (GO:0005524);; Cellular Component: integral component of membrane (GO:0016021);;	K24104|5.4e-85|thj:104799061|K24104 GPN-loop GTPase | (RefSeq) LOW QUALITY PROTEIN: uncharacterized protein LOC104799061	--	--	--	Protein tyrosine and serine/threonine kinase	Cysteine-rich receptor-like protein kinase 25 OS=Arabidopsis thaliana OX=3702 GN=CRK25 PE=3 SV=1	T	Signal transduction mechanisms	protein kinase [Betula platyphylla]
Iba01G003250	Iba01G003250	LOC114295698	1.55466	125	1.6964	135	1.74913	139	0.162756	12	0.233017	19	0.434561	34	0.613211	49	0.739244	65	0.974425	80	1.39208e-13	-2.56705	down	0.00708275	1.26404	up	2.82503e-06	1.3256	up	[T]	Signal transduction mechanisms	Molecular Function: protein kinase activity (GO:0004672);; Molecular Function: ATP binding (GO:0005524);; Cellular Component: integral component of membrane (GO:0016021);;	K24104|2.3e-75|thj:104799061|K24104 GPN-loop GTPase | (RefSeq) LOW QUALITY PROTEIN: uncharacterized protein LOC104799061	--	--	--	Protein tyrosine and serine/threonine kinase	Putative cysteine-rich receptor-like protein kinase 20 OS=Arabidopsis thaliana OX=3702 GN=CRK20 PE=2 SV=2	T	Signal transduction mechanisms	LOW QUALITY PROTEIN: cysteine-rich receptor-like protein kinase 5 [Camellia sinensis]
Iba01G003260	Iba01G003260	LOC112164824	1.26642	65	0.728817	38	0.65722	34	0.572842	27	0.421116	22	0.549052	28	0.636712	33	0.394531	22	0.612859	32	--	--	--	--	--	--	--	--	--	--	--	Molecular Function: protein tyrosine kinase activity (GO:0004713);; Molecular Function: ATP binding (GO:0005524);; Cellular Component: integral component of membrane (GO:0016021);;	--	--	--	--	Salt stress response/antifungal	Cysteine-rich receptor-like protein kinase 25 OS=Arabidopsis thaliana OX=3702 GN=CRK25 PE=3 SV=1	T	Signal transduction mechanisms	cysteine-rich receptor-like protein kinase 29 [Rosa chinensis]
Iba01G003270	Iba01G003270	LOC107801768	36.8298	3059	39.1402	3224	37.9184	3106	54.9152	4165	55.3336	4502	53.8847	4354	11.4601	946	10.5802	956	11.1015	934	7.45697e-34	0.529267	normal	0	-2.51938	down	3.35672e-182	2.01	up	--		Molecular Function: protein serine/threonine kinase activity (GO:0004674);; Molecular Function: ATP binding (GO:0005524);; Cellular Component: plasma membrane (GO:0005886);; Biological Process: protein phosphorylation (GO:0006468);; Cellular Component: integral component of membrane (GO:0016021);;	K24104|9.9e-73|thj:104799061|K24104 GPN-loop GTPase | (RefSeq) LOW QUALITY PROTEIN: uncharacterized protein LOC104799061	--	--	--	Protein tyrosine and serine/threonine kinase	Cysteine-rich receptor-like protein kinase 29 OS=Arabidopsis thaliana OX=3702 GN=CRK29 PE=2 SV=1	T	Signal transduction mechanisms	PREDICTED: putative receptor-like protein kinase At4g00960 [Nicotiana tabacum]
Iba01G003280	Iba01G003280	LOC115707458	1.16591	96	0.58221	48	0.948748	77	0.17251	13	0	0	0.212006	17	0	0	0.034781	4	0	0	0.0235921	-2.81204	normal	--	--	--	2.16635e-12	6.08585	up	--		Biological Process: response to acid chemical (GO:0001101);; Molecular Function: molecular_function (GO:0003674);; Molecular Function: catalytic activity (GO:0003824);; Molecular Function: protein kinase activity (GO:0004672);; Molecular Function: protein serine/threonine kinase activity (GO:0004674);; Molecular Function: ATP binding (GO:0005524);; Cellular Component: cellular_component (GO:00055…	K24104|3.7e-59|thj:104799061|K24104 GPN-loop GTPase | (RefSeq) LOW QUALITY PROTEIN: uncharacterized protein LOC104799061	--	--	--	Salt stress response/antifungal	Cysteine-rich receptor-like protein kinase 25 OS=Arabidopsis thaliana OX=3702 GN=CRK25 PE=3 SV=1	T	Signal transduction mechanisms	putative receptor-like protein kinase At4g00960 isoform X1 [Cannabis sativa]
Iba01G003290	Iba01G003290	--	0	0	0	0	0	0	0	0	0	0	0	0	0	0	0	0	0	0	--	--	--	--	--	--	--	--	--	[T]	Signal transduction mechanisms	Molecular Function: protein kinase activity (GO:0004672);; Molecular Function: ATP binding (GO:0005524);;	K01183|9.9e-19|nsy:104241083|K01183 chitinase [EC:3.2.1.14] | (RefSeq) chitinase-3-like protein 2	Amino sugar and nucleotide sugar metabolism (ko00520)	--	--	Protein tyrosine and serine/threonine kinase	Cysteine-rich receptor-like protein kinase 4 OS=Arabidopsis thaliana OX=3702 GN=CRK4 PE=2 SV=1	T	Signal transduction mechanisms	hypothetical protein ES332_D06G158300v1 [Gossypium tomentosum]
Iba01G003300	Iba01G003300	--	31.518	1570	34.6604	1712	33.9185	1667	14.1364	643	15.669	765	15.369	745	10.557	523	10.8914	590	9.8885	499	6.53051e-48	-1.1448	down	9.58873e-12	-0.73897	normal	1.0103e-99	1.9039	up	[H]	Coenzyme transport and metabolism	Molecular Function: catalytic activity (GO:0003824);;	--	--	--	--	(2R)-phospho-3-sulfolactate synthase (ComA)	Protein HEAT-STRESS-ASSOCIATED 32 OS=Arabidopsis thaliana OX=3702 GN=HSA32 PE=2 SV=1	K	Transcription	hypothetical protein C3L33_15428, partial [Rhododendron williamsianum]
Iba01G003310	Iba01G003310	LOC114297898	11.9307	671	11.6158	648	13.371	741	9.59606	493	10.6561	587	9.61698	526	12.3385	689	11.0973	679	10.6451	606	0.00581104	-0.303099	normal	0.872863	-0.0217633	normal	0.00359572	0.344661	normal	--	--	--	--	--	--	--	--	--	S	Function unknown	uncharacterized protein LOC114297898 [Camellia sinensis]
Iba01G003320	Iba01G003320	LOC114286019	20.3017	2371	20.341	2356	21.2826	2451	12.9332	1379	13.3682	1530	13.8885	1578	21.6939	2517	20.2747	2575	21.0609	2490	3.96087e-25	-0.621316	normal	3.65636e-10	0.437408	normal	0.00213846	0.203977	normal	--	--	Molecular Function: metal ion binding (GO:0046872);;	K12182|9.7e-08|qsu:111992943|K12182 hepatocyte growth factor-regulated tyrosine kinase substrate | (RefSeq) vacuolar protein sorting-associated protein 27-like	Endocytosis (ko04144);; Phagosome (ko04145)	[TU]	Signal transduction mechanisms;; Intracellular trafficking, secretion, and vesicular transport	FYVE zinc finger	--	--	--	uncharacterized protein LOC114286019 [Camellia sinensis]
Iba01G003330	Iba01G003330	--	5.91463	135	4.01259	91	2.51313	57	1.20247	26	1.93302	44	1.92749	43	4.13661	94	5.88406	146	5.08987	118	0.000776773	-1.27179	down	4.57198e-05	1.34022	up	0.890215	-0.0493309	normal	--	--	--	--	--	--	--	Protein of unknown function, DUF538	--	S	Function unknown	hypothetical protein F0562_014156 [Nyssa sinensis]
Iba01G003340	Iba01G003340	--	19.5185	1171	21.5456	1282	19.864	1176	1.44999	80	2.02096	119	2.17799	128	5.96721	356	5.9298	387	5.67217	345	3.60369e-151	-3.41766	down	1.65344e-13	1.41684	up	6.50955e-87	2.02242	up	--	--	Biological Process: regulation of glutamine family amino acid metabolic process (GO:0000820);; Molecular Function: transcription regulatory region sequence-specific DNA binding (GO:0000976);; Molecular Function: RNA polymerase II transcription regulatory region sequence-specific DNA binding (GO:0000977);; Molecular Function: RNA polymerase II cis-regulatory region sequence-specific DNA binding (G…	K05765|6.7e-13|gra:105781290|K05765 cofilin | (RefSeq) uncharacterized LOC105781290	--	--	--	--	Transcription factor bHLH112 OS=Arabidopsis thaliana OX=3702 GN=BHLH112 PE=1 SV=1	K	Transcription	hypothetical protein GH714_001183 [Hevea brasiliensis]
Iba01G003350	Iba01G003350	--	6.26358	313	5.36106	266	6.49116	320	4.74003	217	4.0397	198	5.54492	270	2.84756	142	2.92359	159	2.53991	129	0.0562502	-0.33493	normal	7.20985e-07	-0.995065	normal	3.98819e-13	1.34994	up	[E]	Amino acid transport and metabolism	Molecular Function: serine-type carboxypeptidase activity (GO:0004185);;	K16297|6.1e-194|vvi:100265560|K16297 serine carboxypeptidase-like clade II [EC:3.4.16.-] | (RefSeq) serine carboxypeptidase-like 31	--	[OE]	Posttranslational modification, protein turnover, chaperones;; Amino acid transport and metabolism	Serine carboxypeptidase	Serine carboxypeptidase-like 32 OS=Arabidopsis thaliana OX=3702 GN=SCPL32 PE=2 SV=1	O	Posttranslational modification, protein turnover, chaperones	Serine carboxypeptidase-like [Actinidia chinensis var. chinensis]
Iba01G003360	Iba01G003360	LOC114266270	13.4197	557	13.6394	562	14.0543	576	7.49911	285	9.16548	373	9.28898	375	8.25172	341	8.18765	370	6.46185	272	1.51264e-07	-0.660145	normal	0.0174678	-0.391888	normal	1.27649e-14	1.07196	up	--	--	Molecular Function: ubiquitin-protein transferase activity (GO:0004842);;	K10260|5.9e-17|ota:OT_ostta09g00430|K10260 F-box and WD-40 domain protein 7 | (RefSeq) WD40/YVTN repeat-like-containing domain	Ubiquitin mediated proteolysis (ko04120)	[S]	Function unknown	U-box domain	U-box domain-containing protein 8 OS=Arabidopsis thaliana OX=3702 GN=PUB8 PE=2 SV=1	S	Function unknown	U-box domain-containing protein 8 [Camellia sinensis]
Iba01G003370	Iba01G003370	LOC114266727	20.5568	1343	20.6124	1336	21.2253	1368	9.35947	559	8.08391	518	6.96286	443	0.857239	56	1.71855	123	1.4919	99	1.05517e-41	-1.3522	down	7.88317e-43	-2.78618	down	4.40511e-167	4.15568	up	[M]	Cell wall/membrane/envelope biogenesis	Molecular Function: protein serine/threonine kinase activity (GO:0004674);; Molecular Function: ATP binding (GO:0005524);; Cellular Component: integral component of membrane (GO:0016021);;	K24104|2.3e-77|thj:104799061|K24104 GPN-loop GTPase | (RefSeq) LOW QUALITY PROTEIN: uncharacterized protein LOC104799061	--	--	--	Protein tyrosine and serine/threonine kinase	G-type lectin S-receptor-like serine/threonine-protein kinase SD1-1 OS=Arabidopsis thaliana OX=3702 GN=SD11 PE=1 SV=1	--	--	G-type lectin S-receptor-like serine/threonine-protein kinase SD1-1 isoform X2 [Camellia sinensis]
Iba01G003380	Iba01G003380	LOC114317876	0.644501	69	0.658361	70	0.893909	94	2.98195	289	2.51291	261	2.41922	250	4.59487	484	4.74572	547	5.17823	556	2.37244e-18	1.8398	up	3.81807e-06	0.663943	normal	1.68758e-40	-2.48297	down	[T]	Signal transduction mechanisms	Molecular Function: protein serine/threonine kinase activity (GO:0004674);; Molecular Function: ATP binding (GO:0005524);; Cellular Component: integral component of membrane (GO:0016021);; Biological Process: recognition of pollen (GO:0048544);;	K24104|3.6e-78|thj:104799061|K24104 GPN-loop GTPase | (RefSeq) LOW QUALITY PROTEIN: uncharacterized protein LOC104799061	--	--	--	Protein tyrosine and serine/threonine kinase	Receptor-like serine/threonine-protein kinase SD1-8 OS=Arabidopsis thaliana OX=3702 GN=SD18 PE=1 SV=1	T	Signal transduction mechanisms	receptor-like serine/threonine-protein kinase SD1-8 [Camellia sinensis]
Iba01G003390	Iba01G003390	--	0.239966	22	0.04461	5	0.191249	18	0.11781	10	0.288101	26	0.084195	8	1.20952	109	2.16593	213	1.12923	104	--	--	--	9.21881e-12	2.94106	up	4.19332e-11	-2.94009	down	[T]	Signal transduction mechanisms	Molecular Function: protein serine/threonine kinase activity (GO:0004674);; Molecular Function: ATP binding (GO:0005524);; Cellular Component: integral component of membrane (GO:0016021);; Biological Process: recognition of pollen (GO:0048544);;	K24104|3.4e-78|thj:104799061|K24104 GPN-loop GTPase | (RefSeq) LOW QUALITY PROTEIN: uncharacterized protein LOC104799061	--	--	--	Protein tyrosine and serine/threonine kinase	G-type lectin S-receptor-like serine/threonine-protein kinase SD1-13 OS=Arabidopsis thaliana OX=3702 GN=SD113 PE=1 SV=2	T	Signal transduction mechanisms	hypothetical protein TEA_007376 [Camellia sinensis var. sinensis]
Iba01G003400	Iba01G003400	LOC114258727	4.8244	91	8.28294	155	5.80029	108	1.24708	22	0.808399	15	2.2633	42	21.0546	395	15.4497	317	17.4793	334	2.77951e-08	-2.10745	down	2.59426e-33	3.41315	up	1.17804e-08	-1.28583	down	--	--	Molecular Function: calcium ion binding (GO:0005509);;	K24345|2.7e-38|vvi:100249342|K24345 calcium-binding protein KIC and related proteins | (RefSeq) calcium-binding protein PBP1-like	--	[ZD]	Cytoskeleton;; Cell cycle control, cell division, chromosome partitioning	EF-hand domain pair	Calcium-binding protein PBP1 OS=Arabidopsis thaliana OX=3702 GN=PBP1 PE=1 SV=1	--	--	calcium-binding protein PBP1-like [Camellia sinensis]
Iba01G003410	Iba01G003410	--	1.95415	22	1.28421	15	0.315201	4	0.621603	7	1.08021	12	0.431878	5	0	0	0.167048	3	0	0	--	--	--	--	--	--	--	--	--	--	--	--	--	--	--	--	--	--	--	--	--
Iba01G003420	Iba01G003420	--	1.22949	11	1.1806	10	1.30947	11	0.979478	8	1.33834	11	1.52676	13	0	0	0.080368	1	0.168413	2	--	--	--	--	--	--	--	--	--	--	--	--	--	--	--	--	--	--	--	--	--
Iba01G003430	Iba01G003430	--	4.53288	510	5.82438	649	6.12709	679	4.49018	461	4.42706	488	4.62093	505	9.93857	1109	10.1729	1243	9.36811	1066	0.0278941	-0.281204	normal	8.86751e-21	0.910337	normal	2.44763e-07	-0.608909	normal	--	--	--	--	--	--	--	--	--	S	Function unknown	hypothetical protein HYC85_023705 [Camellia sinensis]
Iba01G003440	Iba01G003440	LOC105774196	5.54359	306	4.43542	243	6.00937	327	0.112396	6	0.104928	6	0.055006	3	0.128465	8	0.087449	6	0.164285	10	9.13312e-42	-5.81024	down	--	--	--	1.90137e-50	5.47257	up	--	--	Molecular Function: nucleoside transmembrane transporter activity (GO:0005337);; Cellular Component: integral component of membrane (GO:0016021);;	K15014|4.7e-177|gra:105774196|K15014 solute carrier family 29 (equilibrative nucleoside transporter), member 1/2/3 | (RefSeq) equilibrative nucleotide transporter 3-like	--	[F]	Nucleotide transport and metabolism	Nucleoside transporter	Equilibrative nucleotide transporter 3 OS=Arabidopsis thaliana OX=3702 GN=ENT3 PE=1 SV=1	F	Nucleotide transport and metabolism	PREDICTED: equilibrative nucleotide transporter 3-like [Gossypium raimondii]
Iba01G003450	Iba01G003450	--	1.4195	202	1.32178	187	1.08306	152	1.95334	254	2.14107	299	2.14238	297	1.87591	265	2.69072	416	2.11999	305	4.40115e-05	0.708219	normal	0.540739	-0.114284	normal	0.00434825	-0.573536	normal	--	--	Molecular Function: methyltransferase activity (GO:0008168);; Biological Process: methylation (GO:0032259);;	K15601|5.8e-215|hbr:110640311|K15601 [histone H3]-dimethyl-L-lysine9 demethylase [EC:1.14.11.65] | (RefSeq) lysine-specific demethylase JMJ25-like	--	[K]	Transcription	WRC	Lysine-specific demethylase JMJ25 OS=Arabidopsis thaliana OX=3702 GN=JMJ25 PE=1 SV=1	O	Posttranslational modification, protein turnover, chaperones	Lysine-specific demethylase [Actinidia chinensis var. chinensis]
Iba01G003460	Iba01G003460	--	68.2346	4384	72.7541	4636	70.2342	4451	243.281	14275	231.501	14573	245.358	15339	141.071	9005	136.283	9523	141.406	9200	0	1.77163	up	1.6167e-114	-0.993432	normal	1.58237e-55	-0.758127	normal	[G]	Carbohydrate transport and metabolism	Cellular Component: integral component of membrane (GO:0016021);; Molecular Function: transmembrane transporter activity (GO:0022857);;	K24193|4.7e-251|han:110939767|K24193 MFS transporter, SP family, sugar:H+ symporter | (RefSeq) sugar carrier protein C-like	--	[R]	General function prediction only	Sugar (and other) transporter	Sugar carrier protein C OS=Ricinus communis OX=3988 GN=STC PE=2 SV=1	U	Intracellular trafficking, secretion, and vesicular transport	Sugar carrier protein like [Actinidia chinensis var. chinensis]
Iba01G003470	Iba01G003470	--	0	0	0	0	0	0	0	0	0	0	0	0	0	0	0	0	0	0	--	--	--	--	--	--	--	--	--	--	--	--	--	--	--	--	--	--	--	--	--
Iba01G003480	Iba01G003480	--	0	0	0	0	0	0	0	0	0	0	0	0	0	0	0	0	0	0	--	--	--	--	--	--	--	--	--	--	--	--	--	--	--	--	--	--	--	--	--
Iba01G003490	Iba01G003490	LOC107799259	35.2844	2563	31.7784	2290	35.5469	2547	39.3223	2609	45.1887	3217	43.1791	3052	35.1416	2537	32.5391	2571	36.7172	2701	8.2617e-07	0.317784	normal	5.89336e-12	-0.502257	normal	0.006836	0.20449	normal	--	--	--	--	--	[S]	Function unknown	Armadillo/beta-catenin-like repeat	--	S	Function unknown	PREDICTED: uncharacterized protein LOC107799259 [Nicotiana tabacum]
Iba01G003500	Iba01G003500	LOC114260834	1.31037	82	1.45555	90	0.684297	42	4.24589	242	3.67352	224	4.65645	282	3.91219	242	3.04602	207	3.33191	210	6.21649e-14	1.86496	up	0.00736179	-0.500515	normal	1.85019e-06	-1.34553	down	--	--	Molecular Function: DNA binding (GO:0003677);; Cellular Component: nucleus (GO:0005634);; Molecular Function: zinc ion binding (GO:0008270);;	K09287|5.8e-12|aly:9324749|K09287 RAV-like factor | (RefSeq) AP2/ERF and B3 domain-containing transcription repressor RAV2	--	--	--	B3 DNA binding domain	B3 domain-containing protein Os07g0563300 OS=Oryza sativa subsp. japonica OX=39947 GN=Os07g0563300 PE=3 SV=2	K	Transcription	B3 domain-containing protein Os07g0563300-like isoform X1 [Camellia sinensis]
Iba01G003510	Iba01G003510	LOC100242895	5.42417	251	4.42466	203	5.36012	245	4.35942	184	4.13272	188	4.00058	180	8.01656	368	8.72352	439	7.40933	347	0.124606	-0.282498	normal	4.78753e-06	0.738346	normal	0.00982282	-0.435884	normal	--	--	Molecular Function: ubiquitin-protein transferase activity (GO:0004842);; Biological Process: organelle organization (GO:0006996);; Cellular Component: chloroplast envelope (GO:0009941);; Cellular Component: integral component of membrane (GO:0016021);;	K15688|1.8e-109|vvi:100242895|K15688 E3 ubiquitin-protein ligase MUL1 [EC:2.3.2.27] | (RefSeq) E3 ubiquitin-protein ligase SPL2	--	[O]	Posttranslational modification, protein turnover, chaperones	E3 Ubiquitin ligase	E3 ubiquitin-protein ligase SPL2 OS=Arabidopsis thaliana OX=3702 GN=SPL2 PE=2 SV=1	O	Posttranslational modification, protein turnover, chaperones	PREDICTED: E3 ubiquitin-protein ligase SPL2 [Vitis vinifera]
Iba01G003520	Iba01G003520	LOC120137947	0	0	0	0	0	0	0.326195	8	0.594394	15	0.409692	10	1.56929	38	1.58289	42	1.43144	36	--	--	--	0.00783398	1.49549	up	4.19753e-08	-7.4305	down	[U]	Intracellular trafficking, secretion, and vesicular transport	--	K13280|1.6e-43|nnu:104592418|K13280 signal peptidase I [EC:3.4.21.89] | (RefSeq) signal peptidase complex catalytic subunit SEC11A	Protein export (ko03060)	[U]	Intracellular trafficking, secretion, and vesicular transport	Peptidase S24-like	--	U	Intracellular trafficking, secretion, and vesicular transport	Signal peptidase complex catalytic subunit SEC11A [Hibiscus syriacus]
Iba01G003530	Iba01G003530	LOC114273582	0	0	0	0	0	0	0.311609	6	0.08602	2	0.520791	10	0.151522	3	1.52126	32	1.21582	24	--	--	--	--	--	--	--	--	--	[U]	Intracellular trafficking, secretion, and vesicular transport	Biological Process: signal peptide processing (GO:0006465);; Molecular Function: peptidase activity (GO:0008233);; Cellular Component: integral component of membrane (GO:0016021);;	K13280|6.7e-69|nnu:104596766|K13280 signal peptidase I [EC:3.4.21.89] | (RefSeq) signal peptidase complex catalytic subunit SEC11A-like	Protein export (ko03060)	[U]	Intracellular trafficking, secretion, and vesicular transport	Peptidase S24-like	--	U	Intracellular trafficking, secretion, and vesicular transport	signal peptidase complex catalytic subunit SEC11A-like [Camellia sinensis]
Iba01G003540	Iba01G003540	LOC114385070	66.4415	997	67.0367	997	63.2668	936	26.495	363	23.2768	342	25.2154	368	39.472	589	33.9216	554	39.6573	603	6.6887e-43	-1.39042	down	0.00436517	0.383017	normal	3.88443e-22	1.02749	up	--	--	Molecular Function: nucleic acid binding (GO:0003676);; Cellular Component: integral component of membrane (GO:0016021);; Biological Process: gene silencing by RNA (GO:0031047);;	K11593|8.0e-33|hbr:110642531|K11593 eukaryotic translation initiation factor 2C | (RefSeq) protein argonaute 4-like	--	[J]	Translation, ribosomal structure and biogenesis	Piwi domain	Protein argonaute 4 OS=Arabidopsis thaliana OX=3702 GN=AGO4 PE=1 SV=2	J	Translation, ribosomal structure and biogenesis	Protein argonaute 4 isoform B [Glycine soja]
Iba01G003550	Iba01G003550	--	0.428781	18	0.177858	8	0.823827	33	3.40525	125	4.83569	190	5.63476	220	0	0	0	0	0	0	5.83218e-19	3.22903	up	1.04987e-16	-10.2348	down	--	--	--	--	--	--	--	--	--	--	Root cap	--	S	Function unknown	BMP-binding endothelial regulator protein [Actinidia chinensis var. chinensis]
Iba01G003560	Iba01G003560	--	0.124595	8	0.088561	6	0.111792	8	0	0	0.094309	6	0.022727	2	0.171381	11	0.309071	22	0	0	--	--	--	--	--	--	--	--	--	[C]	Energy production and conversion	Molecular Function: oxidoreductase activity (GO:0016491);;	K17871|1.4e-229|nsy:104222631|K17871 NADH:ubiquinone reductase (non-electrogenic) [EC:1.6.5.9] | (RefSeq) internal alternative NAD(P)H-ubiquinone oxidoreductase A2, mitochondrial-like	--	[C]	Energy production and conversion	Pyridine nucleotide-disulphide oxidoreductase	Internal alternative NAD(P)H-ubiquinone oxidoreductase A1, mitochondrial OS=Arabidopsis thaliana OX=3702 GN=NDA1 PE=2 SV=1	C	Energy production and conversion	Internal alternative NAD(P)H-ubiquinone oxidoreductase [Actinidia chinensis var. chinensis]
Iba01G003570	Iba01G003570	LOC112714644	8.58258	370	10.2313	437	8.48195	360	16.3535	643	16.9122	713	14.5082	608	18.2973	782	20.1495	943	20.3672	888	2.00995e-11	0.809177	normal	0.446755	0.0882322	normal	5.72694e-13	-0.87711	normal	--	--	--	--	--	--	--	--	--	S	Function unknown	glycine-rich cell wall structural protein 2 [Arachis hypogaea]
Iba01G003580	Iba01G003580	LOC110670777	45.5266	2322	51.0666	2584	47.8462	2407	36.3995	1696	34.4857	1724	39.1445	1943	29.142	1477	28.6322	1589	32.0972	1658	2.55018e-09	-0.39001	normal	3.48312e-10	-0.50333	normal	8.56323e-34	0.913665	normal	--	--	Cellular Component: Golgi membrane (GO:0000139);; Cellular Component: Golgi apparatus (GO:0005794);; Cellular Component: plasma membrane (GO:0005886);; Biological Process: protein transport (GO:0015031);; Cellular Component: integral component of membrane (GO:0016021);; Cellular Component: transport vesicle membrane (GO:0030658);; Cellular Component: trans-Golgi network membrane (GO:0032588);; Ce…	K19995|5.6e-127|hbr:110670777|K19995 secretory carrier-associated membrane protein | (RefSeq) secretory carrier-associated membrane protein 3-like	--	[U]	Intracellular trafficking, secretion, and vesicular transport	SCAMP family	Secretory carrier-associated membrane protein 1 OS=Oryza sativa subsp. japonica OX=39947 GN=SCAMP1 PE=2 SV=1	U	Intracellular trafficking, secretion, and vesicular transport	secretory carrier-associated membrane protein 3-like [Hevea brasiliensis]
Iba01G003590	Iba01G003590	--	0.387212	22	0.278508	16	0.586785	32	1.08324	55	1.34413	73	1.34619	72	1.01138	56	1.08013	65	1.16162	65	0.000100849	1.56722	up	0.207434	-0.423574	normal	0.0123763	-1.1236	normal	--	--	Cellular Component: integral component of membrane (GO:0016021);;	K09122|8.7e-76|sbi:8057957|K09122 uncharacterized protein | (RefSeq) uncharacterized protein LOC8057957	--	--	--	Protein of unknown function (DUF707)	--	S	Function unknown	hypothetical protein HYC85_017824 [Camellia sinensis]
Iba01G003600	Iba01G003600	--	8.28246	791	7.76391	735	8.79847	829	2.13884	187	3.01234	282	3.0071	280	8.09103	768	8.18384	850	9.6207	930	1.89462e-32	-1.60025	down	1.94004e-23	1.45079	up	0.137883	0.169915	normal	[D]	Cell cycle control, cell division, chromosome partitioning	Molecular Function: protein kinase activity (GO:0004672);; Molecular Function: ATP binding (GO:0005524);; Cellular Component: integral component of membrane (GO:0016021);;	K13436|2.4e-59|nnu:104589714|K13436 pto-interacting protein 1 [EC:2.7.11.1] | (RefSeq) PTI1-like tyrosine-protein kinase 3	Plant-pathogen interaction (ko04626)	--	--	Protein tyrosine and serine/threonine kinase	Protein STRUBBELIG-RECEPTOR FAMILY 3 OS=Arabidopsis thaliana OX=3702 GN=SRF3 PE=1 SV=1	T	Signal transduction mechanisms	Protein STRUBBELIG-RECEPTOR FAMILY 3 like [Actinidia chinensis var. chinensis]
Iba01G003610	Iba01G003610	LOC114296242	2.14115	89	1.78861	73	1.00919	41	3.41774	129	3.35283	136	3.64402	146	28.3193	1157	24.2346	1084	29.681	1236	0.000186875	1.07613	up	1.52861e-95	2.76363	up	6.38369e-99	-3.81984	down	--	--	--	--	--	--	--	--	--	--	--	uncharacterized protein DDB_G0287625 [Camellia sinensis]
Iba01G003620	Iba01G003620	--	19.6374	635	17.7386	569	17.0805	544	18.2379	538	18.1234	574	18.7411	589	21.9168	704	19.7305	693	23.3751	765	0.879835	0.0181373	normal	0.831987	0.0275475	normal	0.845543	-0.025784	normal	[I]	Lipid transport and metabolism	--	K01054|2.3e-130|pmum:103324672|K01054 acylglycerol lipase [EC:3.1.1.23] | (RefSeq) caffeoylshikimate esterase	Glycerolipid metabolism (ko00561)	[I]	Lipid transport and metabolism	Serine aminopeptidase, S33	Caffeoylshikimate esterase OS=Arabidopsis thaliana OX=3702 GN=CSE PE=1 SV=1	I	Lipid transport and metabolism	hypothetical protein HYC85_018528 [Camellia sinensis]
Iba01G003630	Iba01G003630	--	7.07381	372	6.43278	336	7.05402	366	20.3803	978	20.7796	1070	18.0844	925	15.662	818	13.9952	800	16.3966	873	2.23034e-48	1.52686	up	1.98655e-08	-0.574467	normal	4.69351e-14	-0.93255	normal	[E]	Amino acid transport and metabolism	Molecular Function: serine-type carboxypeptidase activity (GO:0004185);;	K16297|1.4e-220|ccav:112520293|K16297 serine carboxypeptidase-like clade II [EC:3.4.16.-] | (RefSeq) serine carboxypeptidase-like 31	--	[OE]	Posttranslational modification, protein turnover, chaperones;; Amino acid transport and metabolism	Serine carboxypeptidase	Serine carboxypeptidase-like 31 OS=Arabidopsis thaliana OX=3702 GN=SCPL31 PE=2 SV=2	O	Posttranslational modification, protein turnover, chaperones	Serine carboxypeptidase-like [Actinidia chinensis var. chinensis]
Iba01G003640	Iba01G003640	--	4.19774	149	3.74373	132	4.58171	160	5.64334	183	5.47437	190	5.99847	207	7.45138	262	8.94289	344	10.1408	364	0.0215155	0.452175	normal	0.0217215	0.418865	normal	1.60444e-05	-0.850439	normal	[J]	Translation, ribosomal structure and biogenesis	Cellular Component: exosome (RNase complex) (GO:0000178);; Molecular Function: RNA binding (GO:0003723);;	K03679|6.3e-137|cmo:103486036|K03679 exosome complex component RRP4 | (RefSeq) exosome complex component RRP4 homolog	RNA degradation (ko03018)	[A]	RNA processing and modification	KH domain	Exosome complex component RRP4 homolog OS=Arabidopsis thaliana OX=3702 GN=RRP4 PE=1 SV=1	A	RNA processing and modification	hypothetical protein C3L33_07526, partial [Rhododendron williamsianum]
Iba01G003650	Iba01G003650	--	0	0	0	0	0	0	0	0	0	0	0	0	0	0	0	0	0	0	--	--	--	--	--	--	--	--	--	--	--	Biological Process: signal transduction (GO:0007165);;	K13459|4.0e-09|fve:101303600|K13459 disease resistance protein RPS2 | (RefSeq) probable disease resistance protein At4g27220	Plant-pathogen interaction (ko04626)	--	--	TIR domain	TIR-only protein OS=Brachypodium distachyon OX=15368 GN=BRADI_1g24377v3 PE=1 SV=1	S	Function unknown	phloem protein 2-like [Pyrus ussuriensis x Pyrus communis]
Iba01G003660	Iba01G003660	--	0.571	70	0.705837	85	0.591006	71	61.2603	6779	63.0634	7487	64.0907	7557	48.7369	5867	46.4184	6117	48.6482	5969	0	6.65014	up	2.5742e-35	-0.601378	normal	0	-6.02882	down	--	--	Cellular Component: cellular_component (GO:0005575);; Cellular Component: intracellular (GO:0005622);; Cellular Component: obsolete cell (GO:0005623);; Cellular Component: cytoplasm (GO:0005737);; Biological Process: organelle organization (GO:0006996);; Biological Process: biological_process (GO:0008150);; Cellular Component: chloroplast (GO:0009507);; Cellular Component: plastid envelope (GO:00…	--	--	--	--	--	Uncharacterized protein At4g04980 OS=Arabidopsis thaliana OX=3702 GN=At4g04980 PE=2 SV=1	S	Function unknown	Uncharacterized protein CEY00_Acc09577 [Actinidia chinensis var. chinensis]
Iba01G003670	Iba01G003670	LOC100263943	16.7118	1311	18.8751	1468	18.5939	1438	18.2864	1310	18.7583	1442	20.2903	1548	12.4669	972	13.8682	1183	14.3809	1142	0.284203	0.0844355	normal	3.1637e-16	-0.70517	normal	9.92849e-13	0.641177	normal	--	--	Molecular Function: RNA binding (GO:0003723);;	K11094|5.2e-06|lsv:111876502|K11094 U2 small nuclear ribonucleoprotein B'' | (RefSeq) U2 small nuclear ribonucleoprotein B''	Spliceosome (ko03040)	[R]	General function prediction only	RNA recognition motif. (a.k.a. RRM, RBD, or RNP domain)	--	A	RNA processing and modification	PREDICTED: cell wall integrity protein scw1 [Vitis vinifera]
Iba01G003680	Iba01G003680	--	9.82513	2503	10.0762	2546	10.4507	2626	8.93848	2080	8.07658	2016	8.27262	2051	7.95476	2013	8.06325	2234	8.3279	2148	9.15066e-06	-0.261508	normal	0.000132672	-0.266129	normal	1.27787e-17	0.547755	normal	--	--	Biological Process: microtubule cytoskeleton organization (GO:0000226);; Biological Process: mitotic cell cycle (GO:0000278);; Biological Process: nuclear division (GO:0000280);; Biological Process: mitotic cytokinesis (GO:0000281);; Cellular Component: chromosome, centromeric region (GO:0000775);; Cellular Component: kinetochore (GO:0000776);; Biological Process: cytokinesis (GO:0000910);; Biolo…	K16803|0.0e+00|vvi:100258505|K16803 cytoskeleton-associated protein 5 | (RefSeq) protein MOR1	--	[Z]	Cytoskeleton	CLASP N terminal	Protein MOR1 OS=Arabidopsis thaliana OX=3702 GN=MOR1 PE=1 SV=1	Z	Cytoskeleton	hypothetical protein F0562_018477 [Nyssa sinensis]
Iba01G003690	Iba01G003690	--	3.32997	114	1.88496	64	2.70709	92	4.01365	126	3.54766	119	3.1093	104	3.99257	136	3.278	122	3.4811	121	0.128286	0.430581	normal	0.438844	-0.202106	normal	0.495187	-0.2091	normal	--	--	Biological Process: microtubule cytoskeleton organization (GO:0000226);; Cellular Component: chromosome, centromeric region (GO:0000775);; Cellular Component: kinetochore (GO:0000776);; Cellular Component: spindle pole (GO:0000922);; Molecular Function: molecular_function (GO:0003674);; Molecular Function: binding (GO:0005488);; Molecular Function: protein binding (GO:0005515);; Cellular Componen…	K16803|1.0e-86|pda:103705896|K16803 cytoskeleton-associated protein 5 | (RefSeq) protein MOR1-like isoform X1	--	[Z]	Cytoskeleton	--	Protein MOR1 OS=Oryza sativa subsp. japonica OX=39947 GN=MOR1 PE=2 SV=1	Z	Cytoskeleton	hypothetical protein CEY00_Acc20628 [Actinidia chinensis var. chinensis]
Iba01G003700	Iba01G003700	--	4.88032	322	5.54291	363	5.23442	340	12.0473	725	10.0864	651	10.9798	704	18.4674	1209	19.0009	1361	16.7246	1116	4.13288e-20	1.08084	up	6.25702e-07	0.499869	normal	2.45609e-45	-1.5605	down	--	--	Molecular Function: DNA binding (GO:0003677);; Cellular Component: nucleus (GO:0005634);; Biological Process: regulation of transcription, DNA-templated (GO:0006355);;	K20043|3.1e-19|aip:107640400|K20043 clathrin coat assembly protein AP180 | (RefSeq) putative clathrin assembly protein At5g35200	--	--	--	Dof domain, zinc finger	Dof zinc finger protein DOF1.4 OS=Arabidopsis thaliana OX=3702 GN=DOF1.4 PE=2 SV=1	K	Transcription	hypothetical protein F0562_018479 [Nyssa sinensis]
Iba01G003710	Iba01G003710	--	7.76055	176	4.52932	102	5.87211	132	19.9441	412	24.2001	537	18.1352	400	9.25333	208	8.79875	217	9.36099	215	9.67924e-21	1.77404	up	4.54392e-19	-1.39504	down	0.137783	-0.359813	normal	--	--	--	--	--	--	--	--	--	--	--	--
Iba01G003720	Iba01G003720	LOC114322532	16.7523	1413	15.7043	1314	15.3587	1278	16.5852	1278	17.3342	1432	17.7765	1459	23.0244	1929	20.6013	1890	21.6925	1852	0.125851	0.114533	normal	0.124009	0.125397	normal	0.00779369	-0.220128	normal	--	--	Molecular Function: DNA binding (GO:0003677);;	K15178|7.0e-212|vvi:100854406|K15178 RNA polymerase-associated protein RTF1 | (RefSeq) protein RTF1 homolog	--	[K]	Transcription	Plus-3 domain	Protein RTF1 homolog OS=Arabidopsis thaliana OX=3702 GN=VIP5 PE=1 SV=1	K	Transcription	protein RTF1 homolog [Camellia sinensis]
Iba01G003730	Iba01G003730	--	2.00596	223	2.40326	265	2.43124	267	2.95782	300	2.73029	297	2.80977	304	4.33056	478	4.6848	566	4.79306	539	0.0473627	0.313335	normal	0.000251932	0.48933	normal	1.18091e-07	-0.78217	normal	--	--	--	--	--	[D]	Cell cycle control, cell division, chromosome partitioning	Wings apart-like protein regulation of heterochromatin	Wings apart-like protein 1 OS=Arabidopsis thaliana OX=3702 GN=WAPL1 PE=2 SV=1	D	Cell cycle control, cell division, chromosome partitioning	hypothetical protein F0562_014087 [Nyssa sinensis]
Iba01G003740	Iba01G003740	LOC114274475	8.40399	1094	8.78634	1134	8.42051	1081	4.44032	528	3.62366	462	4.25678	539	6.44834	834	7.55266	1069	6.729	887	2.09099e-27	-1.05435	down	3.06005e-06	0.540133	normal	1.31474e-08	0.534112	normal	--	--	Molecular Function: RNA binding (GO:0003723);; Molecular Function: RNA polymerase II CTD heptapeptide repeat phosphatase activity (GO:0008420);; Biological Process: dephosphorylation of RNA polymerase II C-terminal domain (GO:0070940);;	K18998|3.2e-303|qsu:112027476|K18998 RNA polymerase II C-terminal domain phosphatase-like 1/2 [EC:3.1.3.16] | (RefSeq) RNA polymerase II C-terminal domain phosphatase-like 1	--	[K]	Transcription	NLI interacting factor-like phosphatase	RNA polymerase II C-terminal domain phosphatase-like 1 OS=Arabidopsis thaliana OX=3702 GN=CPL1 PE=1 SV=1	K	Transcription	RNA polymerase II C-terminal domain phosphatase-like 1 isoform X1 [Camellia sinensis]
Iba01G003750	Iba01G003750	--	174.31	9196	174.978	9156	169.656	8828	87.5424	4218	96.2623	4976	94.5219	4853	124.045	6502	116.814	6702	122.974	6570	1.13941e-113	-0.896249	normal	0.00242571	0.174762	normal	3.6728e-56	0.741619	normal	--	--	Molecular Function: structural molecule activity (GO:0005198);; Biological Process: intracellular protein transport (GO:0006886);; Biological Process: vesicle-mediated transport (GO:0016192);; Cellular Component: clathrin coat of trans-Golgi network vesicle (GO:0030130);; Cellular Component: clathrin coat of coated pit (GO:0030132);;	K04645|5.4e-42|bna:106370661|K04645 clathrin light chain B | (RefSeq) clathrin light chain 2	Endocytosis (ko04144)	--	--	Clathrin light chain	Clathrin light chain 1 OS=Arabidopsis thaliana OX=3702 GN=At2g20760 PE=2 SV=1	U	Intracellular trafficking, secretion, and vesicular transport	hypothetical protein F0562_018488 [Nyssa sinensis]
Iba01G003760	Iba01G003760	LOC114287002	6.81227	514	6.55155	491	7.58211	565	9.90306	683	9.39552	695	9.22257	678	8.60784	646	8.92045	732	7.77991	595	2.82279e-05	0.447149	normal	0.00037951	-0.383873	normal	0.745019	-0.0432276	normal	--	--	Cellular Component: integral component of membrane (GO:0016021);;	--	--	--	--	--	--	--	--	uncharacterized protein LOC114287002 [Camellia sinensis]
Iba01G003770	Iba01G003770	--	8.08096	1784	7.71151	1689	8.6565	1885	3.90176	787	4.12993	894	3.95311	850	8.63714	1895	8.80896	2115	8.27557	1850	3.13596e-42	-1.02543	down	2.2529e-30	0.889125	normal	0.0421351	0.156268	normal	--	--	Cellular Component: 1,3-beta-D-glucan synthase complex (GO:0000148);; Molecular Function: 1,3-beta-D-glucan synthase activity (GO:0003843);; Biological Process: (1->3)-beta-D-glucan biosynthetic process (GO:0006075);; Cellular Component: integral component of membrane (GO:0016021);;	K11000|0.0e+00|sind:105175539|K11000 callose synthase [EC:2.4.1.-] | (RefSeq) callose synthase 11	--	[M]	Cell wall/membrane/envelope biogenesis	1,3-beta-glucan synthase component	Callose synthase 11 OS=Arabidopsis thaliana OX=3702 GN=CALS11 PE=2 SV=1	M	Cell wall/membrane/envelope biogenesis	hypothetical protein F0562_018514 [Nyssa sinensis]
Iba01G003780	Iba01G003780	--	31.7456	869	32.2769	876	35.5679	960	43.5873	1090	46.2217	1240	48.5298	1293	39.0588	1062	35.9901	1071	35.1768	975	1.31863e-08	0.477356	normal	9.56854e-10	-0.540459	normal	0.42647	0.0829943	normal	--	--	Molecular Function: molecular_function (GO:0003674);; Molecular Function: catalytic activity (GO:0003824);; Molecular Function: ubiquitin-protein transferase activity (GO:0004842);; Biological Process: cellular protein modification process (GO:0006464);; Biological Process: nitrogen compound metabolic process (GO:0006807);; Biological Process: biological_process (GO:0008150);; Biological Process:…	--	--	[O]	Posttranslational modification, protein turnover, chaperones	Zinc finger, C3HC4 type (RING finger)	E3 ubiquitin-protein ligase AIRP2 OS=Arabidopsis thaliana OX=3702 GN=AIRP2 PE=1 SV=1	O	Posttranslational modification, protein turnover, chaperones	hypothetical protein F0562_018495 [Nyssa sinensis]
Iba01G003790	Iba01G003790	--	10.7696	388	11.219	401	11.326	403	25.0268	824	22.517	795	25.9302	909	29.4639	1055	30.6985	1203	25.4259	928	1.2885e-27	1.14269	up	0.941355	0.00895586	normal	6.74112e-23	-1.13166	down	[I]	Lipid transport and metabolism	Cellular Component: endoplasmic reticulum membrane (GO:0005789);; Cellular Component: integral component of membrane (GO:0016021);; Biological Process: sphingolipid biosynthetic process (GO:0030148);; Molecular Function: sphingolipid delta-4 desaturase activity (GO:0042284);;	K04712|2.9e-169|nau:109212085|K04712 sphingolipid 4-desaturase/C4-monooxygenase [EC:1.14.19.17 1.14.18.5] | (RefSeq) sphingolipid delta(4)-desaturase DES1-like	Sphingolipid metabolism (ko00600)	[I]	Lipid transport and metabolism	Fatty acid desaturase	Sphingolipid delta(4)-desaturase DES1-like OS=Oryza sativa subsp. japonica OX=39947 GN=Os02g0639600 PE=2 SV=1	I	Lipid transport and metabolism	Sphingolipid delta(4)-desaturase DES1-like [Actinidia chinensis var. chinensis]
Iba01G003800	Iba01G003800	--	3.58881	376	4.05821	422	4.01947	415	3.03382	290	3.25984	335	2.78405	284	4.75032	494	4.75013	541	4.67979	496	0.0102699	-0.359085	normal	0.00162462	0.430339	normal	0.71691	-0.0512101	normal	[L]	Replication, recombination and repair	Molecular Function: endonuclease activity (GO:0004519);; Molecular Function: ATP binding (GO:0005524);; Biological Process: mismatch repair (GO:0006298);; Molecular Function: ATPase activity (GO:0016887);; Molecular Function: mismatched DNA binding (GO:0030983);; Biological Process: negative regulation of DNA recombination (GO:0045910);;	K07456|8.1e-291|nnu:104586426|K07456 DNA mismatch repair protein MutS2 | (RefSeq) endonuclease MutS2	Mismatch repair (ko03430)	--	--	MutS domain V	DNA mismatch repair protein MSH3 OS=Arabidopsis thaliana OX=3702 GN=MSH3 PE=1 SV=2	L	Replication, recombination and repair	hypothetical protein HYC85_008294 [Camellia sinensis]
Iba01G003810	Iba01G003810	--	0	0	0	0	0	0	0	0	0	0	0	0	0	0	0	0	0	0	--	--	--	--	--	--	--	--	--	--	--	--	--	--	--	--	PPR repeat	--	S	Function unknown	hypothetical protein F0562_018507 [Nyssa sinensis]
Iba01G003820	Iba01G003820	--	5.64183	377	6.87172	455	5.95581	392	11.9666	729	12.9686	847	12.8899	837	7.89659	523	10.5159	763	11.4624	774	2.47957e-21	1.03546	up	1.98361e-05	-0.552079	normal	0.00250327	-0.462478	normal	--	--	--	--	--	[R]	General function prediction only	PPR repeat	Pentatricopeptide repeat-containing protein At1g02150 OS=Arabidopsis thaliana OX=3702 GN=At1g02150 PE=2 SV=2	S	Function unknown	Pentatricopeptide repeat-containing protein [Actinidia chinensis var. chinensis]
Iba01G003830	Iba01G003830	--	0	0	0	0	0	0	0	0	0	0	0	0	0	0	0	0	0	0	--	--	--	--	--	--	--	--	--	--	--	--	--	--	--	--	--	--	--	--	--
Iba01G003840	Iba01G003840	--	5.57225	526	5.86581	549	5.50746	513	4.26203	368	4.27422	396	4.93992	454	6.10933	573	6.21496	638	6.14373	587	0.00735092	-0.326209	normal	0.0587503	0.240819	normal	0.386167	0.105477	normal	[L]	Replication, recombination and repair	Molecular Function: endonuclease activity (GO:0004519);; Molecular Function: ATP binding (GO:0005524);; Biological Process: mismatch repair (GO:0006298);; Molecular Function: ATPase activity (GO:0016887);; Molecular Function: mismatched DNA binding (GO:0030983);; Biological Process: negative regulation of DNA recombination (GO:0045910);;	K07456|2.8e-280|zju:107424019|K07456 DNA mismatch repair protein MutS2 | (RefSeq) uncharacterized protein LOC107424019	Mismatch repair (ko03430)	--	--	MutS domain V	DNA mismatch repair protein MSH3 OS=Arabidopsis thaliana OX=3702 GN=MSH3 PE=1 SV=2	L	Replication, recombination and repair	hypothetical protein HYC85_008294 [Camellia sinensis]
Iba01G003850	Iba01G003850	--	6.9224	365	6.78341	355	5.98649	311	8.21227	395	7.14696	369	8.0039	411	4.2597	223	7.187	412	6.78499	362	0.0755765	0.24778	normal	0.00195492	-0.568813	normal	0.0812993	0.341738	normal	--	--	Molecular Function: molecular_function (GO:0003674);; Molecular Function: nucleic acid binding (GO:0003676);; Molecular Function: RNA binding (GO:0003723);; Molecular Function: catalytic activity (GO:0003824);; Molecular Function: nuclease activity (GO:0004518);; Molecular Function: endonuclease activity (GO:0004519);; Molecular Function: binding (GO:0005488);; Cellular Component: cellular_compon…	--	--	[R]	General function prediction only	PPR repeat	Pentatricopeptide repeat-containing protein At1g02150 OS=Arabidopsis thaliana OX=3702 GN=At1g02150 PE=2 SV=2	S	Function unknown	hypothetical protein F0562_018507 [Nyssa sinensis]
Iba01G003860	Iba01G003860	--	26.7673	352	21.9547	286	24.4652	317	4.59487	56	4.74327	62	4.90292	63	3.32898	44	3.88041	56	4.28144	57	3.99869e-31	-2.34261	down	0.134651	-0.527632	normal	4.50301e-40	2.89029	up	--	--	Biological Process: cell morphogenesis (GO:0000902);; Molecular Function: molecular_function (GO:0003674);; Molecular Function: catalytic activity (GO:0003824);; Molecular Function: binding (GO:0005488);; Cellular Component: plasma membrane (GO:0005886);; Biological Process: biological_process (GO:0008150);; Biological Process: anatomical structure morphogenesis (GO:0009653);; Biological Process:…	--	--	--	--	Domain of unknown function (DUF588)	CASP-like protein 1C1 OS=Vitis vinifera OX=29760 GN=GSVIVT00013434001 PE=3 SV=1	S	Function unknown	CASP-like protein [Actinidia chinensis var. chinensis]
Iba01G003870	Iba01G003870	LOC117923427	1.7624	113	2.38993	151	1.79922	113	1.32476	77	1.39162	87	1.12589	70	2.96575	188	3.77499	262	3.84332	248	0.0168346	-0.629719	normal	4.20857e-08	1.25085	up	0.00805627	-0.600529	normal	--	--	Molecular Function: zinc ion binding (GO:0008270);;	K23541|2.1e-114|pda:103710599|K23541 Ca2+/H+ antiporter, TMEM165/GDT1 family | (RefSeq) pentatricopeptide repeat-containing protein At5g04780, mitochondrial-like	--	[R]	General function prediction only	PPR repeat	Pentatricopeptide repeat-containing protein At2g33760 OS=Arabidopsis thaliana OX=3702 GN=PCMP-H6 PE=3 SV=1	G	Carbohydrate transport and metabolism	pentatricopeptide repeat-containing protein At2g33760-like [Vitis riparia]
Iba01G003880	Iba01G003880	LOC114284071	12.4347	1152	10.7695	990	11.5768	1058	9.63446	815	10.2548	931	10.3713	935	14.563	1340	14.8133	1492	13.7636	1291	0.026307	-0.19902	normal	0.000542145	0.299302	normal	0.398088	-0.0804679	normal	--	--	Molecular Function: molecular_function (GO:0003674);; Molecular Function: catalytic activity (GO:0003824);; Molecular Function: ubiquitin-protein transferase activity (GO:0004842);; Molecular Function: binding (GO:0005488);; Molecular Function: protein binding (GO:0005515);; Cellular Component: cellular_component (GO:0005575);; Cellular Component: intracellular (GO:0005622);; Cellular Component: …	K10581|9.4e-249|vvi:100266813|K10581 ubiquitin-conjugating enzyme E2 O [EC:2.3.2.24] | (RefSeq) probable ubiquitin-conjugating enzyme E2 24	Ubiquitin mediated proteolysis (ko04120)	[O]	Posttranslational modification, protein turnover, chaperones	Ubiquitin-conjugating enzyme	Probable ubiquitin-conjugating enzyme E2 24 OS=Arabidopsis thaliana OX=3702 GN=UBC24 PE=1 SV=1	O	Posttranslational modification, protein turnover, chaperones	probable ubiquitin-conjugating enzyme E2 24 [Camellia sinensis]
Iba01G003890	Iba01G003890	--	4.31646	52	5.43366	65	5.11499	61	4.40017	48	3.23321	38	3.85173	45	3.49844	42	6.99945	91	4.74608	58	0.297151	-0.381511	normal	0.632951	0.204141	normal	0.620534	0.19798	normal	--	--	--	--	--	--	--	--	--	--	--	--
Iba01G003900	Iba01G003900	LOC103484518	1.65815	62	2.11441	78	0.976305	36	1.56607	54	2.39492	87	2.13557	78	2.43425	90	3.14234	127	1.85967	70	0.317575	0.36847	normal	0.857901	0.0645925	normal	0.276717	-0.413513	normal	--	--	Cellular Component: integral component of membrane (GO:0016021);;	--	--	--	--	--	--	--	--	PREDICTED: uncharacterized protein LOC103484518 [Cucumis melo]
Iba01G003910	Iba01G003910	--	1.47281	123	1.45455	121	1.68519	139	3.51645	268	4.05313	331	3.18916	259	5.31842	441	4.67677	424	3.60401	304	3.09124e-11	1.21991	up	0.511421	0.125391	normal	3.29448e-11	-1.32596	down	[T]	Signal transduction mechanisms	Molecular Function: protein kinase activity (GO:0004672);; Molecular Function: ATP binding (GO:0005524);; Cellular Component: integral component of membrane (GO:0016021);; Molecular Function: carbohydrate binding (GO:0030246);;	K01176|8.5e-62|sbi:8065370|K01176 alpha-amylase [EC:3.2.1.1] | (RefSeq) alpha-amylase isozyme 2A	Starch and sucrose metabolism (ko00500)	--	--	Legume lectin domain	L-type lectin-domain containing receptor kinase VII.1 OS=Arabidopsis thaliana OX=3702 GN=LECRK71 PE=2 SV=1	T	Signal transduction mechanisms	Legume lectin domain protein [Actinidia chinensis var. chinensis]
Iba01G003920	Iba01G003920	--	0.815616	31	1.10205	42	0.941034	36	3.47145	120	3.05972	114	3.36008	124	11.6689	438	10.917	448	16.9536	648	1.65307e-09	1.7745	up	3.94787e-20	1.7819	up	2.29403e-48	-3.53543	down	--	--	--	--	--	--	--	PDDEXK-like family of unknown function	--	S	Function unknown	DNA mismatch repair protein like [Actinidia chinensis var. chinensis]
Iba01G003930	Iba01G003930	--	2.1741	204	2.7605	256	2.52095	233	6.16961	527	5.79092	530	5.51769	502	5.63662	524	5.74543	584	5.61615	532	3.16028e-19	1.22856	up	0.0356027	-0.250481	normal	8.60814e-11	-0.957767	normal	--		Molecular Function: protein kinase activity (GO:0004672);; Molecular Function: ATP binding (GO:0005524);;	K01968|1.4e-48|psom:113350054|K01968 3-methylcrotonyl-CoA carboxylase alpha subunit [EC:6.4.1.4] | (RefSeq) LOW QUALITY PROTEIN: methylcrotonoyl-CoA carboxylase subunit alpha, mitochondrial-like	Valine, leucine and isoleucine degradation (ko00280)	[T]	Signal transduction mechanisms	Protein tyrosine and serine/threonine kinase	Serine/threonine/tyrosine-protein kinase HT1 OS=Arabidopsis thaliana OX=3702 GN=HT1 PE=1 SV=1	T	Signal transduction mechanisms	Serine/threonine-protein kinase [Actinidia chinensis var. chinensis]
Iba01G003940	Iba01G003940	LOC116209393	39.0501	1283	38.1925	1244	39.4051	1277	486.892	14601	482.135	15512	477.44	15255	184.974	6035	166.586	5949	166.013	5520	0	3.6337	up	1.00154e-249	-1.69412	down	1.25078e-185	-1.91983	down	--	--	Biological Process: response to acid chemical (GO:0001101);; Cellular Component: cellular_component (GO:0005575);; Cellular Component: cell wall (GO:0005618);; Cellular Component: obsolete cell (GO:0005623);; Cellular Component: plasma membrane (GO:0005886);; Cellular Component: cell-cell junction (GO:0005911);; Biological Process: biological_process (GO:0008150);; Cellular Component: plant-type …	--	--	--	--	Pollen protein Ole e 1 like	Non-classical arabinogalactan protein 30 OS=Arabidopsis thaliana OX=3702 GN=AGP30 PE=2 SV=1	S	Function unknown	non-classical arabinogalactan protein 31-like [Punica granatum]
Iba01G003950	Iba01G003950	--	7.84563	198	7.07026	177	8.89019	221	26.6281	613	26.923	665	24.0389	589	19.3973	486	18.9704	520	19.5285	498	6.15508e-37	1.70497	up	2.30634e-08	-0.633714	normal	1.24763e-11	-1.05125	down	--	--	Biological Process: regulation of transcription, DNA-templated (GO:0006355);; Biological Process: biological_process (GO:0008150);; Biological Process: regulation of biosynthetic process (GO:0009889);; Biological Process: regulation of cellular defense response (GO:0010185);; Biological Process: regulation of gene expression (GO:0010468);; Biological Process: regulation of macromolecule biosynthe…	--	--	--	--	VQ motif	VQ motif-containing protein 4 OS=Arabidopsis thaliana OX=3702 GN=VQ4 PE=1 SV=1	S	Function unknown	hypothetical protein HYC85_018472 [Camellia sinensis]
Iba01G003960	Iba01G003960	LOC113693463	0	0	0	0	0	0	0.089133	4	0.068115	4	0.000749	1	0	0	0	0	0	0	--	--	--	--	--	--	--	--	--	--	--	Cellular Component: nucleus (GO:0005634);; Biological Process: regulation of transcription, DNA-templated (GO:0006355);; Molecular Function: zinc ion binding (GO:0008270);;	K17604|3.7e-105|pavi:110772007|K17604 zinc finger SWIM domain-containing protein 3 | (RefSeq) protein FAR1-RELATED SEQUENCE 5-like	--	--	--	SWIM zinc finger	Protein FAR-RED ELONGATED HYPOCOTYL 3 OS=Arabidopsis thaliana OX=3702 GN=FHY3 PE=1 SV=1	S	Function unknown	protein FAR1-RELATED SEQUENCE 5-like [Coffea arabica]
Iba01G003970	Iba01G003970	LOC113740798	0	0	0	0	0	0	0.0173	1	0	0	0	0	0	0	0	0	0	0	--	--	--	--	--	--	--	--	--	--	--	Cellular Component: nucleus (GO:0005634);; Biological Process: regulation of transcription, DNA-templated (GO:0006355);; Molecular Function: zinc ion binding (GO:0008270);;	K17604|3.5e-54|ccaj:109796296|K17604 zinc finger SWIM domain-containing protein 3 | (RefSeq) protein FAR1-RELATED SEQUENCE 5-like	--	--	--	FAR1 DNA-binding domain	Protein FAR-RED IMPAIRED RESPONSE 1 OS=Arabidopsis thaliana OX=3702 GN=FAR1 PE=1 SV=1	S	Function unknown	protein FAR1-RELATED SEQUENCE 5-like [Coffea arabica]
Iba01G003980	Iba01G003980	LOC114271106	1.43879	30	1.47458	30	0.699865	14	3.28798	61	3.64464	73	2.04159	41	2.9617	60	3.39512	75	3.94114	81	0.00315963	1.30237	up	0.960312	-0.0203488	normal	0.00382884	-1.26178	down	--	--	Cellular Component: integral component of membrane (GO:0016021);;	--	--	--	--	--	--	--	--	uncharacterized protein LOC114271106 [Camellia sinensis]
Iba01G003990	Iba01G003990	LOC114271107	0	0	0	0	0.068196	6	0.813066	66	1.13152	99	1.15748	100	0.311287	28	0.699134	68	0.45674	41	5.39383e-05	5.50924	up	0.00037447	-1.28353	down	--	--	--	--	--	Molecular Function: protein binding (GO:0005515);; Molecular Function: myosin heavy chain kinase activity (GO:0016905);;	K14963|1.5e-71|pxb:108868606|K14963 COMPASS component SWD3 | (RefSeq) transcriptional corepressor LEUNIG-like	--	[R]	General function prediction only	WD domain, G-beta repeat	Transcriptional corepressor LEUNIG_HOMOLOG OS=Arabidopsis thaliana OX=3702 GN=LUH PE=1 SV=1	S	Function unknown	transcriptional corepressor LEUNIG-like [Camellia sinensis]
Iba01G004000	Iba01G004000	--	3.9212	136	3.68576	127	2.65942	91	3.30678	105	1.74104	59	2.40583	81	0.638293	22	0.476422	18	0.532496	19	0.124516	-0.464102	normal	2.70449e-09	-2.38051	down	1.60727e-15	2.86432	up	--	--	--	--	--	--	--	--	--	--	--	--
Iba01G004010	Iba01G004010	LOC18596818	0.61756	42	0.624213	42	1.17892	79	0.987068	62	1.49931	100	1.08581	72	1.37605	93	0.989443	73	0.896923	62	0.114869	0.572547	normal	0.303408	-0.35006	normal	0.621307	-0.203605	normal	--	--	Biological Process: reproduction (GO:0000003);; Molecular Function: regulatory region nucleic acid binding (GO:0001067);; Biological Process: developmental process involved in reproduction (GO:0003006);; Molecular Function: molecular_function (GO:0003674);; Molecular Function: nucleic acid binding (GO:0003676);; Molecular Function: DNA binding (GO:0003677);; Molecular Function: DNA-binding transc…	K20043|5.2e-24|aip:107640400|K20043 clathrin coat assembly protein AP180 | (RefSeq) putative clathrin assembly protein At5g35200	--	--	--	Dof domain, zinc finger	Dof zinc finger protein DOF5.3 OS=Arabidopsis thaliana OX=3702 GN=DOF5.3 PE=2 SV=1	K	Transcription	PREDICTED: dof zinc finger protein DOF5.3 [Theobroma cacao]
Iba01G004020	Iba01G004020	LOC104121528	19.2734	581	18.321	547	19.3182	574	9.12176	251	10.1238	299	6.95829	204	12.0383	360	10.0545	330	10.1594	310	1.07977e-14	-1.1167	down	0.658335	0.0879524	normal	6.01545e-15	1.04863	up	--	--	Molecular Function: DNA binding (GO:0003677);; Cellular Component: nucleus (GO:0005634);; Biological Process: regulation of transcription, DNA-templated (GO:0006355);;	K20043|1.6e-27|aip:107640400|K20043 clathrin coat assembly protein AP180 | (RefSeq) putative clathrin assembly protein At5g35200	--	--	--	Dof domain, zinc finger	Dof zinc finger protein DOF1.4 OS=Arabidopsis thaliana OX=3702 GN=DOF1.4 PE=2 SV=1	K	Transcription	dof zinc finger protein DOF1.4-like isoform X1 [Nicotiana tomentosiformis]
Iba01G004030	Iba01G004030	--	34.4674	1325	30.7971	1174	31.1444	1181	45.8699	1610	39.8302	1500	43.3885	1622	191.104	7295	220.695	9221	216.005	8403	7.53081e-08	0.422056	normal	4.84742e-209	2.07053	up	9.43485e-295	-2.47228	down	--	--	Molecular Function: DNA binding (GO:0003677);; Molecular Function: DNA-binding transcription factor activity (GO:0003700);; Cellular Component: nucleus (GO:0005634);; Biological Process: flower development (GO:0009908);; Cellular Component: host cell nucleus (GO:0042025);; Molecular Function: metal ion binding (GO:0046872);;	K20641|2.6e-15|cvr:CHLNCDRAFT_59250|K20641 Rho GTPase-activating protein 20 | (RefSeq) hypothetical protein	--	--	--	SBP domain	Squamosa promoter-binding protein 1 OS=Antirrhinum majus OX=4151 GN=SBP1 PE=2 SV=1	K	Transcription	hypothetical protein F0562_018537 [Nyssa sinensis]
Iba01G004040	Iba01G004040	LOC114277145	17.0179	565	16.6116	547	14.6936	481	18.9059	573	16.8575	548	16.7891	542	15.9987	528	15.056	544	16.4283	552	0.311064	0.121708	normal	0.00282907	-0.356222	normal	0.0454082	0.254463	normal	--	--	Cellular Component: integral component of membrane (GO:0016021);;	K15109|2.2e-131|jcu:105649566|K15109 solute carrier family 25 (mitochondrial carnitine/acylcarnitine transporter), member 20/29 | (RefSeq) mitochondrial arginine transporter BAC1 isoform X1	--	[C]	Energy production and conversion	Mitochondrial carrier protein	Mitochondrial arginine transporter BAC1 OS=Arabidopsis thaliana OX=3702 GN=BAC1 PE=1 SV=1	C	Energy production and conversion	mitochondrial arginine transporter BAC1 isoform X1 [Camellia sinensis]
Iba01G004050	Iba01G004050	LOC114277143	17.2585	1648	18.0568	1710	20.1682	1900	10.4789	914	12.6841	1187	11.614	1079	14.9882	1422	12.4272	1291	12.4185	1201	2.70573e-15	-0.671002	normal	0.894533	-0.0161975	normal	2.01915e-13	0.707099	normal	--	--	Molecular Function: serine-type endopeptidase activity (GO:0004252);; Cellular Component: peroxisome (GO:0005777);; Biological Process: protein processing (GO:0016485);;	K23012|8.0e-220|vvi:100257181|K23012 peroxisomal leader peptide-processing protease [EC:3.4.21.-] | (RefSeq) glyoxysomal processing protease, glyoxysomal	--	[O]	Posttranslational modification, protein turnover, chaperones	Trypsin-like peptidase domain	Glyoxysomal processing protease, glyoxysomal OS=Arabidopsis thaliana OX=3702 GN=DEG15 PE=1 SV=2	O	Posttranslational modification, protein turnover, chaperones	glyoxysomal processing protease, glyoxysomal isoform X2 [Camellia sinensis]
Iba01G004060	Iba01G004060	--	15.6894	320	18.6775	378	17.1959	346	11.4887	214	14.11	282	10.1035	201	16.0657	325	14.3094	317	14.6724	303	0.00156149	-0.526699	normal	0.530157	0.120655	normal	0.00647437	0.426006	normal	[C]	Energy production and conversion	Biological Process: tricarboxylic acid cycle (GO:0006099);; Molecular Function: transferase activity, transferring acyl groups, acyl groups converted into alkyl on transfer (GO:0046912);;	K01647|1.2e-44|oeu:111380935|K01647 citrate synthase [EC:2.3.3.1] | (RefSeq) citrate synthase, glyoxysomal-like	Citrate cycle (TCA cycle) (ko00020);; Glyoxylate and dicarboxylate metabolism (ko00630);; Carbon metabolism (ko01200);; 2-Oxocarboxylic acid metabolism (ko01210);; Biosynthesis of amino acids (ko01230)	[C]	Energy production and conversion	Citrate synthase, C-terminal domain	Citrate synthase 2, peroxisomal OS=Arabidopsis thaliana OX=3702 GN=CSY2 PE=2 SV=1	C	Energy production and conversion	hypothetical protein F0562_011339 [Nyssa sinensis]
Iba01G004070	Iba01G004070	LOC111012325	18.6185	729	17.9549	698	17.3629	671	1.84869	67	0.951089	37	1.63062	63	18.0435	702	13.9955	596	13.5545	538	1.2466e-90	-3.59003	down	1.92227e-50	3.1371	up	0.000315591	0.47195	normal	--	--	--	--	--	--	--	Dormancy/auxin associated protein	Dormancy-associated protein 1 OS=Arabidopsis thaliana OX=3702 GN=DRM1 PE=1 SV=1	S	Function unknown	dormancy-associated protein 1-like [Momordica charantia]
Iba01G004080	Iba01G004080	--	11.4257	988	11.3587	974	10.6352	907	5.28329	418	5.64887	479	5.92688	499	9.368	805	9.45994	890	8.36312	732	6.83294e-24	-0.982894	normal	2.80694e-05	0.476189	normal	1.13104e-07	0.526585	normal	--	--	Cellular Component: endosome (GO:0005768);; Cellular Component: trans-Golgi network (GO:0005802);; Cellular Component: integral component of membrane (GO:0016021);; Molecular Function: kinase activity (GO:0016301);;	K16224|1.2e-14|eus:EUTSA_v10023115mg|K16224 senescence-induced receptor-like serine/threonine-protein kinase | (RefSeq) hypothetical protein	MAPK signaling pathway - plant (ko04016);; Plant-pathogen interaction (ko04626)	[R]	General function prediction only	Malectin-like domain	Receptor-like protein 4 OS=Arabidopsis thaliana OX=3702 GN=RLP4 PE=2 SV=1	S	Function unknown	Leucine-rich repeat receptor-like serine/threonine-protein kinase [Actinidia chinensis var. chinensis]
Iba01G004090	Iba01G004090	LOC113726049	5.51154	149	5.22286	141	4.83222	129	0.614315	16	0.219217	6	0.146989	4	8.34125	225	9.10571	268	9.58612	263	2.60856e-21	-3.94323	down	1.84671e-33	4.53234	up	0.00454751	-0.566347	normal	--	--	Molecular Function: DNA binding (GO:0003677);; Molecular Function: DNA-binding transcription factor activity (GO:0003700);; Cellular Component: nucleus (GO:0005634);;	K09286|1.6e-27|lang:109329187|K09286 EREBP-like factor | (RefSeq) ethylene-responsive transcription factor 11-like	--	--	--	AP2 domain	Ethylene-responsive transcription factor 12 OS=Arabidopsis thaliana OX=3702 GN=ERF12 PE=1 SV=1	K	Transcription	ethylene-responsive transcription factor 12 [Coffea arabica]
Iba01G004100	Iba01G004100	LOC105772819	3.31763	71	3.34232	71	2.83355	60	0.308919	6	0.32581	7	0.074341	2	0.618875	14	1.63657	38	1.10296	24	1.76961e-11	-3.6914	down	--	--	--	6.6447e-05	1.70997	up	--	--	Molecular Function: DNA binding (GO:0003677);; Molecular Function: DNA-binding transcription factor activity (GO:0003700);; Cellular Component: nucleus (GO:0005634);; Biological Process: regulation of transcription, DNA-templated (GO:0006355);;	K09286|6.5e-28|gra:105772819|K09286 EREBP-like factor | (RefSeq) ethylene-responsive transcription factor 4-like	--	--	--	AP2 domain	Ethylene-responsive transcription factor 11 OS=Arabidopsis thaliana OX=3702 GN=ERF11 PE=1 SV=1	K	Transcription	PREDICTED: ethylene-responsive transcription factor 4-like [Gossypium raimondii]
Iba01G004110	Iba01G004110	--	39.4347	3088	41.5835	3230	42.3734	3273	27.627	1976	26.0566	1999	27.8014	2119	24.9817	1944	21.5096	1832	21.0909	1673	1.46412e-28	-0.59653	normal	1.73172e-09	-0.481183	normal	1.73637e-47	1.09752	up	--	--	Biological Process: immune system process (GO:0002376);; Biological Process: response to stress (GO:0006950);; Biological Process: defense response (GO:0006952);; Biological Process: immune response (GO:0006955);; Biological Process: response to osmotic stress (GO:0006970);; Biological Process: biological_process (GO:0008150);; Biological Process: cell death (GO:0008219);; Biological Process: pla…	--	--	--	--	MAC/Perforin domain	MACPF domain-containing protein NSL1 OS=Arabidopsis thaliana OX=3702 GN=NSL1 PE=2 SV=1	S	Function unknown	MACPF domain-containing protein [Actinidia chinensis var. chinensis]
Iba01G004120	Iba01G004120	LOC114299149	7.61337	128	7.54339	126	7.6525	127	4.92817	76	6.5055	107	3.44529	57	10.0219	167	8.22547	150	9.11546	155	0.0282751	-0.610228	normal	0.0189507	0.658831	normal	0.909656	-0.0287419	normal	--	--	Cellular Component: integral component of membrane (GO:0016021);;	--	--	--	--	--	--	--	--	uncharacterized protein LOC114299149 [Camellia sinensis]
Iba01G004130	Iba01G004130	LOC114299150	41.9099	1390	38.5098	1267	39.1225	1280	36.6014	1109	31.3161	1018	33.8868	1094	29.8459	984	41.313	1491	41.2324	1385	0.005661	-0.230116	normal	0.599637	-0.0681784	normal	0.0052525	0.318617	normal	--	--	Cellular Component: integral component of membrane (GO:0016021);;	--	--	--	--	--	--	S	Function unknown	uncharacterized protein LOC114299150 isoform X5 [Camellia sinensis]
Iba01G004140	Iba01G004140	LOC114269896	0.984145	134	1.18296	160	0.796618	107	1.83891	229	2.04748	273	2.18355	290	3.58331	485	3.28764	487	3.15607	435	1.07548e-07	1.03775	up	0.000513326	0.510366	normal	3.8537e-17	-1.5287	down	[G]	Carbohydrate transport and metabolism	Biological Process: carbohydrate metabolic process (GO:0005975);; Molecular Function: glycogen phosphorylase activity (GO:0008184);; Molecular Function: pyridoxal phosphate binding (GO:0030170);; Molecular Function: linear malto-oligosaccharide phosphorylase activity (GO:0102250);; Molecular Function: SHG alpha-glucan phosphorylase activity (GO:0102499);;	K00688|0.0e+00|ccaj:109811532|K00688 glycogen phosphorylase [EC:2.4.1.1] | (RefSeq) glycogen phosphorylase 1-like	Starch and sucrose metabolism (ko00500)	[G]	Carbohydrate transport and metabolism	Carbohydrate phosphorylase	Alpha-glucan phosphorylase 2, cytosolic OS=Arabidopsis thaliana OX=3702 GN=PHS2 PE=1 SV=1	G	Carbohydrate transport and metabolism	glycogen phosphorylase 1-like [Camellia sinensis]
Iba01G004150	Iba01G004150	LOC120121798	30.9448	2100	30.4107	2047	33.3282	2231	11.1389	691	10.795	718	10.632	703	10.4433	705	11.5472	853	11.7426	807	6.34276e-100	-1.53682	down	0.13167	-0.1605	normal	7.38791e-98	1.71739	up	[O]	Posttranslational modification, protein turnover, chaperones	Biological Process: microtubule cytoskeleton organization (GO:0000226);; Biological Process: microtubule bundle formation (GO:0001578);; Cellular Component: cellular_component (GO:0005575);; Cellular Component: intracellular (GO:0005622);; Cellular Component: obsolete cell (GO:0005623);; Cellular Component: cytoplasm (GO:0005737);; Cellular Component: cytoskeleton (GO:0005856);; Cellular Componen…	K09510|2.7e-162|ghi:107918117|K09510 DnaJ homolog subfamily B member 4 | (RefSeq) dnaJ homolog subfamily B member 13-like	--	[O]	Posttranslational modification, protein turnover, chaperones	DnaJ C terminal domain	DnaJ protein homolog ANJ1 OS=Atriplex nummularia OX=3553 PE=2 SV=1	O	Posttranslational modification, protein turnover, chaperones	putative WRKY transcription factor 28 [Hibiscus syriacus]
Iba01G004160	Iba01G004160	LOC114299152	1.43114	177	1.22375	151	1.21293	148	0.564468	64	0.418328	51	0.505541	61	3.37287	415	3.37471	454	3.82665	480	4.93735e-08	-1.37485	down	6.05325e-41	2.6156	up	3.02705e-13	-1.21983	down	[T]	Signal transduction mechanisms	Molecular Function: protein serine/threonine kinase activity (GO:0004674);; Molecular Function: ATP binding (GO:0005524);; Cellular Component: integral component of membrane (GO:0016021);;	K00924|1.5e-200|ini:109159095|K00924 kinase [EC:2.7.1.-] | (RefSeq) receptor-like protein kinase HSL1	--	--	--	Protein kinase domain	Receptor-like protein kinase HSL1 OS=Arabidopsis thaliana OX=3702 GN=HSL1 PE=2 SV=1	T	Signal transduction mechanisms	receptor-like protein kinase HSL1 isoform X2 [Camellia sinensis]
Iba01G004170	Iba01G004170	LOC114318674	6.42159	147	7.02083	160	8.21365	186	1.51283	32	1.02604	23	0.785663	18	0.261486	6	0.378724	10	0.501602	12	1.91931e-18	-2.69322	down	--	--	--	1.71687e-30	4.42485	up	--	--	Biological Process: response to acid chemical (GO:0001101);; Biological Process: cell communication (GO:0007154);; Biological Process: signal transduction (GO:0007165);; Biological Process: biological_process (GO:0008150);; Molecular Function: electron transfer activity (GO:0009055);; Biological Process: response to endogenous stimulus (GO:0009719);; Biological Process: response to hormone (GO:00…	K03676|3.6e-28|hbr:110652949|K03676 glutaredoxin 3 | (RefSeq) glutaredoxin-C9-like	--	[O]	Posttranslational modification, protein turnover, chaperones	Glutaredoxin	Glutaredoxin-C9 OS=Arabidopsis thaliana OX=3702 GN=GRXC9 PE=1 SV=1	O	Posttranslational modification, protein turnover, chaperones	glutaredoxin-C9-like [Camellia sinensis]
Iba01G004180	Iba01G004180	--	24.0385	2368	25.3981	2482	24.2376	2355	21.2571	1913	19.6203	1894	20.5301	1968	50.1499	4909	50.2144	5380	52.4175	5229	7.14261e-06	-0.260743	normal	3.21336e-81	1.1038	up	2.33838e-49	-0.822903	normal	--	--	Molecular Function: DNA binding (GO:0003677);; Cellular Component: nucleus (GO:0005634);; Biological Process: regulation of transcription, DNA-templated (GO:0006355);; Biological Process: auxin-activated signaling pathway (GO:0009734);;	K14486|6.8e-178|vvi:100245251|K14486 auxin response factor | (RefSeq) auxin response factor 3	Plant hormone signal transduction (ko04075)	--	--	Auxin response factor	Auxin response factor 3 OS=Arabidopsis thaliana OX=3702 GN=ARF3 PE=1 SV=2	K	Transcription	auxin response factor [Camellia fraterna]
Iba01G004190	Iba01G004190	LOC109207577	0	0	0	0	0.037432	2	98.2152	4811	91.2571	4796	96.074	5014	84.335	4494	81.0397	4727	80.258	4359	6.87974e-36	12.8941	up	7.23535e-16	-0.428554	normal	2.22611e-33	-12.4456	down	--	--	Molecular Function: nucleic acid binding (GO:0003676);; Cellular Component: integral component of membrane (GO:0016021);;	--	--	--	--	--	--	--	--	PREDICTED: uncharacterized protein LOC109207577 [Nicotiana attenuata]
Iba01G004200	Iba01G004200	LOC114306514	0	0	0	0	0	0	0	0	0	0	0	0	0	0	0	0	0	0	--	--	--	--	--	--	--	--	--	--	--	Cellular Component: nucleus (GO:0005634);; Biological Process: regulation of transcription, DNA-templated (GO:0006355);; Molecular Function: zinc ion binding (GO:0008270);;	K17604|1.5e-65|lang:109334042|K17604 zinc finger SWIM domain-containing protein 3 | (RefSeq) protein FAR1-RELATED SEQUENCE 4-like	--	--	--	SWIM zinc finger	Protein FAR-RED IMPAIRED RESPONSE 1 OS=Arabidopsis thaliana OX=3702 GN=FAR1 PE=1 SV=1	S	Function unknown	protein FAR-RED IMPAIRED RESPONSE 1-like isoform X1 [Camellia sinensis]
Iba01G004210	Iba01G004210	LOC114286725	8.77082	718	8.23739	669	8.90097	719	12.5595	939	11.6889	938	10.6313	847	12.4344	1011	12.1161	1079	12.1046	1004	8.03808e-06	0.430388	normal	0.162363	-0.139447	normal	0.00606121	-0.27095	normal	--	--	Biological Process: regulation of transcription, DNA-templated (GO:0006355);; Biological Process: positive regulation of long-day photoperiodism, flowering (GO:0048578);;	--	--	--	--	--	Transcription factor VOZ1 OS=Arabidopsis thaliana OX=3702 GN=VOZ1 PE=1 SV=1	S	Function unknown	transcription factor VOZ1-like [Camellia sinensis]
Iba01G004220	Iba01G004220	LOC107799657	1.18739	29	0.734715	18	0.717667	17	11.2386	247	8.02027	189	7.21353	169	16.5566	395	12.2934	321	15.1088	367	8.35272e-27	3.30597	up	0.00982724	0.518518	normal	3.6186e-42	-3.80428	down	[R]	General function prediction only	Molecular Function: GTPase activity (GO:0003924);; Molecular Function: GTP binding (GO:0005525);; Cellular Component: endosome (GO:0005768);; Biological Process: intracellular protein transport (GO:0006886);; Cellular Component: endomembrane system (GO:0012505);; Biological Process: Rab protein signal transduction (GO:0032482);;	K07904|2.6e-94|nau:109219907|K07904 Ras-related protein Rab-11A | (RefSeq) ras-related protein RABA1f-like	Endocytosis (ko04144)	[U]	Intracellular trafficking, secretion, and vesicular transport	Ras family	Ras-related protein RABA1g OS=Arabidopsis thaliana OX=3702 GN=RABA1G PE=2 SV=1	U	Intracellular trafficking, secretion, and vesicular transport	PREDICTED: ras-related protein RABA1f [Nicotiana tabacum]
Iba01G004230	Iba01G004230	LOC108488647	0	0	0	0	0	0	0.077885	3	0.062567	3	0.042441	2	0.10442	4	0.068113	3	0.050258	2	--	--	--	--	--	--	--	--	--	--	--	Biological Process: reproduction (GO:0000003);; Molecular Function: regulatory region nucleic acid binding (GO:0001067);; Biological Process: developmental process involved in reproduction (GO:0003006);; Molecular Function: molecular_function (GO:0003674);; Molecular Function: nucleic acid binding (GO:0003676);; Molecular Function: DNA binding (GO:0003677);; Molecular Function: DNA-binding transc…	K14292|2.7e-12|cann:107850838|K14292 trimethylguanosine synthase [EC:2.1.1.-] | (RefSeq) uncharacterized LOC107850838	RNA transport (ko03013)	--	--	Homeodomain	WUSCHEL-related homeobox 8 OS=Arabidopsis thaliana OX=3702 GN=WOX8 PE=2 SV=1	K	Transcription	PREDICTED: WUSCHEL-related homeobox 9-like isoform X2 [Gossypium arboreum]
Iba01G004240	Iba01G004240	LOC116193879	0	0	0	0	0	0	0	0	0	0	0	0	0	0	0	0	0	0	--	--	--	--	--	--	--	--	--	--	--	Molecular Function: nucleic acid binding (GO:0003676);; Molecular Function: zinc ion binding (GO:0008270);;	--	--	--	--	--	--	--	--	uncharacterized protein LOC116193879 [Punica granatum]
Iba01G004250	Iba01G004250	LOC114316890	0	0	0	0	0	0	0.02844	1	0	0	0	0	0	0	0.18831	6	0.700665	18	--	--	--	--	--	--	--	--	--	--	--	--	K10691|5.7e-31|ats:109762802|K10691 E3 ubiquitin-protein ligase UBR4 [EC:2.3.2.27] | (RefSeq) LOC109762802; auxin transport protein BIG	--	--	--	GDSL-like Lipase/Acylhydrolase	GDSL esterase/lipase At5g45960 OS=Arabidopsis thaliana OX=3702 GN=At5g45960 PE=2 SV=1	I	Lipid transport and metabolism	GDSL esterase/lipase At5g45960-like [Camellia sinensis]
Iba01G004260	Iba01G004260	LOC114316890	0	0	0	0	0	0	0.427121	16	0.084504	4	0.029862	2	1.99393	78	1.04553	45	1.25505	50	--	--	--	3.50897e-05	2.64481	up	1.11094e-09	-8.02202	down	[IR]	Lipid transport and metabolism;; General function prediction only	Molecular Function: hydrolase activity, acting on ester bonds (GO:0016788);;	K00679|2.0e-67|cic:CICLE_v10027727mg|K00679 phospholipid:diacylglycerol acyltransferase [EC:2.3.1.158] | (RefSeq) hypothetical protein	Glycerolipid metabolism (ko00561)	--	--	GDSL-like Lipase/Acylhydrolase	GDSL esterase/lipase At5g45960 OS=Arabidopsis thaliana OX=3702 GN=At5g45960 PE=2 SV=1	I	Lipid transport and metabolism	GDSL esterase/lipase At5g45960-like [Camellia sinensis]
Iba01G004270	Iba01G004270	LOC110693712	0	0	0.18052	8	0	0	4.81996	191	5.94479	253	4.34181	184	1.8211	79	1.46314	69	1.5166	67	7.05366e-05	6.35477	up	1.07262e-15	-1.86355	down	0.00585885	-4.47242	down	[IR]	Lipid transport and metabolism;; General function prediction only	Molecular Function: hydrolase activity, acting on ester bonds (GO:0016788);;	K00679|9.4e-58|cic:CICLE_v10027727mg|K00679 phospholipid:diacylglycerol acyltransferase [EC:2.3.1.158] | (RefSeq) hypothetical protein	Glycerolipid metabolism (ko00561)	--	--	GDSL-like Lipase/Acylhydrolase	GDSL esterase/lipase At5g45960 OS=Arabidopsis thaliana OX=3702 GN=At5g45960 PE=2 SV=1	I	Lipid transport and metabolism	GDSL esterase/lipase At5g45960-like [Chenopodium quinoa]
Iba01G004280	Iba01G004280	LOC114282330	1.4423	75	1.98084	102	1.82985	94	9.6171	454	7.58086	384	8.9476	450	4.29215	221	4.10792	231	4.68122	245	5.92314e-38	2.30907	up	1.94205e-15	-1.2087	down	2.17951e-06	-1.08003	down	--	--	Cellular Component: nucleus (GO:0005634);; Biological Process: cellular response to DNA damage stimulus (GO:0006974);; Cellular Component: Smc5-Smc6 complex (GO:0030915);; Biological Process: negative regulation of defense response (GO:0031348);; Biological Process: negative regulation of transcription, DNA-templated (GO:0045892);;	--	--	--	--	--	Negative regulator of systemic acquired resistance SNI1 OS=Arabidopsis thaliana OX=3702 GN=SNI1 PE=1 SV=1	S	Function unknown	negative regulator of systemic acquired resistance SNI1 isoform X1 [Camellia sinensis]
Iba01G004290	Iba01G004290	LOC105175601	0	0	0	0	0.086816	4	1.43621	50	1.70299	64	1.55769	58	0.321996	13	0.655049	27	0.640594	25	1.98865e-10	5.47974	up	5.28097e-05	-1.73062	down	--	--	--	--	--	Molecular Function: peroxidase activity (GO:0004601);; Cellular Component: extracellular region (GO:0005576);; Biological Process: response to oxidative stress (GO:0006979);; Molecular Function: heme binding (GO:0020037);; Biological Process: hydrogen peroxide catabolic process (GO:0042744);; Molecular Function: metal ion binding (GO:0046872);;	K00430|6.5e-148|sind:105175601|K00430 peroxidase [EC:1.11.1.7] | (RefSeq) peroxidase 19 isoform X1	Phenylpropanoid biosynthesis (ko00940)	--	--	Peroxidase	Peroxidase 19 OS=Arabidopsis thaliana OX=3702 GN=PER19 PE=2 SV=1	Q	Secondary metabolites biosynthesis, transport and catabolism	peroxidase 19 isoform X1 [Sesamum indicum]
Iba01G004300	Iba01G004300	--	0.183494	18	0.324698	32	0.154923	15	0.704894	63	0.940739	90	0.842879	80	0.48076	47	0.524161	56	0.601177	60	1.80645e-06	1.89618	up	0.0103981	-0.83354	normal	0.0308967	-1.04269	normal	[ET]	Amino acid transport and metabolism;; Signal transduction mechanisms	Molecular Function: ligand-gated ion channel activity (GO:0015276);; Cellular Component: integral component of membrane (GO:0016021);;	K05387|1.2e-174|fve:101291488|K05387 glutamate receptor, ionotropic, plant | (RefSeq) glutamate receptor 2.7-like	--	[PET]	Inorganic ion transport and metabolism;; Amino acid transport and metabolism;; Signal transduction mechanisms	Receptor family ligand binding region	Glutamate receptor 2.7 OS=Arabidopsis thaliana OX=3702 GN=GLR2.7 PE=2 SV=3	--	--	hypothetical protein HYC85_003443 [Camellia sinensis]
Iba01G004310	Iba01G004310	--	33.305	2111	30.6004	1924	30.6706	1918	53.1873	3079	53.4748	3321	50.3683	3106	131.857	8302	126.214	8699	126.003	8086	5.16842e-39	0.733039	normal	3.0921e-99	1.07876	up	1.03982e-222	-1.79196	down	[H]	Coenzyme transport and metabolism	Molecular Function: ATP binding (GO:0005524);; Cellular Component: chloroplast (GO:0009507);; Biological Process: photosynthesis (GO:0015979);; Biological Process: chlorophyll biosynthetic process (GO:0015995);; Molecular Function: magnesium chelatase activity (GO:0016851);;	K03405|1.9e-194|jre:109019438|K03405 magnesium chelatase subunit I [EC:6.6.1.1] | (RefSeq) magnesium-chelatase subunit ChlI, chloroplastic	Porphyrin and chlorophyll metabolism (ko00860)	--	--	AAA lid domain	Magnesium-chelatase subunit ChlI, chloroplastic OS=Nicotiana tabacum OX=4097 GN=CHLI PE=2 SV=1	F	Nucleotide transport and metabolism	hypothetical protein HYC85_018570 [Camellia sinensis]
Iba01G004320	Iba01G004320	--	5.60794	537	6.01054	571	5.93783	561	1.12383	99	1.33323	126	1.48438	139	2.41446	230	2.04552	213	2.39173	232	7.3798e-46	-2.14203	down	0.00720632	0.576291	normal	3.82051e-29	1.58709	up	--	--	--	--	--	--	--	--	--	S	Function unknown	hypothetical protein F0562_013858 [Nyssa sinensis]
Iba01G004330	Iba01G004330	--	1.52283	22	1.97914	28	1.17336	17	0.276167	4	0	0	0	0	0.575234	9	0.810802	13	0.424836	7	--	--	--	--	--	--	--	--	--	--	--	--	--	--	--	--	--	--	--	--	--
Iba01G004340	Iba01G004340	--	0	0	0	0	0	0	0	0	0	0	0	0	0	0	0	0	0	0	--	--	--	--	--	--	--	--	--	--	--	--	--	--	--	--	--	--	--	--	--
Iba01G004350	Iba01G004350	LOC114279655	0	0	0.16616	4	0	0	0.19426	5	0	0	0	0	0.618619	15	1.41841	37	1.68975	41	--	--	--	--	--	--	--	--	--	[E]	Amino acid transport and metabolism	--	K23978|2.2e-74|oeu:111376198|K23978 isoamyl acetate esterase [EC:3.1.1.112] | (RefSeq) GDSL esterase/lipase At5g45920-like	--	[I]	Lipid transport and metabolism	GDSL-like Lipase/Acylhydrolase family	GDSL esterase/lipase At5g45920 OS=Arabidopsis thaliana OX=3702 GN=At5g45920 PE=2 SV=1	I	Lipid transport and metabolism	GDSL esterase/lipase At5g45920 isoform X2 [Camellia sinensis]
Iba01G004360	Iba01G004360	LOC110604719	0	0	0.004013	1	0.065786	4	0	0	0	0	0	0	0	0	0	0	0	0	--	--	--	--	--	--	--	--	--	[C]	Energy production and conversion	Cellular Component: integral component of membrane (GO:0016021);;	--	--	--	--	--	--	--	--	uncharacterized protein LOC110604719 [Manihot esculenta]
Iba01G004370	Iba01G004370	--	2.47956	157	3.00076	188	3.10287	194	0	0	0	0	0.032611	3	0.159363	10	0.04895	4	0.078235	5	4.01746e-17	-7.43312	down	--	--	--	5.36235e-33	5.10584	up	[C]	Energy production and conversion	Cellular Component: integral component of membrane (GO:0016021);;	--	--	--	--	--	--	--	--	hypothetical protein CCACVL1_15784 [Corchorus capsularis]
Iba01G004380	Iba01G004380	--	0.795767	58	0.363058	26	0.501192	36	0	0	0.058287	5	0	0	0.143423	11	0.160351	13	0.266618	20	--	--	--	--	--	--	--	--	--	[W]	Extracellular structures	Biological Process: response to acid chemical (GO:0001101);; Molecular Function: molecular_function (GO:0003674);; Molecular Function: catalytic activity (GO:0003824);; Molecular Function: protein kinase activity (GO:0004672);; Molecular Function: protein serine/threonine kinase activity (GO:0004674);; Molecular Function: ATP binding (GO:0005524);; Cellular Component: cellular_component (GO:00055…	K24104|2.0e-73|thj:104799061|K24104 GPN-loop GTPase | (RefSeq) LOW QUALITY PROTEIN: uncharacterized protein LOC104799061	--	--	--	Protein tyrosine and serine/threonine kinase	Cysteine-rich receptor-like protein kinase 25 OS=Arabidopsis thaliana OX=3702 GN=CRK25 PE=3 SV=1	T	Signal transduction mechanisms	protein kinase [Betula platyphylla]
Iba01G004390	Iba01G004390	LOC110944379	0.216245	11	0.120723	6	0.121392	6	0.043848	2	0.035147	2	0.08235	5	4.58111	228	4.95247	270	5.43493	275	--	--	--	8.06323e-30	6.10294	up	1.59065e-35	-4.78608	down	[I]	Lipid transport and metabolism	Biological Process: lipid metabolic process (GO:0006629);; Molecular Function: phospholipase A1 activity (GO:0008970);;	K16818|4.9e-43|nau:109239689|K16818 phospholipase A1 [EC:3.1.1.32] | (RefSeq) phospholipase A(1) DAD1, chloroplastic-like	Glycerophospholipid metabolism (ko00564);; alpha-Linolenic acid metabolism (ko00592)	[I]	Lipid transport and metabolism	Lipase (class 3)	Phospholipase A1-II 1 OS=Oryza sativa subsp. indica OX=39946 GN=OsI_03083 PE=3 SV=2	I	Lipid transport and metabolism	phospholipase A1-II 1 [Helianthus annuus]
Iba01G004400	Iba01G004400	--	1.76649	22	1.16132	14	1.81541	22	0.091333	2	0.278907	4	0	0	0	0	0.315864	5	0.387477	5	--	--	--	--	--	--	--	--	--	--	--	Molecular Function: molecular_function (GO:0003674);; Molecular Function: catalytic activity (GO:0003824);; Molecular Function: phospholipase activity (GO:0004620);; Cellular Component: cellular_component (GO:0005575);; Cellular Component: intracellular (GO:0005622);; Cellular Component: obsolete cell (GO:0005623);; Cellular Component: cytoplasm (GO:0005737);; Biological Process: lipid metabolic …	K16818|1.7e-09|ccaj:109788807|K16818 phospholipase A1 [EC:3.1.1.32] | (RefSeq) phospholipase A(1) DAD1, chloroplastic-like	Glycerophospholipid metabolism (ko00564);; alpha-Linolenic acid metabolism (ko00592)	[I]	Lipid transport and metabolism	--	Phospholipase A1-IIgamma OS=Arabidopsis thaliana OX=3702 GN=DSEL PE=1 SV=1	I	Lipid transport and metabolism	hypothetical protein C3L33_06169, partial [Rhododendron williamsianum]
Iba01G004410	Iba01G004410	--	2.12573	173	1.76191	142	1.40789	113	24.6734	1824	24.3074	1928	24.2315	1908	14.9754	1204	12.8607	1132	12.9992	1066	1.79323e-264	3.78318	up	2.47517e-39	-1.0539	down	1.39132e-75	-2.71032	down	--	--	--	--	--	--	--	--	Protein CHUP1, chloroplastic OS=Arabidopsis thaliana OX=3702 GN=CHUP1 PE=1 SV=1	S	Function unknown	hypothetical protein F0562_018325 [Nyssa sinensis]
Iba01G004420	Iba01G004420	--	10.5617	151	12.1164	171	10.1795	143	13.4674	175	11.6413	163	12.9778	180	9.4248	134	9.22084	143	9.22527	133	0.296892	0.214933	normal	0.00147605	-0.660182	normal	0.0398655	0.465297	normal	--	--	--	--	--	--	--	Conserved hypothetical protein (Lin0512_fam)	--	S	Function unknown	hypothetical protein F0562_018324 [Nyssa sinensis]
Iba01G004430	Iba01G004430	--	4.37217	67	2.78834	43	2.51201	38	35.1062	488	32.0513	478	33.7673	500	19.2319	291	17.6965	293	24.4956	378	2.55737e-66	3.36728	up	4.25947e-10	-0.926653	normal	3.10367e-21	-2.42125	down	--	--	Molecular Function: molecular_function (GO:0003674);; Molecular Function: catalytic activity (GO:0003824);; Cellular Component: cellular_component (GO:0005575);; Cellular Component: intracellular (GO:0005622);; Cellular Component: obsolete cell (GO:0005623);; Cellular Component: cytoplasm (GO:0005737);; Cellular Component: Golgi apparatus (GO:0005794);; Biological Process: biological_process (GO:…	K23877|1.9e-10|cpap:110825055|K23877 xyloglucan O-acetyltransferase | (RefSeq) protein ALTERED XYLOGLUCAN 4	--	--	--	GDSL/SGNH-like Acyl-Esterase family found in Pmr5 and Cas1p	Protein trichome birefringence-like 38 OS=Arabidopsis thaliana OX=3702 GN=TBL38 PE=2 SV=1	S	Function unknown	hypothetical protein F0562_018323 [Nyssa sinensis]
Iba01G004440	Iba01G004440	LOC114277534	1.71818	102	1.52284	90	1.59664	94	2.47889	135	4.90618	285	4.06292	235	0.613072	37	0.909689	59	0.480896	29	7.06258e-07	1.24314	up	1.69309e-19	-2.71169	down	1.64662e-05	1.48906	up	--	--	--	--	--	[S]	Function unknown	Armadillo/beta-catenin-like repeat	--	S	Function unknown	U-box domain-containing protein 7-like [Camellia sinensis]
Iba01G004450	Iba01G004450	LOC17875573	6.00228	744	5.91511	728	6.03231	738	8.80027	997	8.9151	1083	9.11	1099	7.34462	905	6.37093	859	7.47554	939	1.95026e-12	0.581536	normal	7.61872e-09	-0.551788	normal	0.933857	-0.00983027	normal	[H]	Coenzyme transport and metabolism	Cellular Component: cytoplasm (GO:0005737);; Biological Process: autophagy (GO:0006914);; Molecular Function: ubiquitin-like modifier activating enzyme activity (GO:0008641);;	K08337|0.0e+00|crb:17875573|K08337 ubiquitin-like modifier-activating enzyme ATG7 | (RefSeq) ubiquitin-like modifier-activating enzyme atg7 isoform X1	Autophagy - other (ko04136)	[H]	Coenzyme transport and metabolism	Ubiquitin-like modifier-activating enzyme ATG7 N-terminus	Ubiquitin-like modifier-activating enzyme atg7 OS=Arabidopsis thaliana OX=3702 GN=ATG7 PE=1 SV=1	H	Coenzyme transport and metabolism	ubiquitin-like modifier-activating enzyme atg7 isoform X1 [Capsella rubella]
Iba01G004460	Iba01G004460	--	16.6551	1070	16.6544	1061	18.7994	1191	15.1798	891	15.3627	967	18.2574	1141	7.82231	500	7.94676	555	8.53961	556	0.351363	-0.0919986	normal	1.22002e-29	-1.21628	down	2.85007e-38	1.32861	up	--	--	Molecular Function: protein dimerization activity (GO:0046983);;	K22484|8.9e-27|gab:108472703|K22484 transcriptional regulator CBF1 | (RefSeq) transcription factor bHLH106	--	--	--	Helix-loop-helix DNA-binding domain	Transcription factor bHLH30 OS=Arabidopsis thaliana OX=3702 GN=BHLH30 PE=1 SV=1	K	Transcription	Transcription factor bHLH30 like [Actinidia chinensis var. chinensis]
Iba01G004470	Iba01G004470	--	21.9614	1952	22.2974	1966	20.8036	1824	19.3959	1575	19.4294	1692	20.5613	1779	17.4716	1543	16.4165	1587	17.4521	1571	0.0447808	-0.129274	normal	1.14814e-08	-0.42192	normal	8.25447e-15	0.57121	normal	--	--	--	K01805|2.7e-32|ini:109191713|K01805 xylose isomerase [EC:5.3.1.5] | (RefSeq) xylose isomerase	Pentose and glucuronate interconversions (ko00040);; Fructose and mannose metabolism (ko00051)	[R]	General function prediction only	Putative serine esterase (DUF676)	--	S	Function unknown	hypothetical protein F0562_013888 [Nyssa sinensis]
Iba01G004480	Iba01G004480	LOC102608475	93.8908	7485	93.8589	7421	95.3705	7499	28.97	2110	27.4446	2144	28.2508	2192	63.476	5028	61.1769	5304	66.1346	5339	0	-1.73943	down	3.19409e-61	0.96065	normal	4.46948e-59	0.798817	normal	--	--	--	K06630|5.2e-113|han:110909112|K06630 14-3-3 protein epsilon | (RefSeq) 14-3-3 protein 9 isoform X1	--	[O]	Posttranslational modification, protein turnover, chaperones	14-3-3 protein	14-3-3 protein 9 OS=Solanum lycopersicum OX=4081 GN=TFT9 PE=2 SV=2	O	Posttranslational modification, protein turnover, chaperones	hypothetical protein CISIN_1g024539mg [Citrus sinensis]
Iba01G004490	Iba01G004490	--	4.21432	102	5.06506	122	2.74186	66	4.13974	92	4.31787	103	5.18934	123	10.602	255	8.77449	231	10.5911	260	0.52357	0.189596	normal	1.48463e-05	0.914861	normal	1.21785e-05	-1.08503	down	--	--	Molecular Function: DNA binding (GO:0003677);; Cellular Component: nucleus (GO:0005634);; Biological Process: regulation of transcription, DNA-templated (GO:0006355);;	K16222|1.5e-26|boe:106331877|K16222 Dof zinc finger protein DOF5.5 | (RefSeq) cyclic dof factor 1	Circadian rhythm - plant (ko04712)	--	--	Dof domain, zinc finger	Dof zinc finger protein DOF1.5 OS=Arabidopsis thaliana OX=3702 GN=DOF1.5 PE=1 SV=1	K	Transcription	Dof zinc finger protein like [Actinidia chinensis var. chinensis]
Iba01G004500	Iba01G004500	LOC114267231	2.17063	276	2.24204	283	2.29329	288	2.35455	274	1.88571	235	2.316	287	3.12524	395	3.45689	478	3.99445	514	0.862388	-0.0301901	normal	0.0028566	0.477269	normal	0.00574422	-0.426501	normal	--	--	Molecular Function: molecular_function (GO:0003674);; Molecular Function: actin binding (GO:0003779);; Molecular Function: actin monomer binding (GO:0003785);; Molecular Function: binding (GO:0005488);; Molecular Function: protein binding (GO:0005515);; Cellular Component: cellular_component (GO:0005575);; Cellular Component: intracellular (GO:0005622);; Cellular Component: obsolete cell (GO:0005…	K01595|1.0e-84|pda:103701209|K01595 phosphoenolpyruvate carboxylase [EC:4.1.1.31] | (RefSeq) SCAR-like protein 2	Pyruvate metabolism (ko00620);; Carbon fixation in photosynthetic organisms (ko00710);; Carbon metabolism (ko01200)	--	--	--	Protein SCAR3 OS=Arabidopsis thaliana OX=3702 GN=SCAR3 PE=1 SV=1	S	Function unknown	protein SCAR3 isoform X2 [Camellia sinensis]
Iba01G004510	Iba01G004510	LOC105951421	0.496824	25	0.728596	36	1.42397	69	0	0	0	0	0	0	0.434077	22	0.234533	13	0.200736	10	--	--	--	--	--	--	--	--	--	--	--	Biological Process: recognition of pollen (GO:0048544);;	K13420|5.3e-09|mesc:110601988|K13420 LRR receptor-like serine/threonine-protein kinase FLS2 [EC:2.7.11.1] | (RefSeq) LRR receptor-like serine/threonine-protein kinase FLS2	MAPK signaling pathway - plant (ko04016);; Plant-pathogen interaction (ko04626)	--	--	D-mannose binding lectin	EP1-like glycoprotein 2 OS=Arabidopsis thaliana OX=3702 GN=At1g78830 PE=1 SV=1	S	Function unknown	PREDICTED: epidermis-specific secreted glycoprotein EP1-like [Erythranthe guttata]
Iba01G004520	Iba01G004520	LOC109164792	19.0403	594	18.373	568	16.4329	505	0	0	0	0	0	0	1.12097	35	1.46421	50	2.17082	69	1.06559e-21	-11.5023	down	3.94632e-09	7.80262	up	1.97447e-75	3.72053	up	--	--	Cellular Component: cellular_component (GO:0005575);; Cellular Component: intracellular (GO:0005622);; Cellular Component: obsolete cell (GO:0005623);; Cellular Component: nucleus (GO:0005634);; Biological Process: nucleobase-containing compound metabolic process (GO:0006139);; Biological Process: transcription, DNA-templated (GO:0006351);; Biological Process: cellular aromatic compound metabolic…	K13413|4.7e-47|sbi:110435403|K13413 mitogen-activated protein kinase kinase 4/5 [EC:2.7.12.2] | (RefSeq) mitogen-activated protein kinase kinase 5-like	MAPK signaling pathway - plant (ko04016);; Plant hormone signal transduction (ko04075);; Plant-pathogen interaction (ko04626)	--	--	Protein of unknown function (DUF640)	Protein LIGHT-DEPENDENT SHORT HYPOCOTYLS 10 OS=Arabidopsis thaliana OX=3702 GN=LSH10 PE=1 SV=1	K	Transcription	PREDICTED: protein LIGHT-DEPENDENT SHORT HYPOCOTYLS 10-like [Ipomoea nil]
Iba01G004530	Iba01G004530	--	165.591	9714	168.432	9801	163.012	9433	33.0696	1772	32.9224	1893	33.2654	1899	35.4434	2066	41.1844	2628	43.921	2610	0	-2.3218	down	0.433927	0.0690427	normal	1.98552e-279	2.27307	up	--	--	Molecular Function: UMP kinase activity (GO:0033862);;	--	--	[K]	Transcription	Myb/SANT-like DNA-binding domain	Trihelix transcription factor ASIL2 OS=Arabidopsis thaliana OX=3702 GN=ASIL2 PE=1 SV=1	K	Transcription	hypothetical protein F0562_018102 [Nyssa sinensis]
Iba01G004540	Iba01G004540	--	1.74033	94	2.06155	110	1.59353	85	0.769949	38	0.560639	30	0.662838	35	0.569442	31	0.596731	35	0.788149	43	1.08307e-05	-1.42736	down	0.613697	-0.241686	normal	5.63965e-07	1.6893	up	--	--	--	--	--	--	--	Protein of unknown function (DUF688)	--	S	Function unknown	Enolase [Actinidia chinensis var. chinensis]
Iba01G004550	Iba01G004550	LOC117917628	10.7076	245	9.78292	222	8.95138	202	13.798	289	12.8006	287	16.2962	363	15.6002	355	14.3284	357	15.1976	353	0.000973614	0.54627	normal	0.40526	-0.137627	normal	0.0208801	-0.388796	normal	--	--	Molecular Function: RNA binding (GO:0003723);;	--	--	--	--	RNA recognition motif. (a.k.a. RRM, RBD, or RNP domain)	--	--	--	uncharacterized protein LOC117917628 [Vitis riparia]
Iba01G004560	Iba01G004560	LOC114256859	0.168423	16	0.114807	11	0.165245	15	12.128	1006	11.8285	1053	10.0423	888	9.31393	841	12.1565	1201	10.8776	1001	3.73196e-134	6.19176	up	0.0139047	-0.282714	normal	8.83428e-112	-5.88846	down	--	--	Molecular Function: protein kinase activity (GO:0004672);; Molecular Function: ATP binding (GO:0005524);; Cellular Component: integral component of membrane (GO:0016021);;	K00924|2.3e-22|dzi:111315285|K00924 kinase [EC:2.7.1.-] | (RefSeq) receptor protein kinase CLAVATA1-like	--	--	--	Protein tyrosine and serine/threonine kinase	Protein MALE DISCOVERER 2 OS=Arabidopsis thaliana OX=3702 GN=MDIS2 PE=1 SV=1	T	Signal transduction mechanisms	LOW QUALITY PROTEIN: protein MALE DISCOVERER 2-like [Camellia sinensis]
Iba01G004570	Iba01G004570	LOC104731706	1.7898	86	0.930431	45	1.52519	73	0	0	0	0	0	0	0	0	0	0	0	0	3.31461e-11	-8.47256	down	--	--	--	6.75929e-12	8.8135	up	[T]	Signal transduction mechanisms	Molecular Function: protein serine/threonine kinase activity (GO:0004674);; Molecular Function: ATP binding (GO:0005524);; Biological Process: signal transduction (GO:0007165);; Cellular Component: integral component of membrane (GO:0016021);;	K07198|1.3e-140|vvi:100258329|K07198 5'-AMP-activated protein kinase, catalytic alpha subunit [EC:2.7.11.11] | (RefSeq) CIPK16; CBL-interacting protein kinase 16	--	[T]	Signal transduction mechanisms	Protein kinase domain	CBL-interacting serine/threonine-protein kinase 12 OS=Arabidopsis thaliana OX=3702 GN=CIPK12 PE=1 SV=1	T	Signal transduction mechanisms	PREDICTED: CBL-interacting serine/threonine-protein kinase 12 [Camelina sativa]
Iba01G004580	Iba01G004580	LOC109013468	18.7438	920	19.3246	940	19.0178	920	23.1754	1038	23.9149	1149	22.5232	1075	15.4086	751	17.8087	950	16.5772	824	0.000304075	0.28797	normal	3.60258e-14	-0.693967	normal	1.32045e-05	0.426221	normal	[O]	Posttranslational modification, protein turnover, chaperones	Cellular Component: integral component of membrane (GO:0016021);;	K09523|4.0e-06|aip:107648641|K09523 DnaJ homolog subfamily C member 3 | (RefSeq) dnaJ protein P58IPK homolog	Protein processing in endoplasmic reticulum (ko04141)	--	--	DnaJ domain	--	O	Posttranslational modification, protein turnover, chaperones	uncharacterized protein LOC109013468 isoform X1 [Juglans regia]
Iba01G004590	Iba01G004590	--	6.68973	483	5.98676	429	6.80584	485	12.4897	824	12.7252	900	12.6394	888	14.4184	1034	14.6691	1152	14.0237	1025	5.05656e-22	0.959769	normal	0.808227	-0.0243044	normal	5.95907e-18	-0.915501	normal	--	--	Cellular Component: ubiquitin ligase complex (GO:0000151);; Molecular Function: molecular_function (GO:0003674);; Molecular Function: binding (GO:0005488);; Molecular Function: protein binding (GO:0005515);; Cellular Component: cellular_component (GO:0005575);; Cellular Component: intracellular (GO:0005622);; Cellular Component: obsolete cell (GO:0005623);; Cellular Component: nucleus (GO:0005634…	--	--	--	--	BTB/POZ domain	BTB/POZ domain-containing protein POB1 OS=Arabidopsis thaliana OX=3702 GN=POB1 PE=1 SV=2	S	Function unknown	hypothetical protein HYC85_015246 [Camellia sinensis]
Iba01G004600	Iba01G004600	--	1.16773	122	1.23901	129	1.6399	169	2.0544	196	2.18418	224	1.85942	189	2.0241	210	2.06949	235	1.65462	175	0.00429127	0.592715	normal	0.130993	-0.298213	normal	0.243591	-0.27445	normal	--	--	Cellular Component: ubiquitin ligase complex (GO:0000151);; Molecular Function: molecular_function (GO:0003674);; Molecular Function: binding (GO:0005488);; Molecular Function: protein binding (GO:0005515);; Cellular Component: cellular_component (GO:0005575);; Cellular Component: intracellular (GO:0005622);; Cellular Component: obsolete cell (GO:0005623);; Cellular Component: nucleus (GO:0005634…	--	--	--	--	BTB/POZ domain	BTB/POZ domain-containing protein POB1 OS=Arabidopsis thaliana OX=3702 GN=POB1 PE=1 SV=2	S	Function unknown	kelch-like protein 19 [Vigna unguiculata]
Iba01G004610	Iba01G004610	LOC120149760	0	0	0	0	0	0	0	0	0	0	0	0	0	0	0	0	0	0	--	--	--	--	--	--	--	--	--	--	--	Molecular Function: DNA binding (GO:0003677);;	K15397|5.7e-09|cpep:111776416|K15397 3-ketoacyl-CoA synthase [EC:2.3.1.199] | (RefSeq) 3-ketoacyl-CoA synthase 17-like	Fatty acid elongation (ko00062);; Plant-pathogen interaction (ko04626)	[O]	Posttranslational modification, protein turnover, chaperones	Myb-like DNA-binding domain	Transcription factor SRM1 OS=Arabidopsis thaliana OX=3702 GN=SRM1 PE=1 SV=1	K	Transcription	Protein RADIALIS-like 3 [Hibiscus syriacus]
Iba01G004620	Iba01G004620	--	67.8614	1998	70.7342	2066	65.0875	1891	16.1365	434	18.4002	531	18.1677	521	68.5428	2005	69.1301	2214	66.5876	1986	2.82289e-129	-1.94666	down	5.82453e-91	1.7414	up	0.00120263	0.225283	normal	--	--	Molecular Function: oxygen carrier activity (GO:0005344);; Molecular Function: oxygen binding (GO:0019825);; Molecular Function: heme binding (GO:0020037);; Molecular Function: metal ion binding (GO:0046872);;	K11968|3.3e-54|dzi:111298175|K11968 ariadne-1 [EC:2.3.2.31] | (RefSeq) probable E3 ubiquitin-protein ligase ARI2 isoform X1	--	[C]	Energy production and conversion	Globin	Hemoglobin-2 OS=Casuarina glauca OX=3522 GN=HBII PE=3 SV=1	C	Energy production and conversion	class 1 hemoglobin [Ceanothus thyrsiflorus]
Iba01G004630	Iba01G004630	LOC102624967	30.6885	1661	30.2159	1622	31.0926	1660	28.2264	1395	30.4084	1613	29.5102	1554	18.0548	971	21.1744	1246	20.5952	1129	0.390077	-0.0593659	normal	1.02648e-19	-0.770628	normal	2.04544e-24	0.850304	normal	--	--	--	K03143|3.1e-44|egu:105041337|K03143 transcription initiation factor TFIIH subunit 3 | (RefSeq) RNA polymerase II transcription factor B subunit 4	Basal transcription factors (ko03022);; Nucleotide excision repair (ko03420)	--	--	--	--	--	--	uncharacterized protein LOC102624967 isoform X1 [Citrus sinensis]
Iba01G004640	Iba01G004640	--	15.2863	1069	15.6869	1088	18.8914	1303	17.5553	1121	16.7887	1150	15.9232	1084	21.5454	1497	19.5016	1483	18.3374	1298	0.893856	0.0135428	normal	0.775732	0.0289546	normal	0.842484	-0.0226372	normal	--	--	--	--	--	--	--	Histone chaperone domain CHZ	--	S	Function unknown	HIRA-interacting protein [Actinidia chinensis var. chinensis]
Iba01G004650	Iba01G004650	LOC114286203	0.136373	5	0.338231	10	0.328598	10	0	0	0.208767	7	0.345218	10	0.335588	10	0.250782	8	0.373267	12	--	--	--	--	--	--	--	--	--	--	--	Molecular Function: ubiquitin protein ligase activity (GO:0061630);;	K11982|2.7e-34|nta:107763522|K11982 E3 ubiquitin-protein ligase RNF115/126 [EC:2.3.2.27] | (RefSeq) E3 ubiquitin-protein ligase RING1-like	--	[O]	Posttranslational modification, protein turnover, chaperones	Ring finger domain	Probable E3 ubiquitin-protein ligase RHC1A OS=Arabidopsis thaliana OX=3702 GN=RHC1A PE=2 SV=1	O	Posttranslational modification, protein turnover, chaperones	E3 ubiquitin-protein ligase RZF1-like isoform X3 [Camellia sinensis]
Iba01G004660	Iba01G004660	LOC114286203	0	0	0	0	0	0	0	0	0	0	0	0	0.093655	3	0	0	0	0	--	--	--	--	--	--	--	--	--	--	--	Molecular Function: ubiquitin protein ligase activity (GO:0061630);;	K11982|4.6e-37|cann:107879856|K11982 E3 ubiquitin-protein ligase RNF115/126 [EC:2.3.2.27] | (RefSeq) E3 ubiquitin-protein ligase RING1-like	--	[O]	Posttranslational modification, protein turnover, chaperones	Ring finger domain	E3 ubiquitin-protein ligase RZF1 OS=Arabidopsis thaliana OX=3702 GN=RZF1 PE=1 SV=1	O	Posttranslational modification, protein turnover, chaperones	E3 ubiquitin-protein ligase RZF1-like isoform X3 [Camellia sinensis]
Iba01G004670	Iba01G004670	--	0.043131	2	0.464931	19	0.34522	14	1.08568	41	1.1218	46	1.00047	41	2.78575	114	2.89353	130	2.10036	88	0.0010778	1.92772	up	0.000873183	1.04982	up	1.32339e-09	-2.95693	down	--	--	Molecular Function: ubiquitin protein ligase activity (GO:0061630);;	K11982|6.6e-80|jcu:105638911|K11982 E3 ubiquitin-protein ligase RNF115/126 [EC:2.3.2.27] | (RefSeq) probable E3 ubiquitin-protein ligase RHC1A	--	[O]	Posttranslational modification, protein turnover, chaperones	zinc-ribbon	E3 ubiquitin-protein ligase RZF1 OS=Arabidopsis thaliana OX=3702 GN=RZF1 PE=1 SV=1	O	Posttranslational modification, protein turnover, chaperones	E3 ubiquitin-protein ligase RHC1A [Actinidia chinensis var. chinensis]
Iba01G004680	Iba01G004680	LOC114301988	0.349862	25	0.274285	20	0.549073	39	1.75669	115	2.25315	158	1.80208	126	2.46515	175	3.16278	246	2.50651	181	8.36481e-13	2.30135	up	0.245398	0.267649	normal	3.78556e-16	-2.54879	down	--	--	Molecular Function: molecular_function (GO:0003674);; Molecular Function: nucleic acid binding (GO:0003676);; Molecular Function: RNA binding (GO:0003723);; Molecular Function: catalytic activity (GO:0003824);; Molecular Function: nuclease activity (GO:0004518);; Molecular Function: endonuclease activity (GO:0004519);; Molecular Function: binding (GO:0005488);; Cellular Component: cellular_compon…	K05849|2.3e-57|tcc:18613571|K05849 solute carrier family 8 (sodium/calcium exchanger) | (RefSeq) uncharacterized LOC18613571	--	[R]	General function prediction only	PPR repeat family	Pentatricopeptide repeat-containing protein At4g22760 OS=Arabidopsis thaliana OX=3702 GN=PCMP-E6 PE=2 SV=1	S	Function unknown	pentatricopeptide repeat-containing protein At4g22760 [Camellia sinensis]
Iba01G004690	Iba01G004690	--	4.26491	175	6.62225	269	5.49008	222	13.8801	518	16.7542	671	14.7001	584	13.3385	542	13.2526	589	12.482	516	1.54682e-21	1.46765	up	0.000407671	-0.426383	normal	9.74347e-10	-1.02137	down	[R]	General function prediction only	Molecular Function: hydrolase activity (GO:0016787);; Molecular Function: carboxy-lyase activity (GO:0016831);;	--	--	--	--	Amidohydrolase	--	S	Function unknown	hypothetical protein F0562_033121 [Nyssa sinensis]
Iba01G004700	Iba01G004700	LOC114298588	44.0601	3778	42.8492	3644	43.0802	3643	42.9182	3361	43.0165	3614	41.1771	3436	45.4215	3870	51.0483	4760	47.5288	4127	0.531517	-0.0302259	normal	0.634286	-0.0315364	normal	0.177589	0.0818162	normal	--	--	--	--	--	--	--	--	--	S	Function unknown	spore wall protein 2-like [Camellia sinensis]
Iba01G004710	Iba01G004710	LOC110641810	0	0	0	0	0	0	0.028636	2	0	0	0	0	0	0	0	0	0	0	--	--	--	--	--	--	--	--	--	--	--	--	--	--	--	--	--	--	--	--	uncharacterized protein LOC110641810 isoform X1 [Hevea brasiliensis]
Iba01G004720	Iba01G004720	--	0	0	0	0	0	0	0	0	0	0	0	0	0	0	0	0	0	0	--	--	--	--	--	--	--	--	--	--	--	Molecular Function: DNA binding (GO:0003677);;	--	--	--	--	--	--	--	--	Homeobox protein [Actinidia chinensis var. chinensis]
Iba01G004730	Iba01G004730	LOC114176484	9.76946	151	9.81217	151	8.49869	130	13.0939	185	12.0053	182	9.49655	143	11.674	179	13.2286	223	13.018	204	0.167904	0.300271	normal	0.731048	-0.078068	normal	0.355791	-0.201962	normal	--	--	Biological Process: protein glycosylation (GO:0006486);; Molecular Function: transferase activity, transferring glycosyl groups (GO:0016757);; Biological Process: dolichol metabolic process (GO:0019348);; Cellular Component: integral component of endoplasmic reticulum membrane (GO:0030176);; Molecular Function: enzyme regulator activity (GO:0030234);;	K09658|2.2e-30|cmax:111498550|K09658 dolichol phosphate-mannose biosynthesis regulatory protein | (RefSeq) dolichol-phosphate mannose synthase subunit 2	N-Glycan biosynthesis (ko00510);; Glycosylphosphatidylinositol (GPI)-anchor biosynthesis (ko00563)	[O]	Posttranslational modification, protein turnover, chaperones	Dolichol phosphate-mannose biosynthesis regulatory protein (DPM2)	Dolichol-phosphate mannose synthase subunit 2 OS=Arabidopsis thaliana OX=3702 GN=DPMS2 PE=1 SV=1	O	Posttranslational modification, protein turnover, chaperones	dolichol-phosphate mannose synthase subunit 2-like isoform X2 [Vigna unguiculata]
Iba01G004740	Iba01G004740	LOC114298580	24.7079	1848	23.6136	1752	21.0278	1552	33.4589	2286	36.8894	2704	32.8881	2394	20.6306	1533	23.543	1915	21.359	1618	3.05385e-16	0.576105	normal	3.93225e-31	-0.867509	normal	0.00026876	0.311413	normal	--	--	Molecular Function: carboxypeptidase activity (GO:0004180);; Molecular Function: serine-type peptidase activity (GO:0008236);;	K01285|1.4e-220|cit:102613309|K01285 lysosomal Pro-X carboxypeptidase [EC:3.4.16.2] | (RefSeq) lysosomal Pro-X carboxypeptidase	--	[OR]	Posttranslational modification, protein turnover, chaperones;; General function prediction only	Serine carboxypeptidase S28	--	O	Posttranslational modification, protein turnover, chaperones	lysosomal Pro-X carboxypeptidase [Camellia sinensis]
Iba01G004750	Iba01G004750	--	0.071522	4	0.036055	3	0	0	0	0	0	0	0	0	0	0	0.098644	6	0	0	--	--	--	--	--	--	--	--	--	[E]	Amino acid transport and metabolism	Molecular Function: catalytic activity (GO:0003824);; Biological Process: biosynthetic process (GO:0009058);; Molecular Function: pyridoxal phosphate binding (GO:0030170);;	K01762|4.3e-204|jcu:105639890|K01762 1-aminocyclopropane-1-carboxylate synthase [EC:4.4.1.14] | (RefSeq) 1-aminocyclopropane-1-carboxylate synthase 8	Cysteine and methionine metabolism (ko00270)	[T]	Signal transduction mechanisms	Aminotransferase class I and II	1-aminocyclopropane-1-carboxylate synthase 3 OS=Solanum lycopersicum OX=4081 GN=ACS3 PE=1 SV=1	T	Signal transduction mechanisms	hypothetical protein F0562_006237 [Nyssa sinensis]
Iba01G004760	Iba01G004760	--	0	0	0.268584	13	0	0	1.78834	79	1.59211	75	2.25586	106	4.5164	216	3.45407	181	3.24487	158	0.0230558	4.38365	normal	0.00218419	0.777176	normal	0.00756076	-5.14087	down	--	--	Cellular Component: integral component of membrane (GO:0016021);;	K23871|3.3e-99|vvi:100255908|K23871 putative pectin methylesterase [EC:2.1.1.-] | (RefSeq) uncharacterized protein At3g49720	--	--	--	--	Probable pectin methylesterase CGR2 OS=Arabidopsis thaliana OX=3702 GN=CGR2 PE=2 SV=1	S	Function unknown	hypothetical protein F0562_006124 [Nyssa sinensis]
Iba01G004770	Iba01G004770	--	1.81219	187	0.83381	86	1.09435	112	2.10673	199	1.73774	176	1.90499	191	2.18295	224	2.7748	311	3.25693	340	0.0186906	0.616471	normal	0.136593	0.302373	normal	0.00073325	-0.898267	normal	--	--	--	K15111|7.3e-51|spen:107015750|K15111 solute carrier family 25 (mitochondrial S-adenosylmethionine transporter), member 26 | (RefSeq) LOW QUALITY PROTEIN: protein MITOFERRINLIKE 1, chloroplastic	--	--	--	Plant organelle RNA recognition domain	Protein ROOT PRIMORDIUM DEFECTIVE 1 OS=Arabidopsis thaliana OX=3702 GN=RPD1 PE=1 SV=1	S	Function unknown	Protein ROOT PRIMORDIUM DEFECTIVE like [Actinidia chinensis var. chinensis]
Iba01G004780	Iba01G004780	--	1.99041	191	2.64547	252	2.19696	208	219.956	19238	214.725	20149	216.618	20187	21.6831	2064	23.1936	2416	21.9867	2133	0	6.57368	up	0	-3.49478	down	4.44507e-182	-3.05852	down	[HC]	Coenzyme transport and metabolism;; Energy production and conversion	Molecular Function: squalene monooxygenase activity (GO:0004506);; Cellular Component: integral component of membrane (GO:0016021);; Biological Process: sterol biosynthetic process (GO:0016126);; Molecular Function: flavin adenine dinucleotide binding (GO:0050660);;	K00511|8.8e-245|rcu:8267674|K00511 squalene monooxygenase [EC:1.14.14.17] | (RefSeq) squalene epoxidase 3 isoform X1	Steroid biosynthesis (ko00100);; Sesquiterpenoid and triterpenoid biosynthesis (ko00909)	[I]	Lipid transport and metabolism	Squalene epoxidase	Squalene monooxygenase SE1 OS=Panax ginseng OX=4054 GN=SQE1 PE=2 SV=1	I	Lipid transport and metabolism	squalene epoxidase [Camellia oleifera]
Iba01G004790	Iba01G004790	--	0	0	0	0	0	0	3.72817	74	4.75618	101	3.80571	81	0.093046	2	0.085004	2	0.146682	4	1.08434e-12	8.91234	up	2.15754e-17	-5.31758	down	--	--	--	--	--	Biological Process: reproduction (GO:0000003);; Biological Process: response to acid chemical (GO:0001101);; Biological Process: developmental process involved in reproduction (GO:0003006);; Molecular Function: molecular_function (GO:0003674);; Molecular Function: DNA-binding transcription factor activity (GO:0003700);; Cellular Component: cellular_component (GO:0005575);; Cellular Component: int…	--	--	--	--	bZIP transcription factor	Basic leucine zipper 43 OS=Arabidopsis thaliana OX=3702 GN=BZIP43 PE=1 SV=1	K	Transcription	hypothetical protein DCAR_025821 [Daucus carota subsp. sativus]
Iba01G004800	Iba01G004800	LOC112175748	14.0204	462	12.4177	406	14.9569	486	14.4127	434	11.5005	371	13.7993	442	10.2407	335	11.9366	428	9.53483	318	0.684764	-0.0592887	normal	0.00037104	-0.534726	normal	3.75176e-05	0.614054	normal	--	--	Cellular Component: integral component of membrane (GO:0016021);;	--	--	--	--	--	--	--	--	uncharacterized protein LOC112175748 isoform X4 [Rosa chinensis]
Iba01G004810	Iba01G004810	LOC104608524	16.221	833	16.5644	843	15.7651	798	15.2582	715	16.2938	819	15.7801	788	17.027	868	16.0288	895	13.2969	691	0.718838	-0.034792	normal	0.0351195	-0.241648	normal	0.0100771	0.296125	normal	[R]	General function prediction only	Molecular Function: GTP binding (GO:0005525);; Molecular Function: hydrolase activity (GO:0016787);;	K24104|6.6e-157|nnu:104608524|K24104 GPN-loop GTPase | (RefSeq) GPN-loop GTPase 2	--	[R]	General function prediction only	Conserved hypothetical ATP binding protein	GPN-loop GTPase QQT1 OS=Arabidopsis thaliana OX=3702 GN=QQT1 PE=1 SV=1	S	Function unknown	PREDICTED: GPN-loop GTPase 2 [Nelumbo nucifera]
Iba01G004820	Iba01G004820	LOC117919247	6.23733	739	6.06833	713	5.66038	662	9.85098	1066	9.56062	1110	10.2182	1178	9.08643	1070	9.01845	1162	9.41785	1130	2.33546e-17	0.723502	normal	0.000165263	-0.317785	normal	6.49994e-05	-0.385721	normal	--	--	Molecular Function: molecular_function (GO:0003674);; Molecular Function: nucleic acid binding (GO:0003676);; Molecular Function: RNA binding (GO:0003723);; Molecular Function: catalytic activity (GO:0003824);; Molecular Function: nuclease activity (GO:0004518);; Molecular Function: endonuclease activity (GO:0004519);; Molecular Function: binding (GO:0005488);; Cellular Component: cellular_compon…	--	--	[R]	General function prediction only	PPR repeat family	Putative pentatricopeptide repeat-containing protein At5g65820 OS=Arabidopsis thaliana OX=3702 GN=At5g65820 PE=3 SV=1	S	Function unknown	putative pentatricopeptide repeat-containing protein At5g65820 [Vitis riparia]
Iba01G004830	Iba01G004830	LOC108987866	0	0	0	0	0	0	1.60801	27	0	0	1.46471	26	0	0	0	0	0	0	--	--	--	--	--	--	--	--	--	[HC]	Coenzyme transport and metabolism;; Energy production and conversion	Molecular Function: squalene monooxygenase activity (GO:0004506);; Cellular Component: integral component of membrane (GO:0016021);; Biological Process: sterol biosynthetic process (GO:0016126);; Molecular Function: flavin adenine dinucleotide binding (GO:0050660);;	K00511|7.9e-67|jre:108987866|K00511 squalene monooxygenase [EC:1.14.14.17] | (RefSeq) squalene epoxidase 3-like	Steroid biosynthesis (ko00100);; Sesquiterpenoid and triterpenoid biosynthesis (ko00909)	[I]	Lipid transport and metabolism	Squalene epoxidase	Squalene epoxidase 1 OS=Arabidopsis thaliana OX=3702 GN=SQE1 PE=1 SV=1	I	Lipid transport and metabolism	squalene epoxidase 3-like [Juglans regia]
Iba01G004840	Iba01G004840	--	0	0	0	0	0	0	0	0	0	0	0	0	0	0	0	0	0	0	--	--	--	--	--	--	--	--	--	--	--	Molecular Function: G protein-coupled receptor binding (GO:0001664);; Molecular Function: molecular_function (GO:0003674);; Molecular Function: catalytic activity (GO:0003824);; Molecular Function: ubiquitin-protein transferase activity (GO:0004842);; Molecular Function: signaling receptor binding (GO:0005102);; Molecular Function: frizzled binding (GO:0005109);; Molecular Function: binding (GO:0…	--	--	--	--	--	--	O	Posttranslational modification, protein turnover, chaperones	hypothetical protein EJD97_017258 [Solanum chilense]
Iba01G004850	Iba01G004850	--	14.8013	1531	13.6788	1403	13.1616	1343	9.27819	877	9.19494	932	8.74161	880	10.3349	1062	11.7294	1319	10.0395	1052	1.22795e-14	-0.611472	normal	0.80373	0.0266285	normal	2.31053e-11	0.604706	normal	--	--	Molecular Function: molecular_function (GO:0003674);; Molecular Function: nucleic acid binding (GO:0003676);; Molecular Function: RNA binding (GO:0003723);; Molecular Function: catalytic activity (GO:0003824);; Molecular Function: nuclease activity (GO:0004518);; Molecular Function: endonuclease activity (GO:0004519);; Molecular Function: binding (GO:0005488);; Cellular Component: cellular_compon…	K16296|4.8e-08|boe:106330214|K16296 serine carboxypeptidase-like clade I [EC:3.4.16.-] | (RefSeq) serine carboxypeptidase-like 15	--	[R]	General function prediction only	PPR repeat	Pentatricopeptide repeat-containing protein At5g67570, chloroplastic OS=Arabidopsis thaliana OX=3702 GN=DG1 PE=1 SV=2	S	Function unknown	hypothetical protein F0562_013048 [Nyssa sinensis]
Iba01G004860	Iba01G004860	LOC114270586	65.2546	2581	66.6556	2615	65.1678	2542	83.8955	3031	83.5907	3240	85.1906	3279	76.263	2997	85.1085	3661	95.2498	3815	3.02131e-14	0.360892	normal	0.013824	-0.18917	normal	0.0527431	-0.151285	normal	[R]	General function prediction only	Molecular Function: GTP binding (GO:0005525);;	K07955|4.5e-95|thj:104821205|K07955 ADP-ribosylation factor-like protein 8 | (RefSeq) ADP-ribosylation factor-like protein 8A	--	[R]	General function prediction only	ADP-ribosylation factor family	ADP-ribosylation factor-like protein 8b OS=Arabidopsis thaliana OX=3702 GN=ARL8B PE=2 SV=1	U	Intracellular trafficking, secretion, and vesicular transport	ADP-ribosylation factor-like protein 8b [Camellia sinensis]
Iba01G004870	Iba01G004870	--	770.522	28898	749.946	27897	771.611	28543	102.832	3523	105.744	3886	107.497	3924	71.0628	2648	69.2467	2825	73.6947	2799	0	-2.85576	down	7.98719e-42	-0.774347	normal	0	3.65048	up	--	--	Molecular Function: translation elongation factor activity (GO:0003746);; Molecular Function: hydrolase activity (GO:0016787);;	K17616|9.3e-29|oeu:111404463|K17616 CTD small phosphatase-like protein 2 [EC:3.1.3.-] | (RefSeq) uncharacterized protein LOC111404463	--	--	--	Rubber elongation factor protein (REF)	REF/SRPP-like protein At3g05500 OS=Arabidopsis thaliana OX=3702 GN=At3g05500 PE=1 SV=1	S	Function unknown	hypothetical protein HYC85_016187 [Camellia sinensis]
Iba01G004880	Iba01G004880	--	25.1391	1809	26.0185	1857	26.6849	1894	11.1233	731	10.4883	740	11.6703	818	14.2736	1021	14.878	1165	13.4986	984	6.37694e-62	-1.22292	down	0.142004	0.146355	normal	4.26873e-45	1.09653	up	[G]	Carbohydrate transport and metabolism	Molecular Function: hydrolase activity, hydrolyzing O-glycosyl compounds (GO:0004553);; Biological Process: carbohydrate metabolic process (GO:0005975);;	--	--	--	--	Glycosyl hydrolases family 43	--	G	Carbohydrate transport and metabolism	hypothetical protein F0562_006275 [Nyssa sinensis]
Iba01G004890	Iba01G004890	--	11.2464	1066	12.1136	1138	10.9428	1023	25.2685	2186	21.68	2012	22.8436	2106	11.8248	1113	13.6698	1409	11.7315	1126	8.77875e-44	1.02601	up	1.61595e-40	-1.11703	down	0.259909	0.111183	normal	[P]	Inorganic ion transport and metabolism	Biological Process: sulfate assimilation (GO:0000103);; Molecular Function: adenylylsulfate kinase activity (GO:0004020);; Molecular Function: ATP binding (GO:0005524);; Biological Process: hydrogen sulfide biosynthetic process (GO:0070814);;	K00860|7.5e-100|qsu:112000419|K00860 adenylylsulfate kinase [EC:2.7.1.25] | (RefSeq) adenylyl-sulfate kinase 3-like isoform X1	Purine metabolism (ko00230);; Sulfur metabolism (ko00920)	[P]	Inorganic ion transport and metabolism	Adenylylsulphate kinase	Adenylyl-sulfate kinase, chloroplastic OS=Catharanthus roseus OX=4058 GN=AKN PE=2 SV=1	F	Nucleotide transport and metabolism	hypothetical protein F0562_013044 [Nyssa sinensis]
Iba01G004900	Iba01G004900	--	0	0	0	0	0	0	0	0	0	0	0	0	0	0	0	0	0	0	--	--	--	--	--	--	--	--	--	--	--	Molecular Function: ATP binding (GO:0005524);; Molecular Function: transferase activity (GO:0016740);;	K10573|4.6e-33|cic:CICLE_v10022673mg|K10573 ubiquitin-conjugating enzyme E2 A [EC:2.3.2.23] | (RefSeq) hypothetical protein	Ubiquitin mediated proteolysis (ko04120)	[O]	Posttranslational modification, protein turnover, chaperones	Ubiquitin-conjugating enzyme	Ubiquitin-conjugating enzyme E2 2 OS=Triticum aestivum OX=4565 GN=UBC2 PE=1 SV=1	O	Posttranslational modification, protein turnover, chaperones	Ubiquitin-conjugating enzyme, active site-containing protein [Cynara cardunculus var. scolymus]
Iba01G004910	Iba01G004910	LOC115713026	54.9724	1613	51.6501	1503	54.7541	1585	63.8351	1710	64.3396	1850	62.7349	1791	77.107	2248	80.5663	2571	78.0102	2318	0.000136282	0.244188	normal	0.175982	0.0927332	normal	5.64785e-06	-0.316885	normal	[J]	Translation, ribosomal structure and biogenesis	Molecular Function: structural constituent of ribosome (GO:0003735);; Biological Process: translation (GO:0006412);; Cellular Component: large ribosomal subunit (GO:0015934);;	K02898|4.7e-71|mdm:103455047|K02898 large subunit ribosomal protein L26e | (RefSeq) 60S ribosomal protein L26-1	Ribosome (ko03010)	[J]	Translation, ribosomal structure and biogenesis	Ribosomal proteins L26 eukaryotic, L24P archaeal	60S ribosomal protein L26-1 OS=Arabidopsis thaliana OX=3702 GN=RPL26A PE=2 SV=2	J	Translation, ribosomal structure and biogenesis	60S ribosomal protein L26-1 [Cannabis sativa]
Iba01G004920	Iba01G004920	LOC109844662	0	0	0.042907	2	0	0	0	0	0	0	0	0	0	0	0	0	0	0	--	--	--	--	--	--	--	--	--	--	--	--	--	--	--	--	Myb-like DNA-binding domain	--	--	--	uncharacterized protein LOC109844662 [Asparagus officinalis]
Iba01G004930	Iba01G004930	--	0.281368	14	0.120911	6	0.675191	33	0.72936	33	0.1433	7	0.159906	8	1.41402	70	1.1703	63	2.32844	116	--	--	--	0.000179035	2.0389	up	0.000237878	-1.95303	down	--	--	Molecular Function: N-acetyltransferase activity (GO:0008080);;	--	--	--	--	Acetyltransferase (GNAT) family	Probable N-acetyltransferase HLS1 OS=Arabidopsis thaliana OX=3702 GN=HLS1 PE=1 SV=1	S	Function unknown	hypothetical protein F0562_013034 [Nyssa sinensis]
Iba01G004940	Iba01G004940	--	43.5717	2537	42.4524	2452	46.2403	2656	98.185	5222	94.6721	5402	95.7344	5425	74.171	4291	67.9614	4304	66.5831	3926	1.81733e-134	1.12766	up	7.87741e-34	-0.679057	normal	1.07515e-10	-0.428782	normal	[C]	Energy production and conversion	Molecular Function: hydrolase activity, acting on carbon-nitrogen (but not peptide) bonds, in linear amides (GO:0016811);;	K01455|1.1e-241|soe:110778348|K01455 formamidase [EC:3.5.1.49] | (RefSeq) uncharacterized protein LOC110778348	Cyanoamino acid metabolism (ko00460);; Glyoxylate and dicarboxylate metabolism (ko00630);; Nitrogen metabolism (ko00910);; Carbon metabolism (ko01200)	--	--	Acetamidase/Formamidase family	--	C	Energy production and conversion	uncharacterized protein LOC105639832 isoform X1 [Jatropha curcas]
Iba01G004950	Iba01G004950	LOC105177775	3.79828	280	3.41117	250	3.64731	266	4.02198	271	5.24909	380	5.16647	371	11.6198	851	8.17003	655	8.07408	603	0.00942818	0.413713	normal	7.16113e-06	0.734085	normal	4.36961e-12	-1.12857	down	--	--	Molecular Function: ribonuclease III activity (GO:0004525);; Biological Process: RNA processing (GO:0006396);;	--	--	--	--	Ribonuclease-III-like	Ribonuclease III domain-containing protein RNC1, chloroplastic OS=Arabidopsis thaliana OX=3702 GN=RNC1 PE=2 SV=1	S	Function unknown	ribonuclease III domain-containing protein RNC1, chloroplastic [Sesamum indicum]
Iba01G004960	Iba01G004960	--	1.83409	114	0.808958	50	1.87554	115	1.29445	74	1.64336	100	1.76495	107	5.4119	333	5.67869	382	3.83464	240	0.861957	0.062178	normal	5.11702e-11	1.44234	up	8.1046e-08	-1.48598	down	--	--	Cellular Component: integral component of membrane (GO:0016021);;	--	--	--	--	Conserved in the green lineage and diatoms 27	Protein CONSERVED IN THE GREEN LINEAGE AND DIATOMS 27, chloroplastic OS=Arabidopsis thaliana OX=3702 GN=CGLD27 PE=2 SV=1	S	Function unknown	hypothetical protein F0562_006308 [Nyssa sinensis]
Iba01G004970	Iba01G004970	--	0	0	0	0	0	0	0	0	0	0	0	0	0	0	0	0	0	0	--	--	--	--	--	--	--	--	--	--	--	--	--	--	--	--	--	--	--	--	--
Iba01G004980	Iba01G004980	--	0	0	0	0	0	0	0	0	0	0	0	0	0	0	0	0	0	0	--	--	--	--	--	--	--	--	--	--	--	--	--	--	--	--	--	--	--	--	--
Iba01G004990	Iba01G004990	--	0	0	0	0	0	0	0	0	0	0	0	0	0	0	0	0	0	0	--	--	--	--	--	--	--	--	--	--	--	--	--	--	--	--	--	--	--	--	--
Iba01G005000	Iba01G005000	LOC113698060	10.6429	442	11.2676	464	9.46349	388	114.44	4340	118.795	4833	116.969	4726	42.6048	1758	41.5881	1878	40.1801	1690	0	3.48211	up	6.70189e-201	-1.70496	down	3.46874e-74	-1.75744	down	[HR]	Coenzyme transport and metabolism;; General function prediction only	Cellular Component: cellular_component (GO:0005575);; Cellular Component: intracellular (GO:0005622);; Cellular Component: obsolete cell (GO:0005623);; Cellular Component: nucleus (GO:0005634);; Cellular Component: cytoplasm (GO:0005737);; Biological Process: multicellular organism development (GO:0007275);; Biological Process: biological_process (GO:0008150);; Biological Process: response to rad…	--	--	--	--	Alpha/beta hydrolase family	Probable esterase KAI2 OS=Arabidopsis thaliana OX=3702 GN=KAI2 PE=1 SV=1	S	Function unknown	probable esterase KAI2 [Coffea arabica]
Iba01G005010	Iba01G005010	--	15.0851	1212	17.3764	1384	14.3863	1140	15.7125	1153	13.8199	1088	15.5549	1216	18.051	1441	21.9067	1914	21.3595	1737	0.575049	-0.0529064	normal	0.0148306	0.232251	normal	0.114457	-0.15889	normal	[P]	Inorganic ion transport and metabolism	Cellular Component: integral component of membrane (GO:0016021);; Molecular Function: metal ion transmembrane transporter activity (GO:0046873);;	K21398|2.2e-221|jcu:105639794|K21398 natural resistance-associated macrophage protein 2 | (RefSeq) metal transporter Nramp3	--	[P]	Inorganic ion transport and metabolism	Natural resistance-associated macrophage protein	Metal transporter Nramp3 OS=Arabidopsis thaliana OX=3702 GN=NRAMP3 PE=1 SV=2	P	Inorganic ion transport and metabolism	Metal transporter Nramp3 like [Actinidia chinensis var. chinensis]
Iba01G005020	Iba01G005020	--	1.65512	46	2.42823	66	1.60623	44	0.479579	12	0.2235	6	0.300203	9	1.27839	35	0.449033	14	1.43071	40	2.17234e-06	-2.46598	down	--	--	--	0.0288892	1.07384	normal	--	--	Molecular Function: regulatory region nucleic acid binding (GO:0001067);; Molecular Function: molecular_function (GO:0003674);; Molecular Function: nucleic acid binding (GO:0003676);; Molecular Function: DNA binding (GO:0003677);; Molecular Function: DNA-binding transcription factor activity (GO:0003700);; Molecular Function: binding (GO:0005488);; Molecular Function: protein binding (GO:0005515)…	--	--	--	--	--	Zinc finger protein 1 OS=Arabidopsis thaliana OX=3702 GN=ZFP1 PE=2 SV=1	S	Function unknown	hypothetical protein F0562_006328 [Nyssa sinensis]
Iba01G005030	Iba01G005030	LOC114314780	169.527	10483	161.799	9924	165.165	10074	77.7812	4393	77.8921	4720	84.3778	5078	74.2201	4561	71.8283	4831	78.5108	4917	8.59148e-157	-1.04615	down	1.86166e-07	-0.307631	normal	2.36376e-166	1.37399	up	--	--	Biological Process: protein glycosylation (GO:0006486);; Cellular Component: integral component of membrane (GO:0016021);; Molecular Function: transferase activity, transferring glycosyl groups (GO:0016757);;	K20888|7.8e-91|aof:109846594|K20888 xyloglucan galactosyltransferase MUR3 [EC:2.4.1.-] | (RefSeq) xyloglucan galactosyltransferase KATAMARI1 homolog	--	[GMW]	Carbohydrate transport and metabolism;; Cell wall/membrane/envelope biogenesis;; Extracellular structures	Exostosin family	Xyloglucan galactosyltransferase XLT2 OS=Arabidopsis thaliana OX=3702 GN=XLT2 PE=1 SV=1	--	--	xyloglucan galactosyltransferase XLT2-like [Camellia sinensis]
Iba01G005040	Iba01G005040	--	25.3674	1172	28.8233	1321	27.3249	1245	8.4876	359	8.96723	406	8.29981	374	16.2863	748	15.4843	778	18.3586	859	3.66811e-68	-1.65737	down	4.76671e-10	0.747183	normal	5.39478e-21	0.930618	normal	[E]	Amino acid transport and metabolism	Molecular Function: sarcosine oxidase activity (GO:0008115);; Molecular Function: L-pipecolate oxidase activity (GO:0050031);;	--	--	[R]	General function prediction only	FAD dependent oxidoreductase	--	E	Amino acid transport and metabolism	unnamed protein product [Prunus armeniaca]
Iba01G005050	Iba01G005050	--	17.1521	656	16.347	620	15.3436	579	11.5212	402	9.09522	341	11.8191	440	17.413	661	17.5641	730	15.6214	605	3.49973e-06	-0.589506	normal	0.00139341	0.430009	normal	0.130108	0.179384	normal	[J]	Translation, ribosomal structure and biogenesis	Molecular Function: flavin adenine dinucleotide binding (GO:0050660);; Molecular Function: tRNA-dihydrouridine17 synthase activity (GO:0102263);;	K05542|1.2e-152|pper:18772516|K05542 tRNA-dihydrouridine synthase 1 [EC:1.3.1.88] | (RefSeq) tRNA-dihydrouridine(16/17) synthase [NAD(P)(+)]-like	--	[J]	Translation, ribosomal structure and biogenesis	Dihydrouridine synthase (Dus)	--	J	Translation, ribosomal structure and biogenesis	tRNA-dihydrouridine synthase [Trema orientale]
Iba01G005060	Iba01G005060	--	24.6418	893	23.0215	828	20.5726	736	18.2187	603	16.0342	570	17.5468	619	27.837	1002	28.2835	1115	27.0209	992	0.000175426	-0.396148	normal	1.91361e-06	0.471178	normal	0.612612	-0.0550379	normal	[Q]	Secondary metabolites biosynthesis, transport and catabolism	Molecular Function: nucleic acid binding (GO:0003676);; Molecular Function: alanine-tRNA ligase activity (GO:0004813);; Molecular Function: ATP binding (GO:0005524);; Biological Process: alanyl-tRNA aminoacylation (GO:0006419);; Molecular Function: oxidoreductase activity (GO:0016491);; Molecular Function: metal ion binding (GO:0046872);;	K24028|5.5e-35|egr:104428349|K24028 salicylic acid 3-hydroxylase [EC:1.14.11.-] | (RefSeq) protein DMR6-LIKE OXYGENASE 2	--	[QR]	Secondary metabolites biosynthesis, transport and catabolism;; General function prediction only	non-haem dioxygenase in morphine synthesis N-terminal	Probable 2-oxoglutarate-dependent dioxygenase At3g50210 OS=Arabidopsis thaliana OX=3702 GN=At3g50210 PE=2 SV=1	Q	Secondary metabolites biosynthesis, transport and catabolism	hypothetical protein TEA_001643 [Camellia sinensis var. sinensis]
Iba01G005070	Iba01G005070	--	33.7954	1454	37.1053	1583	33.8167	1435	65.2362	2563	62.7254	2644	61.2556	2564	85.0992	3637	87.1269	4076	82.2114	3581	2.12111e-45	0.855561	normal	0.000259256	0.215897	normal	1.16599e-57	-1.05141	down	[T]	Signal transduction mechanisms	Cellular Component: cellular_component (GO:0005575);; Cellular Component: intracellular (GO:0005622);; Cellular Component: obsolete cell (GO:0005623);; Cellular Component: cytoplasm (GO:0005737);; Biological Process: biological_process (GO:0008150);; Cellular Component: chloroplast (GO:0009507);; Cellular Component: plastid (GO:0009536);; Biological Process: cellular process (GO:0009987);; Biolog…	K14595|1.5e-62|mtr:MTR_4g485640|K14595 abscisate beta-glucosyltransferase [EC:2.4.1.263] | (RefSeq) UDP-glucosyltransferase 73B2	Carotenoid biosynthesis (ko00906)	--	--	CBS domain	CBS domain-containing protein CBSX1, chloroplastic OS=Arabidopsis thaliana OX=3702 GN=CBSX1 PE=1 SV=2	S	Function unknown	hypothetical protein F0562_003546 [Nyssa sinensis]
Iba01G005080	Iba01G005080	--	0	0	0	0	0	0	0	0	0	0	0	0	0	0	0	0	0	0	--	--	--	--	--	--	--	--	--	--	--	--	K15340|3.4e-07|nnu:104606745|K15340 DNA cross-link repair 1A protein | (RefSeq) protein artemis	--	[L]	Replication, recombination and repair	--	--	--	--	hypothetical protein CK203_036025 [Vitis vinifera]
Iba01G005090	Iba01G005090	LOC114265157	9.6174	719	11.078	821	8.45304	623	5.38659	368	7.42041	544	6.63507	483	4.18785	311	5.30981	432	5.69052	431	1.73277e-05	-0.579242	normal	0.000407381	-0.569019	normal	4.17989e-16	1.16872	up	--	--	Molecular Function: DNA binding (GO:0003677);; Molecular Function: DNA-binding transcription factor activity (GO:0003700);; Cellular Component: nucleus (GO:0005634);;	K09284|1.0e-111|jcu:105639741|K09284 AP2-like factor, euAP2 lineage | (RefSeq) floral homeotic protein APETALA 2 isoform X1	--	--	--	AP2 domain	Floral homeotic protein APETALA 2 OS=Arabidopsis thaliana OX=3702 GN=AP2 PE=1 SV=1	K	Transcription	AP2-like ethylene-responsive transcription factor TOE3 [Camellia sinensis]
Iba01G005100	Iba01G005100	--	9.20371	1136	9.50087	1164	10.3412	1259	3.93487	444	4.77222	578	3.86163	464	6.38805	784	6.46596	868	5.98312	748	2.31624e-32	-1.20456	down	0.0021131	0.370604	normal	6.88984e-20	0.853906	normal	--	--	--	--	--	--	--	Filament-like plant protein, long coiled-coil	Filament-like plant protein 7 OS=Arabidopsis thaliana OX=3702 GN=FPP7 PE=3 SV=2	S	Function unknown	Filament-like plant protein [Actinidia chinensis var. chinensis]
Iba01G005110	Iba01G005110	--	8.85499	303	7.89399	268	8.06836	273	1.81961	57	1.21015	41	1.86529	63	1.6284	56	1.57085	59	1.67423	58	6.68791e-26	-2.33052	down	0.570735	-0.219814	normal	9.65591e-33	2.57004	up	--	--	Molecular Function: protein binding (GO:0005515);;	--	--	[R]	General function prediction only	Leucine Rich repeats (2 copies)	F-box protein At5g67140 OS=Arabidopsis thaliana OX=3702 GN=At5g67140 PE=2 SV=1	S	Function unknown	hypothetical protein AQUCO_00700705v1 [Aquilegia coerulea]
Iba01G005120	Iba01G005120	--	6.09267	447	5.80144	422	5.63647	408	5.35234	359	5.24791	377	6.21604	444	7.02039	511	7.93812	633	6.45616	479	0.681729	-0.0573137	normal	0.354866	0.135097	normal	0.688311	-0.0578589	normal	--	--	Molecular Function: protein binding (GO:0005515);;	--	--	--	--	F-box associated domain	Putative F-box protein At3g10240 OS=Arabidopsis thaliana OX=3702 GN=At3g10240 PE=4 SV=1	S	Function unknown	class S F-box protein [Nicotiana alata]
Iba01G005130	Iba01G005130	--	2.289	147	3.37499	214	3.15846	199	4.40624	257	4.28605	268	3.86921	241	4.54693	289	4.91986	342	5.33377	345	0.00678418	0.510317	normal	0.886496	0.0262419	normal	0.00818832	-0.51588	normal	--	--	Molecular Function: protein binding (GO:0005515);;	--	--	--	--	F-box associated domain	Putative F-box protein At4g38870 OS=Arabidopsis thaliana OX=3702 GN=At4g38870 PE=4 SV=1	S	Function unknown	class S F-box protein [Nicotiana alata]
Iba01G005140	Iba01G005140	--	21.199	3502	21.2057	3475	20.6225	3361	17.8418	2692	16.8833	2733	18.0733	2906	18.6284	3058	17.1959	3090	18.8027	3146	2.25507e-07	-0.25352	normal	0.0144015	-0.162137	normal	1.04646e-12	0.435684	normal	--	--	Biological Process: spliceosomal complex assembly (GO:0000245);; Molecular Function: mRNA binding (GO:0003729);;	K12828|0.0e+00|ccav:112520695|K12828 splicing factor 3B subunit 1 | (RefSeq) splicing factor 3B subunit 1	Spliceosome (ko03040)	[A]	RNA processing and modification	Splicing factor 3B subunit 1	--	A	RNA processing and modification	hypothetical protein F0562_019637 [Nyssa sinensis]
Iba01G005150	Iba01G005150	--	0	0	0	0	0	0	0	0	0	0	0	0	0	0	0	0	0	0	--	--	--	--	--	--	--	--	--	--	--	--	--	--	[L]	Replication, recombination and repair	F-box-like	Putative F-box protein At1g67623 OS=Arabidopsis thaliana OX=3702 GN=At1g67623 PE=4 SV=1	L	Replication, recombination and repair	F-box-like domain-containing protein [Cephalotus follicularis]
Iba01G005160	Iba01G005160	LOC110628915	2.02421	58	2.01576	57	1.37798	39	0.265333	7	0.326551	10	0.309189	9	0.541376	16	0.955298	30	1.76152	51	1.14399e-06	-2.51037	down	--	--	--	0.0514606	0.951115	normal	--	--	Molecular Function: DNA binding (GO:0003677);; Cellular Component: nucleus (GO:0005634);;	K09422|8.9e-47|mesc:110628915|K09422 transcription factor MYB, plant | (RefSeq) transcription factor MYB30-like	--	[K]	Transcription	Myb-like DNA-binding domain	Transcription factor MYB58 OS=Arabidopsis thaliana OX=3702 GN=MYB58 PE=2 SV=1	--	--	transcription factor MYB30-like [Manihot esculenta]
Iba01G005170	Iba01G005170	--	0	0	0	0	0	0	0	0	0	0	0	0	0	0	0	0	0	0	--	--	--	--	--	--	--	--	--	--	--	--	--	--	--	--	--	--	--	--	--
Iba01G005180	Iba01G005180	--	10.0909	372	12.4458	455	10.4326	380	0.347683	12	0.409188	15	0.259514	10	0.325049	12	0.04708	2	0	0	1.9821e-64	-4.97009	down	--	--	--	2.39208e-08	6.67858	up	--	--	--	K09422|4.7e-46|mtr:MTR_1g043080|K09422 transcription factor MYB, plant | (RefSeq) myb-related transcription factor LBM1	--	[K]	Transcription	Myb-like DNA-binding domain	Transcription factor MYB14 OS=Arabidopsis thaliana OX=3702 GN=MYB14 PE=2 SV=1	--	--	putative transcription factor MYB-HB-like family [Lupinus albus]
Iba01G005190	Iba01G005190	LOC110607879	274.863	11612	283.747	11890	276.15	11507	141.088	5444	132.692	5493	137.338	5646	224.878	9440	249.897	11482	220.866	9449	2.09505e-212	-1.01984	down	3.72134e-24	0.547252	normal	5.16313e-23	0.492521	normal	[J]	Translation, ribosomal structure and biogenesis	Molecular Function: RNA binding (GO:0003723);; Molecular Function: structural constituent of ribosome (GO:0003735);; Biological Process: translation (GO:0006412);; Cellular Component: large ribosomal subunit (GO:0015934);;	K02938|6.2e-143|mcha:111010376|K02938 large subunit ribosomal protein L8e | (RefSeq) 60S ribosomal protein L8-like	Ribosome (ko03010)	[J]	Translation, ribosomal structure and biogenesis	Ribosomal Proteins L2, C-terminal domain	60S ribosomal protein L8 OS=Solanum lycopersicum OX=4081 GN=RPL8 PE=2 SV=1	J	Translation, ribosomal structure and biogenesis	60S ribosomal protein L8 [Manihot esculenta]
Iba01G005200	Iba01G005200	LOC114259949	40.9999	1559	39.7346	1499	45.0692	1690	40.7383	1415	42.2136	1573	41.2108	1525	50.2365	1898	55.482	2294	45.2904	1744	0.831613	-0.0165623	normal	0.433405	0.070448	normal	0.724942	-0.0338668	normal	--	--	--	--	--	--	--	--	--	--	--	uncharacterized protein LOC114259949 [Camellia sinensis]
Iba01G005210	Iba01G005210	LOC114295353	10.0769	2865	10.6423	3002	10.6118	2976	8.86277	2302	8.66244	2414	9.19578	2545	7.51869	2124	7.39408	2287	7.47757	2153	1.46538e-05	-0.227076	normal	8.49247e-14	-0.466877	normal	1.81435e-31	0.714056	normal	[R]	General function prediction only	Molecular Function: histone-lysine N-methyltransferase activity (GO:0018024);;	K22748|0.0e+00|cic:CICLE_v10014009mg|K22748 [histone H3]-lysine4 N-trimethyltransferase ATXR3 [EC:2.1.1.354] | (RefSeq) hypothetical protein	Lysine degradation (ko00310)	[BK]	Chromatin structure and dynamics;; Transcription	SET domain	Histone-lysine N-methyltransferase ATXR3 OS=Arabidopsis thaliana OX=3702 GN=ATXR3 PE=2 SV=2	--	--	histone-lysine N-methyltransferase ATXR3-like [Camellia sinensis]
Iba01G005220	Iba01G005220	LOC114301095	22.8868	1088	25.2292	1190	23.186	1088	39.0446	1696	38.0051	1771	39.1854	1813	28.2697	1336	29.1843	1509	27.3796	1318	5.90784e-25	0.707235	normal	5.83261e-21	-0.665899	normal	0.820019	-0.0212484	normal	--	--	Biological Process: peroxisome organization (GO:0007031);;	--	--	--	--	--	Peroxisome biogenesis protein 22 OS=Arabidopsis thaliana OX=3702 GN=PEX22 PE=1 SV=1	S	Function unknown	peroxisome biogenesis protein 22-like isoform X1 [Camellia sinensis]
Iba01G005230	Iba01G005230	LOC114266626	0.034641	1	0	0	0.067649	2	0	0	0	0	0.236292	7	0.140398	5	0	0	0	0	--	--	--	--	--	--	--	--	--	--	--	Molecular Function: protein binding (GO:0005515);;	--	--	[OR]	Posttranslational modification, protein turnover, chaperones;; General function prediction only	Ubiquitin family	Polyubiquitin OS=Phytophthora infestans OX=4787 PE=1 SV=2	O	Posttranslational modification, protein turnover, chaperones	uncharacterized protein LOC114266626 [Camellia sinensis]
Iba01G005240	Iba01G005240	--	1.43549	127	1.7606	154	1.52181	133	0.429654	35	0.292749	26	0.334201	29	0.707379	62	0.535771	52	0.484565	44	8.13477e-13	-2.1403	down	0.265701	0.489248	normal	4.86324e-09	1.67039	up	[E]	Amino acid transport and metabolism	Molecular Function: glutamate 5-kinase activity (GO:0004349);; Molecular Function: glutamate-5-semialdehyde dehydrogenase activity (GO:0004350);; Molecular Function: ATP binding (GO:0005524);; Cellular Component: cytoplasm (GO:0005737);; Biological Process: L-proline biosynthetic process (GO:0055129);;	K12657|0.0e+00|nnu:104601951|K12657 delta-1-pyrroline-5-carboxylate synthetase [EC:2.7.2.11 1.2.1.41] | (RefSeq) delta-1-pyrroline-5-carboxylate synthase	Arginine and proline metabolism (ko00330);; Biosynthesis of amino acids (ko01230)	[E]	Amino acid transport and metabolism	Amino acid kinase family	Delta-1-pyrroline-5-carboxylate synthase OS=Actinidia deliciosa OX=3627 PE=2 SV=1	E	Amino acid transport and metabolism	Gamma-glutamyl phosphate reductase [Actinidia chinensis var. chinensis]
Iba01G005250	Iba01G005250	--	0	0	0	0	0	0	0	0	0	0	0	0	0	0	0.530162	11	0	0	--	--	--	--	--	--	--	--	--	--	--	Cellular Component: chromatin (GO:0000785);; Molecular Function: molecular_function (GO:0003674);; Molecular Function: nucleic acid binding (GO:0003676);; Molecular Function: DNA binding (GO:0003677);; Molecular Function: chromatin binding (GO:0003682);; Molecular Function: DNA-binding transcription factor activity (GO:0003700);; Molecular Function: structural molecule activity (GO:0005198);; Mol…	K11296|5.4e-20|lsv:111893378|K11296 high mobility group protein B3 | (RefSeq) high mobility group B protein 3-like	--	[R]	General function prediction only	HMG (high mobility group) box	High mobility group B protein 3 OS=Arabidopsis thaliana OX=3702 GN=HMGB3 PE=1 SV=1	K	Transcription	unnamed protein product [Lactuca saligna]
Iba01G005260	Iba01G005260	--	0	0	0	0	0	0	0	0	0	0	0	0	0	0	0	0	0	0	--	--	--	--	--	--	--	--	--	--	--	--	--	--	--	--	--	--	--	--	hypothetical protein C3L33_11912, partial [Rhododendron williamsianum]
Iba01G005270	Iba01G005270	--	7.82074	552	8.55503	599	8.41676	586	50.3682	3243	50.5682	3493	49.9356	3425	63.7975	4468	53.7575	4121	57.1677	4081	0	2.60575	up	0.997097	0.000299483	normal	9.76606e-210	-2.58627	down	[QV]	Secondary metabolites biosynthesis, transport and catabolism;; Defense mechanisms	Molecular Function: monooxygenase activity (GO:0004497);; Molecular Function: iron ion binding (GO:0005506);; Molecular Function: oxidoreductase activity, acting on paired donors, with incorporation or reduction of molecular oxygen (GO:0016705);; Molecular Function: lyase activity (GO:0016829);; Molecular Function: heme binding (GO:0020037);;	K10528|5.6e-185|nau:109219524|K10528 hydroperoxide lyase [EC:4.1.2.-] | (RefSeq) fatty acid hydroperoxide lyase, chloroplastic	alpha-Linolenic acid metabolism (ko00592)	--	--	Cytochrome P450	Fatty acid hydroperoxide lyase, chloroplastic OS=Solanum lycopersicum OX=4081 GN=HPL PE=1 SV=1	Q	Secondary metabolites biosynthesis, transport and catabolism	fatty acid hydroperoxide lyase [Camellia oleifera]
Iba01G005280	Iba01G005280	--	0.325277	46	0.246687	34	0.277805	38	0.637606	81	0.744815	102	0.749363	102	1.29815	179	1.00403	152	1.14859	162	2.35359e-05	1.32693	up	0.0523594	0.476367	normal	1.42078e-09	-1.78437	down	[T]	Signal transduction mechanisms	Molecular Function: protein serine/threonine kinase activity (GO:0004674);; Molecular Function: ATP binding (GO:0005524);; Cellular Component: integral component of membrane (GO:0016021);;	K13420|1.6e-97|cann:107859246|K13420 LRR receptor-like serine/threonine-protein kinase FLS2 [EC:2.7.11.1] | (RefSeq) probable LRR receptor-like serine/threonine-protein kinase At3g47570	MAPK signaling pathway - plant (ko04016);; Plant-pathogen interaction (ko04626)	--	--	Leucine rich repeat	Probable LRR receptor-like serine/threonine-protein kinase At3g47570 OS=Arabidopsis thaliana OX=3702 GN=At3g47570 PE=2 SV=1	T	Signal transduction mechanisms	receptor kinase-like protein Xa21 [Prunus yedoensis var. nudiflora]
Iba01G005290	Iba01G005290	--	0	0	0	0	0	0	0	0	0	0	0	0	0	0	0	0	0	0	--	--	--	--	--	--	--	--	--	--	--	--	K12864|8.4e-24|psom:113303216|K12864 beta-catenin-like protein 1 | (RefSeq) beta-catenin-like protein 1	Spliceosome (ko03040)	[S]	Function unknown	Catenin-beta-like, Arm-motif containing nuclear	--	S	Function unknown	hypothetical protein AQUCO_00201404v1 [Aquilegia coerulea]
Iba01G005300	Iba01G005300	--	18.1931	643	18.6716	655	18.5213	646	14.283	461	11.3995	395	15.2015	523	17.6814	621	16.6757	641	16.6971	598	0.000371737	-0.436523	normal	0.443002	0.109571	normal	0.00171309	0.347098	normal	[R]	General function prediction only	Molecular Function: peroxidase activity (GO:0004601);; Cellular Component: integral component of membrane (GO:0016021);;	K09775|1.8e-66|tcc:18612315|K09775 uncharacterized protein | (RefSeq) uncharacterized membrane protein YuiD	--	--	--	Divergent PAP2 family	--	S	Function unknown	Acid phosphatase/vanadium-dependent haloperoxidase-related protein [Actinidia chinensis var. chinensis]
Iba01G005310	Iba01G005310	--	4.83006	485	5.0781	506	5.40681	536	2.65644	244	2.49286	246	3.1048	304	3.48228	348	2.57042	281	3.42863	349	7.22869e-11	-0.886859	normal	0.949852	-0.0131385	normal	1.59989e-09	0.920478	normal	--	--	Molecular Function: calcium activated cation channel activity (GO:0005227);; Cellular Component: plasma membrane (GO:0005886);; Cellular Component: integral component of membrane (GO:0016021);;	K21989|0.0e+00|hbr:110663592|K21989 calcium permeable stress-gated cation channel | (RefSeq) CSC1-like protein At3g21620	--	[R]	General function prediction only	Calcium-dependent channel, 7TM region, putative phosphate	CSC1-like protein At3g21620 OS=Arabidopsis thaliana OX=3702 GN=At3g21620 PE=2 SV=1	S	Function unknown	hypothetical protein HYC85_012088 [Camellia sinensis]
Iba01G005320	Iba01G005320	--	6.06375	279	6.49806	297	6.49217	295	7.03874	296	6.9201	312	7.23396	324	7.1111	326	5.86924	294	7.62307	356	0.298264	0.154958	normal	0.128911	-0.250034	normal	0.515967	0.115135	normal	[K]	Transcription	Molecular Function: ribonuclease III activity (GO:0004525);; Biological Process: RNA processing (GO:0006396);;	K11592|1.4e-40|han:110884494|K11592 endoribonuclease Dicer [EC:3.1.26.-] | (RefSeq) LOW QUALITY PROTEIN: endoribonuclease Dicer homolog 1-like	--	[A]	RNA processing and modification	Ribonuclease III domain	Ribonuclease 3-like protein 3 OS=Oryza sativa subsp. japonica OX=39947 GN=Os06g0358800 PE=2 SV=1	A	RNA processing and modification	Ribonuclease 3-like protein [Actinidia chinensis var. chinensis]
Iba01G005330	Iba01G005330	LOC109188091	19.7273	1305	19.5152	1280	19.9864	1304	10.1876	616	11.951	775	12.028	774	11.5253	757	11.4957	827	11.9261	799	9.58683e-20	-0.790106	normal	0.103348	-0.180401	normal	8.52354e-31	0.990774	normal	[T]	Signal transduction mechanisms	Molecular Function: protein kinase activity (GO:0004672);; Molecular Function: ATP binding (GO:0005524);; Cellular Component: integral component of membrane (GO:0016021);;	K13429|6.5e-228|vvi:100255092|K13429 chitin elicitor receptor kinase 1 | (RefSeq) lysM domain receptor-like kinase 3	Plant-pathogen interaction (ko04626)	--	--	Protein tyrosine and serine/threonine kinase	LysM domain receptor-like kinase 3 OS=Medicago truncatula OX=3880 GN=LYK3 PE=1 SV=1	T	Signal transduction mechanisms	PREDICTED: lysM domain receptor-like kinase 3 [Ipomoea nil]
Iba01G005340	Iba01G005340	LOC114320552	3.73644	287	2.9276	223	2.95412	224	8.62557	605	7.25454	546	8.85412	662	6.63088	506	9.42099	787	9.18203	714	3.97989e-22	1.36362	up	0.221993	-0.18233	normal	3.00819e-12	-1.16065	down	[HC]	Coenzyme transport and metabolism;; Energy production and conversion	--	--	--	--	--	--	--	--	--	uncharacterized protein LOC114320552 isoform X2 [Camellia sinensis]
Iba01G005350	Iba01G005350	--	3.71345	157	3.67204	154	3.6794	154	12.6454	488	10.8358	448	11.8236	486	12.0514	505	12.8042	588	12.3912	530	3.24511e-30	1.67205	up	0.299971	-0.134068	normal	1.43626e-23	-1.51763	down	--	--	Molecular Function: chromatin binding (GO:0003682);; Molecular Function: metal ion binding (GO:0046872);;	K03283|3.4e-22|mtr:MTR_5g097190|K03283 heat shock 70kDa protein 1/2/6/8 | (RefSeq) DnaK family protein	Spliceosome (ko03040);; Protein processing in endoplasmic reticulum (ko04141);; Endocytosis (ko04144)	[K]	Transcription	BAH domain	Chromatin remodeling protein EBS OS=Arabidopsis thaliana OX=3702 GN=EBS PE=1 SV=1	K	Transcription	PHD domain-containing protein/BAH domain-containing protein [Cephalotus follicularis]
Iba01G005360	Iba01G005360	--	0.130851	2	0.069374	1	0	0	0	0	0	0	0.207013	3	1.52757	18	1.87212	25	1.98674	24	--	--	--	--	--	--	--	--	--	--	--	--	K12169|2.3e-06|mcha:111005382|K12169 Kip1 ubiquitination-promoting complex protein 1 [EC:2.3.2.27] | (RefSeq) E3 ubiquitin-protein ligase RKP isoform X1	--	--	--	Zinc finger, C3HC4 type (RING finger)	--	O	Posttranslational modification, protein turnover, chaperones	hypothetical protein C3L33_11885, partial [Rhododendron williamsianum]
Iba01G005370	Iba01G005370	LOC114306549	7.43718	523	6.82108	476	8.06826	559	6.84582	440	7.10815	490	6.41227	439	7.44466	520	7.26871	556	7.52537	536	0.301509	-0.129441	normal	0.515646	-0.0854642	normal	0.0661156	0.234902	normal	--	--	Molecular Function: metal ion binding (GO:0046872);;	K13832|8.0e-09|boe:106335320|K13832 3-dehydroquinate dehydratase / shikimate dehydrogenase [EC:4.2.1.10 1.1.1.25] | (RefSeq) bifunctional 3-dehydroquinate dehydratase/shikimate dehydrogenase, chloroplastic-like isoform X1	Phenylalanine, tyrosine and tryptophan biosynthesis (ko00400);; Biosynthesis of amino acids (ko01230)	[R]	General function prediction only	Zinc finger C-x8-C-x5-C-x3-H type (and similar)	Zinc finger CCCH domain-containing protein 33 OS=Arabidopsis thaliana OX=3702 GN=ZFN1 PE=1 SV=1	S	Function unknown	zinc finger CCCH domain-containing protein 3-like isoform X1 [Camellia sinensis]
Iba01G005380	Iba01G005380	--	3.64052	194	3.71365	197	3.19604	168	11.9136	580	10.5628	551	10.7056	555	24.8751	1316	23.8635	1382	24.0766	1298	1.02035e-33	1.6524	up	6.95183e-23	0.922306	normal	5.98361e-106	-2.55445	down	[I]	Lipid transport and metabolism	Molecular Function: sterol esterase activity (GO:0004771);; Biological Process: lipid metabolic process (GO:0006629);;	K01052|1.0e-147|jre:108995819|K01052 lysosomal acid lipase/cholesteryl ester hydrolase [EC:3.1.1.13] | (RefSeq) triacylglycerol lipase 2-like	Steroid biosynthesis (ko00100)	[I]	Lipid transport and metabolism	Partial alpha/beta-hydrolase lipase region	Triacylglycerol lipase 2 OS=Arabidopsis thaliana OX=3702 GN=LIP2 PE=2 SV=1	I	Lipid transport and metabolism	hypothetical protein TEA_023100 [Camellia sinensis var. sinensis]
Iba01G005390	Iba01G005390	LOC113271942	0.503797	20	0.508271	20	0.201475	8	0	0	0.393947	16	0.35587	14	0.932479	37	0.44435	20	0.414596	17	--	--	--	--	--	--	--	--	--	--	--	Molecular Function: protein binding (GO:0005515);;	K21596|2.4e-07|nta:107794376|K21596 calmodulin-binding transcription activator | (RefSeq) uncharacterized LOC107794376	--	--	--	F-box associated domain	Putative F-box protein At1g53550 OS=Arabidopsis thaliana OX=3702 GN=At1g53550 PE=4 SV=2	--	--	F-box protein CPR1-like [Papaver somniferum]
Iba01G005400	Iba01G005400	--	8.31235	514	8.915	547	7.2149	440	10.107	571	9.79253	593	10.4882	631	13.8612	851	12.2804	825	13.0863	819	0.00672817	0.315944	normal	0.16043	0.155819	normal	0.000205042	-0.452011	normal	--	--	Molecular Function: protein binding (GO:0005515);;	--	--	--	--	F-box associated domain	Putative F-box protein At3g10240 OS=Arabidopsis thaliana OX=3702 GN=At3g10240 PE=4 SV=1	S	Function unknown	class S F-box protein [Nicotiana alata]
Iba01G005410	Iba01G005410	--	6.24777	72	6.12962	70	5.19398	59	0	0	0.89756	11	0.416855	5	0.572784	7	0.919063	12	0.473782	6	5.68209e-10	-3.60618	down	--	--	--	2.7567e-11	3.29862	up	[IQ]	Lipid transport and metabolism;; Secondary metabolites biosynthesis, transport and catabolism	Biological Process: fatty acid biosynthetic process (GO:0006633);; Molecular Function: transferase activity, transferring acyl groups other than amino-acyl groups (GO:0016747);;	K09458|2.2e-14|cic:CICLE_v10015116mg|K09458 3-oxoacyl-[acyl-carrier-protein] synthase II [EC:2.3.1.179] | (RefSeq) hypothetical protein	Fatty acid biosynthesis (ko00061);; Biotin metabolism (ko00780);; Fatty acid metabolism (ko01212)	[IQ]	Lipid transport and metabolism;; Secondary metabolites biosynthesis, transport and catabolism	Beta-ketoacyl synthase, C-terminal domain	3-oxoacyl-[acyl-carrier-protein] synthase, mitochondrial OS=Arabidopsis thaliana OX=3702 GN=KAS PE=1 SV=1	--	--	3-oxoacyl-[acyl-carrier-protein] synthase [Trema orientale]
Iba01G005420	Iba01G005420	--	1.11421	59	0.819866	43	0.984623	52	1.34353	65	2.0046	104	1.56523	81	2.73226	143	3.62966	208	4.03268	215	0.0207867	0.7514	normal	0.000940757	0.858083	normal	1.37251e-08	-1.58959	down	--	--	Molecular Function: protein binding (GO:0005515);;	K21596|5.3e-11|nta:107794376|K21596 calmodulin-binding transcription activator | (RefSeq) uncharacterized LOC107794376	--	--	--	F-box associated domain	Putative F-box protein At4g38870 OS=Arabidopsis thaliana OX=3702 GN=At4g38870 PE=4 SV=1	S	Function unknown	hypothetical protein GIB67_032652 [Kingdonia uniflora]
Iba01G005430	Iba01G005430	--	0	0	0	0	0	0	0	0	0	0	0	0	0	0	0	0	0	0	--	--	--	--	--	--	--	--	--	--	--	--	--	--	--	--	--	--	--	--	--
Iba01G005440	Iba01G005440	--	7.06266	373	5.96861	313	6.23109	325	8.08072	390	8.22701	426	8.45937	435	9.90995	520	12.365	710	11.8454	633	0.00667275	0.364274	normal	0.0586941	0.249379	normal	2.79937e-05	-0.593345	normal	[IQ]	Lipid transport and metabolism;; Secondary metabolites biosynthesis, transport and catabolism	Biological Process: fatty acid biosynthetic process (GO:0006633);; Molecular Function: transferase activity, transferring acyl groups other than amino-acyl groups (GO:0016747);;	K09458|1.9e-206|egr:104424701|K09458 3-oxoacyl-[acyl-carrier-protein] synthase II [EC:2.3.1.179] | (RefSeq) 3-oxoacyl-[acyl-carrier-protein] synthase, mitochondrial	Fatty acid biosynthesis (ko00061);; Biotin metabolism (ko00780);; Fatty acid metabolism (ko01212)	[IQ]	Lipid transport and metabolism;; Secondary metabolites biosynthesis, transport and catabolism	Beta-ketoacyl synthase, N-terminal domain	3-oxoacyl-[acyl-carrier-protein] synthase, mitochondrial OS=Arabidopsis thaliana OX=3702 GN=KAS PE=1 SV=1	--	--	PREDICTED: 3-oxoacyl-[acyl-carrier-protein] synthase, mitochondrial [Eucalyptus grandis]
Iba01G005450	Iba01G005450	--	38.1949	2516	33.5787	2194	36.1315	2347	59.0358	3551	58.4077	3769	63.0538	4041	25.6755	1680	27.8147	1993	26.2125	1748	6.85125e-39	0.743896	normal	1.13564e-112	-1.39053	down	1.12246e-19	0.66674	normal	--	--	Cellular Component: extracellular space (GO:0005615);; Molecular Function: lipid binding (GO:0008289);;	K05399|1.4e-152|vvi:100265388|K05399 lipopolysaccharide-binding protein | (RefSeq) putative BPI/LBP family protein At1g04970	--	[V]	Defense mechanisms	LBP / BPI / CETP family, N-terminal domain	Putative BPI/LBP family protein At1g04970 OS=Arabidopsis thaliana OX=3702 GN=At1g04970 PE=2 SV=1	V	Defense mechanisms	hypothetical protein F0562_011198 [Nyssa sinensis]
Iba01G005460	Iba01G005460	--	0.238353	21	0.178453	16	0.236932	21	3.736	294	4.61385	389	4.22829	354	4.72622	404	5.00505	468	5.15214	449	2.8045e-59	4.21443	up	0.855649	0.0294723	normal	8.6764e-60	-4.22417	down	--	--	Molecular Function: actin filament binding (GO:0051015);; Biological Process: actin filament bundle assembly (GO:0051017);;	K17275|5.9e-275|nta:107771691|K17275 plastin-1 | (RefSeq) fimbrin-5-like	--	[Z]	Cytoskeleton	Calponin homology (CH) domain	Fimbrin-5 OS=Arabidopsis thaliana OX=3702 GN=FIM5 PE=1 SV=1	Z	Cytoskeleton	Fimbrin-5 like [Actinidia chinensis var. chinensis]
Iba01G005470	Iba01G005470	LOC114256403	10.4553	1094	9.20054	955	10.7989	1115	21.8353	2086	22.2572	2282	22.7084	2312	28.3823	2950	33.5694	3819	32.4749	3440	3.99637e-57	1.13473	up	6.02114e-05	0.287499	normal	4.76867e-63	-1.40189	down	[J]	Translation, ribosomal structure and biogenesis	Molecular Function: RNA binding (GO:0003723);;	K14411|2.2e-139|ccav:112507064|K14411 RNA-binding protein Musashi | (RefSeq) heterogeneous nuclear ribonucleoprotein 1-like	mRNA surveillance pathway (ko03015)	[A]	RNA processing and modification	RNA recognition motif. (a.k.a. RRM, RBD, or RNP domain)	Heterogeneous nuclear ribonucleoprotein 1 OS=Arabidopsis thaliana OX=3702 GN=RNP1 PE=1 SV=1	A	RNA processing and modification	heterogeneous nuclear ribonucleoprotein 1-like [Camellia sinensis]
Iba01G005480	Iba01G005480	LOC114297515	0.096184	7	0.322976	22	0.122021	9	0.290253	18	0.030708	2	0	0	0.086813	6	0.144416	11	0.068044	5	--	--	--	--	--	--	--	--	--	--	--	Molecular Function: protein binding (GO:0005515);;	--	--	--	--	NPH3 family	BTB/POZ domain-containing protein At5g48130 OS=Arabidopsis thaliana OX=3702 GN=At5g48130 PE=2 SV=1	S	Function unknown	BTB/POZ domain-containing protein At5g48130 [Camellia sinensis]
Iba01G005490	Iba01G005490	--	3.67515	224	4.16701	252	4.65966	281	6.05234	337	5.80065	347	6.11328	363	7.35961	446	8.35581	554	7.51108	464	0.000511107	0.525182	normal	0.255491	0.158708	normal	1.70604e-05	-0.663439	normal	--	--	--	K13118|6.7e-202|vvi:100251152|K13118 protein DGCR14 | (RefSeq) protein DGCR14	--	[R]	General function prediction only	Nuclear protein Es2	--	S	Function unknown	hypothetical protein F0562_011243 [Nyssa sinensis]
Iba01G005500	Iba01G005500	--	4.74479	319	5.53009	369	6.00164	398	7.94615	488	7.3957	487	7.33348	480	11.7371	784	13.4864	986	10.2778	700	0.000243084	0.480304	normal	0.000426287	0.435572	normal	1.13573e-10	-0.895616	normal	[O]	Posttranslational modification, protein turnover, chaperones	--	K04506|5.1e-23|csat:104734106|K04506 E3 ubiquitin-protein ligase SIAH1 [EC:2.3.2.27] | (RefSeq) E3 ubiquitin-protein ligase SINA-like 7	Ubiquitin mediated proteolysis (ko04120)	--	--	DnaJ domain	DnaJ protein ERDJ2A OS=Arabidopsis thaliana OX=3702 GN=ERDJ2A PE=1 SV=1	O	Posttranslational modification, protein turnover, chaperones	hypothetical protein HYC85_014562 [Camellia sinensis]
Iba01G005510	Iba01G005510	LOC114294041	0	0	0	0	0.119271	7	0	0	0	0	0	0	0	0	0.030648	2	0.310192	17	--	--	--	--	--	--	--	--	--	--	--	Biological Process: reproduction (GO:0000003);; Biological Process: developmental process involved in reproduction (GO:0003006);; Molecular Function: molecular_function (GO:0003674);; Molecular Function: DNA-binding transcription factor activity (GO:0003700);; Cellular Component: cellular_component (GO:0005575);; Cellular Component: intracellular (GO:0005622);; Cellular Component: obsolete cell (…	--	--	--	--	--	Transcriptional regulator STERILE APETALA OS=Arabidopsis thaliana OX=3702 GN=SAP PE=1 SV=1	S	Function unknown	transcriptional regulator STERILE APETALA [Camellia sinensis]
Iba01G005520	Iba01G005520	LOC114287688	5.03062	513	7.24264	732	6.40028	643	4.8285	450	3.68914	369	4.3516	432	5.23329	530	6.86953	761	5.82875	601	0.000227094	-0.532989	normal	0.0713955	0.265663	normal	0.0547971	0.288124	normal	--	--	Cellular Component: nucleus (GO:0005634);; Biological Process: regulation of transcription, DNA-templated (GO:0006355);; Molecular Function: zinc ion binding (GO:0008270);;	K17604|8.5e-62|bna:106433259|K17604 zinc finger SWIM domain-containing protein 3 | (RefSeq) protein FAR1-RELATED SEQUENCE 5-like	--	--	--	FAR1 DNA-binding domain	Putative protein FAR1-RELATED SEQUENCE 10 OS=Arabidopsis thaliana OX=3702 GN=FRS10 PE=2 SV=2	S	Function unknown	putative protein FAR1-RELATED SEQUENCE 10 isoform X2 [Camellia sinensis]
Iba01G005530	Iba01G005530	LOC111451370	23.3073	1055	21.8312	980	22.0115	983	9.5145	394	12.0734	536	11.532	508	18.581	836	16.6039	817	14.7971	678	4.36506e-22	-1.01529	down	0.00423332	0.379603	normal	9.90907e-10	0.65556	normal	--	--	Cellular Component: nucleus (GO:0005634);; Biological Process: regulation of transcription, DNA-templated (GO:0006355);; Molecular Function: sequence-specific DNA binding (GO:0043565);; Molecular Function: protein heterodimerization activity (GO:0046982);;	K08065|9.4e-57|cmos:111451370|K08065 nuclear transcription Y subunit beta | (RefSeq) nuclear transcription factor Y subunit B-3-like	--	[K]	Transcription	Histone-like transcription factor (CBF/NF-Y) and archaeal histone	Nuclear transcription factor Y subunit B-3 OS=Arabidopsis thaliana OX=3702 GN=NFYB3 PE=1 SV=1	B	Chromatin structure and dynamics	nuclear transcription factor Y subunit B-3-like [Cucurbita moschata]
Iba01G005540	Iba01G005540	LOC114318927	0.159342	17	0.437668	45	0.361392	37	0	0	0.050026	5	0.020152	3	0.114523	12	0.225053	25	0.206536	22	--	--	--	--	--	--	--	--	--	[R]	General function prediction only	Biological Process: defense response (GO:0006952);; Molecular Function: ADP binding (GO:0043531);;	K13457|1.5e-281|hbr:110641499|K13457 disease resistance protein RPM1 | (RefSeq) disease resistance protein RPM1-like	Plant-pathogen interaction (ko04626)	[T]	Signal transduction mechanisms	NB-ARC domain	Disease resistance protein RPM1 OS=Arabidopsis thaliana OX=3702 GN=RPM1 PE=1 SV=1	T	Signal transduction mechanisms	disease resistance protein RPM1-like [Camellia sinensis]
Iba01G005550	Iba01G005550	LOC114277011	0.081435	6	0	0	0.634403	39	0	0	0	0	0.065859	4	0.235065	15	0.142965	10	0.171669	11	--	--	--	--	--	--	--	--	--	--	--	Cellular Component: integral component of membrane (GO:0016021);; Molecular Function: transmembrane transporter activity (GO:0022857);;	K14638|3.4e-154|sind:105174545|K14638 solute carrier family 15 (peptide/histidine transporter), member 3/4 | (RefSeq) protein NRT1/ PTR FAMILY 5.5 isoform X1	--	[E]	Amino acid transport and metabolism	POT family	Protein NRT1/ PTR FAMILY 5.5 OS=Arabidopsis thaliana OX=3702 GN=NPF5.5 PE=2 SV=1	E	Amino acid transport and metabolism	protein NRT1/ PTR FAMILY 5.5-like [Camellia sinensis]
Iba01G005560	Iba01G005560	LOC114302378	21.1581	1279	21.8155	1308	18.7458	1118	42.1199	2324	42.0491	2490	46.386	2727	47.5141	2853	51.4039	3378	49.7946	3047	2.15561e-53	1.08227	up	0.751619	-0.0235384	normal	6.38048e-44	-1.03863	down	[I]	Lipid transport and metabolism	Molecular Function: acylglycerol lipase activity (GO:0047372);;	K18368|1.8e-149|dcr:108196356|K18368 caffeoylshikimate esterase [EC:3.1.1.-] | (RefSeq) caffeoylshikimate esterase-like	Phenylpropanoid biosynthesis (ko00940)	[I]	Lipid transport and metabolism	Serine aminopeptidase, S33	Caffeoylshikimate esterase OS=Arabidopsis thaliana OX=3702 GN=CSE PE=1 SV=1	I	Lipid transport and metabolism	caffeoylshikimate esterase [Camellia sinensis]
Iba01G005570	Iba01G005570	--	0	0	0	0	0	0	0	0	0.34041	5	0.056539	1	0	0	0	0	0	0	--	--	--	--	--	--	--	--	--	--	--	--	--	--	--	--	--	--	--	--	--
Iba01G005580	Iba01G005580	LOC110723041	0.084066	16	0	0	0	0	1.07537	176	1.29691	227	1.24294	216	0.819424	146	0.826658	161	0.77647	141	0.00807084	5.33152	up	5.94846e-05	-0.786231	normal	0.0255604	-4.52917	normal	--	--	--	K03549|3.3e-17|jre:108997955|K03549 KUP system potassium uptake protein | (RefSeq) potassium transporter 19-like	--	--	--	Transposase family tnp2	--	S	Function unknown	uncharacterized protein LOC110723041 isoform X1 [Chenopodium quinoa]
Iba01G005590	Iba01G005590	LOC116033409	0.240722	6	0.247685	6	0	0	0	0	0	0	0	0	0	0	0	0	0	0	--	--	--	--	--	--	--	--	--	[P]	Inorganic ion transport and metabolism	Molecular Function: manganese ion transmembrane transporter activity (GO:0005384);; Cellular Component: integral component of membrane (GO:0016021);; Biological Process: cellular manganese ion homeostasis (GO:0030026);;	K22736|2.8e-69|ini:109165672|K22736 vacuolar iron transporter family protein | (RefSeq) vacuolar iron transporter homolog 4-like	--	[S]	Function unknown	VIT family	Vacuolar iron transporter homolog 2 OS=Arabidopsis thaliana OX=3702 GN=VTL2 PE=2 SV=1	S	Function unknown	vacuolar iron transporter homolog 4-like [Ipomoea triloba]
Iba01G005600	Iba01G005600	LOC104121287	42.2615	1272	41.6939	1245	40.7697	1211	17.1928	473	17.7828	525	15.9757	468	54.9197	1643	51.0821	1673	51.4581	1569	3.02452e-48	-1.2889	down	9.75151e-54	1.41588	up	0.197035	-0.107081	normal	--	--	Biological Process: response to light stimulus (GO:0009416);; Cellular Component: photosystem I (GO:0009522);; Cellular Component: photosystem II (GO:0009523);; Cellular Component: chloroplast thylakoid membrane (GO:0009535);; Biological Process: photosynthesis, light harvesting in photosystem I (GO:0009768);; Cellular Component: plastoglobule (GO:0010287);; Cellular Component: integral component…	K08909|7.5e-139|ccav:112506906|K08909 light-harvesting complex I chlorophyll a/b binding protein 3 | (RefSeq) chlorophyll a-b binding protein 8, chloroplastic	Photosynthesis - antenna proteins (ko00196)	--	--	Chlorophyll A-B binding protein	Chlorophyll a-b binding protein 8, chloroplastic OS=Solanum lycopersicum OX=4081 GN=CAB8 PE=3 SV=1	C	Energy production and conversion	chlorophyll a-b binding protein 8, chloroplastic [Nicotiana tomentosiformis]
Iba01G005610	Iba01G005610	LOC114292427	13.0432	1240	14.445	1362	14.9324	1400	12.5826	1093	12.112	1128	13.0671	1209	12.9538	1224	14.4083	1490	15.3501	1478	0.0391182	-0.165229	normal	0.73876	-0.03343	normal	0.0187076	0.219134	normal	--	--	Biological Process: ubiquitin-dependent protein catabolic process (GO:0006511);; Biological Process: protein deubiquitination (GO:0016579);; Molecular Function: thiol-dependent ubiquitinyl hydrolase activity (GO:0036459);;	K11855|3.5e-195|zju:107423322|K11855 ubiquitin carboxyl-terminal hydrolase 36/42 [EC:3.4.19.12] | (RefSeq) ubiquitin carboxyl-terminal hydrolase 25	--	[O]	Posttranslational modification, protein turnover, chaperones	Ubiquitin carboxyl-terminal hydrolase	Ubiquitin carboxyl-terminal hydrolase 25 OS=Arabidopsis thaliana OX=3702 GN=UBP25 PE=2 SV=1	O	Posttranslational modification, protein turnover, chaperones	ubiquitin carboxyl-terminal hydrolase 25-like isoform X1 [Camellia sinensis]
Iba01G005620	Iba01G005620	LOC114285940	30.0012	1583	29.0649	1521	28.3755	1477	25.91	1249	25.6641	1327	29.9949	1540	28.9993	1520	32.5936	1870	32.0315	1712	0.222421	-0.0979159	normal	0.898737	-0.012939	normal	0.10363	0.131035	normal	--	--	Cellular Component: integral component of membrane (GO:0016021);;	K15280|3.2e-22|mus:103987831|K15280 solute carrier family 35, member C2 | (RefSeq) probable sugar phosphate/phosphate translocator At1g06470	--	[GE]	Carbohydrate transport and metabolism;; Amino acid transport and metabolism	Triose-phosphate Transporter family	Probable sugar phosphate/phosphate translocator At3g14410 OS=Arabidopsis thaliana OX=3702 GN=At3g14410 PE=2 SV=1	--	--	probable sugar phosphate/phosphate translocator At3g14410 [Camellia sinensis]
Iba01G005630	Iba01G005630	--	0	0	0	0	0	0	0.044905	2	0.105867	4	0	0	0	0	0	0	0	0	--	--	--	--	--	--	--	--	--	[Q]	Secondary metabolites biosynthesis, transport and catabolism	Molecular Function: metal ion binding (GO:0046872);; Molecular Function: dioxygenase activity (GO:0051213);;	K23947|5.4e-98|sind:105176872|K23947 2-oxoglutarate-dependent dioxygenase [EC:1.14.11.-] | (RefSeq) 2-oxoglutarate-dependent dioxygenase DAO	Tryptophan metabolism (ko00380)	[QR]	Secondary metabolites biosynthesis, transport and catabolism;; General function prediction only	non-haem dioxygenase in morphine synthesis N-terminal	2-oxoglutarate-dependent dioxygenase DAO OS=Oryza sativa subsp. indica OX=39946 GN=DAO PE=3 SV=1	Q	Secondary metabolites biosynthesis, transport and catabolism	2-oxoglutarate-dependent dioxygenase [Actinidia chinensis var. chinensis]
Iba01G005640	Iba01G005640	--	0.258733	9	0.716954	24	0.643913	22	0	0	0	0	0	0	0	0	0	0	0	0	--	--	--	--	--	--	--	--	--	[Q]	Secondary metabolites biosynthesis, transport and catabolism	Molecular Function: metal ion binding (GO:0046872);; Molecular Function: dioxygenase activity (GO:0051213);;	K23947|1.1e-90|zju:107424257|K23947 2-oxoglutarate-dependent dioxygenase [EC:1.14.11.-] | (RefSeq) 2-oxoglutarate-dependent dioxygenase DAO-like	Tryptophan metabolism (ko00380)	[QR]	Secondary metabolites biosynthesis, transport and catabolism;; General function prediction only	non-haem dioxygenase in morphine synthesis N-terminal	2-oxoglutarate-dependent dioxygenase DAO OS=Oryza sativa subsp. indica OX=39946 GN=DAO PE=3 SV=1	Q	Secondary metabolites biosynthesis, transport and catabolism	2-oxoglutarate-dependent dioxygenase [Actinidia chinensis var. chinensis]
Iba01G005650	Iba01G005650	--	0.825751	22	0.29463	8	0.153405	4	0	0	0	0	0	0	0	0	0	0	0	0	--	--	--	--	--	--	--	--	--	[P]	Inorganic ion transport and metabolism	Molecular Function: manganese ion transmembrane transporter activity (GO:0005384);; Cellular Component: integral component of membrane (GO:0016021);; Biological Process: cellular manganese ion homeostasis (GO:0030026);;	K22736|5.3e-68|ini:109165672|K22736 vacuolar iron transporter family protein | (RefSeq) vacuolar iron transporter homolog 4-like	--	[S]	Function unknown	VIT family	Vacuolar iron transporter homolog 2 OS=Arabidopsis thaliana OX=3702 GN=VTL2 PE=2 SV=1	S	Function unknown	putative membrane protein [Handroanthus impetiginosus]
Iba01G005660	Iba01G005660	--	39.6233	1539	42.3462	1631	45.5193	1743	66.4134	2355	63.4912	2415	68.5038	2588	33.5012	1293	42.5777	1798	38.9796	1533	1.94729e-23	0.640049	normal	1.05117e-33	-0.996854	normal	6.34433e-05	0.377405	normal	--	--	Cellular Component: ribosome (GO:0005840);; Cellular Component: integral component of membrane (GO:0016021);;	K02882|4.6e-42|vvi:100260572|K02882 large subunit ribosomal protein L18Ae | (RefSeq) 60S ribosomal protein L18a-like	Ribosome (ko03010)	--	--	--	60S ribosomal protein L18a-like protein OS=Arabidopsis thaliana OX=3702 GN=At1g29970 PE=2 SV=2	S	Function unknown	60S ribosomal protein L18a-like protein [Actinidia chinensis var. chinensis]
Iba01G005670	Iba01G005670	LOC114305909	32.1114	2697	32.3666	2697	31.1006	2577	33.0137	2533	29.1708	2401	31.3567	2563	28.5392	2382	29.247	2672	30.9104	2629	0.634654	-0.0293815	normal	3.15452e-05	-0.287825	normal	9.38221e-08	0.337336	normal	[T]	Signal transduction mechanisms	Molecular Function: MAP kinase activity (GO:0004707);; Molecular Function: ATP binding (GO:0005524);;	K04371|3.0e-213|rcu:8258703|K04371 mitogen-activated protein kinase 1/3 [EC:2.7.11.24] | (RefSeq) mitogen-activated protein kinase 19	--	[T]	Signal transduction mechanisms	Protein kinase domain	Mitogen-activated protein kinase 19 OS=Arabidopsis thaliana OX=3702 GN=MPK19 PE=1 SV=2	T	Signal transduction mechanisms	mitogen-activated protein kinase 19-like [Camellia sinensis]
Iba01G005680	Iba01G005680	--	3.77969	442	3.63504	422	3.79901	438	6.07323	649	5.23715	600	5.47148	623	7.8765	915	8.74085	1111	8.64078	1023	2.19444e-07	0.583364	normal	0.000269581	0.378212	normal	1.82736e-18	-0.94124	normal	--		Biological Process: immune system process (GO:0002376);; Biological Process: regulation of immune system process (GO:0002682);; Molecular Function: molecular_function (GO:0003674);; Molecular Function: catalytic activity (GO:0003824);; Molecular Function: protein kinase activity (GO:0004672);; Molecular Function: protein serine/threonine kinase activity (GO:0004674);; Cellular Component: cellular…	K13430|1.9e-62|ini:109175864|K13430 serine/threonine-protein kinase PBS1 [EC:2.7.11.1] | (RefSeq) serine/threonine-protein kinase PBS1	Plant-pathogen interaction (ko04626)	--	--	Protein tyrosine and serine/threonine kinase	Probable leucine-rich repeat receptor-like serine/threonine-protein kinase At3g14840 OS=Arabidopsis thaliana OX=3702 GN=LRR-RLK PE=1 SV=1	T	Signal transduction mechanisms	hypothetical protein CJ030_MR4G029197 [Morella rubra]
Iba01G005690	Iba01G005690	--	0.31201	14	0.526377	23	0.61448	27	0.14537	6	0	0	0.084197	4	0.552682	25	0.73802	36	0.296568	14	--	--	--	--	--	--	--	--	--	--	--	--	K23877|2.1e-35|cann:107879593|K23877 xyloglucan O-acetyltransferase | (RefSeq) protein ALTERED XYLOGLUCAN 4	--	--	--	GDSL/SGNH-like Acyl-Esterase family found in Pmr5 and Cas1p	Protein trichome birefringence-like 38 OS=Arabidopsis thaliana OX=3702 GN=TBL38 PE=2 SV=1	S	Function unknown	hypothetical protein HYC85_011271 [Camellia sinensis]
Iba01G005700	Iba01G005700	LOC110611356	10.8556	1370	11.6179	1454	10.293	1281	13.6252	1570	12.8583	1589	13.6906	1681	11.8331	1483	13.1208	1800	13.8193	1765	3.21192e-05	0.29577	normal	0.00119391	-0.262663	normal	0.893213	-0.0127984	normal	--		Molecular Function: protein kinase activity (GO:0004672);; Molecular Function: ATP binding (GO:0005524);; Cellular Component: integral component of membrane (GO:0016021);;	K13416|2.4e-62|lsv:111899016|K13416 brassinosteroid insensitive 1-associated receptor kinase 1 [EC:2.7.10.1 2.7.11.1] | (RefSeq) BRASSINOSTEROID INSENSITIVE 1-associated receptor kinase 1-like isoform X1	MAPK signaling pathway - plant (ko04016);; Plant hormone signal transduction (ko04075);; Plant-pathogen interaction (ko04626)	--	--	Protein tyrosine and serine/threonine kinase	Probable leucine-rich repeat receptor-like serine/threonine-protein kinase At3g14840 OS=Arabidopsis thaliana OX=3702 GN=LRR-RLK PE=1 SV=1	T	Signal transduction mechanisms	probable leucine-rich repeat receptor-like serine/threonine-protein kinase At3g14840 isoform X2 [Manihot esculenta]
Iba01G005710	Iba01G005710	LOC100265805	3.36994	413	4.11327	500	2.74749	332	3.09635	347	3.16942	381	3.70221	442	2.74104	334	2.42971	324	3.26681	406	0.847405	-0.0329492	normal	0.00431722	-0.45275	normal	0.00451793	0.505757	normal	--		Molecular Function: protein serine/threonine kinase activity (GO:0004674);; Molecular Function: ATP binding (GO:0005524);; Cellular Component: plasma membrane (GO:0005886);; Cellular Component: integral component of membrane (GO:0016021);; Biological Process: protein autophosphorylation (GO:0046777);;	K13430|7.1e-62|ini:109175864|K13430 serine/threonine-protein kinase PBS1 [EC:2.7.11.1] | (RefSeq) serine/threonine-protein kinase PBS1	Plant-pathogen interaction (ko04626)	--	--	Protein tyrosine and serine/threonine kinase	Probable leucine-rich repeat receptor-like serine/threonine-protein kinase At3g14840 OS=Arabidopsis thaliana OX=3702 GN=LRR-RLK PE=1 SV=1	T	Signal transduction mechanisms	PREDICTED: probable leucine-rich repeat receptor-like serine/threonine-protein kinase At3g14840 [Vitis vinifera]
Iba01G005720	Iba01G005720	LOC100265805	83.7123	10754	83.5352	10643	84.2763	10678	45.1393	5296	44.0578	5546	44.3523	5544	68.0678	8688	71.8406	10037	69.268	9010	3.18972e-190	-0.911287	normal	4.53662e-22	0.435866	normal	5.15125e-33	0.495441	normal	--		Molecular Function: protein serine/threonine kinase activity (GO:0004674);; Molecular Function: ATP binding (GO:0005524);; Cellular Component: plasma membrane (GO:0005886);; Cellular Component: integral component of membrane (GO:0016021);; Biological Process: protein autophosphorylation (GO:0046777);;	K13416|5.9e-64|ccaj:109804868|K13416 brassinosteroid insensitive 1-associated receptor kinase 1 [EC:2.7.10.1 2.7.11.1] | (RefSeq) BRASSINOSTEROID INSENSITIVE 1-associated receptor kinase 1-like isoform X1	MAPK signaling pathway - plant (ko04016);; Plant hormone signal transduction (ko04075);; Plant-pathogen interaction (ko04626)	--	--	Protein tyrosine and serine/threonine kinase	Probable leucine-rich repeat receptor-like serine/threonine-protein kinase At3g14840 OS=Arabidopsis thaliana OX=3702 GN=LRR-RLK PE=1 SV=1	T	Signal transduction mechanisms	PREDICTED: probable leucine-rich repeat receptor-like serine/threonine-protein kinase At3g14840 [Vitis vinifera]
Iba01G005730	Iba01G005730	--	1.02131	14	2.1858	29	1.98494	26	0	0	0	0	0	0	0.306536	5	0	0	0	0	--	--	--	--	--	--	--	--	--	--		Molecular Function: protein kinase activity (GO:0004672);; Molecular Function: ATP binding (GO:0005524);; Cellular Component: integral component of membrane (GO:0016021);;	K13430|3.7e-26|peq:110033478|K13430 serine/threonine-protein kinase PBS1 [EC:2.7.11.1] | (RefSeq) probable serine/threonine-protein kinase PBL7 isoform X1	Plant-pathogen interaction (ko04626)	--	--	Protein tyrosine and serine/threonine kinase	Probable leucine-rich repeat receptor-like serine/threonine-protein kinase At3g14840 OS=Arabidopsis thaliana OX=3702 GN=LRR-RLK PE=1 SV=1	T	Signal transduction mechanisms	serine/threonine-protein kinase PBS1 [Vigna unguiculata]
Iba01G005740	Iba01G005740	LOC105176924	22.6371	1825	22.6086	1808	23.9213	1902	15.5313	1144	15.2426	1204	16.3579	1283	17.281	1384	18.8174	1650	19.0297	1553	2.28087e-16	-0.551147	normal	0.878169	0.0144108	normal	1.00623e-13	0.556979	normal	--	--	--	K15255|2.4e-15|nsy:104244763|K15255 ATP-dependent DNA helicase PIF1 [EC:3.6.4.12] | (RefSeq) ATP-dependent DNA helicase PIF1-like	--	--	--	--	--	--	--	uncharacterized protein LOC105176924 [Sesamum indicum]
Iba01G005750	Iba01G005750	LOC116145573	12.2848	385	10.1184	315	9.37966	290	14.0886	404	14.2965	439	17.0138	519	15.6209	487	21.0368	717	18.6152	591	0.000426122	0.516482	normal	0.643272	0.0719923	normal	0.000283995	-0.568201	normal	--	--	Cellular Component: integral component of membrane (GO:0016021);;	--	--	--	--	--	--	--	--	uncharacterized protein LOC116145573 [Pistacia vera]
Iba01G005760	Iba01G005760	LOC104808152	68.8963	694	58.8752	588	55.7684	554	6.24198	58	5.02735	50	5.49238	54	15.2182	153	16.6027	182	17.3557	177	1.17948e-82	-3.44321	down	2.16521e-07	1.33517	up	5.81451e-46	2.12713	up	--	--	--	--	--	--	--	--	--	--	--	PREDICTED: uncharacterized protein LOC104808152 [Tarenaya hassleriana]
Iba01G005770	Iba01G005770	--	16.4251	1110	18.3597	1230	18.5936	1239	9.69826	599	8.12275	538	7.96815	524	7.94911	534	8.48071	623	7.46915	511	2.67926e-26	-1.04732	down	0.0111852	-0.320958	normal	3.16093e-43	1.38803	up	--	--	Biological Process: regulation of GTPase activity (GO:0043087);;	K19937|7.2e-187|vvi:100241866|K19937 Rab3 GTPase-activating protein non-catalytic subunit | (RefSeq) rab3 GTPase-activating protein non-catalytic subunit	--	[U]	Intracellular trafficking, secretion, and vesicular transport	Rab3 GTPase-activating protein regulatory subunit N-terminus	--	U	Intracellular trafficking, secretion, and vesicular transport	Rab3 GTPase-activating protein non-catalytic subunit like [Actinidia chinensis var. chinensis]
Iba01G005780	Iba01G005780	LOC109012193	9.7949	710	9.61877	692	10.7793	771	18.6986	1238	18.9719	1347	19.7169	1391	11.618	837	14.5709	1149	13.693	1005	1.07183e-29	0.928244	normal	4.49173e-15	-0.736026	normal	0.136514	-0.171609	normal	--	--	Molecular Function: molecular_function (GO:0003674);; Molecular Function: catalytic activity (GO:0003824);; Molecular Function: uroporphyrinogen decarboxylase activity (GO:0004853);; Cellular Component: cellular_component (GO:0005575);; Cellular Component: intracellular (GO:0005622);; Cellular Component: obsolete cell (GO:0005623);; Cellular Component: cytoplasm (GO:0005737);; Cellular Component:…	K03549|1.0e-12|cann:107865483|K03549 KUP system potassium uptake protein | (RefSeq) potassium transporter 5-like	--	--	--	Peptide N-acetyl-beta-D-glucosaminyl asparaginase amidase A	Peptide-N4-(N-acetyl-beta-glucosaminyl)asparagine amidase A OS=Prunus dulcis OX=3755 PE=1 SV=2	H	Coenzyme transport and metabolism	hypothetical protein F2P56_005106, partial [Juglans regia]
Iba01G005790	Iba01G005790	LOC113737335	0	0	0	0	0	0	0	0	0	0	0	0	0	0	0	0	0	0	--	--	--	--	--	--	--	--	--	--	--	--	--	--	--	--	Myb/SANT-like DNA-binding domain	--	S	Function unknown	L10-interacting MYB domain-containing protein-like [Coffea arabica]
Iba01G005800	Iba01G005800	LOC107175017	0.103536	5	0	0	0	0	0.049805	2	0	0	0	0	0	0	0	0	0	0	--	--	--	--	--	--	--	--	--	--	--	--	K23222|3.4e-36|nsy:104244544|K23222 nuclease HARBI1 [EC:3.1.-.-] | (RefSeq) uncharacterized protein LOC104244544 isoform X1	--	[L]	Replication, recombination and repair	DDE superfamily endonuclease	--	L	Replication, recombination and repair	uncharacterized protein LOC107175017 [Citrus sinensis]
Iba01G005810	Iba01G005810	--	9.96126	1028	11.029	1129	10.3459	1053	22.9192	2160	20.9362	2117	21.6417	2173	25.1495	2579	23.3886	2625	25.9628	2713	1.7728e-55	1.06551	up	0.751318	-0.02517	normal	2.13736e-39	-1.02024	down	--	--	Biological Process: response to acid chemical (GO:0001101);; Molecular Function: protein binding (GO:0005515);; Biological Process: response to stress (GO:0006950);; Biological Process: response to osmotic stress (GO:0006970);; Biological Process: biological_process (GO:0008150);; Biological Process: response to abiotic stimulus (GO:0009628);; Biological Process: response to salt stress (GO:00096…	K09527|8.5e-107|pmum:103319855|K09527 DnaJ homolog subfamily C member 7 | (RefSeq) TPR repeat-containing thioredoxin TTL1	--	[R]	General function prediction only	Tetratricopeptide repeat	TPR repeat-containing thioredoxin TTL1 OS=Arabidopsis thaliana OX=3702 GN=TTL1 PE=1 SV=1	O	Posttranslational modification, protein turnover, chaperones	TPR repeat-containing thioredoxin like [Actinidia chinensis var. chinensis]
Iba01G005820	Iba01G005820	--	0	0	0	0	0	0	0	0	0	0	0	0	0	0	0	0	0	0	--	--	--	--	--	--	--	--	--	--	--	Molecular Function: structural constituent of ribosome (GO:0003735);; Cellular Component: ribosome (GO:0005840);; Biological Process: translation (GO:0006412);;	K02923|1.3e-26|egu:109505430|K02923 large subunit ribosomal protein L38e | (RefSeq) 60S ribosomal protein L38-like	Ribosome (ko03010)	[J]	Translation, ribosomal structure and biogenesis	Ribosomal L38e protein family	60S ribosomal protein L38 OS=Arabidopsis thaliana OX=3702 GN=RPL38A PE=3 SV=1	J	Translation, ribosomal structure and biogenesis	60S ribosomal protein L38-like protein [Cinnamomum micranthum f. kanehirae]
Iba01G005830	Iba01G005830	LOC112516541	29.5934	2081	28.7117	2003	27.0165	1874	37.7255	2423	36.1796	2493	36.8816	2524	40.0604	2799	40.3533	3086	41.7247	2971	4.99403e-11	0.378615	normal	0.269226	-0.0707217	normal	1.36799e-05	-0.287871	normal	[C]	Energy production and conversion	Biological Process: carbohydrate metabolic process (GO:0005975);; Biological Process: tricarboxylic acid cycle (GO:0006099);; Biological Process: malate metabolic process (GO:0006108);; Molecular Function: hydrolase activity (GO:0016787);; Molecular Function: L-malate dehydrogenase activity (GO:0030060);;	K00026|9.7e-168|ccav:112516541|K00026 malate dehydrogenase [EC:1.1.1.37] | (RefSeq) malate dehydrogenase, mitochondrial	Citrate cycle (TCA cycle) (ko00020);; Cysteine and methionine metabolism (ko00270);; Pyruvate metabolism (ko00620);; Glyoxylate and dicarboxylate metabolism (ko00630);; Carbon fixation in photosynthetic organisms (ko00710);; Carbon metabolism (ko01200)	[C]	Energy production and conversion	lactate/malate dehydrogenase, NAD binding domain	Malate dehydrogenase, mitochondrial OS=Citrullus lanatus OX=3654 GN=MMDH PE=1 SV=1	C	Energy production and conversion	malate dehydrogenase, mitochondrial [Cynara cardunculus var. scolymus]
[truncated: 34,790 more rows]

## Sheet: Listing of new genes
#Seq_ID	Source	Type	Start	End	Score	Strand	Phase	Attributes
Chr01	StringTie	gene	66442	70033	.	-	.	ID=NewGene_1
Chr01	StringTie	mRNA	66442	70033	.	-	.	ID=NewGene_1.1;Parent=NewGene_1
Chr01	StringTie	exon	66442	67057	.	-	.	Parent=NewGene_1.1
Chr01	StringTie	exon	67145	68181	.	-	.	Parent=NewGene_1.1
Chr01	StringTie	exon	68681	68815	.	-	.	Parent=NewGene_1.1
Chr01	StringTie	exon	69054	69159	.	-	.	Parent=NewGene_1.1
Chr01	StringTie	exon	69263	69359	.	-	.	Parent=NewGene_1.1
[truncated: 26,910 more rows]

## Sheet: Annotation of all new genes
#GeneID	COG_class	COG_class_annotation	GO_annotation	KEGG_annotation	KOG_class	KOG_class_annotation	Pfam_annotation	Swissprot_annotation	TrEMBL_annotation	eggNOG_class	eggNOG_class_annotation	nr_annotation
[truncated: 790 more rows]

[truncated: 1 more sheets: Structure optimizing genes]
