# Supplementary material for: A chromosome level genome, as well as transcriptomes and metabolomes, insights into genome evolution and the biosynthesis of kaempferol and kaempferol derivatives in Impatiens balsamina (Balsaminaceae)
Source: Front Plant Sci. 2026 Feb 11;17:1725789. doi: 10.3389/fpls.2026.1725789 (PMC12932442; doi:10.3389/fpls.2026.1725789)
Supplement: Supplementary Data Sheet 1 — Integrated functional annotation for predicting protein-coding genes. [file DataSheet1.zip › all supplementary files/Dataset 9 Listing of glycosyltransferase genes and transcription factor genes in roots, flowers, and leaves.xlsx]

## Sheet: glycosyltransferase coding gene
Iba06G004560.1	na	Molecular Function: UDP-glycosyltransferase activity (GO:0008194);;	K13495|6.6e-06|oeu:111365957|K13495 cis-zeatin O-glucosyltransferase [EC:2.4.1.215] | (RefSeq) zeatin O-glucosyltransferase-like	[GC]	--	--	UDP-glycosyltransferase 76E4 OS=Arabidopsis thaliana OX=3702 GN=UGT76E4 PE=2 SV=1	Uncharacterized protein OS=Acer yangbiense OX=1000413 GN=EZV62_002787 PE=4 SV=1	--	--	hypothetical protein F383_11858 [Gossypium arboreum]
Iba05G032690.1	Na	Biological Process: carbohydrate metabolic process (GO:0005975);; Molecular Function: UDP-glycosyltransferase activity (GO:0008194);; Molecular Function: transferase activity, transferring hexosyl groups (GO:0016758);; Biological Process: lipid glycosylation (GO:0030259);;	K05841|2.1e-12|pavi:110762123|K05841 sterol 3beta-glucosyltransferase [EC:2.4.1.173] | (RefSeq) sterol 3-beta-glucosyltransferase UGT80B1	[GC]	--	--	Sterol 3-beta-glucosyltransferase UGT80B1 OS=Arabidopsis thaliana OX=3702 GN=UGT80B1 PE=2 SV=1	Glyco_transf_28 domain-containing protein OS=Spinacia oleracea OX=3562 GN=SOVF_094980 PE=4 SV=1	--	--	hypothetical protein PRUPE_ppa002535mg [Prunus persica]
Iba07G021540.1	Na	Molecular Function: UDP-glycosyltransferase activity (GO:0008194);;	K13692|2.0e-17|lang:109336344|K13692 UDP-glucose:(indol-3-yl)acetate beta-D-glucosyltransferase [EC:2.4.1.121] | (RefSeq) UDP-glycosyltransferase 84B2-like	[GC]	--	--	Anthocyanidin 3-O-glucoside 5-O-glucosyltransferase 1 OS=Perilla frutescens OX=48386 GN=PF3R4 PE=1 SV=1	Glycosyltransferase OS=Nyssa sinensis OX=561372 GN=F0562_000034 PE=3 SV=1	--	--	PREDICTED: crocetin glucosyltransferase, chloroplastic-like [Beta vulgaris subsp. vulgaris]
Iba06G003810.1	Na	Cellular Component: integral component of membrane (GO:0016021);;	K10771|9.3e-18|thj:104803289|K10771 AP endonuclease 1 [EC:4.2.99.18] | (RefSeq) uncharacterized protein LOC104803289	--	--	--	Glycosyltransferase-like KOBITO 1 OS=Arabidopsis thaliana OX=3702 GN=ELD1 PE=1 SV=1	Uncharacterized protein OS=Arachis hypogaea OX=3818 GN=Ahy_B08g090272 PE=4 SV=1	S	Function unknown	PREDICTED: uncharacterized protein LOC103488753 [Cucumis melo]
Iba07G006650.1	OG0000515	Molecular Function: UDP-glycosyltransferase activity (GO:0008194);;	K23260|3.9e-12|mcha:111017641|K23260 scopoletin glucosyltransferase [EC:2.4.1.128] | (RefSeq) UDP-glucose flavonoid 3-O-glucosyltransferase 7-like	[GC]	--	--	UDP-glycosyltransferase 92A1 OS=Arabidopsis thaliana OX=3702 GN=UGT92A1 PE=2 SV=1	Glycosyltransferase OS=Actinidia chinensis var. chinensis OX=1590841 GN=CEY00_Acc30423 PE=3 SV=1	G	Carbohydrate transport and metabolism	UDP-glucoronosyl/UDP-glucosyl transferase family protein [Populus trichocarpa]
Iba01G009580.1	OG0007672	Cellular Component: integral component of membrane (GO:0016021);;	K13692|8.3e-07|rcu:8288110|K13692 UDP-glucose:(indol-3-yl)acetate beta-D-glucosyltransferase [EC:2.4.1.121] | (RefSeq) UDP-glycosyltransferase 84B1	--	--	--	--	Uncharacterized protein OS=Jatropha curcas OX=180498 GN=JCGZ_12464 PE=4 SV=1	--	--	hypothetical protein JCGZ_12464 [Jatropha curcas]
Iba05G006970.1	OG0008425	Molecular Function: UDP-glycosyltransferase activity (GO:0008194);;	K13496|6.0e-91|ccav:112521128|K13496 UDP-glucosyltransferase 73C [EC:2.4.1.-] | (RefSeq) UDP-glycosyltransferase 73C5-like	[GC]	--	--	UDP-glycosyltransferase 73C7 OS=Arabidopsis thaliana OX=3702 GN=UGT73C7 PE=2 SV=1	Uncharacterized protein OS=Nyssa sinensis OX=561372 GN=F0562_016145 PE=3 SV=1	--	--	hypothetical protein PRUPE_ppa018836mg [Prunus persica]
Iba03G016050.1	OG0021399	Molecular Function: UDP-glycosyltransferase activity (GO:0008194);;	K23260|3.7e-25|ini:109161375|K23260 scopoletin glucosyltransferase [EC:2.4.1.128] | (RefSeq) scopoletin glucosyltransferase-like	[GC]	--	--	Scopoletin glucosyltransferase OS=Nicotiana tabacum OX=4097 GN=TOGT1 PE=1 SV=1	Glycosyltransferase OS=Corchorus capsularis OX=210143 GN=CCACVL1_16993 PE=3 SV=1	--	--	UDP-glycosyltransferase 73B4, putative [Theobroma cacao]
Iba03G016070.1	OG0021399	Molecular Function: UDP-glycosyltransferase activity (GO:0008194);;	K23260|3.7e-25|ini:109161375|K23260 scopoletin glucosyltransferase [EC:2.4.1.128] | (RefSeq) scopoletin glucosyltransferase-like	[GC]	--	--	Scopoletin glucosyltransferase OS=Nicotiana tabacum OX=4097 GN=TOGT1 PE=1 SV=1	Glycosyltransferase OS=Corchorus capsularis OX=210143 GN=CCACVL1_16993 PE=3 SV=1	--	--	UDP-glycosyltransferase 73B4, putative [Theobroma cacao]
Iba03G040130.1	OG0021877	--	K18789|1.3e-09|qsu:112017499|K18789 xylogalacturonan beta-1,3-xylosyltransferase [EC:2.4.2.41] | (RefSeq) probable glycosyltransferase At5g20260	--	--	--	Probable glycosyltransferase At5g20260 OS=Arabidopsis thaliana OX=3702 GN=At5g20260 PE=3 SV=3	Exostosin domain-containing protein OS=Morella rubra OX=262757 GN=CJ030_MR6G022949 PE=3 SV=1	--	--	hypothetical protein VITISV_031189 [Vitis vinifera]
Iba01G039900.1	OG0026420	Molecular Function: UDP-glycosyltransferase activity (GO:0008194);;	K22706|4.1e-25|pmum:103319663|K22706 (R)-mandelonitrile beta-glucosyltransferase [EC:2.4.1.354] | (RefSeq) 7-deoxyloganetin glucosyltransferase-like	[GC]	--	--	7-deoxyloganetin glucosyltransferase OS=Catharanthus roseus OX=4058 GN=UGT85A23 PE=1 SV=1	Uncharacterized protein OS=Camellia sinensis var. sinensis OX=542762 GN=TEA_000953 PE=3 SV=1	--	--	hypothetical protein POPTR_0006s02450g [Populus trichocarpa]
Iba02G037800.1	OG0027437	Molecular Function: UDP-glycosyltransferase activity (GO:0008194);;	K23260|2.9e-06|cqi:110720850|K23260 scopoletin glucosyltransferase [EC:2.4.1.128] | (RefSeq) scopoletin glucosyltransferase-like	[GC]	--	--	Crocetin glucosyltransferase 3 OS=Crocus sativus OX=82528 GN=GLT3 PE=1 SV=1	Glycosyltransferase OS=Handroanthus impetiginosus OX=429701 GN=CDL12_06197 PE=3 SV=1	G	Carbohydrate transport and metabolism	hypothetical protein MIMGU_mgv11b017767mg [Erythranthe guttata]
Iba04G014420.1	OG0027437	Molecular Function: UDP-glycosyltransferase activity (GO:0008194);;	K13496|1.4e-06|nto:104108771|K13496 UDP-glucosyltransferase 73C [EC:2.4.1.-] | (RefSeq) UDP-glycosyltransferase 73C3-like isoform X1	[GC]	--	--	Crocetin glucosyltransferase 3 OS=Crocus sativus OX=82528 GN=GLT3 PE=1 SV=1	Glycosyltransferase OS=Handroanthus impetiginosus OX=429701 GN=CDL12_06197 PE=3 SV=1	G	Carbohydrate transport and metabolism	hypothetical protein MIMGU_mgv11b017767mg [Erythranthe guttata]
Iba07G016490.1	OG0027512	Molecular Function: UDP-glycosyltransferase activity (GO:0008194);; Cellular Component: intracellular membrane-bounded organelle (GO:0043231);;	K23260|1.3e-51|mesc:110619770|K23260 scopoletin glucosyltransferase [EC:2.4.1.128] | (RefSeq) scopoletin glucosyltransferase-like	[GC]	--	--	Scopoletin glucosyltransferase OS=Nicotiana tabacum OX=4097 GN=TOGT1 PE=1 SV=1	Glycosyltransferase OS=Vitis vinifera OX=29760 GN=VIT_18s0001g10110 PE=3 SV=1	--	--	PREDICTED: scopoletin glucosyltransferase-like [Vitis vinifera]
Iba07G018560.1	OG0027512	Molecular Function: UDP-glycosyltransferase activity (GO:0008194);; Cellular Component: intracellular membrane-bounded organelle (GO:0043231);;	K23260|3.8e-35|mesc:110619770|K23260 scopoletin glucosyltransferase [EC:2.4.1.128] | (RefSeq) scopoletin glucosyltransferase-like	[GC]	--	--	Anthocyanin 3&apos;-O-beta-glucosyltransferase OS=Gentiana triflora OX=55190 PE=1 SV=1	Glycosyltransferase OS=Vitis vinifera OX=29760 GN=VIT_18s0001g10110 PE=3 SV=1	--	--	PREDICTED: scopoletin glucosyltransferase-like [Vitis vinifera]
Iba01G048610.1	OG0027512	Molecular Function: UDP-glycosyltransferase activity (GO:0008194);;	K23260|3.5e-52|mesc:110619770|K23260 scopoletin glucosyltransferase [EC:2.4.1.128] | (RefSeq) scopoletin glucosyltransferase-like	[GC]	--	--	Scopoletin glucosyltransferase OS=Nicotiana tabacum OX=4097 GN=TOGT1 PE=1 SV=1	Glycosyltransferase OS=Camellia sinensis var. sinensis OX=542762 GN=TEA_029200 PE=3 SV=1	--	--	PREDICTED: scopoletin glucosyltransferase-like [Vitis vinifera]
Iba02G011890.1	OG0034044	Molecular Function: transferase activity (GO:0016740);;	--	--	--	--	--	UDP-glycosyltransferase 73C5-like OS=Hibiscus syriacus OX=106335 GN=F3Y22_tig00111941pilonHSYRG00247 PE=4 SV=1	--	--	Leukocyte receptor cluster member 1 [Gossypium arboreum]
Iba01G045370.1	OG0001534	Cellular Component: endoplasmic reticulum membrane (GO:0005789);; Biological Process: dolichol-linked oligosaccharide biosynthetic process (GO:0006488);; Cellular Component: integral component of membrane (GO:0016021);; Molecular Function: dolichyl pyrophosphate Man9GlcNAc2 alpha-1,3-glucosyltransferase activity (GO:0042281);;	K03848|1.0e-205|jre:109013415|K03848 alpha-1,3-glucosyltransferase [EC:2.4.1.267] | (RefSeq) probable dolichyl pyrophosphate Man9GlcNAc2 alpha-1,3-glucosyltransferase	[GE]	--	ALG6, ALG8 glycosyltransferase family	Probable dolichyl pyrophosphate Man9GlcNAc2 alpha-1,3-glucosyltransferase OS=Arabidopsis thaliana OX=3702 GN=At5g38460 PE=2 SV=1	Alpha-1,3-glucosyltransferase OS=Actinidia chinensis var. chinensis OX=1590841 GN=CEY00_Acc02243 PE=3 SV=1	--	--	PREDICTED: probable dolichyl pyrophosphate Man9GlcNAc2 alpha-1,3-glucosyltransferase isoform X1 [Vitis vinifera]
Iba05G024700.1	OG0013465	Cellular Component: endoplasmic reticulum membrane (GO:0005789);; Biological Process: protein glycosylation (GO:0006486);; Biological Process: oligosaccharide-lipid intermediate biosynthetic process (GO:0006490);; Cellular Component: integral component of membrane (GO:0016021);; Molecular Function: dolichyl pyrophosphate Glc1Man9GlcNAc2 alpha-1,3-glucosyltransferase activity (GO:0042283);;	K03849|5.7e-220|sot:102587839|K03849 alpha-1,3-glucosyltransferase [EC:2.4.1.265] | (RefSeq) probable dolichyl pyrophosphate Glc1Man9GlcNAc2 alpha-1,3-glucosyltransferase	[K]	Transcription	ALG6, ALG8 glycosyltransferase family	Probable dolichyl pyrophosphate Glc1Man9GlcNAc2 alpha-1,3-glucosyltransferase OS=Arabidopsis thaliana OX=3702 GN=At2g44660 PE=2 SV=3	Alpha-1,3-glucosyltransferase OS=Actinidia chinensis var. chinensis OX=1590841 GN=CEY00_Acc07704 PE=3 SV=1	K	Transcription	PREDICTED: probable dolichyl pyrophosphate Glc1Man9GlcNAc2 alpha-1,3-glucosyltransferase-like [Solanum tuberosum]
Iba06G000800.1	OG0007319	Cellular Component: integral component of membrane (GO:0016021);;	K01988|5.0e-107|dcr:108217871|K01988 lactosylceramide 4-alpha-galactosyltransferase [EC:2.4.1.228] | (RefSeq) lactosylceramide 4-alpha-galactosyltransferase-like	[G]	Carbohydrate transport and metabolism	Alpha 1,4-glycosyltransferase conserved region	Uncharacterized protein At4g19900 OS=Arabidopsis thaliana OX=3702 GN=At4g19900 PE=2 SV=1	Gb3_synth domain-containing protein OS=Camellia sinensis var. sinensis OX=542762 GN=TEA_029104 PE=4 SV=1	G	Carbohydrate transport and metabolism	PREDICTED: lactosylceramide 4-alpha-galactosyltransferase-like [Solanum lycopersicum]
Iba04G018680.1	OG0013137	Cellular Component: integral component of membrane (GO:0016021);; Molecular Function: lactosylceramide 4-alpha-galactosyltransferase activity (GO:0050512);;	K01988|9.0e-137|nnu:104586450|K01988 lactosylceramide 4-alpha-galactosyltransferase [EC:2.4.1.228] | (RefSeq) uncharacterized protein At4g19900-like	[G]	Carbohydrate transport and metabolism	Alpha 1,4-glycosyltransferase conserved region	Uncharacterized protein At4g19900 OS=Arabidopsis thaliana OX=3702 GN=At4g19900 PE=2 SV=1	Putative lactosylceramide 4-alpha-galactosyltransferase OS=Davidia involucrata OX=16924 GN=Din_005136 PE=4 SV=1	G	Carbohydrate transport and metabolism	PREDICTED: uncharacterized protein At4g19900-like [Nelumbo nucifera]
Iba04G003770.1	OG0009673	Biological Process: reproduction (GO:0000003);; Biological Process: polysaccharide biosynthetic process (GO:0000271);; Biological Process: developmental process involved in reproduction (GO:0003006);; Molecular Function: molecular_function (GO:0003674);; Molecular Function: catalytic activity (GO:0003824);; Cellular Component: cellular_component (GO:0005575);; Cellular Component: intracellular (G…	--	--	--	Ankyrin repeats (3 copies)	Ankyrin repeat protein SKIP35 OS=Arabidopsis thaliana OX=3702 GN=SKIP35 PE=1 SV=1	Putative ankyrin repeat protein SKIP35-like OS=Davidia involucrata OX=16924 GN=Din_033499 PE=4 SV=1	M	Cell wall/membrane/envelope biogenesis	PREDICTED: ankyrin repeat protein SKIP35-like [Vitis vinifera]
Iba04G020000.1	Na	Molecular Function: transferase activity (GO:0016740);;	K10771|4.7e-68|thj:104803289|K10771 AP endonuclease 1 [EC:4.2.99.18] | (RefSeq) uncharacterized protein LOC104803289	--	--	CDK5 regulatory subunit-associated protein 3	Glycosyltransferase-like KOBITO 1 OS=Arabidopsis thaliana OX=3702 GN=ELD1 PE=1 SV=1	Glycosyltransferase-like KOBITO OS=Actinidia chinensis var. chinensis OX=1590841 GN=CEY00_Acc17042 PE=4 SV=1	S	Function unknown	PREDICTED: glycosyltransferase-like KOBITO 1 [Vitis vinifera]
Iba01G056570.1	Na	Cellular Component: integral component of membrane (GO:0016021);;	K09775|4.3e-08|dzi:111283728|K09775 uncharacterized protein | (RefSeq) uncharacterized protein LOC111283728 isoform X1	--	--	Core-2/I-Branching enzyme	Glycosyltransferase BC10 OS=Oryza sativa subsp. japonica OX=39947 GN=BC10 PE=1 SV=1	Uncharacterized protein OS=Nyssa sinensis OX=561372 GN=F0562_022867 PE=4 SV=1	S	Function unknown	hypothetical protein L484_003112 [Morus notabilis]
Iba03G024370.1	Na	Cellular Component: integral component of membrane (GO:0016021);;	K09775|2.2e-11|dzi:111283728|K09775 uncharacterized protein | (RefSeq) uncharacterized protein LOC111283728 isoform X1	--	--	Core-2/I-Branching enzyme	Glycosyltransferase BC10 OS=Oryza sativa subsp. japonica OX=39947 GN=BC10 PE=1 SV=1	Glycine dehydrogenase OS=Actinidia chinensis var. chinensis OX=1590841 GN=CEY00_Acc21837 PE=4 SV=1	S	Function unknown	PREDICTED: uncharacterized protein LOC100247520 [Vitis vinifera]
Iba06G028020.1	Na	Cellular Component: membrane (GO:0016020);;	K09775|7.3e-12|dzi:111283728|K09775 uncharacterized protein | (RefSeq) uncharacterized protein LOC111283728 isoform X1	--	--	Core-2/I-Branching enzyme	Glycosyltransferase BC10 OS=Oryza sativa subsp. japonica OX=39947 GN=BC10 PE=1 SV=1	Uncharacterized protein OS=Vitis vinifera OX=29760 GN=VIT_17s0000g03400 PE=4 SV=1	S	Function unknown	PREDICTED: uncharacterized protein LOC100247520 [Vitis vinifera]
Iba06G023910.1	Na	Cellular Component: integral component of membrane (GO:0016021);; Molecular Function: transferase activity (GO:0016740);;	--	--	--	Core-2/I-Branching enzyme	Glycosyltransferase BC10 OS=Oryza sativa subsp. japonica OX=39947 GN=BC10 PE=1 SV=1	Xylosyltransferase OS=Actinidia chinensis var. chinensis OX=1590841 GN=CEY00_Acc22682 PE=4 SV=1	S	Function unknown	PREDICTED: uncharacterized protein LOC105173886 [Sesamum indicum]
Iba05G018450.1	OG0000331	Cellular Component: integral component of membrane (GO:0016021);; Molecular Function: transferase activity (GO:0016740);;	K09775|7.1e-13|dzi:111283728|K09775 uncharacterized protein | (RefSeq) uncharacterized protein LOC111283728 isoform X1	--	--	Core-2/I-Branching enzyme	Glycosyltransferase BC10 OS=Oryza sativa subsp. japonica OX=39947 GN=BC10 PE=1 SV=1	Xylosyltransferase OS=Actinidia chinensis var. chinensis OX=1590841 GN=CEY00_Acc22682 PE=4 SV=1	S	Function unknown	PREDICTED: uncharacterized protein LOC102583916 [Solanum tuberosum]
Iba05G018450.1	OG0000331	Cellular Component: integral component of membrane (GO:0016021);; Molecular Function: transferase activity (GO:0016740);;	K09775|7.1e-13|dzi:111283728|K09775 uncharacterized protein | (RefSeq) uncharacterized protein LOC111283728 isoform X1	--	--	Core-2/I-Branching enzyme	Glycosyltransferase BC10 OS=Oryza sativa subsp. japonica OX=39947 GN=BC10 PE=1 SV=1	Xylosyltransferase OS=Actinidia chinensis var. chinensis OX=1590841 GN=CEY00_Acc22682 PE=4 SV=1	S	Function unknown	PREDICTED: uncharacterized protein LOC102583916 [Solanum tuberosum]
Iba05G018460.1	OG0000331	Cellular Component: integral component of membrane (GO:0016021);; Molecular Function: transferase activity (GO:0016740);;	--	--	--	Core-2/I-Branching enzyme	Glycosyltransferase BC10 OS=Oryza sativa subsp. japonica OX=39947 GN=BC10 PE=1 SV=1	Xylosyltransferase OS=Actinidia chinensis var. chinensis OX=1590841 GN=CEY00_Acc22682 PE=4 SV=1	S	Function unknown	unnamed protein product [Coffea canephora]
Iba01G060270.1	OG0000331	Cellular Component: integral component of membrane (GO:0016021);; Molecular Function: transferase activity (GO:0016740);;	K09775|5.9e-12|dzi:111283728|K09775 uncharacterized protein | (RefSeq) uncharacterized protein LOC111283728 isoform X1	--	--	Core-2/I-Branching enzyme	Glycosyltransferase BC10 OS=Oryza sativa subsp. japonica OX=39947 GN=BC10 PE=1 SV=1	Xylosyltransferase OS=Actinidia chinensis var. chinensis OX=1590841 GN=CEY00_Acc22682 PE=4 SV=1	S	Function unknown	unnamed protein product [Coffea canephora]
Iba01G060260.1	OG0000331	Cellular Component: integral component of membrane (GO:0016021);; Molecular Function: transferase activity (GO:0016740);;	K09775|6.6e-11|dzi:111283728|K09775 uncharacterized protein | (RefSeq) uncharacterized protein LOC111283728 isoform X1	--	--	Core-2/I-Branching enzyme	Glycosyltransferase BC10 OS=Oryza sativa subsp. japonica OX=39947 GN=BC10 PE=1 SV=1	Xylosyltransferase OS=Actinidia chinensis var. chinensis OX=1590841 GN=CEY00_Acc22682 PE=4 SV=1	S	Function unknown	unnamed protein product [Coffea canephora]
Iba06G024810.1	OG0001138	Cellular Component: integral component of membrane (GO:0016021);;	K09775|1.7e-11|dzi:111283728|K09775 uncharacterized protein | (RefSeq) uncharacterized protein LOC111283728 isoform X1	--	--	Core-2/I-Branching enzyme	Glycosyltransferase BC10 OS=Oryza sativa subsp. japonica OX=39947 GN=BC10 PE=1 SV=1	Uncharacterized protein OS=Camellia sinensis var. sinensis OX=542762 GN=TEA_006977 PE=4 SV=1	S	Function unknown	Core-2/I-branching beta-1,6-N-acetylglucosaminyltransferase family protein isoform 1 [Theobroma cacao]
Iba06G024810.1	OG0001138	Cellular Component: integral component of membrane (GO:0016021);;	K09775|1.7e-11|dzi:111283728|K09775 uncharacterized protein | (RefSeq) uncharacterized protein LOC111283728 isoform X1	--	--	Core-2/I-Branching enzyme	Glycosyltransferase BC10 OS=Oryza sativa subsp. japonica OX=39947 GN=BC10 PE=1 SV=1	Uncharacterized protein OS=Camellia sinensis var. sinensis OX=542762 GN=TEA_006977 PE=4 SV=1	S	Function unknown	Core-2/I-branching beta-1,6-N-acetylglucosaminyltransferase family protein isoform 1 [Theobroma cacao]
Iba02G026780.1	OG0001138	Cellular Component: integral component of membrane (GO:0016021);;	K09775|1.2e-10|dzi:111283728|K09775 uncharacterized protein | (RefSeq) uncharacterized protein LOC111283728 isoform X1	--	--	Core-2/I-Branching enzyme	Glycosyltransferase BC10 OS=Oryza sativa subsp. japonica OX=39947 GN=BC10 PE=1 SV=1	Uncharacterized protein OS=Camellia sinensis var. sinensis OX=542762 GN=TEA_006977 PE=4 SV=1	S	Function unknown	hypothetical protein POPTR_0010s13150g [Populus trichocarpa]
Iba06G021350.1	OG0001138	Cellular Component: integral component of membrane (GO:0016021);;	K09775|3.9e-11|dzi:111283728|K09775 uncharacterized protein | (RefSeq) uncharacterized protein LOC111283728 isoform X1	--	--	Core-2/I-Branching enzyme	Glycosyltransferase BC10 OS=Oryza sativa subsp. japonica OX=39947 GN=BC10 PE=1 SV=1	Uncharacterized protein OS=Camellia sinensis var. sinensis OX=542762 GN=TEA_006977 PE=4 SV=1	S	Function unknown	PREDICTED: uncharacterized protein LOC104602904 [Nelumbo nucifera]
Iba01G042180.1	OG0001138	Cellular Component: integral component of membrane (GO:0016021);;	K09775|1.7e-11|dzi:111283728|K09775 uncharacterized protein | (RefSeq) uncharacterized protein LOC111283728 isoform X1	--	--	Core-2/I-Branching enzyme	Glycosyltransferase BC10 OS=Oryza sativa subsp. japonica OX=39947 GN=BC10 PE=1 SV=1	Uncharacterized protein OS=Camellia sinensis var. sinensis OX=542762 GN=TEA_006977 PE=4 SV=1	S	Function unknown	PREDICTED: uncharacterized protein LOC105156363 [Sesamum indicum]
Iba03G031610.1	OG0001138	Cellular Component: integral component of membrane (GO:0016021);;	K09775|1.2e-10|dzi:111283728|K09775 uncharacterized protein | (RefSeq) uncharacterized protein LOC111283728 isoform X1	--	--	Core-2/I-Branching enzyme	Glycosyltransferase BC10 OS=Oryza sativa subsp. japonica OX=39947 GN=BC10 PE=1 SV=1	Uncharacterized protein OS=Nyssa sinensis OX=561372 GN=F0562_025136 PE=4 SV=1	S	Function unknown	PREDICTED: uncharacterized protein LOC105158025 [Sesamum indicum]
Iba03G025130.1	OG0006213	Cellular Component: integral component of membrane (GO:0016021);;	K09775|5.7e-10|dzi:111283728|K09775 uncharacterized protein | (RefSeq) uncharacterized protein LOC111283728 isoform X1	--	--	Core-2/I-Branching enzyme	Glycosyltransferase BC10 OS=Oryza sativa subsp. japonica OX=39947 GN=BC10 PE=1 SV=1	4-hydroxy-7-methoxy-3-oxo-3,4-dihydro-2H-1, 4-benzoxazin-2-yl glucoside beta-D-glucosidase OS=Actinidia chinensis var. chinensis OX=1590841 GN=CEY00_Acc21303 PE=4 SV=1	S	Function unknown	PREDICTED: uncharacterized protein LOC101259085 [Solanum lycopersicum]
Iba03G021160.1	OG0006213	Cellular Component: integral component of membrane (GO:0016021);;	K09775|2.9e-11|dzi:111283728|K09775 uncharacterized protein | (RefSeq) uncharacterized protein LOC111283728 isoform X1	--	--	Core-2/I-Branching enzyme	Glycosyltransferase BC10 OS=Oryza sativa subsp. japonica OX=39947 GN=BC10 PE=1 SV=1	4-hydroxy-7-methoxy-3-oxo-3,4-dihydro-2H-1, 4-benzoxazin-2-yl glucoside beta-D-glucosidase OS=Actinidia chinensis var. chinensis OX=1590841 GN=CEY00_Acc21303 PE=4 SV=1	S	Function unknown	PREDICTED: uncharacterized protein LOC104239130 [Nicotiana sylvestris]
Iba01G025430.1	OG0007061	Cellular Component: integral component of membrane (GO:0016021);; Molecular Function: transferase activity (GO:0016740);;	K09775|5.8e-17|dzi:111283728|K09775 uncharacterized protein | (RefSeq) uncharacterized protein LOC111283728 isoform X1	--	--	Core-2/I-Branching enzyme	Glycosyltransferase BC10 OS=Oryza sativa subsp. japonica OX=39947 GN=BC10 PE=1 SV=1	Core-2/I-branching enzyme OS=Medicago truncatula OX=3880 GN=25486219 PE=4 SV=1	S	Function unknown	core-2/I-branching enzyme [Medicago truncatula]
Iba01G002890.1	OG0007061	Cellular Component: membrane (GO:0016020);;	K09775|5.5e-18|dzi:111283728|K09775 uncharacterized protein | (RefSeq) uncharacterized protein LOC111283728 isoform X1	--	--	Core-2/I-Branching enzyme	Glycosyltransferase BC10 OS=Oryza sativa subsp. japonica OX=39947 GN=BC10 PE=1 SV=1	DNA polymerase epsilon subunit B like OS=Actinidia chinensis var. chinensis OX=1590841 GN=CEY00_Acc20544 PE=4 SV=1	S	Function unknown	PREDICTED: uncharacterized protein LOC100262450 isoform X2 [Vitis vinifera]
Iba07G023790.1	OG0007744	Cellular Component: membrane (GO:0016020);;	--	--	--	Core-2/I-Branching enzyme	Glycosyltransferase BC10 OS=Oryza sativa subsp. japonica OX=39947 GN=BC10 PE=1 SV=1	Uncharacterized protein OS=Camellia sinensis var. sinensis OX=542762 GN=TEA_019646 PE=4 SV=1	S	Function unknown	PREDICTED: uncharacterized protein LOC105161016 [Sesamum indicum]
Iba05G029680.1	OG0007744	Cellular Component: membrane (GO:0016020);;	--	--	--	Core-2/I-Branching enzyme	Glycosyltransferase BC10 OS=Oryza sativa subsp. japonica OX=39947 GN=BC10 PE=1 SV=1	Uncharacterized protein OS=Nyssa sinensis OX=561372 GN=F0562_025772 PE=4 SV=1	S	Function unknown	PREDICTED: uncharacterized protein LOC105161016 [Sesamum indicum]
Iba03G004700.1	OG0007744	Cellular Component: membrane (GO:0016020);;	--	--	--	Core-2/I-Branching enzyme	Glycosyltransferase BC10 OS=Oryza sativa subsp. japonica OX=39947 GN=BC10 PE=1 SV=1	Peroxisome proliferator-activated receptor gamma coactivator 1-beta like OS=Actinidia chinensis var. chinensis OX=1590841 GN=CEY00_Acc30010 PE=4 SV=1	S	Function unknown	PREDICTED: uncharacterized protein LOC105171003 [Sesamum indicum]
Iba04G027700.1	OG0008461	Cellular Component: Golgi membrane (GO:0000139);; Biological Process: plant-type cell wall organization (GO:0009664);; Molecular Function: transferase activity, transferring glycosyl groups (GO:0016757);;	K09775|2.5e-15|dzi:111283728|K09775 uncharacterized protein | (RefSeq) uncharacterized protein LOC111283728 isoform X1	--	--	Core-2/I-Branching enzyme	Glycosyltransferase BC10 OS=Oryza sativa subsp. japonica OX=39947 GN=BC10 PE=1 SV=1	Guanine nucleotide exchange factor like OS=Actinidia chinensis var. chinensis OX=1590841 GN=CEY00_Acc02439 PE=4 SV=1	S	Function unknown	PREDICTED: uncharacterized protein LOC100259507 [Vitis vinifera]
Iba01G014090.1	OG0008461	Cellular Component: membrane (GO:0016020);;	K09775|7.1e-15|dzi:111283728|K09775 uncharacterized protein | (RefSeq) uncharacterized protein LOC111283728 isoform X1	--	--	Core-2/I-Branching enzyme	Glycosyltransferase BC10 OS=Oryza sativa subsp. japonica OX=39947 GN=BC10 PE=1 SV=1	Uncharacterized protein OS=Davidia involucrata OX=16924 GN=Din_001785 PE=4 SV=1	S	Function unknown	PREDICTED: uncharacterized protein LOC105176347 isoform X1 [Sesamum indicum]
Iba05G012290.1	OG0009082	Cellular Component: membrane (GO:0016020);;	--	--	--	Core-2/I-Branching enzyme	Glycosyltransferase BC10 OS=Oryza sativa subsp. japonica OX=39947 GN=BC10 PE=1 SV=1	Uncharacterized protein OS=Papaver somniferum OX=3469 GN=C5167_012873 PE=4 SV=1	S	Function unknown	PREDICTED: uncharacterized protein LOC100254263 [Vitis vinifera]
Iba01G026080.1	OG0009172	Cellular Component: integral component of membrane (GO:0016021);;	K20891|1.8e-142|smo:SELMODRAFT_83932|K20891 beta-glucuronosyltransferase [EC:2.4.1.-] | (RefSeq) GT14A1; glycosyltransferase CAZy family 14	[G]	Carbohydrate transport and metabolism	Core-2/I-Branching enzyme	Beta-glucuronosyltransferase GlcAT14A OS=Arabidopsis thaliana OX=3702 GN=GLCAT14A PE=2 SV=1	Uncharacterized protein OS=Davidia involucrata OX=16924 GN=Din_012991 PE=4 SV=1	G	Carbohydrate transport and metabolism	PREDICTED: xylosyltransferase 1-like [Sesamum indicum]
Iba05G001410.1	OG0012838	Cellular Component: integral component of membrane (GO:0016021);;	K09775|3.9e-08|dzi:111283728|K09775 uncharacterized protein | (RefSeq) uncharacterized protein LOC111283728 isoform X1	--	--	Core-2/I-Branching enzyme	Glycosyltransferase BC10 OS=Oryza sativa subsp. japonica OX=39947 GN=BC10 PE=1 SV=1	Hemocyanin D chain like OS=Actinidia chinensis var. chinensis OX=1590841 GN=CEY00_Acc22597 PE=4 SV=1	S	Function unknown	PREDICTED: uncharacterized protein LOC105164695 [Sesamum indicum]
Iba03G024870.1	OG0018228	Cellular Component: integral component of membrane (GO:0016021);;	--	--	--	Core-2/I-Branching enzyme	Glycosyltransferase BC10 OS=Oryza sativa subsp. japonica OX=39947 GN=BC10 PE=1 SV=1	Uncharacterized protein OS=Vitis vinifera OX=29760 GN=CK203_011173 PE=4 SV=1	S	Function unknown	PREDICTED: uncharacterized protein LOC100257764 [Vitis vinifera]
Iba03G041450.1	OG0004809	Biological Process: protein glycosylation (GO:0006486);; Cellular Component: oligosaccharyltransferase complex (GO:0008250);; Cellular Component: integral component of membrane (GO:0016021);; Molecular Function: transferase activity (GO:0016740);;	K12668|4.9e-55|sly:543753|K12668 oligosaccharyltransferase complex subunit epsilon | (RefSeq) DAD1; dolichyl-diphosphooligosaccharide--protein glycosyltransferase subunit DAD1	[DO]	--	DAD family	Dolichyl-diphosphooligosaccharide--protein glycosyltransferase subunit DAD1 OS=Solanum lycopersicum OX=4081 GN=DAD1 PE=3 SV=1	Dolichyl-diphosphooligosaccharide--protein glycosyltransferase subunit DAD1 OS=Solanum chacoense OX=4108 PE=3 SV=1	--	--	dolichyl-diphosphooligosaccharide--protein glycosyltransferase subunit DAD1 [Solanum lycopersicum]
Iba01G032080.1	OG0004809	Biological Process: protein glycosylation (GO:0006486);; Cellular Component: oligosaccharyltransferase complex (GO:0008250);; Cellular Component: integral component of membrane (GO:0016021);; Molecular Function: transferase activity (GO:0016740);;	K12668|2.7e-53|sly:543753|K12668 oligosaccharyltransferase complex subunit epsilon | (RefSeq) DAD1; dolichyl-diphosphooligosaccharide--protein glycosyltransferase subunit DAD1	[DO]	--	DAD family	Dolichyl-diphosphooligosaccharide--protein glycosyltransferase subunit DAD1 OS=Solanum lycopersicum OX=4081 GN=DAD1 PE=3 SV=1	Dolichyl-diphosphooligosaccharide--protein glycosyltransferase subunit DAD1 OS=Solanum chacoense OX=4108 PE=3 SV=1	--	--	dolichyl-diphosphooligosaccharide--protein glycosyltransferase subunit DAD1 [Solanum lycopersicum]
Iba04G034470.1	Na	Biological Process: protein glycosylation (GO:0006486);; Cellular Component: integral component of membrane (GO:0016021);; Molecular Function: transferase activity, transferring glycosyl groups (GO:0016757);;	K18789|1.1e-55|eus:EUTSA_v10013399mg|K18789 xylogalacturonan beta-1,3-xylosyltransferase [EC:2.4.2.41] | (RefSeq) hypothetical protein	[GMW]	--	Exostosin family	Probable glycosyltransferase At5g11130 OS=Arabidopsis thaliana OX=3702 GN=At5g11130/At5g11120 PE=3 SV=2	Exostosin domain-containing protein (Fragment) OS=Davidia involucrata OX=16924 GN=Din_041888 PE=3 SV=1	--	--	Exostosin-like protein [Medicago truncatula]
Iba07G013360.1	Na	Biological Process: protein glycosylation (GO:0006486);; Cellular Component: integral component of membrane (GO:0016021);; Molecular Function: transferase activity, transferring glycosyl groups (GO:0016757);;	K18789|5.5e-122|psom:113322510|K18789 xylogalacturonan beta-1,3-xylosyltransferase [EC:2.4.2.41] | (RefSeq) probable glycosyltransferase At5g20260 isoform X1	[GMW]	--	Exostosin family	Probable glycosyltransferase At5g03795 OS=Arabidopsis thaliana OX=3702 GN=At5g03795 PE=3 SV=2	probable glycosyltransferase At5g03795 OS=Nicotiana sylvestris OX=4096 GN=LOC104235772 PE=3 SV=1	--	--	PREDICTED: probable glycosyltransferase At5g03795 [Nicotiana sylvestris]
Iba03G039770.1	Na	Biological Process: protein glycosylation (GO:0006486);; Cellular Component: integral component of membrane (GO:0016021);; Molecular Function: transferase activity, transferring glycosyl groups (GO:0016757);;	K18789|2.5e-81|psom:113275449|K18789 xylogalacturonan beta-1,3-xylosyltransferase [EC:2.4.2.41] | (RefSeq) probable glycosyltransferase At5g20260	[GMW]	--	Exostosin family	Probable glycosyltransferase At5g03795 OS=Arabidopsis thaliana OX=3702 GN=At5g03795 PE=3 SV=2	Exostosin domain-containing protein OS=Camellia sinensis var. sinensis OX=542762 GN=TEA_027872 PE=3 SV=1	--	--	PREDICTED: probable glycosyltransferase At5g03795-like isoform X2 [Citrus sinensis]
Iba01G033020.1	OG0001190	Biological Process: protein glycosylation (GO:0006486);; Cellular Component: integral component of membrane (GO:0016021);; Molecular Function: transferase activity, transferring glycosyl groups (GO:0016757);;	K18789|2.7e-79|psom:113282164|K18789 xylogalacturonan beta-1,3-xylosyltransferase [EC:2.4.2.41] | (RefSeq) probable glycosyltransferase At5g20260	[GMW]	--	Exostosin family	Probable glycosyltransferase At5g03795 OS=Arabidopsis thaliana OX=3702 GN=At5g03795 PE=3 SV=2	Exostosin domain-containing protein OS=Camellia sinensis var. sinensis OX=542762 GN=TEA_027872 PE=3 SV=1	--	--	hypothetical protein F383_15727 [Gossypium arboreum]
Iba01G010950.1	OG0001950	Biological Process: protein glycosylation (GO:0006486);; Molecular Function: transferase activity, transferring glycosyl groups (GO:0016757);;	K18789|6.1e-68|ccaj:109816558|K18789 xylogalacturonan beta-1,3-xylosyltransferase [EC:2.4.2.41] | (RefSeq) probable glycosyltransferase At3g42180 isoform X1	[GMW]	--	Exostosin family	Probable glycosyltransferase At5g03795 OS=Arabidopsis thaliana OX=3702 GN=At5g03795 PE=3 SV=2	Exostosin domain-containing protein OS=Davidia involucrata OX=16924 GN=Din_019277 PE=3 SV=1	--	--	Exostosin-like protein [Medicago truncatula]
Iba07G002470.1	OG0002622	Biological Process: protein glycosylation (GO:0006486);; Molecular Function: transferase activity, transferring glycosyl groups (GO:0016757);;	K18789|9.2e-131|mesc:110618287|K18789 xylogalacturonan beta-1,3-xylosyltransferase [EC:2.4.2.41] | (RefSeq) probable glycosyltransferase At5g20260	[GMW]	--	Exostosin family	Probable glycosyltransferase At5g11130 OS=Arabidopsis thaliana OX=3702 GN=At5g11130/At5g11120 PE=3 SV=2	Glycosyltransferase OS=Actinidia chinensis var. chinensis OX=1590841 GN=CEY00_Acc22468 PE=3 SV=1	--	--	putative glycosyltransferase [Morus notabilis]
Iba03G040120.1	OG0002622	Biological Process: protein glycosylation (GO:0006486);; Molecular Function: transferase activity, transferring glycosyl groups (GO:0016757);;	K18789|6.0e-130|hbr:110660037|K18789 xylogalacturonan beta-1,3-xylosyltransferase [EC:2.4.2.41] | (RefSeq) probable glycosyltransferase At5g20260	[GMW]	--	Exostosin family	Probable glycosyltransferase At5g11130 OS=Arabidopsis thaliana OX=3702 GN=At5g11130/At5g11120 PE=3 SV=2	Putative glycosyltransferase OS=Morus notabilis OX=981085 GN=L484_004211 PE=3 SV=1	--	--	putative glycosyltransferase [Morus notabilis]
Iba05G012280.1	OG0006159	Biological Process: protein glycosylation (GO:0006486);; Cellular Component: integral component of membrane (GO:0016021);; Molecular Function: transferase activity, transferring glycosyl groups (GO:0016757);;	K18789|6.2e-117|psom:113357475|K18789 xylogalacturonan beta-1,3-xylosyltransferase [EC:2.4.2.41] | (RefSeq) probable glycosyltransferase At5g20260	[GMW]	--	Exostosin family	Probable glycosyltransferase At5g25310 OS=Arabidopsis thaliana OX=3702 GN=At5g25310 PE=3 SV=2	Glycosyltransferase OS=Actinidia chinensis var. chinensis OX=1590841 GN=CEY00_Acc15446 PE=3 SV=1	--	--	catalytic, putative [Ricinus communis]
Iba05G034680.1	OG0006437	Biological Process: protein glycosylation (GO:0006486);; Cellular Component: integral component of membrane (GO:0016021);; Molecular Function: transferase activity, transferring glycosyl groups (GO:0016757);;	K18789|1.7e-80|nnu:104592517|K18789 xylogalacturonan beta-1,3-xylosyltransferase [EC:2.4.2.41] | (RefSeq) probable glycosyltransferase At5g20260	[GMW]	--	Exostosin family	Probable glycosyltransferase At5g03795 OS=Arabidopsis thaliana OX=3702 GN=At5g03795 PE=3 SV=2	Glycosyltransferase OS=Actinidia chinensis var. chinensis OX=1590841 GN=CEY00_Acc23271 PE=3 SV=1	--	--	PREDICTED: probable glycosyltransferase At3g07620 isoform X2 [Vitis vinifera]
Iba05G032630.1	OG0006955	Biological Process: protein glycosylation (GO:0006486);; Molecular Function: transferase activity, transferring glycosyl groups (GO:0016757);;	K18789|3.2e-119|hbr:110653980|K18789 xylogalacturonan beta-1,3-xylosyltransferase [EC:2.4.2.41] | (RefSeq) probable glycosyltransferase At5g11130	[GMW]	--	Exostosin family	Probable glycosyltransferase At3g07620 OS=Arabidopsis thaliana OX=3702 GN=At3g07620 PE=3 SV=1	Exostosin domain-containing protein OS=Nyssa sinensis OX=561372 GN=F0562_011330 PE=3 SV=1	--	--	PREDICTED: probable glycosyltransferase At3g07620 isoform X1 [Vitis vinifera]
Iba06G025790.1	OG0008837	Biological Process: protein glycosylation (GO:0006486);; Cellular Component: integral component of membrane (GO:0016021);; Molecular Function: transferase activity, transferring glycosyl groups (GO:0016757);;	K18789|1.6e-89|psom:113275449|K18789 xylogalacturonan beta-1,3-xylosyltransferase [EC:2.4.2.41] | (RefSeq) probable glycosyltransferase At5g20260	[GMW]	--	Exostosin family	Probable glycosyltransferase At5g03795 OS=Arabidopsis thaliana OX=3702 GN=At5g03795 PE=3 SV=2	Exostosin domain-containing protein OS=Camellia sinensis var. sinensis OX=542762 GN=TEA_025932 PE=3 SV=1	--	--	unnamed protein product [Vitis vinifera]
Iba06G012330.1	OG0012646	Biological Process: protein glycosylation (GO:0006486);; Cellular Component: integral component of membrane (GO:0016021);; Molecular Function: transferase activity, transferring glycosyl groups (GO:0016757);;	K18789|9.1e-52|psom:113342352|K18789 xylogalacturonan beta-1,3-xylosyltransferase [EC:2.4.2.41] | (RefSeq) probable glycosyltransferase At5g20260 isoform X1	[GMW]	--	Exostosin family	Probable glycosyltransferase At5g03795 OS=Arabidopsis thaliana OX=3702 GN=At5g03795 PE=3 SV=2	Exostosin domain-containing protein OS=Nyssa sinensis OX=561372 GN=F0562_017314 PE=3 SV=1	--	--	PREDICTED: probable glycosyltransferase At5g03795 [Vitis vinifera]
Iba06G016890.1	OG0013879	Biological Process: protein glycosylation (GO:0006486);; Molecular Function: transferase activity, transferring glycosyl groups (GO:0016757);;	K18789|1.9e-28|bvg:104901965|K18789 xylogalacturonan beta-1,3-xylosyltransferase [EC:2.4.2.41] | (RefSeq) probable glycosyltransferase At5g20260	[GMW]	--	Exostosin family	Probable glycosyltransferase At3g07620 OS=Arabidopsis thaliana OX=3702 GN=At3g07620 PE=3 SV=1	Exostosin domain-containing protein (Fragment) OS=Davidia involucrata OX=16924 GN=Din_044930 PE=3 SV=1	--	--	PREDICTED: probable glycosyltransferase At3g07620 [Nicotiana tomentosiformis]
Iba07G013350.1	OG0019471	Biological Process: protein glycosylation (GO:0006486);; Molecular Function: transferase activity, transferring glycosyl groups (GO:0016757);;	K18789|4.0e-125|gmx:100780563|K18789 xylogalacturonan beta-1,3-xylosyltransferase [EC:2.4.2.41] | (RefSeq) probable glycosyltransferase At3g42180 isoform X1	[GMW]	--	Exostosin family	Probable glycosyltransferase At5g03795 OS=Arabidopsis thaliana OX=3702 GN=At5g03795 PE=3 SV=2	Exostosin domain-containing protein OS=Camellia sinensis var. sinensis OX=542762 GN=TEA_017988 PE=3 SV=1	--	--	PREDICTED: probable glycosyltransferase At5g03795 [Sesamum indicum]
Iba03G006830.1	OG0019471	Biological Process: protein glycosylation (GO:0006486);; Molecular Function: transferase activity, transferring glycosyl groups (GO:0016757);;	K18789|1.5e-121|gmx:100780563|K18789 xylogalacturonan beta-1,3-xylosyltransferase [EC:2.4.2.41] | (RefSeq) probable glycosyltransferase At3g42180 isoform X1	[GMW]	--	Exostosin family	Probable glycosyltransferase At5g03795 OS=Arabidopsis thaliana OX=3702 GN=At5g03795 PE=3 SV=2	Exostosin domain-containing protein OS=Camellia sinensis var. sinensis OX=542762 GN=TEA_017988 PE=3 SV=1	--	--	PREDICTED: probable glycosyltransferase At5g03795 [Sesamum indicum]
Iba02G021060.1	OG0020110	Biological Process: protein glycosylation (GO:0006486);; Molecular Function: transferase activity, transferring glycosyl groups (GO:0016757);;	K18789|4.6e-78|pxb:103932749|K18789 xylogalacturonan beta-1,3-xylosyltransferase [EC:2.4.2.41] | (RefSeq) probable glycosyltransferase At5g20260	[GMW]	--	Exostosin family	Probable glycosyltransferase At5g03795 OS=Arabidopsis thaliana OX=3702 GN=At5g03795 PE=3 SV=2	Exostosin domain-containing protein (Fragment) OS=Davidia involucrata OX=16924 GN=Din_002734 PE=3 SV=1	--	--	unnamed protein product [Coffea canephora]
Iba01G032650.1	OG0020222	Biological Process: protein glycosylation (GO:0006486);; Molecular Function: transferase activity, transferring glycosyl groups (GO:0016757);;	K18789|8.8e-43|mesc:110630742|K18789 xylogalacturonan beta-1,3-xylosyltransferase [EC:2.4.2.41] | (RefSeq) probable glycosyltransferase At5g20260	[GMW]	--	Exostosin family	Probable glycosyltransferase At5g03795 OS=Arabidopsis thaliana OX=3702 GN=At5g03795 PE=3 SV=2	Exostosin domain-containing protein OS=Nyssa sinensis OX=561372 GN=F0562_032247 PE=3 SV=1	--	--	PREDICTED: probable glycosyltransferase At5g03795 [Sesamum indicum]
Iba02G001400.1	OG0023370	Biological Process: protein glycosylation (GO:0006486);; Cellular Component: integral component of membrane (GO:0016021);; Molecular Function: transferase activity, transferring glycosyl groups (GO:0016757);;	K18789|6.4e-108|psom:113282164|K18789 xylogalacturonan beta-1,3-xylosyltransferase [EC:2.4.2.41] | (RefSeq) probable glycosyltransferase At5g20260	[GMW]	--	Exostosin family	Probable glycosyltransferase At5g03795 OS=Arabidopsis thaliana OX=3702 GN=At5g03795 PE=3 SV=2	Glycosyltransferase OS=Actinidia chinensis var. chinensis OX=1590841 GN=CEY00_Acc19180 PE=3 SV=1	--	--	PREDICTED: probable glycosyltransferase At5g03795 isoform X1 [Nicotiana sylvestris]
Iba07G013380.1	OG0027406	Biological Process: protein glycosylation (GO:0006486);; Molecular Function: transferase activity, transferring glycosyl groups (GO:0016757);;	K18789|4.8e-111|psom:113282164|K18789 xylogalacturonan beta-1,3-xylosyltransferase [EC:2.4.2.41] | (RefSeq) probable glycosyltransferase At5g20260	[GMW]	--	Exostosin family	Probable glycosyltransferase At5g03795 OS=Arabidopsis thaliana OX=3702 GN=At5g03795 PE=3 SV=2	Glycosyltransferase OS=Actinidia chinensis var. chinensis OX=1590841 GN=CEY00_Acc24926 PE=3 SV=1	--	--	PREDICTED: probable glycosyltransferase At5g03795 [Nicotiana tomentosiformis]
Iba02G046100.1	OG0027406	Biological Process: protein glycosylation (GO:0006486);; Molecular Function: transferase activity, transferring glycosyl groups (GO:0016757);;	K18789|3.5e-115|mtr:MTR_4g115540|K18789 xylogalacturonan beta-1,3-xylosyltransferase [EC:2.4.2.41] | (RefSeq) glycosyltransferase	[GMW]	--	Exostosin family	Probable glycosyltransferase At5g03795 OS=Arabidopsis thaliana OX=3702 GN=At5g03795 PE=3 SV=2	Glycosyltransferase OS=Actinidia chinensis var. chinensis OX=1590841 GN=CEY00_Acc24926 PE=3 SV=1	--	--	PREDICTED: probable glycosyltransferase At5g03795 [Nicotiana tomentosiformis]
Iba06G028410.1	OG0027406	Biological Process: protein glycosylation (GO:0006486);; Molecular Function: transferase activity, transferring glycosyl groups (GO:0016757);;	K18789|4.7e-118|tcc:18588830|K18789 xylogalacturonan beta-1,3-xylosyltransferase [EC:2.4.2.41] | (RefSeq) probable glycosyltransferase At5g20260	[GMW]	--	Exostosin family	Probable glycosyltransferase At5g03795 OS=Arabidopsis thaliana OX=3702 GN=At5g03795 PE=3 SV=2	Glycosyltransferase OS=Actinidia chinensis var. chinensis OX=1590841 GN=CEY00_Acc24926 PE=3 SV=1	--	--	PREDICTED: probable glycosyltransferase At5g03795 isoform X1 [Nicotiana sylvestris]
Iba01G009140.1	na	Cellular Component: integral component of membrane (GO:0016021);; Molecular Function: transferase activity, transferring glycosyl groups (GO:0016757);;	K08238|1.3e-93|bna:106427143|K08238 xyloglucan 6-xylosyltransferase [EC:2.4.2.39] | (RefSeq) probable xyloglucan 6-xylosyltransferase 5 isoform X2	[GM]	--	galactosyl transferase GMA12/MNN10 family	Galactomannan galactosyltransferase 1 OS=Cyamopsis tetragonoloba OX=3832 GN=GMGT1 PE=1 SV=1	Glycosyltransferase OS=Actinidia chinensis var. chinensis OX=1590841 GN=CEY00_Acc05967 PE=3 SV=1	--	--	hypothetical protein VITISV_015452 [Vitis vinifera]
Iba02G009620.1	Na	Cellular Component: integral component of membrane (GO:0016021);; Molecular Function: transferase activity, transferring glycosyl groups (GO:0016757);;	K08238|4.6e-55|nau:109244496|K08238 xyloglucan 6-xylosyltransferase [EC:2.4.2.39] | (RefSeq) probable xyloglucan 6-xylosyltransferase 3	[GM]	--	galactosyl transferase GMA12/MNN10 family	Probable xyloglucan 6-xylosyltransferase 3 OS=Arabidopsis thaliana OX=3702 GN=XXT3 PE=2 SV=1	Uncharacterized protein OS=Punica granatum OX=22663 GN=CDL15_Pgr008855 PE=3 SV=1	--	--	PREDICTED: putative glycosyltransferase 3 [Nicotiana tomentosiformis]
Iba01G009120.1	Na	Cellular Component: integral component of membrane (GO:0016021);; Molecular Function: transferase activity, transferring glycosyl groups (GO:0016757);;	K08238|1.9e-75|nnu:104598056|K08238 xyloglucan 6-xylosyltransferase [EC:2.4.2.39] | (RefSeq) probable xyloglucan 6-xylosyltransferase 5	[GM]	--	galactosyl transferase GMA12/MNN10 family	Galactomannan galactosyltransferase 1 OS=Cyamopsis tetragonoloba OX=3832 GN=GMGT1 PE=1 SV=1	Uncharacterized protein (Fragment) OS=Rhododendron williamsianum OX=262921 GN=C3L33_01316 PE=3 SV=1	--	--	PREDICTED: putative glycosyltransferase 7 [Nicotiana tomentosiformis]
Iba04G006950.1	OG0002257	Cellular Component: integral component of membrane (GO:0016021);; Molecular Function: transferase activity, transferring glycosyl groups (GO:0016757);;	K08238|1.5e-93|lja:Lj4g3v1658900.1|K08238 xyloglucan 6-xylosyltransferase [EC:2.4.2.39] | (RefSeq) Lj4g3v1658900.1; -	[GM]	--	galactosyl transferase GMA12/MNN10 family	Galactomannan galactosyltransferase 1 OS=Cyamopsis tetragonoloba OX=3832 GN=GMGT1 PE=1 SV=1	Glycosyltransferase 7 (Fragment) OS=Actinidia chinensis var. chinensis OX=1590841 GN=CEY00_Acc10264 PE=3 SV=1	--	--	PREDICTED: galactomannan galactosyltransferase 1-like [Cucumis melo]
Iba02G015340.1	OG0002257	Cellular Component: integral component of membrane (GO:0016021);; Molecular Function: transferase activity, transferring glycosyl groups (GO:0016757);;	K08238|1.4e-94|mtr:MTR_4g108940|K08238 xyloglucan 6-xylosyltransferase [EC:2.4.2.39] | (RefSeq) xyloglucan xylosyltransferase	[GM]	--	galactosyl transferase GMA12/MNN10 family	Glycosyltransferase 6 OS=Arabidopsis thaliana OX=3702 GN=GT6 PE=2 SV=1	Glycosyltransferase 7 (Fragment) OS=Actinidia chinensis var. chinensis OX=1590841 GN=CEY00_Acc10264 PE=3 SV=1	--	--	PREDICTED: galactomannan galactosyltransferase 1-like [Cucumis melo]
Iba04G032830.1	OG0002257	Cellular Component: integral component of membrane (GO:0016021);; Molecular Function: transferase activity, transferring glycosyl groups (GO:0016757);;	K08238|4.9e-94|bvg:104894005|K08238 xyloglucan 6-xylosyltransferase [EC:2.4.2.39] | (RefSeq) probable xyloglucan 6-xylosyltransferase 5	[GM]	--	galactosyl transferase GMA12/MNN10 family	Putative glycosyltransferase 7 OS=Arabidopsis thaliana OX=3702 GN=GT7 PE=2 SV=1	Uncharacterized protein OS=Nyssa sinensis OX=561372 GN=F0562_006262 PE=3 SV=1	--	--	PREDICTED: galactomannan galactosyltransferase 1-like [Cucumis sativus]
Iba04G006940.1	OG0002257	Cellular Component: integral component of membrane (GO:0016021);; Molecular Function: transferase activity, transferring glycosyl groups (GO:0016757);;	K08238|6.4e-92|cam:101499739|K08238 xyloglucan 6-xylosyltransferase [EC:2.4.2.39] | (RefSeq) putative glycosyltransferase 5	[GM]	--	galactosyl transferase GMA12/MNN10 family	Galactomannan galactosyltransferase 1 OS=Cyamopsis tetragonoloba OX=3832 GN=GMGT1 PE=1 SV=1	Glycosyltransferase 7 (Fragment) OS=Actinidia chinensis var. chinensis OX=1590841 GN=CEY00_Acc10264 PE=3 SV=1	--	--	PREDICTED: putative glycosyltransferase 7 [Nelumbo nucifera]
Iba02G045060.1	OG0011050	Cellular Component: integral component of membrane (GO:0016021);; Molecular Function: transferase activity, transferring glycosyl groups (GO:0016757);;	K08238|1.0e-185|pavi:110762314|K08238 xyloglucan 6-xylosyltransferase [EC:2.4.2.39] | (RefSeq) probable xyloglucan 6-xylosyltransferase 5	[GM]	--	galactosyl transferase GMA12/MNN10 family	Probable xyloglucan 6-xylosyltransferase 5 OS=Arabidopsis thaliana OX=3702 GN=XXT5 PE=1 SV=1	Glyco_transf_34 domain-containing protein OS=Cephalotus follicularis OX=3775 GN=CFOL_v3_15033 PE=3 SV=1	--	--	PREDICTED: putative glycosyltransferase 5-like [Glycine max]
Iba04G013190.1	OG0011050	Cellular Component: integral component of membrane (GO:0016021);; Molecular Function: xyloglucan 6-xylosyltransferase activity (GO:0033843);;	K08238|5.2e-182|mesc:110599981|K08238 xyloglucan 6-xylosyltransferase [EC:2.4.2.39] | (RefSeq) probable xyloglucan 6-xylosyltransferase 5	[GM]	--	galactosyl transferase GMA12/MNN10 family	Probable xyloglucan 6-xylosyltransferase 3 OS=Arabidopsis thaliana OX=3702 GN=XXT3 PE=2 SV=1	Putative glycosyltransferase 5 OS=Davidia involucrata OX=16924 GN=Din_035820 PE=3 SV=1	--	--	Xyloglucan 6-xylosyltransferase, putative [Ricinus communis]
Iba06G027170.1	OG0016005	Cellular Component: integral component of membrane (GO:0016021);; Molecular Function: xyloglucan 6-xylosyltransferase activity (GO:0033843);;	K08238|6.9e-217|lang:109328382|K08238 xyloglucan 6-xylosyltransferase [EC:2.4.2.39] | (RefSeq) probable xyloglucan 6-xylosyltransferase 5	[GM]	--	galactosyl transferase GMA12/MNN10 family	Probable xyloglucan 6-xylosyltransferase 5 OS=Arabidopsis thaliana OX=3702 GN=XXT5 PE=1 SV=1	Putative glycosyltransferase 5 OS=Davidia involucrata OX=16924 GN=Din_014812 PE=3 SV=1	--	--	PREDICTED: putative glycosyltransferase 5 [Prunus mume]
Iba01G031230.1	OG0016005	Cellular Component: integral component of membrane (GO:0016021);; Molecular Function: transferase activity, transferring glycosyl groups (GO:0016757);;	K08238|3.2e-79|lang:109328382|K08238 xyloglucan 6-xylosyltransferase [EC:2.4.2.39] | (RefSeq) probable xyloglucan 6-xylosyltransferase 5	[GM]	--	galactosyl transferase GMA12/MNN10 family	Probable xyloglucan 6-xylosyltransferase 3 OS=Arabidopsis thaliana OX=3702 GN=XXT3 PE=2 SV=1	Uncharacterized protein OS=Lupinus angustifolius OX=3871 GN=TanjilG_10054 PE=3 SV=1	--	--	PREDICTED: putative glycosyltransferase 5-like [Cucumis sativus]
Iba04G019010.1	OG0033790	Cellular Component: integral component of membrane (GO:0016021);; Molecular Function: transferase activity, transferring glycosyl groups (GO:0016757);;	K08238|2.2e-36|mtr:MTR_4g108940|K08238 xyloglucan 6-xylosyltransferase [EC:2.4.2.39] | (RefSeq) xyloglucan xylosyltransferase	[GM]	--	galactosyl transferase GMA12/MNN10 family	Probable glycosyltransferase 7 OS=Oryza sativa subsp. indica OX=39946 GN=GT7 PE=3 SV=2	Glycosyltransferase 7 OS=Actinidia chinensis var. chinensis OX=1590841 GN=CEY00_Acc05968 PE=3 SV=1	--	--	PREDICTED: galactomannan galactosyltransferase 1-like [Cucumis sativus]
Iba04G013300.1	OG0033790	Cellular Component: integral component of membrane (GO:0016021);; Molecular Function: transferase activity, transferring glycosyl groups (GO:0016757);;	K08238|1.0e-19|smo:SELMODRAFT_428682|K08238 xyloglucan 6-xylosyltransferase [EC:2.4.2.39] | (RefSeq) GT34B5-1; glycosyltransferase CAZy family GT34-like protein	[GM]	--	galactosyl transferase GMA12/MNN10 family	Galactomannan galactosyltransferase 1 OS=Cyamopsis tetragonoloba OX=3832 GN=GMGT1 PE=1 SV=1	Uncharacterized protein OS=Daucus carota subsp. sativus OX=79200 GN=DCAR_010816 PE=3 SV=1	--	--	PREDICTED: putative glycosyltransferase 7-like isoform X1 [Solanum tuberosum]
Iba01G046220.1	Na	Molecular Function: transferase activity, transferring glycosyl groups (GO:0016757);;	K10771|4.5e-174|thj:104803289|K10771 AP endonuclease 1 [EC:4.2.99.18] | (RefSeq) uncharacterized protein LOC104803289	--	--	Glycosyl transferase family 2	Glycosyltransferase-like KOBITO 1 OS=Arabidopsis thaliana OX=3702 GN=ELD1 PE=1 SV=1	Glycosyltransferase family 92 protein (Fragment) OS=Davidia involucrata OX=16924 GN=Din_014359 PE=3 SV=1	S	Function unknown	Uncharacterized protein TCM_024494 [Theobroma cacao]
Iba01G036870.1	OG0008595	Biological Process: polysaccharide biosynthetic process (GO:0000271);; Biological Process: cell morphogenesis (GO:0000902);; Biological Process: response to acid chemical (GO:0001101);; Cellular Component: cellular_component (GO:0005575);; Cellular Component: cell wall (GO:0005618);; Cellular Component: intracellular (GO:0005622);; Cellular Component: obsolete cell (GO:0005623);; Cellular Compone…	K10771|3.0e-202|thj:104803289|K10771 AP endonuclease 1 [EC:4.2.99.18] | (RefSeq) uncharacterized protein LOC104803289	--	--	Glycosyl transferase family 2	Glycosyltransferase-like KOBITO 1 OS=Arabidopsis thaliana OX=3702 GN=ELD1 PE=1 SV=1	Uncharacterized protein (Fragment) OS=Davidia involucrata OX=16924 GN=Din_040561 PE=4 SV=1	S	Function unknown	PREDICTED: glycosyltransferase-like KOBITO 1 [Vitis vinifera]
Iba06G018600.1	OG0003322	Biological Process: protein glycosylation (GO:0006486);; Biological Process: response to salt stress (GO:0009651);; Biological Process: response to abscisic acid (GO:0009737);; Biological Process: seed germination (GO:0009845);; Cellular Component: integral component of membrane (GO:0016021);; Molecular Function: transferase activity, transferring glycosyl groups (GO:0016757);; Biological Process…	Putative glycosyltransferase 5 OS=Davidia involucrata OX=16924	[GMW]	--	Glycosyl transferase family 64 domain	Glucosamine inositolphosphorylceramide transferase 1 OS=Arabidopsis thaliana OX=3702 GN=GINT1 PE=2 SV=1	Glycosyltransferase family protein 64 protein OS=Actinidia chinensis var. chinensis OX=1590841 GN=CEY00_Acc24644 PE=3 SV=1	--	--	unnamed protein product [Coffea canephora]
Iba07G024030.1	OG0010134	Biological Process: protein glycosylation (GO:0006486);; Cellular Component: integral component of membrane (GO:0016021);; Molecular Function: glucuronosyl-N-acetylglucosaminyl-proteoglycan 4-alpha-N-acetylglucosaminyltransferase activity (GO:0050508);; Molecular Function: N-acetylglucosaminyl-proteoglycan 4-beta-glucuronosyltransferase activity (GO:0050509);;	K19033|1.2e-87|mus:103968956|K19033 30S ribosomal protein S31 | (RefSeq) glycosyltransferase family 64 protein C4-like isoform X1	[GMW]	--	Glycosyl transferase family 64 domain	Glycosyltransferase family 64 protein C4 OS=Arabidopsis thaliana OX=3702 GN=EPC1 PE=2 SV=1	Putative glycosyltransferase family 64 protein C4 isoform X1 OS=Davidia involucrata OX=16924 GN=Din_022066 PE=3 SV=1	--	--	PREDICTED: exostosin-2 [Prunus mume]
Iba04G004390.1	OG0014552	Biological Process: protein glycosylation (GO:0006486);; Cellular Component: integral component of membrane (GO:0016021);; Molecular Function: transferase activity, transferring glycosyl groups (GO:0016757);;	K00750|3.8e-23|cme:CYME_CMG174C|K00750 glycogenin [EC:2.4.1.186] | (RefSeq) similar to glycogenin glucosyltransferase	[GMW]	--	Glycosyl transferase family 64 domain	Glycosyltransferase family protein 64 C3 OS=Arabidopsis thaliana OX=3702 GN=At1g80290 PE=2 SV=1	Glyco_transf_64 domain-containing protein OS=Davidia involucrata OX=16924 GN=Din_040234 PE=3 SV=1	--	--	hypothetical protein VITISV_033101 [Vitis vinifera]
Iba06G017740.1	Na	Biological Process: polysaccharide biosynthetic process (GO:0000271);; Cellular Component: lytic vacuole (GO:0000323);; Biological Process: cell activation (GO:0001775);; Biological Process: immune effector process (GO:0002252);; Biological Process: cell activation involved in immune response (GO:0002263);; Biological Process: myeloid leukocyte activation (GO:0002274);; Biological Process: myeloi…	K20890|1.0e-225|vvi:100248912|K20890 xylan alpha-glucuronosyltransferase [EC:2.4.1.-] | (RefSeq) UDP-glucuronate:xylan alpha-glucuronosyltransferase 1	[G]	Carbohydrate transport and metabolism	Glycosyl transferase family 8	UDP-glucuronate:xylan alpha-glucuronosyltransferase 1 OS=Arabidopsis thaliana OX=3702 GN=GUX1 PE=2 SV=1	Uncharacterized protein (Fragment) OS=Rhododendron williamsianum OX=262921 GN=C3L33_18275 PE=4 SV=1	G	Carbohydrate transport and metabolism	hypothetical protein L484_020727 [Morus notabilis]
Iba01G001350.1	OG0012190	Biological Process: reproduction (GO:0000003);; Biological Process: polysaccharide biosynthetic process (GO:0000271);; Biological Process: developmental process involved in reproduction (GO:0003006);; Molecular Function: molecular_function (GO:0003674);; Molecular Function: catalytic activity (GO:0003824);; Cellular Component: cellular_component (GO:0005575);; Cellular Component: intracellular (G…	K20893|2.1e-117|cic:CICLE_v10025952mg|K20893 probable galacturonosyltransferase-like 1 [EC:2.4.1.-] | (RefSeq) hypothetical protein	--	--	Glycosyl transferase family 8	Probable galacturonosyltransferase-like 7 OS=Arabidopsis thaliana OX=3702 GN=GATL7 PE=2 SV=1	Hexosyltransferase OS=Microthlaspi erraticum OX=1685480 GN=MERR_LOCUS17745 PE=3 SV=1	G	Carbohydrate transport and metabolism	PREDICTED: probable galacturonosyltransferase-like 7-like [Solanum tuberosum]
Iba06G016710.1	OG0006246	Cellular Component: integral component of membrane (GO:0016021);; Molecular Function: transferase activity, transferring glycosyl groups (GO:0016757);;	K13667|3.1e-08|apro:F751_5515|K13667 EGF-domain serine glucosyl/xylosyltransferase [EC:2.4.1.376 2.4.2.63] | (RefSeq) O-glucosyltransferase rumi	[R]	General function prediction only	Glycosyl transferase family 90	O-glucosyltransferase rumi homolog OS=Culex quinquefasciatus OX=7176 GN=CPIJ013394 PE=3 SV=1	Putative glycosyltransferase OS=Davidia involucrata OX=16924 GN=Din_028389 PE=4 SV=1	S	Function unknown	PREDICTED: O-glucosyltransferase rumi homolog isoform X2 [Vitis vinifera]
Iba03G003630.1	Na	Cellular Component: integral component of membrane (GO:0016021);;	K20887|4.5e-34|thj:104805412|K20887 xyloglucan glycosyltransferase 4 [EC:2.4.1.-] | (RefSeq) xyloglucan glycosyltransferase 4	--	--	Glycosyl transferase family group 2	Probable xyloglucan glycosyltransferase 12 OS=Arabidopsis thaliana OX=3702 GN=CSLC12 PE=1 SV=1	Glyco_trans_2-like domain-containing protein OS=Triticum urartu OX=4572 GN=TRIUR3_13071 PE=4 SV=1	M	Cell wall/membrane/envelope biogenesis	hypothetical protein TRIUR3_13071 [Triticum urartu]
Iba01G051920.1	Na	Cellular Component: integral component of membrane (GO:0016021);;	K20887|6.4e-20|vvi:100244115|K20887 xyloglucan glycosyltransferase 4 [EC:2.4.1.-] | (RefSeq) xyloglucan glycosyltransferase 4	--	--	Glycosyl transferase family group 2	Probable xyloglucan glycosyltransferase 12 OS=Arabidopsis thaliana OX=3702 GN=CSLC12 PE=1 SV=1	Glyco_trans_2-like domain-containing protein OS=Ensete ventricosum OX=4639 GN=GW17_00044597 PE=4 SV=1	M	Cell wall/membrane/envelope biogenesis	hypothetical protein TRIUR3_13071 [Triticum urartu]
Iba05G027340.1	Na	Cellular Component: integral component of membrane (GO:0016021);;	K20887|8.1e-53|cic:CICLE_v10014531mg|K20887 xyloglucan glycosyltransferase 4 [EC:2.4.1.-] | (RefSeq) hypothetical protein	--	--	Glycosyl transferase family group 2	Probable xyloglucan glycosyltransferase 7 OS=Oryza sativa subsp. japonica OX=39947 GN=CSLC7 PE=2 SV=1	Beta-mannan synthase OS=Vigna unguiculata OX=3917 GN=DEO72_LG11g3451 PE=4 SV=1	M	Cell wall/membrane/envelope biogenesis	PREDICTED: probable xyloglucan glycosyltransferase 12-like [Fragaria vesca subsp. vesca]
Iba05G026020.1	OG0001787	Cellular Component: integral component of membrane (GO:0016021);; Molecular Function: transferase activity (GO:0016740);;	K20887|3.8e-251|vvi:100244115|K20887 xyloglucan glycosyltransferase 4 [EC:2.4.1.-] | (RefSeq) xyloglucan glycosyltransferase 4	--	--	Glycosyl transferase family group 2	Probable xyloglucan glycosyltransferase 12 OS=Arabidopsis thaliana OX=3702 GN=CSLC12 PE=1 SV=1	Xyloglucan glycosyltransferase OS=Actinidia chinensis var. chinensis OX=1590841 GN=CEY00_Acc04807 PE=4 SV=1	M	Cell wall/membrane/envelope biogenesis	PREDICTED: probable xyloglucan glycosyltransferase 12 [Prunus mume]
Iba01G039560.1	OG0001787	Cellular Component: integral component of membrane (GO:0016021);; Molecular Function: transferase activity, transferring glycosyl groups (GO:0016757);;	K20887|3.2e-250|vvi:100244115|K20887 xyloglucan glycosyltransferase 4 [EC:2.4.1.-] | (RefSeq) xyloglucan glycosyltransferase 4	--	--	Glycosyl transferase family group 2	Probable xyloglucan glycosyltransferase 12 OS=Arabidopsis thaliana OX=3702 GN=CSLC12 PE=1 SV=1	Putative glycosyl transferase family 2 family protein OS=Davidia involucrata OX=16924 GN=Din_027006 PE=4 SV=1	M	Cell wall/membrane/envelope biogenesis	PREDICTED: probable xyloglucan glycosyltransferase 12-like [Fragaria vesca subsp. vesca]
Iba01G034140.1	OG0001787	Cellular Component: integral component of membrane (GO:0016021);; Molecular Function: transferase activity (GO:0016740);;	K20887|1.1e-250|sind:105177165|K20887 xyloglucan glycosyltransferase 4 [EC:2.4.1.-] | (RefSeq) xyloglucan glycosyltransferase 4	--	--	Glycosyl transferase family group 2	Probable xyloglucan glycosyltransferase 12 OS=Arabidopsis thaliana OX=3702 GN=CSLC12 PE=1 SV=1	Xyloglucan glycosyltransferase OS=Actinidia chinensis var. chinensis OX=1590841 GN=CEY00_Acc04807 PE=4 SV=1	M	Cell wall/membrane/envelope biogenesis	unnamed protein product [Coffea canephora]
Iba04G021270.1	OG0009874	Cellular Component: integral component of membrane (GO:0016021);; Molecular Function: transferase activity (GO:0016740);;	K20887|1.2e-238|mtr:MTR_6g007807|K20887 xyloglucan glycosyltransferase 4 [EC:2.4.1.-] | (RefSeq) xyloglucan glycosyltransferase	--	--	Glycosyl transferase family group 2	Probable xyloglucan glycosyltransferase 6 OS=Arabidopsis thaliana OX=3702 GN=CSLC6 PE=1 SV=1	Xyloglucan glycosyltransferase OS=Actinidia chinensis var. chinensis OX=1590841 GN=CEY00_Acc16646 PE=4 SV=1	M	Cell wall/membrane/envelope biogenesis	PREDICTED: probable xyloglucan glycosyltransferase 6 [Solanum lycopersicum]
Iba01G013850.1	OG0014489	Cellular Component: integral component of membrane (GO:0016021);;	K20887|8.1e-304|vvi:100244115|K20887 xyloglucan glycosyltransferase 4 [EC:2.4.1.-] | (RefSeq) xyloglucan glycosyltransferase 4	--	--	Glycosyl transferase family group 2	Xyloglucan glycosyltransferase 4 OS=Arabidopsis thaliana OX=3702 GN=CSLC4 PE=1 SV=1	Uncharacterized protein OS=Nyssa sinensis OX=561372 GN=F0562_004980 PE=4 SV=1	M	Cell wall/membrane/envelope biogenesis	PREDICTED: xyloglucan glycosyltransferase 4 [Vitis vinifera]
Iba04G033390.1	na	Biological Process: response to acid chemical (GO:0001101);; Molecular Function: molecular_function (GO:0003674);; Molecular Function: catalytic activity (GO:0003824);; Cellular Component: cellular_component (GO:0005575);; Cellular Component: intracellular (GO:0005622);; Cellular Component: obsolete cell (GO:0005623);; Cellular Component: cytoplasm (GO:0005737);; Cellular Component: mitochondrion…	K09480|0.0e+00|ccav:112503912|K09480 digalactosyldiacylglycerol synthase [EC:2.4.1.241] | (RefSeq) digalactosyldiacylglycerol synthase 1, chloroplastic-like	--	--	Glycosyl transferases group 1	Digalactosyldiacylglycerol synthase 1, chloroplastic OS=Glycine max OX=3847 GN=DGD1 PE=2 SV=1	Digalactosyldiacylglycerol synthase OS=Actinidia chinensis var. chinensis OX=1590841 GN=CEY00_Acc22977 PE=4 SV=1	S	Function unknown	PREDICTED: digalactosyldiacylglycerol synthase 1, chloroplastic [Nelumbo nucifera]
Iba06G009050.1	OG0001810	Molecular Function: chitobiosyldiphosphodolichol beta-mannosyltransferase activity (GO:0004578);;	K03842|1.5e-214|pxb:103936206|K03842 beta-1,4-mannosyltransferase [EC:2.4.1.142] | (RefSeq) UDP-glycosyltransferase TURAN-like	[O]	Posttranslational modification, protein turnover, chaperones	Glycosyl transferases group 1	UDP-glycosyltransferase TURAN OS=Arabidopsis thaliana OX=3702 GN=TUN PE=2 SV=1	Putative chitobiosyldiphosphodolichol beta-mannosyltransferase (Fragment) OS=Davidia involucrata OX=16924 GN=Din_028933 PE=4 SV=1	O	Posttranslational modification, protein turnover, chaperones	unnamed protein product [Coffea canephora]
Iba01G032310.1	OG0006919	Cellular Component: integral component of membrane (GO:0016021);; Molecular Function: transferase activity (GO:0016740);;	K06119|2.1e-09|dzi:111312028|K06119 sulfoquinovosyltransferase [EC:2.4.1.-] | (RefSeq) sulfoquinovosyl transferase SQD2-like isoform X1	--	--	Glycosyl transferases group 1	D-inositol 3-phosphate glycosyltransferase OS=Xylanimonas cellulosilytica (strain DSM 15894 / CECT 5975 / LMG 20990 / XIL07) OX=446471 GN=mshA PE=3 SV=1	Glycosyl transferase, family 1 OS=Cynara cardunculus var. scolymus OX=59895 GN=Ccrd_008193 PE=4 SV=1	M	Cell wall/membrane/envelope biogenesis	PREDICTED: uncharacterized protein LOC100804436 [Glycine max]
Iba01G008670.1	OG0009932	Molecular Function: digalactosyldiacylglycerol synthase activity (GO:0046481);;	K09480|0.0e+00|ccav:112503912|K09480 digalactosyldiacylglycerol synthase [EC:2.4.1.241] | (RefSeq) digalactosyldiacylglycerol synthase 1, chloroplastic-like	--	--	Glycosyl transferases group 1	Digalactosyldiacylglycerol synthase 1, chloroplastic OS=Lotus japonicus OX=34305 GN=DGD1 PE=2 SV=1	Putative UDP-Glycosyltransferase superfamily protein isoform 1 OS=Davidia involucrata OX=16924 GN=Din_041600 PE=4 SV=1	S	Function unknown	PREDICTED: digalactosyldiacylglycerol synthase 1, chloroplastic [Vitis vinifera]
Iba05G030800.1	OG0033992	Molecular Function: molecular_function (GO:0003674);; Molecular Function: catalytic activity (GO:0003824);; Cellular Component: cellular_component (GO:0005575);; Cellular Component: intracellular (GO:0005622);; Cellular Component: obsolete cell (GO:0005623);; Cellular Component: cytoplasm (GO:0005737);; Biological Process: lipid metabolic process (GO:0006629);; Biological Process: membrane lipid …	K09480|5.9e-200|ini:109184240|K09480 digalactosyldiacylglycerol synthase [EC:2.4.1.241] | (RefSeq) digalactosyldiacylglycerol synthase 2, chloroplastic	--	--	Glycosyl transferases group 1	Digalactosyldiacylglycerol synthase 2, chloroplastic OS=Lotus japonicus OX=34305 GN=DGD2 PE=2 SV=1	Glycos_transf_1 domain-containing protein OS=Davidia involucrata OX=16924 GN=Din_033955 PE=4 SV=1	S	Function unknown	unnamed protein product [Coffea canephora]
Iba05G017210.1	OG0009489	Biological Process: protein glycosylation (GO:0006486);; Cellular Component: integral component of membrane (GO:0016021);; Molecular Function: 3-galactosyl-N-acetylglucosaminide 4-alpha-L-fucosyltransferase activity (GO:0017060);; Cellular Component: Golgi cisterna membrane (GO:0032580);;	K14412|3.2e-178|nta:107823850|K14412 alpha-1,4-fucosyltransferase [EC:2.4.1.65] | (RefSeq) alpha-(1,4)-fucosyltransferase-like	[GE]	--	Glycosyltransferase family 10 (fucosyltransferase) C-term	Alpha-(1,4)-fucosyltransferase OS=Arabidopsis thaliana OX=3702 GN=FUT13 PE=2 SV=2	Putative alpha-(1,4)-fucosyltransferase OS=Davidia involucrata OX=16924 GN=Din_003548 PE=3 SV=1	G	Carbohydrate transport and metabolism	PREDICTED: alpha-(1,4)-fucosyltransferase isoform X1 [Nicotiana tomentosiformis]
Iba03G045240.1	OG0011101	Biological Process: protein glycosylation (GO:0006486);; Molecular Function: fucosyltransferase activity (GO:0008417);; Cellular Component: integral component of membrane (GO:0016021);; Cellular Component: Golgi cisterna membrane (GO:0032580);;	K00753|9.0e-202|nsy:104213968|K00753 glycoprotein 3-alpha-L-fucosyltransferase [EC:2.4.1.214] | (RefSeq) glycoprotein 3-alpha-L-fucosyltransferase A-like	[GE]	--	Glycosyltransferase family 10 (fucosyltransferase) C-term	Putative fucosyltransferase-like protein OS=Arabidopsis thaliana OX=3702 GN=FUT12 PE=2 SV=1	Uncharacterized protein OS=Nyssa sinensis OX=561372 GN=F0562_028679 PE=3 SV=1	--	--	PREDICTED: glycoprotein 3-alpha-L-fucosyltransferase A-like [Nicotiana sylvestris]
Iba02G052280.1	OG0011101	Biological Process: protein glycosylation (GO:0006486);; Molecular Function: fucosyltransferase activity (GO:0008417);; Cellular Component: integral component of membrane (GO:0016021);; Cellular Component: Golgi cisterna membrane (GO:0032580);;	K00753|6.5e-197|soe:110778319|K00753 glycoprotein 3-alpha-L-fucosyltransferase [EC:2.4.1.214] | (RefSeq) putative fucosyltransferase-like protein isoform X1	[GE]	--	Glycosyltransferase family 10 (fucosyltransferase) C-term	Putative fucosyltransferase-like protein OS=Arabidopsis thaliana OX=3702 GN=FUT12 PE=2 SV=1	Uncharacterized protein OS=Nyssa sinensis OX=561372 GN=F0562_028679 PE=3 SV=1	G	Carbohydrate transport and metabolism	PREDICTED: putative fucosyltransferase-like protein [Beta vulgaris subsp. vulgaris]
Iba02G027010.1	Na	Molecular Function: beta-1,4-mannosylglycoprotein 4-beta-N-acetylglucosaminyltransferase activity (GO:0003830);; Biological Process: protein N-linked glycosylation (GO:0006487);; Cellular Component: integral component of membrane (GO:0016021);;	K00737|1.4e-175|oeu:111403379|K00737 beta-1,4-mannosyl-glycoprotein beta-1,4-N-acetylglucosaminyltransferase [EC:2.4.1.144] | (RefSeq) beta-1,4-mannosyl-glycoprotein 4-beta-N-acetylglucosaminyltransferase-like	--	--	Glycosyltransferase family 17	Beta-1,4-mannosyl-glycoprotein 4-beta-N-acetylglucosaminyltransferase OS=Rattus norvegicus OX=10116 GN=Mgat3 PE=1 SV=2	Beta-1,4-mannosyl-glycoprotein like OS=Actinidia chinensis var. chinensis OX=1590841 GN=CEY00_Acc14225 PE=4 SV=1	S	Function unknown	unnamed protein product [Coffea canephora]
Iba02G005910.1	OG0000940	Molecular Function: beta-1,4-mannosylglycoprotein 4-beta-N-acetylglucosaminyltransferase activity (GO:0003830);; Biological Process: protein N-linked glycosylation (GO:0006487);; Cellular Component: integral component of membrane (GO:0016021);;	K00737|2.0e-177|jcu:105633817|K00737 beta-1,4-mannosyl-glycoprotein beta-1,4-N-acetylglucosaminyltransferase [EC:2.4.1.144] | (RefSeq) uncharacterized protein LOC105633817 isoform X1	--	--	Glycosyltransferase family 17	Beta-1,4-mannosyl-glycoprotein 4-beta-N-acetylglucosaminyltransferase OS=Rattus norvegicus OX=10116 GN=Mgat3 PE=1 SV=2	Uncharacterized protein OS=Nyssa sinensis OX=561372 GN=F0562_004581 PE=4 SV=1	S	Function unknown	hypothetical protein JCGZ_10241 [Jatropha curcas]
Iba06G006430.1	OG0000940	Molecular Function: beta-1,4-mannosylglycoprotein 4-beta-N-acetylglucosaminyltransferase activity (GO:0003830);; Biological Process: protein N-linked glycosylation (GO:0006487);; Cellular Component: integral component of membrane (GO:0016021);;	K00737|3.3e-191|dcr:108196816|K00737 beta-1,4-mannosyl-glycoprotein beta-1,4-N-acetylglucosaminyltransferase [EC:2.4.1.144] | (RefSeq) beta-1,4-mannosyl-glycoprotein 4-beta-N-acetylglucosaminyltransferase-like isoform X1	--	--	Glycosyltransferase family 17	Beta-1,4-mannosyl-glycoprotein 4-beta-N-acetylglucosaminyltransferase OS=Rattus norvegicus OX=10116 GN=Mgat3 PE=1 SV=2	Beta-1,4-mannosyl-glycoprotein like OS=Actinidia chinensis var. chinensis OX=1590841 GN=CEY00_Acc03348 PE=4 SV=1	S	Function unknown	unnamed protein product [Coffea canephora]
Iba01G028950.1	OG0001419	Molecular Function: beta-1,4-mannosylglycoprotein 4-beta-N-acetylglucosaminyltransferase activity (GO:0003830);; Biological Process: protein N-linked glycosylation (GO:0006487);; Cellular Component: membrane (GO:0016020);;	K00737|7.8e-176|sind:105162132|K00737 beta-1,4-mannosyl-glycoprotein beta-1,4-N-acetylglucosaminyltransferase [EC:2.4.1.144] | (RefSeq) beta-1,4-mannosyl-glycoprotein 4-beta-N-acetylglucosaminyltransferase	--	--	Glycosyltransferase family 17	Beta-1,4-mannosyl-glycoprotein 4-beta-N-acetylglucosaminyltransferase OS=Rattus norvegicus OX=10116 GN=Mgat3 PE=1 SV=2	Putative beta-1,4-mannosyl-glycoprotein 4-beta-N-acetylglucosaminyltransferase OS=Davidia involucrata OX=16924 GN=Din_031136 PE=4 SV=1	S	Function unknown	PREDICTED: beta-1,4-mannosyl-glycoprotein 4-beta-N-acetylglucosaminyltransferase [Sesamum indicum]
Iba01G014940.1	OG0001419	Molecular Function: beta-1,4-mannosylglycoprotein 4-beta-N-acetylglucosaminyltransferase activity (GO:0003830);; Biological Process: protein N-linked glycosylation (GO:0006487);; Cellular Component: integral component of membrane (GO:0016021);;	K00737|1.6e-163|nto:104113785|K00737 beta-1,4-mannosyl-glycoprotein beta-1,4-N-acetylglucosaminyltransferase [EC:2.4.1.144] | (RefSeq) uncharacterized protein LOC104113785 isoform X1	--	--	Glycosyltransferase family 17	Beta-1,4-mannosyl-glycoprotein 4-beta-N-acetylglucosaminyltransferase OS=Homo sapiens OX=9606 GN=MGAT3 PE=1 SV=3	Uncharacterized protein OS=Camellia sinensis var. sinensis OX=542762 GN=TEA_020499 PE=4 SV=1	S	Function unknown	PREDICTED: uncharacterized protein LOC104113785 isoform X2 [Nicotiana tomentosiformis]
Iba03G042330.1	OG0000626	Molecular Function: catalytic activity (GO:0003824);; Biological Process: trehalose biosynthetic process (GO:0005992);;	K16055|0.0e+00|vvi:100259175|K16055 trehalose 6-phosphate synthase/phosphatase [EC:2.4.1.15 3.1.3.12] | (RefSeq) alpha,alpha-trehalose-phosphate synthase [UDP-forming] 5	[G]	Carbohydrate transport and metabolism	Glycosyltransferase family 20	Alpha,alpha-trehalose-phosphate synthase [UDP-forming] 5 OS=Arabidopsis thaliana OX=3702 GN=TPS5 PE=1 SV=2	Alpha,alpha-trehalose-phosphate synthase OS=Actinidia chinensis var. chinensis OX=1590841 GN=CEY00_Acc29449 PE=3 SV=1	G	Carbohydrate transport and metabolism	PREDICTED: alpha,alpha-trehalose-phosphate synthase [UDP-forming] 5 [Vitis vinifera]
Iba01G031980.1	OG0000626	Molecular Function: catalytic activity (GO:0003824);; Biological Process: trehalose biosynthetic process (GO:0005992);;	K16055|0.0e+00|rcu:8289077|K16055 trehalose 6-phosphate synthase/phosphatase [EC:2.4.1.15 3.1.3.12] | (RefSeq) alpha,alpha-trehalose-phosphate synthase [UDP-forming] 5	[G]	Carbohydrate transport and metabolism	Glycosyltransferase family 20	Alpha,alpha-trehalose-phosphate synthase [UDP-forming] 5 OS=Arabidopsis thaliana OX=3702 GN=TPS5 PE=1 SV=2	Alpha,alpha-trehalose-phosphate synthase OS=Actinidia chinensis var. chinensis OX=1590841 GN=CEY00_Acc29449 PE=3 SV=1	G	Carbohydrate transport and metabolism	PREDICTED: alpha,alpha-trehalose-phosphate synthase [UDP-forming] 5-like isoform X1 [Solanum tuberosum]
Iba06G020570.1	OG0000626	Molecular Function: catalytic activity (GO:0003824);; Biological Process: trehalose biosynthetic process (GO:0005992);;	K16055|0.0e+00|cic:CICLE_v10014251mg|K16055 trehalose 6-phosphate synthase/phosphatase [EC:2.4.1.15 3.1.3.12] | (RefSeq) hypothetical protein	[G]	Carbohydrate transport and metabolism	Glycosyltransferase family 20	Alpha,alpha-trehalose-phosphate synthase [UDP-forming] 6 OS=Arabidopsis thaliana OX=3702 GN=TPS6 PE=1 SV=2	Glyco_transf_20 domain-containing protein OS=Camellia sinensis var. sinensis OX=542762 GN=TEA_011887 PE=3 SV=1	G	Carbohydrate transport and metabolism	trehalose-phosphate synthase 6 [Camellia sinensis]
Iba04G034850.1	OG0003672	Molecular Function: catalytic activity (GO:0003824);; Biological Process: trehalose biosynthetic process (GO:0005992);;	K16055|0.0e+00|jre:108984893|K16055 trehalose 6-phosphate synthase/phosphatase [EC:2.4.1.15 3.1.3.12] | (RefSeq) probable alpha,alpha-trehalose-phosphate synthase [UDP-forming] 7	[G]	Carbohydrate transport and metabolism	Glycosyltransferase family 20	Probable alpha,alpha-trehalose-phosphate synthase [UDP-forming] 7 OS=Arabidopsis thaliana OX=3702 GN=TPS7 PE=1 SV=1	Glyco_transf_20 domain-containing protein OS=Nyssa sinensis OX=561372 GN=F0562_013941 PE=3 SV=1	G	Carbohydrate transport and metabolism	trehalose-6-phosphate synthase, putative [Ricinus communis]
Iba01G046900.1	OG0003672	Molecular Function: alpha,alpha-trehalose-phosphate synthase (UDP-forming) activity (GO:0003825);; Molecular Function: trehalose-phosphatase activity (GO:0004805);; Biological Process: trehalose biosynthetic process (GO:0005992);;	K16055|0.0e+00|jre:109006370|K16055 trehalose 6-phosphate synthase/phosphatase [EC:2.4.1.15 3.1.3.12] | (RefSeq) probable alpha,alpha-trehalose-phosphate synthase [UDP-forming] 7	[G]	Carbohydrate transport and metabolism	Glycosyltransferase family 20	Probable alpha,alpha-trehalose-phosphate synthase [UDP-forming] 7 OS=Arabidopsis thaliana OX=3702 GN=TPS7 PE=1 SV=1	Putative alpha,alpha-trehalose-phosphate synthase 7 OS=Davidia involucrata OX=16924 GN=Din_039678 PE=3 SV=1	G	Carbohydrate transport and metabolism	trehalose-6-phosphate synthase, putative [Ricinus communis]
Iba02G038100.1	OG0004360	Molecular Function: alpha,alpha-trehalose-phosphate synthase (UDP-forming) activity (GO:0003825);; Biological Process: trehalose biosynthetic process (GO:0005992);;	K16055|0.0e+00|vvi:100255459|K16055 trehalose 6-phosphate synthase/phosphatase [EC:2.4.1.15 3.1.3.12] | (RefSeq) alpha,alpha-trehalose-phosphate synthase [UDP-forming] 1	[G]	Carbohydrate transport and metabolism	Glycosyltransferase family 20	Alpha,alpha-trehalose-phosphate synthase [UDP-forming] 1 OS=Arabidopsis thaliana OX=3702 GN=TPS1 PE=1 SV=1	Alpha,alpha-trehalose-phosphate synthase (UDP-forming) OS=Nyssa sinensis OX=561372 GN=F0562_013791 PE=3 SV=1	G	Carbohydrate transport and metabolism	PREDICTED: alpha,alpha-trehalose-phosphate synthase [UDP-forming] 1-like [Vitis vinifera]
Iba05G040620.1	OG0013683	Molecular Function: catalytic activity (GO:0003824);; Biological Process: trehalose biosynthetic process (GO:0005992);;	K16055|0.0e+00|oeu:111398885|K16055 trehalose 6-phosphate synthase/phosphatase [EC:2.4.1.15 3.1.3.12] | (RefSeq) probable alpha,alpha-trehalose-phosphate synthase [UDP-forming] 9 isoform X1	[G]	Carbohydrate transport and metabolism	Glycosyltransferase family 20	Probable alpha,alpha-trehalose-phosphate synthase [UDP-forming] 9 OS=Arabidopsis thaliana OX=3702 GN=TPS9 PE=2 SV=1	Alpha,alpha-trehalose-phosphate synthase 10 OS=Camellia sinensis OX=4442 PE=2 SV=1	G	Carbohydrate transport and metabolism	hypothetical protein VITISV_024248 [Vitis vinifera]
Iba05G019910.1	OG0013683	Molecular Function: catalytic activity (GO:0003824);; Biological Process: trehalose biosynthetic process (GO:0005992);;	K16055|0.0e+00|spen:107020451|K16055 trehalose 6-phosphate synthase/phosphatase [EC:2.4.1.15 3.1.3.12] | (RefSeq) probable alpha,alpha-trehalose-phosphate synthase [UDP-forming] 9	[G]	Carbohydrate transport and metabolism	Glycosyltransferase family 20	Probable alpha,alpha-trehalose-phosphate synthase [UDP-forming] 8 OS=Arabidopsis thaliana OX=3702 GN=TPS8 PE=2 SV=1	Glyco_transf_20 domain-containing protein OS=Camellia sinensis var. sinensis OX=542762 GN=TEA_016766 PE=3 SV=1	G	Carbohydrate transport and metabolism	PREDICTED: probable alpha,alpha-trehalose-phosphate synthase [UDP-forming] 9-like [Solanum tuberosum]
Iba04G013880.1	OG0013683	Molecular Function: catalytic activity (GO:0003824);; Biological Process: trehalose biosynthetic process (GO:0005992);;	K16055|0.0e+00|zju:107405644|K16055 trehalose 6-phosphate synthase/phosphatase [EC:2.4.1.15 3.1.3.12] | (RefSeq) probable alpha,alpha-trehalose-phosphate synthase [UDP-forming] 10 isoform X1	[G]	Carbohydrate transport and metabolism	Glycosyltransferase family 20	Probable alpha,alpha-trehalose-phosphate synthase [UDP-forming] 9 OS=Arabidopsis thaliana OX=3702 GN=TPS9 PE=2 SV=1	Alpha,alpha-trehalose-phosphate synthase 10 OS=Camellia sinensis OX=4442 PE=2 SV=1	G	Carbohydrate transport and metabolism	putative alpha,alpha-trehalose-phosphate synthase [UDP-forming] 10 [Morus notabilis]
Iba02G038080.1	OG0017065	Molecular Function: alpha,alpha-trehalose-phosphate synthase (UDP-forming) activity (GO:0003825);; Biological Process: trehalose biosynthetic process (GO:0005992);;	K16055|0.0e+00|psom:113289756|K16055 trehalose 6-phosphate synthase/phosphatase [EC:2.4.1.15 3.1.3.12] | (RefSeq) alpha,alpha-trehalose-phosphate synthase [UDP-forming] 1-like	[G]	Carbohydrate transport and metabolism	Glycosyltransferase family 20	Alpha,alpha-trehalose-phosphate synthase [UDP-forming] 1 OS=Arabidopsis thaliana OX=3702 GN=TPS1 PE=1 SV=1	Alpha,alpha-trehalose-phosphate synthase (UDP-forming) OS=Nyssa sinensis OX=561372 GN=F0562_013791 PE=3 SV=1	G	Carbohydrate transport and metabolism	PREDICTED: alpha,alpha-trehalose-phosphate synthase [UDP-forming] 1-like [Vitis vinifera]
Iba02G001630.1	OG0017065	Molecular Function: alpha,alpha-trehalose-phosphate synthase (UDP-forming) activity (GO:0003825);; Biological Process: trehalose biosynthetic process (GO:0005992);;	K16055|0.0e+00|nau:109217832|K16055 trehalose 6-phosphate synthase/phosphatase [EC:2.4.1.15 3.1.3.12] | (RefSeq) alpha,alpha-trehalose-phosphate synthase [UDP-forming] 1	[G]	Carbohydrate transport and metabolism	Glycosyltransferase family 20	Alpha,alpha-trehalose-phosphate synthase [UDP-forming] 1 OS=Arabidopsis thaliana OX=3702 GN=TPS1 PE=1 SV=1	Alpha,alpha-trehalose-phosphate synthase (UDP-forming) OS=Camellia sinensis OX=4442 PE=2 SV=1	G	Carbohydrate transport and metabolism	trehalose-6-phosphate synthase [Camellia sinensis]
Iba07G001260.1	OG0027272	Molecular Function: alpha,alpha-trehalose-phosphate synthase (UDP-forming) activity (GO:0003825);; Biological Process: trehalose biosynthetic process (GO:0005992);;	K16055|8.2e-294|fve:101298299|K16055 trehalose 6-phosphate synthase/phosphatase [EC:2.4.1.15 3.1.3.12] | (RefSeq) alpha,alpha-trehalose-phosphate synthase [UDP-forming] 1-like	[G]	Carbohydrate transport and metabolism	Glycosyltransferase family 20	Alpha,alpha-trehalose-phosphate synthase [UDP-forming] 1 OS=Arabidopsis thaliana OX=3702 GN=TPS1 PE=1 SV=1	Alpha,alpha-trehalose-phosphate synthase (UDP-forming) OS=Nyssa sinensis OX=561372 GN=F0562_013791 PE=3 SV=1	G	Carbohydrate transport and metabolism	Alpha,alpha-trehalose-phosphate synthase [UDP-forming] 1 [Morus notabilis]
Iba07G001280.1	OG0027272	Molecular Function: alpha,alpha-trehalose-phosphate synthase (UDP-forming) activity (GO:0003825);; Biological Process: trehalose biosynthetic process (GO:0005992);;	K16055|0.0e+00|pavi:110766572|K16055 trehalose 6-phosphate synthase/phosphatase [EC:2.4.1.15 3.1.3.12] | (RefSeq) alpha,alpha-trehalose-phosphate synthase [UDP-forming] 1-like	[G]	Carbohydrate transport and metabolism	Glycosyltransferase family 20	Alpha,alpha-trehalose-phosphate synthase [UDP-forming] 1 OS=Arabidopsis thaliana OX=3702 GN=TPS1 PE=1 SV=1	Alpha,alpha-trehalose-phosphate synthase (UDP-forming) OS=Nyssa sinensis OX=561372 GN=F0562_013791 PE=3 SV=1	G	Carbohydrate transport and metabolism	PREDICTED: alpha,alpha-trehalose-phosphate synthase [UDP-forming] 1-like [Prunus mume]
Iba07G000940.1	OG0027272	Molecular Function: alpha,alpha-trehalose-phosphate synthase (UDP-forming) activity (GO:0003825);; Biological Process: trehalose biosynthetic process (GO:0005992);;	K16055|8.5e-306|pavi:110766572|K16055 trehalose 6-phosphate synthase/phosphatase [EC:2.4.1.15 3.1.3.12] | (RefSeq) alpha,alpha-trehalose-phosphate synthase [UDP-forming] 1-like	[G]	Carbohydrate transport and metabolism	Glycosyltransferase family 20	Alpha,alpha-trehalose-phosphate synthase [UDP-forming] 1 OS=Arabidopsis thaliana OX=3702 GN=TPS1 PE=1 SV=1	Alpha,alpha-trehalose-phosphate synthase (UDP-forming) OS=Nyssa sinensis OX=561372 GN=F0562_013791 PE=3 SV=1	G	Carbohydrate transport and metabolism	PREDICTED: alpha,alpha-trehalose-phosphate synthase [UDP-forming] 1-like [Prunus mume]
Iba07G003000.1	OG0027597	Molecular Function: alpha,alpha-trehalose-phosphate synthase (UDP-forming) activity (GO:0003825);; Molecular Function: trehalose-phosphatase activity (GO:0004805);; Biological Process: trehalose biosynthetic process (GO:0005992);;	K16055|0.0e+00|nnu:104612356|K16055 trehalose 6-phosphate synthase/phosphatase [EC:2.4.1.15 3.1.3.12] | (RefSeq) probable alpha,alpha-trehalose-phosphate synthase [UDP-forming] 9	[G]	Carbohydrate transport and metabolism	Glycosyltransferase family 20	Probable alpha,alpha-trehalose-phosphate synthase [UDP-forming] 11 OS=Arabidopsis thaliana OX=3702 GN=TPS11 PE=2 SV=1	Putative trehalose-6-phosphate synthase OS=Davidia involucrata OX=16924 GN=Din_025487 PE=3 SV=1	G	Carbohydrate transport and metabolism	trehalose-6-phosphate synthase [Camellia sinensis]
Iba03G029220.1	OG0004743	Biological Process: dolichol-linked oligosaccharide biosynthetic process (GO:0006488);; Molecular Function: transferase activity, transferring hexosyl groups (GO:0016758);; Cellular Component: extrinsic component of endoplasmic reticulum membrane (GO:0042406);; Cellular Component: UDP-N-acetylglucosamine transferase complex (GO:0043541);;	K07432|2.9e-67|tcc:18600417|K07432 beta-1,4-N-acetylglucosaminyltransferase [EC:2.4.1.141] | (RefSeq) UDP-N-acetylglucosamine transferase subunit ALG13 homolog	[R]	General function prediction only	Glycosyltransferase family 28 C-terminal domain	UDP-N-acetylglucosamine transferase subunit ALG13 homolog OS=Rattus norvegicus OX=10116 GN=Alg13 PE=1 SV=1	Glycosyltransferase family protein 28 isoform 1 OS=Theobroma cacao OX=3641 GN=TCM_026593 PE=3 SV=1	S	Function unknown	Glycosyltransferase family protein 28 isoform 1 [Theobroma cacao]
Iba02G014510.1	OG0004743	Biological Process: dolichol-linked oligosaccharide biosynthetic process (GO:0006488);; Molecular Function: transferase activity, transferring hexosyl groups (GO:0016758);; Cellular Component: extrinsic component of endoplasmic reticulum membrane (GO:0042406);; Cellular Component: UDP-N-acetylglucosamine transferase complex (GO:0043541);;	K07432|2.7e-73|ghi:107894487|K07432 beta-1,4-N-acetylglucosaminyltransferase [EC:2.4.1.141] | (RefSeq) UDP-N-acetylglucosamine transferase subunit ALG13 homolog	[R]	General function prediction only	Glycosyltransferase family 28 C-terminal domain	UDP-N-acetylglucosamine transferase subunit ALG13 homolog OS=Rattus norvegicus OX=10116 GN=Alg13 PE=1 SV=1	UDP-N-acetylglucosamine transferase subunit ALG13 homolog OS=Gossypium hirsutum OX=3635 GN=LOC107894487 PE=3 SV=1	S	Function unknown	UDP-N-acetylglucosamine transferase subunit ALG13 [Gossypium arboreum]
Iba01G051090.1	OG0007305	Biological Process: carbohydrate metabolic process (GO:0005975);; Molecular Function: sterol 3-beta-glucosyltransferase activity (GO:0016906);; Biological Process: lipid glycosylation (GO:0030259);; Molecular Function: soladodine glucosyltransferase activity (GO:0102202);; Molecular Function: brassicasterol glucosyltransferase activity (GO:0102203);; Molecular Function: cholesterol alpha-glucosyl…	K05841|1.7e-271|sind:105163501|K05841 sterol 3beta-glucosyltransferase [EC:2.4.1.173] | (RefSeq) sterol 3-beta-glucosyltransferase UGT80A2-like isoform X1	[GC]	--	Glycosyltransferase family 28 N-terminal domain	Sterol 3-beta-glucosyltransferase UGT80A2 OS=Arabidopsis thaliana OX=3702 GN=UGT80A2 PE=1 SV=1	Putative sterol 3-O-glucosyltransferase OS=Davidia involucrata OX=16924 GN=Din_003134 PE=4 SV=1	--	--	PREDICTED: sterol 3-beta-glucosyltransferase UGT80A2-like isoform X1 [Sesamum indicum]
Iba04G021430.1	OG0007305	Biological Process: carbohydrate metabolic process (GO:0005975);; Molecular Function: sterol 3-beta-glucosyltransferase activity (GO:0016906);; Biological Process: lipid glycosylation (GO:0030259);; Molecular Function: soladodine glucosyltransferase activity (GO:0102202);; Molecular Function: brassicasterol glucosyltransferase activity (GO:0102203);; Molecular Function: cholesterol alpha-glucosyl…	K05841|8.6e-284|sind:105163501|K05841 sterol 3beta-glucosyltransferase [EC:2.4.1.173] | (RefSeq) sterol 3-beta-glucosyltransferase UGT80A2-like isoform X1	[GC]	--	Glycosyltransferase family 28 N-terminal domain	Sterol 3-beta-glucosyltransferase UGT80A2 OS=Arabidopsis thaliana OX=3702 GN=UGT80A2 PE=1 SV=1	Putative sterol 3-O-glucosyltransferase OS=Davidia involucrata OX=16924 GN=Din_003134 PE=4 SV=1	--	--	PREDICTED: sterol 3-beta-glucosyltransferase UGT80A2-like isoform X1 [Sesamum indicum]
Iba01G035070.1	OG0012182	Biological Process: carbohydrate metabolic process (GO:0005975);; Molecular Function: sterol 3-beta-glucosyltransferase activity (GO:0016906);; Biological Process: lipid glycosylation (GO:0030259);; Molecular Function: soladodine glucosyltransferase activity (GO:0102202);; Molecular Function: brassicasterol glucosyltransferase activity (GO:0102203);; Molecular Function: cholesterol alpha-glucosyl…	K05841|4.2e-263|pavi:110762123|K05841 sterol 3beta-glucosyltransferase [EC:2.4.1.173] | (RefSeq) sterol 3-beta-glucosyltransferase UGT80B1	[GC]	--	Glycosyltransferase family 28 N-terminal domain	Sterol 3-beta-glucosyltransferase UGT80B1 OS=Arabidopsis thaliana OX=3702 GN=UGT80B1 PE=2 SV=1	Putative sterol 3-beta-glucosyltransferase UGT80B1 isoform X1 OS=Davidia involucrata OX=16924 GN=Din_022857 PE=4 SV=1	--	--	PREDICTED: sterol 3-beta-glucosyltransferase UGT80B1 isoform X1 [Prunus mume]
Iba03G004840.1	OG0004426	Cellular Component: Golgi membrane (GO:0000139);; Biological Process: protein glycosylation (GO:0006486);; Molecular Function: sialyltransferase activity (GO:0008373);; Molecular Function: galactosyltransferase activity (GO:0008378);; Cellular Component: integral component of membrane (GO:0016021);;	K00786|5.6e-121|vvi:100260331|K00786 beta-1,6-galactosyltransferase [EC:2.4.1.-] | (RefSeq) beta-1,6-galactosyltransferase GALT29A	[G]	Carbohydrate transport and metabolism	Glycosyltransferase family 29 (sialyltransferase)	Beta-1,6-galactosyltransferase GALT29A OS=Arabidopsis thaliana OX=3702 GN=GALT29A PE=1 SV=1	Uncharacterized protein OS=Vitis vinifera OX=29760 GN=VITISV_027339 PE=3 SV=1	G	Carbohydrate transport and metabolism	hypothetical protein VITISV_027339 [Vitis vinifera]
Iba05G029060.1	OG0004426	Cellular Component: Golgi apparatus (GO:0005794);; Biological Process: protein glycosylation (GO:0006486);; Molecular Function: sialyltransferase activity (GO:0008373);; Cellular Component: integral component of membrane (GO:0016021);;	K00786|1.6e-153|zju:107409742|K00786 beta-1,6-galactosyltransferase [EC:2.4.1.-] | (RefSeq) beta-1,6-galactosyltransferase GALT29A	[G]	Carbohydrate transport and metabolism	Glycosyltransferase family 29 (sialyltransferase)	Beta-1,6-galactosyltransferase GALT29A OS=Arabidopsis thaliana OX=3702 GN=GALT29A PE=1 SV=1	Beta-1,6-galactosyltransferase OS=Actinidia chinensis var. chinensis OX=1590841 GN=CEY00_Acc30060 PE=3 SV=1	G	Carbohydrate transport and metabolism	Sialyltransferase, putative [Theobroma cacao]
Iba06G026070.1	OG0008486	Cellular Component: Golgi apparatus (GO:0005794);; Biological Process: protein glycosylation (GO:0006486);; Molecular Function: sialyltransferase activity (GO:0008373);; Cellular Component: integral component of membrane (GO:0016021);;	K06613|6.0e-13|bpg:Bathy08g02220|K06613 alpha-N-acetyl-neuraminate alpha-2,8-sialyltransferase (sialyltransferase 8C) [EC:2.4.99.-] | (RefSeq) alpha-2,8-sialyltransferase 8B	[G]	Carbohydrate transport and metabolism	Glycosyltransferase family 29 (sialyltransferase)	Sialyltransferase-like protein 2 OS=Arabidopsis thaliana OX=3702 GN=SIA2 PE=2 SV=1	Uncharacterized protein OS=Davidia involucrata OX=16924 GN=Din_032671 PE=3 SV=1	G	Carbohydrate transport and metabolism	PREDICTED: uncharacterized protein LOC104090014 isoform X1 [Nicotiana tomentosiformis]
Iba05G021240.1	OG0012829	Cellular Component: Golgi apparatus (GO:0005794);; Biological Process: protein glycosylation (GO:0006486);; Molecular Function: sialyltransferase activity (GO:0008373);; Cellular Component: integral component of membrane (GO:0016021);;	K06613|1.7e-08|bpg:Bathy08g02220|K06613 alpha-N-acetyl-neuraminate alpha-2,8-sialyltransferase (sialyltransferase 8C) [EC:2.4.99.-] | (RefSeq) alpha-2,8-sialyltransferase 8B	[G]	Carbohydrate transport and metabolism	Glycosyltransferase family 29 (sialyltransferase)	Sialyltransferase-like protein 1 OS=Arabidopsis thaliana OX=3702 GN=SIA1 PE=2 SV=1	Sialyltransferase-like protein (Fragment) OS=Actinidia chinensis var. chinensis OX=1590841 GN=CEY00_Acc02531 PE=3 SV=1	G	Carbohydrate transport and metabolism	PREDICTED: CMP-N-acetylneuraminate-beta-galactosamide-alpha-2,3-sialyltransferase 1 [Cucumis melo]
Iba05G021240.1	OG0012829	Cellular Component: Golgi apparatus (GO:0005794);; Biological Process: protein glycosylation (GO:0006486);; Molecular Function: sialyltransferase activity (GO:0008373);; Cellular Component: integral component of membrane (GO:0016021);;	K06613|1.7e-08|bpg:Bathy08g02220|K06613 alpha-N-acetyl-neuraminate alpha-2,8-sialyltransferase (sialyltransferase 8C) [EC:2.4.99.-] | (RefSeq) alpha-2,8-sialyltransferase 8B	[G]	Carbohydrate transport and metabolism	Glycosyltransferase family 29 (sialyltransferase)	Sialyltransferase-like protein 1 OS=Arabidopsis thaliana OX=3702 GN=SIA1 PE=2 SV=1	Sialyltransferase-like protein (Fragment) OS=Actinidia chinensis var. chinensis OX=1590841 GN=CEY00_Acc02531 PE=3 SV=1	G	Carbohydrate transport and metabolism	PREDICTED: CMP-N-acetylneuraminate-beta-galactosamide-alpha-2,3-sialyltransferase 1 [Cucumis melo]
Iba01G049270.1	OG0011245	Cellular Component: integral component of membrane (GO:0016021);;	K03857|1.6e-08|sind:105155752|K03857 phosphatidylinositol N-acetylglucosaminyltransferase subunit A [EC:2.4.1.198] | (RefSeq) phosphatidylinositol N-acetylglucosaminyltransferase subunit A isoform X1	--	--	Glycosyltransferase Family 4	D-inositol 3-phosphate glycosyltransferase 1 OS=Catenulispora acidiphila (strain DSM 44928 / NRRL B-24433 / NBRC 102108 / JCM 14897) OX=479433 GN=mshA1 PE=3 SV=1	Glyco_trans_4-like_N domain-containing protein OS=Nyssa sinensis OX=561372 GN=F0562_022011 PE=4 SV=1	M	Cell wall/membrane/envelope biogenesis	PREDICTED: uncharacterized protein LOC103448527 [Malus domestica]
Iba01G049270.1	OG0011245	Cellular Component: integral component of membrane (GO:0016021);;	K03857|1.6e-08|sind:105155752|K03857 phosphatidylinositol N-acetylglucosaminyltransferase subunit A [EC:2.4.1.198] | (RefSeq) phosphatidylinositol N-acetylglucosaminyltransferase subunit A isoform X1	--	--	Glycosyltransferase Family 4	D-inositol 3-phosphate glycosyltransferase 1 OS=Catenulispora acidiphila (strain DSM 44928 / NRRL B-24433 / NBRC 102108 / JCM 14897) OX=479433 GN=mshA1 PE=3 SV=1	Glyco_trans_4-like_N domain-containing protein OS=Nyssa sinensis OX=561372 GN=F0562_022011 PE=4 SV=1	M	Cell wall/membrane/envelope biogenesis	PREDICTED: uncharacterized protein LOC103448527 [Malus domestica]
Iba01G020010.1	OG0009638	Cellular Component: integral component of membrane (GO:0016021);; Molecular Function: transferase activity (GO:0016740);;	K06119|6.3e-09|cmos:111441391|K06119 sulfoquinovosyltransferase [EC:2.4.1.-] | (RefSeq) sulfoquinovosyl transferase SQD2-like	[M]	Cell wall/membrane/envelope biogenesis	Glycosyl-transferase family 4	Putative glycosyltransferase YtcC OS=Bacillus subtilis (strain 168) OX=224308 GN=ytcC PE=3 SV=1	Glycosyltransferase, putative OS=Ricinus communis OX=3988 GN=RCOM_0979850 PE=4 SV=1	M	Cell wall/membrane/envelope biogenesis	glycosyltransferase, putative [Ricinus communis]
Iba04G007160.1	OG0003123	Cellular Component: Golgi membrane (GO:0000139);; Molecular Function: galactosylgalactosylxylosylprotein 3-beta-glucuronosyltransferase activity (GO:0015018);; Cellular Component: integral component of membrane (GO:0016021);; Biological Process: cell wall organization (GO:0071555);;	K20871|5.6e-188|jre:109009108|K20871 putative beta-1,4-xylosyltransferase IRX14 [EC:2.4.2.-] | (RefSeq) beta-1,4-xylosyltransferase IRX14	[O]	Posttranslational modification, protein turnover, chaperones	Glycosyltransferase family 43	Beta-1,4-xylosyltransferase IRX14 OS=Arabidopsis thaliana OX=3702 GN=IRX14 PE=1 SV=1	Glycosyltransferases OS=Davidia involucrata OX=16924 GN=Din_004343 PE=3 SV=1	O	Posttranslational modification, protein turnover, chaperones	PREDICTED: probable beta-1,4-xylosyltransferase IRX14H [Vitis vinifera]
Iba02G015420.1	OG0003123	Cellular Component: Golgi membrane (GO:0000139);; Molecular Function: galactosylgalactosylxylosylprotein 3-beta-glucuronosyltransferase activity (GO:0015018);; Cellular Component: integral component of membrane (GO:0016021);; Biological Process: cell wall organization (GO:0071555);;	K20871|1.5e-193|jre:109009108|K20871 putative beta-1,4-xylosyltransferase IRX14 [EC:2.4.2.-] | (RefSeq) beta-1,4-xylosyltransferase IRX14	[O]	Posttranslational modification, protein turnover, chaperones	Glycosyltransferase family 43	Beta-1,4-xylosyltransferase IRX14 OS=Arabidopsis thaliana OX=3702 GN=IRX14 PE=1 SV=1	Glycosyltransferases OS=Davidia involucrata OX=16924 GN=Din_004343 PE=3 SV=1	O	Posttranslational modification, protein turnover, chaperones	PREDICTED: probable beta-1,4-xylosyltransferase IRX14-like [Cicer arietinum]
Iba02G025780.1	OG0004211	Cellular Component: Golgi membrane (GO:0000139);; Molecular Function: galactosylgalactosylxylosylprotein 3-beta-glucuronosyltransferase activity (GO:0015018);; Cellular Component: integral component of membrane (GO:0016021);; Biological Process: cell wall organization (GO:0071555);;	K20869|2.8e-137|ccav:112514967|K20869 putative beta-1,4-xylosyltransferase IRX9 [EC:2.4.2.-] | (RefSeq) probable beta-1,4-xylosyltransferase IRX9H isoform X1	[O]	Posttranslational modification, protein turnover, chaperones	Glycosyltransferase family 43	Probable beta-1,4-xylosyltransferase IRX9H OS=Arabidopsis thaliana OX=3702 GN=IRX9H PE=2 SV=2	Glycosyltransferases OS=Nyssa sinensis OX=561372 GN=F0562_027947 PE=3 SV=1	O	Posttranslational modification, protein turnover, chaperones	PREDICTED: probable beta-1,4-xylosyltransferase IRX9H [Vitis vinifera]
Iba07G029790.1	OG0006796	Cellular Component: Golgi membrane (GO:0000139);; Molecular Function: galactosylgalactosylxylosylprotein 3-beta-glucuronosyltransferase activity (GO:0015018);; Cellular Component: integral component of membrane (GO:0016021);; Biological Process: cell wall organization (GO:0071555);;	K20869|8.0e-135|zju:107420665|K20869 putative beta-1,4-xylosyltransferase IRX9 [EC:2.4.2.-] | (RefSeq) probable beta-1,4-xylosyltransferase IRX9H	[O]	Posttranslational modification, protein turnover, chaperones	Glycosyltransferase family 43	Probable beta-1,4-xylosyltransferase IRX9H OS=Arabidopsis thaliana OX=3702 GN=IRX9H PE=2 SV=2	Glycosyltransferases OS=Davidia involucrata OX=16924 GN=Din_000072 PE=3 SV=1	O	Posttranslational modification, protein turnover, chaperones	hypothetical protein JCGZ_07770 [Jatropha curcas]
Iba06G028740.1	OG0008686	Cellular Component: Golgi membrane (GO:0000139);; Molecular Function: galactosylgalactosylxylosylprotein 3-beta-glucuronosyltransferase activity (GO:0015018);; Cellular Component: integral component of membrane (GO:0016021);; Biological Process: cell wall organization (GO:0071555);;	K20869|7.1e-120|sind:105161403|K20869 putative beta-1,4-xylosyltransferase IRX9 [EC:2.4.2.-] | (RefSeq) LOW QUALITY PROTEIN: probable beta-1,4-xylosyltransferase IRX9	[O]	Posttranslational modification, protein turnover, chaperones	Glycosyltransferase family 43	Beta-1,4-xylosyltransferase IRX9 OS=Arabidopsis thaliana OX=3702 GN=IRX9 PE=1 SV=1	Glycosyltransferases OS=Actinidia chinensis var. chinensis OX=1590841 GN=CEY00_Acc33557 PE=3 SV=1	O	Posttranslational modification, protein turnover, chaperones	PREDICTED: probable beta-1,4-xylosyltransferase IRX9 [Sesamum indicum]
Iba07G007380.1	OG0004082	--	--	--	--	Glycosyltransferase family 92	Glycosyltransferase family 92 protein At1g27200 OS=Arabidopsis thaliana OX=3702 GN=At1g27200 PE=2 SV=2	Glycosyltransferase family 92 protein (Fragment) OS=Rhododendron williamsianum OX=262921 GN=C3L33_09403 PE=3 SV=1	M	Cell wall/membrane/envelope biogenesis	unnamed protein product [Coffea canephora]
Iba05G040370.1	OG0005479	Cellular Component: integral component of membrane (GO:0016021);; Molecular Function: transferase activity, transferring glycosyl groups (GO:0016757);;	--	--	--	Glycosyltransferase family 92	Glycosyltransferase family 92 protein RCOM_0530710 OS=Ricinus communis OX=3988 GN=RCOM_0699480 PE=3 SV=1	Glycosyltransferase family 92 protein OS=Nyssa sinensis OX=561372 GN=F0562_033402 PE=3 SV=1	S	Function unknown	PREDICTED: UPF0392 protein RCOM_0530710 [Nicotiana tomentosiformis]
Iba05G020010.1	OG0005479	Cellular Component: integral component of membrane (GO:0016021);; Molecular Function: transferase activity, transferring glycosyl groups (GO:0016757);;	--	--	--	Glycosyltransferase family 92	Glycosyltransferase family 92 protein RCOM_0530710 OS=Ricinus communis OX=3988 GN=RCOM_0699480 PE=3 SV=1	Glycosyltransferase family 92 protein OS=Nyssa sinensis OX=561372 GN=F0562_033402 PE=3 SV=1	S	Function unknown	PREDICTED: UPF0392 protein RCOM_0530710 [Vitis vinifera]
Iba05G023550.1	OG0008595	Molecular Function: transferase activity (GO:0016740);;	K10771|3.0e-205|thj:104803289|K10771 AP endonuclease 1 [EC:4.2.99.18] | (RefSeq) uncharacterized protein LOC104803289	--	--	Glycosyltransferase family 92	Glycosyltransferase-like KOBITO 1 OS=Arabidopsis thaliana OX=3702 GN=ELD1 PE=1 SV=1	Glycosyltransferase-like KOBITO OS=Actinidia chinensis var. chinensis OX=1590841 GN=CEY00_Acc17042 PE=4 SV=1	S	Function unknown	PREDICTED: glycosyltransferase-like KOBITO 1 [Vitis vinifera]
Iba07G027510.1	OG0012767	Molecular Function: transferase activity, transferring glycosyl groups (GO:0016757);;	K23869|7.7e-214|cann:107866743|K23869 galactan beta-1,4-galactosyltransferase [EC:2.4.1.-] | (RefSeq) galactan beta-1,4-galactosyltransferase GALS1	[S]	Function unknown	Glycosyltransferase family 92	Galactan beta-1,4-galactosyltransferase GALS1 OS=Arabidopsis thaliana OX=3702 GN=GALS1 PE=2 SV=2	Glycosyltransferase family 92 protein OS=Camellia sinensis var. sinensis OX=542762 GN=TEA_009618 PE=3 SV=1	S	Function unknown	PREDICTED: uncharacterized protein LOC105165907 [Sesamum indicum]
Iba07G000370.1	OG0033431	Molecular Function: transferase activity, transferring glycosyl groups (GO:0016757);;	K23869|3.5e-206|ccav:112507321|K23869 galactan beta-1,4-galactosyltransferase [EC:2.4.1.-] | (RefSeq) galactan beta-1,4-galactosyltransferase GALS3-like	[S]	Function unknown	Glycosyltransferase family 92	Galactan beta-1,4-galactosyltransferase GALS3 OS=Arabidopsis thaliana OX=3702 GN=GALS3 PE=2 SV=1	Glycosyltransferase family 92 protein OS=Davidia involucrata OX=16924 GN=Din_006354 PE=3 SV=1	S	Function unknown	PREDICTED: uncharacterized protein LOC104599797 [Nelumbo nucifera]
Iba06G008040.1	OG0009876	Cellular Component: integral component of membrane (GO:0016021);;	K01988|1.2e-36|cit:102613019|K01988 lactosylceramide 4-alpha-galactosyltransferase [EC:2.4.1.228] | (RefSeq) uncharacterized protein At4g19900	[G]	Carbohydrate transport and metabolism	Glycosyltransferase sugar-binding region containing DXD motif	Uncharacterized protein At4g19900 OS=Arabidopsis thaliana OX=3702 GN=At4g19900 PE=2 SV=1	Gb3_synth domain-containing protein (Fragment) OS=Davidia involucrata OX=16924 GN=Din_044792 PE=4 SV=1	G	Carbohydrate transport and metabolism	PREDICTED: uncharacterized protein At4g19900 [Vitis vinifera]
Iba02G011070.1	OG0005940	Molecular Function: molecular_function (GO:0003674);; Molecular Function: catalytic activity (GO:0003824);; Cellular Component: cellular_component (GO:0005575);; Cellular Component: intracellular (GO:0005622);; Cellular Component: obsolete cell (GO:0005623);; Cellular Component: cytoplasm (GO:0005737);; Cellular Component: cytosol (GO:0005829);; Biological Process: nucleobase-containing compound …	K01240|8.5e-150|cit:102614134|K01240 uridine nucleosidase [EC:3.2.2.3] | (RefSeq) probable uridine nucleosidase 2	[F]	Nucleotide transport and metabolism	Inosine-uridine preferring nucleoside hydrolase	Probable uridine nucleosidase 2 OS=Arabidopsis thaliana OX=3702 GN=URH2 PE=2 SV=1	PREDICTED: uridine nucleosidase OS=Prunus dulcis OX=3755 GN=ALMOND_2B015366 PE=3 SV=1	F	Nucleotide transport and metabolism	PREDICTED: probable uridine nucleosidase 2 [Prunus mume]
Iba02G003420.1	OG0011013	Cellular Component: integral component of membrane (GO:0016021);;	--	[S]	Function unknown	Keratinocyte-associated protein 2	Keratinocyte-associated protein 2 OS=Bos taurus OX=9913 GN=KRTCAP2 PE=2 SV=1	Dolichyl-diphosphooligosaccharide--protein glycosyltransferase subunit KCP2 OS=Actinidia chinensis var. chinensis OX=1590841 GN=CEY00_Acc11536 PE=3 SV=1	S	Function unknown	PREDICTED: protein KRTCAP2 homolog [Fragaria vesca subsp. vesca]
Iba01G006420.1	Na	Cellular Component: integral component of membrane (GO:0016021);; Molecular Function: transferase activity, transferring glycosyl groups (GO:0016757);;	K08238|2.5e-66|vvi:100263916|K08238 xyloglucan 6-xylosyltransferase [EC:2.4.2.39] | (RefSeq) probable xyloglucan 6-xylosyltransferase 5	[GM]	--	N terminus of Rad21 / Rec8 like protein	Probable xyloglucan 6-xylosyltransferase 3 OS=Arabidopsis thaliana OX=3702 GN=XXT3 PE=2 SV=1	Glycosyltransferase OS=Parasponia andersonii OX=3476 GN=PanWU01x14_197200 PE=3 SV=1	--	--	hypothetical protein VITISV_027037 [Vitis vinifera]
Iba02G022110.1	Na	Cellular Component: Golgi membrane (GO:0000139);; Cellular Component: integral component of membrane (GO:0016021);; Molecular Function: transferase activity, transferring glycosyl groups (GO:0016757);; Biological Process: cell wall organization (GO:0071555);;	K20783|9.3e-81|jre:109003305|K20783 arabinosyltransferase [EC:2.4.2.-] | (RefSeq) arabinosyltransferase RRA3-like	--	--	Nucleotide-diphospho-sugar transferase	Arabinosyltransferase RRA2 OS=Arabidopsis thaliana OX=3702 GN=RRA2 PE=2 SV=1	Glycosyltransferase OS=Camellia sinensis var. sinensis OX=542762 GN=TEA_012069 PE=3 SV=1	G	Carbohydrate transport and metabolism	conserved hypothetical protein [Ricinus communis]
Iba02G017760.1	Na	Cellular Component: Golgi membrane (GO:0000139);; Cellular Component: integral component of membrane (GO:0016021);; Molecular Function: transferase activity, transferring glycosyl groups (GO:0016757);; Biological Process: cell wall organization (GO:0071555);;	K11714|8.7e-121|dzi:111304794|K11714 rhamnogalacturonan II specific xylosyltransferase [EC:2.4.2.-] | (RefSeq) UDP-D-xylose:L-fucose alpha-1,3-D-xylosyltransferase MGP4-like	--	--	Nucleotide-diphospho-sugar transferase	UDP-D-xylose:L-fucose alpha-1,3-D-xylosyltransferase MGP4 OS=Arabidopsis thaliana OX=3702 GN=MGP4 PE=2 SV=1	Glycosyltransferase OS=Camellia sinensis var. sinensis OX=542762 GN=TEA_000042 PE=3 SV=1	G	Carbohydrate transport and metabolism	Nucleotide-diphospho-sugar transferase family protein isoform 1 [Theobroma cacao]
Iba02G004020.1	Na	Cellular Component: Golgi membrane (GO:0000139);; Cellular Component: integral component of membrane (GO:0016021);; Molecular Function: transferase activity, transferring glycosyl groups (GO:0016757);; Biological Process: cell wall organization (GO:0071555);;	K11714|2.4e-115|cmo:103497682|K11714 rhamnogalacturonan II specific xylosyltransferase [EC:2.4.2.-] | (RefSeq) UDP-D-xylose:L-fucose alpha-1,3-D-xylosyltransferase MGP4	--	--	Nucleotide-diphospho-sugar transferase	UDP-D-xylose:L-fucose alpha-1,3-D-xylosyltransferase MGP4 OS=Arabidopsis thaliana OX=3702 GN=MGP4 PE=2 SV=1	Glycosyltransferase OS=Cucumis melo OX=3656 GN=LOC103497682 PE=3 SV=1	G	Carbohydrate transport and metabolism	PREDICTED: UDP-D-xylose:L-fucose alpha-1,3-D-xylosyltransferase MGP4 [Cucumis melo]
Iba05G011320.1	OG0000634	Cellular Component: Golgi membrane (GO:0000139);; Cellular Component: integral component of membrane (GO:0016021);; Molecular Function: transferase activity, transferring glycosyl groups (GO:0016757);; Biological Process: cell wall organization (GO:0071555);;	K20892|2.4e-11|cam:101498669|K20892 beta-arabinofuranosyltransferase [EC:2.4.2.-] | (RefSeq) uncharacterized LOC101498669	--	--	Nucleotide-diphospho-sugar transferase	Uncharacterized protein At4g15970 OS=Arabidopsis thaliana OX=3702 GN=At4g15970 PE=2 SV=1	Glycosyltransferase OS=Nyssa sinensis OX=561372 GN=F0562_011675 PE=3 SV=1	G	Carbohydrate transport and metabolism	PREDICTED: uncharacterized protein At4g15970-like isoform X3 [Nelumbo nucifera]
Iba02G004030.1	OG0006030	Cellular Component: Golgi membrane (GO:0000139);; Cellular Component: integral component of membrane (GO:0016021);; Molecular Function: transferase activity, transferring glycosyl groups (GO:0016757);; Biological Process: cell wall organization (GO:0071555);;	K11714|6.7e-172|pavi:110751845|K11714 rhamnogalacturonan II specific xylosyltransferase [EC:2.4.2.-] | (RefSeq) UDP-D-xylose:L-fucose alpha-1,3-D-xylosyltransferase MGP4	--	--	Nucleotide-diphospho-sugar transferase	UDP-D-xylose:L-fucose alpha-1,3-D-xylosyltransferase MGP4 OS=Arabidopsis thaliana OX=3702 GN=MGP4 PE=2 SV=1	Glycosyltransferase OS=Davidia involucrata OX=16924 GN=Din_047605 PE=3 SV=1	G	Carbohydrate transport and metabolism	PREDICTED: UDP-D-xylose:L-fucose alpha-1,3-D-xylosyltransferase MGP4 [Prunus mume]
Iba01G043410.1	OG0011490	Cellular Component: Golgi membrane (GO:0000139);; Cellular Component: integral component of membrane (GO:0016021);; Molecular Function: transferase activity, transferring glycosyl groups (GO:0016757);; Biological Process: cell wall organization (GO:0071555);;	K20892|1.7e-06|gsl:Gasu_07340|K20892 beta-arabinofuranosyltransferase [EC:2.4.2.-] | (RefSeq) hypothetical protein	--	--	Nucleotide-diphospho-sugar transferase	Uncharacterized protein At4g15970 OS=Arabidopsis thaliana OX=3702 GN=At4g15970 PE=2 SV=1	Glycosyltransferase OS=Actinidia chinensis var. chinensis OX=1590841 GN=CEY00_Acc08126 PE=3 SV=1	G	Carbohydrate transport and metabolism	PREDICTED: uncharacterized protein At4g15970-like [Cicer arietinum]
Iba07G029150.1	OG0017981	Cellular Component: Golgi membrane (GO:0000139);; Cellular Component: integral component of membrane (GO:0016021);; Molecular Function: transferase activity, transferring glycosyl groups (GO:0016757);; Biological Process: cell wall organization (GO:0071555);;	K20783|3.9e-198|nnu:104588180|K20783 arabinosyltransferase [EC:2.4.2.-] | (RefSeq) arabinosyltransferase RRA3-like	--	--	Nucleotide-diphospho-sugar transferase	Arabinosyltransferase RRA3 OS=Arabidopsis thaliana OX=3702 GN=RRA3 PE=2 SV=1	Glycosyltransferase OS=Davidia involucrata OX=16924 GN=Din_019963 PE=3 SV=1	G	Carbohydrate transport and metabolism	PREDICTED: UDP-D-xylose:L-fucose alpha-1,3-D-xylosyltransferase 2-like [Nelumbo nucifera]
Iba05G031250.1	OG0018223	Cellular Component: Golgi membrane (GO:0000139);; Cellular Component: integral component of membrane (GO:0016021);; Molecular Function: transferase activity, transferring glycosyl groups (GO:0016757);; Biological Process: cell wall organization (GO:0071555);;	K20783|7.4e-189|nnu:104595749|K20783 arabinosyltransferase [EC:2.4.2.-] | (RefSeq) arabinosyltransferase RRA3-like	--	--	Nucleotide-diphospho-sugar transferase	Arabinosyltransferase RRA3 OS=Arabidopsis thaliana OX=3702 GN=RRA3 PE=2 SV=1	Glycosyltransferase OS=Davidia involucrata OX=16924 GN=Din_037606 PE=3 SV=1	G	Carbohydrate transport and metabolism	PREDICTED: UDP-D-xylose:L-fucose alpha-1,3-D-xylosyltransferase 2-like [Nelumbo nucifera]
Iba01G051720.1	OG0034027	Cellular Component: Golgi membrane (GO:0000139);; Cellular Component: integral component of membrane (GO:0016021);; Molecular Function: transferase activity, transferring glycosyl groups (GO:0016757);; Biological Process: cell wall organization (GO:0071555);;	K20783|3.4e-61|rcu:8288895|K20783 arabinosyltransferase [EC:2.4.2.-] | (RefSeq) arabinosyltransferase RRA3	--	--	Nucleotide-diphospho-sugar transferase	Arabinosyltransferase RRA3 OS=Arabidopsis thaliana OX=3702 GN=RRA3 PE=2 SV=1	Glycosyltransferase OS=Camellia sinensis var. sinensis OX=542762 GN=TEA_012069 PE=3 SV=1	G	Carbohydrate transport and metabolism	TPA: hypothetical protein ZEAMMB73_843284 [Zea mays]
Iba03G031180.1	OG0006322	Molecular Function: oligosaccharyl transferase activity (GO:0004576);; Biological Process: protein glycosylation (GO:0006486);; Cellular Component: integral component of membrane (GO:0016021);;	K07151|0.0e+00|cit:102610458|K07151 dolichyl-diphosphooligosaccharide---protein glycosyltransferase [EC:2.4.99.18] | (RefSeq) dolichyl-diphosphooligosaccharide--protein glycosyltransferase subunit STT3B	[O]	Posttranslational modification, protein turnover, chaperones	Oligosaccharyl transferase STT3 subunit	Dolichyl-diphosphooligosaccharide--protein glycosyltransferase subunit STT3B OS=Arabidopsis thaliana OX=3702 GN=STT3B PE=2 SV=1	Dolichyl-diphosphooligosaccharide--protein glycotransferase OS=Nyssa sinensis OX=561372 GN=F0562_025452 PE=3 SV=1	O	Posttranslational modification, protein turnover, chaperones	hypothetical protein CICLE_v10019005mg [Citrus clementina]
Iba07G001400.1	OG0006963	Molecular Function: oligosaccharyl transferase activity (GO:0004576);; Biological Process: protein glycosylation (GO:0006486);; Cellular Component: integral component of membrane (GO:0016021);;	K07151|0.0e+00|vvi:100232931|K07151 dolichyl-diphosphooligosaccharide---protein glycosyltransferase [EC:2.4.99.18] | (RefSeq) LTM1; dolichyl-diphosphooligosaccharide--protein glycosyltransferase subunit STT3A	[O]	Posttranslational modification, protein turnover, chaperones	Oligosaccharyl transferase STT3 subunit	Dolichyl-diphosphooligosaccharide--protein glycosyltransferase subunit STT3A OS=Arabidopsis thaliana OX=3702 GN=STT3A PE=2 SV=1	Dolichyl-diphosphooligosaccharide--protein glycotransferase OS=Actinidia chinensis var. chinensis OX=1590841 GN=CEY00_Acc09888 PE=3 SV=1	O	Posttranslational modification, protein turnover, chaperones	PREDICTED: dolichyl-diphosphooligosaccharide--protein glycosyltransferase subunit STT3A [Vitis vinifera]
Iba05G031200.1	OG0002111	Cellular Component: endoplasmic reticulum membrane (GO:0005789);; Cellular Component: integral component of membrane (GO:0016021);; Biological Process: protein N-linked glycosylation via asparagine (GO:0018279);;	K12670|3.9e-198|dzi:111295637|K12670 oligosaccharyltransferase complex subunit beta | (RefSeq) dolichyl-diphosphooligosaccharide--protein glycosyltransferase 48 kDa subunit-like isoform X1	[O]	Posttranslational modification, protein turnover, chaperones	Oligosaccharyltransferase 48 kDa subunit beta	Dolichyl-diphosphooligosaccharide--protein glycosyltransferase 48 kDa subunit OS=Arabidopsis thaliana OX=3702 GN=OST48 PE=2 SV=1	Dolichyl-diphosphooligosaccharide--protein glycosyltransferase 48 kDa subunit OS=Davidia involucrata OX=16924 GN=Din_035987 PE=3 SV=1	O	Posttranslational modification, protein turnover, chaperones	hypothetical protein CICLE_v10028484mg [Citrus clementina]
Iba01G045850.1	OG0002111	Cellular Component: endoplasmic reticulum membrane (GO:0005789);; Cellular Component: integral component of membrane (GO:0016021);; Biological Process: protein N-linked glycosylation via asparagine (GO:0018279);;	K12670|1.4e-203|lja:Lj3g3v3338360.1|K12670 oligosaccharyltransferase complex subunit beta | (RefSeq) Lj3g3v3338360.1; -	[O]	Posttranslational modification, protein turnover, chaperones	Oligosaccharyltransferase 48 kDa subunit beta	Dolichyl-diphosphooligosaccharide--protein glycosyltransferase 48 kDa subunit OS=Oryza sativa subsp. japonica OX=39947 GN=OST48 PE=2 SV=1	Dolichyl-diphosphooligosaccharide--protein glycosyltransferase 48 kDa subunit OS=Davidia involucrata OX=16924 GN=Din_035987 PE=3 SV=1	O	Posttranslational modification, protein turnover, chaperones	PREDICTED: dolichyl-diphosphooligosaccharide--protein glycosyltransferase 48 kDa subunit-like [Cicer arietinum]
Iba03G014710.1	OG0033899	Cellular Component: endoplasmic reticulum membrane (GO:0005789);; Cellular Component: integral component of membrane (GO:0016021);; Biological Process: protein N-linked glycosylation via asparagine (GO:0018279);;	K12670|1.3e-143|lja:Lj3g3v3338360.1|K12670 oligosaccharyltransferase complex subunit beta | (RefSeq) Lj3g3v3338360.1; -	[O]	Posttranslational modification, protein turnover, chaperones	Oligosaccharyltransferase 48 kDa subunit beta	Dolichyl-diphosphooligosaccharide--protein glycosyltransferase 48 kDa subunit OS=Oryza sativa subsp. japonica OX=39947 GN=OST48 PE=2 SV=1	Dolichyl-diphosphooligosaccharide--protein glycosyltransferase 48 kDa subunit OS=Davidia involucrata OX=16924 GN=Din_035987 PE=3 SV=1	O	Posttranslational modification, protein turnover, chaperones	Dolichyl-diphosphooligosaccharide--protein glycosyltransferase 48 kDa subunit [Gossypium arboreum]
Iba03G014700.1	OG0033899	Cellular Component: endoplasmic reticulum membrane (GO:0005789);; Cellular Component: integral component of membrane (GO:0016021);; Biological Process: protein N-linked glycosylation via asparagine (GO:0018279);;	K12670|1.3e-143|lja:Lj3g3v3338360.1|K12670 oligosaccharyltransferase complex subunit beta | (RefSeq) Lj3g3v3338360.1; -	[O]	Posttranslational modification, protein turnover, chaperones	Oligosaccharyltransferase 48 kDa subunit beta	Dolichyl-diphosphooligosaccharide--protein glycosyltransferase 48 kDa subunit OS=Oryza sativa subsp. japonica OX=39947 GN=OST48 PE=2 SV=1	Dolichyl-diphosphooligosaccharide--protein glycosyltransferase 48 kDa subunit OS=Davidia involucrata OX=16924 GN=Din_035987 PE=3 SV=1	O	Posttranslational modification, protein turnover, chaperones	Dolichyl-diphosphooligosaccharide--protein glycosyltransferase 48 kDa subunit [Gossypium arboreum]
Iba01G007410.1	OG0008461	Biological Process: protein N-linked glycosylation (GO:0006487);; Cellular Component: integral component of membrane (GO:0016021);; Cellular Component: oligosaccharyltransferase I complex (GO:0034998);;	--	--	--	Oligosaccharyltransferase subunit 5	--	Dolichyl-diphosphooligosaccharide-protein glycosyltransferase subunit OST5 OS=Cucumis melo var. makuwa OX=1194695 GN=E5676_scaffold16G002270 PE=3 SV=1	S	Function unknown	PREDICTED: UPF0197 transmembrane protein C11orf10-like [Cucumis sativus]
Iba01G027960.1	OG0019501	Biological Process: protein N-linked glycosylation (GO:0006487);; Cellular Component: integral component of membrane (GO:0016021);; Cellular Component: oligosaccharyltransferase I complex (GO:0034998);;	--	[S]	Function unknown	Oligosaccharyltransferase subunit 5	Transmembrane protein 258 OS=Canis lupus familiaris OX=9615 GN=TMEM258 PE=1 SV=1	Dolichyl-diphosphooligosaccharide-protein glycosyltransferase subunit OST5 OS=Punica granatum OX=22663 GN=CDL15_Pgr015541 PE=3 SV=1	S	Function unknown	hypothetical protein CICLE_v10010087mg [Citrus clementina]
Iba07G021480.1	OG0009186	Biological Process: protein N-linked glycosylation (GO:0006487);; Cellular Component: oligosaccharyltransferase complex (GO:0008250);; Cellular Component: integral component of membrane (GO:0016021);; Molecular Function: transferase activity (GO:0016740);;	K12667|2.7e-270|jre:108996013|K12667 oligosaccharyltransferase complex subunit delta (ribophorin II) | (RefSeq) dolichyl-diphosphooligosaccharide--protein glycosyltransferase subunit 2-like	[O]	Posttranslational modification, protein turnover, chaperones	Oligosaccharyltransferase subunit Ribophorin II	Dolichyl-diphosphooligosaccharide--protein glycosyltransferase subunit 2 OS=Arabidopsis thaliana OX=3702 GN=RPN2 PE=1 SV=1	Dolichyl-diphosphooligosaccharide--protein glycosyltransferase subunit 2 OS=Actinidia chinensis var. chinensis OX=1590841 GN=CEY00_Acc29990 PE=3 SV=1	O	Posttranslational modification, protein turnover, chaperones	PREDICTED: dolichyl-diphosphooligosaccharide--protein glycosyltransferase subunit 2 [Vitis vinifera]
Iba06G027980.1	OG0027296	Biological Process: protein N-linked glycosylation (GO:0006487);; Cellular Component: oligosaccharyltransferase complex (GO:0008250);; Cellular Component: integral component of membrane (GO:0016021);; Molecular Function: transferase activity (GO:0016740);;	K09494|4.0e-33|jre:109004276|K09494 T-complex protein 1 subunit beta | (RefSeq) T-complex protein 1 subunit beta	[O]	Posttranslational modification, protein turnover, chaperones	Oligosaccharyltransferase subunit Ribophorin II	T-complex protein 1 subunit beta OS=Arabidopsis thaliana OX=3702 GN=CCT2 PE=1 SV=1	Dolichyl-diphosphooligosaccharide--protein glycosyltransferase subunit 2 OS=Actinidia chinensis var. chinensis OX=1590841 GN=CEY00_Acc29990 PE=3 SV=1	O	Posttranslational modification, protein turnover, chaperones	PREDICTED: T-complex protein 1 subunit beta-like [Populus euphratica]
Iba06G013990.1	OG0001534	Cellular Component: integral component of membrane (GO:0016021);; Molecular Function: transferase activity (GO:0016740);;	K12669|1.1e-121|cit:102629722|K12669 oligosaccharyltransferase complex subunit gamma | (RefSeq) probable dolichyl-diphosphooligosaccharide--protein glycosyltransferase subunit 3B	[O]	Posttranslational modification, protein turnover, chaperones	OST3 / OST6 family, transporter family	Probable dolichyl-diphosphooligosaccharide--protein glycosyltransferase subunit 3B OS=Arabidopsis thaliana OX=3702 GN=OST3B PE=2 SV=1	Dolichyl-diphosphooligosaccharide--protein glycosyltransferase subunit 3B like OS=Actinidia chinensis var. chinensis OX=1590841 GN=CEY00_Acc09626 PE=3 SV=1	O	Posttranslational modification, protein turnover, chaperones	PREDICTED: probable dolichyl-diphosphooligosaccharide--protein glycosyltransferase subunit 3B-like [Citrus sinensis]
Iba03G037020.1	OG0004339	Cellular Component: integral component of membrane (GO:0016021);;	K12669|8.3e-127|cpap:110806776|K12669 oligosaccharyltransferase complex subunit gamma | (RefSeq) probable dolichyl-diphosphooligosaccharide--protein glycosyltransferase subunit 3B	[O]	Posttranslational modification, protein turnover, chaperones	OST3 / OST6 family, transporter family	Probable dolichyl-diphosphooligosaccharide--protein glycosyltransferase subunit 3B OS=Arabidopsis thaliana OX=3702 GN=OST3B PE=2 SV=1	Uncharacterized protein OS=Nyssa sinensis OX=561372 GN=F0562_014260 PE=3 SV=1	O	Posttranslational modification, protein turnover, chaperones	hypothetical protein CICLE_v10015811mg [Citrus clementina]
Iba04G018180.1	OG0004339	Cellular Component: integral component of membrane (GO:0016021);;	K12669|2.0e-104|cit:102629722|K12669 oligosaccharyltransferase complex subunit gamma | (RefSeq) probable dolichyl-diphosphooligosaccharide--protein glycosyltransferase subunit 3B	[O]	Posttranslational modification, protein turnover, chaperones	OST3 / OST6 family, transporter family	Probable dolichyl-diphosphooligosaccharide--protein glycosyltransferase subunit 3B OS=Arabidopsis thaliana OX=3702 GN=OST3B PE=2 SV=1	Uncharacterized protein OS=Davidia involucrata OX=16924 GN=Din_013175 PE=3 SV=1	O	Posttranslational modification, protein turnover, chaperones	PREDICTED: probable dolichyl-diphosphooligosaccharide--protein glycosyltransferase subunit 3B-like [Citrus sinensis]
Iba05G025170.1	OG0027594	Cellular Component: endoplasmic reticulum membrane (GO:0005789);; Biological Process: isoprenoid biosynthetic process (GO:0008299);; Cellular Component: integral component of membrane (GO:0016021);; Biological Process: protein N-linked glycosylation via asparagine (GO:0018279);;	K13789|4.2e-47|oeu:111383560|K13789 geranylgeranyl diphosphate synthase, type II [EC:2.5.1.1 2.5.1.10 2.5.1.29] | (RefSeq) geranylgeranyl pyrophosphate synthase, chloroplastic-like	[H]	Coenzyme transport and metabolism	Polyprenyl synthetase	Geranylgeranyl pyrophosphate synthase, chloroplastic OS=Catharanthus roseus OX=4058 GN=GGPS1 PE=3 SV=1	Dolichyl-diphosphooligosaccharide--protein glycosyltransferase 48 kDa subunit OS=Nyssa sinensis OX=561372 GN=F0562_006479 PE=3 SV=1	H	Coenzyme transport and metabolism	GPPS [Gentiana rigescens]
Iba02G019050.1	OG0019842	Cellular Component: protein phosphatase type 2A complex (GO:0000159);; Molecular Function: protein binding (GO:0005515);; Cellular Component: cellular_component (GO:0005575);; Cellular Component: intracellular (GO:0005622);; Cellular Component: obsolete cell (GO:0005623);; Cellular Component: nucleus (GO:0005634);; Cellular Component: nucleolus (GO:0005730);; Cellular Component: cytoplasm (GO:000…	K03842|1.3e-99|csv:101218297|K03842 beta-1,4-mannosyltransferase [EC:2.4.1.142] | (RefSeq) UDP-glycosyltransferase TURAN isoform X2	[R]	General function prediction only	PPR repeat	Pentatricopeptide repeat-containing protein At5g66520 OS=Arabidopsis thaliana OX=3702 GN=PCMP-H61 PE=2 SV=1	Uncharacterized protein OS=Davidia involucrata OX=16924 GN=Din_034233 PE=4 SV=1	T	Signal transduction mechanisms	PREDICTED: pentatricopeptide repeat-containing protein At5g66520-like [Vitis vinifera]
Iba04G001130.1	OG0009367	Molecular Function: molecular_function (GO:0003674);; Molecular Function: nucleic acid binding (GO:0003676);; Molecular Function: RNA binding (GO:0003723);; Molecular Function: catalytic activity (GO:0003824);; Molecular Function: nuclease activity (GO:0004518);; Molecular Function: endonuclease activity (GO:0004519);; Molecular Function: binding (GO:0005488);; Molecular Function: protein binding…	K03842|2.6e-92|csv:101218297|K03842 beta-1,4-mannosyltransferase [EC:2.4.1.142] | (RefSeq) UDP-glycosyltransferase TURAN isoform X2	[R]	General function prediction only	PPR repeat family	Pentatricopeptide repeat-containing protein At2g42920, chloroplastic OS=Arabidopsis thaliana OX=3702 GN=PCMP-E75 PE=2 SV=1	Pentatricopeptide repeat-containing protein OS=Actinidia chinensis var. chinensis OX=1590841 GN=CEY00_Acc00003 PE=4 SV=1	S	Function unknown	hypothetical protein CICLE_v10031197mg [Citrus clementina]
Iba06G025880.1	OG0015025	Molecular Function: molecular_function (GO:0003674);; Molecular Function: nucleic acid binding (GO:0003676);; Molecular Function: RNA binding (GO:0003723);; Molecular Function: catalytic activity (GO:0003824);; Molecular Function: nuclease activity (GO:0004518);; Molecular Function: endonuclease activity (GO:0004519);; Molecular Function: binding (GO:0005488);; Molecular Function: protein binding…	K03842|6.4e-97|csv:101218297|K03842 beta-1,4-mannosyltransferase [EC:2.4.1.142] | (RefSeq) UDP-glycosyltransferase TURAN isoform X2	[R]	General function prediction only	PPR repeat family	Pentatricopeptide repeat-containing protein At5g15300 OS=Arabidopsis thaliana OX=3702 GN=PCMP-E40 PE=2 SV=2	Pentatricopeptide repeat-containing protein OS=Actinidia chinensis var. chinensis OX=1590841 GN=CEY00_Acc30737 PE=4 SV=1	S	Function unknown	PREDICTED: pentatricopeptide repeat-containing protein At5g15300-like [Malus domestica]
Iba05G039680.1	OG0015616	Cellular Component: integral component of membrane (GO:0016021);;	K03842|1.1e-90|csv:101218297|K03842 beta-1,4-mannosyltransferase [EC:2.4.1.142] | (RefSeq) UDP-glycosyltransferase TURAN isoform X2	[R]	General function prediction only	PPR repeat family	Pentatricopeptide repeat-containing protein At2g20540 OS=Arabidopsis thaliana OX=3702 GN=PCMP-E78 PE=2 SV=1	Pentatricopeptide repeat-containing protein OS=Actinidia chinensis var. chinensis OX=1590841 GN=CEY00_Acc31480 PE=4 SV=1	S	Function unknown	PREDICTED: pentatricopeptide repeat-containing protein At5g66520 [Vitis vinifera]
Iba03G025100.1	OG0027282	Molecular Function: zinc ion binding (GO:0008270);;	K03842|1.6e-89|csv:101218297|K03842 beta-1,4-mannosyltransferase [EC:2.4.1.142] | (RefSeq) UDP-glycosyltransferase TURAN isoform X2	[R]	General function prediction only	PPR repeat family	Pentatricopeptide repeat-containing protein At3g62890 OS=Arabidopsis thaliana OX=3702 GN=PCMP-H82 PE=2 SV=1	DYW_deaminase domain-containing protein OS=Camellia sinensis var. sinensis OX=542762 GN=TEA_029083 PE=3 SV=1	S	Function unknown	PREDICTED: pentatricopeptide repeat-containing protein At5g66520-like [Prunus mume]
Iba04G034080.1	OG0023962	Cellular Component: integral component of membrane (GO:0016021);; Molecular Function: transferase activity, transferring glycosyl groups (GO:0016757);;	K18134|7.0e-82|gab:108463406|K18134 EGF domain-specific O-GlcNAc transferase [EC:2.4.1.255] | (RefSeq) uncharacterized protein LOC108463406	[S]	Function unknown	Protein of unknown function (DUF563)	Xylan glycosyltransferase MUCI21 OS=Arabidopsis thaliana OX=3702 GN=MUCI21 PE=1 SV=1	Uncharacterized protein OS=Davidia involucrata OX=16924 GN=Din_012095 PE=4 SV=1	S	Function unknown	hypothetical protein CISIN_1g008862mg [Citrus sinensis]
Iba03G029550.1	Na	--	K13691|3.8e-12|qsu:112035458|K13691 pathogen-inducible salicylic acid glucosyltransferase [EC:2.4.1.-] | (RefSeq) UDP-glycosyltransferase 74E2-like	[R]	General function prediction only	Reverse transcriptase (RNA-dependent DNA polymerase)	Retrovirus-related Pol polyprotein from transposon TNT 1-94 OS=Nicotiana tabacum OX=4097 PE=2 SV=1	Retrovirus-related Pol polyprotein from transposon TNT 1-94 (Fragment) OS=Cajanus cajan OX=3821 GN=KK1_044309 PE=4 SV=1	L	Replication, recombination and repair	hypothetical protein VITISV_031073 [Vitis vinifera]
Iba07G027740.1	OG0005099	Molecular Function: dolichyl-diphosphooligosaccharide-protein glycotransferase activity (GO:0004579);; Cellular Component: endoplasmic reticulum membrane (GO:0005789);; Biological Process: protein glycosylation (GO:0006486);; Cellular Component: integral component of membrane (GO:0016021);;	K12666|1.7e-263|vvi:100249589|K12666 oligosaccharyltransferase complex subunit alpha (ribophorin I) | (RefSeq) dolichyl-diphosphooligosaccharide--protein glycosyltransferase subunit 1A	[O]	Posttranslational modification, protein turnover, chaperones	Ribophorin I	Dolichyl-diphosphooligosaccharide--protein glycosyltransferase subunit 1A OS=Arabidopsis thaliana OX=3702 GN=OST1A PE=2 SV=1	Dolichyl-diphosphooligosaccharide--protein glycosyltransferase subunit 1 OS=Nyssa sinensis OX=561372 GN=F0562_029120 PE=3 SV=1	O	Posttranslational modification, protein turnover, chaperones	PREDICTED: dolichyl-diphosphooligosaccharide--protein glycosyltransferase subunit 1A [Vitis vinifera]
Iba05G015820.1	OG0010945	Molecular Function: dolichyl-diphosphooligosaccharide-protein glycotransferase activity (GO:0004579);; Cellular Component: endoplasmic reticulum membrane (GO:0005789);; Biological Process: protein glycosylation (GO:0006486);; Cellular Component: integral component of membrane (GO:0016021);;	K12666|9.4e-206|pmum:103332361|K12666 oligosaccharyltransferase complex subunit alpha (ribophorin I) | (RefSeq) dolichyl-diphosphooligosaccharide--protein glycosyltransferase subunit 1B	[O]	Posttranslational modification, protein turnover, chaperones	Ribophorin I	Dolichyl-diphosphooligosaccharide--protein glycosyltransferase subunit 1B OS=Arabidopsis thaliana OX=3702 GN=OST1B PE=1 SV=1	Dolichyl-diphosphooligosaccharide--protein glycosyltransferase subunit 1 OS=Nyssa sinensis OX=561372 GN=F0562_031875 PE=3 SV=1	O	Posttranslational modification, protein turnover, chaperones	PREDICTED: dolichyl-diphosphooligosaccharide--protein glycosyltransferase subunit 1B [Prunus mume]
Iba03G020850.1	OG0002003	Molecular Function: glycogen (starch) synthase activity (GO:0004373);; Cellular Component: amyloplast (GO:0009501);; Cellular Component: chloroplast (GO:0009507);; Biological Process: starch biosynthetic process (GO:0019252);;	K13679|3.0e-260|cpap:110816544|K13679 granule-bound starch synthase [EC:2.4.1.242] | (RefSeq) granule-bound starch synthase 1, chloroplastic/amyloplastic	--	--	Starch synthase catalytic domain	Granule-bound starch synthase 1, chloroplastic/amyloplastic OS=Antirrhinum majus OX=4151 GN=WAXY PE=2 SV=1	Starch synthase, chloroplastic/amyloplastic OS=Cephalotus follicularis OX=3775 GN=CFOL_v3_18589 PE=3 SV=1	H	Coenzyme transport and metabolism	UDP-Glycosyltransferase superfamily protein isoform 1 [Theobroma cacao]
Iba06G004830.1	OG0007527	Cellular Component: integral component of membrane (GO:0016021);; Molecular Function: transferase activity (GO:0016740);;	--	--	--	STELLO glycosyltransferases	Probable glycosyltransferase STELLO2 OS=Arabidopsis thaliana OX=3702 GN=STL2 PE=1 SV=1	Glycosyltransferase OS=Actinidia chinensis var. chinensis OX=1590841 GN=CEY00_Acc13172 PE=4 SV=1	S	Function unknown	PREDICTED: uncharacterized protein LOC100264133 [Vitis vinifera]
Iba02G033450.1	OG0007527	Cellular Component: integral component of membrane (GO:0016021);;	--	--	--	STELLO glycosyltransferases	Probable glycosyltransferase STELLO1 OS=Arabidopsis thaliana OX=3702 GN=STL1 PE=1 SV=1	Uncharacterized protein OS=Davidia involucrata OX=16924 GN=Din_008810 PE=4 SV=1	S	Function unknown	PREDICTED: uncharacterized protein LOC104445003 [Eucalyptus grandis]
Iba05G005860.1	OG0002279	Molecular Function: UDP-galactose transmembrane transporter activity (GO:0005459);; Molecular Function: UDP-glucose transmembrane transporter activity (GO:0005460);; Cellular Component: Golgi apparatus (GO:0005794);; Molecular Function: antiporter activity (GO:0015297);; Cellular Component: integral component of membrane (GO:0016021);; Molecular Function: transmembrane transporter activity (GO:00…	K15281|6.0e-128|tcc:18587647|K15281 solute carrier family 35 | (RefSeq) putative UDP-sugar transporter DDB_G0278631	[GOU]	--	Triose-phosphate Transporter family	UDP-galactose/UDP-glucose transporter 7 OS=Arabidopsis thaliana OX=3702 GN=UTR7 PE=1 SV=1	UDP-N-acetylglucosamine (UAA) transporter family isoform 1 OS=Theobroma cacao OX=3641 GN=TCM_036842 PE=4 SV=1	--	--	UDP-N-acetylglucosamine (UAA) transporter family isoform 1 [Theobroma cacao]
Iba07G017380.1	Na	Molecular Function: UDP-glycosyltransferase activity (GO:0008194);;	K23452|1.7e-77|ath:AT1G22380|K23452 UDP-glucosyltransferase 85A [EC:2.4.1.-] | (RefSeq) UGT85A3; UDP-glucosyl transferase 85A3	[GC]	--	UDP-glucoronosyl and UDP-glucosyl transferase	7-deoxyloganetic acid glucosyltransferase OS=Catharanthus roseus OX=4058 GN=UGT709C2 PE=1 SV=1	Glycosyltransferase OS=Amsonia hubrichtii OX=946328 PE=2 SV=1	--	--	7-deoxyloganetic acid UDP-glucosyltransferase-like protein [Amsonia hubrichtii]
Iba02G034160.1	Na	Molecular Function: UDP-glycosyltransferase activity (GO:0008194);;	K13080|7.6e-81|vvi:100244875|K13080 flavanone 7-O-glucoside 2''-O-beta-L-rhamnosyltransferase [EC:2.4.1.236] | (RefSeq) flavanone 7-O-glucoside 2''-O-beta-L-rhamnosyltransferase	[GC]	--	UDP-glucoronosyl and UDP-glucosyl transferase	Beta-D-glucosyl crocetin beta-1,6-glucosyltransferase OS=Gardenia jasminoides OX=114476 GN=UGT94E5 PE=1 SV=1	beta-D-glucosyl crocetin beta-1,6-glucosyltransferase-like OS=Juglans regia OX=51240 GN=LOC109014894 PE=4 SV=1	--	--	hypothetical protein EUGRSUZ_J01015, partial [Eucalyptus grandis]
Iba01G044910.1	Na	Molecular Function: UDP-glycosyltransferase activity (GO:0008194);;	K23452|3.6e-91|eus:EUTSA_v10007502mg|K23452 UDP-glucosyltransferase 85A [EC:2.4.1.-] | (RefSeq) hypothetical protein	[GC]	--	UDP-glucoronosyl and UDP-glucosyl transferase	7-deoxyloganetic acid glucosyltransferase OS=Catharanthus roseus OX=4058 GN=UGT709C2 PE=1 SV=1	Glycosyltransferase OS=Camellia sinensis var. sinensis OX=542762 GN=TEA_000341 PE=3 SV=1	--	--	PREDICTED: 7-deoxyloganetic acid glucosyltransferase-like [Nicotiana tomentosiformis]
Iba06G001030.1	Na	Molecular Function: UDP-glycosyltransferase activity (GO:0008194);;	K13496|8.8e-116|zju:107431889|K13496 UDP-glucosyltransferase 73C [EC:2.4.1.-] | (RefSeq) UDP-glycosyltransferase 73C3-like	[GC]	--	UDP-glucoronosyl and UDP-glucosyl transferase	UDP-glycosyltransferase 73C3 OS=Arabidopsis thaliana OX=3702 GN=UGT73C3 PE=2 SV=1	Glycosyltransferase (Fragment) OS=Davidia involucrata OX=16924 GN=Din_035800 PE=3 SV=1	--	--	PREDICTED: scopoletin glucosyltransferase [Vitis vinifera]
Iba05G006950.1	Na	Molecular Function: UDP-glycosyltransferase activity (GO:0008194);;	K13496|1.2e-80|dzi:111311794|K13496 UDP-glucosyltransferase 73C [EC:2.4.1.-] | (RefSeq) UDP-glycosyltransferase 73C5-like	[GC]	--	UDP-glucoronosyl and UDP-glucosyl transferase	UDP-glycosyltransferase 73C6 OS=Arabidopsis thaliana OX=3702 GN=UGT73C6 PE=2 SV=1	Glycosyltransferase OS=Acer yangbiense OX=1000413 GN=EZV62_016232 PE=3 SV=1	--	--	PREDICTED: UDP-glycosyltransferase 73C2 isoform X1 [Vitis vinifera]
Iba06G007360.1	Na	Molecular Function: UDP-glycosyltransferase activity (GO:0008194);; Molecular Function: transferase activity, transferring hexosyl groups (GO:0016758);;	K13691|1.8e-52|nta:107802362|K13691 pathogen-inducible salicylic acid glucosyltransferase [EC:2.4.1.-] | (RefSeq) UDP-glycosyltransferase 74G1-like	[GC]	--	UDP-glucoronosyl and UDP-glucosyl transferase	UDP-glycosyltransferase 87A2 OS=Arabidopsis thaliana OX=3702 GN=UGT87A2 PE=1 SV=1	Glycosyltransferase OS=Nyssa sinensis OX=561372 GN=F0562_015611 PE=3 SV=1	--	--	PREDICTED: UDP-glycosyltransferase 87A1-like [Nelumbo nucifera]
Iba06G007370.1	na	Molecular Function: UDP-glycosyltransferase activity (GO:0008194);; Molecular Function: transferase activity, transferring hexosyl groups (GO:0016758);;	K13691|3.1e-52|nta:107802362|K13691 pathogen-inducible salicylic acid glucosyltransferase [EC:2.4.1.-] | (RefSeq) UDP-glycosyltransferase 74G1-like	[GC]	--	UDP-glucoronosyl and UDP-glucosyl transferase	UDP-glycosyltransferase 87A2 OS=Arabidopsis thaliana OX=3702 GN=UGT87A2 PE=1 SV=1	Glycosyltransferase OS=Davidia involucrata OX=16924 GN=Din_039856 PE=3 SV=1	--	--	UDP-glycosyltransferase 87A1 [Morus notabilis]
Iba02G035490.1	Na	Molecular Function: UDP-glycosyltransferase activity (GO:0008194);;	K13691|4.3e-136|dcr:108214880|K13691 pathogen-inducible salicylic acid glucosyltransferase [EC:2.4.1.-] | (RefSeq) UDP-glycosyltransferase 74E2-like	[GC]	--	UDP-glucoronosyl and UDP-glucosyl transferase	UDP glycosyltransferase 9 OS=Catharanthus roseus OX=4058 GN=UGT9 PE=2 SV=1	Glycosyltransferase OS=Davidia involucrata OX=16924 GN=Din_010003 PE=3 SV=1	H	Coenzyme transport and metabolism	UGT8 [Panax ginseng]
Iba02G003370.1	OG0000078	Molecular Function: UDP-glycosyltransferase activity (GO:0008194);;	K08237|3.9e-159|vvi:100246482|K08237 hydroquinone glucosyltransferase [EC:2.4.1.218] | (RefSeq) hydroquinone glucosyltransferase	[GC]	--	UDP-glucoronosyl and UDP-glucosyl transferase	Hydroquinone glucosyltransferase OS=Rauvolfia serpentina OX=4060 GN=AS PE=1 SV=1	Glycosyltransferase OS=Corchorus capsularis OX=210143 GN=CCACVL1_21853 PE=3 SV=1	--	--	PREDICTED: hydroquinone glucosyltransferase [Vitis vinifera]
Iba03G018730.1	OG0000078	Molecular Function: UDP-glycosyltransferase activity (GO:0008194);;	K08237|1.5e-174|mesc:110614716|K08237 hydroquinone glucosyltransferase [EC:2.4.1.218] | (RefSeq) hydroquinone glucosyltransferase-like	[GC]	--	UDP-glucoronosyl and UDP-glucosyl transferase	Hydroquinone glucosyltransferase OS=Rauvolfia serpentina OX=4060 GN=AS PE=1 SV=1	Glycosyltransferase OS=Davidia involucrata OX=16924 GN=Din_024823 PE=3 SV=1	--	--	RecName: Full=Hydroquinone glucosyltransferase; AltName: Full=Arbutin synthase [Rauvolfia serpentina]
Iba02G003380.1	OG0000078	Molecular Function: UDP-glycosyltransferase activity (GO:0008194);;	K08237|3.2e-153|nau:109211395|K08237 hydroquinone glucosyltransferase [EC:2.4.1.218] | (RefSeq) hydroquinone glucosyltransferase-like	[GC]	--	UDP-glucoronosyl and UDP-glucosyl transferase	Hydroquinone glucosyltransferase OS=Rauvolfia serpentina OX=4060 GN=AS PE=1 SV=1	Glycosyltransferase OS=Actinidia chinensis var. chinensis OX=1590841 GN=CEY00_Acc07584 PE=3 SV=1	--	--	unnamed protein product [Coffea canephora]
Iba02G003380.1	OG0000078	Molecular Function: UDP-glycosyltransferase activity (GO:0008194);;	K08237|3.2e-153|nau:109211395|K08237 hydroquinone glucosyltransferase [EC:2.4.1.218] | (RefSeq) hydroquinone glucosyltransferase-like	[GC]	--	UDP-glucoronosyl and UDP-glucosyl transferase	Hydroquinone glucosyltransferase OS=Rauvolfia serpentina OX=4060 GN=AS PE=1 SV=1	Glycosyltransferase OS=Actinidia chinensis var. chinensis OX=1590841 GN=CEY00_Acc07584 PE=3 SV=1	--	--	unnamed protein product [Coffea canephora]
Iba01G015490.1	OG0000099	Molecular Function: UDP-glycosyltransferase activity (GO:0008194);;	K23452|8.3e-66|crb:17897707|K23452 UDP-glucosyltransferase 85A [EC:2.4.1.-] | (RefSeq) UDP-glycosyltransferase 85A1	[GC]	--	UDP-glucoronosyl and UDP-glucosyl transferase	UDP-glycosyltransferase 83A1 OS=Arabidopsis thaliana OX=3702 GN=UGT83A1 PE=2 SV=1	Uncharacterized protein OS=Nyssa sinensis OX=561372 GN=F0562_004348 PE=4 SV=1	--	--	hypothetical protein CICLE_v10013686mg [Citrus clementina]
Iba02G006640.1	OG0000099	Molecular Function: UDP-glycosyltransferase activity (GO:0008194);;	K23452|8.2e-74|bna:106451242|K23452 UDP-glucosyltransferase 85A [EC:2.4.1.-] | (RefSeq) UDP-glycosyltransferase 85A2 isoform X2	[GC]	--	UDP-glucoronosyl and UDP-glucosyl transferase	UDP-glycosyltransferase 83A1 OS=Arabidopsis thaliana OX=3702 GN=UGT83A1 PE=2 SV=1	Uncharacterized protein OS=Camellia sinensis var. sinensis OX=542762 GN=TEA_008640 PE=4 SV=1	--	--	PREDICTED: UDP-glycosyltransferase 83A1 [Vitis vinifera]
Iba05G021850.1	OG0000099	Molecular Function: UDP-glycosyltransferase activity (GO:0008194);; Molecular Function: transferase activity, transferring hexosyl groups (GO:0016758);;	K23452|4.2e-51|crb:17897707|K23452 UDP-glucosyltransferase 85A [EC:2.4.1.-] | (RefSeq) UDP-glycosyltransferase 85A1	[GC]	--	UDP-glucoronosyl and UDP-glucosyl transferase	UDP-glycosyltransferase 83A1 OS=Arabidopsis thaliana OX=3702 GN=UGT83A1 PE=2 SV=1	Uncharacterized protein OS=Nyssa sinensis OX=561372 GN=F0562_004348 PE=4 SV=1	--	--	PREDICTED: UDP-glycosyltransferase 83A1 [Vitis vinifera]
Iba01G015450.1	OG0000099	Molecular Function: UDP-glycosyltransferase activity (GO:0008194);; Molecular Function: transferase activity, transferring hexosyl groups (GO:0016758);;	K23452|2.1e-58|csat:104740944|K23452 UDP-glucosyltransferase 85A [EC:2.4.1.-] | (RefSeq) UDP-glycosyltransferase 85A1	[GC]	--	UDP-glucoronosyl and UDP-glucosyl transferase	UDP-glycosyltransferase 83A1 OS=Arabidopsis thaliana OX=3702 GN=UGT83A1 PE=2 SV=1	Uncharacterized protein OS=Camellia sinensis var. sinensis OX=542762 GN=TEA_017899 PE=4 SV=1	--	--	PREDICTED: UDP-glycosyltransferase 83A1-like [Pyrus x bretschneideri]
Iba01G048260.1	OG0000123	Molecular Function: UDP-glycosyltransferase activity (GO:0008194);;	K13691|8.8e-148|hbr:110654364|K13691 pathogen-inducible salicylic acid glucosyltransferase [EC:2.4.1.-] | (RefSeq) UDP-glycosyltransferase 74F1-like	[GC]	--	UDP-glucoronosyl and UDP-glucosyl transferase	UDP-glycosyltransferase 74E2 OS=Arabidopsis thaliana OX=3702 GN=UGT74E2 PE=1 SV=1	Glycosyltransferase OS=Nyssa sinensis OX=561372 GN=F0562_021664 PE=3 SV=1	--	--	putative glucosyltransferase family protein [Populus trichocarpa]
Iba01G035630.1	OG0000131	Molecular Function: UDP-glycosyltransferase activity (GO:0008194);;	K22706|2.8e-181|pper:18788923|K22706 (R)-mandelonitrile beta-glucosyltransferase [EC:2.4.1.354] | (RefSeq) 7-deoxyloganetin glucosyltransferase	[GC]	--	UDP-glucoronosyl and UDP-glucosyl transferase	7-deoxyloganetin glucosyltransferase OS=Gardenia jasminoides OX=114476 GN=UGT85A24 PE=1 SV=1	Glycosyltransferase OS=Citrus clementina OX=85681 GN=CICLE_v10000958mg PE=3 SV=1	--	--	hypothetical protein CICLE_v10000958mg [Citrus clementina]
Iba01G035650.1	OG0000131	Molecular Function: UDP-glycosyltransferase activity (GO:0008194);;	K23452|2.3e-164|bna:106451242|K23452 UDP-glucosyltransferase 85A [EC:2.4.1.-] | (RefSeq) UDP-glycosyltransferase 85A2 isoform X2	[GC]	--	UDP-glucoronosyl and UDP-glucosyl transferase	7-deoxyloganetin glucosyltransferase OS=Gardenia jasminoides OX=114476 GN=UGT85A24 PE=1 SV=1	Glycosyltransferase OS=Camellia sinensis var. sinensis OX=542762 GN=TEA_015163 PE=3 SV=1	--	--	PREDICTED: 7-deoxyloganetin glucosyltransferase-like [Nicotiana tomentosiformis]
Iba07G009150.1	OG0000131	Molecular Function: UDP-glycosyltransferase activity (GO:0008194);; Cellular Component: intracellular membrane-bounded organelle (GO:0043231);; Molecular Function: quercetin 3-O-glucosyltransferase activity (GO:0080043);; Molecular Function: quercetin 7-O-glucosyltransferase activity (GO:0080044);;	K22706|5.0e-178|pmum:103319663|K22706 (R)-mandelonitrile beta-glucosyltransferase [EC:2.4.1.354] | (RefSeq) 7-deoxyloganetin glucosyltransferase-like	[GC]	--	UDP-glucoronosyl and UDP-glucosyl transferase	7-deoxyloganetin glucosyltransferase OS=Gardenia jasminoides OX=114476 GN=UGT85A24 PE=1 SV=1	Glycosyltransferase OS=Vitis vinifera OX=29760 GN=VvUGTGT020 PE=2 SV=1	--	--	UDP-glycosyltransferase 85A2-like [Vitis vinifera]
Iba07G023650.1	OG0000213	Molecular Function: UDP-glycosyltransferase activity (GO:0008194);;	K23452|5.9e-86|csat:104740944|K23452 UDP-glucosyltransferase 85A [EC:2.4.1.-] | (RefSeq) UDP-glycosyltransferase 85A1	[GC]	--	UDP-glucoronosyl and UDP-glucosyl transferase	7-deoxyloganetic acid glucosyl transferase OS=Catharanthus roseus OX=4058 GN=7DLGT PE=1 SV=1	Glycosyltransferase OS=Davidia involucrata OX=16924 GN=Din_020238 PE=3 SV=1	--	--	hypothetical protein MIMGU_mgv1a005720mg [Erythranthe guttata]
Iba02G022760.1	OG0000213	Molecular Function: UDP-glycosyltransferase activity (GO:0008194);;	K23452|2.9e-85|eus:EUTSA_v10007489mg|K23452 UDP-glucosyltransferase 85A [EC:2.4.1.-] | (RefSeq) hypothetical protein	[GC]	--	UDP-glucoronosyl and UDP-glucosyl transferase	7-deoxyloganetic acid glucosyl transferase OS=Catharanthus roseus OX=4058 GN=7DLGT PE=1 SV=1	Glycosyltransferase OS=Artemisia annua OX=35608 GN=CTI12_AA059820 PE=3 SV=1	--	--	PREDICTED: 7-deoxyloganetic acid glucosyltransferase-like [Nicotiana tomentosiformis]
Iba07G023640.1	OG0000213	Molecular Function: UDP-glycosyltransferase activity (GO:0008194);;	K23452|1.4e-90|csat:104740944|K23452 UDP-glucosyltransferase 85A [EC:2.4.1.-] | (RefSeq) UDP-glycosyltransferase 85A1	[GC]	--	UDP-glucoronosyl and UDP-glucosyl transferase	7-deoxyloganetic acid glucosyl transferase OS=Catharanthus roseus OX=4058 GN=7DLGT PE=1 SV=1	Glycosyltransferase OS=Nyssa sinensis OX=561372 GN=F0562_026347 PE=3 SV=1	--	--	UGT4 [Panax ginseng]
Iba04G018890.1	OG0000213	Molecular Function: UDP-glycosyltransferase activity (GO:0008194);;	K23452|2.9e-85|bna:106397643|K23452 UDP-glucosyltransferase 85A [EC:2.4.1.-] | (RefSeq) UDP-glycosyltransferase 85A2 isoform X2	[GC]	--	UDP-glucoronosyl and UDP-glucosyl transferase	7-deoxyloganetic acid glucosyl transferase OS=Catharanthus roseus OX=4058 GN=7DLGT PE=1 SV=1	Glycosyltransferase OS=Camellia sinensis var. sinensis OX=542762 GN=TEA_025396 PE=3 SV=1	--	--	UGT4 [Panax ginseng]
Iba05G029830.1	OG0000213	Molecular Function: UDP-glycosyltransferase activity (GO:0008194);;	K23452|2.6e-74|brp:103829332|K23452 UDP-glucosyltransferase 85A [EC:2.4.1.-] | (RefSeq) UDP-glycosyltransferase 85A1 isoform X1	[GC]	--	UDP-glucoronosyl and UDP-glucosyl transferase	7-deoxyloganetic acid glucosyltransferase OS=Catharanthus roseus OX=4058 GN=UGT709C2 PE=1 SV=1	Glycosyltransferase OS=Camellia sinensis var. sinensis OX=542762 GN=TEA_007686 PE=3 SV=1	--	--	UGT4 [Panax ginseng]
Iba05G029840.1	OG0000213	Molecular Function: UDP-glycosyltransferase activity (GO:0008194);;	K23452|1.1e-92|csat:104740944|K23452 UDP-glucosyltransferase 85A [EC:2.4.1.-] | (RefSeq) UDP-glycosyltransferase 85A1	[GC]	--	UDP-glucoronosyl and UDP-glucosyl transferase	7-deoxyloganetic acid glucosyltransferase OS=Catharanthus roseus OX=4058 GN=UGT709C2 PE=1 SV=1	Glycosyltransferase OS=Nyssa sinensis OX=561372 GN=F0562_026347 PE=3 SV=1	--	--	UGT4 [Panax ginseng]
Iba05G017190.1	OG0000220	Molecular Function: UDP-glycosyltransferase activity (GO:0008194);; Cellular Component: integral component of membrane (GO:0016021);;	K23452|2.0e-144|csat:104756586|K23452 UDP-glucosyltransferase 85A [EC:2.4.1.-] | (RefSeq) UDP-glycosyltransferase 85A5-like	[GC]	--	UDP-glucoronosyl and UDP-glucosyl transferase	7-deoxyloganetin glucosyltransferase OS=Gardenia jasminoides OX=114476 GN=UGT85A24 PE=1 SV=1	Glycosyltransferase (Fragment) OS=Davidia involucrata OX=16924 GN=Din_021219 PE=3 SV=1	--	--	PREDICTED: UDP-glycosyltransferase 85A2-like [Prunus mume]
Iba05G026900.1	OG0000221	Molecular Function: UDP-glycosyltransferase activity (GO:0008194);;	K13692|4.4e-107|aly:9306302|K13692 UDP-glucose:(indol-3-yl)acetate beta-D-glucosyltransferase [EC:2.4.1.121] | (RefSeq) UDP-glycosyltransferase 75D1	[GC]	--	UDP-glucoronosyl and UDP-glucosyl transferase	UDP-glycosyltransferase 75C1 OS=Solanum lycopersicum OX=4081 GN=UGT75C1 PE=1 SV=1	Glycosyltransferase OS=Camellia sinensis var. sinensis OX=542762 GN=TEA_021754 PE=3 SV=1	--	--	PREDICTED: crocetin glucosyltransferase, chloroplastic-like [Nicotiana sylvestris]
Iba07G027100.1	OG0000307	Molecular Function: UDP-glycosyltransferase activity (GO:0008194);;	K23260|6.0e-123|mdm:103418352|K23260 scopoletin glucosyltransferase [EC:2.4.1.128] | (RefSeq) scopoletin glucosyltransferase-like	[GC]	--	UDP-glucoronosyl and UDP-glucosyl transferase	UDP-glucose flavonoid 3-O-glucosyltransferase 7 OS=Fragaria ananassa OX=3747 GN=GT7 PE=1 SV=1	Glycosyltransferase OS=Actinidia chinensis var. chinensis OX=1590841 GN=CEY00_Acc23766 PE=3 SV=1	--	--	PREDICTED: scopoletin glucosyltransferase-like [Vitis vinifera]
Iba03G045860.1	OG0000322	Molecular Function: UDP-glycosyltransferase activity (GO:0008194);;	K23260|1.7e-154|sot:102584161|K23260 scopoletin glucosyltransferase [EC:2.4.1.128] | (RefSeq) scopoletin glucosyltransferase-like	[GC]	--	UDP-glucoronosyl and UDP-glucosyl transferase	Scopoletin glucosyltransferase OS=Nicotiana tabacum OX=4097 GN=TOGT1 PE=1 SV=1	Glycosyltransferase OS=Actinidia chinensis var. chinensis OX=1590841 GN=CEY00_Acc21105 PE=3 SV=1	--	--	PREDICTED: scopoletin glucosyltransferase-like [Solanum tuberosum]
Iba06G025100.1	OG0000322	Molecular Function: UDP-glycosyltransferase activity (GO:0008194);;	K23260|7.1e-150|mesc:110623891|K23260 scopoletin glucosyltransferase [EC:2.4.1.128] | (RefSeq) scopoletin glucosyltransferase-like	[GC]	--	UDP-glucoronosyl and UDP-glucosyl transferase	Scopoletin glucosyltransferase OS=Nicotiana tabacum OX=4097 GN=TOGT1 PE=1 SV=1	Glycosyltransferase OS=Camellia sinensis var. sinensis OX=542762 GN=TEA_001442 PE=3 SV=1	--	--	UDP-glycosyltransferase 73A17 [Camellia sinensis]
Iba06G025110.1	OG0000322	Molecular Function: UDP-glycosyltransferase activity (GO:0008194);;	K23260|2.0e-152|ini:109161375|K23260 scopoletin glucosyltransferase [EC:2.4.1.128] | (RefSeq) scopoletin glucosyltransferase-like	[GC]	--	UDP-glucoronosyl and UDP-glucosyl transferase	Scopoletin glucosyltransferase OS=Nicotiana tabacum OX=4097 GN=TOGT1 PE=1 SV=1	Glycosyltransferase OS=Camellia sinensis var. sinensis OX=542762 GN=TEA_001442 PE=3 SV=1	--	--	UDP-glycosyltransferase 73A17 [Camellia sinensis]
Iba01G041300.1	OG0000359	Molecular Function: UDP-glycosyltransferase activity (GO:0008194);;	K23260|2.1e-72|egu:105050297|K23260 scopoletin glucosyltransferase [EC:2.4.1.128] | (RefSeq) scopoletin glucosyltransferase-like	[GC]	--	UDP-glucoronosyl and UDP-glucosyl transferase	UDP-glycosyltransferase 89A2 OS=Arabidopsis thaliana OX=3702 GN=UGT89A2 PE=2 SV=1	Uncharacterized protein OS=Camellia sinensis var. sinensis OX=542762 GN=TEA_009054 PE=4 SV=1	--	--	unnamed protein product [Coffea canephora]
Iba07G023630.1	OG0000501	Molecular Function: glucuronosyltransferase activity (GO:0015020);;	K13493|5.1e-119|eus:EUTSA_v10013513mg|K13493 cytokinin-N-glucosyltransferase [EC:2.4.1.-] | (RefSeq) hypothetical protein	[GC]	--	UDP-glucoronosyl and UDP-glucosyl transferase	UDP-glycosyltransferase 76B1 OS=Arabidopsis thaliana OX=3702 GN=UGT76B1 PE=2 SV=1	Putative UDP-glycosyltransferase 76C4 OS=Davidia involucrata OX=16924 GN=Din_030344 PE=4 SV=1	--	--	PREDICTED: UDP-glycosyltransferase 76F1-like [Citrus sinensis]
Iba04G011800.1	OG0000515	Molecular Function: UDP-glycosyltransferase activity (GO:0008194);;	K23260|8.9e-63|mcha:111017641|K23260 scopoletin glucosyltransferase [EC:2.4.1.128] | (RefSeq) UDP-glucose flavonoid 3-O-glucosyltransferase 7-like	[GC]	--	UDP-glucoronosyl and UDP-glucosyl transferase	UDP-glycosyltransferase 92A1 OS=Arabidopsis thaliana OX=3702 GN=UGT92A1 PE=2 SV=1	Uncharacterized protein OS=Fagus sylvatica OX=28930 GN=FSB_LOCUS38786 PE=4 SV=1	--	--	PREDICTED: UDP-glycosyltransferase 92A1-like [Vitis vinifera]
Iba06G007830.1	OG0000515	Molecular Function: UDP-glycosyltransferase activity (GO:0008194);;	K23260|1.2e-67|hbr:110652094|K23260 scopoletin glucosyltransferase [EC:2.4.1.128] | (RefSeq) scopoletin glucosyltransferase-like isoform X1	[GC]	--	UDP-glucoronosyl and UDP-glucosyl transferase	UDP-glycosyltransferase 92A1 OS=Arabidopsis thaliana OX=3702 GN=UGT92A1 PE=2 SV=1	Glycosyltransferase OS=Camellia sinensis var. sinensis OX=542762 GN=TEA_014568 PE=3 SV=1	G	Carbohydrate transport and metabolism	UDP-glucoronosyl/UDP-glucosyl transferase family protein [Populus trichocarpa]
Iba04G001300.1	OG0000598	Molecular Function: UDP-glycosyltransferase activity (GO:0008194);;	K22950|4.4e-108|fve:101295404|K22950 acylphloroglucinol glucosyltransferase [EC:2.4.1.358] | (RefSeq) anthocyanidin 3-O-glucosyltransferase 2-like	[GC]	--	UDP-glucoronosyl and UDP-glucosyl transferase	Putative UDP-glucose flavonoid 3-O-glucosyltransferase 3 OS=Fragaria ananassa OX=3747 GN=GT3 PE=2 SV=1	Glycosyltransferase OS=Eucommia ulmoides OX=4392 GN=CAGT1 PE=2 SV=1	--	--	glucosyltransferase [Eucommia ulmoides]
Iba02G007860.1	OG0000598	Molecular Function: UDP-glycosyltransferase activity (GO:0008194);; Molecular Function: transferase activity, transferring hexosyl groups (GO:0016758);;	K22950|5.6e-103|fve:101295404|K22950 acylphloroglucinol glucosyltransferase [EC:2.4.1.358] | (RefSeq) anthocyanidin 3-O-glucosyltransferase 2-like	[GC]	--	UDP-glucoronosyl and UDP-glucosyl transferase	UDP-glycosyltransferase 71A15 OS=Malus domestica OX=3750 GN=UGT71A15 PE=1 SV=1	Glycosyltransferase OS=Nyssa sinensis OX=561372 GN=F0562_008096 PE=3 SV=1	--	--	glycosyltransferase [Malus domestica]
Iba02G007870.1	OG0000598	Molecular Function: UDP-glycosyltransferase activity (GO:0008194);;	K22950|4.4e-105|fve:101295404|K22950 acylphloroglucinol glucosyltransferase [EC:2.4.1.358] | (RefSeq) anthocyanidin 3-O-glucosyltransferase 2-like	[GC]	--	UDP-glucoronosyl and UDP-glucosyl transferase	UDP-glycosyltransferase 71A15 OS=Malus domestica OX=3750 GN=UGT71A15 PE=1 SV=1	Glycosyltransferase OS=Nyssa sinensis OX=561372 GN=F0562_008096 PE=3 SV=1	--	--	glycosyltransferase [Malus domestica]
Iba06G008940.1	OG0000598	Molecular Function: UDP-glycosyltransferase activity (GO:0008194);; Molecular Function: transferase activity, transferring hexosyl groups (GO:0016758);;	K22950|2.0e-94|fve:101295404|K22950 acylphloroglucinol glucosyltransferase [EC:2.4.1.358] | (RefSeq) anthocyanidin 3-O-glucosyltransferase 2-like	[GC]	--	UDP-glucoronosyl and UDP-glucosyl transferase	UDP-glucose flavonoid 3-O-glucosyltransferase 6 OS=Fragaria ananassa OX=3747 GN=GT6 PE=1 SV=1	Glycosyltransferase OS=Camellia sinensis var. sinensis OX=542762 GN=TEA_001223 PE=3 SV=1	--	--	hypothetical protein CICLE_v10011544mg [Citrus clementina]
Iba03G024190.1	OG0000598	Molecular Function: UDP-glycosyltransferase activity (GO:0008194);; Molecular Function: transferase activity, transferring hexosyl groups (GO:0016758);;	K22950|3.5e-99|fve:101295404|K22950 acylphloroglucinol glucosyltransferase [EC:2.4.1.358] | (RefSeq) anthocyanidin 3-O-glucosyltransferase 2-like	[GC]	--	UDP-glucoronosyl and UDP-glucosyl transferase	Putative UDP-glucose flavonoid 3-O-glucosyltransferase 3 OS=Fragaria ananassa OX=3747 GN=GT3 PE=2 SV=1	Uncharacterized protein OS=Eucalyptus grandis OX=71139 GN=EUGRSUZ_A00945 PE=4 SV=1	--	--	PREDICTED: anthocyanidin 3-O-glucosyltransferase 2-like [Eucalyptus grandis]
Iba06G008950.1	OG0000598	Molecular Function: UDP-glycosyltransferase activity (GO:0008194);; Molecular Function: transferase activity, transferring hexosyl groups (GO:0016758);;	K22950|3.4e-94|fve:101295404|K22950 acylphloroglucinol glucosyltransferase [EC:2.4.1.358] | (RefSeq) anthocyanidin 3-O-glucosyltransferase 2-like	[GC]	--	UDP-glucoronosyl and UDP-glucosyl transferase	UDP-glucose flavonoid 3-O-glucosyltransferase 6 OS=Fragaria ananassa OX=3747 GN=GT6 PE=1 SV=1	Glucosyltransferase 71E5 OS=Carthamus tinctorius OX=4222 GN=ugt71e5 PE=2 SV=1	--	--	unnamed protein product [Coffea canephora]
Iba01G045250.1	OG0000685	Molecular Function: UDP-glycosyltransferase activity (GO:0008194);;	K18823|1.7e-106|adu:107468558|K18823 soyasaponin III rhamnosyltransferase [EC:2.4.1.273] | (RefSeq) soyasaponin III rhamnosyltransferase	[GC]	--	UDP-glucoronosyl and UDP-glucosyl transferase	UDP-glycosyltransferase 91A1 OS=Arabidopsis thaliana OX=3702 GN=UGT91A1 PE=2 SV=1	Uncharacterized protein OS=Nyssa sinensis OX=561372 GN=F0562_005330 PE=4 SV=1	--	--	UDP-glucosyltransferase, putative [Ricinus communis]
Iba01G045230.1	OG0000685	Molecular Function: UDP-glycosyltransferase activity (GO:0008194);;	K18823|7.3e-105|adu:107468558|K18823 soyasaponin III rhamnosyltransferase [EC:2.4.1.273] | (RefSeq) soyasaponin III rhamnosyltransferase	[GC]	--	UDP-glucoronosyl and UDP-glucosyl transferase	UDP-glycosyltransferase 91A1 OS=Arabidopsis thaliana OX=3702 GN=UGT91A1 PE=2 SV=1	Uncharacterized protein OS=Nyssa sinensis OX=561372 GN=F0562_005330 PE=4 SV=1	--	--	UDP-glycosyltransferase [Acacia mangium]
Iba01G045220.1	OG0000685	Molecular Function: UDP-glycosyltransferase activity (GO:0008194);;	K18823|1.0e-106|adu:107468558|K18823 soyasaponin III rhamnosyltransferase [EC:2.4.1.273] | (RefSeq) soyasaponin III rhamnosyltransferase	[GC]	--	UDP-glucoronosyl and UDP-glucosyl transferase	UDP-glycosyltransferase 91A1 OS=Arabidopsis thaliana OX=3702 GN=UGT91A1 PE=2 SV=1	Uncharacterized protein OS=Nyssa sinensis OX=561372 GN=F0562_005330 PE=4 SV=1	--	--	UDP-glycosyltransferase [Acacia mangium]
Iba03G030530.1	OG0000843	Molecular Function: UDP-glycosyltransferase activity (GO:0008194);;	K17193|1.4e-166|oeu:111368892|K17193 anthocyanidin 3-O-glucoside 2'''-O-xylosyltransferase [EC:2.4.2.51] | (RefSeq) anthocyanidin 3-O-glucoside 2'''-O-xylosyltransferase-like	[GC]	--	UDP-glucoronosyl and UDP-glucosyl transferase	Anthocyanidin 3-O-glucoside 2&apos;&apos;&apos;-O-xylosyltransferase OS=Arabidopsis thaliana OX=3702 GN=A3G2XYLT PE=1 SV=1	Anthocyanidin 3-O-glucoside 2'''-O-xylosyltransferase OS=Actinidia chinensis var. chinensis OX=1590841 GN=CEY00_Acc19107 PE=4 SV=1	--	--	PREDICTED: UDP-glycosyltransferase 79B6-like [Vitis vinifera]
Iba07G009690.1	OG0001198	Molecular Function: UDP-glycosyltransferase activity (GO:0008194);;	K18823|4.2e-81|lja:Lj4g3v0338060.1|K18823 soyasaponin III rhamnosyltransferase [EC:2.4.1.273] | (RefSeq) Lj4g3v0338060.1; -	[GC]	--	UDP-glucoronosyl and UDP-glucosyl transferase	Putative UDP-rhamnose:rhamnosyltransferase 1 OS=Fragaria ananassa OX=3747 GN=GT4 PE=2 SV=1	Uncharacterized protein OS=Camellia sinensis var. sinensis OX=542762 GN=TEA_005784 PE=4 SV=1	--	--	PREDICTED: putative UDP-rhamnose:rhamnosyltransferase 1 [Vitis vinifera]
Iba05G017160.1	OG0001285	Molecular Function: UDP-glycosyltransferase activity (GO:0008194);;	K22706|1.0e-156|pper:18788923|K22706 (R)-mandelonitrile beta-glucosyltransferase [EC:2.4.1.354] | (RefSeq) 7-deoxyloganetin glucosyltransferase	[GC]	--	UDP-glucoronosyl and UDP-glucosyl transferase	7-deoxyloganetin glucosyltransferase OS=Gardenia jasminoides OX=114476 GN=UGT85A24 PE=1 SV=1	Glycosyltransferase OS=Camellia sinensis var. sinensis OX=542762 GN=TEA_008310 PE=3 SV=1	--	--	PREDICTED: UDP-glycosyltransferase 85A2-like [Prunus mume]
Iba02G031570.1	OG0001285	Molecular Function: UDP-glycosyltransferase activity (GO:0008194);;	K23452|4.2e-66|eus:EUTSA_v10009957mg|K23452 UDP-glucosyltransferase 85A [EC:2.4.1.-] | (RefSeq) hypothetical protein	[GC]	--	UDP-glucoronosyl and UDP-glucosyl transferase	7-deoxyloganetin glucosyltransferase OS=Catharanthus roseus OX=4058 GN=UGT85A23 PE=1 SV=1	7-deoxyloganetin glucosyltransferase-like OS=Prunus yedoensis var. nudiflora OX=2094558 GN=Pyn_21147 PE=4 SV=1	--	--	PREDICTED: UDP-glycosyltransferase 85A2-like [Prunus mume]
Iba05G017170.1	OG0001285	Molecular Function: UDP-glycosyltransferase activity (GO:0008194);;	K22706|3.8e-162|pper:18788923|K22706 (R)-mandelonitrile beta-glucosyltransferase [EC:2.4.1.354] | (RefSeq) 7-deoxyloganetin glucosyltransferase	[GC]	--	UDP-glucoronosyl and UDP-glucosyl transferase	7-deoxyloganetin glucosyltransferase OS=Gardenia jasminoides OX=114476 GN=UGT85A24 PE=1 SV=1	Glycosyltransferase OS=Camellia sinensis var. sinensis OX=542762 GN=TEA_008310 PE=3 SV=1	--	--	PREDICTED: UDP-glycosyltransferase 85A2-like [Prunus mume]
Iba05G017180.1	OG0001285	Molecular Function: UDP-glycosyltransferase activity (GO:0008194);;	K22706|6.3e-157|pper:18788923|K22706 (R)-mandelonitrile beta-glucosyltransferase [EC:2.4.1.354] | (RefSeq) 7-deoxyloganetin glucosyltransferase	[GC]	--	UDP-glucoronosyl and UDP-glucosyl transferase	7-deoxyloganetin glucosyltransferase OS=Gardenia jasminoides OX=114476 GN=UGT85A24 PE=1 SV=1	Glycosyltransferase OS=Camellia sinensis var. sinensis OX=542762 GN=TEA_008310 PE=3 SV=1	--	--	PREDICTED: UDP-glycosyltransferase 85A2-like [Prunus mume]
Iba04G034160.1	OG0001325	Molecular Function: UDP-glycosyltransferase activity (GO:0008194);; Molecular Function: transferase activity, transferring hexosyl groups (GO:0016758);;	K13080|1.5e-97|vvi:100244875|K13080 flavanone 7-O-glucoside 2''-O-beta-L-rhamnosyltransferase [EC:2.4.1.236] | (RefSeq) flavanone 7-O-glucoside 2''-O-beta-L-rhamnosyltransferase	[GC]	--	UDP-glucoronosyl and UDP-glucosyl transferase	Beta-D-glucosyl crocetin beta-1,6-glucosyltransferase OS=Gardenia jasminoides OX=114476 GN=UGT94E5 PE=1 SV=1	Glycosyltransferase OS=Juglans regia OX=51240 GN=LOC109005650 PE=3 SV=1	--	--	PREDICTED: cyanidin-3-O-glucoside 2-O-glucuronosyltransferase-like [Solanum tuberosum]
Iba02G033920.1	OG0001325	Molecular Function: UDP-glycosyltransferase activity (GO:0008194);; Cellular Component: integral component of membrane (GO:0016021);;	K13080|6.6e-116|vvi:100244875|K13080 flavanone 7-O-glucoside 2''-O-beta-L-rhamnosyltransferase [EC:2.4.1.236] | (RefSeq) flavanone 7-O-glucoside 2''-O-beta-L-rhamnosyltransferase	[GC]	--	UDP-glucoronosyl and UDP-glucosyl transferase	Beta-D-glucosyl crocetin beta-1,6-glucosyltransferase OS=Gardenia jasminoides OX=114476 GN=UGT94E5 PE=1 SV=1	Glycosyltransferase OS=Solanum tuberosum OX=4113 GN=102594832 PE=3 SV=1	--	--	PREDICTED: cyanidin-3-O-glucoside 2-O-glucuronosyltransferase-like [Solanum tuberosum]
Iba02G034180.1	OG0001325	Molecular Function: UDP-glycosyltransferase activity (GO:0008194);;	K13080|8.1e-96|vvi:100244875|K13080 flavanone 7-O-glucoside 2''-O-beta-L-rhamnosyltransferase [EC:2.4.1.236] | (RefSeq) flavanone 7-O-glucoside 2''-O-beta-L-rhamnosyltransferase	[GC]	--	UDP-glucoronosyl and UDP-glucosyl transferase	Beta-D-glucosyl crocetin beta-1,6-glucosyltransferase OS=Gardenia jasminoides OX=114476 GN=UGT94E5 PE=1 SV=1	beta-D-glucosyl crocetin beta-1,6-glucosyltransferase-like OS=Juglans regia OX=51240 GN=LOC109014894 PE=4 SV=1	--	--	PREDICTED: cyanidin-3-O-glucoside 2-O-glucuronosyltransferase-like [Solanum tuberosum]
Iba03G006920.1	OG0001355	Molecular Function: UDP-glycosyltransferase activity (GO:0008194);;	K13496|1.0e-154|hbr:110662648|K13496 UDP-glucosyltransferase 73C [EC:2.4.1.-] | (RefSeq) UDP-glycosyltransferase 73C3-like	[GC]	--	UDP-glucoronosyl and UDP-glucosyl transferase	UDP-glycosyltransferase 73D1 OS=Arabidopsis thaliana OX=3702 GN=UGT73D1 PE=3 SV=1	Glycosyltransferase OS=Actinidia chinensis var. chinensis OX=1590841 GN=CEY00_Acc07505 PE=3 SV=1	--	--	hypothetical protein VITISV_041695 [Vitis vinifera]
Iba06G023790.1	OG0001422	Molecular Function: UDP-glycosyltransferase activity (GO:0008194);;	K12930|1.6e-138|vvi:100233099|K12930 anthocyanidin 3-O-glucosyltransferase [EC:2.4.1.115] | (RefSeq) UFGT, AlUFGT1, AlUFGT2, FlUFGT1, FlUFGT2, ITUFGT1, ITUFGT2, RUUFGT1, RUUFGT2, VVGT1; anthocyanidin 3-O-glucosyltransferase 2	[GC]	--	UDP-glucoronosyl and UDP-glucosyl transferase	Anthocyanidin 3-O-glucosyltransferase UFGT OS=Vitis vinifera OX=29760 GN=UFGT PE=1 SV=2	Glycosyltransferase OS=Camellia sinensis OX=4442 GN=UGT78A14 PE=2 SV=1	--	--	UDP-glucose: flavonoid 3-O-glucosyltransferase [Vitis labrusca]
Iba06G023800.1	OG0001422	Molecular Function: UDP-glycosyltransferase activity (GO:0008194);;	K12930|1.5e-128|vvi:100233099|K12930 anthocyanidin 3-O-glucosyltransferase [EC:2.4.1.115] | (RefSeq) UFGT, AlUFGT1, AlUFGT2, FlUFGT1, FlUFGT2, ITUFGT1, ITUFGT2, RUUFGT1, RUUFGT2, VVGT1; anthocyanidin 3-O-glucosyltransferase 2	[GC]	--	UDP-glucoronosyl and UDP-glucosyl transferase	Anthocyanidin 3-O-glucosyltransferase UFGT OS=Vitis vinifera OX=29760 GN=UFGT PE=1 SV=2	Glycosyltransferase OS=Camellia sinensis OX=4442 GN=UGT78A14 PE=2 SV=1	--	--	UDP-glucose:flavonoid 3-O-glucosyltransferase [Vitis vinifera]
Iba06G023810.1	OG0001422	Molecular Function: UDP-glycosyltransferase activity (GO:0008194);;	K12930|1.5e-123|mesc:110621779|K12930 anthocyanidin 3-O-glucosyltransferase [EC:2.4.1.115] | (RefSeq) anthocyanidin 3-O-glucosyltransferase 7	[GC]	--	UDP-glucoronosyl and UDP-glucosyl transferase	Flavonol 3-O-glucosyltransferase F3GT2 OS=Actinidia chinensis var. chinensis OX=1590841 GN=F3GT2 PE=1 SV=1	Glycosyltransferase OS=Camellia sinensis OX=4442 GN=UGT78A14 PE=2 SV=1	--	--	UDP-glucose:flavonoid 3-O-glucosyltransferase [Vitis vinifera]
Iba07G003840.1	OG0001510	Molecular Function: UDP-glycosyltransferase activity (GO:0008194);; Molecular Function: transferase activity, transferring hexosyl groups (GO:0016758);;	K22950|4.1e-91|fve:101295404|K22950 acylphloroglucinol glucosyltransferase [EC:2.4.1.358] | (RefSeq) anthocyanidin 3-O-glucosyltransferase 2-like	[GC]	--	UDP-glucoronosyl and UDP-glucosyl transferase	UDP-glycosyltransferase 71A15 OS=Malus domestica OX=3750 GN=UGT71A15 PE=1 SV=1	Glycosyltransferase OS=Maclura pomifera OX=3496 PE=2 SV=1	--	--	gylcosyltransferase UGT71A13 [Maclura pomifera]
Iba02G007890.1	OG0001510	Molecular Function: UDP-glycosyltransferase activity (GO:0008194);;	K22950|6.5e-101|fve:101295404|K22950 acylphloroglucinol glucosyltransferase [EC:2.4.1.358] | (RefSeq) anthocyanidin 3-O-glucosyltransferase 2-like	[GC]	--	UDP-glucoronosyl and UDP-glucosyl transferase	UDP-glycosyltransferase 71E1 OS=Stevia rebaudiana OX=55670 GN=UGT71E1 PE=2 SV=1	Glycosyltransferase OS=Nyssa sinensis OX=561372 GN=F0562_008096 PE=3 SV=1	--	--	unnamed protein product [Coffea canephora]
Iba04G003870.1	OG0002018	Molecular Function: UDP-glycosyltransferase activity (GO:0008194);;	K13691|3.1e-153|rcu:8279685|K13691 pathogen-inducible salicylic acid glucosyltransferase [EC:2.4.1.-] | (RefSeq) UDP-glycosyltransferase 74F2	[GC]	--	UDP-glucoronosyl and UDP-glucosyl transferase	UDP-glycosyltransferase 74F2 OS=Arabidopsis thaliana OX=3702 GN=UGT74F2 PE=1 SV=1	Glycosyltransferase OS=Actinidia chinensis var. chinensis OX=1590841 GN=CEY00_Acc03120 PE=3 SV=1	--	--	PREDICTED: UDP-glycosyltransferase 74F2-like isoform X2 [Citrus sinensis]
Iba05G026110.1	OG0002157	Molecular Function: UDP-glycosyltransferase activity (GO:0008194);;	K22845|6.1e-133|lsv:111918027|K22845 phlorizin synthase [EC:2.4.1.357] | (RefSeq) UDP-glycosyltransferase 88B1-like	[GC]	--	UDP-glucoronosyl and UDP-glucosyl transferase	UDP-glycosyltransferase 88B1 OS=Stevia rebaudiana OX=55670 GN=UGT88B1 PE=2 SV=1	Glycosyltransferase OS=Actinidia chinensis var. chinensis OX=1590841 GN=CEY00_Acc20257 PE=3 SV=1	--	--	glycosyltransferase UGT88A8 [Pilosella officinarum]
Iba01G046430.1	OG0002422	Molecular Function: UDP-glycosyltransferase activity (GO:0008194);;	K13495|1.6e-128|jre:109018092|K13495 cis-zeatin O-glucosyltransferase [EC:2.4.1.215] | (RefSeq) zeatin O-glucosyltransferase-like	[GC]	--	UDP-glucoronosyl and UDP-glucosyl transferase	Zeatin O-xylosyltransferase OS=Phaseolus vulgaris OX=3885 GN=ZOX1 PE=2 SV=1	Glycosyltransferase OS=Carpinus fangiana OX=176857 GN=FH972_016790 PE=3 SV=1	--	--	hypothetical protein MIMGU_mgv1a022179mg [Erythranthe guttata]
Iba01G046480.1	OG0002422	Molecular Function: UDP-glycosyltransferase activity (GO:0008194);;	K13495|4.5e-128|nsy:104217458|K13495 cis-zeatin O-glucosyltransferase [EC:2.4.1.215] | (RefSeq) zeatin O-glucosyltransferase-like	[GC]	--	UDP-glucoronosyl and UDP-glucosyl transferase	Zeatin O-glucosyltransferase OS=Phaseolus lunatus OX=3884 GN=ZOG1 PE=2 SV=1	Glycosyltransferase OS=Actinidia chinensis var. chinensis OX=1590841 GN=CEY00_Acc02214 PE=3 SV=1	--	--	PREDICTED: zeatin O-glucosyltransferase-like [Nicotiana sylvestris]
Iba01G046390.1	OG0002422	Molecular Function: UDP-glycosyltransferase activity (GO:0008194);;	K13495|6.3e-130|jre:109018092|K13495 cis-zeatin O-glucosyltransferase [EC:2.4.1.215] | (RefSeq) zeatin O-glucosyltransferase-like	[GC]	--	UDP-glucoronosyl and UDP-glucosyl transferase	Zeatin O-glucosyltransferase OS=Phaseolus lunatus OX=3884 GN=ZOG1 PE=2 SV=1	Glycosyltransferase OS=Davidia involucrata OX=16924 GN=Din_027296 PE=3 SV=1	--	--	PREDICTED: zeatin O-glucosyltransferase-like [Nicotiana tomentosiformis]
Iba01G046370.1	OG0002422	Molecular Function: UDP-glycosyltransferase activity (GO:0008194);;	K13495|2.9e-73|nto:104098088|K13495 cis-zeatin O-glucosyltransferase [EC:2.4.1.215] | (RefSeq) zeatin O-glucosyltransferase-like	[GC]	--	UDP-glucoronosyl and UDP-glucosyl transferase	Zeatin O-xylosyltransferase OS=Phaseolus vulgaris OX=3885 GN=ZOX1 PE=2 SV=1	Glycosyltransferase OS=Carpinus fangiana OX=176857 GN=FH972_016790 PE=3 SV=1	--	--	PREDICTED: zeatin O-glucosyltransferase-like [Nicotiana tomentosiformis]
Iba01G046420.1	OG0002422	Molecular Function: UDP-glycosyltransferase activity (GO:0008194);;	K13495|6.3e-130|jre:109018092|K13495 cis-zeatin O-glucosyltransferase [EC:2.4.1.215] | (RefSeq) zeatin O-glucosyltransferase-like	[GC]	--	UDP-glucoronosyl and UDP-glucosyl transferase	Zeatin O-glucosyltransferase OS=Phaseolus lunatus OX=3884 GN=ZOG1 PE=2 SV=1	Glycosyltransferase OS=Davidia involucrata OX=16924 GN=Din_027296 PE=3 SV=1	--	--	PREDICTED: zeatin O-glucosyltransferase-like [Nicotiana tomentosiformis]
Iba02G034140.1	OG0002471	Molecular Function: UDP-glycosyltransferase activity (GO:0008194);;	K13080|7.9e-117|vvi:100244875|K13080 flavanone 7-O-glucoside 2''-O-beta-L-rhamnosyltransferase [EC:2.4.1.236] | (RefSeq) flavanone 7-O-glucoside 2''-O-beta-L-rhamnosyltransferase	[GC]	--	UDP-glucoronosyl and UDP-glucosyl transferase	Beta-D-glucosyl crocetin beta-1,6-glucosyltransferase OS=Gardenia jasminoides OX=114476 GN=UGT94E5 PE=1 SV=1	beta-D-glucosyl crocetin beta-1,6-glucosyltransferase-like OS=Juglans regia OX=51240 GN=LOC109014894 PE=4 SV=1	--	--	PREDICTED: crocetin glucoside glucosyltransferase-like isoform X1 [Vitis vinifera]
Iba05G016210.1	OG0002471	Molecular Function: UDP-glycosyltransferase activity (GO:0008194);;	K13080|1.2e-109|vvi:100244875|K13080 flavanone 7-O-glucoside 2''-O-beta-L-rhamnosyltransferase [EC:2.4.1.236] | (RefSeq) flavanone 7-O-glucoside 2''-O-beta-L-rhamnosyltransferase	[GC]	--	UDP-glucoronosyl and UDP-glucosyl transferase	UDP-glucosyltransferase 29 OS=Panax ginseng OX=4054 GN=UGT29 PE=1 SV=1	Glycosyltransferase OS=Prunus dulcis OX=3755 GN=Prudu_005961 PE=3 SV=1	--	--	PREDICTED: cyanidin-3-O-glucoside 2-O-glucuronosyltransferase-like [Prunus mume]
Iba05G026780.1	OG0002471	Molecular Function: UDP-glycosyltransferase activity (GO:0008194);;	K13080|1.7e-111|vvi:100244875|K13080 flavanone 7-O-glucoside 2''-O-beta-L-rhamnosyltransferase [EC:2.4.1.236] | (RefSeq) flavanone 7-O-glucoside 2''-O-beta-L-rhamnosyltransferase	[GC]	--	UDP-glucoronosyl and UDP-glucosyl transferase	Beta-D-glucosyl crocetin beta-1,6-glucosyltransferase OS=Gardenia jasminoides OX=114476 GN=UGT94E5 PE=1 SV=1	Glycosyltransferase OS=Camellia sinensis var. sinensis OX=542762 GN=TEA_010851 PE=3 SV=1	--	--	PREDICTED: cyanidin-3-O-glucoside 2-O-glucuronosyltransferase-like [Solanum tuberosum]
Iba01G050480.1	OG0003931	Molecular Function: UDP-glycosyltransferase activity (GO:0008194);;	K13691|8.7e-63|nta:107802362|K13691 pathogen-inducible salicylic acid glucosyltransferase [EC:2.4.1.-] | (RefSeq) UDP-glycosyltransferase 74G1-like	[GC]	--	UDP-glucoronosyl and UDP-glucosyl transferase	UDP-glycosyltransferase 87A2 OS=Arabidopsis thaliana OX=3702 GN=UGT87A2 PE=1 SV=1	Uncharacterized protein OS=Camellia sinensis var. sinensis OX=542762 GN=TEA_006025 PE=4 SV=1	--	--	PREDICTED: UDP-glycosyltransferase 87A1-like [Vitis vinifera]
Iba04G009580.1	OG0003931	Molecular Function: UDP-glycosyltransferase activity (GO:0008194);;	K13691|2.0e-59|pper:18775379|K13691 pathogen-inducible salicylic acid glucosyltransferase [EC:2.4.1.-] | (RefSeq) UDP-glycosyltransferase 74F2 isoform X1	[GC]	--	UDP-glucoronosyl and UDP-glucosyl transferase	UDP-glycosyltransferase 87A2 OS=Arabidopsis thaliana OX=3702 GN=UGT87A2 PE=1 SV=1	Putative UDP-glycosyltransferase 87A1-like OS=Davidia involucrata OX=16924 GN=Din_044265 PE=4 SV=1	--	--	UDP-Glycosyltransferase superfamily protein, putative [Theobroma cacao]
Iba01G050510.1	OG0005172	Molecular Function: UDP-glycosyltransferase activity (GO:0008194);;	K13691|1.9e-62|nta:107802362|K13691 pathogen-inducible salicylic acid glucosyltransferase [EC:2.4.1.-] | (RefSeq) UDP-glycosyltransferase 74G1-like	[GC]	--	UDP-glucoronosyl and UDP-glucosyl transferase	UDP-glycosyltransferase 87A2 OS=Arabidopsis thaliana OX=3702 GN=UGT87A2 PE=1 SV=1	Uncharacterized protein OS=Camellia sinensis var. sinensis OX=542762 GN=TEA_006025 PE=4 SV=1	--	--	hypothetical protein F383_29797 [Gossypium arboreum]
Iba06G028540.1	OG0005294	Molecular Function: UDP-glycosyltransferase activity (GO:0008194);;	K13496|1.5e-134|dcr:108214985|K13496 UDP-glucosyltransferase 73C [EC:2.4.1.-] | (RefSeq) UDP-glycosyltransferase 73C6-like	[GC]	--	UDP-glucoronosyl and UDP-glucosyl transferase	UDP-glycosyltransferase 73C5 OS=Arabidopsis thaliana OX=3702 GN=UGT73C5 PE=2 SV=1	Uncharacterized protein OS=Nyssa sinensis OX=561372 GN=F0562_016145 PE=3 SV=1	--	--	PREDICTED: UDP-glycosyltransferase 73C3-like [Sesamum indicum]
Iba07G013200.1	OG0005294	Molecular Function: UDP-glycosyltransferase activity (GO:0008194);;	K22771|3.7e-157|egr:104438950|K22771 flavonol-3-O-L-rhamnoside-7-O-glucosyltransferase [EC:2.4.1.-] | (RefSeq) UDP-glycosyltransferase 73C6	[GC]	--	UDP-glucoronosyl and UDP-glucosyl transferase	UDP-glycosyltransferase 73C3 OS=Arabidopsis thaliana OX=3702 GN=UGT73C3 PE=2 SV=1	Uncharacterized protein OS=Nyssa sinensis OX=561372 GN=F0562_016888 PE=3 SV=1	--	--	PREDICTED: UDP-glycosyltransferase 73C6-like [Eucalyptus grandis]
Iba01G043710.1	OG0005964	Molecular Function: UDP-glycosyltransferase activity (GO:0008194);;	K23260|4.8e-73|atr:18438291|K23260 scopoletin glucosyltransferase [EC:2.4.1.128] | (RefSeq) scopoletin glucosyltransferase	[GC]	--	UDP-glucoronosyl and UDP-glucosyl transferase	UDP-glycosyltransferase 92A1 OS=Arabidopsis thaliana OX=3702 GN=UGT92A1 PE=2 SV=1	UDP-glycosyltransferase OS=Actinidia chinensis var. chinensis OX=1590841 GN=CEY00_Acc28352 PE=4 SV=1	--	--	UDP-glycosyltransferase 92A1 [Morus notabilis]
Iba05G021480.1	OG0006533	Molecular Function: UDP-glycosyltransferase activity (GO:0008194);;	K23260|3.0e-76|zju:107427039|K23260 scopoletin glucosyltransferase [EC:2.4.1.128] | (RefSeq) scopoletin glucosyltransferase-like	[GC]	--	UDP-glucoronosyl and UDP-glucosyl transferase	UDP-glycosyltransferase 90A1 OS=Arabidopsis thaliana OX=3702 GN=UGT90A1 PE=2 SV=1	Glycosyltransferase OS=Camellia sinensis var. sinensis OX=542762 GN=TEA_000071 PE=3 SV=1	--	--	PREDICTED: UDP-glycosyltransferase 90A1-like [Nicotiana tomentosiformis]
Iba01G031830.1	OG0006943	Molecular Function: UDP-glycosyltransferase activity (GO:0008194);;	K23260|4.2e-116|tcc:18607972|K23260 scopoletin glucosyltransferase [EC:2.4.1.128] | (RefSeq) scopoletin glucosyltransferase	[GC]	--	UDP-glucoronosyl and UDP-glucosyl transferase	UDP-glycosyltransferase 73B4 OS=Arabidopsis thaliana OX=3702 GN=UGT73B4 PE=2 SV=1	Glycosyltransferase OS=Camellia sinensis var. sinensis OX=542762 GN=TEA_012722 PE=3 SV=1	--	--	UDP-glucose flavonoid glucosyl-transferase [Actinidia chinensis]
Iba01G010340.1	OG0008032	Molecular Function: UDP-glycosyltransferase activity (GO:0008194);;	K12356|2.5e-137|sind:105176179|K12356 coniferyl-alcohol glucosyltransferase [EC:2.4.1.111] | (RefSeq) anthocyanidin 3-O-glucosyltransferase 5-like	[GC]	--	UDP-glucoronosyl and UDP-glucosyl transferase	Anthocyanidin 3-O-glucosyltransferase 5 OS=Manihot esculenta OX=3983 GN=GT5 PE=2 SV=1	Glycosyltransferase OS=Nyssa sinensis OX=561372 GN=F0562_006473 PE=3 SV=1	--	--	glycosyltransferase [Actinidia deliciosa]
Iba06G028520.1	OG0008425	Molecular Function: UDP-glycosyltransferase activity (GO:0008194);; Molecular Function: transferase activity, transferring hexosyl groups (GO:0016758);;	K13496|1.7e-128|jre:108983640|K13496 UDP-glucosyltransferase 73C [EC:2.4.1.-] | (RefSeq) UDP-glycosyltransferase 73C3-like isoform X1	[GC]	--	UDP-glucoronosyl and UDP-glucosyl transferase	UDP-glycosyltransferase 73C6 OS=Arabidopsis thaliana OX=3702 GN=UGT73C6 PE=2 SV=1	Glycosyltransferase OS=Actinidia chinensis var. chinensis OX=1590841 GN=CEY00_Acc08456 PE=3 SV=1	--	--	Cytokinin-O-glucosyltransferase [Medicago truncatula]
Iba06G028490.1	OG0008425	Molecular Function: UDP-glycosyltransferase activity (GO:0008194);;	K13496|2.3e-127|dzi:111294212|K13496 UDP-glucosyltransferase 73C [EC:2.4.1.-] | (RefSeq) UDP-glycosyltransferase 73C3-like	[GC]	--	UDP-glucoronosyl and UDP-glucosyl transferase	UDP-glycosyltransferase 73C1 OS=Arabidopsis thaliana OX=3702 GN=UGT73C1 PE=2 SV=1	Uncharacterized protein OS=Nyssa sinensis OX=561372 GN=F0562_016145 PE=3 SV=1	--	--	PREDICTED: UDP-glycosyltransferase 73C3-like [Sesamum indicum]
Iba06G028500.1	OG0008425	Molecular Function: UDP-glycosyltransferase activity (GO:0008194);; Molecular Function: transferase activity, transferring hexosyl groups (GO:0016758);;	K13496|2.4e-121|ccav:112520318|K13496 UDP-glucosyltransferase 73C [EC:2.4.1.-] | (RefSeq) UDP-glycosyltransferase 73C6-like	[GC]	--	UDP-glucoronosyl and UDP-glucosyl transferase	UDP-glycosyltransferase 73C5 OS=Arabidopsis thaliana OX=3702 GN=UGT73C5 PE=2 SV=1	Uncharacterized protein OS=Nyssa sinensis OX=561372 GN=F0562_016145 PE=3 SV=1	--	--	UDP-glucosyltransferase, putative [Ricinus communis]
Iba05G006940.1	OG0008425	Molecular Function: UDP-glycosyltransferase activity (GO:0008194);; Molecular Function: transferase activity, transferring hexosyl groups (GO:0016758);;	K13496|1.6e-131|qsu:111985115|K13496 UDP-glucosyltransferase 73C [EC:2.4.1.-] | (RefSeq) UDP-glycosyltransferase 73C1-like	[GC]	--	UDP-glucoronosyl and UDP-glucosyl transferase	UDP-glycosyltransferase 73C3 OS=Arabidopsis thaliana OX=3702 GN=UGT73C3 PE=2 SV=1	UDPGT domain-containing protein OS=Nyssa sinensis OX=561372 GN=F0562_016887 PE=3 SV=1	--	--	UDP-Glycosyltransferase superfamily protein, putative [Theobroma cacao]
Iba06G028480.1	OG0008425	Molecular Function: UDP-glycosyltransferase activity (GO:0008194);; Molecular Function: transferase activity, transferring hexosyl groups (GO:0016758);;	K13496|5.4e-124|dzi:111294212|K13496 UDP-glucosyltransferase 73C [EC:2.4.1.-] | (RefSeq) UDP-glycosyltransferase 73C3-like	[GC]	--	UDP-glucoronosyl and UDP-glucosyl transferase	UDP-glycosyltransferase 73C7 OS=Arabidopsis thaliana OX=3702 GN=UGT73C7 PE=2 SV=1	Uncharacterized protein OS=Nyssa sinensis OX=561372 GN=F0562_016145 PE=3 SV=1	--	--	UDP-Glycosyltransferase superfamily protein, putative [Theobroma cacao]
Iba05G006960.1	OG0008425	Molecular Function: UDP-glycosyltransferase activity (GO:0008194);;	K13496|1.9e-129|qsu:111985115|K13496 UDP-glucosyltransferase 73C [EC:2.4.1.-] | (RefSeq) UDP-glycosyltransferase 73C1-like	[GC]	--	UDP-glucoronosyl and UDP-glucosyl transferase	UDP-glycosyltransferase 73C6 OS=Arabidopsis thaliana OX=3702 GN=UGT73C6 PE=2 SV=1	Uncharacterized protein OS=Nyssa sinensis OX=561372 GN=F0562_016145 PE=3 SV=1	--	--	UDP-Glycosyltransferase superfamily protein, putative [Theobroma cacao]
Iba03G006930.1	OG0008554	Molecular Function: UDP-glycosyltransferase activity (GO:0008194);;	K13496|2.7e-155|nta:107814959|K13496 UDP-glucosyltransferase 73C [EC:2.4.1.-] | (RefSeq) NtGT4, UGT73E3; UDP-glycosyltransferase 73C3-like	[GC]	--	UDP-glucoronosyl and UDP-glucosyl transferase	UDP-glycosyltransferase 73C6 OS=Arabidopsis thaliana OX=3702 GN=UGT73C6 PE=2 SV=1	Glycosyltransferase OS=Camellia sinensis var. sinensis OX=542762 GN=TEA_016957 PE=3 SV=1	--	--	PREDICTED: UDP-glycosyltransferase 73C3-like [Nicotiana tomentosiformis]
Iba07G029180.1	OG0008710	Molecular Function: UDP-glycosyltransferase activity (GO:0008194);;	K08237|7.9e-144|qsu:112007138|K08237 hydroquinone glucosyltransferase [EC:2.4.1.218] | (RefSeq) anthocyanidin 3-O-glucosyltransferase 5-like	[GC]	--	UDP-glucoronosyl and UDP-glucosyl transferase	UDP-glycosyltransferase 72B1 OS=Arabidopsis thaliana OX=3702 GN=UGT72B1 PE=1 SV=1	Glycosyltransferase OS=Nyssa sinensis OX=561372 GN=F0562_035980 PE=3 SV=1	--	--	PREDICTED: anthocyanidin 3-O-glucosyltransferase 5 [Vitis vinifera]
Iba01G026550.1	OG0009190	Molecular Function: UDP-glycosyltransferase activity (GO:0008194);;	K23452|4.7e-48|brp:103869054|K23452 UDP-glucosyltransferase 85A [EC:2.4.1.-] | (RefSeq) UDP-glycosyltransferase 85A2 isoform X1	[GC]	--	UDP-glucoronosyl and UDP-glucosyl transferase	UDP-glycosyltransferase 82A1 OS=Arabidopsis thaliana OX=3702 GN=UGT82A1 PE=2 SV=1	Glycosyltransferase OS=Nyssa sinensis OX=561372 GN=F0562_007747 PE=3 SV=1	--	--	PREDICTED: UDP-glycosyltransferase 82A1-like [Pyrus x bretschneideri]
Iba01G048250.1	OG0009946	Molecular Function: UDP-glycosyltransferase activity (GO:0008194);;	K13691|2.5e-158|mesc:110629670|K13691 pathogen-inducible salicylic acid glucosyltransferase [EC:2.4.1.-] | (RefSeq) UDP-glycosyltransferase 74G1-like	[GC]	--	UDP-glucoronosyl and UDP-glucosyl transferase	UDP-glycosyltransferase 74G1 OS=Stevia rebaudiana OX=55670 GN=UGT74G1 PE=1 SV=1	Glycosyltransferase OS=Nyssa sinensis OX=561372 GN=F0562_002196 PE=3 SV=1	--	--	hypothetical protein JCGZ_15066 [Jatropha curcas]
Iba07G016130.1	OG0009947	Molecular Function: UDP-glycosyltransferase activity (GO:0008194);;	K13691|4.3e-134|oeu:111396662|K13691 pathogen-inducible salicylic acid glucosyltransferase [EC:2.4.1.-] | (RefSeq) UDP-glycosyltransferase 74F2-like	[GC]	--	UDP-glucoronosyl and UDP-glucosyl transferase	UDP glycosyltransferase 9 OS=Catharanthus roseus OX=4058 GN=UGT9 PE=2 SV=1	Glycosyltransferase OS=Camellia sinensis var. sinensis OX=542762 GN=TEA_012554 PE=3 SV=1	--	--	PREDICTED: UDP-glycosyltransferase 74E2-like isoform X1 [Populus euphratica]
Iba02G016380.1	OG0010742	Molecular Function: UDP-glycosyltransferase activity (GO:0008194);;	K13496|1.3e-125|vvi:100246560|K13496 UDP-glucosyltransferase 73C [EC:2.4.1.-] | (RefSeq) scopoletin glucosyltransferase	[GC]	--	UDP-glucoronosyl and UDP-glucosyl transferase	UDP-glycosyltransferase 73C5 OS=Arabidopsis thaliana OX=3702 GN=UGT73C5 PE=2 SV=1	Glycosyltransferase (Fragment) OS=Davidia involucrata OX=16924 GN=Din_035800 PE=3 SV=1	--	--	PREDICTED: scopoletin glucosyltransferase [Vitis vinifera]
Iba05G015660.1	OG0010742	Molecular Function: UDP-glycosyltransferase activity (GO:0008194);;	K23260|2.3e-101|qsu:112025895|K23260 scopoletin glucosyltransferase [EC:2.4.1.128] | (RefSeq) scopoletin glucosyltransferase-like	[GC]	--	UDP-glucoronosyl and UDP-glucosyl transferase	Scopoletin glucosyltransferase OS=Nicotiana tabacum OX=4097 GN=TOGT1 PE=1 SV=1	Glycosyltransferase OS=Camellia sinensis var. sinensis OX=542762 GN=TEA_012722 PE=3 SV=1	--	--	UDP-glucose flavonoid glucosyl-transferase [Actinidia chinensis]
Iba02G034660.1	OG0010742	Molecular Function: UDP-glycosyltransferase activity (GO:0008194);; Molecular Function: transferase activity, transferring hexosyl groups (GO:0016758);;	K23260|1.4e-103|cam:101489464|K23260 scopoletin glucosyltransferase [EC:2.4.1.128] | (RefSeq) UGT73F5; UDP-glucose flavonoid 3-O-glucosyltransferase 7	[GC]	--	UDP-glucoronosyl and UDP-glucosyl transferase	UDP-glycosyltransferase 73B3 OS=Arabidopsis thaliana OX=3702 GN=UGT73B3 PE=2 SV=1	Glycosyltransferase OS=Camellia sinensis var. sinensis OX=542762 GN=TEA_012722 PE=3 SV=1	--	--	UDP-glucose flavonoid glucosyl-transferase [Actinidia chinensis]
Iba01G010350.1	OG0012331	Molecular Function: UDP-glycosyltransferase activity (GO:0008194);;	K12356|2.6e-134|sind:105176179|K12356 coniferyl-alcohol glucosyltransferase [EC:2.4.1.111] | (RefSeq) anthocyanidin 3-O-glucosyltransferase 5-like	[GC]	--	UDP-glucoronosyl and UDP-glucosyl transferase	Anthocyanidin 3-O-glucosyltransferase 5 OS=Manihot esculenta OX=3983 GN=GT5 PE=2 SV=1	Glycosyltransferase OS=Nyssa sinensis OX=561372 GN=F0562_006473 PE=3 SV=1	--	--	glycosyltransferase [Actinidia deliciosa]
Iba05G039170.1	OG0012576	Molecular Function: UDP-glycosyltransferase activity (GO:0008194);;	K13495|1.7e-135|nau:109221240|K13495 cis-zeatin O-glucosyltransferase [EC:2.4.1.215] | (RefSeq) zeatin O-xylosyltransferase-like	[GC]	--	UDP-glucoronosyl and UDP-glucosyl transferase	Zeatin O-glucosyltransferase OS=Phaseolus lunatus OX=3884 GN=ZOG1 PE=2 SV=1	Glycosyltransferase OS=Camellia sinensis var. sinensis OX=542762 GN=TEA_008645 PE=3 SV=1	--	--	hypothetical protein MIMGU_mgv1a027163mg, partial [Erythranthe guttata]
Iba01G046300.1	OG0012576	Molecular Function: UDP-glycosyltransferase activity (GO:0008194);;	K13495|4.1e-129|nta:107827742|K13495 cis-zeatin O-glucosyltransferase [EC:2.4.1.215] | (RefSeq) zeatin O-glucosyltransferase-like	[GC]	--	UDP-glucoronosyl and UDP-glucosyl transferase	Zeatin O-glucosyltransferase OS=Phaseolus lunatus OX=3884 GN=ZOG1 PE=2 SV=1	Glycosyltransferase OS=Davidia involucrata OX=16924 GN=Din_027296 PE=3 SV=1	--	--	PREDICTED: zeatin O-glucosyltransferase-like [Nicotiana tomentosiformis]
Iba01G046350.1	OG0012576	Molecular Function: UDP-glycosyltransferase activity (GO:0008194);;	K13495|4.6e-128|sly:101254400|K13495 cis-zeatin O-glucosyltransferase [EC:2.4.1.215] | (RefSeq) zeatin O-glucosyltransferase-like	[GC]	--	UDP-glucoronosyl and UDP-glucosyl transferase	Zeatin O-xylosyltransferase OS=Phaseolus vulgaris OX=3885 GN=ZOX1 PE=2 SV=1	Glycosyltransferase OS=Davidia involucrata OX=16924 GN=Din_027296 PE=3 SV=1	--	--	PREDICTED: zeatin O-glucosyltransferase-like [Solanum lycopersicum]
Iba01G046330.1	OG0012576	Molecular Function: UDP-glycosyltransferase activity (GO:0008194);;	K13495|1.3e-127|pxb:103953184|K13495 cis-zeatin O-glucosyltransferase [EC:2.4.1.215] | (RefSeq) zeatin O-glucosyltransferase-like isoform X1	[GC]	--	UDP-glucoronosyl and UDP-glucosyl transferase	Zeatin O-glucosyltransferase OS=Phaseolus lunatus OX=3884 GN=ZOG1 PE=2 SV=1	Glycosyltransferase OS=Davidia involucrata OX=16924 GN=Din_027296 PE=3 SV=1	--	--	PREDICTED: zeatin O-glucosyltransferase-like isoform X1 [Pyrus x bretschneideri]
Iba01G046440.1	OG0012576	Molecular Function: UDP-glycosyltransferase activity (GO:0008194);;	K13495|3.4e-131|jre:109018092|K13495 cis-zeatin O-glucosyltransferase [EC:2.4.1.215] | (RefSeq) zeatin O-glucosyltransferase-like	[GC]	--	UDP-glucoronosyl and UDP-glucosyl transferase	Zeatin O-glucosyltransferase OS=Phaseolus lunatus OX=3884 GN=ZOG1 PE=2 SV=1	Glycosyltransferase OS=Carpinus fangiana OX=176857 GN=FH972_016790 PE=3 SV=1	--	--	PREDICTED: zeatin O-glucosyltransferase-like isoform X1 [Pyrus x bretschneideri]
Iba01G046520.1	OG0012576	Molecular Function: UDP-glycosyltransferase activity (GO:0008194);;	K13495|2.0e-128|nto:104084459|K13495 cis-zeatin O-glucosyltransferase [EC:2.4.1.215] | (RefSeq) zeatin O-xylosyltransferase-like	[GC]	--	UDP-glucoronosyl and UDP-glucosyl transferase	Zeatin O-glucosyltransferase OS=Phaseolus lunatus OX=3884 GN=ZOG1 PE=2 SV=1	Glycosyltransferase OS=Davidia involucrata OX=16924 GN=Din_027296 PE=3 SV=1	--	--	PREDICTED: zeatin O-xylosyltransferase-like [Nicotiana tomentosiformis]
Iba01G046360.1	OG0012576	Molecular Function: UDP-glycosyltransferase activity (GO:0008194);;	K13495|3.5e-133|cann:107870472|K13495 cis-zeatin O-glucosyltransferase [EC:2.4.1.215] | (RefSeq) zeatin O-glucosyltransferase-like	[GC]	--	UDP-glucoronosyl and UDP-glucosyl transferase	Zeatin O-glucosyltransferase OS=Phaseolus lunatus OX=3884 GN=ZOG1 PE=2 SV=1	Glycosyltransferase OS=Actinidia chinensis var. chinensis OX=1590841 GN=CEY00_Acc02214 PE=3 SV=1	--	--	PREDICTED: zeatin O-xylosyltransferase-like [Nicotiana tomentosiformis]
Iba01G046290.1	OG0012576	Molecular Function: UDP-glycosyltransferase activity (GO:0008194);;	K13495|5.8e-131|ini:109159314|K13495 cis-zeatin O-glucosyltransferase [EC:2.4.1.215] | (RefSeq) zeatin O-glucosyltransferase-like	[GC]	--	UDP-glucoronosyl and UDP-glucosyl transferase	Zeatin O-glucosyltransferase OS=Phaseolus lunatus OX=3884 GN=ZOG1 PE=2 SV=1	Glycosyltransferase OS=Actinidia chinensis var. chinensis OX=1590841 GN=CEY00_Acc02214 PE=3 SV=1	--	--	PREDICTED: zeatin O-xylosyltransferase-like [Nicotiana tomentosiformis]
Iba04G024620.1	OG0014415	Molecular Function: UDP-glycosyltransferase activity (GO:0008194);;	K23260|2.2e-66|zju:107426964|K23260 scopoletin glucosyltransferase [EC:2.4.1.128] | (RefSeq) scopoletin glucosyltransferase-like	[GC]	--	UDP-glucoronosyl and UDP-glucosyl transferase	UDP-glycosyltransferase 89B2 OS=Stevia rebaudiana OX=55670 GN=UGT89B2 PE=2 SV=1	Uncharacterized protein OS=Camellia sinensis var. sinensis OX=542762 GN=TEA_004783 PE=4 SV=1	--	--	PREDICTED: UDP-glycosyltransferase 89B1-like [Vitis vinifera]
Iba06G027580.1	OG0014415	Molecular Function: UDP-glycosyltransferase activity (GO:0008194);;	K23260|2.3e-63|pda:103710065|K23260 scopoletin glucosyltransferase [EC:2.4.1.128] | (RefSeq) scopoletin glucosyltransferase-like	[GC]	--	UDP-glucoronosyl and UDP-glucosyl transferase	UDP-glycosyltransferase 89B2 OS=Stevia rebaudiana OX=55670 GN=UGT89B2 PE=2 SV=1	Putative UDP-glycosyltransferase 89B1-like OS=Davidia involucrata OX=16924 GN=Din_020619 PE=4 SV=1	--	--	PREDICTED: UDP-glycosyltransferase 89B1-like [Vitis vinifera]
Iba02G037560.1	OG0018247	Molecular Function: UDP-glycosyltransferase activity (GO:0008194);; Cellular Component: integral component of membrane (GO:0016021);;	K22845|3.0e-140|nnu:104588566|K22845 phlorizin synthase [EC:2.4.1.357] | (RefSeq) UDP-glycosyltransferase 88F3-like	[GC]	--	UDP-glucoronosyl and UDP-glucosyl transferase	UDP-glycosyltransferase 88F4 OS=Malus domestica OX=3750 GN=UGT88F4 PE=2 SV=1	UDPGT domain-containing protein OS=Nyssa sinensis OX=561372 GN=F0562_002975 PE=3 SV=1	--	--	PREDICTED: anthocyanidin 5,3-O-glucosyltransferase-like [Nelumbo nucifera]
Iba01G008520.1	OG0018248	Molecular Function: UDP-glycosyltransferase activity (GO:0008194);;	K13691|1.0e-137|dcr:108214880|K13691 pathogen-inducible salicylic acid glucosyltransferase [EC:2.4.1.-] | (RefSeq) UDP-glycosyltransferase 74E2-like	[GC]	--	UDP-glucoronosyl and UDP-glucosyl transferase	UDP-glycosyltransferase 74E2 OS=Arabidopsis thaliana OX=3702 GN=UGT74E2 PE=1 SV=1	Glycosyltransferase OS=Camellia sinensis var. sinensis OX=542762 GN=TEA_017090 PE=3 SV=1	H	Coenzyme transport and metabolism	UGT8 [Panax ginseng]
Iba03G000920.1	OG0018248	Molecular Function: UDP-glycosyltransferase activity (GO:0008194);; Molecular Function: transferase activity, transferring hexosyl groups (GO:0016758);;	K13691|3.6e-117|dcr:108214880|K13691 pathogen-inducible salicylic acid glucosyltransferase [EC:2.4.1.-] | (RefSeq) UDP-glycosyltransferase 74E2-like	[GC]	--	UDP-glucoronosyl and UDP-glucosyl transferase	UDP-glycosyltransferase 74G1 OS=Stevia rebaudiana OX=55670 GN=UGT74G1 PE=1 SV=1	Glycosyltransferase OS=Davidia involucrata OX=16924 GN=Din_010003 PE=3 SV=1	H	Coenzyme transport and metabolism	UGT8 [Panax ginseng]
Iba01G041060.1	OG0018826	Molecular Function: UDP-glycosyltransferase activity (GO:0008194);;	K13227|1.2e-93|bdi:100830893|K13227 UDP-glucosyltransferase BX8/BX9 [EC:2.4.1.202] | (RefSeq) DIMBOA UDP-glucosyltransferase BX8	[GC]	--	UDP-glucoronosyl and UDP-glucosyl transferase	UDP-glycosyltransferase 76E1 OS=Solanum lycopersicum OX=4081 GN=UGT76E1 PE=1 SV=1	SHSP domain-containing protein OS=Nyssa sinensis OX=561372 GN=F0562_001019 PE=3 SV=1	--	--	hypothetical protein VITISV_006871 [Vitis vinifera]
Iba03G040370.1	OG0018826	Molecular Function: UDP-glycosyltransferase activity (GO:0008194);; Molecular Function: transferase activity, transferring hexosyl groups (GO:0016758);;	K13227|7.9e-76|sita:101752637|K13227 UDP-glucosyltransferase BX8/BX9 [EC:2.4.1.202] | (RefSeq) DIMBOA UDP-glucosyltransferase BX8 isoform X1	[GC]	--	UDP-glucoronosyl and UDP-glucosyl transferase	UDP-glucose iridoid glucosyltransferase OS=Catharanthus roseus OX=4058 GN=UGT76A2 PE=1 SV=1	SHSP domain-containing protein OS=Nyssa sinensis OX=561372 GN=F0562_001019 PE=3 SV=1	--	--	hypothetical protein VITISV_006871 [Vitis vinifera]
Iba04G020060.1	OG0018826	Molecular Function: UDP-glycosyltransferase activity (GO:0008194);; Molecular Function: transferase activity, transferring hexosyl groups (GO:0016758);;	K13227|3.9e-92|sita:101752637|K13227 UDP-glucosyltransferase BX8/BX9 [EC:2.4.1.202] | (RefSeq) DIMBOA UDP-glucosyltransferase BX8 isoform X1	[GC]	--	UDP-glucoronosyl and UDP-glucosyl transferase	UDP-glycosyltransferase 76E1 OS=Solanum lycopersicum OX=4081 GN=UGT76E1 PE=1 SV=1	SHSP domain-containing protein OS=Nyssa sinensis OX=561372 GN=F0562_001019 PE=3 SV=1	--	--	hypothetical protein VITISV_006871 [Vitis vinifera]
Iba04G011080.1	OG0018826	Molecular Function: UDP-glycosyltransferase activity (GO:0008194);; Molecular Function: transferase activity, transferring hexosyl groups (GO:0016758);;	K13227|1.8e-37|sita:101752637|K13227 UDP-glucosyltransferase BX8/BX9 [EC:2.4.1.202] | (RefSeq) DIMBOA UDP-glucosyltransferase BX8 isoform X1	[GC]	--	UDP-glucoronosyl and UDP-glucosyl transferase	UDP-glucose iridoid glucosyltransferase OS=Catharanthus roseus OX=4058 GN=UGT76A2 PE=1 SV=1	SHSP domain-containing protein OS=Nyssa sinensis OX=561372 GN=F0562_001019 PE=3 SV=1	--	--	PREDICTED: UDP-glucose iridoid glucosyltransferase-like [Sesamum indicum]
Iba07G013150.1	OG0021346	Molecular Function: UDP-glycosyltransferase activity (GO:0008194);;	K00927|1.0e-151|ini:109182250|K00927 phosphoglycerate kinase [EC:2.7.2.3] | (RefSeq) uncharacterized LOC109182250	[GC]	--	UDP-glucoronosyl and UDP-glucosyl transferase	UDP-glycosyltransferase 86A1 OS=Arabidopsis thaliana OX=3702 GN=UGT86A1 PE=2 SV=1	Glycosyltransferase OS=Actinidia chinensis var. chinensis OX=1590841 GN=CEY00_Acc08475 PE=3 SV=1	--	--	PREDICTED: UDP-glycosyltransferase 86A1 [Vitis vinifera]
Iba03G039500.1	OG0023827	Molecular Function: UDP-glycosyltransferase activity (GO:0008194);; Molecular Function: transferase activity, transferring hexosyl groups (GO:0016758);;	K13080|1.8e-100|vvi:100244875|K13080 flavanone 7-O-glucoside 2''-O-beta-L-rhamnosyltransferase [EC:2.4.1.236] | (RefSeq) flavanone 7-O-glucoside 2''-O-beta-L-rhamnosyltransferase	[GC]	--	UDP-glucoronosyl and UDP-glucosyl transferase	UDP-glucosyltransferase 29 OS=Panax ginseng OX=4054 GN=UGT29 PE=1 SV=1	Glycosyltransferase OS=Juglans regia OX=51240 GN=LOC109005650 PE=3 SV=1	--	--	PREDICTED: cyanidin-3-O-glucoside 2-O-glucuronosyltransferase-like [Solanum tuberosum]
Iba04G020110.1	OG0023859	Molecular Function: UDP-glycosyltransferase activity (GO:0008194);;	K12338|3.3e-93|bna:106397231|K12338 anthocyanidin 3-O-glucoside 5-O-glucosyltransferase [EC:2.4.1.298] | (RefSeq) UDP-glycosyltransferase 75C1-like	[GC]	--	UDP-glucoronosyl and UDP-glucosyl transferase	UDP-glycosyltransferase 75C1 OS=Solanum lycopersicum OX=4081 GN=UGT75C1 PE=1 SV=1	Glycosyltransferase OS=Actinidia chinensis var. chinensis OX=1590841 GN=CEY00_Acc01919 PE=3 SV=1	--	--	hypothetical protein VITISV_029654 [Vitis vinifera]
Iba04G020030.1	OG0023859	Molecular Function: UDP-glycosyltransferase activity (GO:0008194);;	K12338|4.7e-92|ath:AT4G14090|K12338 anthocyanidin 3-O-glucoside 5-O-glucosyltransferase [EC:2.4.1.298] | (RefSeq) UDP-Glycosyltransferase superfamily protein	[GC]	--	UDP-glucoronosyl and UDP-glucosyl transferase	UDP-glycosyltransferase 75C1 OS=Solanum lycopersicum OX=4081 GN=UGT75C1 PE=1 SV=1	Glycosyltransferase OS=Davidia involucrata OX=16924 GN=Din_009092 PE=3 SV=1	--	--	hypothetical protein VITISV_029654 [Vitis vinifera]
Iba04G015670.1	OG0023859	Molecular Function: UDP-glycosyltransferase activity (GO:0008194);;	K12338|1.8e-89|bna:106397231|K12338 anthocyanidin 3-O-glucoside 5-O-glucosyltransferase [EC:2.4.1.298] | (RefSeq) UDP-glycosyltransferase 75C1-like	[GC]	--	UDP-glucoronosyl and UDP-glucosyl transferase	Crocetin glucosyltransferase, chloroplastic OS=Gardenia jasminoides OX=114476 GN=UGT75L6 PE=1 SV=1	Glycosyltransferase OS=Davidia involucrata OX=16924 GN=Din_009092 PE=3 SV=1	--	--	unnamed protein product [Coffea canephora]
Iba04G012670.1	OG0027354	Molecular Function: UDP-glycosyltransferase activity (GO:0008194);;	K13495|2.6e-163|nsy:104231575|K13495 cis-zeatin O-glucosyltransferase [EC:2.4.1.215] | (RefSeq) zeatin O-glucosyltransferase-like	[GC]	--	UDP-glucoronosyl and UDP-glucosyl transferase	Zeatin O-glucosyltransferase OS=Phaseolus lunatus OX=3884 GN=ZOG1 PE=2 SV=1	Glycosyltransferase OS=Actinidia chinensis var. chinensis OX=1590841 GN=CEY00_Acc23139 PE=3 SV=1	--	--	PREDICTED: zeatin O-glucosyltransferase-like [Nicotiana sylvestris]
Iba05G039190.1	OG0027354	Molecular Function: UDP-glycosyltransferase activity (GO:0008194);;	K13495|1.1e-161|nsy:104212954|K13495 cis-zeatin O-glucosyltransferase [EC:2.4.1.215] | (RefSeq) zeatin O-glucosyltransferase-like	[GC]	--	UDP-glucoronosyl and UDP-glucosyl transferase	Zeatin O-glucosyltransferase OS=Phaseolus lunatus OX=3884 GN=ZOG1 PE=2 SV=1	Glycosyltransferase OS=Camellia sinensis var. sinensis OX=542762 GN=TEA_004610 PE=3 SV=1	--	--	PREDICTED: zeatin O-glucosyltransferase-like [Nicotiana sylvestris]
Iba04G028330.1	OG0027543	Molecular Function: UDP-glycosyltransferase activity (GO:0008194);;	K23154|2.4e-100|zju:107415922|K23154 2-hydroxyflavanone C-glucosyltransferase [EC:2.4.1.360] | (RefSeq) UDP-glycosyltransferase 13-like	[GC]	--	UDP-glucoronosyl and UDP-glucosyl transferase	UDP-glycosyltransferase 13 OS=Mangifera indica OX=29780 GN=CGT PE=1 SV=1	Uncharacterized protein OS=Nyssa sinensis OX=561372 GN=F0562_004373 PE=4 SV=1	--	--	PREDICTED: anthocyanidin 3-O-glucosyltransferase 2-like [Sesamum indicum]
Iba06G028430.1	OG0033339	Molecular Function: UDP-glycosyltransferase activity (GO:0008194);; Molecular Function: transferase activity, transferring hexosyl groups (GO:0016758);;	K13496|3.1e-127|vvi:100248767|K13496 UDP-glucosyltransferase 73C [EC:2.4.1.-] | (RefSeq) UDP-glycosyltransferase 73C2	[GC]	--	UDP-glucoronosyl and UDP-glucosyl transferase	UDP-glycosyltransferase 73C1 OS=Arabidopsis thaliana OX=3702 GN=UGT73C1 PE=2 SV=1	UDPGT domain-containing protein OS=Nyssa sinensis OX=561372 GN=F0562_016887 PE=3 SV=1	--	--	PREDICTED: UDP-glycosyltransferase 73C2 isoform X1 [Vitis vinifera]
Iba06G028530.1	OG0033339	Molecular Function: UDP-glycosyltransferase activity (GO:0008194);;	K13496|4.3e-137|ccav:112521128|K13496 UDP-glucosyltransferase 73C [EC:2.4.1.-] | (RefSeq) UDP-glycosyltransferase 73C5-like	[GC]	--	UDP-glucoronosyl and UDP-glucosyl transferase	UDP-glycosyltransferase 73C6 OS=Arabidopsis thaliana OX=3702 GN=UGT73C6 PE=2 SV=1	UDPGT domain-containing protein OS=Nyssa sinensis OX=561372 GN=F0562_016887 PE=3 SV=1	--	--	PREDICTED: UDP-glycosyltransferase 73C2 isoform X1 [Vitis vinifera]
Iba06G007380.1	OG0033344	Molecular Function: UDP-glycosyltransferase activity (GO:0008194);; Molecular Function: transferase activity, transferring hexosyl groups (GO:0016758);;	K13495|2.0e-115|nsy:104217458|K13495 cis-zeatin O-glucosyltransferase [EC:2.4.1.215] | (RefSeq) zeatin O-glucosyltransferase-like	[GC]	--	UDP-glucoronosyl and UDP-glucosyl transferase	Zeatin O-xylosyltransferase OS=Phaseolus vulgaris OX=3885 GN=ZOX1 PE=2 SV=1	Glycosyltransferase OS=Camellia sinensis var. sinensis OX=542762 GN=TEA_008659 PE=3 SV=1	--	--	PREDICTED: zeatin O-glucosyltransferase-like [Nicotiana sylvestris]
Iba06G007440.1	OG0033344	Molecular Function: UDP-glycosyltransferase activity (GO:0008194);; Molecular Function: transferase activity, transferring hexosyl groups (GO:0016758);;	K13495|2.0e-115|sind:105162555|K13495 cis-zeatin O-glucosyltransferase [EC:2.4.1.215] | (RefSeq) zeatin O-xylosyltransferase-like	[GC]	--	UDP-glucoronosyl and UDP-glucosyl transferase	Zeatin O-glucosyltransferase OS=Phaseolus lunatus OX=3884 GN=ZOG1 PE=2 SV=1	Glycosyltransferase OS=Camellia sinensis var. sinensis OX=542762 GN=TEA_008659 PE=3 SV=1	--	--	PREDICTED: zeatin O-xylosyltransferase-like [Sesamum indicum]
Iba05G011210.1	OG0033580	Molecular Function: UDP-glycosyltransferase activity (GO:0008194);;	K23260|2.0e-26|hbr:110652094|K23260 scopoletin glucosyltransferase [EC:2.4.1.128] | (RefSeq) scopoletin glucosyltransferase-like isoform X1	[GC]	--	UDP-glucoronosyl and UDP-glucosyl transferase	UDP-glycosyltransferase 92A1 OS=Arabidopsis thaliana OX=3702 GN=UGT92A1 PE=2 SV=1	Glycosyltransferase OS=Camellia sinensis var. sinensis OX=542762 GN=TEA_014568 PE=3 SV=1	--	--	UDP-glucosyltransferase [Panax notoginseng]
Iba05G011220.1	OG0033580	Molecular Function: UDP-glycosyltransferase activity (GO:0008194);;	K23260|1.3e-27|hbr:110652094|K23260 scopoletin glucosyltransferase [EC:2.4.1.128] | (RefSeq) scopoletin glucosyltransferase-like isoform X1	[GC]	--	UDP-glucoronosyl and UDP-glucosyl transferase	UDP-glycosyltransferase 92A1 OS=Arabidopsis thaliana OX=3702 GN=UGT92A1 PE=2 SV=1	Glycosyltransferase OS=Camellia sinensis var. sinensis OX=542762 GN=TEA_014568 PE=3 SV=1	--	--	UDP-glucosyltransferase [Panax notoginseng]
Iba03G005800.1	OG0033780	Molecular Function: UDP-glycosyltransferase activity (GO:0008194);;	K08237|6.8e-135|tcc:18614008|K08237 hydroquinone glucosyltransferase [EC:2.4.1.218] | (RefSeq) hydroquinone glucosyltransferase	[GC]	--	UDP-glucoronosyl and UDP-glucosyl transferase	Hydroquinone glucosyltransferase OS=Rauvolfia serpentina OX=4060 GN=AS PE=1 SV=1	UDPGT domain-containing protein OS=Nyssa sinensis OX=561372 GN=F0562_035493 PE=3 SV=1	--	--	UDP-Glycosyltransferase superfamily protein [Theobroma cacao]
Iba05G022920.1	OG0033780	Molecular Function: DNA binding (GO:0003677);; Cellular Component: nucleus (GO:0005634);; Molecular Function: UDP-glycosyltransferase activity (GO:0008194);; Molecular Function: protein dimerization activity (GO:0046983);;	K08237|4.0e-124|vvi:109121674|K08237 hydroquinone glucosyltransferase [EC:2.4.1.218] | (RefSeq) hydroquinone glucosyltransferase-like	[GC]	--	UDP-glucoronosyl and UDP-glucosyl transferase	Hydroquinone glucosyltransferase OS=Rauvolfia serpentina OX=4060 GN=AS PE=1 SV=1	MADS-box domain-containing protein OS=Nyssa sinensis OX=561372 GN=F0562_011607 PE=3 SV=1	--	--	unnamed protein product [Vitis vinifera]
Iba01G000360.1	OG0033806	Molecular Function: UDP-glycosyltransferase activity (GO:0008194);; Molecular Function: transferase activity, transferring hexosyl groups (GO:0016758);;	K13692|1.9e-87|thj:104820429|K13692 UDP-glucose:(indol-3-yl)acetate beta-D-glucosyltransferase [EC:2.4.1.121] | (RefSeq) UDP-glycosyltransferase 75D1	[GC]	--	UDP-glucoronosyl and UDP-glucosyl transferase	UDP-glycosyltransferase 75C1 OS=Solanum lycopersicum OX=4081 GN=UGT75C1 PE=1 SV=1	Glycosyltransferase OS=Nicotiana attenuata OX=49451 GN=UGT75D1 PE=3 SV=1	--	--	UDP-glucose:glucosyltransferase [Lycium barbarum]
Iba01G017420.1	OG0033806	Molecular Function: UDP-glycosyltransferase activity (GO:0008194);; Molecular Function: transferase activity, transferring hexosyl groups (GO:0016758);;	K13692|3.3e-83|thj:104820429|K13692 UDP-glucose:(indol-3-yl)acetate beta-D-glucosyltransferase [EC:2.4.1.121] | (RefSeq) UDP-glycosyltransferase 75D1	[GC]	--	UDP-glucoronosyl and UDP-glucosyl transferase	UDP-glycosyltransferase 75C1 OS=Solanum lycopersicum OX=4081 GN=UGT75C1 PE=1 SV=1	Glycosyltransferase OS=Lycium barbarum OX=112863 GN=UGT75L5 PE=2 SV=1	--	--	UDP-glucose:glucosyltransferase [Lycium barbarum]
Iba04G004090.1	OG0012348	Biological Process: protein N-linked glycosylation (GO:0006487);; Molecular Function: alpha-1,6-mannosylglycoprotein 6-beta-N-acetylglucosaminyltransferase activity (GO:0030144);;	K00726|1.0e-07|mis:MICPUN_55432|K00726 alpha-1,3-mannosyl-glycoprotein beta-1,2-N-acetylglucosaminyltransferase [EC:2.4.1.101] | (RefSeq) glycosyltransferase family 13 protein	[S]	Function unknown	Uncharacterized conserved protein (DUF2054)	SREBP regulating gene protein OS=Bos taurus OX=9913 GN=SPRING PE=2 SV=1	Uncharacterized protein (Fragment) OS=Davidia involucrata OX=16924 GN=Din_042982 PE=3 SV=1	S	Function unknown	PREDICTED: uncharacterized protein LOC104586086 [Nelumbo nucifera]
Iba01G013460.1	OG0003520	Molecular Function: DNA binding (GO:0003677);; Molecular Function: UDP-glycosyltransferase activity (GO:0008194);; Cellular Component: integral component of membrane (GO:0016021);;	K15777|1.8e-36|mesc:110630336|K15777 4,5-DOPA dioxygenase extradiol [EC:1.13.11.-] | (RefSeq) uncharacterized protein LOC110630336	--	--	ZF-HD protein dimerisation region	Zinc-finger homeodomain protein 10 OS=Arabidopsis thaliana OX=3702 GN=ZHD10 PE=1 SV=1	ZF-HD dimerization-type domain-containing protein OS=Camellia sinensis var. sinensis OX=542762 GN=TEA_011107 PE=4 SV=1	K	Transcription	PREDICTED: zinc-finger homeodomain protein 9 [Vitis vinifera]

## Sheet: Transcript factor gene
Gene ID	Transcription factor families
Iba01G005090.1	AP2
Iba01G009040.1	AP2
Iba01G009740.1	AP2
Iba01G010910.1	AP2
Iba01G013590.1	AP2
Iba01G019380.1	AP2
Iba01G029460.1	AP2
Iba01G049750.1	AP2
Iba02G026400.1	AP2
Iba02G043650.1	AP2
Iba03G001560.1	AP2
Iba03G007640.1	AP2
Iba03G023130.1	AP2
Iba03G028540.1	AP2
Iba04G013540.1	AP2
Iba04G031000.1	AP2
Iba04G032900.1	AP2
Iba05G023200.1	AP2
Iba05G026050.1	AP2
Iba05G038020.1	AP2
Iba05G040230.1	AP2
Iba06G029890.1	AP2
Iba07G022120.1	AP2
Iba07G022880.1	AP2
Iba01G004180.1	ARF
Iba01G019100.1	ARF
Iba01G030280.1	ARF
Iba01G039090.1	ARF
Iba01G047440.1	ARF
Iba01G057550.1	ARF
Iba01G060400.1	ARF
Iba02G016460.1	ARF
Iba02G038580.1	ARF
Iba02G051640.1	ARF
Iba03G001910.1	ARF
Iba03G007260.1	ARF
Iba03G045120.1	ARF
Iba04G030470.1	ARF
Iba05G015760.1	ARF
Iba05G018760.1	ARF
Iba05G022490.1	ARF
Iba05G025570.1	ARF
Iba05G028220.1	ARF
Iba05G028380.1	ARF
Iba07G000700.1	ARF
Iba07G013000.1	ARF
Iba07G020410.1	ARF
Iba07G028530.1	ARF
Iba07G032270.1	ARF
Iba01G008280.1	ARR-B
Iba01G031700.1	ARR-B
Iba01G032840.1	ARR-B
Iba02G026570.1	ARR-B
Iba02G045740.1	ARR-B
Iba03G026540.1	ARR-B
Iba03G026560.1	ARR-B
Iba03G034510.1	ARR-B
Iba03G040260.1	ARR-B
Iba04G004670.1	ARR-B
Iba04G014450.1	ARR-B
Iba05G017900.1	ARR-B
Iba05G035370.1	ARR-B
Iba06G010320.1	ARR-B
Iba06G020600.1	ARR-B
Iba06G028080.1	ARR-B
Iba06G028090.1	ARR-B
Iba07G011780.1	ARR-B
Iba07G011800.1	ARR-B
Iba01G003500.1	B3
Iba01G008860.1	B3
Iba01G010460.1	B3
Iba01G014220.1	B3
Iba01G027270.1	B3
Iba01G027510.1	B3
Iba01G036950.1	B3
Iba01G040930.1	B3
Iba01G046740.1	B3
Iba01G046750.1	B3
Iba01G049620.1	B3
Iba02G008440.1	B3
Iba02G015820.1	B3
Iba02G020710.1	B3
Iba02G023880.1	B3
Iba02G026510.1	B3
Iba02G034800.1	B3
Iba02G048990.1	B3
Iba02G052460.1	B3
Iba02G052480.1	B3
Iba02G052490.1	B3
Iba03G002410.1	B3
Iba03G009940.1	B3
Iba03G014110.1	B3
Iba03G017840.1	B3
Iba03G020680.1	B3
Iba03G025330.1	B3
Iba03G036280.1	B3
Iba04G018490.1	B3
Iba04G027620.1	B3
Iba04G031420.1	B3
Iba04G031430.1	B3
Iba04G031990.1	B3
Iba04G033130.1	B3
Iba05G000790.1	B3
Iba06G010340.1	B3
Iba06G017720.1	B3
Iba06G025300.1	B3
Iba06G025310.1	B3
Iba07G012400.1	B3
Iba07G021730.1	B3
Iba07G026180.1	B3
Iba07G032560.1	B3
Iba01G006370.1	BBR-BPC
Iba01G012090.1	BBR-BPC
Iba02G019620.1	BBR-BPC
Iba02G022010.1	BBR-BPC
Iba02G024580.1	BBR-BPC
Iba03G039730.1	BBR-BPC
Iba04G000510.1	BBR-BPC
Iba04G029620.1	BBR-BPC
Iba06G001060.1	BBR-BPC
Iba07G005830.1	BBR-BPC
Iba07G008030.1	BBR-BPC
Iba07G017080.1	BBR-BPC
Iba07G028580.1	BBR-BPC
Iba07G033220.1	BBR-BPC
Iba01G024130.1	BES1
Iba01G026930.1	BES1
Iba02G001690.1	BES1
Iba03G009230.1	BES1
Iba04G008020.1	BES1
Iba06G003060.1	BES1
Iba07G008310.1	BES1
Iba07G008650.1	BES1
Iba01G000240.1	bHLH
Iba01G003340.1	bHLH
Iba01G004460.1	bHLH
Iba01G006180.1	bHLH
Iba01G007840.1	bHLH
Iba01G009770.1	bHLH
Iba01G009980.1	bHLH
Iba01G010840.1	bHLH
Iba01G015350.1	bHLH
Iba01G015990.1	bHLH
Iba01G017350.1	bHLH
Iba01G019060.1	bHLH
Iba01G019090.1	bHLH
Iba01G020510.1	bHLH
Iba01G023220.1	bHLH
Iba01G023280.1	bHLH
Iba01G025840.1	bHLH
Iba01G026290.1	bHLH
Iba01G026480.1	bHLH
Iba01G026510.1	bHLH
Iba01G026530.1	bHLH
Iba01G026900.1	bHLH
Iba01G027130.1	bHLH
Iba01G027890.1	bHLH
Iba01G029290.1	bHLH
Iba01G030640.1	bHLH
Iba01G031320.1	bHLH
Iba01G031870.1	bHLH
Iba01G034230.1	bHLH
Iba01G035830.1	bHLH
Iba01G036710.1	bHLH
Iba01G037100.1	bHLH
Iba01G038670.1	bHLH
Iba01G038790.1	bHLH
Iba01G039580.1	bHLH
Iba01G041320.1	bHLH
Iba01G041690.1	bHLH
Iba01G045950.1	bHLH
Iba01G047820.1	bHLH
Iba01G050090.1	bHLH
Iba01G051050.1	bHLH
Iba01G056420.1	bHLH
Iba01G057560.1	bHLH
Iba01G060340.1	bHLH
Iba02G000720.1	bHLH
Iba02G002150.1	bHLH
Iba02G006370.1	bHLH
Iba02G007370.1	bHLH
Iba02G008460.1	bHLH
Iba02G008510.1	bHLH
Iba02G008640.1	bHLH
Iba02G013480.1	bHLH
Iba02G014280.1	bHLH
Iba02G014370.1	bHLH
Iba02G015080.1	bHLH
Iba02G015290.1	bHLH
Iba02G016790.1	bHLH
Iba02G018310.1	bHLH
Iba02G022250.1	bHLH
Iba02G023930.1	bHLH
Iba02G025800.1	bHLH
Iba02G027650.1	bHLH
Iba02G029470.1	bHLH
Iba02G031000.1	bHLH
Iba02G031010.1	bHLH
Iba02G034510.1	bHLH
Iba02G042100.1	bHLH
Iba02G044950.1	bHLH
Iba02G044970.1	bHLH
Iba02G045350.1	bHLH
Iba02G045670.1	bHLH
Iba02G048520.1	bHLH
Iba02G050260.1	bHLH
Iba02G050970.1	bHLH
Iba02G052690.1	bHLH
Iba03G001950.1	bHLH
Iba03G003470.1	bHLH
Iba03G004080.1	bHLH
Iba03G008570.1	bHLH
Iba03G009770.1	bHLH
Iba03G014150.1	bHLH
Iba03G016190.1	bHLH
Iba03G017900.1	bHLH
Iba03G017910.1	bHLH
Iba03G020100.1	bHLH
Iba03G021290.1	bHLH
Iba03G021880.1	bHLH
Iba03G022610.1	bHLH
Iba03G028710.1	bHLH
Iba03G028730.1	bHLH
Iba03G029020.1	bHLH
Iba03G029190.1	bHLH
Iba03G030810.1	bHLH
Iba03G031430.1	bHLH
Iba03G032500.1	bHLH
Iba03G036950.1	bHLH
Iba03G037710.1	bHLH
Iba03G042400.1	bHLH
Iba03G042460.1	bHLH
Iba03G043270.1	bHLH
Iba03G043690.1	bHLH
Iba03G045930.1	bHLH
Iba04G001770.1	bHLH
Iba04G001790.1	bHLH
Iba04G004430.1	bHLH
Iba04G005410.1	bHLH
Iba04G005880.1	bHLH
Iba04G006040.1	bHLH
Iba04G006630.1	bHLH
Iba04G007040.1	bHLH
Iba04G011750.1	bHLH
Iba04G012300.1	bHLH
Iba04G013430.1	bHLH
Iba04G015550.1	bHLH
Iba04G018350.1	bHLH
Iba04G025320.1	bHLH
Iba04G025410.1	bHLH
Iba04G028760.1	bHLH
Iba04G029750.1	bHLH
Iba04G031070.1	bHLH
Iba04G031850.1	bHLH
Iba04G032160.1	bHLH
Iba05G003560.1	bHLH
Iba05G007680.1	bHLH
Iba05G014480.1	bHLH
Iba05G018590.1	bHLH
Iba05G019840.1	bHLH
Iba05G020050.1	bHLH
Iba05G020300.1	bHLH
Iba05G020910.1	bHLH
Iba05G023910.1	bHLH
Iba05G024520.1	bHLH
Iba05G025220.1	bHLH
Iba05G025300.1	bHLH
Iba05G026030.1	bHLH
Iba05G026330.1	bHLH
Iba05G030390.1	bHLH
Iba05G031690.1	bHLH
Iba05G032100.1	bHLH
Iba05G032160.1	bHLH
Iba05G033200.1	bHLH
Iba05G034750.1	bHLH
Iba05G036430.1	bHLH
Iba05G037420.1	bHLH
Iba06G005790.1	bHLH
Iba06G009920.1	bHLH
Iba06G013030.1	bHLH
Iba06G016880.1	bHLH
Iba06G021240.1	bHLH
Iba06G021250.1	bHLH
Iba06G021260.1	bHLH
Iba06G021270.1	bHLH
Iba06G021280.1	bHLH
Iba06G021290.1	bHLH
Iba06G021300.1	bHLH
Iba06G021310.1	bHLH
Iba06G024760.1	bHLH
Iba06G026840.1	bHLH
Iba06G027530.1	bHLH
Iba06G027930.1	bHLH
Iba07G000950.1	bHLH
Iba07G002750.1	bHLH
Iba07G004690.1	bHLH
Iba07G004980.1	bHLH
Iba07G008790.1	bHLH
Iba07G009820.1	bHLH
Iba07G016560.1	bHLH
Iba07G018020.1	bHLH
Iba07G020760.1	bHLH
Iba07G021180.1	bHLH
Iba07G021700.1	bHLH
Iba07G022400.1	bHLH
Iba07G024240.1	bHLH
Iba07G025710.1	bHLH
Iba07G026880.1	bHLH
Iba07G027360.1	bHLH
Iba07G027370.1	bHLH
Iba07G028870.1	bHLH
Iba07G032980.1	bHLH
Iba07G033760.1	bHLH
Iba01G000170.1	bZIP
Iba01G004790.1	bZIP
Iba01G006250.1	bZIP
Iba01G006360.1	bZIP
Iba01G009070.1	bZIP
Iba01G011890.1	bZIP
Iba01G012780.1	bZIP
Iba01G017870.1	bZIP
Iba01G023830.1	bZIP
Iba01G027330.1	bZIP
Iba01G032560.1	bZIP
Iba01G034910.1	bZIP
Iba01G035030.1	bZIP
Iba01G035340.1	bZIP
Iba01G037790.1	bZIP
Iba01G038530.1	bZIP
Iba01G041500.1	bZIP
Iba01G041800.1	bZIP
Iba01G046090.1	bZIP
Iba01G049590.1	bZIP
Iba02G001850.1	bZIP
Iba02G002230.1	bZIP
Iba02G004290.1	bZIP
Iba02G006810.1	bZIP
Iba02G011350.1	bZIP
Iba02G026210.1	bZIP
Iba02G036370.1	bZIP
Iba02G042560.1	bZIP
Iba02G049210.1	bZIP
Iba03G004370.1	bZIP
Iba03G009070.1	bZIP
Iba03G009430.1	bZIP
Iba03G012480.1	bZIP
Iba03G018840.1	bZIP
Iba03G026720.1	bZIP
Iba03G028670.1	bZIP
Iba03G032410.1	bZIP
Iba03G040590.1	bZIP
Iba03G041360.1	bZIP
Iba03G041390.1	bZIP
Iba03G044230.1	bZIP
Iba03G045250.1	bZIP
Iba04G002610.1	bZIP
Iba04G007300.1	bZIP
Iba04G008350.1	bZIP
Iba04G010590.1	bZIP
Iba04G012320.1	bZIP
Iba04G015450.1	bZIP
Iba04G028780.1	bZIP
Iba04G029470.1	bZIP
Iba04G029850.1	bZIP
Iba04G032880.1	bZIP
Iba04G034430.1	bZIP
Iba05G000110.1	bZIP
Iba05G004600.1	bZIP
Iba05G012390.1	bZIP
Iba05G024340.1	bZIP
Iba05G026080.1	bZIP
Iba05G027630.1	bZIP
Iba05G033490.1	bZIP
Iba05G036580.1	bZIP
Iba05G038770.1	bZIP
Iba05G038890.1	bZIP
Iba06G013860.1	bZIP
Iba06G015870.1	bZIP
Iba06G016310.1	bZIP
Iba06G021830.1	bZIP
Iba06G022650.1	bZIP
Iba06G025870.1	bZIP
Iba07G003530.1	bZIP
Iba07G013690.1	bZIP
Iba07G017700.1	bZIP
Iba07G018040.1	bZIP
Iba07G023780.1	bZIP
Iba07G026650.1	bZIP
Iba07G027570.1	bZIP
Iba07G028570.1	bZIP
Iba07G028720.1	bZIP
Iba01G003310.1	C2H2
Iba01G012670.1	C2H2
Iba01G013130.1	C2H2
Iba01G014420.1	C2H2
Iba01G018570.1	C2H2
Iba01G022940.1	C2H2
Iba01G032860.1	C2H2
Iba01G035590.1	C2H2
Iba01G035640.1	C2H2
Iba01G036420.1	C2H2
Iba01G037010.1	C2H2
Iba01G038400.1	C2H2
Iba01G038800.1	C2H2
Iba01G039150.1	C2H2
Iba01G040590.1	C2H2
Iba01G042150.1	C2H2
Iba01G043160.1	C2H2
Iba01G043310.1	C2H2
Iba01G043430.1	C2H2
Iba01G043440.1	C2H2
Iba01G044080.1	C2H2
Iba01G045010.1	C2H2
Iba01G046580.1	C2H2
Iba01G048170.1	C2H2
Iba02G006900.1	C2H2
Iba02G009180.1	C2H2
Iba02G009630.1	C2H2
Iba02G013350.1	C2H2
Iba02G013360.1	C2H2
Iba02G015160.1	C2H2
Iba02G017300.1	C2H2
Iba02G018660.1	C2H2
Iba02G019480.1	C2H2
Iba02G019500.1	C2H2
Iba02G019510.1	C2H2
Iba02G020200.1	C2H2
Iba02G020970.1	C2H2
Iba02G026270.1	C2H2
Iba02G027510.1	C2H2
Iba02G043500.1	C2H2
Iba02G045180.1	C2H2
Iba02G051400.1	C2H2
Iba03G001370.1	C2H2
Iba03G002440.1	C2H2
Iba03G008020.1	C2H2
Iba03G011470.1	C2H2
Iba03G011890.1	C2H2
Iba03G015000.1	C2H2
Iba03G017750.1	C2H2
Iba03G018560.1	C2H2
Iba03G020490.1	C2H2
Iba03G020510.1	C2H2
Iba03G021350.1	C2H2
Iba03G021900.1	C2H2
Iba03G023840.1	C2H2
Iba03G024700.1	C2H2
Iba03G025000.1	C2H2
Iba03G025440.1	C2H2
Iba03G026920.1	C2H2
Iba03G029420.1	C2H2
Iba03G029850.1	C2H2
Iba03G031350.1	C2H2
Iba03G040250.1	C2H2
Iba04G008370.1	C2H2
Iba04G008600.1	C2H2
Iba04G009320.1	C2H2
Iba04G011630.1	C2H2
Iba04G013070.1	C2H2
Iba04G013150.1	C2H2
Iba04G013810.1	C2H2
Iba04G016240.1	C2H2
Iba04G016910.1	C2H2
Iba05G002620.1	C2H2
Iba05G008040.1	C2H2
Iba05G015930.1	C2H2
Iba05G017050.1	C2H2
Iba05G017600.1	C2H2
Iba05G027910.1	C2H2
Iba05G027920.1	C2H2
Iba05G028840.1	C2H2
Iba05G028930.1	C2H2
Iba05G029990.1	C2H2
Iba05G039650.1	C2H2
Iba05G040460.1	C2H2
Iba06G007920.1	C2H2
Iba06G008330.1	C2H2
Iba06G020290.1	C2H2
Iba06G020300.1	C2H2
Iba06G020390.1	C2H2
Iba06G020510.1	C2H2
Iba06G021380.1	C2H2
Iba06G021640.1	C2H2
Iba06G027300.1	C2H2
Iba06G028580.1	C2H2
Iba07G004870.1	C2H2
Iba07G009840.1	C2H2
Iba07G011880.1	C2H2
Iba07G011920.1	C2H2
Iba07G012870.1	C2H2
Iba07G013540.1	C2H2
Iba07G014580.1	C2H2
Iba07G016580.1	C2H2
Iba07G018450.1	C2H2
Iba07G023450.1	C2H2
Iba07G026270.1	C2H2
Iba07G027110.1	C2H2
Iba07G027950.1	C2H2
Iba07G030970.1	C2H2
Iba01G005370.1	C3H
Iba01G018590.1	C3H
Iba01G022860.1	C3H
Iba01G025240.1	C3H
Iba01G025670.1	C3H
Iba01G027040.1	C3H
Iba01G027080.1	C3H
Iba01G028140.1	C3H
Iba01G028780.1	C3H
Iba01G031490.1	C3H
Iba01G039390.1	C3H
Iba01G057770.1	C3H
Iba02G000110.1	C3H
Iba02G001030.1	C3H
Iba02G001990.1	C3H
Iba02G002350.1	C3H
Iba02G005810.1	C3H
Iba02G012300.1	C3H
Iba02G017620.1	C3H
Iba02G023480.1	C3H
Iba02G030990.1	C3H
Iba02G036590.1	C3H
Iba02G048230.1	C3H
Iba03G010730.1	C3H
Iba03G013000.1	C3H
Iba03G034130.1	C3H
Iba03G038000.1	C3H
Iba04G000490.1	C3H
Iba04G010650.1	C3H
Iba04G012780.1	C3H
Iba04G019640.1	C3H
Iba04G031960.1	C3H
Iba04G031970.1	C3H
Iba04G034650.1	C3H
Iba05G000860.1	C3H
Iba05G001880.1	C3H
Iba05G024430.1	C3H
Iba05G032370.1	C3H
Iba05G035940.1	C3H
Iba05G036690.1	C3H
Iba06G007240.1	C3H
Iba06G007810.1	C3H
Iba06G010760.1	C3H
Iba07G001170.1	C3H
Iba07G001940.1	C3H
Iba07G001950.1	C3H
Iba07G001960.1	C3H
Iba07G008020.1	C3H
Iba07G012670.1	C3H
Iba07G015640.1	C3H
Iba07G022340.1	C3H
Iba07G024170.1	C3H
Iba07G029570.1	C3H
Iba02G011880.1	CAMTA
Iba02G043110.1	CAMTA
Iba04G017280.1	CAMTA
Iba06G024460.1	CAMTA
Iba07G026300.1	CAMTA
Iba01G012760.1	CO-like
Iba01G015090.1	CO-like
Iba01G024610.1	CO-like
Iba01G029620.1	CO-like
Iba01G032670.1	CO-like
Iba02G027550.1	CO-like
Iba03G024720.1	CO-like
Iba03G040430.1	CO-like
Iba05G020900.1	CO-like
Iba05G021380.1	CO-like
Iba05G032590.1	CO-like
Iba06G009010.1	CO-like
Iba07G003040.1	CO-like
Iba07G014530.1	CO-like
Iba01G007850.1	CPP
Iba01G028300.1	CPP
Iba02G014710.1	CPP
Iba02G021310.1	CPP
Iba02G021320.1	CPP
Iba02G021470.1	CPP
Iba04G006610.1	CPP
Iba04G015720.1	CPP
Iba05G027050.1	CPP
Iba07G001500.1	CPP
Iba01G024160.1	DBB
Iba01G036320.1	DBB
Iba01G044640.1	DBB
Iba02G001640.1	DBB
Iba02G024420.1	DBB
Iba02G024540.1	DBB
Iba02G034630.1	DBB
Iba03G009810.1	DBB
Iba04G004020.1	DBB
Iba04G029580.1	DBB
Iba05G032760.1	DBB
Iba07G009670.1	DBB
Iba01G003700.1	Dof
Iba01G004010.1	Dof
Iba01G004020.1	Dof
Iba01G004490.1	Dof
Iba01G009820.1	Dof
Iba01G018200.1	Dof
Iba01G020600.1	Dof
Iba01G030210.1	Dof
Iba01G030220.1	Dof
Iba01G034830.1	Dof
Iba01G056670.1	Dof
Iba02G020740.1	Dof
Iba02G029610.1	Dof
Iba02G038340.1	Dof
Iba02G038710.1	Dof
Iba02G044920.1	Dof
Iba02G046480.1	Dof
Iba03G007890.1	Dof
Iba03G031080.1	Dof
Iba03G045610.1	Dof
Iba04G007330.1	Dof
Iba04G018650.1	Dof
Iba04G018920.1	Dof
Iba04G030960.1	Dof
Iba04G032110.1	Dof
Iba05G020400.1	Dof
Iba05G021710.1	Dof
Iba05G026590.1	Dof
Iba05G030210.1	Dof
Iba05G039970.1	Dof
Iba06G001780.1	Dof
Iba06G012160.1	Dof
Iba06G012280.1	Dof
Iba06G027070.1	Dof
Iba06G028900.1	Dof
Iba07G012340.1	Dof
Iba07G018990.1	Dof
Iba07G029310.1	Dof
Iba07G033660.1	Dof
Iba01G044790.1	E2F/DP
Iba01G060500.1	E2F/DP
Iba02G027240.1	E2F/DP
Iba03G003510.1	E2F/DP
Iba03G004750.1	E2F/DP
Iba04G008190.1	E2F/DP
Iba05G008620.1	E2F/DP
Iba05G021560.1	E2F/DP
Iba06G011940.1	E2F/DP
Iba06G024120.1	E2F/DP
Iba07G007900.1	E2F/DP
Iba03G004100.1	EIL
Iba03G004540.1	EIL
Iba04G011060.1	EIL
Iba05G037150.1	EIL
Iba07G016460.1	EIL
Iba07G026530.1	EIL
Iba01G000820.1	ERF
Iba01G001910.1	ERF
Iba01G002110.1	ERF
Iba01G002610.1	ERF
Iba01G004090.1	ERF
Iba01G004100.1	ERF
Iba01G007760.1	ERF
Iba01G009710.1	ERF
Iba01G013260.1	ERF
Iba01G016470.1	ERF
Iba01G021550.1	ERF
Iba01G022600.1	ERF
Iba01G023690.1	ERF
Iba01G025230.1	ERF
Iba01G026170.1	ERF
Iba01G032890.1	ERF
Iba01G033850.1	ERF
Iba01G035080.1	ERF
Iba01G035470.1	ERF
Iba01G038920.1	ERF
Iba01G041930.1	ERF
Iba01G041940.1	ERF
Iba01G044360.1	ERF
Iba01G049660.1	ERF
Iba01G057010.1	ERF
Iba01G057910.1	ERF
Iba02G001040.1	ERF
Iba02G003020.1	ERF
Iba02G004630.1	ERF
Iba02G004840.1	ERF
Iba02G004990.1	ERF
Iba02G006540.1	ERF
Iba02G008700.1	ERF
Iba02G012020.1	ERF
Iba02G012310.1	ERF
Iba02G013200.1	ERF
Iba02G013500.1	ERF
Iba02G013510.1	ERF
Iba02G017270.1	ERF
Iba02G018130.1	ERF
Iba02G020440.1	ERF
Iba02G021040.1	ERF
Iba02G022430.1	ERF
Iba02G022590.1	ERF
Iba02G025690.1	ERF
Iba02G025900.1	ERF
Iba02G026860.1	ERF
Iba02G038500.1	ERF
Iba02G038690.1	ERF
Iba02G045620.1	ERF
Iba02G046750.1	ERF
Iba02G049940.1	ERF
Iba02G049950.1	ERF
Iba02G050780.1	ERF
Iba02G050910.1	ERF
Iba02G050960.1	ERF
Iba02G051520.1	ERF
Iba02G052320.1	ERF
Iba03G001150.1	ERF
Iba03G001330.1	ERF
Iba03G001860.1	ERF
Iba03G006280.1	ERF
Iba03G009490.1	ERF
Iba03G010480.1	ERF
Iba03G013460.1	ERF
Iba03G018430.1	ERF
Iba03G018810.1	ERF
Iba03G026520.1	ERF
Iba03G027030.1	ERF
Iba03G030770.1	ERF
Iba03G031360.1	ERF
Iba03G035600.1	ERF
Iba03G037450.1	ERF
Iba03G039900.1	ERF
Iba03G040230.1	ERF
Iba03G043400.1	ERF
Iba03G043430.1	ERF
Iba03G044250.1	ERF
Iba03G044510.1	ERF
Iba03G044520.1	ERF
Iba03G044530.1	ERF
Iba04G004400.1	ERF
Iba04G012110.1	ERF
Iba04G014210.1	ERF
Iba04G016230.1	ERF
Iba04G016930.1	ERF
Iba04G019610.1	ERF
Iba04G025750.1	ERF
Iba04G028270.1	ERF
Iba04G029070.1	ERF
Iba04G031950.1	ERF
Iba04G032220.1	ERF
Iba05G000610.1	ERF
Iba05G005190.1	ERF
Iba05G005220.1	ERF
Iba05G006190.1	ERF
Iba05G007520.1	ERF
Iba05G008210.1	ERF
Iba05G020860.1	ERF
Iba05G022040.1	ERF
Iba05G025420.1	ERF
Iba05G026250.1	ERF
Iba05G032960.1	ERF
Iba05G034660.1	ERF
Iba05G035390.1	ERF
Iba05G035900.1	ERF
Iba05G035910.1	ERF
Iba05G035920.1	ERF
Iba05G036410.1	ERF
Iba05G037530.1	ERF
Iba06G001930.1	ERF
Iba06G002830.1	ERF
Iba06G009390.1	ERF
Iba06G017270.1	ERF
Iba06G017970.1	ERF
Iba06G021490.1	ERF
Iba06G021500.1	ERF
Iba06G022940.1	ERF
Iba07G000720.1	ERF
Iba07G001410.1	ERF
Iba07G004930.1	ERF
Iba07G009170.1	ERF
Iba07G010120.1	ERF
Iba07G013570.1	ERF
Iba07G014030.1	ERF
Iba07G014770.1	ERF
Iba07G019090.1	ERF
Iba07G021410.1	ERF
Iba07G022040.1	ERF
Iba07G022610.1	ERF
Iba07G022630.1	ERF
Iba07G024260.1	ERF
Iba07G024740.1	ERF
Iba07G024750.1	ERF
Iba07G025170.1	ERF
Iba07G025180.1	ERF
Iba07G027120.1	ERF
Iba07G028700.1	ERF
Iba07G029700.1	ERF
Iba07G031250.1	ERF
Iba07G031260.1	ERF
Iba07G031410.1	ERF
Iba07G032480.1	ERF
Iba07G033890.1	ERF
Iba01G001220.1	FAR1
Iba01G003970.1	FAR1
Iba01G005520.1	FAR1
Iba01G007770.1	FAR1
Iba01G015760.1	FAR1
Iba01G018010.1	FAR1
Iba01G019710.1	FAR1
Iba01G038310.1	FAR1
Iba01G044200.1	FAR1
Iba01G046990.1	FAR1
Iba01G049810.1	FAR1
Iba01G058780.1	FAR1
Iba02G012790.1	FAR1
Iba02G020780.1	FAR1
Iba02G025500.1	FAR1
Iba02G028360.1	FAR1
Iba02G032720.1	FAR1
Iba02G033650.1	FAR1
Iba02G042540.1	FAR1
Iba02G043200.1	FAR1
Iba02G043250.1	FAR1
Iba02G047390.1	FAR1
Iba03G001270.1	FAR1
Iba03G003610.1	FAR1
Iba03G018340.1	FAR1
Iba03G018780.1	FAR1
Iba03G022270.1	FAR1
Iba03G034600.1	FAR1
Iba03G037410.1	FAR1
Iba03G044790.1	FAR1
Iba04G006740.1	FAR1
Iba04G011010.1	FAR1
Iba04G016720.1	FAR1
Iba04G019100.1	FAR1
Iba04G021200.1	FAR1
Iba04G024330.1	FAR1
Iba04G027450.1	FAR1
Iba05G012810.1	FAR1
Iba05G019280.1	FAR1
Iba05G031940.1	FAR1
Iba05G034010.1	FAR1
Iba05G037070.1	FAR1
Iba06G004660.1	FAR1
Iba06G007070.1	FAR1
Iba06G008910.1	FAR1
Iba06G009410.1	FAR1
Iba06G010370.1	FAR1
Iba06G012710.1	FAR1
Iba06G015940.1	FAR1
Iba06G016120.1	FAR1
Iba06G019210.1	FAR1
Iba06G026660.1	FAR1
Iba06G029920.1	FAR1
Iba07G007950.1	FAR1
Iba07G010050.1	FAR1
Iba07G010330.1	FAR1
Iba07G011810.1	FAR1
Iba07G014830.1	FAR1
Iba07G015980.1	FAR1
Iba07G019680.1	FAR1
Iba01G002400.1	G2-like
Iba01G011150.1	G2-like
Iba01G022910.1	G2-like
Iba01G024470.1	G2-like
Iba01G024500.1	G2-like
Iba01G024510.1	G2-like
Iba01G024520.1	G2-like
Iba01G024530.1	G2-like
Iba01G032060.1	G2-like
Iba01G033630.1	G2-like
Iba01G037030.1	G2-like
Iba01G041750.1	G2-like
Iba01G043360.1	G2-like
Iba01G049360.1	G2-like
Iba01G057490.1	G2-like
Iba02G001430.1	G2-like
Iba02G009690.1	G2-like
Iba02G013000.1	G2-like
Iba02G013220.1	G2-like
Iba02G017940.1	G2-like
Iba02G017960.1	G2-like
Iba02G023820.1	G2-like
Iba02G032100.1	G2-like
Iba02G038310.1	G2-like
Iba02G041310.1	G2-like
Iba02G045570.1	G2-like
Iba02G052400.1	G2-like
Iba03G011000.1	G2-like
Iba03G012190.1	G2-like
Iba03G037080.1	G2-like
Iba03G037090.1	G2-like
Iba03G037290.1	G2-like
Iba03G038370.1	G2-like
Iba03G040100.1	G2-like
Iba03G041480.1	G2-like
Iba04G002660.1	G2-like
Iba04G005870.1	G2-like
Iba04G012340.1	G2-like
Iba04G012810.1	G2-like
Iba04G025660.1	G2-like
Iba04G026290.1	G2-like
Iba04G030700.1	G2-like
Iba04G032080.1	G2-like
Iba05G000340.1	G2-like
Iba05G015410.1	G2-like
Iba05G018890.1	G2-like
Iba05G020390.1	G2-like
Iba05G022630.1	G2-like
Iba05G027640.1	G2-like
Iba05G038790.1	G2-like
Iba05G039330.1	G2-like
Iba05G039990.1	G2-like
Iba06G000750.1	G2-like
Iba06G007670.1	G2-like
Iba06G020320.1	G2-like
Iba06G021630.1	G2-like
Iba07G001820.1	G2-like
Iba07G005460.1	G2-like
Iba07G010430.1	G2-like
Iba07G011270.1	G2-like
Iba07G017440.1	G2-like
Iba07G018080.1	G2-like
Iba07G019700.1	G2-like
Iba07G031100.1	G2-like
Iba07G032590.1	G2-like
Iba01G002160.1	GATA
Iba01G010020.1	GATA
Iba01G012170.1	GATA
Iba01G020300.1	GATA
Iba01G036130.1	GATA
Iba01G040470.1	GATA
Iba02G011940.1	GATA
Iba02G013980.1	GATA
Iba02G022380.1	GATA
Iba02G024480.1	GATA
Iba02G031800.1	GATA
Iba02G047130.1	GATA
Iba03G013920.1	GATA
Iba03G016550.1	GATA
Iba03G026970.1	GATA
Iba03G034480.1	GATA
Iba03G037840.1	GATA
Iba04G006390.1	GATA
Iba04G008840.1	GATA
Iba04G017260.1	GATA
Iba04G029270.1	GATA
Iba04G029540.1	GATA
Iba05G000640.1	GATA
Iba05G001380.1	GATA
Iba05G005310.1	GATA
Iba05G006340.1	GATA
Iba05G015770.1	GATA
Iba05G025100.1	GATA
Iba06G014230.1	GATA
Iba06G016160.1	GATA
Iba07G001050.1	GATA
Iba07G003700.1	GATA
Iba07G033160.1	GATA
Iba01G027410.1	GeBP
Iba01G052310.1	GeBP
Iba02G042650.1	GeBP
Iba03G007440.1	GeBP
Iba04G007570.1	GeBP
Iba04G021920.1	GeBP
Iba05G031380.1	GeBP
Iba01G002560.1	GRAS
Iba01G009200.1	GRAS
Iba01G009290.1	GRAS
Iba01G010370.1	GRAS
Iba01G010420.1	GRAS
Iba01G012540.1	GRAS
Iba01G016890.1	GRAS
Iba01G018670.1	GRAS
Iba01G022370.1	GRAS
Iba01G023120.1	GRAS
Iba01G024850.1	GRAS
Iba01G026770.1	GRAS
Iba01G028670.1	GRAS
Iba01G034620.1	GRAS
Iba01G041140.1	GRAS
Iba01G042610.1	GRAS
Iba01G049430.1	GRAS
Iba01G049440.1	GRAS
Iba01G049460.1	GRAS
Iba01G049470.1	GRAS
Iba02G000710.1	GRAS
Iba02G004260.1	GRAS
Iba02G007010.1	GRAS
Iba02G008820.1	GRAS
Iba02G011310.1	GRAS
Iba02G022470.1	GRAS
Iba02G039500.1	GRAS
Iba02G050000.1	GRAS
Iba03G000140.1	GRAS
Iba03G008600.1	GRAS
Iba03G018580.1	GRAS
Iba03G026900.1	GRAS
Iba03G033420.1	GRAS
Iba03G033430.1	GRAS
Iba03G033440.1	GRAS
Iba04G002340.1	GRAS
Iba04G011320.1	GRAS
Iba04G017690.1	GRAS
Iba04G021300.1	GRAS
Iba04G027490.1	GRAS
Iba04G031540.1	GRAS
Iba04G032670.1	GRAS
Iba04G033090.1	GRAS
Iba05G014820.1	GRAS
Iba05G022710.1	GRAS
Iba05G025680.1	GRAS
Iba05G030420.1	GRAS
Iba05G031920.1	GRAS
Iba05G037680.1	GRAS
Iba06G010570.1	GRAS
Iba06G011320.1	GRAS
Iba06G011340.1	GRAS
Iba06G011350.1	GRAS
Iba06G016660.1	GRAS
Iba06G020900.1	GRAS
Iba07G001830.1	GRAS
Iba07G008850.1	GRAS
Iba01G034120.1	GRF
Iba01G039590.1	GRF
Iba02G021990.1	GRF
Iba03G006630.1	GRF
Iba03G020940.1	GRF
Iba03G037640.1	GRF
Iba05G026060.1	GRF
Iba05G034240.1	GRF
Iba07G000830.1	GRF
Iba07G013600.1	GRF
Iba07G030660.1	GRF
Iba02G001870.1	HB-other
Iba02G030940.1	HB-other
Iba03G035670.1	HB-other
Iba04G011290.1	HB-other
Iba05G012410.1	HB-other
Iba06G005830.1	HB-other
Iba06G008200.1	HB-other
Iba06G013090.1	HB-other
Iba06G026510.1	HB-other
Iba07G014570.1	HB-other
Iba01G038840.1	HB-PHD
Iba02G015460.1	HB-PHD
Iba01G003160.1	HD-ZIP
Iba01G008960.1	HD-ZIP
Iba01G010360.1	HD-ZIP
Iba01G020180.1	HD-ZIP
Iba01G023750.1	HD-ZIP
Iba01G030260.1	HD-ZIP
Iba01G032040.1	HD-ZIP
Iba01G035800.1	HD-ZIP
Iba01G036660.1	HD-ZIP
Iba01G039810.1	HD-ZIP
Iba01G039820.1	HD-ZIP
Iba01G039830.1	HD-ZIP
Iba01G039840.1	HD-ZIP
Iba01G042500.1	HD-ZIP
Iba01G047600.1	HD-ZIP
Iba01G047650.1	HD-ZIP
Iba02G000810.1	HD-ZIP
Iba02G003190.1	HD-ZIP
Iba02G006070.1	HD-ZIP
Iba02G009750.1	HD-ZIP
Iba02G022480.1	HD-ZIP
Iba02G041250.1	HD-ZIP
Iba02G046090.1	HD-ZIP
Iba02G047050.1	HD-ZIP
Iba02G047140.1	HD-ZIP
Iba02G050950.1	HD-ZIP
Iba03G000700.1	HD-ZIP
Iba03G003100.1	HD-ZIP
Iba03G006810.1	HD-ZIP
Iba03G017660.1	HD-ZIP
Iba03G019060.1	HD-ZIP
Iba03G020380.1	HD-ZIP
Iba03G025660.1	HD-ZIP
Iba03G026470.1	HD-ZIP
Iba03G041500.1	HD-ZIP
Iba03G044490.1	HD-ZIP
Iba04G008920.1	HD-ZIP
Iba04G013450.1	HD-ZIP
Iba04G018160.1	HD-ZIP
Iba04G030650.1	HD-ZIP
Iba04G031550.1	HD-ZIP
Iba05G005160.1	HD-ZIP
Iba05G014030.1	HD-ZIP
Iba05G018500.1	HD-ZIP
Iba05G020240.1	HD-ZIP
Iba05G020290.1	HD-ZIP
Iba05G022930.1	HD-ZIP
Iba05G028340.1	HD-ZIP
Iba05G040180.1	HD-ZIP
Iba06G006020.1	HD-ZIP
Iba06G014050.1	HD-ZIP
Iba06G020990.1	HD-ZIP
Iba06G026790.1	HD-ZIP
Iba06G028390.1	HD-ZIP
Iba06G029660.1	HD-ZIP
Iba06G029710.1	HD-ZIP
Iba06G030000.1	HD-ZIP
Iba07G013390.1	HD-ZIP
Iba07G025260.1	HD-ZIP
Iba07G031310.1	HD-ZIP
Iba01G028060.1	HRT-like
Iba01G007360.1	HSF
Iba01G009930.1	HSF
Iba01G016980.1	HSF
Iba01G017080.1	HSF
Iba01G030530.1	HSF
Iba01G031890.1	HSF
Iba01G042920.1	HSF
Iba02G004870.1	HSF
Iba02G010990.1	HSF
Iba02G032050.1	HSF
Iba02G038750.1	HSF
Iba02G050090.1	HSF
Iba03G013060.1	HSF
Iba03G013080.1	HSF
Iba03G015870.1	HSF
Iba03G038320.1	HSF
Iba03G042320.1	HSF
Iba03G043540.1	HSF
Iba04G003700.1	HSF
Iba04G015790.1	HSF
Iba04G031890.1	HSF
Iba05G017790.1	HSF
Iba05G023140.1	HSF
Iba05G034440.1	HSF
Iba05G039200.1	HSF
Iba06G002000.1	HSF
Iba07G010150.1	HSF
Iba07G013530.1	HSF
Iba07G023510.1	HSF
Iba07G025290.1	HSF
Iba07G031060.1	HSF
Iba01G007370.1	LBD
Iba01G008200.1	LBD
Iba01G008910.1	LBD
Iba01G010560.1	LBD
Iba01G014140.1	LBD
Iba01G016670.1	LBD
Iba01G036430.1	LBD
Iba01G045480.1	LBD
Iba01G049840.1	LBD
Iba01G057960.1	LBD
Iba02G004530.1	LBD
Iba02G012540.1	LBD
Iba02G012550.1	LBD
Iba02G015010.1	LBD
Iba02G015660.1	LBD
Iba02G029840.1	LBD
Iba02G036880.1	LBD
Iba02G044450.1	LBD
Iba02G045630.1	LBD
Iba03G000260.1	LBD
Iba03G002700.1	LBD
Iba03G013210.1	LBD
Iba03G013530.1	LBD
Iba03G014640.1	LBD
Iba03G019800.1	LBD
Iba03G021920.1	LBD
Iba03G026130.1	LBD
Iba03G032740.1	LBD
Iba03G036610.1	LBD
Iba04G009470.1	LBD
Iba04G020410.1	LBD
Iba04G027650.1	LBD
Iba04G028070.1	LBD
Iba05G001430.1	LBD
Iba05G004180.1	LBD
Iba05G010800.1	LBD
Iba05G023100.1	LBD
Iba05G024110.1	LBD
Iba05G030010.1	LBD
Iba07G014010.1	LBD
Iba07G014020.1	LBD
Iba07G017430.1	LBD
Iba07G017870.1	LBD
Iba07G022190.1	LBD
Iba06G026020.1	LFY
Iba01G047810.1	LSD
Iba03G030110.1	LSD
Iba03G042590.1	LSD
Iba04G035260.1	LSD
Iba01G012880.1	MIKC_MADS
Iba01G012890.1	MIKC_MADS
Iba01G015560.1	MIKC_MADS
Iba01G030580.1	MIKC_MADS
Iba01G034280.1	MIKC_MADS
Iba01G036340.1	MIKC_MADS
Iba01G046280.1	MIKC_MADS
Iba02G003270.1	MIKC_MADS
Iba02G022910.1	MIKC_MADS
Iba02G025950.1	MIKC_MADS
Iba02G038120.1	MIKC_MADS
Iba02G042260.1	MIKC_MADS
Iba02G042410.1	MIKC_MADS
Iba02G048050.1	MIKC_MADS
Iba03G002150.1	MIKC_MADS
Iba03G016580.1	MIKC_MADS
Iba03G018930.1	MIKC_MADS
Iba03G018940.1	MIKC_MADS
Iba03G026390.1	MIKC_MADS
Iba03G026630.1	MIKC_MADS
Iba04G024630.1	MIKC_MADS
Iba04G028720.1	MIKC_MADS
Iba04G034880.1	MIKC_MADS
Iba05G007640.1	MIKC_MADS
Iba05G007660.1	MIKC_MADS
Iba05G008330.1	MIKC_MADS
Iba05G010330.1	MIKC_MADS
Iba05G020570.1	MIKC_MADS
Iba05G021940.1	MIKC_MADS
Iba05G024310.1	MIKC_MADS
Iba05G035420.1	MIKC_MADS
Iba05G036700.1	MIKC_MADS
Iba06G024440.1	MIKC_MADS
Iba06G024450.1	MIKC_MADS
Iba06G027510.1	MIKC_MADS
Iba07G008080.1	MIKC_MADS
Iba07G016270.1	MIKC_MADS
Iba07G028600.1	MIKC_MADS
Iba01G002930.1	M-type_MADS
Iba01G012510.1	M-type_MADS
Iba01G018320.1	M-type_MADS
Iba01G018350.1	M-type_MADS
Iba01G018360.1	M-type_MADS
Iba01G018370.1	M-type_MADS
Iba01G018790.1	M-type_MADS
Iba01G038120.1	M-type_MADS
Iba01G038130.1	M-type_MADS
Iba01G038150.1	M-type_MADS
Iba01G060120.1	M-type_MADS
Iba02G012410.1	M-type_MADS
Iba02G018210.1	M-type_MADS
Iba02G022240.1	M-type_MADS
Iba02G026470.1	M-type_MADS
Iba02G030810.1	M-type_MADS
Iba02G042790.1	M-type_MADS
Iba03G003360.1	M-type_MADS
Iba03G011570.1	M-type_MADS
Iba03G016310.1	M-type_MADS
Iba03G028860.1	M-type_MADS
Iba03G031540.1	M-type_MADS
Iba03G031550.1	M-type_MADS
Iba03G031560.1	M-type_MADS
Iba03G035050.1	M-type_MADS
Iba04G004910.1	M-type_MADS
Iba04G014100.1	M-type_MADS
Iba04G030230.1	M-type_MADS
Iba04G031510.1	M-type_MADS
Iba04G034100.1	M-type_MADS
Iba04G034110.1	M-type_MADS
Iba05G002030.1	M-type_MADS
Iba05G002110.1	M-type_MADS
Iba05G002340.1	M-type_MADS
Iba05G013900.1	M-type_MADS
Iba05G024400.1	M-type_MADS
Iba05G024730.1	M-type_MADS
Iba05G024740.1	M-type_MADS
Iba05G024750.1	M-type_MADS
Iba05G025270.1	M-type_MADS
Iba05G025450.1	M-type_MADS
Iba05G025460.1	M-type_MADS
Iba05G025470.1	M-type_MADS
Iba05G039940.1	M-type_MADS
Iba06G003110.1	M-type_MADS
Iba06G025490.1	M-type_MADS
Iba07G004520.1	M-type_MADS
Iba07G014240.1	M-type_MADS
Iba07G016530.1	M-type_MADS
Iba07G026540.1	M-type_MADS
Iba01G000620.1	MYB
Iba01G001420.1	MYB
Iba01G001580.1	MYB
Iba01G005160.1	MYB
Iba01G005180.1	MYB
Iba01G006600.1	MYB
Iba01G008990.1	MYB
Iba01G009600.1	MYB
Iba01G013390.1	MYB
Iba01G013470.1	MYB
Iba01G013930.1	MYB
Iba01G014030.1	MYB
Iba01G014710.1	MYB
Iba01G015400.1	MYB
Iba01G015630.1	MYB
Iba01G020810.1	MYB
Iba01G021300.1	MYB
Iba01G025920.1	MYB
Iba01G025940.1	MYB
Iba01G025950.1	MYB
Iba01G025960.1	MYB
Iba01G026050.1	MYB
Iba01G031940.1	MYB
Iba01G033160.1	MYB
Iba01G033180.1	MYB
Iba01G033190.1	MYB
Iba01G034060.1	MYB
Iba01G034610.1	MYB
Iba01G036590.1	MYB
Iba01G039860.1	MYB
Iba01G039990.1	MYB
Iba01G040040.1	MYB
Iba01G042110.1	MYB
Iba01G048530.1	MYB
Iba01G049100.1	MYB
Iba01G056360.1	MYB
Iba01G057110.1	MYB
Iba01G057900.1	MYB
Iba01G058350.1	MYB
Iba01G058790.1	MYB
Iba01G060780.1	MYB
Iba01G060870.1	MYB
Iba02G000620.1	MYB
Iba02G003010.1	MYB
Iba02G003490.1	MYB
Iba02G003550.1	MYB
Iba02G010050.1	MYB
Iba02G011660.1	MYB
Iba02G013590.1	MYB
Iba02G016050.1	MYB
Iba02G023310.1	MYB
Iba02G023330.1	MYB
Iba02G023340.1	MYB
Iba02G025310.1	MYB
Iba02G027000.1	MYB
Iba02G034950.1	MYB
Iba02G035020.1	MYB
Iba02G041210.1	MYB
Iba02G043120.1	MYB
Iba02G044820.1	MYB
Iba02G045800.1	MYB
Iba02G046240.1	MYB
Iba02G046600.1	MYB
Iba02G047440.1	MYB
Iba02G051220.1	MYB
Iba02G051940.1	MYB
Iba02G052550.1	MYB
Iba02G052560.1	MYB
Iba03G002850.1	MYB
Iba03G005320.1	MYB
Iba03G005350.1	MYB
Iba03G006980.1	MYB
Iba03G007050.1	MYB
Iba03G008200.1	MYB
Iba03G012000.1	MYB
Iba03G013700.1	MYB
Iba03G020240.1	MYB
Iba03G021390.1	MYB
Iba03G021560.1	MYB
Iba03G024060.1	MYB
Iba03G024170.1	MYB
Iba03G024620.1	MYB
Iba03G024960.1	MYB
Iba03G034350.1	MYB
Iba03G036910.1	MYB
Iba03G036920.1	MYB
Iba03G042360.1	MYB
Iba03G044810.1	MYB
Iba03G045470.1	MYB
Iba04G000070.1	MYB
Iba04G002810.1	MYB
Iba04G002950.1	MYB
Iba04G004340.1	MYB
Iba04G006090.1	MYB
Iba04G007540.1	MYB
Iba04G008700.1	MYB
Iba04G009290.1	MYB
Iba04G010150.1	MYB
Iba04G013280.1	MYB
Iba04G018430.1	MYB
Iba04G021080.1	MYB
Iba04G024270.1	MYB
Iba04G026310.1	MYB
Iba04G026490.1	MYB
Iba04G027730.1	MYB
Iba04G028210.1	MYB
Iba04G030800.1	MYB
Iba04G031930.1	MYB
Iba04G032320.1	MYB
Iba05G003590.1	MYB
Iba05G005140.1	MYB
Iba05G006510.1	MYB
Iba05G011140.1	MYB
Iba05G012030.1	MYB
Iba05G013340.1	MYB
Iba05G013410.1	MYB
Iba05G014760.1	MYB
Iba05G017130.1	MYB
Iba05G017430.1	MYB
Iba05G017450.1	MYB
Iba05G017710.1	MYB
Iba05G018280.1	MYB
Iba05G018980.1	MYB
Iba05G020280.1	MYB
Iba05G020920.1	MYB
Iba05G022680.1	MYB
Iba05G025840.1	MYB
Iba05G027960.1	MYB
Iba05G028720.1	MYB
Iba05G033650.1	MYB
Iba05G037900.1	MYB
Iba05G038470.1	MYB
Iba05G040190.1	MYB
Iba06G000890.1	MYB
Iba06G003680.1	MYB
Iba06G008630.1	MYB
Iba06G009620.1	MYB
Iba06G010500.1	MYB
Iba06G011080.1	MYB
Iba06G012570.1	MYB
Iba06G018950.1	MYB
Iba06G022620.1	MYB
Iba06G023830.1	MYB
Iba06G024520.1	MYB
Iba06G024590.1	MYB
Iba06G025780.1	MYB
Iba06G026490.1	MYB
Iba06G026920.1	MYB
Iba06G027820.1	MYB
Iba06G028150.1	MYB
Iba06G029090.1	MYB
Iba07G000840.1	MYB
Iba07G003230.1	MYB
Iba07G004700.1	MYB
Iba07G005660.1	MYB
Iba07G012240.1	MYB
Iba07G013300.1	MYB
Iba07G015860.1	MYB
Iba07G019740.1	MYB
Iba07G021420.1	MYB
Iba07G022250.1	MYB
Iba07G023980.1	MYB
Iba07G026280.1	MYB
Iba07G031040.1	MYB
Iba07G031480.1	MYB
Iba07G032200.1	MYB
Iba07G033750.1	MYB
Iba01G000940.1	MYB_related
Iba01G001550.1	MYB_related
Iba01G001920.1	MYB_related
Iba01G004610.1	MYB_related
Iba01G006170.1	MYB_related
Iba01G009190.1	MYB_related
Iba01G011200.1	MYB_related
Iba01G021250.1	MYB_related
Iba01G024740.1	MYB_related
Iba01G025600.1	MYB_related
Iba01G028010.1	MYB_related
Iba01G036120.1	MYB_related
Iba01G038740.1	MYB_related
Iba01G041210.1	MYB_related
Iba01G055180.1	MYB_related
Iba01G056810.1	MYB_related
Iba01G058160.1	MYB_related
Iba01G060530.1	MYB_related
Iba01G060760.1	MYB_related
Iba01G060770.1	MYB_related
Iba01G060790.1	MYB_related
Iba01G060800.1	MYB_related
Iba01G060810.1	MYB_related
Iba02G001310.1	MYB_related
Iba02G003900.1	MYB_related
Iba02G004490.1	MYB_related
Iba02G015830.1	MYB_related
Iba02G019160.1	MYB_related
Iba02G022490.1	MYB_related
Iba02G024250.1	MYB_related
Iba02G031330.1	MYB_related
Iba02G034850.1	MYB_related
Iba02G034960.1	MYB_related
Iba02G035000.1	MYB_related
Iba02G042740.1	MYB_related
Iba02G044580.1	MYB_related
Iba02G048730.1	MYB_related
Iba03G003440.1	MYB_related
Iba03G007120.1	MYB_related
Iba03G017650.1	MYB_related
Iba03G018700.1	MYB_related
Iba03G019460.1	MYB_related
Iba03G023630.1	MYB_related
Iba03G026780.1	MYB_related
Iba03G035110.1	MYB_related
Iba03G035300.1	MYB_related
Iba03G039580.1	MYB_related
Iba03G044330.1	MYB_related
Iba04G008850.1	MYB_related
Iba04G016920.1	MYB_related
Iba04G019800.1	MYB_related
Iba04G024190.1	MYB_related
Iba04G029300.1	MYB_related
Iba04G030340.1	MYB_related
Iba04G030630.1	MYB_related
Iba05G000120.1	MYB_related
Iba05G000130.1	MYB_related
Iba05G000150.1	MYB_related
Iba05G000160.1	MYB_related
Iba05G002700.1	MYB_related
Iba05G007830.1	MYB_related
Iba05G008250.1	MYB_related
Iba05G010830.1	MYB_related
Iba05G014070.1	MYB_related
Iba05G014780.1	MYB_related
Iba05G017490.1	MYB_related
Iba05G020020.1	MYB_related
Iba05G023870.1	MYB_related
Iba05G025280.1	MYB_related
Iba05G028520.1	MYB_related
Iba05G030840.1	MYB_related
Iba05G034540.1	MYB_related
Iba06G004520.1	MYB_related
Iba06G021420.1	MYB_related
Iba06G022170.1	MYB_related
Iba06G028790.1	MYB_related
Iba06G029740.1	MYB_related
Iba07G001130.1	MYB_related
Iba07G008530.1	MYB_related
Iba07G013170.1	MYB_related
Iba07G025530.1	MYB_related
Iba07G029060.1	MYB_related
Iba07G031320.1	MYB_related
Iba07G032960.1	MYB_related
Iba01G006860.1	NAC
Iba01G007610.1	NAC
Iba01G011220.1	NAC
Iba01G011710.1	NAC
Iba01G011730.1	NAC
Iba01G012100.1	NAC
Iba01G013360.1	NAC
Iba01G013480.1	NAC
Iba01G014260.1	NAC
Iba01G016340.1	NAC
Iba01G019000.1	NAC
Iba01G022930.1	NAC
Iba01G023440.1	NAC
Iba01G023710.1	NAC
Iba01G031860.1	NAC
Iba01G033280.1	NAC
Iba01G035270.1	NAC
Iba01G040300.1	NAC
Iba01G041710.1	NAC
Iba01G050830.1	NAC
Iba02G001920.1	NAC
Iba02G004580.1	NAC
Iba02G005920.1	NAC
Iba02G006480.1	NAC
Iba02G008360.1	NAC
Iba02G009270.1	NAC
Iba02G009330.1	NAC
Iba02G019010.1	NAC
Iba02G019530.1	NAC
Iba02G025250.1	NAC
Iba02G027110.1	NAC
Iba02G036930.1	NAC
Iba02G038650.1	NAC
Iba02G039360.1	NAC
Iba02G043140.1	NAC
Iba02G045000.1	NAC
Iba02G045650.1	NAC
Iba02G051870.1	NAC
Iba02G052880.1	NAC
Iba03G002000.1	NAC
Iba03G003320.1	NAC
Iba03G004790.1	NAC
Iba03G006390.1	NAC
Iba03G016810.1	NAC
Iba03G016930.1	NAC
Iba03G017830.1	NAC
Iba03G020920.1	NAC
Iba03G022540.1	NAC
Iba03G024610.1	NAC
Iba03G025040.1	NAC
Iba03G030330.1	NAC
Iba03G031260.1	NAC
Iba03G040490.1	NAC
Iba03G042600.1	NAC
Iba03G044840.1	NAC
Iba04G002360.1	NAC
Iba04G002390.1	NAC
Iba04G008210.1	NAC
Iba04G012570.1	NAC
Iba04G013240.1	NAC
Iba04G020050.1	NAC
Iba04G020080.1	NAC
Iba04G020100.1	NAC
Iba04G027560.1	NAC
Iba04G029610.1	NAC
Iba04G030600.1	NAC
Iba05G003530.1	NAC
Iba05G003580.1	NAC
Iba05G015940.1	NAC
Iba05G017310.1	NAC
Iba05G019360.1	NAC
Iba05G020350.1	NAC
Iba05G021610.1	NAC
Iba05G023780.1	NAC
Iba05G026750.1	NAC
Iba05G029160.1	NAC
Iba05G029190.1	NAC
Iba05G029200.1	NAC
Iba05G034600.1	NAC
Iba05G035740.1	NAC
Iba05G039890.1	NAC
Iba06G005390.1	NAC
Iba06G012790.1	NAC
Iba06G017520.1	NAC
Iba06G021670.1	NAC
Iba06G024380.1	NAC
Iba06G024400.1	NAC
Iba06G027140.1	NAC
Iba06G027900.1	NAC
Iba07G001220.1	NAC
Iba07G005980.1	NAC
Iba07G008190.1	NAC
Iba07G008240.1	NAC
Iba07G009440.1	NAC
Iba07G009460.1	NAC
Iba07G012860.1	NAC
Iba07G013870.1	NAC
Iba07G017800.1	NAC
Iba07G017840.1	NAC
Iba07G021470.1	NAC
Iba07G025970.1	NAC
Iba07G027680.1	NAC
Iba07G028270.1	NAC
Iba07G028670.1	NAC
Iba03G013870.1	NF-X1
Iba06G028320.1	NF-X1
Iba01G027860.1	NF-YA
Iba01G047660.1	NF-YA
Iba02G029020.1	NF-YA
Iba02G035400.1	NF-YA
Iba02G048930.1	NF-YA
Iba03G021440.1	NF-YA
Iba03G024910.1	NF-YA
Iba06G001370.1	NF-YA
Iba07G019770.1	NF-YA
Iba01G005530.1	NF-YB
Iba01G036820.1	NF-YB
Iba02G001290.1	NF-YB
Iba03G004810.1	NF-YB
Iba03G024690.1	NF-YB
Iba03G029400.1	NF-YB
Iba03G031310.1	NF-YB
Iba03G034190.1	NF-YB
Iba03G035540.1	NF-YB
Iba04G004900.1	NF-YB
Iba04G004930.1	NF-YB
Iba06G001010.1	NF-YB
Iba07G000280.1	NF-YB
Iba07G005790.1	NF-YB
Iba07G014590.1	NF-YB
Iba01G018810.1	NF-YC
Iba01G037350.1	NF-YC
Iba02G009540.1	NF-YC
Iba03G002180.1	NF-YC
Iba04G009000.1	NF-YC
Iba04G014740.1	NF-YC
Iba04G025330.1	NF-YC
Iba05G013440.1	NF-YC
Iba05G023860.1	NF-YC
Iba01G000190.1	Nin-like
Iba01G007030.1	Nin-like
Iba02G011260.1	Nin-like
Iba02G051680.1	Nin-like
Iba03G045180.1	Nin-like
Iba04G003990.1	Nin-like
Iba05G004700.1	Nin-like
Iba05G026560.1	Nin-like
Iba05G033920.1	Nin-like
Iba06G026980.1	Nin-like
Iba07G016840.1	Nin-like
Iba07G025870.1	Nin-like
Iba02G008260.1	NZZ/SPL
Iba01G041740.1	RAV
Iba03G010860.1	RAV
Iba05G020810.1	RAV
Iba06G021660.1	RAV
Iba07G019570.1	RAV
Iba04G014700.1	S1Fa-like
Iba07G012790.1	S1Fa-like
Iba01G005510.1	SAP
Iba05G032510.1	SAP
Iba01G004030.1	SBP
Iba01G018850.1	SBP
Iba01G026320.1	SBP
Iba01G037910.1	SBP
Iba02G027050.1	SBP
Iba03G002130.1	SBP
Iba03G015810.1	SBP
Iba03G018490.1	SBP
Iba03G018500.1	SBP
Iba03G034320.1	SBP
Iba04G004230.1	SBP
Iba04G005220.1	SBP
Iba04G015140.1	SBP
Iba04G018930.1	SBP
Iba05G003370.1	SBP
Iba05G019440.1	SBP
Iba05G024540.1	SBP
Iba06G024470.1	SBP
Iba07G009250.1	SBP
Iba07G018060.1	SBP
Iba07G027550.1	SBP
Iba01G012190.1	SRS
Iba01G031630.1	SRS
Iba02G049690.1	SRS
Iba03G009010.1	SRS
Iba04G011260.1	SRS
Iba05G000080.1	SRS
Iba05G002780.1	SRS
Iba05G008240.1	SRS
Iba05G033380.1	SRS
Iba05G037400.1	SRS
Iba07G010680.1	SRS
Iba07G033130.1	SRS
Iba01G024220.1	STAT
Iba02G001600.1	STAT
Iba01G006260.1	TALE
Iba01G008660.1	TALE
Iba01G010220.1	TALE
Iba01G015940.1	TALE
Iba01G048050.1	TALE
Iba02G022890.1	TALE
Iba02G031580.1	TALE
Iba02G041160.1	TALE
Iba02G050420.1	TALE
Iba02G052720.1	TALE
Iba03G008100.1	TALE
Iba03G040170.1	TALE
Iba04G010820.1	TALE
Iba04G014020.1	TALE
Iba04G031630.1	TALE
Iba04G033400.1	TALE
Iba05G013860.1	TALE
Iba05G025980.1	TALE
Iba05G033310.1	TALE
Iba05G036880.1	TALE
Iba06G019730.1	TALE
Iba07G008350.1	TALE
Iba07G028750.1	TALE
Iba07G028760.1	TALE
Iba07G029230.1	TALE
Iba01G014330.1	TCP
Iba01G023890.1	TCP
Iba01G030750.1	TCP
Iba01G047370.1	TCP
Iba02G006890.1	TCP
Iba02G026810.1	TCP
Iba02G039340.1	TCP
Iba02G044740.1	TCP
Iba02G045510.1	TCP
Iba02G049910.1	TCP
Iba03G003020.1	TCP
Iba03G007140.1	TCP
Iba03G015800.1	TCP
Iba03G017450.1	TCP
Iba03G027670.1	TCP
Iba03G030980.1	TCP
Iba04G028640.1	TCP
Iba05G014790.1	TCP
Iba05G019120.1	TCP
Iba05G019390.1	TCP
Iba05G020330.1	TCP
Iba05G032850.1	TCP
Iba06G018840.1	TCP
Iba06G026890.1	TCP
Iba06G027800.1	TCP
Iba07G013130.1	TCP
Iba07G025140.1	TCP
Iba01G004530.1	Trihelix
Iba01G007900.1	Trihelix
Iba01G034960.1	Trihelix
Iba01G034970.1	Trihelix
Iba01G038020.1	Trihelix
Iba02G004730.1	Trihelix
Iba02G010880.1	Trihelix
Iba02G017240.1	Trihelix
Iba02G030560.1	Trihelix
Iba02G031710.1	Trihelix
Iba02G039470.1	Trihelix
Iba02G044870.1	Trihelix
Iba02G045940.1	Trihelix
Iba02G047550.1	Trihelix
Iba03G001890.1	Trihelix
Iba03G006770.1	Trihelix
Iba03G006790.1	Trihelix
Iba03G008520.1	Trihelix
Iba03G008610.1	Trihelix
Iba03G016140.1	Trihelix
Iba03G020580.1	Trihelix
Iba03G020640.1	Trihelix
Iba03G023000.1	Trihelix
Iba03G025390.1	Trihelix
Iba03G028990.1	Trihelix
Iba03G032910.1	Trihelix
Iba03G039340.1	Trihelix
Iba03G040680.1	Trihelix
Iba04G019420.1	Trihelix
Iba04G022660.1	Trihelix
Iba04G031470.1	Trihelix
Iba05G001040.1	Trihelix
Iba05G019260.1	Trihelix
Iba05G024660.1	Trihelix
Iba05G034860.1	Trihelix
Iba05G034910.1	Trihelix
Iba05G035490.1	Trihelix
Iba06G012170.1	Trihelix
Iba06G026230.1	Trihelix
Iba06G028340.1	Trihelix
Iba07G011340.1	Trihelix
Iba07G013420.1	Trihelix
Iba07G013560.1	Trihelix
Iba07G016590.1	Trihelix
Iba07G031180.1	Trihelix
Iba01G004210.1	VOZ
Iba01G030310.1	VOZ
Iba02G030920.1	VOZ
Iba02G035060.1	VOZ
Iba02G038540.1	VOZ
Iba05G013310.1	VOZ
Iba06G002870.1	VOZ
Iba07G007980.1	VOZ
Iba03G010130.1	Whirly
Iba04G013530.1	Whirly
Iba07G018650.1	Whirly
Iba01G004230.1	WOX
Iba01G008530.1	WOX
Iba01G011590.1	WOX
Iba01G044890.1	WOX
Iba01G048580.1	WOX
Iba02G029950.1	WOX
Iba03G024050.1	WOX
Iba03G032030.1	WOX
Iba04G019160.1	WOX
Iba04G033590.1	WOX
Iba05G022190.1	WOX
Iba05G028130.1	WOX
Iba07G010130.1	WOX
Iba07G024020.1	WOX
Iba07G027130.1	WOX
Iba01G002290.1	WRKY
Iba01G002940.1	WRKY
Iba01G008330.1	WRKY
Iba01G009670.1	WRKY
Iba01G013570.1	WRKY
Iba01G016580.1	WRKY
Iba01G022380.1	WRKY
Iba01G022710.1	WRKY
Iba01G024860.1	WRKY
Iba01G025490.1	WRKY
Iba01G030610.1	WRKY
Iba01G031050.1	WRKY
Iba01G032820.1	WRKY
Iba01G032830.1	WRKY
Iba01G036650.1	WRKY
Iba01G037560.1	WRKY
Iba01G040960.1	WRKY
Iba01G046890.1	WRKY
Iba01G047150.1	WRKY
Iba02G000890.1	WRKY
Iba02G003730.1	WRKY
Iba02G006570.1	WRKY
Iba02G011680.1	WRKY
Iba02G016600.1	WRKY
Iba02G016630.1	WRKY
Iba02G019440.1	WRKY
Iba02G019690.1	WRKY
Iba02G020810.1	WRKY
Iba02G022540.1	WRKY
Iba02G029860.1	WRKY
Iba02G029890.1	WRKY
Iba02G029920.1	WRKY
Iba02G037300.1	WRKY
Iba02G037960.1	WRKY
Iba02G043710.1	WRKY
Iba02G050460.1	WRKY
Iba02G050510.1	WRKY
Iba03G001480.1	WRKY
Iba03G003130.1	WRKY
Iba03G005180.1	WRKY
Iba03G007680.1	WRKY
Iba03G008760.1	WRKY
Iba03G010460.1	WRKY
Iba03G010470.1	WRKY
Iba03G012500.1	WRKY
Iba03G012560.1	WRKY
Iba03G017070.1	WRKY
Iba03G018270.1	WRKY
Iba03G018720.1	WRKY
Iba03G019550.1	WRKY
Iba03G023060.1	WRKY
Iba03G026270.1	WRKY
Iba03G026770.1	WRKY
Iba03G027180.1	WRKY
Iba03G034390.1	WRKY
Iba03G036510.1	WRKY
Iba03G038860.1	WRKY
Iba03G040280.1	WRKY
Iba03G044050.1	WRKY
Iba03G044320.1	WRKY
Iba04G004420.1	WRKY
Iba04G011360.1	WRKY
Iba04G013080.1	WRKY
Iba04G017380.1	WRKY
Iba04G017950.1	WRKY
Iba04G020380.1	WRKY
Iba04G025720.1	WRKY
Iba04G027460.1	WRKY
Iba04G032250.1	WRKY
Iba04G035050.1	WRKY
Iba05G001130.1	WRKY
Iba05G005830.1	WRKY
Iba05G007890.1	WRKY
Iba05G019430.1	WRKY
Iba05G032320.1	WRKY
Iba05G032480.1	WRKY
Iba05G039760.1	WRKY
Iba06G017400.1	WRKY
Iba06G017410.1	WRKY
Iba06G025910.1	WRKY
Iba06G028780.1	WRKY
Iba07G005330.1	WRKY
Iba07G010060.1	WRKY
Iba07G011070.1	WRKY
Iba07G012140.1	WRKY
Iba07G012640.1	WRKY
Iba07G014040.1	WRKY
Iba07G014940.1	WRKY
Iba07G017750.1	WRKY
Iba07G024380.1	WRKY
Iba07G024390.1	WRKY
Iba07G031350.1	WRKY
Iba01G028870.1	YABBY
Iba01G037830.1	YABBY
Iba01G037840.1	YABBY
Iba03G004660.1	YABBY
Iba03G018650.1	YABBY
Iba03G040780.1	YABBY
Iba04G012950.1	YABBY
Iba04G014000.1	YABBY
Iba05G035160.1	YABBY
Iba06G006500.1	YABBY
Iba07G002090.1	YABBY
Iba01G010780.1	ZF-HD
Iba01G012480.1	ZF-HD
Iba01G013460.1	ZF-HD
Iba01G017340.1	ZF-HD
Iba01G017360.1	ZF-HD
Iba01G017380.1	ZF-HD
Iba01G017390.1	ZF-HD
Iba01G017410.1	ZF-HD
Iba01G035980.1	ZF-HD
Iba01G058340.1	ZF-HD
Iba02G006430.1	ZF-HD
Iba02G006440.1	ZF-HD
Iba02G044840.1	ZF-HD
Iba02G051830.1	ZF-HD
Iba03G045600.1	ZF-HD
Iba04G015420.1	ZF-HD
Iba04G022470.1	ZF-HD
Iba04G028140.1	ZF-HD
Iba04G031160.1	ZF-HD
Iba04G034340.1	ZF-HD
Iba05G003880.1	ZF-HD
Iba05G021630.1	ZF-HD
Iba05G024930.1	ZF-HD
Iba06G004600.1	ZF-HD
Iba06G024670.1	ZF-HD
Iba06G026930.1	ZF-HD
Iba07G008460.1	ZF-HD
Iba07G019260.1	ZF-HD
Iba07G029020.1	ZF-HD
NewGene_2608	BES1
NewGene_293	bZIP
NewGene_3029	Dof
NewGene_3964	ERF
NewGene_2209	FAR1
NewGene_2411	FAR1
NewGene_2564	FAR1
NewGene_4549	FAR1
NewGene_814	FAR1
NewGene_4593	GATA
NewGene_2651	LBD
NewGene_4307	LBD
NewGene_242	NAC
NewGene_4287	NAC
NewGene_2097	SRS
NewGene_3967	SRS
NewGene_200	Trihelix
NewGene_905	Trihelix
NewGene_1766	ZF-HD
